# Supplementary material for: Geometric and energetic data from ab initio calculations of haloethene, haloimine, halomethylenephosphine, haloiminophosphine, halodiazene, halodiphosphene and halocyclopropane
Source: Data Brief. 2019 Nov 2;27:104738. doi: 10.1016/j.dib.2019.104738 (PMC6861602; doi:10.1016/j.dib.2019.104738)
Supplement: Multimedia component 6 [file mmc6.zip › NN/CCSD/HENNClE.out]

Q-Chem Developer Version!
                  Welcome to Q-Chem
     A Quantum Leap Into The Future Of Chemistry


 Q-Chem 5.1, Q-Chem, Inc., Pleasanton, CA (2018)

 Yihan Shao,  Zhengting Gan,  E. Epifanovsky,  A. T. B. Gilbert,  M. Wormit,  
 J. Kussmann,  A. W. Lange,  A. Behn,  Jia Deng,  Xintian Feng,  D. Ghosh,  
 M. Goldey,  P. R. Horn,  L. D. Jacobson,  I. Kaliman,  T. Kus,  A. Landau,  
 Jie Liu,  E. I. Proynov,  R. M. Richard,  R. P. Steele,  E. J. Sundstrom,  
 H. L. Woodcock III,  P. M. Zimmerman,  D. Zuev,  B. Albrecht,  E. Alguire,  
 S. A. Baeppler,  D. Barton,  Z. Benda,  Y. A. Bernard,  E. J. Berquist,  
 K. B. Bravaya,  H. Burton,  D. Casanova,  Chun-Min Chang,  Yunqing Chen,  
 A. Chien,  K. D. Closser,  M. P. Coons,  S. Coriani,  S. Dasgupta,  
 A. L. Dempwolff,  M. Diedenhofen,  Hainam Do,  R. G. Edgar,  Po-Tung Fang,  
 S. Faraji,  S. Fatehi,  Qingguo Feng,  K. D. Fenk,  J. Fosso-Tande,  
 Qinghui Ge,  A. Ghysels,  G. Gidofalvi,  J. Gomes,  J. Gonthier,  A. Gunina,  
 D. Hait,  M. W. D. Hanson-Heine,  P. H. P. Harbach,  A. W. Hauser,  
 J. E. Herr,  E. G. Hohenstein,  Z. C. Holden,  Kerwin Hui,  B. C. Huynh,  
 T.-C. Jagau,  Hyunjun Ji,  B. Kaduk,  K. Khistyaev,  Jaehoon Kim,  
 P. Klunzinger,  K. Koh,  D. Kosenkov,  L. Koulias,  T. Kowalczyk,  
 C. M. Krauter,  A. Kunitsa,  Ka Un Lao,  A. Laurent,  K. V. Lawler,  
 Joonho Lee,  D. Lefrancois,  S. Lehtola,  D. S. Levine,  Yi-Pei Li,  
 You-Sheng Lin,  Fenglai Liu,  E. Livshits,  A. Luenser,  P. Manohar,  
 E. Mansoor,  S. F. Manzer,  Shan-Ping Mao,  Yuezhi Mao,  N. Mardirossian,  
 A. V. Marenich,  T. Markovich,  L. A. Martinez-Martinez,  S. A. Maurer,  
 N. J. Mayhall,  S. C. McKenzie,  J.-M. Mewes,  A. F. Morrison,  
 J. W. Mullinax,  K. Nanda,  T. S. Nguyen-Beck,  R. Olivares-Amaya,  
 J. A. Parkhill,  T. M. Perrine,  F. Plasser,  P. Pokhilko,  S. Prager,  
 A. Prociuk,  E. Ramos,  D. R. Rehn,  F. Rob,  M. Schneider,  N. Sergueev,  
 S. M. Sharada,  S. Sharma,  D. W. Small,  T. Stauch,  T. Stein,  
 Yu-Chuan Su,  A. J. W. Thom,  A. Tkatchenko,  T. Tsuchimochi,  N. M. Tubman,  
 L. Vogt,  M. L. Vidal,  O. Vydrov,  M. A. Watson,  J. Wenzel,  
 M. de Wergifosse,  T. A. Wesolowski,  A. White,  J. Witte,  A. Yamada,  
 Jun Yang,  K. Yao,  S. Yeganeh,  S. R. Yost,  Zhi-Qiang You,  A. Zech,  
 Igor Ying Zhang,  Xing Zhang,  Yan Zhao,  Ying Zhu,  B. R. Brooks,  
 G. K. L. Chan,  C. J. Cramer,  M. S. Gordon,  W. J. Hehre,  A. Klamt,  
 M. W. Schmidt,  C. D. Sherrill,  D. G. Truhlar,  A. Aspuru-Guzik,  R. Baer,  
 A. T. Bell,  N. A. Besley,  Jeng-Da Chai,  A. E. DePrince, III,  
 R. A. DiStasio Jr.,  A. Dreuw,  B. D. Dunietz,  T. R. Furlani,  
 Chao-Ping Hsu,  Yousung Jung,  Jing Kong,  D. S. Lambrecht,  WanZhen Liang,  
 C. Ochsenfeld,  V. A. Rassolov,  L. V. Slipchenko,  J. E. Subotnik,  
 T. Van Voorhis,  J. M. Herbert,  A. I. Krylov,  P. M. W. Gill,  M. Head-Gordon

 Contributors to earlier versions of Q-Chem not listed above: 
 R. D. Adamson,  B. Austin,  J. Baker,  G. J. O. Beran,  K. Brandhorst,  
 S. T. Brown,  E. F. C. Byrd,  A. K. Chakraborty,  C.-L. Cheng,  
 Siu Hung Chien,  D. M. Chipman,  D. L. Crittenden,  H. Dachsel,  
 R. J. Doerksen,  A. D. Dutoi,  L. Fusti-Molnar,  W. A. Goddard III,  
 A. Golubeva-Zadorozhnaya,  S. R. Gwaltney,  G. Hawkins,  A. Heyden,  
 S. Hirata,  G. Kedziora,  F. J. Keil,  C. Kelley,  Jihan Kim,  R. A. King,  
 R. Z. Khaliullin,  P. P. Korambath,  W. Kurlancheek,  A. M. Lee,  M. S. Lee,  
 S. V. Levchenko,  Ching Yeh Lin,  D. Liotard,  R. C. Lochan,  I. Lotan,  
 P. E. Maslen,  N. Nair,  D. P. O'Neill,  D. Neuhauser,  E. Neuscamman,  
 C. M. Oana,  R. Olson,  B. Peters,  R. Peverati,  P. A. Pieniazek,  
 Y. M. Rhee,  J. Ritchie,  M. A. Rohrdanz,  E. Rosta,  N. J. Russ,  
 H. F. Schaefer III,  N. E. Schultz,  N. Shenvi,  A. C. Simmonett,  A. Sodt,  
 D. Stuck,  K. S. Thanthiriwatte,  V. Vanovschi,  Tao Wang,  A. Warshel,  
 C. F. Williams,  Q. Wu,  X. Xu,  W. Zhang

 Please cite Q-Chem as follows:
 Y. Shao et al., Mol. Phys. 113, 184-215 (2015)
 DOI: 10.1080/00268976.2014.952696

 Q-Chem 5.1.1 for Intel X86 EM64T Linux

 Parts of Q-Chem use Armadillo 8.300.2 (Tropical Shenanigans).
 http://arma.sourceforge.net/

 Q-Chem begins on Wed Oct 31 07:03:23 2018  

Host: 
0

     Scratch files written to /scratch/taweetham/qchem32548//
Input Ideriv = 1
Curr. Ideriv = -1
Max.  Ideriv = 1

Checking the input file for inconsistencies... 	...done.

--------------------------------------------------------------
User input:
--------------------------------------------------------------
../CCSD/H=Cl_c.inp
$molecule
0 1
Cl
N  1 1.990988
N  2 1.178527 1 114.957588
H  3 1.033324 2 120.541478 1 -0.000000 0
$end

$rem
   JOB_TYPE	OPTIMIZATION
   BASIS	6-311++G**
   METHOD	ccsd
   MEM_TOTAL	4000
   N_FROZEN_CORE      FC
$end

--------------------------------------------------------------
 ----------------------------------------------------------------
             Standard Nuclear Orientation (Angstroms)
    I     Atom           X                Y                Z
 ----------------------------------------------------------------
    1      Cl      1.0779380220    -0.0669386878     0.0000000000
    2      N      -0.8007567434     0.5922571819    -0.0000000000
    3      N      -1.6237479637    -0.2513134085     0.0000000000
    4      H      -1.3534134249    -1.2486487213     0.0000000000
 ----------------------------------------------------------------
 Molecular Point Group                 Cs    NOp =  2
 Largest Abelian Subgroup              Cs    NOp =  2
 Nuclear Repulsion Energy =    85.7244519450 hartrees
 There are       16 alpha and       16 beta electrons
 Requested basis set is 6-311++G(d,p)
 There are 30 shells and 81 basis functions
 Total memory of 4000MB is distributed as follows: 
   QALLOC including MEM_STATIC uses 192MB
   MEM_STATIC is set to 192MB
   CCMAN JOB total memory use is  3808MB
 Warning: actual memory use might exceed 4000MB

 Total QAlloc Memory Limit    192 MB
 Mega-Array Size       188 MB
 MEM_STATIC part       192 MB
 A cutoff of  1.0D-14 yielded    453 shell pairs
 There are      3387 function pairs (      3651 Cartesian)

 -------------------------------------------------------
 OpenMP Integral Computing Module                       
 Release: version 1.0, May 2013, Q-Chem Inc. Pittsburgh 
 -------------------------------------------------------
 Integral Job Info:
 Integral job number is                      11
 Integral operator is                         1
 short-range coefficients                     0
 long-range coefficients              100000000
 Omega coefficients                           0
 if combine SR and LR in K                    0
 Integral screening is                        0
 Integral computing path is                   2
 max size of driver memory is            800000
 size of driver memory is                593474
 size of scratch memory is              8114252
 max col of scratch BK array               1296
 max len of scratch array in speh3          155
 max len of scratch index in speh4           18
 max int batch size is                      520
 min int batch size is                       52
 fixed nKL is                                52
 max L of basis functions is                  2
 order of int derivative is                   0
 number of shells is                         30
 number of basis is                          84
 number of cartesian basis is                84
 number of contracted shell pairs           453
 number of primitive shell pairs           1389
 maxK2 (contraction) of shell pair           36
 max number of K2 of shell pair               1
 max number of CS2 of shell pair             51
 max number of PS2 of shell pair            132
 mem total for path MDJ                  510786
 -------------------------------------------------------
 Smallest overlap matrix eigenvalue = 2.28E-04

 Scale SEOQF with 1.000000e-01/1.000000e-01/1.000000e-01

 Standard Electronic Orientation quadrupole field applied
 Nucleus-field energy     =     0.0000000019 hartrees
 Guess from superposition of atomic densities
 Warning:  Energy on first SCF cycle will be non-variational
 SAD guess density has 32.000000 electrons

 -----------------------------------------------------------------------
  General SCF calculation program by
  Eric Jon Sundstrom, Paul Horn, Yuezhi Mao, Dmitri Zuev, Alec White,
  David Stuck, Shaama M.S., Shane Yost, Joonho Lee, David Small,
  Daniel Levine, Susi Lehtola, Hugh Burton, Evgeny Epifanovsky
 -----------------------------------------------------------------------
 Hartree-Fock
 using 4 threads for integral computing
 -------------------------------------------------------
 OpenMP Integral computing Module                
 Release: version 2.0, May 2017, Q-Chem Inc. Pleasanton 
 -------------------------------------------------------
 A restricted SCF calculation will be
 performed using DIIS
 SCF converges when DIIS error is below 1.0e-08
 ---------------------------------------
  Cycle       Energy         DIIS error
 ---------------------------------------
    1    -569.1728373785      6.08e-02  
    2    -568.8263406457      9.22e-03  
    3    -568.8816475960      6.60e-03  
    4    -568.9158444304      8.68e-04  
    5    -568.9178881593      4.66e-04  
    6    -568.9184035962      2.47e-04  
    7    -568.9185925693      1.29e-04  
    8    -568.9186313694      3.75e-05  
    9    -568.9186356341      1.08e-05  
   10    -568.9186358359      3.02e-06  
   11    -568.9186358523      9.89e-07  
   12    -568.9186358553      3.56e-07  
   13    -568.9186358558      9.14e-08  
   14    -568.9186358558      1.63e-08  
   15    -568.9186358558      4.28e-09  Convergence criterion met
 ---------------------------------------
 SCF time:   CPU 3.70s  wall 2.00s 
 SCF   energy in the final basis set =     -568.9186358558
 Total energy in the final basis set =     -568.9186358558


 ------------------------------------------------------------------------------

   CCMAN2: suite of methods based on coupled cluster
           and equation of motion theories.

   Components:
   * libvmm-1.3-trunk
     by Evgeny Epifanovsky, Ilya Kaliman.
   * libtensor-2.5-trunk
     by Evgeny Epifanovsky, Michael Wormit, Dmitry Zuev, Sam Manzer, 
        Ilya Kaliman.
   * libcc-2.5-trunk
     by Evgeny Epifanovsky, Arik Landau, Tomasz Kus, Kirill Khistyaev, 
        Dmitry Zuev, Prashant Manohar, Xintian Feng, Anna Krylov, 
        Matthew Goldey, Alec White, Thomas Jagau, Kaushik Nanda, 
        Anastasia Gunina, Alexander Kunitsa, Joonho Lee.

   CCMAN original authors:
   Anna I. Krylov, C. David Sherrill, Steven R. Gwaltney,
   Edward F. C. Byrd (2000)
   Sergey V. Levchenko, Lyudmila V. Slipchenko, Tao Wang,
   Ana-Maria C. Cristian (2003)
   Piotr A. Pieniazek, C. Melania Oana, Evgeny Epifanovsky (2007)
   Prashant Manohar (2009)

 ------------------------------------------------------------------------------


 Allocating and initializing 3808MB of RAM...
 Calculation will run on 4 cores.


 Alpha MOs, Restricted
 -- Occupied --                  
-104.83  -15.77  -15.71  -10.56   -8.02   -8.02   -8.02   -1.48
  1 A'    2 A'    3 A'    4 A'    5 A'    6 A'    1 A"    7 A'                 
 -1.077  -0.952  -0.736  -0.664  -0.629  -0.453  -0.450  -0.419
  8 A'    9 A'   10 A'   11 A'    2 A"   12 A'    3 A"   13 A'                 
 -- Virtual --                   
  0.032   0.049   0.064   0.118   0.129   0.130   0.158   0.177
 14 A'   15 A'    4 A"   16 A'    5 A"   17 A'   18 A'   19 A'                 
  0.186   0.208   0.226   0.245   0.252   0.266   0.304   0.358
  6 A"   20 A'   21 A'    7 A"   22 A'   23 A'   24 A'   25 A'                 
  0.575   0.591   0.607   0.629   0.686   0.816   0.901   0.915
 26 A'   27 A'    8 A"   28 A'   29 A'   30 A'    9 A"   31 A'                 
  0.966   0.998   1.076   1.123   1.161   1.176   1.195   1.213
 10 A"   32 A'   33 A'   34 A'   11 A"   35 A'   36 A'   12 A"                 
  1.241   1.358   1.458   1.542   1.647   1.918   2.004   2.109
 37 A'   38 A'   13 A"   39 A'   40 A'   14 A"   41 A'   15 A"                 
  2.127   2.326   2.585   2.612   2.654   2.714   2.803   2.880
 42 A'   43 A'   16 A"   44 A'   17 A"   45 A'   46 A'   47 A'                 
  3.032   3.079   3.406   3.472   4.097   4.245   4.347   4.478
 48 A'   18 A"   49 A'   50 A'   19 A"   51 A'   20 A"   52 A'                 
  4.745   5.382  10.318  26.647  26.708  27.028  36.568  37.222
 53 A'   54 A'   55 A'   21 A"   56 A'   57 A'   58 A'   59 A'                 
219.159
 60 A'                                                                         

 Beta MOs, Restricted
 -- Occupied --                  
-104.83  -15.77  -15.71  -10.56   -8.02   -8.02   -8.02   -1.48
  1 A'    2 A'    3 A'    4 A'    5 A'    6 A'    1 A"    7 A'                 
 -1.077  -0.952  -0.736  -0.664  -0.629  -0.453  -0.450  -0.419
  8 A'    9 A'   10 A'   11 A'    2 A"   12 A'    3 A"   13 A'                 
 -- Virtual --                   
  0.032   0.049   0.064   0.118   0.129   0.130   0.158   0.177
 14 A'   15 A'    4 A"   16 A'    5 A"   17 A'   18 A'   19 A'                 
  0.186   0.208   0.226   0.245   0.252   0.266   0.304   0.358
  6 A"   20 A'   21 A'    7 A"   22 A'   23 A'   24 A'   25 A'                 
  0.575   0.591   0.607   0.629   0.686   0.816   0.901   0.915
 26 A'   27 A'    8 A"   28 A'   29 A'   30 A'    9 A"   31 A'                 
  0.966   0.998   1.076   1.123   1.161   1.176   1.195   1.213
 10 A"   32 A'   33 A'   34 A'   11 A"   35 A'   36 A'   12 A"                 
  1.241   1.358   1.458   1.542   1.647   1.918   2.004   2.109
 37 A'   38 A'   13 A"   39 A'   40 A'   14 A"   41 A'   15 A"                 
  2.127   2.326   2.585   2.612   2.654   2.714   2.803   2.880
 42 A'   43 A'   16 A"   44 A'   17 A"   45 A'   46 A'   47 A'                 
  3.032   3.079   3.406   3.472   4.097   4.245   4.347   4.478
 48 A'   18 A"   49 A'   50 A'   19 A"   51 A'   20 A"   52 A'                 
  4.745   5.382  10.318  26.647  26.708  27.028  36.568  37.222
 53 A'   54 A'   55 A'   21 A"   56 A'   57 A'   58 A'   59 A'                 
219.159
 60 A'                                                                         

 Occupation and symmetry of molecular orbitals

 Point group: Cs (2 irreducible representations).

                           A'   A"    All 
 ------------------------------------------
 All molecular orbitals:
  - Alpha                  60   21    81  
  - Beta                   60   21    81  
 ------------------------------------------
 Alpha orbitals:
  - Frozen occupied        6    1     7   
  - Active occupied        7    2     9   
  - Active virtual         47   18    65  
  - Frozen virtual         0    0     0   
 ------------------------------------------
 Beta orbitals:
  - Frozen occupied        6    1     7   
  - Active occupied        7    2     9   
  - Active virtual         47   18    65  
  - Frozen virtual         0    0     0   
 ------------------------------------------

 Import integrals:   CPU 0.00 s  wall 0.05 s

 Import integrals:   CPU 5.49 s  wall 8.99 s

 MP2 amplitudes:   CPU 0.09 s  wall 0.36 s

Running a double precision version
           CCSD T amplitudes will be solved using DIIS.

           Start     Size      MaxIter   EConv     TConv     
           3         7         100       1.00e-07  1.00e-05  
 ------------------------------------------------------------------------------
           Energy (a.u.)   Ediff      Tdiff       Comment
 ------------------------------------------------------------------------------
          -569.41693422                           
     1    -569.41091060   6.02e-03   6.80e-01     
     2    -569.43155132   2.06e-02   9.12e-02     
     3    -569.43044082   1.11e-03   4.47e-02     
     4    -569.43290596   2.47e-03   1.47e-02     Switched to DIIS steps.
     5    -569.43389681   9.91e-04   1.27e-02     
     6    -569.43396484   6.80e-05   2.31e-03     
     7    -569.43397527   1.04e-05   1.19e-03     
     8    -569.43398070   5.43e-06   4.80e-04     
     9    -569.43398543   4.73e-06   3.99e-04     
    10    -569.43398540   3.23e-08   1.06e-04     
    11    -569.43398552   1.28e-07   5.13e-05     
    12    -569.43398547   4.95e-08   3.17e-05     
    13    -569.43398545   2.16e-08   8.22e-06     
 ------------------------------------------------------------------------------
          -569.43398545                           CCSD T converged.

End of double precision
 SCF energy                 = -568.91863586
 MP2 energy                 = -569.41693422
 CCSD correlation energy     =   -0.51534960
 CCSD total energy           = -569.43398545

 CCSD  T1^2 = 0.0139  T2^2 = 0.2056  Leading amplitudes:

 Amplitude    Orbitals with energies
 -0.0285       10 (A') A                 ->    15 (A') A                  
              -0.7356                          0.0494                     
 -0.0285       10 (A') B                 ->    15 (A') B                  
              -0.7356                          0.0494                     
  0.0268       11 (A') A                 ->    14 (A') A                  
              -0.6636                          0.0323                     
  0.0268       11 (A') B                 ->    14 (A') B                  
              -0.6636                          0.0323                     

 Amplitude    Orbitals with energies
 -0.0977       2 (A") A      2 (A") B    ->    4 (A") A      4 (A") B     
              -0.6287       -0.6287            0.0637        0.0637       
  0.0977       2 (A") A      2 (A") B    ->    4 (A") B      4 (A") A     
              -0.6287       -0.6287            0.0637        0.0637       
  0.0977       2 (A") B      2 (A") A    ->    4 (A") A      4 (A") B     
              -0.6287       -0.6287            0.0637        0.0637       
 -0.0977       2 (A") B      2 (A") A    ->    4 (A") B      4 (A") A     
              -0.6287       -0.6287            0.0637        0.0637       

 Computing CCSD intemediates for later calculations in double precision
 Finished.

Running a double precision version
           CCSD Lambda amplitudes will be solved using DIIS.
           Start     Size      MaxIter   EConv     LConv     
           3         7         100       1.00e-07  1.00e-05  
 ------------------------------------------------------------------------------
            Enorm      Ldiff       Comment
 ------------------------------------------------------------------------------
     1     5.44e-02   4.03e-02     
     2     1.46e-02   5.03e-03     
     3     5.92e-03   1.67e-03     
     4     3.76e-03   1.27e-03     Switched to DIIS steps.
     5     1.42e-03   7.35e-04     
     6     8.48e-04   2.43e-04     
     7     3.56e-04   7.51e-05     
     8     1.68e-04   9.11e-06     
     9     4.92e-05   1.43e-05     
    10     2.52e-05   2.41e-06     
    11     1.33e-05   2.88e-07     
    12     6.59e-06   6.07e-07     
    13     2.99e-06   2.22e-07     
    14     1.29e-06   1.25e-07     
    15     6.58e-07   1.15e-08     
    16     3.36e-07   1.52e-08     
    17     1.98e-07   9.54e-09     
    18     8.84e-08   4.70e-10     
 ------------------------------------------------------------------------------
                                   CCSD Lambda converged.

 Computing density matrices in double precision...
           Orbital response amplitudes will be solved using DIIS.
           Start     Size      MaxIter   EConv     LConv     
           3         7         100       1.00e-06  1.00e-06  
 ------------------------------------------------------------------------------
            Enorm      Ldiff       Comment
 ------------------------------------------------------------------------------
     1     8.44e-02   8.12e-03     
     2     9.99e-02   5.66e-03     
     3     1.54e-01   4.60e-02     
     4     1.26e-02   7.71e-02     Switched to DIIS steps.
     5     3.12e-03   7.28e-05     
     6     1.29e-03   4.23e-05     
     7     4.07e-04   3.47e-04     
     8     6.59e-05   9.88e-05     
     9     1.95e-05   1.35e-05     
    10     1.07e-05   4.14e-07     
    11     2.00e-06   7.98e-07     
    12     8.33e-07   3.81e-07     
 ------------------------------------------------------------------------------
                                   Orbital response converged.

 Computing density matrices... Done.
 CCSD calculation:   CPU 62.72 s  wall 20.15 s

Current path: /canmo/ccsd/grad/
/g1_bb_aa
/g1_bb_bb
/g1_o1o1
/g1_o1o2
/g1_o1v1
/g1_o2v1
/g1_v1v1
/g1p_bb_aa
/g1p_bb_bb
/g1s_bb_aa
/g1s_bb_bb
/g2_o1o1o1o1
/g2_o1o1o1v1
/g2_o1o1v1v1
/g2_o1v1o1v1
/g2_o1v1v1v1
/g2_v1v1v1v1
/w_bb_aa
/w_bb_bb
 Transferring MO TPDM to AO TPDM
 Transferring g2_o1o1o1o1
 Transferring g2_o1o1o1v1
 Transferring g2_o1o1v1v1
 Transferring g2_o1v1o1v1
 Transferring g2_o1v1v1v1
 Transferring g2_v1v1v1v1
 Adding separable TPDM
 Computing TPDM gradient
 --------------------------------------------------------
 2e gradient
  Atom          X               Y               Z
 --------------------------------------------------------
    1        -12.520673        2.069455        0.000000  
    2         -2.019167      -12.543689        0.000000  
    3         14.656881        6.629993       -0.000000  
    4         -0.117042        3.844241       -0.000000  
 --------------------------------------------------------
 --------------------------------------------------------
 Final gradient
  Atom          X               Y               Z
 --------------------------------------------------------
    1        -12.520673        2.069455        0.000000  
    2         -2.019167      -12.543689        0.000000  
    3         14.656881        6.629993       -0.000000  
    4         -0.117042        3.844241       -0.000000  
 --------------------------------------------------------
 Analytic gradient from two-electron contribution:   CPU 90.57 s  wall 54.74 s

 Total ccman2 time:   CPU 162.70 s  wall 91.02 s


 --------------------------------------------------------------
             Orbital Energies (a.u.) and Symmetries
 --------------------------------------------------------------

 Alpha MOs, Restricted
 -- Occupied --                  
-104.83  -15.77  -15.71  -10.56   -8.02   -8.02   -8.02   -1.48
  1 A'    2 A'    3 A'    4 A'    5 A'    6 A'    1 A"    7 A'                 
 -1.077  -0.952  -0.736  -0.664  -0.453  -0.419  -0.629  -0.450
  8 A'    9 A'   10 A'   11 A'   12 A'   13 A'    2 A"    3 A"                 
 -- Virtual --                   
  0.032   0.049   0.118   0.130   0.158   0.177   0.208   0.226
 14 A'   15 A'   16 A'   17 A'   18 A'   19 A'   20 A'   21 A'                 
  0.252   0.266   0.304   0.358   0.575   0.591   0.629   0.686
 22 A'   23 A'   24 A'   25 A'   26 A'   27 A'   28 A'   29 A'                 
  0.816   0.915   0.998   1.076   1.123   1.176   1.195   1.241
 30 A'   31 A'   32 A'   33 A'   34 A'   35 A'   36 A'   37 A'                 
  1.358   1.542   1.647   2.004   2.127   2.326   2.612   2.714
 38 A'   39 A'   40 A'   41 A'   42 A'   43 A'   44 A'   45 A'                 
  2.803   2.880   3.032   3.406   3.472   4.245   4.478   4.745
 46 A'   47 A'   48 A'   49 A'   50 A'   51 A'   52 A'   53 A'                 
  5.382  10.318  26.708  27.028  36.568  37.222 219.159   0.064
 54 A'   55 A'   56 A'   57 A'   58 A'   59 A'   60 A'    4 A"                 
  0.129   0.186   0.245   0.607   0.901   0.966   1.161   1.213
  5 A"    6 A"    7 A"    8 A"    9 A"   10 A"   11 A"   12 A"                 
  1.458   1.918   2.109   2.585   2.654   3.079   4.097   4.347
 13 A"   14 A"   15 A"   16 A"   17 A"   18 A"   19 A"   20 A"                 
 26.647
 21 A"                                                                         

 Beta MOs, Restricted
 -- Occupied --                  
-104.83  -15.77  -15.71  -10.56   -8.02   -8.02   -8.02   -1.48
  1 A'    2 A'    3 A'    4 A'    5 A'    6 A'    1 A"    7 A'                 
 -1.077  -0.952  -0.736  -0.664  -0.453  -0.419  -0.629  -0.450
  8 A'    9 A'   10 A'   11 A'   12 A'   13 A'    2 A"    3 A"                 
 -- Virtual --                   
  0.032   0.049   0.118   0.130   0.158   0.177   0.208   0.226
 14 A'   15 A'   16 A'   17 A'   18 A'   19 A'   20 A'   21 A'                 
  0.252   0.266   0.304   0.358   0.575   0.591   0.629   0.686
 22 A'   23 A'   24 A'   25 A'   26 A'   27 A'   28 A'   29 A'                 
  0.816   0.915   0.998   1.076   1.123   1.176   1.195   1.241
 30 A'   31 A'   32 A'   33 A'   34 A'   35 A'   36 A'   37 A'                 
  1.358   1.542   1.647   2.004   2.127   2.326   2.612   2.714
 38 A'   39 A'   40 A'   41 A'   42 A'   43 A'   44 A'   45 A'                 
  2.803   2.880   3.032   3.406   3.472   4.245   4.478   4.745
 46 A'   47 A'   48 A'   49 A'   50 A'   51 A'   52 A'   53 A'                 
  5.382  10.318  26.708  27.028  36.568  37.222 219.159   0.064
 54 A'   55 A'   56 A'   57 A'   58 A'   59 A'   60 A'    4 A"                 
  0.129   0.186   0.245   0.607   0.901   0.966   1.161   1.213
  5 A"    6 A"    7 A"    8 A"    9 A"   10 A"   11 A"   12 A"                 
  1.458   1.918   2.109   2.585   2.654   3.079   4.097   4.347
 13 A"   14 A"   15 A"   16 A"   17 A"   18 A"   19 A"   20 A"                 
 26.647
 21 A"                                                                         
 --------------------------------------------------------------

          Ground-State Mulliken Net Atomic Charges

     Atom                 Charge (a.u.)
  ----------------------------------------
      1 Cl                   -0.233008
      2 N                     0.149814
      3 N                    -0.166580
      4 H                     0.249774
  ----------------------------------------
  Sum of atomic charges =    -0.000000

 -----------------------------------------------------------------
                    Cartesian Multipole Moments
 -----------------------------------------------------------------
    Charge (ESU x 10^10)
                -0.0000
    Dipole Moment (Debye)
         X      -1.7995      Y      -1.9027      Z       0.0000
       Tot       2.6189
    Quadrupole Moments (Debye-Ang)
        XX     -26.0244     XY       2.4073     YY     -23.2410
        XZ      -0.0000     YZ      -0.0000     ZZ     -24.5112
    Octopole Moments (Debye-Ang^2)
       XXX       5.4613    XXY      -4.3203    XYY      -3.5451
       YYY      -5.0910    XXZ       0.0000    XYZ       0.0000
       YYZ       0.0000    XZZ      -1.5206    YZZ      -0.1664
       ZZZ       0.0000
    Hexadecapole Moments (Debye-Ang^3)
      XXXX    -243.9985   XXXY       2.6690   XXYY     -42.2222
      XYYY       7.2964   YYYY     -43.8348   XXXZ      -0.0000
      XXYZ      -0.0000   XYYZ      -0.0000   YYYZ      -0.0000
      XXZZ     -43.4322   XYZZ       0.6465   YYZZ     -12.0264
      XZZZ      -0.0000   YZZZ      -0.0000   ZZZZ     -26.3139
 -----------------------------------------------------------------
 DrvMan completing analytic gradient of the correlated energy
 Correlated dipole moment
            1
    1  -0.7079913
    2  -0.7485751
    3   0.0000000
 Energy read as -569.433985452
 Full Analytical Gradient: (in a.u., or Hartree/Bohr)
             1             2             3             4
    1    0.00963096   -0.02292387    0.01562922   -0.00233631
    2   -0.00175726   -0.01214254    0.01572258   -0.00182278
    3   -0.00000000    0.00000000   -0.00000000    0.00000000
 Gradient time:  CPU 0.24 s  wall 1.77 s
 Geometry Optimization Parameters
   NAtoms,    NIC,     NZ,  NCons,   NDum,   NFix, NCnnct, MaxDiis
        4      14       4       0       0       0       0       0


** GEOMETRY OPTIMIZATION IN DELOCALIZED INTERNAL COORDINATES **
   Searching for a Minimum

   Optimization Cycle:   1

                       Coordinates (Angstroms)
     ATOM                X               Y               Z
      1  Cl        1.0779380220   -0.0669386878    0.0000000000
      2  N        -0.8007567434    0.5922571819    0.0000000000
      3  N        -1.6237479637   -0.2513134085    0.0000000000
      4  H        -1.3534134249   -1.2486487213    0.0000000000
   Point Group: cs    Number of degrees of freedom:     5


   Energy is   -569.433985452


 Attempting to Generate Delocalized Internal Coordinates

  5 Hessian modes will be used to form the next step
  Hessian Eigenvalues:
     0.154191    0.160000    0.250000    0.422785    1.163977

 Minimum Search - Taking Simple RFO Step
 Searching for Lamda that Minimizes Along All modes
 Value Taken    Lamda =  -0.00123059
 Step Taken.  Stepsize is  0.075964

                             Maximum     Tolerance    Cnvgd?
         Gradient           0.020525      0.000300      NO
         Displacement       0.057481      0.001200      NO
         Energy change     *********      0.000001      NO


 New Cartesian Coordinates Obtained by Inverse Iteration

 Displacement from previous Coordinates is:  0.110687
 ----------------------------------------------------------------
             Standard Nuclear Orientation (Angstroms)
    I     Atom           X                Y                Z
 ----------------------------------------------------------------
    1      Cl      1.0376254780    -0.0850877254     0.0000000000
    2      N      -0.7966256241     0.6001454705     0.0000000000
    3      N      -1.6232793472    -0.2520473514     0.0000000000
    4      H      -1.3177006167    -1.2376540294     0.0000000000
 ----------------------------------------------------------------
 Molecular Point Group                 Cs    NOp =  2
 Largest Abelian Subgroup              Cs    NOp =  2
 Nuclear Repulsion Energy =    86.5790972130 hartrees
 There are       16 alpha and       16 beta electrons
 Applying Cartesian multipole field
    Component          Value
    ---------          -----
     (2,0,0)        1.00000E-11
     (0,2,0)        2.00000E-11
     (0,0,2)       -3.00000E-11
 Nucleus-field energy     =     0.0000000019 hartrees
 Requested basis set is 6-311++G(d,p)
 There are 30 shells and 81 basis functions
 A cutoff of  1.0D-14 yielded    453 shell pairs
 There are      3387 function pairs (      3651 Cartesian)
 Smallest overlap matrix eigenvalue = 2.37E-04
 Guess MOs from SCF MO coefficient file

 -----------------------------------------------------------------------
  General SCF calculation program by
  Eric Jon Sundstrom, Paul Horn, Yuezhi Mao, Dmitri Zuev, Alec White,
  David Stuck, Shaama M.S., Shane Yost, Joonho Lee, David Small,
  Daniel Levine, Susi Lehtola, Hugh Burton, Evgeny Epifanovsky
 -----------------------------------------------------------------------
 Hartree-Fock
 using 4 threads for integral computing
 -------------------------------------------------------
 OpenMP Integral computing Module                
 Release: version 2.0, May 2017, Q-Chem Inc. Pleasanton 
 -------------------------------------------------------
 A restricted SCF calculation will be
 performed using DIIS
 SCF converges when DIIS error is below 1.0e-08
 ---------------------------------------
  Cycle       Energy         DIIS error
 ---------------------------------------
    1    -568.9189178073      6.93e-04  
    2    -568.9195158042      2.07e-04  
    3    -568.9196188385      1.08e-04  
    4    -568.9196415715      6.21e-05  
    5    -568.9196509741      1.83e-05  
    6    -568.9196525326      6.44e-06  
    7    -568.9196526319      1.99e-06  
    8    -568.9196526370      8.32e-07  
    9    -568.9196526380      1.14e-07  
   10    -568.9196526380      2.82e-08  
   11    -568.9196526380      1.07e-08  
   12    -568.9196526380      3.57e-09  Convergence criterion met
 ---------------------------------------
 SCF time:   CPU 2.99s  wall 3.00s 
 SCF   energy in the final basis set =     -568.9196526380
 Total energy in the final basis set =     -568.9196526380


 ------------------------------------------------------------------------------

   CCMAN2: suite of methods based on coupled cluster
           and equation of motion theories.

   Components:
   * libvmm-1.3-trunk
     by Evgeny Epifanovsky, Ilya Kaliman.
   * libtensor-2.5-trunk
     by Evgeny Epifanovsky, Michael Wormit, Dmitry Zuev, Sam Manzer, 
        Ilya Kaliman.
   * libcc-2.5-trunk
     by Evgeny Epifanovsky, Arik Landau, Tomasz Kus, Kirill Khistyaev, 
        Dmitry Zuev, Prashant Manohar, Xintian Feng, Anna Krylov, 
        Matthew Goldey, Alec White, Thomas Jagau, Kaushik Nanda, 
        Anastasia Gunina, Alexander Kunitsa, Joonho Lee.

   CCMAN original authors:
   Anna I. Krylov, C. David Sherrill, Steven R. Gwaltney,
   Edward F. C. Byrd (2000)
   Sergey V. Levchenko, Lyudmila V. Slipchenko, Tao Wang,
   Ana-Maria C. Cristian (2003)
   Piotr A. Pieniazek, C. Melania Oana, Evgeny Epifanovsky (2007)
   Prashant Manohar (2009)

 ------------------------------------------------------------------------------


 Allocating and initializing 3808MB of RAM...
 Calculation will run on 4 cores.


 Alpha MOs, Restricted
 -- Occupied --                  
-104.84  -15.77  -15.70  -10.56   -8.03   -8.03   -8.03   -1.47
  1 A'    2 A'    3 A'    4 A'    5 A'    6 A'    1 A"    7 A'                 
 -1.086  -0.947  -0.734  -0.659  -0.623  -0.459  -0.455  -0.425
  8 A'    9 A'   10 A'   11 A'    2 A"   12 A'    3 A"   13 A'                 
 -- Virtual --                   
  0.036   0.053   0.064   0.117   0.128   0.129   0.159   0.178
 14 A'   15 A'    4 A"   16 A'    5 A"   17 A'   18 A'   19 A'                 
  0.188   0.209   0.226   0.245   0.253   0.267   0.304   0.358
  6 A"   20 A'   21 A'    7 A"   22 A'   23 A'   24 A'   25 A'                 
  0.573   0.586   0.603   0.627   0.688   0.816   0.903   0.917
 26 A'   27 A'    8 A"   28 A'   29 A'   30 A'    9 A"   31 A'                 
  0.969   0.998   1.076   1.119   1.154   1.173   1.199   1.209
 10 A"   32 A'   33 A'   34 A'   11 A"   35 A'   36 A'   12 A"                 
  1.250   1.353   1.462   1.534   1.642   1.917   2.018   2.115
 37 A'   38 A'   13 A"   39 A'   40 A'   14 A"   41 A'   15 A"                 
  2.142   2.335   2.584   2.617   2.658   2.703   2.810   2.890
 42 A'   43 A'   16 A"   44 A'   17 A"   45 A'   46 A'   47 A'                 
  3.041   3.070   3.399   3.457   4.100   4.248   4.348   4.482
 48 A'   18 A"   49 A'   50 A'   19 A"   51 A'   20 A"   52 A'                 
  4.750   5.396  10.315  26.641  26.707  27.047  36.579  37.188
 53 A'   54 A'   55 A'   21 A"   56 A'   57 A'   58 A'   59 A'                 
219.157
 60 A'                                                                         

 Beta MOs, Restricted
 -- Occupied --                  
-104.84  -15.77  -15.70  -10.56   -8.03   -8.03   -8.03   -1.47
  1 A'    2 A'    3 A'    4 A'    5 A'    6 A'    1 A"    7 A'                 
 -1.086  -0.947  -0.734  -0.659  -0.623  -0.459  -0.455  -0.425
  8 A'    9 A'   10 A'   11 A'    2 A"   12 A'    3 A"   13 A'                 
 -- Virtual --                   
  0.036   0.053   0.064   0.117   0.128   0.129   0.159   0.178
 14 A'   15 A'    4 A"   16 A'    5 A"   17 A'   18 A'   19 A'                 
  0.188   0.209   0.226   0.245   0.253   0.267   0.304   0.358
  6 A"   20 A'   21 A'    7 A"   22 A'   23 A'   24 A'   25 A'                 
  0.573   0.586   0.603   0.627   0.688   0.816   0.903   0.917
 26 A'   27 A'    8 A"   28 A'   29 A'   30 A'    9 A"   31 A'                 
  0.969   0.998   1.076   1.119   1.154   1.173   1.199   1.209
 10 A"   32 A'   33 A'   34 A'   11 A"   35 A'   36 A'   12 A"                 
  1.250   1.353   1.462   1.534   1.642   1.917   2.018   2.115
 37 A'   38 A'   13 A"   39 A'   40 A'   14 A"   41 A'   15 A"                 
  2.142   2.335   2.584   2.617   2.658   2.703   2.810   2.890
 42 A'   43 A'   16 A"   44 A'   17 A"   45 A'   46 A'   47 A'                 
  3.041   3.070   3.399   3.457   4.100   4.248   4.348   4.482
 48 A'   18 A"   49 A'   50 A'   19 A"   51 A'   20 A"   52 A'                 
  4.750   5.396  10.315  26.641  26.707  27.047  36.579  37.188
 53 A'   54 A'   55 A'   21 A"   56 A'   57 A'   58 A'   59 A'                 
219.157
 60 A'                                                                         

 Occupation and symmetry of molecular orbitals

 Point group: Cs (2 irreducible representations).

                           A'   A"    All 
 ------------------------------------------
 All molecular orbitals:
  - Alpha                  60   21    81  
  - Beta                   60   21    81  
 ------------------------------------------
 Alpha orbitals:
  - Frozen occupied        6    1     7   
  - Active occupied        7    2     9   
  - Active virtual         47   18    65  
  - Frozen virtual         0    0     0   
 ------------------------------------------
 Beta orbitals:
  - Frozen occupied        6    1     7   
  - Active occupied        7    2     9   
  - Active virtual         47   18    65  
  - Frozen virtual         0    0     0   
 ------------------------------------------

 Import integrals:   CPU 0.00 s  wall 0.00 s

 Import integrals:   CPU 5.56 s  wall 9.29 s

 MP2 amplitudes:   CPU 0.08 s  wall 0.24 s

Running a double precision version
           CCSD T amplitudes will be solved using DIIS.

           Start     Size      MaxIter   EConv     TConv     
           3         7         100       1.00e-07  1.00e-05  
 ------------------------------------------------------------------------------
           Energy (a.u.)   Ediff      Tdiff       Comment
 ------------------------------------------------------------------------------
          -569.41727509                           
     1    -569.41215488   5.12e-03   6.80e-01     
     2    -569.43236007   2.02e-02   9.08e-02     
     3    -569.43148174   8.78e-04   4.35e-02     
     4    -569.43387350   2.39e-03   1.41e-02     Switched to DIIS steps.
     5    -569.43484479   9.71e-04   1.25e-02     
     6    -569.43490951   6.47e-05   2.21e-03     
     7    -569.43492126   1.17e-05   1.19e-03     
     8    -569.43492754   6.28e-06   5.13e-04     
     9    -569.43493228   4.74e-06   3.95e-04     
    10    -569.43493223   5.29e-08   9.45e-05     
    11    -569.43493223   6.22e-09   4.46e-05     
    12    -569.43493218   4.96e-08   2.62e-05     
    13    -569.43493217   1.89e-08   7.66e-06     
 ------------------------------------------------------------------------------
          -569.43493217                           CCSD T converged.

End of double precision
 SCF energy                 = -568.91965264
 MP2 energy                 = -569.41727509
 CCSD correlation energy     =   -0.51527953
 CCSD total energy           = -569.43493217

 CCSD  T1^2 = 0.0135  T2^2 = 0.2046  Leading amplitudes:

 Amplitude    Orbitals with energies
  0.0292       10 (A') A                 ->    15 (A') A                  
              -0.7339                          0.0531                     
  0.0292       10 (A') B                 ->    15 (A') B                  
              -0.7339                          0.0531                     
 -0.0256       3 (A") A                  ->    4 (A") A                   
              -0.4548                          0.0644                     
 -0.0256       3 (A") B                  ->    4 (A") B                   
              -0.4548                          0.0644                     

 Amplitude    Orbitals with energies
 -0.0977       2 (A") A      2 (A") B    ->    4 (A") A      4 (A") B     
              -0.6226       -0.6226            0.0644        0.0644       
  0.0977       2 (A") A      2 (A") B    ->    4 (A") B      4 (A") A     
              -0.6226       -0.6226            0.0644        0.0644       
  0.0977       2 (A") B      2 (A") A    ->    4 (A") A      4 (A") B     
              -0.6226       -0.6226            0.0644        0.0644       
 -0.0977       2 (A") B      2 (A") A    ->    4 (A") B      4 (A") A     
              -0.6226       -0.6226            0.0644        0.0644       

 Computing CCSD intemediates for later calculations in double precision
 Finished.

Running a double precision version
           CCSD Lambda amplitudes will be solved using DIIS.
           Start     Size      MaxIter   EConv     LConv     
           3         7         100       1.00e-07  1.00e-05  
 ------------------------------------------------------------------------------
            Enorm      Ldiff       Comment
 ------------------------------------------------------------------------------
     1     5.25e-02   3.94e-02     
     2     1.38e-02   4.84e-03     
     3     5.64e-03   1.70e-03     
     4     3.61e-03   1.21e-03     Switched to DIIS steps.
     5     1.40e-03   7.24e-04     
     6     8.12e-04   2.43e-04     
     7     3.26e-04   7.38e-05     
     8     1.47e-04   9.35e-06     
     9     4.32e-05   1.11e-05     
    10     2.22e-05   1.92e-06     
    11     1.16e-05   1.96e-07     
    12     5.72e-06   5.48e-07     
    13     2.48e-06   1.53e-07     
    14     1.04e-06   1.04e-07     
    15     5.32e-07   2.80e-08     
    16     2.74e-07   1.71e-08     
    17     1.68e-07   1.00e-08     
    18     7.49e-08   4.57e-09     
 ------------------------------------------------------------------------------
                                   CCSD Lambda converged.

 Computing density matrices in double precision...
           Orbital response amplitudes will be solved using DIIS.
           Start     Size      MaxIter   EConv     LConv     
           3         7         100       1.00e-06  1.00e-06  
 ------------------------------------------------------------------------------
            Enorm      Ldiff       Comment
 ------------------------------------------------------------------------------
     1     8.21e-02   6.25e-03     
     2     9.51e-02   5.49e-03     
     3     1.46e-01   4.28e-02     
     4     1.22e-02   7.22e-02     Switched to DIIS steps.
     5     2.83e-03   3.90e-05     
     6     1.25e-03   6.23e-05     
     7     3.88e-04   3.14e-04     
     8     6.39e-05   8.31e-05     
     9     1.83e-05   1.23e-05     
    10     9.60e-06   3.92e-07     
    11     1.77e-06   7.62e-07     
    12     6.78e-07   2.82e-07     
 ------------------------------------------------------------------------------
                                   Orbital response converged.

 Computing density matrices... Done.
 CCSD calculation:   CPU 62.62 s  wall 19.79 s

Current path: /canmo/ccsd/grad/
/g1_bb_aa
/g1_bb_bb
/g1_o1o1
/g1_o1o2
/g1_o1v1
/g1_o2v1
/g1_v1v1
/g1p_bb_aa
/g1p_bb_bb
/g1s_bb_aa
/g1s_bb_bb
/g2_o1o1o1o1
/g2_o1o1o1v1
/g2_o1o1v1v1
/g2_o1v1o1v1
/g2_o1v1v1v1
/g2_v1v1v1v1
/w_bb_aa
/w_bb_bb
 Transferring MO TPDM to AO TPDM
 Transferring g2_o1o1o1o1
 Transferring g2_o1o1o1v1
 Transferring g2_o1o1v1v1
 Transferring g2_o1v1o1v1
 Transferring g2_o1v1v1v1
 Transferring g2_v1v1v1v1
 Adding separable TPDM
 Computing TPDM gradient
 --------------------------------------------------------
 2e gradient
  Atom          X               Y               Z
 --------------------------------------------------------
    1        -12.828948        2.357185       -0.000000  
    2         -1.668920      -12.730958       -0.000000  
    3         14.721935        6.556028        0.000000  
    4         -0.224066        3.817746       -0.000000  
 --------------------------------------------------------
 --------------------------------------------------------
 Final gradient
  Atom          X               Y               Z
 --------------------------------------------------------
    1        -12.828948        2.357185       -0.000000  
    2         -1.668920      -12.730958       -0.000000  
    3         14.721935        6.556028        0.000000  
    4         -0.224066        3.817746       -0.000000  
 --------------------------------------------------------
 Analytic gradient from two-electron contribution:   CPU 90.41 s  wall 53.45 s

 Total ccman2 time:   CPU 162.90 s  wall 90.34 s


 --------------------------------------------------------------
             Orbital Energies (a.u.) and Symmetries
 --------------------------------------------------------------

 Alpha MOs, Restricted
 -- Occupied --                  
-104.84  -15.77  -15.70  -10.56   -8.03   -8.03   -8.03   -1.47
  1 A'    2 A'    3 A'    4 A'    5 A'    6 A'    1 A"    7 A'                 
 -1.086  -0.947  -0.734  -0.659  -0.459  -0.425  -0.623  -0.455
  8 A'    9 A'   10 A'   11 A'   12 A'   13 A'    2 A"    3 A"                 
 -- Virtual --                   
  0.036   0.053   0.117   0.129   0.159   0.178   0.209   0.226
 14 A'   15 A'   16 A'   17 A'   18 A'   19 A'   20 A'   21 A'                 
  0.253   0.267   0.304   0.358   0.573   0.586   0.627   0.688
 22 A'   23 A'   24 A'   25 A'   26 A'   27 A'   28 A'   29 A'                 
  0.816   0.917   0.998   1.076   1.119   1.173   1.199   1.250
 30 A'   31 A'   32 A'   33 A'   34 A'   35 A'   36 A'   37 A'                 
  1.353   1.534   1.642   2.018   2.142   2.335   2.617   2.703
 38 A'   39 A'   40 A'   41 A'   42 A'   43 A'   44 A'   45 A'                 
  2.810   2.890   3.041   3.399   3.457   4.248   4.482   4.750
 46 A'   47 A'   48 A'   49 A'   50 A'   51 A'   52 A'   53 A'                 
  5.396  10.315  26.707  27.047  36.579  37.188 219.157   0.064
 54 A'   55 A'   56 A'   57 A'   58 A'   59 A'   60 A'    4 A"                 
  0.128   0.188   0.245   0.603   0.903   0.969   1.154   1.209
  5 A"    6 A"    7 A"    8 A"    9 A"   10 A"   11 A"   12 A"                 
  1.462   1.917   2.115   2.584   2.658   3.070   4.100   4.348
 13 A"   14 A"   15 A"   16 A"   17 A"   18 A"   19 A"   20 A"                 
 26.641
 21 A"                                                                         

 Beta MOs, Restricted
 -- Occupied --                  
-104.84  -15.77  -15.70  -10.56   -8.03   -8.03   -8.03   -1.47
  1 A'    2 A'    3 A'    4 A'    5 A'    6 A'    1 A"    7 A'                 
 -1.086  -0.947  -0.734  -0.659  -0.459  -0.425  -0.623  -0.455
  8 A'    9 A'   10 A'   11 A'   12 A'   13 A'    2 A"    3 A"                 
 -- Virtual --                   
  0.036   0.053   0.117   0.129   0.159   0.178   0.209   0.226
 14 A'   15 A'   16 A'   17 A'   18 A'   19 A'   20 A'   21 A'                 
  0.253   0.267   0.304   0.358   0.573   0.586   0.627   0.688
 22 A'   23 A'   24 A'   25 A'   26 A'   27 A'   28 A'   29 A'                 
  0.816   0.917   0.998   1.076   1.119   1.173   1.199   1.250
 30 A'   31 A'   32 A'   33 A'   34 A'   35 A'   36 A'   37 A'                 
  1.353   1.534   1.642   2.018   2.142   2.335   2.617   2.703
 38 A'   39 A'   40 A'   41 A'   42 A'   43 A'   44 A'   45 A'                 
  2.810   2.890   3.041   3.399   3.457   4.248   4.482   4.750
 46 A'   47 A'   48 A'   49 A'   50 A'   51 A'   52 A'   53 A'                 
  5.396  10.315  26.707  27.047  36.579  37.188 219.157   0.064
 54 A'   55 A'   56 A'   57 A'   58 A'   59 A'   60 A'    4 A"                 
  0.128   0.188   0.245   0.603   0.903   0.969   1.154   1.209
  5 A"    6 A"    7 A"    8 A"    9 A"   10 A"   11 A"   12 A"                 
  1.462   1.917   2.115   2.584   2.658   3.070   4.100   4.348
 13 A"   14 A"   15 A"   16 A"   17 A"   18 A"   19 A"   20 A"                 
 26.641
 21 A"                                                                         
 --------------------------------------------------------------

          Ground-State Mulliken Net Atomic Charges

     Atom                 Charge (a.u.)
  ----------------------------------------
      1 Cl                   -0.213220
      2 N                     0.152603
      3 N                    -0.178634
      4 H                     0.239252
  ----------------------------------------
  Sum of atomic charges =    -0.000000

 -----------------------------------------------------------------
                    Cartesian Multipole Moments
 -----------------------------------------------------------------
    Charge (ESU x 10^10)
                -0.0000
    Dipole Moment (Debye)
         X      -1.4447      Y      -1.8494      Z       0.0000
       Tot       2.3468
    Quadrupole Moments (Debye-Ang)
        XX     -26.2470     XY       2.2325     YY     -23.3173
        XZ       0.0000     YZ       0.0000     ZZ     -24.4675
    Octopole Moments (Debye-Ang^2)
       XXX       8.3305    XXY      -3.8657    XYY      -2.5732
       YYY      -4.4145    XXZ       0.0000    XYZ      -0.0000
       YYZ      -0.0000    XZZ      -0.8471    YZZ       0.0299
       ZZZ       0.0000
    Hexadecapole Moments (Debye-Ang^3)
      XXXX    -238.6875   XXXY       2.5759   XXYY     -41.3761
      XYYY       7.7003   YYYY     -44.6085   XXXZ       0.0000
      XXYZ       0.0000   XYYZ      -0.0000   YYYZ       0.0000
      XXZZ     -42.1896   XYZZ       0.8924   YYZZ     -12.0713
      XZZZ       0.0000   YZZZ       0.0000   ZZZZ     -26.1547
 -----------------------------------------------------------------
 DrvMan completing analytic gradient of the correlated energy
 Correlated dipole moment
            1
    1  -0.5684020
    2  -0.7275959
    3   0.0000000
 Energy read as -569.434932165
 Full Analytical Gradient: (in a.u., or Hartree/Bohr)
             1             2             3             4
    1    0.00624777   -0.01685248    0.01162212   -0.00101742
    2   -0.00319053   -0.00444649    0.00813360   -0.00049658
    3    0.00000000    0.00000000   -0.00000000   -0.00000000
 Gradient time:  CPU 0.23 s  wall 1.64 s
 Geometry Optimization Parameters
   NAtoms,    NIC,     NZ,  NCons,   NDum,   NFix, NCnnct, MaxDiis
        4      14       4       0       0       0       0       0

 Cartesian Hessian Update
 Hessian Updated using BFGS Update


** GEOMETRY OPTIMIZATION IN DELOCALIZED INTERNAL COORDINATES **
   Searching for a Minimum

   Optimization Cycle:   2

                       Coordinates (Angstroms)
     ATOM                X               Y               Z
      1  Cl        1.0376254780   -0.0850877254    0.0000000000
      2  N        -0.7966256241    0.6001454705    0.0000000000
      3  N        -1.6232793472   -0.2520473514    0.0000000000
      4  H        -1.3177006167   -1.2376540294    0.0000000000
   Point Group: cs    Number of degrees of freedom:     5


   Energy is   -569.434932165

 Hessian Updated using BFGS Update

  5 Hessian modes will be used to form the next step
  Hessian Eigenvalues:
     0.061967    0.161458    0.355837    0.424667    0.951847

 Minimum Search - Taking Simple RFO Step
 Searching for Lamda that Minimizes Along All modes
 Value Taken    Lamda =  -0.00148962
 Step Taken.  Stepsize is  0.145221

                             Maximum     Tolerance    Cnvgd?
         Gradient           0.013895      0.000300      NO
         Displacement       0.117604      0.001200      NO
         Energy change     -0.000947      0.000001      NO


 New Cartesian Coordinates Obtained by Inverse Iteration

 Displacement from previous Coordinates is:  0.111603
 ----------------------------------------------------------------
             Standard Nuclear Orientation (Angstroms)
    I     Atom           X                Y                Z
 ----------------------------------------------------------------
    1      Cl      0.9917281703    -0.0866640709     0.0000000000
    2      N      -0.7695574597     0.5936638526     0.0000000000
    3      N      -1.6269943108    -0.2529955982     0.0000000000
    4      H      -1.2951565097    -1.2286478192     0.0000000000
 ----------------------------------------------------------------
 Molecular Point Group                 Cs    NOp =  2
 Largest Abelian Subgroup              Cs    NOp =  2
 Nuclear Repulsion Energy =    87.9356434506 hartrees
 There are       16 alpha and       16 beta electrons
 Applying Cartesian multipole field
    Component          Value
    ---------          -----
     (2,0,0)        1.00000E-11
     (0,2,0)        2.00000E-11
     (0,0,2)       -3.00000E-11
 Nucleus-field energy     =     0.0000000018 hartrees
 Requested basis set is 6-311++G(d,p)
 There are 30 shells and 81 basis functions
 A cutoff of  1.0D-14 yielded    455 shell pairs
 There are      3389 function pairs (      3653 Cartesian)
 Smallest overlap matrix eigenvalue = 2.50E-04
 Guess MOs from SCF MO coefficient file

 -----------------------------------------------------------------------
  General SCF calculation program by
  Eric Jon Sundstrom, Paul Horn, Yuezhi Mao, Dmitri Zuev, Alec White,
  David Stuck, Shaama M.S., Shane Yost, Joonho Lee, David Small,
  Daniel Levine, Susi Lehtola, Hugh Burton, Evgeny Epifanovsky
 -----------------------------------------------------------------------
 Hartree-Fock
 using 4 threads for integral computing
 -------------------------------------------------------
 OpenMP Integral computing Module                
 Release: version 2.0, May 2017, Q-Chem Inc. Pleasanton 
 -------------------------------------------------------
 A restricted SCF calculation will be
 performed using DIIS
 SCF converges when DIIS error is below 1.0e-08
 ---------------------------------------
  Cycle       Energy         DIIS error
 ---------------------------------------
    1    -568.9180000874      1.34e-03  
    2    -568.9201525008      4.00e-04  
    3    -568.9204581410      2.19e-04  
    4    -568.9205246102      1.04e-04  
    5    -568.9205489578      3.14e-05  
    6    -568.9205533240      9.77e-06  
    7    -568.9205536215      2.43e-06  
    8    -568.9205536343      5.97e-07  
    9    -568.9205536348      2.34e-07  
   10    -568.9205536349      6.36e-08  
   11    -568.9205536349      2.11e-08  
   12    -568.9205536349      7.00e-09  Convergence criterion met
 ---------------------------------------
 SCF time:   CPU 3.07s  wall 3.00s 
 SCF   energy in the final basis set =     -568.9205536349
 Total energy in the final basis set =     -568.9205536349


 ------------------------------------------------------------------------------

   CCMAN2: suite of methods based on coupled cluster
           and equation of motion theories.

   Components:
   * libvmm-1.3-trunk
     by Evgeny Epifanovsky, Ilya Kaliman.
   * libtensor-2.5-trunk
     by Evgeny Epifanovsky, Michael Wormit, Dmitry Zuev, Sam Manzer, 
        Ilya Kaliman.
   * libcc-2.5-trunk
     by Evgeny Epifanovsky, Arik Landau, Tomasz Kus, Kirill Khistyaev, 
        Dmitry Zuev, Prashant Manohar, Xintian Feng, Anna Krylov, 
        Matthew Goldey, Alec White, Thomas Jagau, Kaushik Nanda, 
        Anastasia Gunina, Alexander Kunitsa, Joonho Lee.

   CCMAN original authors:
   Anna I. Krylov, C. David Sherrill, Steven R. Gwaltney,
   Edward F. C. Byrd (2000)
   Sergey V. Levchenko, Lyudmila V. Slipchenko, Tao Wang,
   Ana-Maria C. Cristian (2003)
   Piotr A. Pieniazek, C. Melania Oana, Evgeny Epifanovsky (2007)
   Prashant Manohar (2009)

 ------------------------------------------------------------------------------


 Allocating and initializing 3808MB of RAM...
 Calculation will run on 4 cores.


 Alpha MOs, Restricted
 -- Occupied --                  
-104.85  -15.75  -15.69  -10.58   -8.04   -8.04   -8.04   -1.45
  1 A'    2 A'    3 A'    4 A'    5 A'    6 A'    1 A"    7 A'                 
 -1.104  -0.937  -0.732  -0.650  -0.612  -0.468  -0.462  -0.434
  8 A'    9 A'   10 A'   11 A'    2 A"   12 A'    3 A"   13 A'                 
 -- Virtual --                   
  0.041   0.064   0.066   0.113   0.126   0.129   0.161   0.182
 14 A'   15 A'    4 A"   16 A'    5 A"   17 A'   18 A'   19 A'                 
  0.191   0.211   0.230   0.247   0.256   0.270   0.306   0.360
  6 A"   20 A'   21 A'    7 A"   22 A'   23 A'   24 A'   25 A'                 
  0.569   0.573   0.596   0.625   0.692   0.819   0.908   0.925
 26 A'   27 A'    8 A"   28 A'   29 A'   30 A'    9 A"   31 A'                 
  0.972   0.999   1.074   1.114   1.141   1.165   1.202   1.217
 10 A"   32 A'   33 A'   34 A'   11 A"   35 A'   12 A"   36 A'                 
  1.261   1.350   1.470   1.515   1.637   1.916   2.046   2.131
 37 A'   38 A'   13 A"   39 A'   40 A'   14 A"   41 A'   15 A"                 
  2.162   2.364   2.579   2.613   2.669   2.691   2.818   2.909
 42 A'   43 A'   16 A"   44 A'   17 A"   45 A'   46 A'   47 A'                 
  3.052   3.053   3.376   3.452   4.107   4.252   4.350   4.484
 48 A'   18 A"   49 A'   50 A'   19 A"   51 A'   20 A"   52 A'                 
  4.758   5.419  10.311  26.632  26.703  27.078  36.599  37.126
 53 A'   54 A'   55 A'   21 A"   56 A'   57 A'   58 A'   59 A'                 
219.155
 60 A'                                                                         

 Beta MOs, Restricted
 -- Occupied --                  
-104.85  -15.75  -15.69  -10.58   -8.04   -8.04   -8.04   -1.45
  1 A'    2 A'    3 A'    4 A'    5 A'    6 A'    1 A"    7 A'                 
 -1.104  -0.937  -0.732  -0.650  -0.612  -0.468  -0.462  -0.434
  8 A'    9 A'   10 A'   11 A'    2 A"   12 A'    3 A"   13 A'                 
 -- Virtual --                   
  0.041   0.064   0.066   0.113   0.126   0.129   0.161   0.182
 14 A'   15 A'    4 A"   16 A'    5 A"   17 A'   18 A'   19 A'                 
  0.191   0.211   0.230   0.247   0.256   0.270   0.306   0.360
  6 A"   20 A'   21 A'    7 A"   22 A'   23 A'   24 A'   25 A'                 
  0.569   0.573   0.596   0.625   0.692   0.819   0.908   0.925
 26 A'   27 A'    8 A"   28 A'   29 A'   30 A'    9 A"   31 A'                 
  0.972   0.999   1.074   1.114   1.141   1.165   1.202   1.217
 10 A"   32 A'   33 A'   34 A'   11 A"   35 A'   12 A"   36 A'                 
  1.261   1.350   1.470   1.515   1.637   1.916   2.046   2.131
 37 A'   38 A'   13 A"   39 A'   40 A'   14 A"   41 A'   15 A"                 
  2.162   2.364   2.579   2.613   2.669   2.691   2.818   2.909
 42 A'   43 A'   16 A"   44 A'   17 A"   45 A'   46 A'   47 A'                 
  3.052   3.053   3.376   3.452   4.107   4.252   4.350   4.484
 48 A'   18 A"   49 A'   50 A'   19 A"   51 A'   20 A"   52 A'                 
  4.758   5.419  10.311  26.632  26.703  27.078  36.599  37.126
 53 A'   54 A'   55 A'   21 A"   56 A'   57 A'   58 A'   59 A'                 
219.155
 60 A'                                                                         

 Occupation and symmetry of molecular orbitals

 Point group: Cs (2 irreducible representations).

                           A'   A"    All 
 ------------------------------------------
 All molecular orbitals:
  - Alpha                  60   21    81  
  - Beta                   60   21    81  
 ------------------------------------------
 Alpha orbitals:
  - Frozen occupied        6    1     7   
  - Active occupied        7    2     9   
  - Active virtual         47   18    65  
  - Frozen virtual         0    0     0   
 ------------------------------------------
 Beta orbitals:
  - Frozen occupied        6    1     7   
  - Active occupied        7    2     9   
  - Active virtual         47   18    65  
  - Frozen virtual         0    0     0   
 ------------------------------------------

 Import integrals:   CPU 0.00 s  wall 0.05 s

 Import integrals:   CPU 5.57 s  wall 15.01 s

 MP2 amplitudes:   CPU 0.09 s  wall 0.30 s

Running a double precision version
           CCSD T amplitudes will be solved using DIIS.

           Start     Size      MaxIter   EConv     TConv     
           3         7         100       1.00e-07  1.00e-05  
 ------------------------------------------------------------------------------
           Energy (a.u.)   Ediff      Tdiff       Comment
 ------------------------------------------------------------------------------
          -569.41737210                           
     1    -569.41348549   3.89e-03   6.78e-01     
     2    -569.43300695   1.95e-02   9.03e-02     
     3    -569.43245784   5.49e-04   4.17e-02     
     4    -569.43472486   2.27e-03   1.32e-02     Switched to DIIS steps.
     5    -569.43565553   9.31e-04   1.20e-02     
     6    -569.43571706   6.15e-05   2.16e-03     
     7    -569.43573052   1.35e-05   1.24e-03     
     8    -569.43573791   7.39e-06   5.65e-04     
     9    -569.43574181   3.90e-06   3.30e-04     
    10    -569.43574176   4.97e-08   7.40e-05     
    11    -569.43574164   1.24e-07   3.34e-05     
    12    -569.43574161   2.85e-08   1.66e-05     
    13    -569.43574159   1.44e-08   5.61e-06     
 ------------------------------------------------------------------------------
          -569.43574159                           CCSD T converged.

End of double precision
 SCF energy                 = -568.92055363
 MP2 energy                 = -569.41737210
 CCSD correlation energy     =   -0.51518796
 CCSD total energy           = -569.43574159

 CCSD  T1^2 = 0.0126  T2^2 = 0.2026  Leading amplitudes:

 Amplitude    Orbitals with energies
 -0.0268       3 (A") A                  ->    4 (A") A                   
              -0.4625                          0.0658                     
 -0.0268       3 (A") B                  ->    4 (A") B                   
              -0.4625                          0.0658                     
  0.0265       10 (A') A                 ->    15 (A') A                  
              -0.7315                          0.0637                     
  0.0265       10 (A') B                 ->    15 (A') B                  
              -0.7315                          0.0637                     

 Amplitude    Orbitals with energies
 -0.0954       2 (A") A      2 (A") B    ->    4 (A") A      4 (A") B     
              -0.6117       -0.6117            0.0658        0.0658       
  0.0954       2 (A") A      2 (A") B    ->    4 (A") B      4 (A") A     
              -0.6117       -0.6117            0.0658        0.0658       
  0.0954       2 (A") B      2 (A") A    ->    4 (A") A      4 (A") B     
              -0.6117       -0.6117            0.0658        0.0658       
 -0.0954       2 (A") B      2 (A") A    ->    4 (A") B      4 (A") A     
              -0.6117       -0.6117            0.0658        0.0658       

 Computing CCSD intemediates for later calculations in double precision
 Finished.

Running a double precision version
           CCSD Lambda amplitudes will be solved using DIIS.
           Start     Size      MaxIter   EConv     LConv     
           3         7         100       1.00e-07  1.00e-05  
 ------------------------------------------------------------------------------
            Enorm      Ldiff       Comment
 ------------------------------------------------------------------------------
     1     4.91e-02   3.76e-02     
     2     1.26e-02   4.49e-03     
     3     5.20e-03   1.73e-03     
     4     3.36e-03   1.12e-03     Switched to DIIS steps.
     5     1.33e-03   6.96e-04     
     6     7.19e-04   2.47e-04     
     7     2.66e-04   6.97e-05     
     8     1.03e-04   8.61e-06     
     9     2.97e-05   6.87e-06     
    10     1.45e-05   1.42e-06     
    11     7.04e-06   1.47e-07     
    12     3.52e-06   2.27e-07     
    13     1.52e-06   7.43e-09     
    14     6.48e-07   5.56e-08     
    15     3.38e-07   3.43e-08     
    16     1.65e-07   7.36e-09     
    17     1.02e-07   5.78e-09     
    18     4.47e-08   4.39e-09     
 ------------------------------------------------------------------------------
                                   CCSD Lambda converged.

 Computing density matrices in double precision...
           Orbital response amplitudes will be solved using DIIS.
           Start     Size      MaxIter   EConv     LConv     
           3         7         100       1.00e-06  1.00e-06  
 ------------------------------------------------------------------------------
            Enorm      Ldiff       Comment
 ------------------------------------------------------------------------------
     1     7.78e-02   2.80e-03     
     2     8.44e-02   3.98e-03     
     3     1.27e-01   3.57e-02     
     4     1.18e-02   6.06e-02     Switched to DIIS steps.
     5     2.44e-03   2.99e-04     
     6     1.10e-03   1.16e-04     
     7     3.42e-04   2.34e-04     
     8     6.13e-05   5.59e-05     
     9     1.68e-05   1.02e-05     
    10     8.39e-06   4.53e-07     
    11     1.55e-06   5.89e-07     
    12     5.17e-07   1.94e-07     
 ------------------------------------------------------------------------------
                                   Orbital response converged.

 Computing density matrices... Done.
 CCSD calculation:   CPU 61.66 s  wall 19.87 s

Current path: /canmo/ccsd/grad/
/g1_bb_aa
/g1_bb_bb
/g1_o1o1
/g1_o1o2
/g1_o1v1
/g1_o2v1
/g1_v1v1
/g1p_bb_aa
/g1p_bb_bb
/g1s_bb_aa
/g1s_bb_bb
/g2_o1o1o1o1
/g2_o1o1o1v1
/g2_o1o1v1v1
/g2_o1v1o1v1
/g2_o1v1v1v1
/g2_v1v1v1v1
/w_bb_aa
/w_bb_bb
 Transferring MO TPDM to AO TPDM
 Transferring g2_o1o1o1o1
 Transferring g2_o1o1o1v1
 Transferring g2_o1o1v1v1
 Transferring g2_o1v1o1v1
 Transferring g2_o1v1v1v1
 Transferring g2_v1v1v1v1
 Adding separable TPDM
 Computing TPDM gradient
 --------------------------------------------------------
 2e gradient
  Atom          X               Y               Z
 --------------------------------------------------------
    1        -13.466193        2.658936        0.000000  
    2         -1.119327      -12.550803       -0.000000  
    3         14.852793        6.141133        0.000000  
    4         -0.267273        3.750734       -0.000000  
 --------------------------------------------------------
 --------------------------------------------------------
 Final gradient
  Atom          X               Y               Z
 --------------------------------------------------------
    1        -13.466193        2.658936        0.000000  
    2         -1.119327      -12.550803       -0.000000  
    3         14.852793        6.141133        0.000000  
    4         -0.267273        3.750734       -0.000000  
 --------------------------------------------------------
 Analytic gradient from two-electron contribution:   CPU 90.70 s  wall 57.38 s

 Total ccman2 time:   CPU 162.09 s  wall 105.36 s


 --------------------------------------------------------------
             Orbital Energies (a.u.) and Symmetries
 --------------------------------------------------------------

 Alpha MOs, Restricted
 -- Occupied --                  
-104.85  -15.75  -15.69  -10.58   -8.04   -8.04   -8.04   -1.45
  1 A'    2 A'    3 A'    4 A'    5 A'    6 A'    1 A"    7 A'                 
 -1.104  -0.937  -0.732  -0.650  -0.468  -0.434  -0.612  -0.462
  8 A'    9 A'   10 A'   11 A'   12 A'   13 A'    2 A"    3 A"                 
 -- Virtual --                   
  0.041   0.064   0.113   0.129   0.161   0.182   0.211   0.230
 14 A'   15 A'   16 A'   17 A'   18 A'   19 A'   20 A'   21 A'                 
  0.256   0.270   0.306   0.360   0.569   0.573   0.625   0.692
 22 A'   23 A'   24 A'   25 A'   26 A'   27 A'   28 A'   29 A'                 
  0.819   0.925   0.999   1.074   1.114   1.165   1.217   1.261
 30 A'   31 A'   32 A'   33 A'   34 A'   35 A'   36 A'   37 A'                 
  1.350   1.515   1.637   2.046   2.162   2.364   2.613   2.691
 38 A'   39 A'   40 A'   41 A'   42 A'   43 A'   44 A'   45 A'                 
  2.818   2.909   3.052   3.376   3.452   4.252   4.484   4.758
 46 A'   47 A'   48 A'   49 A'   50 A'   51 A'   52 A'   53 A'                 
  5.419  10.311  26.703  27.078  36.599  37.126 219.155   0.066
 54 A'   55 A'   56 A'   57 A'   58 A'   59 A'   60 A'    4 A"                 
  0.126   0.191   0.247   0.596   0.908   0.972   1.141   1.202
  5 A"    6 A"    7 A"    8 A"    9 A"   10 A"   11 A"   12 A"                 
  1.470   1.916   2.131   2.579   2.669   3.053   4.107   4.350
 13 A"   14 A"   15 A"   16 A"   17 A"   18 A"   19 A"   20 A"                 
 26.632
 21 A"                                                                         

 Beta MOs, Restricted
 -- Occupied --                  
-104.85  -15.75  -15.69  -10.58   -8.04   -8.04   -8.04   -1.45
  1 A'    2 A'    3 A'    4 A'    5 A'    6 A'    1 A"    7 A'                 
 -1.104  -0.937  -0.732  -0.650  -0.468  -0.434  -0.612  -0.462
  8 A'    9 A'   10 A'   11 A'   12 A'   13 A'    2 A"    3 A"                 
 -- Virtual --                   
  0.041   0.064   0.113   0.129   0.161   0.182   0.211   0.230
 14 A'   15 A'   16 A'   17 A'   18 A'   19 A'   20 A'   21 A'                 
  0.256   0.270   0.306   0.360   0.569   0.573   0.625   0.692
 22 A'   23 A'   24 A'   25 A'   26 A'   27 A'   28 A'   29 A'                 
  0.819   0.925   0.999   1.074   1.114   1.165   1.217   1.261
 30 A'   31 A'   32 A'   33 A'   34 A'   35 A'   36 A'   37 A'                 
  1.350   1.515   1.637   2.046   2.162   2.364   2.613   2.691
 38 A'   39 A'   40 A'   41 A'   42 A'   43 A'   44 A'   45 A'                 
  2.818   2.909   3.052   3.376   3.452   4.252   4.484   4.758
 46 A'   47 A'   48 A'   49 A'   50 A'   51 A'   52 A'   53 A'                 
  5.419  10.311  26.703  27.078  36.599  37.126 219.155   0.066
 54 A'   55 A'   56 A'   57 A'   58 A'   59 A'   60 A'    4 A"                 
  0.126   0.191   0.247   0.596   0.908   0.972   1.141   1.202
  5 A"    6 A"    7 A"    8 A"    9 A"   10 A"   11 A"   12 A"                 
  1.470   1.916   2.131   2.579   2.669   3.053   4.107   4.350
 13 A"   14 A"   15 A"   16 A"   17 A"   18 A"   19 A"   20 A"                 
 26.632
 21 A"                                                                         
 --------------------------------------------------------------

          Ground-State Mulliken Net Atomic Charges

     Atom                 Charge (a.u.)
  ----------------------------------------
      1 Cl                   -0.173353
      2 N                     0.141962
      3 N                    -0.188500
      4 H                     0.219890
  ----------------------------------------
  Sum of atomic charges =    -0.000000

 -----------------------------------------------------------------
                    Cartesian Multipole Moments
 -----------------------------------------------------------------
    Charge (ESU x 10^10)
                -0.0000
    Dipole Moment (Debye)
         X      -0.8361      Y      -1.8373      Z      -0.0000
       Tot       2.0186
    Quadrupole Moments (Debye-Ang)
        XX     -26.5039     XY       2.1009     YY     -23.4899
        XZ       0.0000     YZ       0.0000     ZZ     -24.3743
    Octopole Moments (Debye-Ang^2)
       XXX      12.0611    XXY      -3.6019    XYY      -1.4699
       YYY      -4.1606    XXZ      -0.0000    XYZ      -0.0000
       YYZ      -0.0000    XZZ      -0.0149    YZZ       0.0596
       ZZZ       0.0000
    Hexadecapole Moments (Debye-Ang^3)
      XXXX    -232.3100   XXXY       1.6637   XXYY     -40.3078
      XYYY       6.9011   YYYY     -44.9058   XXXZ       0.0000
      XXYZ       0.0000   XYYZ       0.0000   YYYZ       0.0000
      XXZZ     -40.7524   XYZZ       0.7464   YYZZ     -11.9982
      XZZZ       0.0000   YZZZ       0.0000   ZZZZ     -25.8404
 -----------------------------------------------------------------
 DrvMan completing analytic gradient of the correlated energy
 Correlated dipole moment
            1
    1  -0.3289372
    2  -0.7228449
    3  -0.0000000
 Energy read as -569.435741594
 Full Analytical Gradient: (in a.u., or Hartree/Bohr)
             1             2             3             4
    1    0.00063320   -0.00088145   -0.00006287    0.00031112
    2   -0.00133810    0.00236527   -0.00262488    0.00159772
    3   -0.00000000    0.00000000    0.00000000   -0.00000000
 Gradient time:  CPU 0.23 s  wall 1.71 s
 Geometry Optimization Parameters
   NAtoms,    NIC,     NZ,  NCons,   NDum,   NFix, NCnnct, MaxDiis
        4      14       4       0       0       0       0       0

 Cartesian Hessian Update
 Hessian Updated using BFGS Update


** GEOMETRY OPTIMIZATION IN DELOCALIZED INTERNAL COORDINATES **
   Searching for a Minimum

   Optimization Cycle:   3

                       Coordinates (Angstroms)
     ATOM                X               Y               Z
      1  Cl        0.9917281703   -0.0866640709    0.0000000000
      2  N        -0.7695574597    0.5936638526    0.0000000000
      3  N        -1.6269943108   -0.2529955982    0.0000000000
      4  H        -1.2951565097   -1.2286478192    0.0000000000
   Point Group: cs    Number of degrees of freedom:     5


   Energy is   -569.435741594

 Hessian Updated using BFGS Update

  5 Hessian modes will be used to form the next step
  Hessian Eigenvalues:
     0.058812    0.163285    0.350570    0.426616    0.967854

 Minimum Search - Taking Simple RFO Step
 Searching for Lamda that Minimizes Along All modes
 Value Taken    Lamda =  -0.00006718
 Step Taken.  Stepsize is  0.019783

                             Maximum     Tolerance    Cnvgd?
         Gradient           0.003493      0.000300      NO
         Displacement       0.010254      0.001200      NO
         Energy change     -0.000809      0.000001      NO


 New Cartesian Coordinates Obtained by Inverse Iteration

 Displacement from previous Coordinates is:  0.028854
 ----------------------------------------------------------------
             Standard Nuclear Orientation (Angstroms)
    I     Atom           X                Y                Z
 ----------------------------------------------------------------
    1      Cl      0.9938711104    -0.0790509100     0.0000000000
    2      N      -0.7630447194     0.5899522107     0.0000000000
    3      N      -1.6260496090    -0.2523264488     0.0000000000
    4      H      -1.3047568920    -1.2332184877     0.0000000000
 ----------------------------------------------------------------
 Molecular Point Group                 Cs    NOp =  2
 Largest Abelian Subgroup              Cs    NOp =  2
 Nuclear Repulsion Energy =    88.0157868387 hartrees
 There are       16 alpha and       16 beta electrons
 Applying Cartesian multipole field
    Component          Value
    ---------          -----
     (2,0,0)        1.00000E-11
     (0,2,0)        2.00000E-11
     (0,0,2)       -3.00000E-11
 Nucleus-field energy     =     0.0000000018 hartrees
 Requested basis set is 6-311++G(d,p)
 There are 30 shells and 81 basis functions
 A cutoff of  1.0D-14 yielded    455 shell pairs
 There are      3389 function pairs (      3653 Cartesian)
 Smallest overlap matrix eigenvalue = 2.50E-04
 Guess MOs from SCF MO coefficient file

 -----------------------------------------------------------------------
  General SCF calculation program by
  Eric Jon Sundstrom, Paul Horn, Yuezhi Mao, Dmitri Zuev, Alec White,
  David Stuck, Shaama M.S., Shane Yost, Joonho Lee, David Small,
  Daniel Levine, Susi Lehtola, Hugh Burton, Evgeny Epifanovsky
 -----------------------------------------------------------------------
 Hartree-Fock
 using 4 threads for integral computing
 -------------------------------------------------------
 OpenMP Integral computing Module                
 Release: version 2.0, May 2017, Q-Chem Inc. Pleasanton 
 -------------------------------------------------------
 A restricted SCF calculation will be
 performed using DIIS
 SCF converges when DIIS error is below 1.0e-08
 ---------------------------------------
  Cycle       Energy         DIIS error
 ---------------------------------------
    1    -568.9205518886      2.33e-04  
    2    -568.9206129284      6.73e-05  
    3    -568.9206206816      3.78e-05  
    4    -568.9206222394      1.33e-05  
    5    -568.9206227834      4.22e-06  
    6    -568.9206228599      1.23e-06  
    7    -568.9206228637      4.40e-07  
    8    -568.9206228641      8.67e-08  
    9    -568.9206228641      2.47e-08  
   10    -568.9206228641      9.17e-09  Convergence criterion met
 ---------------------------------------
 SCF time:   CPU 2.55s  wall 4.00s 
 SCF   energy in the final basis set =     -568.9206228641
 Total energy in the final basis set =     -568.9206228641


 ------------------------------------------------------------------------------

   CCMAN2: suite of methods based on coupled cluster
           and equation of motion theories.

   Components:
   * libvmm-1.3-trunk
     by Evgeny Epifanovsky, Ilya Kaliman.
   * libtensor-2.5-trunk
     by Evgeny Epifanovsky, Michael Wormit, Dmitry Zuev, Sam Manzer, 
        Ilya Kaliman.
   * libcc-2.5-trunk
     by Evgeny Epifanovsky, Arik Landau, Tomasz Kus, Kirill Khistyaev, 
        Dmitry Zuev, Prashant Manohar, Xintian Feng, Anna Krylov, 
        Matthew Goldey, Alec White, Thomas Jagau, Kaushik Nanda, 
        Anastasia Gunina, Alexander Kunitsa, Joonho Lee.

   CCMAN original authors:
   Anna I. Krylov, C. David Sherrill, Steven R. Gwaltney,
   Edward F. C. Byrd (2000)
   Sergey V. Levchenko, Lyudmila V. Slipchenko, Tao Wang,
   Ana-Maria C. Cristian (2003)
   Piotr A. Pieniazek, C. Melania Oana, Evgeny Epifanovsky (2007)
   Prashant Manohar (2009)

 ------------------------------------------------------------------------------


 Allocating and initializing 3808MB of RAM...
 Calculation will run on 4 cores.


 Alpha MOs, Restricted
 -- Occupied --                  
-104.85  -15.75  -15.69  -10.58   -8.05   -8.04   -8.04   -1.45
  1 A'    2 A'    3 A'    4 A'    5 A'    6 A'    1 A"    7 A'                 
 -1.106  -0.936  -0.731  -0.650  -0.611  -0.469  -0.463  -0.434
  8 A'    9 A'   10 A'   11 A'    2 A"   12 A'    3 A"   13 A'                 
 -- Virtual --                   
  0.042   0.065   0.066   0.113   0.126   0.129   0.161   0.182
 14 A'   15 A'    4 A"   16 A'    5 A"   17 A'   18 A'   19 A'                 
  0.191   0.211   0.231   0.248   0.256   0.271   0.306   0.360
  6 A"   20 A'   21 A'    7 A"   22 A'   23 A'   24 A'   25 A'                 
  0.569   0.571   0.595   0.625   0.691   0.820   0.909   0.926
 26 A'   27 A'    8 A"   28 A'   29 A'   30 A'    9 A"   31 A'                 
  0.973   0.999   1.074   1.114   1.140   1.165   1.202   1.219
 10 A"   32 A'   33 A'   34 A'   11 A"   35 A'   12 A"   36 A'                 
  1.263   1.350   1.471   1.514   1.639   1.917   2.045   2.132
 37 A'   38 A'   13 A"   39 A'   40 A'   14 A"   41 A'   15 A"                 
  2.161   2.370   2.578   2.609   2.669   2.695   2.819   2.909
 42 A'   43 A'   16 A"   44 A'   17 A"   45 A'   46 A'   47 A'                 
  3.051   3.053   3.377   3.454   4.108   4.253   4.351   4.484
 48 A'   18 A"   49 A'   50 A'   19 A"   51 A'   20 A"   52 A'                 
  4.755   5.419  10.311  26.632  26.703  27.081  36.600  37.123
 53 A'   54 A'   55 A'   21 A"   56 A'   57 A'   58 A'   59 A'                 
219.155
 60 A'                                                                         

 Beta MOs, Restricted
 -- Occupied --                  
-104.85  -15.75  -15.69  -10.58   -8.05   -8.04   -8.04   -1.45
  1 A'    2 A'    3 A'    4 A'    5 A'    6 A'    1 A"    7 A'                 
 -1.106  -0.936  -0.731  -0.650  -0.611  -0.469  -0.463  -0.434
  8 A'    9 A'   10 A'   11 A'    2 A"   12 A'    3 A"   13 A'                 
 -- Virtual --                   
  0.042   0.065   0.066   0.113   0.126   0.129   0.161   0.182
 14 A'   15 A'    4 A"   16 A'    5 A"   17 A'   18 A'   19 A'                 
  0.191   0.211   0.231   0.248   0.256   0.271   0.306   0.360
  6 A"   20 A'   21 A'    7 A"   22 A'   23 A'   24 A'   25 A'                 
  0.569   0.571   0.595   0.625   0.691   0.820   0.909   0.926
 26 A'   27 A'    8 A"   28 A'   29 A'   30 A'    9 A"   31 A'                 
  0.973   0.999   1.074   1.114   1.140   1.165   1.202   1.219
 10 A"   32 A'   33 A'   34 A'   11 A"   35 A'   12 A"   36 A'                 
  1.263   1.350   1.471   1.514   1.639   1.917   2.045   2.132
 37 A'   38 A'   13 A"   39 A'   40 A'   14 A"   41 A'   15 A"                 
  2.161   2.370   2.578   2.609   2.669   2.695   2.819   2.909
 42 A'   43 A'   16 A"   44 A'   17 A"   45 A'   46 A'   47 A'                 
  3.051   3.053   3.377   3.454   4.108   4.253   4.351   4.484
 48 A'   18 A"   49 A'   50 A'   19 A"   51 A'   20 A"   52 A'                 
  4.755   5.419  10.311  26.632  26.703  27.081  36.600  37.123
 53 A'   54 A'   55 A'   21 A"   56 A'   57 A'   58 A'   59 A'                 
219.155
 60 A'                                                                         

 Occupation and symmetry of molecular orbitals

 Point group: Cs (2 irreducible representations).

                           A'   A"    All 
 ------------------------------------------
 All molecular orbitals:
  - Alpha                  60   21    81  
  - Beta                   60   21    81  
 ------------------------------------------
 Alpha orbitals:
  - Frozen occupied        6    1     7   
  - Active occupied        7    2     9   
  - Active virtual         47   18    65  
  - Frozen virtual         0    0     0   
 ------------------------------------------
 Beta orbitals:
  - Frozen occupied        6    1     7   
  - Active occupied        7    2     9   
  - Active virtual         47   18    65  
  - Frozen virtual         0    0     0   
 ------------------------------------------

 Import integrals:   CPU 0.00 s  wall 0.00 s

 Import integrals:   CPU 5.76 s  wall 22.15 s

 MP2 amplitudes:   CPU 0.08 s  wall 0.86 s

Running a double precision version
           CCSD T amplitudes will be solved using DIIS.

           Start     Size      MaxIter   EConv     TConv     
           3         7         100       1.00e-07  1.00e-05  
 ------------------------------------------------------------------------------
           Energy (a.u.)   Ediff      Tdiff       Comment
 ------------------------------------------------------------------------------
          -569.41740996                           
     1    -569.41357108   3.84e-03   6.78e-01     
     2    -569.43304281   1.95e-02   9.03e-02     
     3    -569.43250850   5.34e-04   4.15e-02     
     4    -569.43476379   2.26e-03   1.32e-02     Switched to DIIS steps.
     5    -569.43569204   9.28e-04   1.19e-02     
     6    -569.43575357   6.15e-05   2.16e-03     
     7    -569.43576723   1.37e-05   1.25e-03     
     8    -569.43577471   7.48e-06   5.68e-04     
     9    -569.43577848   3.77e-06   3.20e-04     
    10    -569.43577843   4.97e-08   7.19e-05     
    11    -569.43577830   1.30e-07   3.23e-05     
    12    -569.43577827   2.77e-08   1.58e-05     
    13    -569.43577825   1.46e-08   5.25e-06     
 ------------------------------------------------------------------------------
          -569.43577825                           CCSD T converged.

End of double precision
 SCF energy                 = -568.92062286
 MP2 energy                 = -569.41740996
 CCSD correlation energy     =   -0.51515539
 CCSD total energy           = -569.43577825

 CCSD  T1^2 = 0.0126  T2^2 = 0.2024  Leading amplitudes:

 Amplitude    Orbitals with energies
  0.0269       3 (A") A                  ->    4 (A") A                   
              -0.4629                          0.0663                     
  0.0269       3 (A") B                  ->    4 (A") B                   
              -0.4629                          0.0663                     
 -0.0257       10 (A') A                 ->    15 (A') A                  
              -0.7314                          0.0653                     
 -0.0257       10 (A') B                 ->    15 (A') B                  
              -0.7314                          0.0653                     

 Amplitude    Orbitals with energies
 -0.0947       2 (A") A      2 (A") B    ->    4 (A") A      4 (A") B     
              -0.6108       -0.6108            0.0663        0.0663       
  0.0947       2 (A") A      2 (A") B    ->    4 (A") B      4 (A") A     
              -0.6108       -0.6108            0.0663        0.0663       
  0.0947       2 (A") B      2 (A") A    ->    4 (A") A      4 (A") B     
              -0.6108       -0.6108            0.0663        0.0663       
 -0.0947       2 (A") B      2 (A") A    ->    4 (A") B      4 (A") A     
              -0.6108       -0.6108            0.0663        0.0663       

 Computing CCSD intemediates for later calculations in double precision
 Finished.

Running a double precision version
           CCSD Lambda amplitudes will be solved using DIIS.
           Start     Size      MaxIter   EConv     LConv     
           3         7         100       1.00e-07  1.00e-05  
 ------------------------------------------------------------------------------
            Enorm      Ldiff       Comment
 ------------------------------------------------------------------------------
     1     4.88e-02   3.74e-02     
     2     1.25e-02   4.47e-03     
     3     5.17e-03   1.73e-03     
     4     3.34e-03   1.12e-03     Switched to DIIS steps.
     5     1.33e-03   6.94e-04     
     6     7.10e-04   2.48e-04     
     7     2.59e-04   6.92e-05     
     8     9.80e-05   8.47e-06     
     9     2.81e-05   6.57e-06     
    10     1.35e-05   1.39e-06     
    11     6.38e-06   1.54e-07     
    12     3.19e-06   1.80e-07     
    13     1.39e-06   2.56e-08     
    14     6.06e-07   4.59e-08     
    15     3.16e-07   3.18e-08     
    16     1.53e-07   5.72e-09     
    17     9.25e-08   4.70e-09     
 ------------------------------------------------------------------------------
                                   CCSD Lambda converged.

 Computing density matrices in double precision...
           Orbital response amplitudes will be solved using DIIS.
           Start     Size      MaxIter   EConv     LConv     
           3         7         100       1.00e-06  1.00e-06  
 ------------------------------------------------------------------------------
            Enorm      Ldiff       Comment
 ------------------------------------------------------------------------------
     1     7.74e-02   2.43e-03     
     2     8.31e-02   3.59e-03     
     3     1.25e-01   3.47e-02     
     4     1.17e-02   5.89e-02     Switched to DIIS steps.
     5     2.41e-03   3.14e-04     
     6     1.08e-03   1.14e-04     
     7     3.38e-04   2.28e-04     
     8     6.08e-05   5.49e-05     
     9     1.67e-05   1.00e-05     
    10     8.25e-06   4.42e-07     
    11     1.52e-06   5.70e-07     
    12     5.07e-07   1.86e-07     
 ------------------------------------------------------------------------------
                                   Orbital response converged.

 Computing density matrices... Done.
 CCSD calculation:   CPU 61.17 s  wall 19.59 s

Current path: /canmo/ccsd/grad/
/g1_bb_aa
/g1_bb_bb
/g1_o1o1
/g1_o1o2
/g1_o1v1
/g1_o2v1
/g1_v1v1
/g1p_bb_aa
/g1p_bb_bb
/g1s_bb_aa
/g1s_bb_bb
/g2_o1o1o1o1
/g2_o1o1o1v1
/g2_o1o1v1v1
/g2_o1v1o1v1
/g2_o1v1v1v1
/g2_v1v1v1v1
/w_bb_aa
/w_bb_bb
 Transferring MO TPDM to AO TPDM
 Transferring g2_o1o1o1o1
 Transferring g2_o1o1o1v1
 Transferring g2_o1o1v1v1
 Transferring g2_o1v1o1v1
 Transferring g2_o1v1v1v1
 Transferring g2_v1v1v1v1
 Adding separable TPDM
 Computing TPDM gradient
 --------------------------------------------------------
 2e gradient
  Atom          X               Y               Z
 --------------------------------------------------------
    1        -13.535275        2.621016       -0.000000  
    2         -1.095854      -12.441849       -0.000000  
    3         14.840949        6.073557        0.000000  
    4         -0.209820        3.747276       -0.000000  
 --------------------------------------------------------
 --------------------------------------------------------
 Final gradient
  Atom          X               Y               Z
 --------------------------------------------------------
    1        -13.535275        2.621016       -0.000000  
    2         -1.095854      -12.441849       -0.000000  
    3         14.840949        6.073557        0.000000  
    4         -0.209820        3.747276       -0.000000  
 --------------------------------------------------------
 Analytic gradient from two-electron contribution:   CPU 90.75 s  wall 63.14 s

 Total ccman2 time:   CPU 162.51 s  wall 114.52 s


 --------------------------------------------------------------
             Orbital Energies (a.u.) and Symmetries
 --------------------------------------------------------------

 Alpha MOs, Restricted
 -- Occupied --                  
-104.85  -15.75  -15.69  -10.58   -8.05   -8.04   -8.04   -1.45
  1 A'    2 A'    3 A'    4 A'    5 A'    6 A'    1 A"    7 A'                 
 -1.106  -0.936  -0.731  -0.650  -0.469  -0.434  -0.611  -0.463
  8 A'    9 A'   10 A'   11 A'   12 A'   13 A'    2 A"    3 A"                 
 -- Virtual --                   
  0.042   0.065   0.113   0.129   0.161   0.182   0.211   0.231
 14 A'   15 A'   16 A'   17 A'   18 A'   19 A'   20 A'   21 A'                 
  0.256   0.271   0.306   0.360   0.569   0.571   0.625   0.691
 22 A'   23 A'   24 A'   25 A'   26 A'   27 A'   28 A'   29 A'                 
  0.820   0.926   0.999   1.074   1.114   1.165   1.219   1.263
 30 A'   31 A'   32 A'   33 A'   34 A'   35 A'   36 A'   37 A'                 
  1.350   1.514   1.639   2.045   2.161   2.370   2.609   2.695
 38 A'   39 A'   40 A'   41 A'   42 A'   43 A'   44 A'   45 A'                 
  2.819   2.909   3.051   3.377   3.454   4.253   4.484   4.755
 46 A'   47 A'   48 A'   49 A'   50 A'   51 A'   52 A'   53 A'                 
  5.419  10.311  26.703  27.081  36.600  37.123 219.155   0.066
 54 A'   55 A'   56 A'   57 A'   58 A'   59 A'   60 A'    4 A"                 
  0.126   0.191   0.248   0.595   0.909   0.973   1.140   1.202
  5 A"    6 A"    7 A"    8 A"    9 A"   10 A"   11 A"   12 A"                 
  1.471   1.917   2.132   2.578   2.669   3.053   4.108   4.351
 13 A"   14 A"   15 A"   16 A"   17 A"   18 A"   19 A"   20 A"                 
 26.632
 21 A"                                                                         

 Beta MOs, Restricted
 -- Occupied --                  
-104.85  -15.75  -15.69  -10.58   -8.05   -8.04   -8.04   -1.45
  1 A'    2 A'    3 A'    4 A'    5 A'    6 A'    1 A"    7 A'                 
 -1.106  -0.936  -0.731  -0.650  -0.469  -0.434  -0.611  -0.463
  8 A'    9 A'   10 A'   11 A'   12 A'   13 A'    2 A"    3 A"                 
 -- Virtual --                   
  0.042   0.065   0.113   0.129   0.161   0.182   0.211   0.231
 14 A'   15 A'   16 A'   17 A'   18 A'   19 A'   20 A'   21 A'                 
  0.256   0.271   0.306   0.360   0.569   0.571   0.625   0.691
 22 A'   23 A'   24 A'   25 A'   26 A'   27 A'   28 A'   29 A'                 
  0.820   0.926   0.999   1.074   1.114   1.165   1.219   1.263
 30 A'   31 A'   32 A'   33 A'   34 A'   35 A'   36 A'   37 A'                 
  1.350   1.514   1.639   2.045   2.161   2.370   2.609   2.695
 38 A'   39 A'   40 A'   41 A'   42 A'   43 A'   44 A'   45 A'                 
  2.819   2.909   3.051   3.377   3.454   4.253   4.484   4.755
 46 A'   47 A'   48 A'   49 A'   50 A'   51 A'   52 A'   53 A'                 
  5.419  10.311  26.703  27.081  36.600  37.123 219.155   0.066
 54 A'   55 A'   56 A'   57 A'   58 A'   59 A'   60 A'    4 A"                 
  0.126   0.191   0.248   0.595   0.909   0.973   1.140   1.202
  5 A"    6 A"    7 A"    8 A"    9 A"   10 A"   11 A"   12 A"                 
  1.471   1.917   2.132   2.578   2.669   3.053   4.108   4.351
 13 A"   14 A"   15 A"   16 A"   17 A"   18 A"   19 A"   20 A"                 
 26.632
 21 A"                                                                         
 --------------------------------------------------------------

          Ground-State Mulliken Net Atomic Charges

     Atom                 Charge (a.u.)
  ----------------------------------------
      1 Cl                   -0.170102
      2 N                     0.138440
      3 N                    -0.187196
      4 H                     0.218858
  ----------------------------------------
  Sum of atomic charges =    -0.000000

 -----------------------------------------------------------------
                    Cartesian Multipole Moments
 -----------------------------------------------------------------
    Charge (ESU x 10^10)
                -0.0000
    Dipole Moment (Debye)
         X      -0.8000      Y      -1.8566      Z       0.0000
       Tot       2.0216
    Quadrupole Moments (Debye-Ang)
        XX     -26.4841     XY       2.1460     YY     -23.4976
        XZ       0.0000     YZ       0.0000     ZZ     -24.3641
    Octopole Moments (Debye-Ang^2)
       XXX      12.0011    XXY      -3.7464    XYY      -1.5567
       YYY      -4.4232    XXZ      -0.0000    XYZ      -0.0000
       YYZ       0.0000    XZZ      -0.0437    YZZ      -0.0252
       ZZZ      -0.0000
    Hexadecapole Moments (Debye-Ang^3)
      XXXX    -232.1226   XXXY       1.4947   XXYY     -40.2435
      XYYY       6.5664   YYYY     -44.7017   XXXZ       0.0000
      XXYZ       0.0000   XYYZ       0.0000   YYYZ       0.0000
      XXZZ     -40.7530   XYZZ       0.6135   YYZZ     -11.9666
      XZZZ       0.0000   YZZZ       0.0000   ZZZZ     -25.8096
 -----------------------------------------------------------------
 DrvMan completing analytic gradient of the correlated energy
 Correlated dipole moment
            1
    1  -0.3147637
    2  -0.7304449
    3   0.0000000
 Energy read as -569.435778254
 Full Analytical Gradient: (in a.u., or Hartree/Bohr)
             1             2             3             4
    1    0.00016841    0.00082295   -0.00087316   -0.00011820
    2   -0.00018946    0.00143030   -0.00154903    0.00030819
    3    0.00000000   -0.00000000   -0.00000000    0.00000000
 Gradient time:  CPU 0.24 s  wall 1.75 s
 Geometry Optimization Parameters
   NAtoms,    NIC,     NZ,  NCons,   NDum,   NFix, NCnnct, MaxDiis
        4      14       4       0       0       0       0       0

 Cartesian Hessian Update
 Hessian Updated using BFGS Update


** GEOMETRY OPTIMIZATION IN DELOCALIZED INTERNAL COORDINATES **
   Searching for a Minimum

   Optimization Cycle:   4

                       Coordinates (Angstroms)
     ATOM                X               Y               Z
      1  Cl        0.9938711104   -0.0790509100    0.0000000000
      2  N        -0.7630447194    0.5899522107    0.0000000000
      3  N        -1.6260496090   -0.2523264488    0.0000000000
      4  H        -1.3047568920   -1.2332184877    0.0000000000
   Point Group: cs    Number of degrees of freedom:     5


   Energy is   -569.435778254

 Hessian Updated using BFGS Update

  5 Hessian modes will be used to form the next step
  Hessian Eigenvalues:
     0.058510    0.165332    0.321079    0.414996    0.982376

 Minimum Search - Taking Simple RFO Step
 Searching for Lamda that Minimizes Along All modes
 Value Taken    Lamda =  -0.00000383
 Step Taken.  Stepsize is  0.002861

                             Maximum     Tolerance    Cnvgd?
         Gradient           0.001007      0.000300      NO
         Displacement       0.002165      0.001200      NO
         Energy change     -0.000037      0.000001      NO


 New Cartesian Coordinates Obtained by Inverse Iteration

 Displacement from previous Coordinates is:  0.002759
 ----------------------------------------------------------------
             Standard Nuclear Orientation (Angstroms)
    I     Atom           X                Y                Z
 ----------------------------------------------------------------
    1      Cl      0.9939998388    -0.0783714961     0.0000000000
    2      N      -0.7627111329     0.5890702512     0.0000000000
    3      N      -1.6258790056    -0.2518289309     0.0000000000
    4      H      -1.3053898102    -1.2335134600     0.0000000000
 ----------------------------------------------------------------
 Molecular Point Group                 Cs    NOp =  2
 Largest Abelian Subgroup              Cs    NOp =  2
 Nuclear Repulsion Energy =    88.0414925998 hartrees
 There are       16 alpha and       16 beta electrons
 Applying Cartesian multipole field
    Component          Value
    ---------          -----
     (2,0,0)        1.00000E-11
     (0,2,0)        2.00000E-11
     (0,0,2)       -3.00000E-11
 Nucleus-field energy     =     0.0000000018 hartrees
 Requested basis set is 6-311++G(d,p)
 There are 30 shells and 81 basis functions
 A cutoff of  1.0D-14 yielded    455 shell pairs
 There are      3389 function pairs (      3653 Cartesian)
 Smallest overlap matrix eigenvalue = 2.49E-04
 Guess MOs from SCF MO coefficient file

 -----------------------------------------------------------------------
  General SCF calculation program by
  Eric Jon Sundstrom, Paul Horn, Yuezhi Mao, Dmitri Zuev, Alec White,
  David Stuck, Shaama M.S., Shane Yost, Joonho Lee, David Small,
  Daniel Levine, Susi Lehtola, Hugh Burton, Evgeny Epifanovsky
 -----------------------------------------------------------------------
 Hartree-Fock
 using 4 threads for integral computing
 -------------------------------------------------------
 OpenMP Integral computing Module                
 Release: version 2.0, May 2017, Q-Chem Inc. Pleasanton 
 -------------------------------------------------------
 A restricted SCF calculation will be
 performed using DIIS
 SCF converges when DIIS error is below 1.0e-08
 ---------------------------------------
  Cycle       Energy         DIIS error
 ---------------------------------------
    1    -568.9207197378      4.04e-05  
    2    -568.9207211485      1.19e-05  
    3    -568.9207213017      7.11e-06  
    4    -568.9207213490      1.85e-06  
    5    -568.9207213566      9.67e-07  
    6    -568.9207213587      3.47e-07  
    7    -568.9207213591      1.24e-07  
    8    -568.9207213592      2.75e-08  
    9    -568.9207213592      6.63e-09  Convergence criterion met
 ---------------------------------------
 SCF time:   CPU 2.26s  wall 5.00s 
 SCF   energy in the final basis set =     -568.9207213592
 Total energy in the final basis set =     -568.9207213592


 ------------------------------------------------------------------------------

   CCMAN2: suite of methods based on coupled cluster
           and equation of motion theories.

   Components:
   * libvmm-1.3-trunk
     by Evgeny Epifanovsky, Ilya Kaliman.
   * libtensor-2.5-trunk
     by Evgeny Epifanovsky, Michael Wormit, Dmitry Zuev, Sam Manzer, 
        Ilya Kaliman.
   * libcc-2.5-trunk
     by Evgeny Epifanovsky, Arik Landau, Tomasz Kus, Kirill Khistyaev, 
        Dmitry Zuev, Prashant Manohar, Xintian Feng, Anna Krylov, 
        Matthew Goldey, Alec White, Thomas Jagau, Kaushik Nanda, 
        Anastasia Gunina, Alexander Kunitsa, Joonho Lee.

   CCMAN original authors:
   Anna I. Krylov, C. David Sherrill, Steven R. Gwaltney,
   Edward F. C. Byrd (2000)
   Sergey V. Levchenko, Lyudmila V. Slipchenko, Tao Wang,
   Ana-Maria C. Cristian (2003)
   Piotr A. Pieniazek, C. Melania Oana, Evgeny Epifanovsky (2007)
   Prashant Manohar (2009)

 ------------------------------------------------------------------------------


 Allocating and initializing 3808MB of RAM...
 Calculation will run on 4 cores.


 Alpha MOs, Restricted
 -- Occupied --                  
-104.85  -15.75  -15.69  -10.58   -8.05   -8.04   -8.04   -1.45
  1 A'    2 A'    3 A'    4 A'    5 A'    6 A'    1 A"    7 A'                 
 -1.107  -0.935  -0.731  -0.650  -0.611  -0.469  -0.463  -0.434
  8 A'    9 A'   10 A'   11 A'    2 A"   12 A'    3 A"   13 A'                 
 -- Virtual --                   
  0.042   0.065   0.067   0.113   0.126   0.129   0.161   0.182
 14 A'   15 A'    4 A"   16 A'    5 A"   17 A'   18 A'   19 A'                 
  0.191   0.211   0.231   0.248   0.256   0.271   0.306   0.360
  6 A"   20 A'   21 A'    7 A"   22 A'   23 A'   24 A'   25 A'                 
  0.569   0.572   0.595   0.626   0.691   0.820   0.909   0.926
 26 A'   27 A'    8 A"   28 A'   29 A'   30 A'    9 A"   31 A'                 
  0.973   1.000   1.074   1.114   1.140   1.165   1.202   1.219
 10 A"   32 A'   33 A'   34 A'   11 A"   35 A'   12 A"   36 A'                 
  1.263   1.351   1.471   1.514   1.639   1.917   2.045   2.132
 37 A'   38 A'   13 A"   39 A'   40 A'   14 A"   41 A'   15 A"                 
  2.161   2.370   2.577   2.609   2.669   2.696   2.819   2.909
 42 A'   43 A'   16 A"   44 A'   17 A"   45 A'   46 A'   47 A'                 
  3.051   3.054   3.378   3.455   4.108   4.253   4.352   4.486
 48 A'   18 A"   49 A'   50 A'   19 A"   51 A'   20 A"   52 A'                 
  4.755   5.418  10.312  26.632  26.704  27.081  36.599  37.127
 53 A'   54 A'   55 A'   21 A"   56 A'   57 A'   58 A'   59 A'                 
219.155
 60 A'                                                                         

 Beta MOs, Restricted
 -- Occupied --                  
-104.85  -15.75  -15.69  -10.58   -8.05   -8.04   -8.04   -1.45
  1 A'    2 A'    3 A'    4 A'    5 A'    6 A'    1 A"    7 A'                 
 -1.107  -0.935  -0.731  -0.650  -0.611  -0.469  -0.463  -0.434
  8 A'    9 A'   10 A'   11 A'    2 A"   12 A'    3 A"   13 A'                 
 -- Virtual --                   
  0.042   0.065   0.067   0.113   0.126   0.129   0.161   0.182
 14 A'   15 A'    4 A"   16 A'    5 A"   17 A'   18 A'   19 A'                 
  0.191   0.211   0.231   0.248   0.256   0.271   0.306   0.360
  6 A"   20 A'   21 A'    7 A"   22 A'   23 A'   24 A'   25 A'                 
  0.569   0.572   0.595   0.626   0.691   0.820   0.909   0.926
 26 A'   27 A'    8 A"   28 A'   29 A'   30 A'    9 A"   31 A'                 
  0.973   1.000   1.074   1.114   1.140   1.165   1.202   1.219
 10 A"   32 A'   33 A'   34 A'   11 A"   35 A'   12 A"   36 A'                 
  1.263   1.351   1.471   1.514   1.639   1.917   2.045   2.132
 37 A'   38 A'   13 A"   39 A'   40 A'   14 A"   41 A'   15 A"                 
  2.161   2.370   2.577   2.609   2.669   2.696   2.819   2.909
 42 A'   43 A'   16 A"   44 A'   17 A"   45 A'   46 A'   47 A'                 
  3.051   3.054   3.378   3.455   4.108   4.253   4.352   4.486
 48 A'   18 A"   49 A'   50 A'   19 A"   51 A'   20 A"   52 A'                 
  4.755   5.418  10.312  26.632  26.704  27.081  36.599  37.127
 53 A'   54 A'   55 A'   21 A"   56 A'   57 A'   58 A'   59 A'                 
219.155
 60 A'                                                                         

 Occupation and symmetry of molecular orbitals

 Point group: Cs (2 irreducible representations).

                           A'   A"    All 
 ------------------------------------------
 All molecular orbitals:
  - Alpha                  60   21    81  
  - Beta                   60   21    81  
 ------------------------------------------
 Alpha orbitals:
  - Frozen occupied        6    1     7   
  - Active occupied        7    2     9   
  - Active virtual         47   18    65  
  - Frozen virtual         0    0     0   
 ------------------------------------------
 Beta orbitals:
  - Frozen occupied        6    1     7   
  - Active occupied        7    2     9   
  - Active virtual         47   18    65  
  - Frozen virtual         0    0     0   
 ------------------------------------------

 Import integrals:   CPU 0.00 s  wall 0.00 s

 Import integrals:   CPU 5.74 s  wall 23.83 s

 MP2 amplitudes:   CPU 0.08 s  wall 0.28 s

Running a double precision version
           CCSD T amplitudes will be solved using DIIS.

           Start     Size      MaxIter   EConv     TConv     
           3         7         100       1.00e-07  1.00e-05  
 ------------------------------------------------------------------------------
           Energy (a.u.)   Ediff      Tdiff       Comment
 ------------------------------------------------------------------------------
          -569.41740231                           
     1    -569.41360491   3.80e-03   6.78e-01     
     2    -569.43304519   1.94e-02   9.03e-02     
     3    -569.43251781   5.27e-04   4.15e-02     
     4    -569.43476808   2.25e-03   1.32e-02     Switched to DIIS steps.
     5    -569.43569441   9.26e-04   1.19e-02     
     6    -569.43575573   6.13e-05   2.16e-03     
     7    -569.43576934   1.36e-05   1.25e-03     
     8    -569.43577680   7.45e-06   5.67e-04     
     9    -569.43578053   3.73e-06   3.18e-04     
    10    -569.43578048   4.85e-08   7.16e-05     
    11    -569.43578035   1.31e-07   3.22e-05     
    12    -569.43578032   2.75e-08   1.57e-05     
    13    -569.43578031   1.51e-08   5.20e-06     
 ------------------------------------------------------------------------------
          -569.43578031                           CCSD T converged.

End of double precision
 SCF energy                 = -568.92072136
 MP2 energy                 = -569.41740231
 CCSD correlation energy     =   -0.51505895
 CCSD total energy           = -569.43578031

 CCSD  T1^2 = 0.0125  T2^2 = 0.2022  Leading amplitudes:

 Amplitude    Orbitals with energies
  0.0269       3 (A") A                  ->    4 (A") A                   
              -0.4629                          0.0666                     
  0.0269       3 (A") B                  ->    4 (A") B                   
              -0.4629                          0.0666                     
  0.0256       10 (A') A                 ->    15 (A') A                  
              -0.7315                          0.0655                     
  0.0256       10 (A') B                 ->    15 (A') B                  
              -0.7315                          0.0655                     

 Amplitude    Orbitals with energies
 -0.0944       2 (A") A      2 (A") B    ->    4 (A") A      4 (A") B     
              -0.6111       -0.6111            0.0666        0.0666       
  0.0944       2 (A") A      2 (A") B    ->    4 (A") B      4 (A") A     
              -0.6111       -0.6111            0.0666        0.0666       
  0.0944       2 (A") B      2 (A") A    ->    4 (A") A      4 (A") B     
              -0.6111       -0.6111            0.0666        0.0666       
 -0.0944       2 (A") B      2 (A") A    ->    4 (A") B      4 (A") A     
              -0.6111       -0.6111            0.0666        0.0666       

 Computing CCSD intemediates for later calculations in double precision
 Finished.

Running a double precision version
           CCSD Lambda amplitudes will be solved using DIIS.
           Start     Size      MaxIter   EConv     LConv     
           3         7         100       1.00e-07  1.00e-05  
 ------------------------------------------------------------------------------
            Enorm      Ldiff       Comment
 ------------------------------------------------------------------------------
     1     4.87e-02   3.74e-02     
     2     1.25e-02   4.46e-03     
     3     5.16e-03   1.73e-03     
     4     3.34e-03   1.11e-03     Switched to DIIS steps.
     5     1.32e-03   6.93e-04     
     6     7.07e-04   2.47e-04     
     7     2.58e-04   6.89e-05     
     8     9.73e-05   8.47e-06     
     9     2.79e-05   6.53e-06     
    10     1.34e-05   1.38e-06     
    11     6.31e-06   1.53e-07     
    12     3.15e-06   1.76e-07     
    13     1.38e-06   2.70e-08     
    14     6.01e-07   4.47e-08     
    15     3.14e-07   3.13e-08     
    16     1.51e-07   5.50e-09     
    17     9.12e-08   4.53e-09     
 ------------------------------------------------------------------------------
                                   CCSD Lambda converged.

 Computing density matrices in double precision...
           Orbital response amplitudes will be solved using DIIS.
           Start     Size      MaxIter   EConv     LConv     
           3         7         100       1.00e-06  1.00e-06  
 ------------------------------------------------------------------------------
            Enorm      Ldiff       Comment
 ------------------------------------------------------------------------------
     1     7.73e-02   2.37e-03     
     2     8.28e-02   3.49e-03     
     3     1.24e-01   3.45e-02     
     4     1.17e-02   5.85e-02     Switched to DIIS steps.
     5     2.40e-03   3.07e-04     
     6     1.08e-03   1.14e-04     
     7     3.36e-04   2.27e-04     
     8     6.00e-05   5.49e-05     
     9     1.65e-05   9.92e-06     
    10     8.15e-06   4.31e-07     
    11     1.50e-06   5.64e-07     
    12     5.02e-07   1.85e-07     
 ------------------------------------------------------------------------------
                                   Orbital response converged.

 Computing density matrices... Done.
 CCSD calculation:   CPU 62.45 s  wall 20.33 s

Current path: /canmo/ccsd/grad/
/g1_bb_aa
/g1_bb_bb
/g1_o1o1
/g1_o1o2
/g1_o1v1
/g1_o2v1
/g1_v1v1
/g1p_bb_aa
/g1p_bb_bb
/g1s_bb_aa
/g1s_bb_bb
/g2_o1o1o1o1
/g2_o1o1o1v1
/g2_o1o1v1v1
/g2_o1v1o1v1
/g2_o1v1v1v1
/g2_v1v1v1v1
/w_bb_aa
/w_bb_bb
 Transferring MO TPDM to AO TPDM
 Transferring g2_o1o1o1o1
 Transferring g2_o1o1o1v1
 Transferring g2_o1o1v1v1
 Transferring g2_o1v1o1v1
 Transferring g2_o1v1v1v1
 Transferring g2_v1v1v1v1
 Adding separable TPDM
 Computing TPDM gradient
 --------------------------------------------------------
 2e gradient
  Atom          X               Y               Z
 --------------------------------------------------------
    1        -13.541126        2.614094       -0.000000  
    2         -1.107778      -12.430789        0.000000  
    3         14.854973        6.070156        0.000000  
    4         -0.206069        3.746540       -0.000000  
 --------------------------------------------------------
 --------------------------------------------------------
 Final gradient
  Atom          X               Y               Z
 --------------------------------------------------------
    1        -13.541126        2.614094       -0.000000  
    2         -1.107778      -12.430789        0.000000  
    3         14.854973        6.070156        0.000000  
    4         -0.206069        3.746540       -0.000000  
 --------------------------------------------------------
 Analytic gradient from two-electron contribution:   CPU 91.12 s  wall 61.43 s

 Total ccman2 time:   CPU 163.92 s  wall 112.16 s


 --------------------------------------------------------------
             Orbital Energies (a.u.) and Symmetries
 --------------------------------------------------------------

 Alpha MOs, Restricted
 -- Occupied --                  
-104.85  -15.75  -15.69  -10.58   -8.05   -8.04   -8.04   -1.45
  1 A'    2 A'    3 A'    4 A'    5 A'    6 A'    1 A"    7 A'                 
 -1.107  -0.935  -0.731  -0.650  -0.469  -0.434  -0.611  -0.463
  8 A'    9 A'   10 A'   11 A'   12 A'   13 A'    2 A"    3 A"                 
 -- Virtual --                   
  0.042   0.065   0.113   0.129   0.161   0.182   0.211   0.231
 14 A'   15 A'   16 A'   17 A'   18 A'   19 A'   20 A'   21 A'                 
  0.256   0.271   0.306   0.360   0.569   0.572   0.626   0.691
 22 A'   23 A'   24 A'   25 A'   26 A'   27 A'   28 A'   29 A'                 
  0.820   0.926   1.000   1.074   1.114   1.165   1.219   1.263
 30 A'   31 A'   32 A'   33 A'   34 A'   35 A'   36 A'   37 A'                 
  1.351   1.514   1.639   2.045   2.161   2.370   2.609   2.696
 38 A'   39 A'   40 A'   41 A'   42 A'   43 A'   44 A'   45 A'                 
  2.819   2.909   3.051   3.378   3.455   4.253   4.486   4.755
 46 A'   47 A'   48 A'   49 A'   50 A'   51 A'   52 A'   53 A'                 
  5.418  10.312  26.704  27.081  36.599  37.127 219.155   0.067
 54 A'   55 A'   56 A'   57 A'   58 A'   59 A'   60 A'    4 A"                 
  0.126   0.191   0.248   0.595   0.909   0.973   1.140   1.202
  5 A"    6 A"    7 A"    8 A"    9 A"   10 A"   11 A"   12 A"                 
  1.471   1.917   2.132   2.577   2.669   3.054   4.108   4.352
 13 A"   14 A"   15 A"   16 A"   17 A"   18 A"   19 A"   20 A"                 
 26.632
 21 A"                                                                         

 Beta MOs, Restricted
 -- Occupied --                  
-104.85  -15.75  -15.69  -10.58   -8.05   -8.04   -8.04   -1.45
  1 A'    2 A'    3 A'    4 A'    5 A'    6 A'    1 A"    7 A'                 
 -1.107  -0.935  -0.731  -0.650  -0.469  -0.434  -0.611  -0.463
  8 A'    9 A'   10 A'   11 A'   12 A'   13 A'    2 A"    3 A"                 
 -- Virtual --                   
  0.042   0.065   0.113   0.129   0.161   0.182   0.211   0.231
 14 A'   15 A'   16 A'   17 A'   18 A'   19 A'   20 A'   21 A'                 
  0.256   0.271   0.306   0.360   0.569   0.572   0.626   0.691
 22 A'   23 A'   24 A'   25 A'   26 A'   27 A'   28 A'   29 A'                 
  0.820   0.926   1.000   1.074   1.114   1.165   1.219   1.263
 30 A'   31 A'   32 A'   33 A'   34 A'   35 A'   36 A'   37 A'                 
  1.351   1.514   1.639   2.045   2.161   2.370   2.609   2.696
 38 A'   39 A'   40 A'   41 A'   42 A'   43 A'   44 A'   45 A'                 
  2.819   2.909   3.051   3.378   3.455   4.253   4.486   4.755
 46 A'   47 A'   48 A'   49 A'   50 A'   51 A'   52 A'   53 A'                 
  5.418  10.312  26.704  27.081  36.599  37.127 219.155   0.067
 54 A'   55 A'   56 A'   57 A'   58 A'   59 A'   60 A'    4 A"                 
  0.126   0.191   0.248   0.595   0.909   0.973   1.140   1.202
  5 A"    6 A"    7 A"    8 A"    9 A"   10 A"   11 A"   12 A"                 
  1.471   1.917   2.132   2.577   2.669   3.054   4.108   4.352
 13 A"   14 A"   15 A"   16 A"   17 A"   18 A"   19 A"   20 A"                 
 26.632
 21 A"                                                                         
 --------------------------------------------------------------

          Ground-State Mulliken Net Atomic Charges

     Atom                 Charge (a.u.)
  ----------------------------------------
      1 Cl                   -0.170122
      2 N                     0.138242
      3 N                    -0.186809
      4 H                     0.218689
  ----------------------------------------
  Sum of atomic charges =    -0.000000

 -----------------------------------------------------------------
                    Cartesian Multipole Moments
 -----------------------------------------------------------------
    Charge (ESU x 10^10)
                -0.0000
    Dipole Moment (Debye)
         X      -0.8016      Y      -1.8581      Z       0.0000
       Tot       2.0236
    Quadrupole Moments (Debye-Ang)
        XX     -26.4771     XY       2.1505     YY     -23.4997
        XZ      -0.0000     YZ       0.0000     ZZ     -24.3617
    Octopole Moments (Debye-Ang^2)
       XXX      11.9728    XXY      -3.7548    XYY      -1.5648
       YYY      -4.4395    XXZ       0.0000    XYZ       0.0000
       YYZ      -0.0000    XZZ      -0.0497    YZZ      -0.0311
       ZZZ      -0.0000
    Hexadecapole Moments (Debye-Ang^3)
      XXXX    -232.0505   XXXY       1.4901   XXYY     -40.2353
      XYYY       6.5398   YYYY     -44.6636   XXXZ      -0.0000
      XXYZ       0.0000   XYYZ      -0.0000   YYYZ       0.0000
      XXZZ     -40.7466   XYZZ       0.6037   YYZZ     -11.9599
      XZZZ      -0.0000   YZZZ       0.0000   ZZZZ     -25.8047
 -----------------------------------------------------------------
 DrvMan completing analytic gradient of the correlated energy
 Correlated dipole moment
            1
    1  -0.3153662
    2  -0.7310276
    3   0.0000000
 Energy read as -569.435780308
 Full Analytical Gradient: (in a.u., or Hartree/Bohr)
             1             2             3             4
    1    0.00002428    0.00014408   -0.00019346    0.00002509
    2    0.00000066    0.00010858   -0.00012175    0.00001251
    3    0.00000000   -0.00000000    0.00000000   -0.00000000
 Gradient time:  CPU 0.24 s  wall 2.22 s
 Geometry Optimization Parameters
   NAtoms,    NIC,     NZ,  NCons,   NDum,   NFix, NCnnct, MaxDiis
        4      14       4       0       0       0       0       0

 Cartesian Hessian Update
 Hessian Updated using BFGS Update


** GEOMETRY OPTIMIZATION IN DELOCALIZED INTERNAL COORDINATES **
   Searching for a Minimum

   Optimization Cycle:   5

                       Coordinates (Angstroms)
     ATOM                X               Y               Z
      1  Cl        0.9939998388   -0.0783714961    0.0000000000
      2  N        -0.7627111329    0.5890702512    0.0000000000
      3  N        -1.6258790056   -0.2518289309    0.0000000000
      4  H        -1.3053898102   -1.2335134600    0.0000000000
   Point Group: cs    Number of degrees of freedom:     5


   Energy is   -569.435780308

 Hessian Updated using BFGS Update

  5 Hessian modes will be used to form the next step
  Hessian Eigenvalues:
     0.059505    0.162471    0.331709    0.415079    0.877478

 Minimum Search - Taking Simple RFO Step
 Searching for Lamda that Minimizes Along All modes
 Value Taken    Lamda =   0.00000000
 Step Taken.  Stepsize is  0.000640

                             Maximum     Tolerance    Cnvgd?
         Gradient           0.000142      0.000300     YES
         Displacement       0.000491      0.001200     YES
         Energy change     -0.000002      0.000001      NO


                       Distance Matrix (Angstroms)
             Cl(  1)   N (  2)   N (  3)
   N (  2)  1.879232
   N (  3)  2.625615  1.205060
   H (  4)  2.573236  1.901660  1.032675

 Final energy is   -569.43578030772983     


 ******************************
 **  OPTIMIZATION CONVERGED  **
 ******************************

                       Coordinates (Angstroms)
     ATOM                X               Y               Z
      1  Cl        0.9939998388   -0.0783714961    0.0000000000
      2  N        -0.7627111329    0.5890702512    0.0000000000
      3  N        -1.6258790056   -0.2518289309    0.0000000000
      4  H        -1.3053898102   -1.2335134600    0.0000000000

Z-matrix Print:
$molecule
0 1
Cl
N  1 1.879232
N  2 1.205060 1 114.944996
H  3 1.032675 2 116.171068 1 -0.000000 0
$end


 --------------------------------------------------------------
             Orbital Energies (a.u.) and Symmetries
 --------------------------------------------------------------

 Alpha MOs, Restricted
 -- Occupied --                  
-104.85  -15.75  -15.69  -10.58   -8.05   -8.04   -8.04   -1.45
  1 A'    2 A'    3 A'    4 A'    5 A'    6 A'    1 A"    7 A'                 
 -1.107  -0.935  -0.731  -0.650  -0.469  -0.434  -0.611  -0.463
  8 A'    9 A'   10 A'   11 A'   12 A'   13 A'    2 A"    3 A"                 
 -- Virtual --                   
  0.042   0.065   0.113   0.129   0.161   0.182   0.211   0.231
 14 A'   15 A'   16 A'   17 A'   18 A'   19 A'   20 A'   21 A'                 
  0.256   0.271   0.306   0.360   0.569   0.572   0.626   0.691
 22 A'   23 A'   24 A'   25 A'   26 A'   27 A'   28 A'   29 A'                 
  0.820   0.926   1.000   1.074   1.114   1.165   1.219   1.263
 30 A'   31 A'   32 A'   33 A'   34 A'   35 A'   36 A'   37 A'                 
  1.351   1.514   1.639   2.045   2.161   2.370   2.609   2.696
 38 A'   39 A'   40 A'   41 A'   42 A'   43 A'   44 A'   45 A'                 
  2.819   2.909   3.051   3.378   3.455   4.253   4.486   4.755
 46 A'   47 A'   48 A'   49 A'   50 A'   51 A'   52 A'   53 A'                 
  5.418  10.312  26.704  27.081  36.599  37.127 219.155   0.067
 54 A'   55 A'   56 A'   57 A'   58 A'   59 A'   60 A'    4 A"                 
  0.126   0.191   0.248   0.595   0.909   0.973   1.140   1.202
  5 A"    6 A"    7 A"    8 A"    9 A"   10 A"   11 A"   12 A"                 
  1.471   1.917   2.132   2.577   2.669   3.054   4.108   4.352
 13 A"   14 A"   15 A"   16 A"   17 A"   18 A"   19 A"   20 A"                 
 26.632
 21 A"                                                                         

 Beta MOs, Restricted
 -- Occupied --                  
-104.85  -15.75  -15.69  -10.58   -8.05   -8.04   -8.04   -1.45
  1 A'    2 A'    3 A'    4 A'    5 A'    6 A'    1 A"    7 A'                 
 -1.107  -0.935  -0.731  -0.650  -0.469  -0.434  -0.611  -0.463
  8 A'    9 A'   10 A'   11 A'   12 A'   13 A'    2 A"    3 A"                 
 -- Virtual --                   
  0.042   0.065   0.113   0.129   0.161   0.182   0.211   0.231
 14 A'   15 A'   16 A'   17 A'   18 A'   19 A'   20 A'   21 A'                 
  0.256   0.271   0.306   0.360   0.569   0.572   0.626   0.691
 22 A'   23 A'   24 A'   25 A'   26 A'   27 A'   28 A'   29 A'                 
  0.820   0.926   1.000   1.074   1.114   1.165   1.219   1.263
 30 A'   31 A'   32 A'   33 A'   34 A'   35 A'   36 A'   37 A'                 
  1.351   1.514   1.639   2.045   2.161   2.370   2.609   2.696
 38 A'   39 A'   40 A'   41 A'   42 A'   43 A'   44 A'   45 A'                 
  2.819   2.909   3.051   3.378   3.455   4.253   4.486   4.755
 46 A'   47 A'   48 A'   49 A'   50 A'   51 A'   52 A'   53 A'                 
  5.418  10.312  26.704  27.081  36.599  37.127 219.155   0.067
 54 A'   55 A'   56 A'   57 A'   58 A'   59 A'   60 A'    4 A"                 
  0.126   0.191   0.248   0.595   0.909   0.973   1.140   1.202
  5 A"    6 A"    7 A"    8 A"    9 A"   10 A"   11 A"   12 A"                 
  1.471   1.917   2.132   2.577   2.669   3.054   4.108   4.352
 13 A"   14 A"   15 A"   16 A"   17 A"   18 A"   19 A"   20 A"                 
 26.632
 21 A"                                                                         
 --------------------------------------------------------------

          Ground-State Mulliken Net Atomic Charges

     Atom                 Charge (a.u.)
  ----------------------------------------
      1 Cl                   -0.170122
      2 N                     0.138242
      3 N                    -0.186809
      4 H                     0.218689
  ----------------------------------------
  Sum of atomic charges =    -0.000000

 -----------------------------------------------------------------
                    Cartesian Multipole Moments
 -----------------------------------------------------------------
    Charge (ESU x 10^10)
                -0.0000
    Dipole Moment (Debye)
         X      -0.8016      Y      -1.8581      Z       0.0000
       Tot       2.0236
    Quadrupole Moments (Debye-Ang)
        XX     -26.4771     XY       2.1505     YY     -23.4997
        XZ      -0.0000     YZ       0.0000     ZZ     -24.3617
    Octopole Moments (Debye-Ang^2)
       XXX      11.9728    XXY      -3.7548    XYY      -1.5648
       YYY      -4.4395    XXZ       0.0000    XYZ       0.0000
       YYZ      -0.0000    XZZ      -0.0497    YZZ      -0.0311
       ZZZ      -0.0000
    Hexadecapole Moments (Debye-Ang^3)
      XXXX    -232.0505   XXXY       1.4901   XXYY     -40.2353
      XYYY       6.5398   YYYY     -44.6636   XXXZ      -0.0000
      XXYZ       0.0000   XYYZ      -0.0000   YYYZ       0.0000
      XXZZ     -40.7466   XYZZ       0.6037   YYZZ     -11.9599
      XZZZ      -0.0000   YZZZ       0.0000   ZZZZ     -25.8047
 -----------------------------------------------------------------
Archival summary:
1\1\TWL01\OPT\ProcedureUnspecified\BasisUnspecified\l121\taweetha\WedOct3107:13:172018WedOct3107:13:172018\0\\#,OPT,ProcedureUnspecified,BasisUnspecified,\\0,1\Cl\N,1,1.87923\N,2,1.20506,1,114.945\H,3,1.03268,2,116.171,1,-0,0\\HF=-568.920721\\@

 Total job time:  594.72s(wall), 836.98s(cpu) 
 Wed Oct 31 07:13:18 2018

        *************************************************************
        *                                                           *
        *  Thank you very much for using Q-Chem.  Have a nice day.  *
        *                                                           *
        *************************************************************


 
User input: 2 of 2 
 
Q-Chem Developer Version!
                  Welcome to Q-Chem
     A Quantum Leap Into The Future Of Chemistry


 Q-Chem 5.1, Q-Chem, Inc., Pleasanton, CA (2018)

 Yihan Shao,  Zhengting Gan,  E. Epifanovsky,  A. T. B. Gilbert,  M. Wormit,  
 J. Kussmann,  A. W. Lange,  A. Behn,  Jia Deng,  Xintian Feng,  D. Ghosh,  
 M. Goldey,  P. R. Horn,  L. D. Jacobson,  I. Kaliman,  T. Kus,  A. Landau,  
 Jie Liu,  E. I. Proynov,  R. M. Richard,  R. P. Steele,  E. J. Sundstrom,  
 H. L. Woodcock III,  P. M. Zimmerman,  D. Zuev,  B. Albrecht,  E. Alguire,  
 S. A. Baeppler,  D. Barton,  Z. Benda,  Y. A. Bernard,  E. J. Berquist,  
 K. B. Bravaya,  H. Burton,  D. Casanova,  Chun-Min Chang,  Yunqing Chen,  
 A. Chien,  K. D. Closser,  M. P. Coons,  S. Coriani,  S. Dasgupta,  
 A. L. Dempwolff,  M. Diedenhofen,  Hainam Do,  R. G. Edgar,  Po-Tung Fang,  
 S. Faraji,  S. Fatehi,  Qingguo Feng,  K. D. Fenk,  J. Fosso-Tande,  
 Qinghui Ge,  A. Ghysels,  G. Gidofalvi,  J. Gomes,  J. Gonthier,  A. Gunina,  
 D. Hait,  M. W. D. Hanson-Heine,  P. H. P. Harbach,  A. W. Hauser,  
 J. E. Herr,  E. G. Hohenstein,  Z. C. Holden,  Kerwin Hui,  B. C. Huynh,  
 T.-C. Jagau,  Hyunjun Ji,  B. Kaduk,  K. Khistyaev,  Jaehoon Kim,  
 P. Klunzinger,  K. Koh,  D. Kosenkov,  L. Koulias,  T. Kowalczyk,  
 C. M. Krauter,  A. Kunitsa,  Ka Un Lao,  A. Laurent,  K. V. Lawler,  
 Joonho Lee,  D. Lefrancois,  S. Lehtola,  D. S. Levine,  Yi-Pei Li,  
 You-Sheng Lin,  Fenglai Liu,  E. Livshits,  A. Luenser,  P. Manohar,  
 E. Mansoor,  S. F. Manzer,  Shan-Ping Mao,  Yuezhi Mao,  N. Mardirossian,  
 A. V. Marenich,  T. Markovich,  L. A. Martinez-Martinez,  S. A. Maurer,  
 N. J. Mayhall,  S. C. McKenzie,  J.-M. Mewes,  A. F. Morrison,  
 J. W. Mullinax,  K. Nanda,  T. S. Nguyen-Beck,  R. Olivares-Amaya,  
 J. A. Parkhill,  T. M. Perrine,  F. Plasser,  P. Pokhilko,  S. Prager,  
 A. Prociuk,  E. Ramos,  D. R. Rehn,  F. Rob,  M. Schneider,  N. Sergueev,  
 S. M. Sharada,  S. Sharma,  D. W. Small,  T. Stauch,  T. Stein,  
 Yu-Chuan Su,  A. J. W. Thom,  A. Tkatchenko,  T. Tsuchimochi,  N. M. Tubman,  
 L. Vogt,  M. L. Vidal,  O. Vydrov,  M. A. Watson,  J. Wenzel,  
 M. de Wergifosse,  T. A. Wesolowski,  A. White,  J. Witte,  A. Yamada,  
 Jun Yang,  K. Yao,  S. Yeganeh,  S. R. Yost,  Zhi-Qiang You,  A. Zech,  
 Igor Ying Zhang,  Xing Zhang,  Yan Zhao,  Ying Zhu,  B. R. Brooks,  
 G. K. L. Chan,  C. J. Cramer,  M. S. Gordon,  W. J. Hehre,  A. Klamt,  
 M. W. Schmidt,  C. D. Sherrill,  D. G. Truhlar,  A. Aspuru-Guzik,  R. Baer,  
 A. T. Bell,  N. A. Besley,  Jeng-Da Chai,  A. E. DePrince, III,  
 R. A. DiStasio Jr.,  A. Dreuw,  B. D. Dunietz,  T. R. Furlani,  
 Chao-Ping Hsu,  Yousung Jung,  Jing Kong,  D. S. Lambrecht,  WanZhen Liang,  
 C. Ochsenfeld,  V. A. Rassolov,  L. V. Slipchenko,  J. E. Subotnik,  
 T. Van Voorhis,  J. M. Herbert,  A. I. Krylov,  P. M. W. Gill,  M. Head-Gordon

 Contributors to earlier versions of Q-Chem not listed above: 
 R. D. Adamson,  B. Austin,  J. Baker,  G. J. O. Beran,  K. Brandhorst,  
 S. T. Brown,  E. F. C. Byrd,  A. K. Chakraborty,  C.-L. Cheng,  
 Siu Hung Chien,  D. M. Chipman,  D. L. Crittenden,  H. Dachsel,  
 R. J. Doerksen,  A. D. Dutoi,  L. Fusti-Molnar,  W. A. Goddard III,  
 A. Golubeva-Zadorozhnaya,  S. R. Gwaltney,  G. Hawkins,  A. Heyden,  
 S. Hirata,  G. Kedziora,  F. J. Keil,  C. Kelley,  Jihan Kim,  R. A. King,  
 R. Z. Khaliullin,  P. P. Korambath,  W. Kurlancheek,  A. M. Lee,  M. S. Lee,  
 S. V. Levchenko,  Ching Yeh Lin,  D. Liotard,  R. C. Lochan,  I. Lotan,  
 P. E. Maslen,  N. Nair,  D. P. O'Neill,  D. Neuhauser,  E. Neuscamman,  
 C. M. Oana,  R. Olson,  B. Peters,  R. Peverati,  P. A. Pieniazek,  
 Y. M. Rhee,  J. Ritchie,  M. A. Rohrdanz,  E. Rosta,  N. J. Russ,  
 H. F. Schaefer III,  N. E. Schultz,  N. Shenvi,  A. C. Simmonett,  A. Sodt,  
 D. Stuck,  K. S. Thanthiriwatte,  V. Vanovschi,  Tao Wang,  A. Warshel,  
 C. F. Williams,  Q. Wu,  X. Xu,  W. Zhang

 Please cite Q-Chem as follows:
 Y. Shao et al., Mol. Phys. 113, 184-215 (2015)
 DOI: 10.1080/00268976.2014.952696

 Q-Chem 5.1.1 for Intel X86 EM64T Linux

 Parts of Q-Chem use Armadillo 8.300.2 (Tropical Shenanigans).
 http://arma.sourceforge.net/

 Q-Chem begins on Wed Oct 31 07:13:20 2018  

Host: 
0

     Scratch files written to /scratch/taweetham/qchem32548//
The previous job contains 0 fragments, simply inherited here
Input Ideriv = 1
Curr. Ideriv = -1
Max.  Ideriv = 1


!!********************************************.
!!******************Warning*******************.
!!Desired Analytical derivatives not available.
!!Finite difference job might take a long time.
!!********************************************.
!!********************************************.


 2-order derivative to be evaluated numerically with 1-order analytical derivatives

Checking the input file for inconsistencies... 	...done.

--------------------------------------------------------------
User input:
--------------------------------------------------------------

$molecule
read
$end

$rem
   MEM_TOTAL	4000
   JOB_TYPE 	FREQUENCY
   BASIS 	6-311++G**
   METHOD	ccsd
   N_FROZEN_CORE      FC
$end


--------------------------------------------------------------
 ----------------------------------------------------------------
             Standard Nuclear Orientation (Angstroms)
    I     Atom           X                Y                Z
 ----------------------------------------------------------------
    1      Cl      1.0292354668    -0.0719534736    -0.0000000000
    2      N      -0.7274803091     0.5954756290     0.0000000000
    3      N      -1.5906421290    -0.2454297661    -0.0000000000
    4      H      -1.2701458676    -1.2271119884    -0.0000000000
 ----------------------------------------------------------------
 Molecular Point Group                 Cs    NOp =  2
 Largest Abelian Subgroup              Cs    NOp =  2
 Nuclear Repulsion Energy =    88.0414925998 hartrees
 There are       16 alpha and       16 beta electrons
 Requested basis set is 6-311++G(d,p)
 There are 30 shells and 81 basis functions
 Total memory of 4000MB is distributed as follows: 
   QALLOC including MEM_STATIC uses 192MB
   MEM_STATIC is set to 192MB
   CCMAN JOB total memory use is  3808MB
 Warning: actual memory use might exceed 4000MB

 Total QAlloc Memory Limit    192 MB
 Mega-Array Size       188 MB
 MEM_STATIC part       192 MB

                       Distance Matrix (Angstroms)
             Cl(  1)   N (  2)   N (  3)
   N (  2)  1.879232
   N (  3)  2.625615  1.205060
   H (  4)  2.573236  1.901660  1.032675

 A cutoff of  1.0D-14 yielded    455 shell pairs
 There are      3389 function pairs (      3653 Cartesian)

 -------------------------------------------------------
 OpenMP Integral Computing Module                       
 Release: version 1.0, May 2013, Q-Chem Inc. Pittsburgh 
 -------------------------------------------------------
 Integral Job Info:
 Integral job number is                      11
 Integral operator is                         1
 short-range coefficients                     0
 long-range coefficients              100000000
 Omega coefficients                           0
 if combine SR and LR in K                    0
 Integral screening is                        0
 Integral computing path is                   2
 max size of driver memory is            800000
 size of driver memory is                593474
 size of scratch memory is              8114252
 max col of scratch BK array               1296
 max len of scratch array in speh3          155
 max len of scratch index in speh4           18
 max int batch size is                      520
 min int batch size is                       52
 fixed nKL is                                52
 max L of basis functions is                  2
 order of int derivative is                   0
 number of shells is                         30
 number of basis is                          84
 number of cartesian basis is                84
 number of contracted shell pairs           455
 number of primitive shell pairs           1400
 maxK2 (contraction) of shell pair           36
 max number of K2 of shell pair               1
 max number of CS2 of shell pair             51
 max number of PS2 of shell pair            132
 mem total for path MDJ                  510786
 -------------------------------------------------------
 Smallest overlap matrix eigenvalue = 2.49E-04
 Guess from superposition of atomic densities
 Warning:  Energy on first SCF cycle will be non-variational
 SAD guess density has 32.000000 electrons

 -----------------------------------------------------------------------
  General SCF calculation program by
  Eric Jon Sundstrom, Paul Horn, Yuezhi Mao, Dmitri Zuev, Alec White,
  David Stuck, Shaama M.S., Shane Yost, Joonho Lee, David Small,
  Daniel Levine, Susi Lehtola, Hugh Burton, Evgeny Epifanovsky
 -----------------------------------------------------------------------
 Hartree-Fock
 using 4 threads for integral computing
 -------------------------------------------------------
 OpenMP Integral computing Module                
 Release: version 2.0, May 2017, Q-Chem Inc. Pleasanton 
 -------------------------------------------------------
 A restricted SCF calculation will be
 performed using DIIS
 SCF converges when DIIS error is below 1.0e-08
 ---------------------------------------
  Cycle       Energy         DIIS error
 ---------------------------------------
    1    -569.2092395808      6.06e-02  
    2    -568.8411301502      8.90e-03  
    3    -568.8908357507      6.09e-03  
    4    -568.9180565718      9.61e-04  
    5    -568.9199504129      5.94e-04  
    6    -568.9204985468      2.39e-04  
    7    -568.9206867371      1.04e-04  
    8    -568.9207186099      3.16e-05  
    9    -568.9207212319      8.37e-06  
   10    -568.9207213487      2.31e-06  
   11    -568.9207213576      7.10e-07  
   12    -568.9207213589      2.44e-07  
   13    -568.9207213592      6.47e-08  
   14    -568.9207213592      1.18e-08  
   15    -568.9207213592      3.61e-09  Convergence criterion met
 ---------------------------------------
 SCF time:   CPU 3.72s  wall 3.00s 
 SCF   energy in the final basis set =     -568.9207213592
 Total energy in the final basis set =     -568.9207213592


 ------------------------------------------------------------------------------

   CCMAN2: suite of methods based on coupled cluster
           and equation of motion theories.

   Components:
   * libvmm-1.3-trunk
     by Evgeny Epifanovsky, Ilya Kaliman.
   * libtensor-2.5-trunk
     by Evgeny Epifanovsky, Michael Wormit, Dmitry Zuev, Sam Manzer, 
        Ilya Kaliman.
   * libcc-2.5-trunk
     by Evgeny Epifanovsky, Arik Landau, Tomasz Kus, Kirill Khistyaev, 
        Dmitry Zuev, Prashant Manohar, Xintian Feng, Anna Krylov, 
        Matthew Goldey, Alec White, Thomas Jagau, Kaushik Nanda, 
        Anastasia Gunina, Alexander Kunitsa, Joonho Lee.

   CCMAN original authors:
   Anna I. Krylov, C. David Sherrill, Steven R. Gwaltney,
   Edward F. C. Byrd (2000)
   Sergey V. Levchenko, Lyudmila V. Slipchenko, Tao Wang,
   Ana-Maria C. Cristian (2003)
   Piotr A. Pieniazek, C. Melania Oana, Evgeny Epifanovsky (2007)
   Prashant Manohar (2009)

 ------------------------------------------------------------------------------


 Allocating and initializing 3808MB of RAM...
 Calculation will run on 4 cores.


 Alpha MOs, Restricted
 -- Occupied --                  
-104.85  -15.75  -15.69  -10.58   -8.05   -8.04   -8.04   -1.45
  1 A'    2 A'    3 A'    4 A'    5 A'    6 A'    1 A"    7 A'                 
 -1.107  -0.935  -0.731  -0.650  -0.611  -0.469  -0.463  -0.434
  8 A'    9 A'   10 A'   11 A'    2 A"   12 A'    3 A"   13 A'                 
 -- Virtual --                   
  0.042   0.065   0.067   0.113   0.126   0.129   0.161   0.182
 14 A'   15 A'    4 A"   16 A'    5 A"   17 A'   18 A'   19 A'                 
  0.191   0.211   0.231   0.248   0.256   0.271   0.306   0.360
  6 A"   20 A'   21 A'    7 A"   22 A'   23 A'   24 A'   25 A'                 
  0.569   0.572   0.595   0.626   0.691   0.820   0.909   0.926
 26 A'   27 A'    8 A"   28 A'   29 A'   30 A'    9 A"   31 A'                 
  0.973   1.000   1.074   1.114   1.140   1.165   1.202   1.219
 10 A"   32 A'   33 A'   34 A'   11 A"   35 A'   12 A"   36 A'                 
  1.263   1.351   1.471   1.514   1.639   1.917   2.045   2.132
 37 A'   38 A'   13 A"   39 A'   40 A'   14 A"   41 A'   15 A"                 
  2.161   2.370   2.577   2.609   2.669   2.696   2.819   2.909
 42 A'   43 A'   16 A"   44 A'   17 A"   45 A'   46 A'   47 A'                 
  3.051   3.054   3.378   3.455   4.108   4.253   4.352   4.486
 48 A'   18 A"   49 A'   50 A'   19 A"   51 A'   20 A"   52 A'                 
  4.755   5.418  10.312  26.632  26.704  27.081  36.599  37.127
 53 A'   54 A'   55 A'   21 A"   56 A'   57 A'   58 A'   59 A'                 
219.155
 60 A'                                                                         

 Beta MOs, Restricted
 -- Occupied --                  
-104.85  -15.75  -15.69  -10.58   -8.05   -8.04   -8.04   -1.45
  1 A'    2 A'    3 A'    4 A'    5 A'    6 A'    1 A"    7 A'                 
 -1.107  -0.935  -0.731  -0.650  -0.611  -0.469  -0.463  -0.434
  8 A'    9 A'   10 A'   11 A'    2 A"   12 A'    3 A"   13 A'                 
 -- Virtual --                   
  0.042   0.065   0.067   0.113   0.126   0.129   0.161   0.182
 14 A'   15 A'    4 A"   16 A'    5 A"   17 A'   18 A'   19 A'                 
  0.191   0.211   0.231   0.248   0.256   0.271   0.306   0.360
  6 A"   20 A'   21 A'    7 A"   22 A'   23 A'   24 A'   25 A'                 
  0.569   0.572   0.595   0.626   0.691   0.820   0.909   0.926
 26 A'   27 A'    8 A"   28 A'   29 A'   30 A'    9 A"   31 A'                 
  0.973   1.000   1.074   1.114   1.140   1.165   1.202   1.219
 10 A"   32 A'   33 A'   34 A'   11 A"   35 A'   12 A"   36 A'                 
  1.263   1.351   1.471   1.514   1.639   1.917   2.045   2.132
 37 A'   38 A'   13 A"   39 A'   40 A'   14 A"   41 A'   15 A"                 
  2.161   2.370   2.577   2.609   2.669   2.696   2.819   2.909
 42 A'   43 A'   16 A"   44 A'   17 A"   45 A'   46 A'   47 A'                 
  3.051   3.054   3.378   3.455   4.108   4.253   4.352   4.486
 48 A'   18 A"   49 A'   50 A'   19 A"   51 A'   20 A"   52 A'                 
  4.755   5.418  10.312  26.632  26.704  27.081  36.599  37.127
 53 A'   54 A'   55 A'   21 A"   56 A'   57 A'   58 A'   59 A'                 
219.155
 60 A'                                                                         

 Occupation and symmetry of molecular orbitals

 Point group: Cs (2 irreducible representations).

                           A'   A"    All 
 ------------------------------------------
 All molecular orbitals:
  - Alpha                  60   21    81  
  - Beta                   60   21    81  
 ------------------------------------------
 Alpha orbitals:
  - Frozen occupied        6    1     7   
  - Active occupied        7    2     9   
  - Active virtual         47   18    65  
  - Frozen virtual         0    0     0   
 ------------------------------------------
 Beta orbitals:
  - Frozen occupied        6    1     7   
  - Active occupied        7    2     9   
  - Active virtual         47   18    65  
  - Frozen virtual         0    0     0   
 ------------------------------------------

 Import integrals:   CPU 0.00 s  wall 0.01 s

 Import integrals:   CPU 5.55 s  wall 10.11 s

 MP2 amplitudes:   CPU 0.08 s  wall 0.34 s

Running a double precision version
           CCSD T amplitudes will be solved using DIIS.

           Start     Size      MaxIter   EConv     TConv     
           3         7         100       1.00e-07  1.00e-05  
 ------------------------------------------------------------------------------
           Energy (a.u.)   Ediff      Tdiff       Comment
 ------------------------------------------------------------------------------
          -569.41740231                           
     1    -569.41360491   3.80e-03   6.78e-01     
     2    -569.43304520   1.94e-02   9.03e-02     
     3    -569.43251781   5.27e-04   4.15e-02     
     4    -569.43476808   2.25e-03   1.32e-02     Switched to DIIS steps.
     5    -569.43569442   9.26e-04   1.19e-02     
     6    -569.43575573   6.13e-05   2.16e-03     
     7    -569.43576934   1.36e-05   1.25e-03     
     8    -569.43577680   7.45e-06   5.67e-04     
     9    -569.43578053   3.73e-06   3.18e-04     
    10    -569.43578048   4.85e-08   7.16e-05     
    11    -569.43578035   1.31e-07   3.22e-05     
    12    -569.43578032   2.75e-08   1.57e-05     
    13    -569.43578031   1.51e-08   5.20e-06     
 ------------------------------------------------------------------------------
          -569.43578031                           CCSD T converged.

End of double precision
 SCF energy                 = -568.92072136
 MP2 energy                 = -569.41740231
 CCSD correlation energy     =   -0.51505895
 CCSD total energy           = -569.43578031

 CCSD  T1^2 = 0.0125  T2^2 = 0.2022  Leading amplitudes:

 Amplitude    Orbitals with energies
 -0.0269       3 (A") A                  ->    4 (A") A                   
              -0.4629                          0.0666                     
 -0.0269       3 (A") B                  ->    4 (A") B                   
              -0.4629                          0.0666                     
 -0.0256       10 (A') A                 ->    15 (A') A                  
              -0.7315                          0.0655                     
 -0.0256       10 (A') B                 ->    15 (A') B                  
              -0.7315                          0.0655                     

 Amplitude    Orbitals with energies
 -0.0944       2 (A") A      2 (A") B    ->    4 (A") A      4 (A") B     
              -0.6111       -0.6111            0.0666        0.0666       
  0.0944       2 (A") A      2 (A") B    ->    4 (A") B      4 (A") A     
              -0.6111       -0.6111            0.0666        0.0666       
  0.0944       2 (A") B      2 (A") A    ->    4 (A") A      4 (A") B     
              -0.6111       -0.6111            0.0666        0.0666       
 -0.0944       2 (A") B      2 (A") A    ->    4 (A") B      4 (A") A     
              -0.6111       -0.6111            0.0666        0.0666       

 Computing CCSD intemediates for later calculations in double precision
 Finished.

Running a double precision version
           CCSD Lambda amplitudes will be solved using DIIS.
           Start     Size      MaxIter   EConv     LConv     
           3         7         100       1.00e-07  1.00e-05  
 ------------------------------------------------------------------------------
            Enorm      Ldiff       Comment
 ------------------------------------------------------------------------------
     1     4.87e-02   3.74e-02     
     2     1.25e-02   4.46e-03     
     3     5.16e-03   1.73e-03     
     4     3.34e-03   1.11e-03     Switched to DIIS steps.
     5     1.32e-03   6.93e-04     
     6     7.07e-04   2.47e-04     
     7     2.58e-04   6.89e-05     
     8     9.73e-05   8.47e-06     
     9     2.79e-05   6.53e-06     
    10     1.34e-05   1.38e-06     
    11     6.31e-06   1.53e-07     
    12     3.15e-06   1.76e-07     
    13     1.38e-06   2.70e-08     
    14     6.01e-07   4.47e-08     
    15     3.14e-07   3.13e-08     
    16     1.51e-07   5.50e-09     
    17     9.12e-08   4.53e-09     
 ------------------------------------------------------------------------------
                                   CCSD Lambda converged.

 Computing density matrices in double precision...
           Orbital response amplitudes will be solved using DIIS.
           Start     Size      MaxIter   EConv     LConv     
           3         7         100       1.00e-06  1.00e-06  
 ------------------------------------------------------------------------------
            Enorm      Ldiff       Comment
 ------------------------------------------------------------------------------
     1     7.73e-02   2.37e-03     
     2     8.28e-02   3.49e-03     
     3     1.24e-01   3.45e-02     
     4     1.17e-02   5.85e-02     Switched to DIIS steps.
     5     2.40e-03   3.07e-04     
     6     1.08e-03   1.14e-04     
     7     3.36e-04   2.27e-04     
     8     6.00e-05   5.49e-05     
     9     1.65e-05   9.92e-06     
    10     8.15e-06   4.31e-07     
    11     1.50e-06   5.64e-07     
    12     5.02e-07   1.85e-07     
 ------------------------------------------------------------------------------
                                   Orbital response converged.

 Computing density matrices... Done.
 CCSD calculation:   CPU 61.98 s  wall 19.82 s

Current path: /canmo/ccsd/grad/
/g1_bb_aa
/g1_bb_bb
/g1_o1o1
/g1_o1o2
/g1_o1v1
/g1_o2v1
/g1_v1v1
/g1p_bb_aa
/g1p_bb_bb
/g1s_bb_aa
/g1s_bb_bb
/g2_o1o1o1o1
/g2_o1o1o1v1
/g2_o1o1v1v1
/g2_o1v1o1v1
/g2_o1v1v1v1
/g2_v1v1v1v1
/w_bb_aa
/w_bb_bb
 Transferring MO TPDM to AO TPDM
 Transferring g2_o1o1o1o1
 Transferring g2_o1o1o1v1
 Transferring g2_o1o1v1v1
 Transferring g2_o1v1o1v1
 Transferring g2_o1v1v1v1
 Transferring g2_v1v1v1v1
 Adding separable TPDM
 Computing TPDM gradient
 --------------------------------------------------------
 2e gradient
  Atom          X               Y               Z
 --------------------------------------------------------
    1        -13.541145        2.613995        0.000000  
    2         -1.107688      -12.430797       -0.000000  
    3         14.854930        6.070263        0.000000  
    4         -0.206096        3.746538        0.000000  
 --------------------------------------------------------
 --------------------------------------------------------
 Final gradient
  Atom          X               Y               Z
 --------------------------------------------------------
    1        -13.541145        2.613995        0.000000  
    2         -1.107688      -12.430797       -0.000000  
    3         14.854930        6.070263        0.000000  
    4         -0.206096        3.746538        0.000000  
 --------------------------------------------------------
 Analytic gradient from two-electron contribution:   CPU 91.22 s  wall 57.12 s

 Total ccman2 time:   CPU 162.93 s  wall 94.34 s


 --------------------------------------------------------------
             Orbital Energies (a.u.) and Symmetries
 --------------------------------------------------------------

 Alpha MOs, Restricted
 -- Occupied --                  
-104.85  -15.75  -15.69  -10.58   -8.05   -8.04   -8.04   -1.45
  1 A'    2 A'    3 A'    4 A'    5 A'    6 A'    1 A"    7 A'                 
 -1.107  -0.935  -0.731  -0.650  -0.469  -0.434  -0.611  -0.463
  8 A'    9 A'   10 A'   11 A'   12 A'   13 A'    2 A"    3 A"                 
 -- Virtual --                   
  0.042   0.065   0.113   0.129   0.161   0.182   0.211   0.231
 14 A'   15 A'   16 A'   17 A'   18 A'   19 A'   20 A'   21 A'                 
  0.256   0.271   0.306   0.360   0.569   0.572   0.626   0.691
 22 A'   23 A'   24 A'   25 A'   26 A'   27 A'   28 A'   29 A'                 
  0.820   0.926   1.000   1.074   1.114   1.165   1.219   1.263
 30 A'   31 A'   32 A'   33 A'   34 A'   35 A'   36 A'   37 A'                 
  1.351   1.514   1.639   2.045   2.161   2.370   2.609   2.696
 38 A'   39 A'   40 A'   41 A'   42 A'   43 A'   44 A'   45 A'                 
  2.819   2.909   3.051   3.378   3.455   4.253   4.486   4.755
 46 A'   47 A'   48 A'   49 A'   50 A'   51 A'   52 A'   53 A'                 
  5.418  10.312  26.704  27.081  36.599  37.127 219.155   0.067
 54 A'   55 A'   56 A'   57 A'   58 A'   59 A'   60 A'    4 A"                 
  0.126   0.191   0.248   0.595   0.909   0.973   1.140   1.202
  5 A"    6 A"    7 A"    8 A"    9 A"   10 A"   11 A"   12 A"                 
  1.471   1.917   2.132   2.577   2.669   3.054   4.108   4.352
 13 A"   14 A"   15 A"   16 A"   17 A"   18 A"   19 A"   20 A"                 
 26.632
 21 A"                                                                         

 Beta MOs, Restricted
 -- Occupied --                  
-104.85  -15.75  -15.69  -10.58   -8.05   -8.04   -8.04   -1.45
  1 A'    2 A'    3 A'    4 A'    5 A'    6 A'    1 A"    7 A'                 
 -1.107  -0.935  -0.731  -0.650  -0.469  -0.434  -0.611  -0.463
  8 A'    9 A'   10 A'   11 A'   12 A'   13 A'    2 A"    3 A"                 
 -- Virtual --                   
  0.042   0.065   0.113   0.129   0.161   0.182   0.211   0.231
 14 A'   15 A'   16 A'   17 A'   18 A'   19 A'   20 A'   21 A'                 
  0.256   0.271   0.306   0.360   0.569   0.572   0.626   0.691
 22 A'   23 A'   24 A'   25 A'   26 A'   27 A'   28 A'   29 A'                 
  0.820   0.926   1.000   1.074   1.114   1.165   1.219   1.263
 30 A'   31 A'   32 A'   33 A'   34 A'   35 A'   36 A'   37 A'                 
  1.351   1.514   1.639   2.045   2.161   2.370   2.609   2.696
 38 A'   39 A'   40 A'   41 A'   42 A'   43 A'   44 A'   45 A'                 
  2.819   2.909   3.051   3.378   3.455   4.253   4.486   4.755
 46 A'   47 A'   48 A'   49 A'   50 A'   51 A'   52 A'   53 A'                 
  5.418  10.312  26.704  27.081  36.599  37.127 219.155   0.067
 54 A'   55 A'   56 A'   57 A'   58 A'   59 A'   60 A'    4 A"                 
  0.126   0.191   0.248   0.595   0.909   0.973   1.140   1.202
  5 A"    6 A"    7 A"    8 A"    9 A"   10 A"   11 A"   12 A"                 
  1.471   1.917   2.132   2.577   2.669   3.054   4.108   4.352
 13 A"   14 A"   15 A"   16 A"   17 A"   18 A"   19 A"   20 A"                 
 26.632
 21 A"                                                                         
 --------------------------------------------------------------

          Ground-State Mulliken Net Atomic Charges

     Atom                 Charge (a.u.)
  ----------------------------------------
      1 Cl                   -0.170122
      2 N                     0.138242
      3 N                    -0.186809
      4 H                     0.218689
  ----------------------------------------
  Sum of atomic charges =    -0.000000

 -----------------------------------------------------------------
                    Cartesian Multipole Moments
 -----------------------------------------------------------------
    Charge (ESU x 10^10)
                -0.0000
    Dipole Moment (Debye)
         X      -0.8016      Y      -1.8581      Z       0.0000
       Tot       2.0236
    Quadrupole Moments (Debye-Ang)
        XX     -26.5337     XY       2.0798     YY     -23.5235
        XZ       0.0000     YZ       0.0000     ZZ     -24.3617
    Octopole Moments (Debye-Ang^2)
       XXX       9.1711    XXY      -3.7755    XYY      -2.3661
       YYY      -4.8918    XXZ       0.0000    XYZ       0.0000
       YYZ      -0.0000    XZZ      -0.9081    YZZ      -0.1873
       ZZZ       0.0000
    Hexadecapole Moments (Debye-Ang^3)
      XXXX    -230.5604   XXXY       1.1591   XXYY     -40.4222
      XYYY       6.3371   YYYY     -44.7831   XXXZ      -0.0000
      XXYZ      -0.0000   XYYZ      -0.0000   YYYZ       0.0000
      XXZZ     -40.7803   XYZZ       0.5966   YYZZ     -11.9613
      XZZZ       0.0000   YZZZ       0.0000   ZZZZ     -25.8047
 -----------------------------------------------------------------
 DrvMan completing analytic gradient of the correlated energy
 Correlated dipole moment
            1
    1  -0.3153612
    2  -0.7310299
    3   0.0000000
 Energy read as -569.435780309
 Full Analytical Gradient: (in a.u., or Hartree/Bohr)
             1             2             3             4
    1    0.00002428    0.00014411   -0.00019348    0.00002509
    2    0.00000068    0.00010857   -0.00012175    0.00001250
    3    0.00000000    0.00000000   -0.00000000   -0.00000000
 Gradient time:  CPU 0.23 s  wall 1.90 s
 ######################################################
 ######################################################
 # Starting finite difference calculation for IDERIV  #
 Finite diff step size:  1.88973e-03 a.u.
 ----------------------------------------------------------------
             Standard Nuclear Orientation (Angstroms)
    I     Atom           X                Y                Z
 ----------------------------------------------------------------
    1      Cl      1.0302354668    -0.0719534736    -0.0000000000
    2      N      -0.7274803091     0.5954756290     0.0000000000
    3      N      -1.5906421290    -0.2454297661    -0.0000000000
    4      H      -1.2701458676    -1.2271119884    -0.0000000000
 ----------------------------------------------------------------
 Nuclear Repulsion Energy =    88.0145065728 hartrees
 There are       16 alpha and       16 beta electrons

                       Distance Matrix (Angstroms)
             Cl(  1)   N (  2)   N (  3)
   N (  2)  1.880167
   N (  3)  2.626613  1.205060
   H (  4)  2.574130  1.901660  1.032675

 Requested basis set is 6-311++G(d,p)
 There are 30 shells and 81 basis functions
 A cutoff of  1.0D-14 yielded    455 shell pairs
 There are      3389 function pairs (      3653 Cartesian)
 Smallest overlap matrix eigenvalue = 2.49E-04
 Guess MOs from SCF MO coefficient file

 -----------------------------------------------------------------------
  General SCF calculation program by
  Eric Jon Sundstrom, Paul Horn, Yuezhi Mao, Dmitri Zuev, Alec White,
  David Stuck, Shaama M.S., Shane Yost, Joonho Lee, David Small,
  Daniel Levine, Susi Lehtola, Hugh Burton, Evgeny Epifanovsky
 -----------------------------------------------------------------------
 Hartree-Fock
 using 4 threads for integral computing
 -------------------------------------------------------
 OpenMP Integral computing Module                
 Release: version 2.0, May 2017, Q-Chem Inc. Pleasanton 
 -------------------------------------------------------
 A restricted SCF calculation will be
 performed using DIIS
 SCF converges when DIIS error is below 1.0e-08
 ---------------------------------------
  Cycle       Energy         DIIS error
 ---------------------------------------
    1    -568.9206906095      1.47e-05  
    2    -568.9206908653      5.16e-06  
    3    -568.9206909017      3.08e-06  
    4    -568.9206909145      1.19e-06  
    5    -568.9206909181      4.78e-07  
    6    -568.9206909189      1.59e-07  
    7    -568.9206909189      5.12e-08  
    8    -568.9206909189      1.34e-08  
    9    -568.9206909189      2.63e-09  Convergence criterion met
 ---------------------------------------
 SCF time:   CPU 2.22s  wall 2.00s 
 SCF   energy in the final basis set =     -568.9206909189
 Total energy in the final basis set =     -568.9206909189


 ------------------------------------------------------------------------------

   CCMAN2: suite of methods based on coupled cluster
           and equation of motion theories.

   Components:
   * libvmm-1.3-trunk
     by Evgeny Epifanovsky, Ilya Kaliman.
   * libtensor-2.5-trunk
     by Evgeny Epifanovsky, Michael Wormit, Dmitry Zuev, Sam Manzer, 
        Ilya Kaliman.
   * libcc-2.5-trunk
     by Evgeny Epifanovsky, Arik Landau, Tomasz Kus, Kirill Khistyaev, 
        Dmitry Zuev, Prashant Manohar, Xintian Feng, Anna Krylov, 
        Matthew Goldey, Alec White, Thomas Jagau, Kaushik Nanda, 
        Anastasia Gunina, Alexander Kunitsa, Joonho Lee.

   CCMAN original authors:
   Anna I. Krylov, C. David Sherrill, Steven R. Gwaltney,
   Edward F. C. Byrd (2000)
   Sergey V. Levchenko, Lyudmila V. Slipchenko, Tao Wang,
   Ana-Maria C. Cristian (2003)
   Piotr A. Pieniazek, C. Melania Oana, Evgeny Epifanovsky (2007)
   Prashant Manohar (2009)

 ------------------------------------------------------------------------------


 Allocating and initializing 3808MB of RAM...
 Calculation will run on 4 cores.


 Alpha MOs, Restricted
 -- Occupied --                  
-104.85  -15.75  -15.69  -10.58   -8.05   -8.04   -8.04   -1.45
  1 A     2 A     3 A     4 A     5 A     6 A     7 A     8 A                  
 -1.106  -0.936  -0.731  -0.650  -0.611  -0.469  -0.463  -0.434
  9 A    10 A    11 A    12 A    13 A    14 A    15 A    16 A                  
 -- Virtual --                   
  0.042   0.065   0.067   0.113   0.126   0.129   0.161   0.182
 17 A    18 A    19 A    20 A    21 A    22 A    23 A    24 A                  
  0.191   0.211   0.231   0.248   0.256   0.270   0.306   0.360
 25 A    26 A    27 A    28 A    29 A    30 A    31 A    32 A                  
  0.569   0.572   0.595   0.626   0.691   0.820   0.908   0.926
 33 A    34 A    35 A    36 A    37 A    38 A    39 A    40 A                  
  0.973   1.000   1.074   1.114   1.140   1.165   1.203   1.219
 41 A    42 A    43 A    44 A    45 A    46 A    47 A    48 A                  
  1.263   1.351   1.471   1.514   1.639   1.917   2.045   2.132
 49 A    50 A    51 A    52 A    53 A    54 A    55 A    56 A                  
  2.161   2.369   2.578   2.609   2.669   2.695   2.819   2.909
 57 A    58 A    59 A    60 A    61 A    62 A    63 A    64 A                  
  3.051   3.053   3.378   3.455   4.108   4.253   4.352   4.486
 65 A    66 A    67 A    68 A    69 A    70 A    71 A    72 A                  
  4.755   5.418  10.311  26.632  26.703  27.081  36.599  37.127
 73 A    74 A    75 A    76 A    77 A    78 A    79 A    80 A                  
219.155
 81 A                                                                          

 Beta MOs, Restricted
 -- Occupied --                  
-104.85  -15.75  -15.69  -10.58   -8.05   -8.04   -8.04   -1.45
  1 A     2 A     3 A     4 A     5 A     6 A     7 A     8 A                  
 -1.106  -0.936  -0.731  -0.650  -0.611  -0.469  -0.463  -0.434
  9 A    10 A    11 A    12 A    13 A    14 A    15 A    16 A                  
 -- Virtual --                   
  0.042   0.065   0.067   0.113   0.126   0.129   0.161   0.182
 17 A    18 A    19 A    20 A    21 A    22 A    23 A    24 A                  
  0.191   0.211   0.231   0.248   0.256   0.270   0.306   0.360
 25 A    26 A    27 A    28 A    29 A    30 A    31 A    32 A                  
  0.569   0.572   0.595   0.626   0.691   0.820   0.908   0.926
 33 A    34 A    35 A    36 A    37 A    38 A    39 A    40 A                  
  0.973   1.000   1.074   1.114   1.140   1.165   1.203   1.219
 41 A    42 A    43 A    44 A    45 A    46 A    47 A    48 A                  
  1.263   1.351   1.471   1.514   1.639   1.917   2.045   2.132
 49 A    50 A    51 A    52 A    53 A    54 A    55 A    56 A                  
  2.161   2.369   2.578   2.609   2.669   2.695   2.819   2.909
 57 A    58 A    59 A    60 A    61 A    62 A    63 A    64 A                  
  3.051   3.053   3.378   3.455   4.108   4.253   4.352   4.486
 65 A    66 A    67 A    68 A    69 A    70 A    71 A    72 A                  
  4.755   5.418  10.311  26.632  26.703  27.081  36.599  37.127
 73 A    74 A    75 A    76 A    77 A    78 A    79 A    80 A                  
219.155
 81 A                                                                          

 Occupation and symmetry of molecular orbitals

 Point group: C1 (1 irreducible representation).

                           A     All 
 -------------------------------------
 All molecular orbitals:
  - Alpha                  81    81  
  - Beta                   81    81  
 -------------------------------------
 Alpha orbitals:
  - Frozen occupied        7     7   
  - Active occupied        9     9   
  - Active virtual         65    65  
  - Frozen virtual         0     0   
 -------------------------------------
 Beta orbitals:
  - Frozen occupied        7     7   
  - Active occupied        9     9   
  - Active virtual         65    65  
  - Frozen virtual         0     0   
 -------------------------------------

 Import integrals:   CPU 0.00 s  wall 0.00 s

 Import integrals:   CPU 5.64 s  wall 9.47 s

 MP2 amplitudes:   CPU 0.03 s  wall 0.26 s

Running a double precision version
           CCSD T amplitudes will be solved using DIIS.

           Start     Size      MaxIter   EConv     TConv     
           3         7         100       1.00e-07  1.00e-05  
 ------------------------------------------------------------------------------
           Energy (a.u.)   Ediff      Tdiff       Comment
 ------------------------------------------------------------------------------
          -569.41741225                           
     1    -569.41359094   3.82e-03   6.78e-01     
     2    -569.43304688   1.95e-02   9.03e-02     
     3    -569.43251413   5.33e-04   4.15e-02     
     4    -569.43476688   2.25e-03   1.32e-02     Switched to DIIS steps.
     5    -569.43569417   9.27e-04   1.19e-02     
     6    -569.43575554   6.14e-05   2.16e-03     
     7    -569.43576914   1.36e-05   1.25e-03     
     8    -569.43577658   7.44e-06   5.67e-04     
     9    -569.43578033   3.75e-06   3.19e-04     
    10    -569.43578028   4.94e-08   7.18e-05     
    11    -569.43578015   1.29e-07   3.23e-05     
    12    -569.43578012   2.80e-08   1.58e-05     
    13    -569.43578011   1.50e-08   5.23e-06     
 ------------------------------------------------------------------------------
          -569.43578011                           CCSD T converged.

End of double precision
 SCF energy                 = -568.92069092
 MP2 energy                 = -569.41741225
 CCSD correlation energy     =   -0.51508919
 CCSD total energy           = -569.43578011

 CCSD  T1^2 = 0.0125  T2^2 = 0.2023  Leading amplitudes:

 Amplitude    Orbitals with energies
 -0.0269       15 (A) A                  ->    19 (A) A                   
              -0.4629                          0.0665                     
 -0.0269       15 (A) B                  ->    19 (A) B                   
              -0.4629                          0.0665                     
 -0.0257       11 (A) A                  ->    18 (A) A                   
              -0.7315                          0.0653                     
 -0.0257       11 (A) B                  ->    18 (A) B                   
              -0.7315                          0.0653                     

 Amplitude    Orbitals with energies
 -0.0946       13 (A) A      13 (A) B    ->    19 (A) A      19 (A) B     
              -0.6112       -0.6112            0.0665        0.0665       
  0.0946       13 (A) A      13 (A) B    ->    19 (A) B      19 (A) A     
              -0.6112       -0.6112            0.0665        0.0665       
  0.0946       13 (A) B      13 (A) A    ->    19 (A) A      19 (A) B     
              -0.6112       -0.6112            0.0665        0.0665       
 -0.0946       13 (A) B      13 (A) A    ->    19 (A) B      19 (A) A     
              -0.6112       -0.6112            0.0665        0.0665       

 Computing CCSD intemediates for later calculations in double precision
 Finished.

Running a double precision version
           CCSD Lambda amplitudes will be solved using DIIS.
           Start     Size      MaxIter   EConv     LConv     
           3         7         100       1.00e-07  1.00e-05  
 ------------------------------------------------------------------------------
            Enorm      Ldiff       Comment
 ------------------------------------------------------------------------------
     1     4.88e-02   3.74e-02     
     2     1.25e-02   4.46e-03     
     3     5.17e-03   1.73e-03     
     4     3.34e-03   1.12e-03     Switched to DIIS steps.
     5     1.33e-03   6.93e-04     
     6     7.09e-04   2.47e-04     
     7     2.59e-04   6.90e-05     
     8     9.78e-05   8.51e-06     
     9     2.81e-05   6.57e-06     
    10     1.35e-05   1.38e-06     
    11     6.35e-06   1.56e-07     
    12     3.17e-06   1.79e-07     
    13     1.39e-06   2.60e-08     
    14     6.05e-07   4.51e-08     
    15     3.15e-07   3.14e-08     
    16     1.52e-07   5.57e-09     
    17     9.20e-08   4.57e-09     
 ------------------------------------------------------------------------------
                                   CCSD Lambda converged.

 Computing density matrices in double precision...
           Orbital response amplitudes will be solved using DIIS.
           Start     Size      MaxIter   EConv     LConv     
           3         7         100       1.00e-06  1.00e-06  
 ------------------------------------------------------------------------------
            Enorm      Ldiff       Comment
 ------------------------------------------------------------------------------
     1     7.73e-02   2.42e-03     
     2     8.30e-02   3.55e-03     
     3     1.24e-01   3.47e-02     
     4     1.17e-02   5.87e-02     Switched to DIIS steps.
     5     2.41e-03   3.05e-04     
     6     1.08e-03   1.15e-04     
     7     3.37e-04   2.28e-04     
     8     6.01e-05   5.51e-05     
     9     1.65e-05   9.95e-06     
    10     8.18e-06   4.32e-07     
    11     1.51e-06   5.67e-07     
    12     5.05e-07   1.86e-07     
 ------------------------------------------------------------------------------
                                   Orbital response converged.

 Computing density matrices... Done.
 CCSD calculation:   CPU 148.33 s  wall 42.86 s

Current path: /canmo/ccsd/grad/
/g1_bb_aa
/g1_bb_bb
/g1_o1o1
/g1_o1o2
/g1_o1v1
/g1_o2v1
/g1_v1v1
/g1p_bb_aa
/g1p_bb_bb
/g1s_bb_aa
/g1s_bb_bb
/g2_o1o1o1o1
/g2_o1o1o1v1
/g2_o1o1v1v1
/g2_o1v1o1v1
/g2_o1v1v1v1
/g2_v1v1v1v1
/w_bb_aa
/w_bb_bb
 Transferring MO TPDM to AO TPDM
 Transferring g2_o1o1o1o1
 Transferring g2_o1o1o1v1
 Transferring g2_o1o1v1v1
 Transferring g2_o1v1o1v1
 Transferring g2_o1v1v1v1
 Transferring g2_v1v1v1v1
 Adding separable TPDM
 Computing TPDM gradient
 --------------------------------------------------------
 2e gradient
  Atom          X               Y               Z
 --------------------------------------------------------
    1        -13.532010        2.609742       -0.000000  
    2         -1.114640      -12.427003       -0.000000  
    3         14.853921        6.070634        0.000000  
    4         -0.207270        3.746627       -0.000000  
 --------------------------------------------------------
 --------------------------------------------------------
 Final gradient
  Atom          X               Y               Z
 --------------------------------------------------------
    1        -13.532010        2.609742       -0.000000  
    2         -1.114640      -12.427003       -0.000000  
    3         14.853921        6.070634        0.000000  
    4         -0.207270        3.746627       -0.000000  
 --------------------------------------------------------
 Analytic gradient from two-electron contribution:   CPU 99.21 s  wall 54.14 s

 Total ccman2 time:   CPU 258.50 s  wall 114.85 s


 --------------------------------------------------------------

                    Orbital Energies (a.u.)
 --------------------------------------------------------------

 Alpha MOs
 -- Occupied --
******* -15.752 -15.690 -10.578  -8.046  -8.043  -8.043  -1.448
 -1.106  -0.936  -0.731  -0.650  -0.611  -0.469  -0.463  -0.434
 -- Virtual --
  0.042   0.065   0.067   0.113   0.126   0.129   0.161   0.182
  0.191   0.211   0.231   0.248   0.256   0.270   0.306   0.360
  0.569   0.572   0.595   0.626   0.691   0.820   0.908   0.926
  0.973   1.000   1.074   1.114   1.140   1.165   1.203   1.219
  1.263   1.351   1.471   1.514   1.639   1.917   2.045   2.132
  2.161   2.369   2.578   2.609   2.669   2.695   2.819   2.909
  3.051   3.053   3.378   3.455   4.108   4.253   4.352   4.486
  4.755   5.418  10.311  26.632  26.703  27.081  36.599  37.127
219.155
 --------------------------------------------------------------

          Ground-State Mulliken Net Atomic Charges

     Atom                 Charge (a.u.)
  ----------------------------------------
      1 Cl                   -0.170496
      2 N                     0.138321
      3 N                    -0.186684
      4 H                     0.218859
  ----------------------------------------
  Sum of atomic charges =     0.000000

 -----------------------------------------------------------------
                    Cartesian Multipole Moments
 -----------------------------------------------------------------
    Charge (ESU x 10^10)
                 0.0000
    Dipole Moment (Debye)
         X      -0.8075      Y      -1.8581      Z       0.0000
       Tot       2.0260
    Quadrupole Moments (Debye-Ang)
        XX     -26.5316     XY       2.0804     YY     -23.5227
        XZ       0.0000     YZ       0.0000     ZZ     -24.3634
    Octopole Moments (Debye-Ang^2)
       XXX       9.1112    XXY      -3.7758    XYY      -2.3847
       YYY      -4.8920    XXZ       0.0000    XYZ      -0.0000
       YYZ      -0.0000    XZZ      -0.9243    YZZ      -0.1872
       ZZZ       0.0000
    Hexadecapole Moments (Debye-Ang^3)
      XXXX    -230.6891   XXXY       1.1636   XXYY     -40.4482
      XYYY       6.3412   YYYY     -44.7789   XXXZ       0.0000
      XXYZ       0.0000   XYYZ      -0.0000   YYYZ       0.0000
      XXZZ     -40.8086   XYZZ       0.5977   YYZZ     -11.9620
      XZZZ       0.0000   YZZZ       0.0000   ZZZZ     -25.8091
 -----------------------------------------------------------------
 DrvMan completing analytic gradient of the correlated energy
 Correlated dipole moment
            1
    1  -0.3176934
    2  -0.7310428
    3   0.0000000
 Energy read as -569.435780108
 Full Analytical Gradient: (in a.u., or Hartree/Bohr)
             1             2             3             4
    1    0.00019262    0.00014704   -0.00037950    0.00003984
    2   -0.00002153    0.00019399   -0.00019019    0.00001773
    3   -0.00000000    0.00000000   -0.00000000   -0.00000000
 Gradient time:  CPU 0.23 s  wall 1.49 s
 ----------------------------------------------------------------
             Standard Nuclear Orientation (Angstroms)
    I     Atom           X                Y                Z
 ----------------------------------------------------------------
    1      Cl      1.0282354668    -0.0719534736    -0.0000000000
    2      N      -0.7274803091     0.5954756290     0.0000000000
    3      N      -1.5906421290    -0.2454297661    -0.0000000000
    4      H      -1.2701458676    -1.2271119884    -0.0000000000
 ----------------------------------------------------------------
 Nuclear Repulsion Energy =    88.0685016628 hartrees
 There are       16 alpha and       16 beta electrons

                       Distance Matrix (Angstroms)
             Cl(  1)   N (  2)   N (  3)
   N (  2)  1.878297
   N (  3)  2.624617  1.205060
   H (  4)  2.572343  1.901660  1.032675

 Requested basis set is 6-311++G(d,p)
 There are 30 shells and 81 basis functions
 A cutoff of  1.0D-14 yielded    455 shell pairs
 There are      3389 function pairs (      3653 Cartesian)
 Smallest overlap matrix eigenvalue = 2.49E-04
 Guess MOs from SCF MO coefficient file

 -----------------------------------------------------------------------
  General SCF calculation program by
  Eric Jon Sundstrom, Paul Horn, Yuezhi Mao, Dmitri Zuev, Alec White,
  David Stuck, Shaama M.S., Shane Yost, Joonho Lee, David Small,
  Daniel Levine, Susi Lehtola, Hugh Burton, Evgeny Epifanovsky
 -----------------------------------------------------------------------
 Hartree-Fock
 using 4 threads for integral computing
 -------------------------------------------------------
 OpenMP Integral computing Module                
 Release: version 2.0, May 2017, Q-Chem Inc. Pleasanton 
 -------------------------------------------------------
 A restricted SCF calculation will be
 performed using DIIS
 SCF converges when DIIS error is below 1.0e-08
 ---------------------------------------
  Cycle       Energy         DIIS error
 ---------------------------------------
    1    -568.9207502560      2.94e-05  
    2    -568.9207512801      1.03e-05  
    3    -568.9207514257      6.16e-06  
    4    -568.9207514772      2.39e-06  
    5    -568.9207514916      9.55e-07  
    6    -568.9207514946      3.18e-07  
    7    -568.9207514948      1.02e-07  
    8    -568.9207514948      2.67e-08  
    9    -568.9207514948      5.22e-09  Convergence criterion met
 ---------------------------------------
 SCF time:   CPU 2.32s  wall 3.00s 
 SCF   energy in the final basis set =     -568.9207514948
 Total energy in the final basis set =     -568.9207514948


 ------------------------------------------------------------------------------

   CCMAN2: suite of methods based on coupled cluster
           and equation of motion theories.

   Components:
   * libvmm-1.3-trunk
     by Evgeny Epifanovsky, Ilya Kaliman.
   * libtensor-2.5-trunk
     by Evgeny Epifanovsky, Michael Wormit, Dmitry Zuev, Sam Manzer, 
        Ilya Kaliman.
   * libcc-2.5-trunk
     by Evgeny Epifanovsky, Arik Landau, Tomasz Kus, Kirill Khistyaev, 
        Dmitry Zuev, Prashant Manohar, Xintian Feng, Anna Krylov, 
        Matthew Goldey, Alec White, Thomas Jagau, Kaushik Nanda, 
        Anastasia Gunina, Alexander Kunitsa, Joonho Lee.

   CCMAN original authors:
   Anna I. Krylov, C. David Sherrill, Steven R. Gwaltney,
   Edward F. C. Byrd (2000)
   Sergey V. Levchenko, Lyudmila V. Slipchenko, Tao Wang,
   Ana-Maria C. Cristian (2003)
   Piotr A. Pieniazek, C. Melania Oana, Evgeny Epifanovsky (2007)
   Prashant Manohar (2009)

 ------------------------------------------------------------------------------


 Allocating and initializing 3808MB of RAM...
 Calculation will run on 4 cores.


 Alpha MOs, Restricted
 -- Occupied --                  
-104.85  -15.75  -15.69  -10.58   -8.05   -8.04   -8.04   -1.45
  1 A     2 A     3 A     4 A     5 A     6 A     7 A     8 A                  
 -1.107  -0.935  -0.731  -0.650  -0.611  -0.469  -0.463  -0.434
  9 A    10 A    11 A    12 A    13 A    14 A    15 A    16 A                  
 -- Virtual --                   
  0.042   0.066   0.067   0.113   0.126   0.129   0.161   0.182
 17 A    18 A    19 A    20 A    21 A    22 A    23 A    24 A                  
  0.191   0.211   0.231   0.248   0.256   0.271   0.306   0.360
 25 A    26 A    27 A    28 A    29 A    30 A    31 A    32 A                  
  0.569   0.572   0.595   0.626   0.691   0.819   0.909   0.926
 33 A    34 A    35 A    36 A    37 A    38 A    39 A    40 A                  
  0.973   1.000   1.074   1.114   1.139   1.165   1.202   1.220
 41 A    42 A    43 A    44 A    45 A    46 A    47 A    48 A                  
  1.263   1.351   1.471   1.513   1.640   1.917   2.045   2.132
 49 A    50 A    51 A    52 A    53 A    54 A    55 A    56 A                  
  2.161   2.371   2.577   2.609   2.669   2.696   2.819   2.910
 57 A    58 A    59 A    60 A    61 A    62 A    63 A    64 A                  
  3.052   3.054   3.378   3.455   4.109   4.253   4.352   4.486
 65 A    66 A    67 A    68 A    69 A    70 A    71 A    72 A                  
  4.756   5.418  10.312  26.632  26.704  27.082  36.600  37.127
 73 A    74 A    75 A    76 A    77 A    78 A    79 A    80 A                  
219.155
 81 A                                                                          

 Beta MOs, Restricted
 -- Occupied --                  
-104.85  -15.75  -15.69  -10.58   -8.05   -8.04   -8.04   -1.45
  1 A     2 A     3 A     4 A     5 A     6 A     7 A     8 A                  
 -1.107  -0.935  -0.731  -0.650  -0.611  -0.469  -0.463  -0.434
  9 A    10 A    11 A    12 A    13 A    14 A    15 A    16 A                  
 -- Virtual --                   
  0.042   0.066   0.067   0.113   0.126   0.129   0.161   0.182
 17 A    18 A    19 A    20 A    21 A    22 A    23 A    24 A                  
  0.191   0.211   0.231   0.248   0.256   0.271   0.306   0.360
 25 A    26 A    27 A    28 A    29 A    30 A    31 A    32 A                  
  0.569   0.572   0.595   0.626   0.691   0.819   0.909   0.926
 33 A    34 A    35 A    36 A    37 A    38 A    39 A    40 A                  
  0.973   1.000   1.074   1.114   1.139   1.165   1.202   1.220
 41 A    42 A    43 A    44 A    45 A    46 A    47 A    48 A                  
  1.263   1.351   1.471   1.513   1.640   1.917   2.045   2.132
 49 A    50 A    51 A    52 A    53 A    54 A    55 A    56 A                  
  2.161   2.371   2.577   2.609   2.669   2.696   2.819   2.910
 57 A    58 A    59 A    60 A    61 A    62 A    63 A    64 A                  
  3.052   3.054   3.378   3.455   4.109   4.253   4.352   4.486
 65 A    66 A    67 A    68 A    69 A    70 A    71 A    72 A                  
  4.756   5.418  10.312  26.632  26.704  27.082  36.600  37.127
 73 A    74 A    75 A    76 A    77 A    78 A    79 A    80 A                  
219.155
 81 A                                                                          

 Occupation and symmetry of molecular orbitals

 Point group: C1 (1 irreducible representation).

                           A     All 
 -------------------------------------
 All molecular orbitals:
  - Alpha                  81    81  
  - Beta                   81    81  
 -------------------------------------
 Alpha orbitals:
  - Frozen occupied        7     7   
  - Active occupied        9     9   
  - Active virtual         65    65  
  - Frozen virtual         0     0   
 -------------------------------------
 Beta orbitals:
  - Frozen occupied        7     7   
  - Active occupied        9     9   
  - Active virtual         65    65  
  - Frozen virtual         0     0   
 -------------------------------------

 Import integrals:   CPU 0.00 s  wall 0.00 s

 Import integrals:   CPU 6.14 s  wall 12.95 s

 MP2 amplitudes:   CPU 0.04 s  wall 0.24 s

Running a double precision version
           CCSD T amplitudes will be solved using DIIS.

           Start     Size      MaxIter   EConv     TConv     
           3         7         100       1.00e-07  1.00e-05  
 ------------------------------------------------------------------------------
           Energy (a.u.)   Ediff      Tdiff       Comment
 ------------------------------------------------------------------------------
          -569.41739207                           
     1    -569.41361855   3.77e-03   6.78e-01     
     2    -569.43304320   1.94e-02   9.02e-02     
     3    -569.43252117   5.22e-04   4.15e-02     
     4    -569.43476896   2.25e-03   1.32e-02     Switched to DIIS steps.
     5    -569.43569434   9.25e-04   1.19e-02     
     6    -569.43575560   6.13e-05   2.15e-03     
     7    -569.43576923   1.36e-05   1.25e-03     
     8    -569.43577669   7.47e-06   5.68e-04     
     9    -569.43578041   3.72e-06   3.17e-04     
    10    -569.43578036   4.76e-08   7.14e-05     
    11    -569.43578023   1.32e-07   3.21e-05     
    12    -569.43578020   2.71e-08   1.55e-05     
    13    -569.43578019   1.52e-08   5.17e-06     
 ------------------------------------------------------------------------------
          -569.43578019                           CCSD T converged.

End of double precision
 SCF energy                 = -568.92075149
 MP2 energy                 = -569.41739207
 CCSD correlation energy     =   -0.51502869
 CCSD total energy           = -569.43578019

 CCSD  T1^2 = 0.0125  T2^2 = 0.2021  Leading amplitudes:

 Amplitude    Orbitals with energies
 -0.0269       15 (A) A                  ->    19 (A) A                   
              -0.4630                          0.0666                     
 -0.0269       15 (A) B                  ->    19 (A) B                   
              -0.4630                          0.0666                     
 -0.0255       11 (A) A                  ->    18 (A) A                   
              -0.7315                          0.0657                     
 -0.0255       11 (A) B                  ->    18 (A) B                   
              -0.7315                          0.0657                     

 Amplitude    Orbitals with energies
 -0.0943       13 (A) A      13 (A) B    ->    19 (A) A      19 (A) B     
              -0.6111       -0.6111            0.0666        0.0666       
  0.0943       13 (A) A      13 (A) B    ->    19 (A) B      19 (A) A     
              -0.6111       -0.6111            0.0666        0.0666       
  0.0943       13 (A) B      13 (A) A    ->    19 (A) A      19 (A) B     
              -0.6111       -0.6111            0.0666        0.0666       
 -0.0943       13 (A) B      13 (A) A    ->    19 (A) B      19 (A) A     
              -0.6111       -0.6111            0.0666        0.0666       

 Computing CCSD intemediates for later calculations in double precision
 Finished.

Running a double precision version
           CCSD Lambda amplitudes will be solved using DIIS.
           Start     Size      MaxIter   EConv     LConv     
           3         7         100       1.00e-07  1.00e-05  
 ------------------------------------------------------------------------------
            Enorm      Ldiff       Comment
 ------------------------------------------------------------------------------
     1     4.87e-02   3.73e-02     
     2     1.24e-02   4.45e-03     
     3     5.15e-03   1.73e-03     
     4     3.33e-03   1.11e-03     Switched to DIIS steps.
     5     1.32e-03   6.92e-04     
     6     7.06e-04   2.47e-04     
     7     2.58e-04   6.88e-05     
     8     9.68e-05   8.44e-06     
     9     2.78e-05   6.49e-06     
    10     1.33e-05   1.37e-06     
    11     6.26e-06   1.51e-07     
    12     3.13e-06   1.73e-07     
    13     1.37e-06   2.80e-08     
    14     5.97e-07   4.43e-08     
    15     3.12e-07   3.13e-08     
    16     1.50e-07   5.44e-09     
    17     9.04e-08   4.49e-09     
 ------------------------------------------------------------------------------
                                   CCSD Lambda converged.

 Computing density matrices in double precision...
           Orbital response amplitudes will be solved using DIIS.
           Start     Size      MaxIter   EConv     LConv     
           3         7         100       1.00e-06  1.00e-06  
 ------------------------------------------------------------------------------
            Enorm      Ldiff       Comment
 ------------------------------------------------------------------------------
     1     7.72e-02   2.31e-03     
     2     8.26e-02   3.44e-03     
     3     1.24e-01   3.43e-02     
     4     1.17e-02   5.82e-02     Switched to DIIS steps.
     5     2.39e-03   3.09e-04     
     6     1.08e-03   1.13e-04     
     7     3.35e-04   2.26e-04     
     8     5.99e-05   5.47e-05     
     9     1.64e-05   9.88e-06     
    10     8.13e-06   4.30e-07     
    11     1.50e-06   5.60e-07     
    12     5.00e-07   1.83e-07     
 ------------------------------------------------------------------------------
                                   Orbital response converged.

 Computing density matrices... Done.
 CCSD calculation:   CPU 148.13 s  wall 42.71 s

Current path: /canmo/ccsd/grad/
/g1_bb_aa
/g1_bb_bb
/g1_o1o1
/g1_o1o2
/g1_o1v1
/g1_o2v1
/g1_v1v1
/g1p_bb_aa
/g1p_bb_bb
/g1s_bb_aa
/g1s_bb_bb
/g2_o1o1o1o1
/g2_o1o1o1v1
/g2_o1o1v1v1
/g2_o1v1o1v1
/g2_o1v1v1v1
/g2_v1v1v1v1
/w_bb_aa
/w_bb_bb
 Transferring MO TPDM to AO TPDM
 Transferring g2_o1o1o1o1
 Transferring g2_o1o1o1v1
 Transferring g2_o1o1v1v1
 Transferring g2_o1v1o1v1
 Transferring g2_o1v1v1v1
 Transferring g2_v1v1v1v1
 Adding separable TPDM
 Computing TPDM gradient
 --------------------------------------------------------
 2e gradient
  Atom          X               Y               Z
 --------------------------------------------------------
    1        -13.550289        2.618260        0.000000  
    2         -1.100723      -12.434603       -0.000000  
    3         14.855934        6.069892        0.000000  
    4         -0.204921        3.746450       -0.000000  
 --------------------------------------------------------
 --------------------------------------------------------
 Final gradient
  Atom          X               Y               Z
 --------------------------------------------------------
    1        -13.550289        2.618260        0.000000  
    2         -1.100723      -12.434603       -0.000000  
    3         14.855934        6.069892        0.000000  
    4         -0.204921        3.746450       -0.000000  
 --------------------------------------------------------
 Analytic gradient from two-electron contribution:   CPU 99.22 s  wall 56.15 s

 Total ccman2 time:   CPU 258.69 s  wall 121.32 s


 --------------------------------------------------------------

                    Orbital Energies (a.u.)
 --------------------------------------------------------------

 Alpha MOs
 -- Occupied --
******* -15.752 -15.690 -10.578  -8.046  -8.043  -8.043  -1.448
 -1.107  -0.935  -0.731  -0.650  -0.611  -0.469  -0.463  -0.434
 -- Virtual --
  0.042   0.066   0.067   0.113   0.126   0.129   0.161   0.182
  0.191   0.211   0.231   0.248   0.256   0.271   0.306   0.360
  0.569   0.572   0.595   0.626   0.691   0.819   0.909   0.926
  0.973   1.000   1.074   1.114   1.139   1.165   1.202   1.220
  1.263   1.351   1.471   1.513   1.640   1.917   2.045   2.132
  2.161   2.371   2.577   2.609   2.669   2.696   2.819   2.910
  3.052   3.054   3.378   3.455   4.109   4.253   4.352   4.486
  4.756   5.418  10.312  26.632  26.704  27.082  36.600  37.127
219.155
 --------------------------------------------------------------

          Ground-State Mulliken Net Atomic Charges

     Atom                 Charge (a.u.)
  ----------------------------------------
      1 Cl                   -0.169748
      2 N                     0.138163
      3 N                    -0.186934
      4 H                     0.218519
  ----------------------------------------
  Sum of atomic charges =    -0.000000

 -----------------------------------------------------------------
                    Cartesian Multipole Moments
 -----------------------------------------------------------------
    Charge (ESU x 10^10)
                -0.0000
    Dipole Moment (Debye)
         X      -0.7956      Y      -1.8581      Z       0.0000
       Tot       2.0212
    Quadrupole Moments (Debye-Ang)
        XX     -26.5357     XY       2.0793     YY     -23.5242
        XZ       0.0000     YZ       0.0000     ZZ     -24.3600
    Octopole Moments (Debye-Ang^2)
       XXX       9.2310    XXY      -3.7752    XYY      -2.3476
       YYY      -4.8915    XXZ       0.0000    XYZ      -0.0000
       YYZ       0.0000    XZZ      -0.8919    YZZ      -0.1873
       ZZZ       0.0000
    Hexadecapole Moments (Debye-Ang^3)
      XXXX    -230.4319   XXXY       1.1546   XXYY     -40.3962
      XYYY       6.3330   YYYY     -44.7873   XXXZ       0.0000
      XXYZ       0.0000   XYYZ       0.0000   YYYZ       0.0000
      XXZZ     -40.7521   XYZZ       0.5954   YYZZ     -11.9607
      XZZZ       0.0000   YZZZ       0.0000   ZZZZ     -25.8002
 -----------------------------------------------------------------
 DrvMan completing analytic gradient of the correlated energy
 Correlated dipole moment
            1
    1  -0.3130286
    2  -0.7310169
    3   0.0000000
 Energy read as -569.435780188
 Full Analytical Gradient: (in a.u., or Hartree/Bohr)
             1             2             3             4
    1   -0.00014482    0.00014156   -0.00000706    0.00001032
    2    0.00002300    0.00002311   -0.00005340    0.00000729
    3    0.00000000   -0.00000000   -0.00000000   -0.00000000
 Gradient time:  CPU 0.23 s  wall 1.85 s
 ----------------------------------------------------------------
             Standard Nuclear Orientation (Angstroms)
    I     Atom           X                Y                Z
 ----------------------------------------------------------------
    1      Cl      1.0292354668    -0.0709534736    -0.0000000000
    2      N      -0.7274803091     0.5954756290     0.0000000000
    3      N      -1.5906421290    -0.2454297661    -0.0000000000
    4      H      -1.2701458676    -1.2271119884    -0.0000000000
 ----------------------------------------------------------------
 Nuclear Repulsion Energy =    88.0466074512 hartrees
 There are       16 alpha and       16 beta electrons

                       Distance Matrix (Angstroms)
             Cl(  1)   N (  2)   N (  3)
   N (  2)  1.878877
   N (  3)  2.625681  1.205060
   H (  4)  2.573685  1.901660  1.032675

 Requested basis set is 6-311++G(d,p)
 There are 30 shells and 81 basis functions
 A cutoff of  1.0D-14 yielded    455 shell pairs
 There are      3389 function pairs (      3653 Cartesian)
 Smallest overlap matrix eigenvalue = 2.49E-04
 Guess MOs from SCF MO coefficient file

 -----------------------------------------------------------------------
  General SCF calculation program by
  Eric Jon Sundstrom, Paul Horn, Yuezhi Mao, Dmitri Zuev, Alec White,
  David Stuck, Shaama M.S., Shane Yost, Joonho Lee, David Small,
  Daniel Levine, Susi Lehtola, Hugh Burton, Evgeny Epifanovsky
 -----------------------------------------------------------------------
 Hartree-Fock
 using 4 threads for integral computing
 -------------------------------------------------------
 OpenMP Integral computing Module                
 Release: version 2.0, May 2017, Q-Chem Inc. Pleasanton 
 -------------------------------------------------------
 A restricted SCF calculation will be
 performed using DIIS
 SCF converges when DIIS error is below 1.0e-08
 ---------------------------------------
  Cycle       Energy         DIIS error
 ---------------------------------------
    1    -568.9207294893      1.27e-05  
    2    -568.9207297126      4.52e-06  
    3    -568.9207297510      2.70e-06  
    4    -568.9207297634      1.17e-06  
    5    -568.9207297676      3.95e-07  
    6    -568.9207297682      1.36e-07  
    7    -568.9207297683      4.99e-08  
    8    -568.9207297683      1.43e-08  
    9    -568.9207297683      3.97e-09  Convergence criterion met
 ---------------------------------------
 SCF time:   CPU 2.33s  wall 4.00s 
 SCF   energy in the final basis set =     -568.9207297683
 Total energy in the final basis set =     -568.9207297683


 ------------------------------------------------------------------------------

   CCMAN2: suite of methods based on coupled cluster
           and equation of motion theories.

   Components:
   * libvmm-1.3-trunk
     by Evgeny Epifanovsky, Ilya Kaliman.
   * libtensor-2.5-trunk
     by Evgeny Epifanovsky, Michael Wormit, Dmitry Zuev, Sam Manzer, 
        Ilya Kaliman.
   * libcc-2.5-trunk
     by Evgeny Epifanovsky, Arik Landau, Tomasz Kus, Kirill Khistyaev, 
        Dmitry Zuev, Prashant Manohar, Xintian Feng, Anna Krylov, 
        Matthew Goldey, Alec White, Thomas Jagau, Kaushik Nanda, 
        Anastasia Gunina, Alexander Kunitsa, Joonho Lee.

   CCMAN original authors:
   Anna I. Krylov, C. David Sherrill, Steven R. Gwaltney,
   Edward F. C. Byrd (2000)
   Sergey V. Levchenko, Lyudmila V. Slipchenko, Tao Wang,
   Ana-Maria C. Cristian (2003)
   Piotr A. Pieniazek, C. Melania Oana, Evgeny Epifanovsky (2007)
   Prashant Manohar (2009)

 ------------------------------------------------------------------------------


 Allocating and initializing 3808MB of RAM...
 Calculation will run on 4 cores.


 Alpha MOs, Restricted
 -- Occupied --                  
-104.85  -15.75  -15.69  -10.58   -8.05   -8.04   -8.04   -1.45
  1 A     2 A     3 A     4 A     5 A     6 A     7 A     8 A                  
 -1.107  -0.935  -0.731  -0.650  -0.611  -0.469  -0.463  -0.434
  9 A    10 A    11 A    12 A    13 A    14 A    15 A    16 A                  
 -- Virtual --                   
  0.042   0.066   0.067   0.113   0.126   0.129   0.161   0.182
 17 A    18 A    19 A    20 A    21 A    22 A    23 A    24 A                  
  0.191   0.211   0.231   0.248   0.256   0.271   0.306   0.360
 25 A    26 A    27 A    28 A    29 A    30 A    31 A    32 A                  
  0.569   0.572   0.595   0.626   0.691   0.820   0.909   0.926
 33 A    34 A    35 A    36 A    37 A    38 A    39 A    40 A                  
  0.973   1.000   1.074   1.114   1.140   1.165   1.202   1.219
 41 A    42 A    43 A    44 A    45 A    46 A    47 A    48 A                  
  1.263   1.351   1.471   1.513   1.639   1.917   2.045   2.132
 49 A    50 A    51 A    52 A    53 A    54 A    55 A    56 A                  
  2.161   2.370   2.577   2.609   2.669   2.696   2.819   2.910
 57 A    58 A    59 A    60 A    61 A    62 A    63 A    64 A                  
  3.051   3.054   3.378   3.455   4.109   4.253   4.352   4.486
 65 A    66 A    67 A    68 A    69 A    70 A    71 A    72 A                  
  4.755   5.418  10.312  26.632  26.704  27.081  36.599  37.127
 73 A    74 A    75 A    76 A    77 A    78 A    79 A    80 A                  
219.155
 81 A                                                                          

 Beta MOs, Restricted
 -- Occupied --                  
-104.85  -15.75  -15.69  -10.58   -8.05   -8.04   -8.04   -1.45
  1 A     2 A     3 A     4 A     5 A     6 A     7 A     8 A                  
 -1.107  -0.935  -0.731  -0.650  -0.611  -0.469  -0.463  -0.434
  9 A    10 A    11 A    12 A    13 A    14 A    15 A    16 A                  
 -- Virtual --                   
  0.042   0.066   0.067   0.113   0.126   0.129   0.161   0.182
 17 A    18 A    19 A    20 A    21 A    22 A    23 A    24 A                  
  0.191   0.211   0.231   0.248   0.256   0.271   0.306   0.360
 25 A    26 A    27 A    28 A    29 A    30 A    31 A    32 A                  
  0.569   0.572   0.595   0.626   0.691   0.820   0.909   0.926
 33 A    34 A    35 A    36 A    37 A    38 A    39 A    40 A                  
  0.973   1.000   1.074   1.114   1.140   1.165   1.202   1.219
 41 A    42 A    43 A    44 A    45 A    46 A    47 A    48 A                  
  1.263   1.351   1.471   1.513   1.639   1.917   2.045   2.132
 49 A    50 A    51 A    52 A    53 A    54 A    55 A    56 A                  
  2.161   2.370   2.577   2.609   2.669   2.696   2.819   2.910
 57 A    58 A    59 A    60 A    61 A    62 A    63 A    64 A                  
  3.051   3.054   3.378   3.455   4.109   4.253   4.352   4.486
 65 A    66 A    67 A    68 A    69 A    70 A    71 A    72 A                  
  4.755   5.418  10.312  26.632  26.704  27.081  36.599  37.127
 73 A    74 A    75 A    76 A    77 A    78 A    79 A    80 A                  
219.155
 81 A                                                                          

 Occupation and symmetry of molecular orbitals

 Point group: C1 (1 irreducible representation).

                           A     All 
 -------------------------------------
 All molecular orbitals:
  - Alpha                  81    81  
  - Beta                   81    81  
 -------------------------------------
 Alpha orbitals:
  - Frozen occupied        7     7   
  - Active occupied        9     9   
  - Active virtual         65    65  
  - Frozen virtual         0     0   
 -------------------------------------
 Beta orbitals:
  - Frozen occupied        7     7   
  - Active occupied        9     9   
  - Active virtual         65    65  
  - Frozen virtual         0     0   
 -------------------------------------

 Import integrals:   CPU 0.00 s  wall 0.00 s

 Import integrals:   CPU 6.01 s  wall 13.19 s

 MP2 amplitudes:   CPU 0.03 s  wall 0.28 s

Running a double precision version
           CCSD T amplitudes will be solved using DIIS.

           Start     Size      MaxIter   EConv     TConv     
           3         7         100       1.00e-07  1.00e-05  
 ------------------------------------------------------------------------------
           Energy (a.u.)   Ediff      Tdiff       Comment
 ------------------------------------------------------------------------------
          -569.41740089                           
     1    -569.41360898   3.79e-03   6.78e-01     
     2    -569.43304509   1.94e-02   9.03e-02     
     3    -569.43251882   5.26e-04   4.15e-02     
     4    -569.43476831   2.25e-03   1.32e-02     Switched to DIIS steps.
     5    -569.43569439   9.26e-04   1.19e-02     
     6    -569.43575568   6.13e-05   2.16e-03     
     7    -569.43576930   1.36e-05   1.25e-03     
     8    -569.43577675   7.45e-06   5.67e-04     
     9    -569.43578048   3.73e-06   3.18e-04     
    10    -569.43578043   4.84e-08   7.15e-05     
    11    -569.43578030   1.31e-07   3.21e-05     
    12    -569.43578027   2.75e-08   1.56e-05     
    13    -569.43578026   1.51e-08   5.19e-06     
 ------------------------------------------------------------------------------
          -569.43578026                           CCSD T converged.

End of double precision
 SCF energy                 = -568.92072977
 MP2 energy                 = -569.41740089
 CCSD correlation energy     =   -0.51505049
 CCSD total energy           = -569.43578026

 CCSD  T1^2 = 0.0125  T2^2 = 0.2022  Leading amplitudes:

 Amplitude    Orbitals with energies
  0.0269       15 (A) A                  ->    19 (A) A                   
              -0.4629                          0.0666                     
  0.0269       15 (A) B                  ->    19 (A) B                   
              -0.4629                          0.0666                     
 -0.0256       11 (A) A                  ->    18 (A) A                   
              -0.7315                          0.0656                     
 -0.0256       11 (A) B                  ->    18 (A) B                   
              -0.7315                          0.0656                     

 Amplitude    Orbitals with energies
 -0.0944       13 (A) A      13 (A) B    ->    19 (A) A      19 (A) B     
              -0.6111       -0.6111            0.0666        0.0666       
  0.0944       13 (A) A      13 (A) B    ->    19 (A) B      19 (A) A     
              -0.6111       -0.6111            0.0666        0.0666       
  0.0944       13 (A) B      13 (A) A    ->    19 (A) A      19 (A) B     
              -0.6111       -0.6111            0.0666        0.0666       
 -0.0944       13 (A) B      13 (A) A    ->    19 (A) B      19 (A) A     
              -0.6111       -0.6111            0.0666        0.0666       

 Computing CCSD intemediates for later calculations in double precision
 Finished.

Running a double precision version
           CCSD Lambda amplitudes will be solved using DIIS.
           Start     Size      MaxIter   EConv     LConv     
           3         7         100       1.00e-07  1.00e-05  
 ------------------------------------------------------------------------------
            Enorm      Ldiff       Comment
 ------------------------------------------------------------------------------
     1     4.87e-02   3.74e-02     
     2     1.25e-02   4.46e-03     
     3     5.16e-03   1.73e-03     
     4     3.34e-03   1.11e-03     Switched to DIIS steps.
     5     1.32e-03   6.93e-04     
     6     7.07e-04   2.47e-04     
     7     2.58e-04   6.88e-05     
     8     9.71e-05   8.47e-06     
     9     2.79e-05   6.52e-06     
    10     1.34e-05   1.37e-06     
    11     6.28e-06   1.53e-07     
    12     3.14e-06   1.74e-07     
    13     1.37e-06   2.77e-08     
    14     5.99e-07   4.43e-08     
    15     3.13e-07   3.12e-08     
    16     1.51e-07   5.44e-09     
    17     9.07e-08   4.48e-09     
 ------------------------------------------------------------------------------
                                   CCSD Lambda converged.

 Computing density matrices in double precision...
           Orbital response amplitudes will be solved using DIIS.
           Start     Size      MaxIter   EConv     LConv     
           3         7         100       1.00e-06  1.00e-06  
 ------------------------------------------------------------------------------
            Enorm      Ldiff       Comment
 ------------------------------------------------------------------------------
     1     7.72e-02   2.35e-03     
     2     8.27e-02   3.47e-03     
     3     1.24e-01   3.44e-02     
     4     1.17e-02   5.84e-02     Switched to DIIS steps.
     5     2.40e-03   3.07e-04     
     6     1.08e-03   1.14e-04     
     7     3.36e-04   2.27e-04     
     8     5.99e-05   5.48e-05     
     9     1.65e-05   9.90e-06     
    10     8.14e-06   4.30e-07     
    11     1.50e-06   5.62e-07     
    12     5.02e-07   1.84e-07     
 ------------------------------------------------------------------------------
                                   Orbital response converged.

 Computing density matrices... Done.
 CCSD calculation:   CPU 151.60 s  wall 46.19 s

Current path: /canmo/ccsd/grad/
/g1_bb_aa
/g1_bb_bb
/g1_o1o1
/g1_o1o2
/g1_o1v1
/g1_o2v1
/g1_v1v1
/g1p_bb_aa
/g1p_bb_bb
/g1s_bb_aa
/g1s_bb_bb
/g2_o1o1o1o1
/g2_o1o1o1v1
/g2_o1o1v1v1
/g2_o1v1o1v1
/g2_o1v1v1v1
/g2_v1v1v1v1
/w_bb_aa
/w_bb_bb
 Transferring MO TPDM to AO TPDM
 Transferring g2_o1o1o1o1
 Transferring g2_o1o1o1v1
 Transferring g2_o1o1v1v1
 Transferring g2_o1v1o1v1
 Transferring g2_o1v1v1v1
 Transferring g2_v1v1v1v1
 Adding separable TPDM
 Computing TPDM gradient
 --------------------------------------------------------
 2e gradient
  Atom          X               Y               Z
 --------------------------------------------------------
    1        -13.545040        2.608493        0.000000  
    2         -1.103573      -12.426100       -0.000000  
    3         14.854305        6.071322        0.000000  
    4         -0.205691        3.746285       -0.000000  
 --------------------------------------------------------
 --------------------------------------------------------
 Final gradient
  Atom          X               Y               Z
 --------------------------------------------------------
    1        -13.545040        2.608493        0.000000  
    2         -1.103573      -12.426100       -0.000000  
    3         14.854305        6.071322        0.000000  
    4         -0.205691        3.746285       -0.000000  
 --------------------------------------------------------
 Analytic gradient from two-electron contribution:   CPU 99.32 s  wall 69.70 s

 Total ccman2 time:   CPU 262.11 s  wall 138.08 s


 --------------------------------------------------------------

                    Orbital Energies (a.u.)
 --------------------------------------------------------------

 Alpha MOs
 -- Occupied --
******* -15.752 -15.690 -10.578  -8.046  -8.043  -8.043  -1.448
 -1.107  -0.935  -0.731  -0.650  -0.611  -0.469  -0.463  -0.434
 -- Virtual --
  0.042   0.066   0.067   0.113   0.126   0.129   0.161   0.182
  0.191   0.211   0.231   0.248   0.256   0.271   0.306   0.360
  0.569   0.572   0.595   0.626   0.691   0.820   0.909   0.926
  0.973   1.000   1.074   1.114   1.140   1.165   1.202   1.219
  1.263   1.351   1.471   1.513   1.639   1.917   2.045   2.132
  2.161   2.370   2.577   2.609   2.669   2.696   2.819   2.910
  3.051   3.054   3.378   3.455   4.109   4.253   4.352   4.486
  4.755   5.418  10.312  26.632  26.704  27.081  36.599  37.127
219.155
 --------------------------------------------------------------

          Ground-State Mulliken Net Atomic Charges

     Atom                 Charge (a.u.)
  ----------------------------------------
      1 Cl                   -0.169975
      2 N                     0.138111
      3 N                    -0.186757
      4 H                     0.218621
  ----------------------------------------
  Sum of atomic charges =    -0.000000

 -----------------------------------------------------------------
                    Cartesian Multipole Moments
 -----------------------------------------------------------------
    Charge (ESU x 10^10)
                 0.0000
    Dipole Moment (Debye)
         X      -0.7993      Y      -1.8589      Z       0.0000
       Tot       2.0235
    Quadrupole Moments (Debye-Ang)
        XX     -26.5338     XY       2.0801     YY     -23.5247
        XZ       0.0000     YZ      -0.0000     ZZ     -24.3611
    Octopole Moments (Debye-Ang^2)
       XXX       9.1802    XXY      -3.7868    XYY      -2.3652
       YYY      -4.9316    XXZ       0.0000    XYZ      -0.0000
       YYZ       0.0000    XZZ      -0.9069    YZZ      -0.2007
       ZZZ       0.0000
    Hexadecapole Moments (Debye-Ang^3)
      XXXX    -230.5535   XXXY       1.1243   XXYY     -40.4263
      XYYY       6.2978   YYYY     -44.7749   XXXZ       0.0000
      XXYZ       0.0000   XYYZ       0.0000   YYYZ       0.0000
      XXZZ     -40.7798   XYZZ       0.5828   YYZZ     -11.9593
      XZZZ       0.0000   YZZZ      -0.0000   ZZZZ     -25.8030
 -----------------------------------------------------------------
 DrvMan completing analytic gradient of the correlated energy
 Correlated dipole moment
            1
    1  -0.3144767
    2  -0.7313560
    3   0.0000000
 Energy read as -569.435780256
 Full Analytical Gradient: (in a.u., or Hartree/Bohr)
             1             2             3             4
    1    0.00000197    0.00018007   -0.00019660    0.00001455
    2    0.00005470   -0.00001600   -0.00005966    0.00002096
    3    0.00000000   -0.00000000   -0.00000000    0.00000000
 Gradient time:  CPU 0.23 s  wall 1.81 s
 ----------------------------------------------------------------
             Standard Nuclear Orientation (Angstroms)
    I     Atom           X                Y                Z
 ----------------------------------------------------------------
    1      Cl      1.0292354668    -0.0729534736    -0.0000000000
    2      N      -0.7274803091     0.5954756290     0.0000000000
    3      N      -1.5906421290    -0.2454297661    -0.0000000000
    4      H      -1.2701458676    -1.2271119884    -0.0000000000
 ----------------------------------------------------------------
 Nuclear Repulsion Energy =    88.0363682082 hartrees
 There are       16 alpha and       16 beta electrons

                       Distance Matrix (Angstroms)
             Cl(  1)   N (  2)   N (  3)
   N (  2)  1.879587
   N (  3)  2.625549  1.205060
   H (  4)  2.572788  1.901660  1.032675

 Requested basis set is 6-311++G(d,p)
 There are 30 shells and 81 basis functions
 A cutoff of  1.0D-14 yielded    455 shell pairs
 There are      3389 function pairs (      3653 Cartesian)
 Smallest overlap matrix eigenvalue = 2.49E-04
 Guess MOs from SCF MO coefficient file

 -----------------------------------------------------------------------
  General SCF calculation program by
  Eric Jon Sundstrom, Paul Horn, Yuezhi Mao, Dmitri Zuev, Alec White,
  David Stuck, Shaama M.S., Shane Yost, Joonho Lee, David Small,
  Daniel Levine, Susi Lehtola, Hugh Burton, Evgeny Epifanovsky
 -----------------------------------------------------------------------
 Hartree-Fock
 using 4 threads for integral computing
 -------------------------------------------------------
 OpenMP Integral computing Module                
 Release: version 2.0, May 2017, Q-Chem Inc. Pleasanton 
 -------------------------------------------------------
 A restricted SCF calculation will be
 performed using DIIS
 SCF converges when DIIS error is below 1.0e-08
 ---------------------------------------
  Cycle       Energy         DIIS error
 ---------------------------------------
    1    -568.9207122483      1.70e-05  
    2    -568.9207127075      5.69e-06  
    3    -568.9207128044      2.74e-06  
    4    -568.9207128224      1.59e-06  
    5    -568.9207128294      4.07e-07  
    6    -568.9207128299      1.54e-07  
    7    -568.9207128300      4.05e-08  
    8    -568.9207128300      1.30e-08  
    9    -568.9207128300      4.00e-09  Convergence criterion met
 ---------------------------------------
 SCF time:   CPU 2.33s  wall 3.00s 
 SCF   energy in the final basis set =     -568.9207128300
 Total energy in the final basis set =     -568.9207128300


 ------------------------------------------------------------------------------

   CCMAN2: suite of methods based on coupled cluster
           and equation of motion theories.

   Components:
   * libvmm-1.3-trunk
     by Evgeny Epifanovsky, Ilya Kaliman.
   * libtensor-2.5-trunk
     by Evgeny Epifanovsky, Michael Wormit, Dmitry Zuev, Sam Manzer, 
        Ilya Kaliman.
   * libcc-2.5-trunk
     by Evgeny Epifanovsky, Arik Landau, Tomasz Kus, Kirill Khistyaev, 
        Dmitry Zuev, Prashant Manohar, Xintian Feng, Anna Krylov, 
        Matthew Goldey, Alec White, Thomas Jagau, Kaushik Nanda, 
        Anastasia Gunina, Alexander Kunitsa, Joonho Lee.

   CCMAN original authors:
   Anna I. Krylov, C. David Sherrill, Steven R. Gwaltney,
   Edward F. C. Byrd (2000)
   Sergey V. Levchenko, Lyudmila V. Slipchenko, Tao Wang,
   Ana-Maria C. Cristian (2003)
   Piotr A. Pieniazek, C. Melania Oana, Evgeny Epifanovsky (2007)
   Prashant Manohar (2009)

 ------------------------------------------------------------------------------


 Allocating and initializing 3808MB of RAM...
 Calculation will run on 4 cores.


 Alpha MOs, Restricted
 -- Occupied --                  
-104.85  -15.75  -15.69  -10.58   -8.05   -8.04   -8.04   -1.45
  1 A     2 A     3 A     4 A     5 A     6 A     7 A     8 A                  
 -1.106  -0.936  -0.731  -0.650  -0.611  -0.469  -0.463  -0.434
  9 A    10 A    11 A    12 A    13 A    14 A    15 A    16 A                  
 -- Virtual --                   
  0.042   0.065   0.067   0.113   0.126   0.129   0.161   0.182
 17 A    18 A    19 A    20 A    21 A    22 A    23 A    24 A                  
  0.191   0.211   0.231   0.248   0.256   0.271   0.306   0.360
 25 A    26 A    27 A    28 A    29 A    30 A    31 A    32 A                  
  0.569   0.572   0.595   0.626   0.691   0.819   0.908   0.926
 33 A    34 A    35 A    36 A    37 A    38 A    39 A    40 A                  
  0.973   1.000   1.074   1.114   1.140   1.165   1.202   1.219
 41 A    42 A    43 A    44 A    45 A    46 A    47 A    48 A                  
  1.263   1.351   1.471   1.514   1.639   1.917   2.045   2.132
 49 A    50 A    51 A    52 A    53 A    54 A    55 A    56 A                  
  2.161   2.370   2.577   2.609   2.669   2.695   2.819   2.909
 57 A    58 A    59 A    60 A    61 A    62 A    63 A    64 A                  
  3.051   3.054   3.378   3.455   4.108   4.253   4.352   4.486
 65 A    66 A    67 A    68 A    69 A    70 A    71 A    72 A                  
  4.755   5.418  10.312  26.632  26.704  27.081  36.599  37.127
 73 A    74 A    75 A    76 A    77 A    78 A    79 A    80 A                  
219.155
 81 A                                                                          

 Beta MOs, Restricted
 -- Occupied --                  
-104.85  -15.75  -15.69  -10.58   -8.05   -8.04   -8.04   -1.45
  1 A     2 A     3 A     4 A     5 A     6 A     7 A     8 A                  
 -1.106  -0.936  -0.731  -0.650  -0.611  -0.469  -0.463  -0.434
  9 A    10 A    11 A    12 A    13 A    14 A    15 A    16 A                  
 -- Virtual --                   
  0.042   0.065   0.067   0.113   0.126   0.129   0.161   0.182
 17 A    18 A    19 A    20 A    21 A    22 A    23 A    24 A                  
  0.191   0.211   0.231   0.248   0.256   0.271   0.306   0.360
 25 A    26 A    27 A    28 A    29 A    30 A    31 A    32 A                  
  0.569   0.572   0.595   0.626   0.691   0.819   0.908   0.926
 33 A    34 A    35 A    36 A    37 A    38 A    39 A    40 A                  
  0.973   1.000   1.074   1.114   1.140   1.165   1.202   1.219
 41 A    42 A    43 A    44 A    45 A    46 A    47 A    48 A                  
  1.263   1.351   1.471   1.514   1.639   1.917   2.045   2.132
 49 A    50 A    51 A    52 A    53 A    54 A    55 A    56 A                  
  2.161   2.370   2.577   2.609   2.669   2.695   2.819   2.909
 57 A    58 A    59 A    60 A    61 A    62 A    63 A    64 A                  
  3.051   3.054   3.378   3.455   4.108   4.253   4.352   4.486
 65 A    66 A    67 A    68 A    69 A    70 A    71 A    72 A                  
  4.755   5.418  10.312  26.632  26.704  27.081  36.599  37.127
 73 A    74 A    75 A    76 A    77 A    78 A    79 A    80 A                  
219.155
 81 A                                                                          

 Occupation and symmetry of molecular orbitals

 Point group: C1 (1 irreducible representation).

                           A     All 
 -------------------------------------
 All molecular orbitals:
  - Alpha                  81    81  
  - Beta                   81    81  
 -------------------------------------
 Alpha orbitals:
  - Frozen occupied        7     7   
  - Active occupied        9     9   
  - Active virtual         65    65  
  - Frozen virtual         0     0   
 -------------------------------------
 Beta orbitals:
  - Frozen occupied        7     7   
  - Active occupied        9     9   
  - Active virtual         65    65  
  - Frozen virtual         0     0   
 -------------------------------------

 Import integrals:   CPU 0.00 s  wall 0.00 s

 Import integrals:   CPU 5.76 s  wall 9.85 s

 MP2 amplitudes:   CPU 0.03 s  wall 0.21 s

Running a double precision version
           CCSD T amplitudes will be solved using DIIS.

           Start     Size      MaxIter   EConv     TConv     
           3         7         100       1.00e-07  1.00e-05  
 ------------------------------------------------------------------------------
           Energy (a.u.)   Ediff      Tdiff       Comment
 ------------------------------------------------------------------------------
          -569.41740363                           
     1    -569.41360073   3.80e-03   6.78e-01     
     2    -569.43304520   1.94e-02   9.03e-02     
     3    -569.43251670   5.29e-04   4.15e-02     
     4    -569.43476775   2.25e-03   1.32e-02     Switched to DIIS steps.
     5    -569.43569434   9.27e-04   1.19e-02     
     6    -569.43575568   6.13e-05   2.16e-03     
     7    -569.43576929   1.36e-05   1.25e-03     
     8    -569.43577674   7.45e-06   5.67e-04     
     9    -569.43578048   3.74e-06   3.19e-04     
    10    -569.43578043   4.86e-08   7.17e-05     
    11    -569.43578030   1.30e-07   3.22e-05     
    12    -569.43578027   2.76e-08   1.57e-05     
    13    -569.43578026   1.51e-08   5.22e-06     
 ------------------------------------------------------------------------------
          -569.43578026                           CCSD T converged.

End of double precision
 SCF energy                 = -568.92071283
 MP2 energy                 = -569.41740363
 CCSD correlation energy     =   -0.51506743
 CCSD total energy           = -569.43578026

 CCSD  T1^2 = 0.0125  T2^2 = 0.2022  Leading amplitudes:

 Amplitude    Orbitals with energies
 -0.0269       15 (A) A                  ->    19 (A) A                   
              -0.4629                          0.0665                     
 -0.0269       15 (A) B                  ->    19 (A) B                   
              -0.4629                          0.0665                     
 -0.0256       11 (A) A                  ->    18 (A) A                   
              -0.7315                          0.0654                     
 -0.0256       11 (A) B                  ->    18 (A) B                   
              -0.7315                          0.0654                     

 Amplitude    Orbitals with energies
 -0.0945       13 (A) A      13 (A) B    ->    19 (A) A      19 (A) B     
              -0.6112       -0.6112            0.0665        0.0665       
  0.0945       13 (A) A      13 (A) B    ->    19 (A) B      19 (A) A     
              -0.6112       -0.6112            0.0665        0.0665       
  0.0945       13 (A) B      13 (A) A    ->    19 (A) A      19 (A) B     
              -0.6112       -0.6112            0.0665        0.0665       
 -0.0945       13 (A) B      13 (A) A    ->    19 (A) B      19 (A) A     
              -0.6112       -0.6112            0.0665        0.0665       

 Computing CCSD intemediates for later calculations in double precision
 Finished.

Running a double precision version
           CCSD Lambda amplitudes will be solved using DIIS.
           Start     Size      MaxIter   EConv     LConv     
           3         7         100       1.00e-07  1.00e-05  
 ------------------------------------------------------------------------------
            Enorm      Ldiff       Comment
 ------------------------------------------------------------------------------
     1     4.88e-02   3.74e-02     
     2     1.25e-02   4.46e-03     
     3     5.16e-03   1.73e-03     
     4     3.34e-03   1.11e-03     Switched to DIIS steps.
     5     1.32e-03   6.93e-04     
     6     7.08e-04   2.47e-04     
     7     2.59e-04   6.89e-05     
     8     9.75e-05   8.48e-06     
     9     2.80e-05   6.54e-06     
    10     1.35e-05   1.38e-06     
    11     6.34e-06   1.53e-07     
    12     3.17e-06   1.78e-07     
    13     1.38e-06   2.63e-08     
    14     6.03e-07   4.51e-08     
    15     3.15e-07   3.14e-08     
    16     1.52e-07   5.57e-09     
    17     9.16e-08   4.58e-09     
 ------------------------------------------------------------------------------
                                   CCSD Lambda converged.

 Computing density matrices in double precision...
           Orbital response amplitudes will be solved using DIIS.
           Start     Size      MaxIter   EConv     LConv     
           3         7         100       1.00e-06  1.00e-06  
 ------------------------------------------------------------------------------
            Enorm      Ldiff       Comment
 ------------------------------------------------------------------------------
     1     7.73e-02   2.38e-03     
     2     8.28e-02   3.51e-03     
     3     1.24e-01   3.45e-02     
     4     1.17e-02   5.85e-02     Switched to DIIS steps.
     5     2.40e-03   3.07e-04     
     6     1.08e-03   1.14e-04     
     7     3.36e-04   2.28e-04     
     8     6.01e-05   5.49e-05     
     9     1.65e-05   9.94e-06     
    10     8.17e-06   4.32e-07     
    11     1.51e-06   5.65e-07     
    12     5.03e-07   1.85e-07     
 ------------------------------------------------------------------------------
                                   Orbital response converged.

 Computing density matrices... Done.
 CCSD calculation:   CPU 150.71 s  wall 45.92 s

Current path: /canmo/ccsd/grad/
/g1_bb_aa
/g1_bb_bb
/g1_o1o1
/g1_o1o2
/g1_o1v1
/g1_o2v1
/g1_v1v1
/g1p_bb_aa
/g1p_bb_bb
/g1s_bb_aa
/g1s_bb_bb
/g2_o1o1o1o1
/g2_o1o1o1v1
/g2_o1o1v1v1
/g2_o1v1o1v1
/g2_o1v1v1v1
/g2_v1v1v1v1
/w_bb_aa
/w_bb_bb
 Transferring MO TPDM to AO TPDM
 Transferring g2_o1o1o1o1
 Transferring g2_o1o1o1v1
 Transferring g2_o1o1v1v1
 Transferring g2_o1v1o1v1
 Transferring g2_o1v1v1v1
 Transferring g2_v1v1v1v1
 Adding separable TPDM
 Computing TPDM gradient
 --------------------------------------------------------
 2e gradient
  Atom          X               Y               Z
 --------------------------------------------------------
    1        -13.537245        2.619492       -0.000000  
    2         -1.111806      -12.435488       -0.000000  
    3         14.855553        6.069204        0.000000  
    4         -0.206502        3.746792       -0.000000  
 --------------------------------------------------------
 --------------------------------------------------------
 Final gradient
  Atom          X               Y               Z
 --------------------------------------------------------
    1        -13.537245        2.619492       -0.000000  
    2         -1.111806      -12.435488       -0.000000  
    3         14.855553        6.069204        0.000000  
    4         -0.206502        3.746792       -0.000000  
 --------------------------------------------------------
 Analytic gradient from two-electron contribution:   CPU 99.32 s  wall 61.85 s

 Total ccman2 time:   CPU 261.58 s  wall 126.51 s


 --------------------------------------------------------------

                    Orbital Energies (a.u.)
 --------------------------------------------------------------

 Alpha MOs
 -- Occupied --
******* -15.752 -15.690 -10.578  -8.046  -8.043  -8.043  -1.448
 -1.106  -0.936  -0.731  -0.650  -0.611  -0.469  -0.463  -0.434
 -- Virtual --
  0.042   0.065   0.067   0.113   0.126   0.129   0.161   0.182
  0.191   0.211   0.231   0.248   0.256   0.271   0.306   0.360
  0.569   0.572   0.595   0.626   0.691   0.819   0.908   0.926
  0.973   1.000   1.074   1.114   1.140   1.165   1.202   1.219
  1.263   1.351   1.471   1.514   1.639   1.917   2.045   2.132
  2.161   2.370   2.577   2.609   2.669   2.695   2.819   2.909
  3.051   3.054   3.378   3.455   4.108   4.253   4.352   4.486
  4.755   5.418  10.312  26.632  26.704  27.081  36.599  37.127
219.155
 --------------------------------------------------------------

          Ground-State Mulliken Net Atomic Charges

     Atom                 Charge (a.u.)
  ----------------------------------------
      1 Cl                   -0.170269
      2 N                     0.138374
      3 N                    -0.186862
      4 H                     0.218757
  ----------------------------------------
  Sum of atomic charges =    -0.000000

 -----------------------------------------------------------------
                    Cartesian Multipole Moments
 -----------------------------------------------------------------
    Charge (ESU x 10^10)
                -0.0000
    Dipole Moment (Debye)
         X      -0.8038      Y      -1.8573      Z       0.0000
       Tot       2.0237
    Quadrupole Moments (Debye-Ang)
        XX     -26.5336     XY       2.0796     YY     -23.5222
        XZ       0.0000     YZ       0.0000     ZZ     -24.3623
    Octopole Moments (Debye-Ang^2)
       XXX       9.1620    XXY      -3.7642    XYY      -2.3671
       YYY      -4.8519    XXZ       0.0000    XYZ      -0.0000
       YYZ       0.0000    XZZ      -0.9094    YZZ      -0.1738
       ZZZ       0.0000
    Hexadecapole Moments (Debye-Ang^3)
      XXXX    -230.5674   XXXY       1.1940   XXYY     -40.4181
      XYYY       6.3764   YYYY     -44.7914   XXXZ       0.0000
      XXYZ       0.0000   XYYZ       0.0000   YYYZ       0.0000
      XXZZ     -40.7808   XYZZ       0.6104   YYZZ     -11.9633
      XZZZ       0.0000   YZZZ       0.0000   ZZZZ     -25.8063
 -----------------------------------------------------------------
 DrvMan completing analytic gradient of the correlated energy
 Correlated dipole moment
            1
    1  -0.3162461
    2  -0.7307031
    3   0.0000000
 Energy read as -569.435780259
 Full Analytical Gradient: (in a.u., or Hartree/Bohr)
             1             2             3             4
    1    0.00004652    0.00010827   -0.00019043    0.00003564
    2   -0.00005334    0.00023316   -0.00018389    0.00000406
    3    0.00000000   -0.00000000   -0.00000000   -0.00000000
 Gradient time:  CPU 0.24 s  wall 1.74 s
 ----------------------------------------------------------------
             Standard Nuclear Orientation (Angstroms)
    I     Atom           X                Y                Z
 ----------------------------------------------------------------
    1      Cl      1.0292354668    -0.0719534736     0.0010000000
    2      N      -0.7274803091     0.5954756290     0.0000000000
    3      N      -1.5906421290    -0.2454297661    -0.0000000000
    4      H      -1.2701458676    -1.2271119884    -0.0000000000
 ----------------------------------------------------------------
 Nuclear Repulsion Energy =    88.0414858520 hartrees
 There are       16 alpha and       16 beta electrons

                       Distance Matrix (Angstroms)
             Cl(  1)   N (  2)   N (  3)
   N (  2)  1.879232
   N (  3)  2.625615  1.205060
   H (  4)  2.573237  1.901660  1.032675

 Requested basis set is 6-311++G(d,p)
 There are 30 shells and 81 basis functions
 A cutoff of  1.0D-14 yielded    455 shell pairs
 There are      3389 function pairs (      3653 Cartesian)
 Smallest overlap matrix eigenvalue = 2.49E-04
 Guess MOs from SCF MO coefficient file

 -----------------------------------------------------------------------
  General SCF calculation program by
  Eric Jon Sundstrom, Paul Horn, Yuezhi Mao, Dmitri Zuev, Alec White,
  David Stuck, Shaama M.S., Shane Yost, Joonho Lee, David Small,
  Daniel Levine, Susi Lehtola, Hugh Burton, Evgeny Epifanovsky
 -----------------------------------------------------------------------
 Hartree-Fock
 using 4 threads for integral computing
 -------------------------------------------------------
 OpenMP Integral computing Module                
 Release: version 2.0, May 2017, Q-Chem Inc. Pleasanton 
 -------------------------------------------------------
 A restricted SCF calculation will be
 performed using DIIS
 SCF converges when DIIS error is below 1.0e-08
 ---------------------------------------
  Cycle       Energy         DIIS error
 ---------------------------------------
    1    -568.9207210831      1.09e-05  
    2    -568.9207212816      3.64e-06  
    3    -568.9207213253      1.65e-06  
    4    -568.9207213330      1.00e-06  
    5    -568.9207213356      2.55e-07  
    6    -568.9207213358      1.10e-07  
    7    -568.9207213358      4.31e-08  
    8    -568.9207213358      1.68e-08  
    9    -568.9207213358      7.21e-09  Convergence criterion met
 ---------------------------------------
 SCF time:   CPU 2.25s  wall 4.00s 
 SCF   energy in the final basis set =     -568.9207213358
 Total energy in the final basis set =     -568.9207213358


 ------------------------------------------------------------------------------

   CCMAN2: suite of methods based on coupled cluster
           and equation of motion theories.

   Components:
   * libvmm-1.3-trunk
     by Evgeny Epifanovsky, Ilya Kaliman.
   * libtensor-2.5-trunk
     by Evgeny Epifanovsky, Michael Wormit, Dmitry Zuev, Sam Manzer, 
        Ilya Kaliman.
   * libcc-2.5-trunk
     by Evgeny Epifanovsky, Arik Landau, Tomasz Kus, Kirill Khistyaev, 
        Dmitry Zuev, Prashant Manohar, Xintian Feng, Anna Krylov, 
        Matthew Goldey, Alec White, Thomas Jagau, Kaushik Nanda, 
        Anastasia Gunina, Alexander Kunitsa, Joonho Lee.

   CCMAN original authors:
   Anna I. Krylov, C. David Sherrill, Steven R. Gwaltney,
   Edward F. C. Byrd (2000)
   Sergey V. Levchenko, Lyudmila V. Slipchenko, Tao Wang,
   Ana-Maria C. Cristian (2003)
   Piotr A. Pieniazek, C. Melania Oana, Evgeny Epifanovsky (2007)
   Prashant Manohar (2009)

 ------------------------------------------------------------------------------


 Allocating and initializing 3808MB of RAM...
 Calculation will run on 4 cores.


 Alpha MOs, Restricted
 -- Occupied --                  
-104.85  -15.75  -15.69  -10.58   -8.05   -8.04   -8.04   -1.45
  1 A     2 A     3 A     4 A     5 A     6 A     7 A     8 A                  
 -1.107  -0.935  -0.731  -0.650  -0.611  -0.469  -0.463  -0.434
  9 A    10 A    11 A    12 A    13 A    14 A    15 A    16 A                  
 -- Virtual --                   
  0.042   0.065   0.067   0.113   0.126   0.129   0.161   0.182
 17 A    18 A    19 A    20 A    21 A    22 A    23 A    24 A                  
  0.191   0.211   0.231   0.248   0.256   0.271   0.306   0.360
 25 A    26 A    27 A    28 A    29 A    30 A    31 A    32 A                  
  0.569   0.572   0.595   0.626   0.691   0.820   0.909   0.926
 33 A    34 A    35 A    36 A    37 A    38 A    39 A    40 A                  
  0.973   1.000   1.074   1.114   1.140   1.165   1.202   1.219
 41 A    42 A    43 A    44 A    45 A    46 A    47 A    48 A                  
  1.263   1.351   1.471   1.514   1.639   1.917   2.045   2.132
 49 A    50 A    51 A    52 A    53 A    54 A    55 A    56 A                  
  2.161   2.370   2.577   2.609   2.669   2.696   2.819   2.909
 57 A    58 A    59 A    60 A    61 A    62 A    63 A    64 A                  
  3.051   3.054   3.378   3.455   4.108   4.253   4.352   4.486
 65 A    66 A    67 A    68 A    69 A    70 A    71 A    72 A                  
  4.755   5.418  10.312  26.632  26.704  27.081  36.599  37.127
 73 A    74 A    75 A    76 A    77 A    78 A    79 A    80 A                  
219.155
 81 A                                                                          

 Beta MOs, Restricted
 -- Occupied --                  
-104.85  -15.75  -15.69  -10.58   -8.05   -8.04   -8.04   -1.45
  1 A     2 A     3 A     4 A     5 A     6 A     7 A     8 A                  
 -1.107  -0.935  -0.731  -0.650  -0.611  -0.469  -0.463  -0.434
  9 A    10 A    11 A    12 A    13 A    14 A    15 A    16 A                  
 -- Virtual --                   
  0.042   0.065   0.067   0.113   0.126   0.129   0.161   0.182
 17 A    18 A    19 A    20 A    21 A    22 A    23 A    24 A                  
  0.191   0.211   0.231   0.248   0.256   0.271   0.306   0.360
 25 A    26 A    27 A    28 A    29 A    30 A    31 A    32 A                  
  0.569   0.572   0.595   0.626   0.691   0.820   0.909   0.926
 33 A    34 A    35 A    36 A    37 A    38 A    39 A    40 A                  
  0.973   1.000   1.074   1.114   1.140   1.165   1.202   1.219
 41 A    42 A    43 A    44 A    45 A    46 A    47 A    48 A                  
  1.263   1.351   1.471   1.514   1.639   1.917   2.045   2.132
 49 A    50 A    51 A    52 A    53 A    54 A    55 A    56 A                  
  2.161   2.370   2.577   2.609   2.669   2.696   2.819   2.909
 57 A    58 A    59 A    60 A    61 A    62 A    63 A    64 A                  
  3.051   3.054   3.378   3.455   4.108   4.253   4.352   4.486
 65 A    66 A    67 A    68 A    69 A    70 A    71 A    72 A                  
  4.755   5.418  10.312  26.632  26.704  27.081  36.599  37.127
 73 A    74 A    75 A    76 A    77 A    78 A    79 A    80 A                  
219.155
 81 A                                                                          

 Occupation and symmetry of molecular orbitals

 Point group: C1 (1 irreducible representation).

                           A     All 
 -------------------------------------
 All molecular orbitals:
  - Alpha                  81    81  
  - Beta                   81    81  
 -------------------------------------
 Alpha orbitals:
  - Frozen occupied        7     7   
  - Active occupied        9     9   
  - Active virtual         65    65  
  - Frozen virtual         0     0   
 -------------------------------------
 Beta orbitals:
  - Frozen occupied        7     7   
  - Active occupied        9     9   
  - Active virtual         65    65  
  - Frozen virtual         0     0   
 -------------------------------------

 Import integrals:   CPU 0.00 s  wall 0.01 s

 Import integrals:   CPU 5.93 s  wall 10.96 s

 MP2 amplitudes:   CPU 0.03 s  wall 0.21 s

Running a double precision version
           CCSD T amplitudes will be solved using DIIS.

           Start     Size      MaxIter   EConv     TConv     
           3         7         100       1.00e-07  1.00e-05  
 ------------------------------------------------------------------------------
           Energy (a.u.)   Ediff      Tdiff       Comment
 ------------------------------------------------------------------------------
          -569.41740230                           
     1    -569.41360489   3.80e-03   6.78e-01     
     2    -569.43304518   1.94e-02   9.03e-02     
     3    -569.43251780   5.27e-04   4.15e-02     
     4    -569.43476807   2.25e-03   1.32e-02     Switched to DIIS steps.
     5    -569.43569440   9.26e-04   1.19e-02     
     6    -569.43575572   6.13e-05   2.16e-03     
     7    -569.43576933   1.36e-05   1.25e-03     
     8    -569.43577678   7.45e-06   5.67e-04     
     9    -569.43578052   3.73e-06   3.18e-04     
    10    -569.43578047   4.85e-08   7.16e-05     
    11    -569.43578034   1.31e-07   3.22e-05     
    12    -569.43578031   2.75e-08   1.57e-05     
    13    -569.43578029   1.51e-08   5.20e-06     
 ------------------------------------------------------------------------------
          -569.43578029                           CCSD T converged.

End of double precision
 SCF energy                 = -568.92072134
 MP2 energy                 = -569.41740230
 CCSD correlation energy     =   -0.51505896
 CCSD total energy           = -569.43578029

 CCSD  T1^2 = 0.0125  T2^2 = 0.2022  Leading amplitudes:

 Amplitude    Orbitals with energies
 -0.0269       15 (A) A                  ->    19 (A) A                   
              -0.4629                          0.0666                     
 -0.0269       15 (A) B                  ->    19 (A) B                   
              -0.4629                          0.0666                     
 -0.0256       11 (A) A                  ->    18 (A) A                   
              -0.7315                          0.0655                     
 -0.0256       11 (A) B                  ->    18 (A) B                   
              -0.7315                          0.0655                     

 Amplitude    Orbitals with energies
 -0.0944       13 (A) A      13 (A) B    ->    19 (A) A      19 (A) B     
              -0.6111       -0.6111            0.0666        0.0666       
  0.0944       13 (A) A      13 (A) B    ->    19 (A) B      19 (A) A     
              -0.6111       -0.6111            0.0666        0.0666       
  0.0944       13 (A) B      13 (A) A    ->    19 (A) A      19 (A) B     
              -0.6111       -0.6111            0.0666        0.0666       
 -0.0944       13 (A) B      13 (A) A    ->    19 (A) B      19 (A) A     
              -0.6111       -0.6111            0.0666        0.0666       

 Computing CCSD intemediates for later calculations in double precision
 Finished.

Running a double precision version
           CCSD Lambda amplitudes will be solved using DIIS.
           Start     Size      MaxIter   EConv     LConv     
           3         7         100       1.00e-07  1.00e-05  
 ------------------------------------------------------------------------------
            Enorm      Ldiff       Comment
 ------------------------------------------------------------------------------
     1     4.87e-02   3.74e-02     
     2     1.25e-02   4.46e-03     
     3     5.16e-03   1.73e-03     
     4     3.34e-03   1.11e-03     Switched to DIIS steps.
     5     1.32e-03   6.93e-04     
     6     7.07e-04   2.47e-04     
     7     2.58e-04   6.89e-05     
     8     9.73e-05   8.47e-06     
     9     2.79e-05   6.53e-06     
    10     1.34e-05   1.38e-06     
    11     6.31e-06   1.53e-07     
    12     3.15e-06   1.76e-07     
    13     1.38e-06   2.70e-08     
    14     6.01e-07   4.47e-08     
    15     3.14e-07   3.13e-08     
    16     1.51e-07   5.50e-09     
    17     9.12e-08   4.53e-09     
 ------------------------------------------------------------------------------
                                   CCSD Lambda converged.

 Computing density matrices in double precision...
           Orbital response amplitudes will be solved using DIIS.
           Start     Size      MaxIter   EConv     LConv     
           3         7         100       1.00e-06  1.00e-06  
 ------------------------------------------------------------------------------
            Enorm      Ldiff       Comment
 ------------------------------------------------------------------------------
     1     7.73e-02   2.37e-03     
     2     8.28e-02   3.49e-03     
     3     1.24e-01   3.45e-02     
     4     1.17e-02   5.85e-02     Switched to DIIS steps.
     5     2.40e-03   3.07e-04     
     6     1.08e-03   1.14e-04     
     7     3.36e-04   2.27e-04     
     8     6.00e-05   5.48e-05     
     9     1.65e-05   9.92e-06     
    10     8.15e-06   4.30e-07     
    11     1.51e-06   5.63e-07     
    12     5.03e-07   1.85e-07     
 ------------------------------------------------------------------------------
                                   Orbital response converged.

 Computing density matrices... Done.
 CCSD calculation:   CPU 149.98 s  wall 44.26 s

Current path: /canmo/ccsd/grad/
/g1_bb_aa
/g1_bb_bb
/g1_o1o1
/g1_o1o2
/g1_o1v1
/g1_o2v1
/g1_v1v1
/g1p_bb_aa
/g1p_bb_bb
/g1s_bb_aa
/g1s_bb_bb
/g2_o1o1o1o1
/g2_o1o1o1v1
/g2_o1o1v1v1
/g2_o1v1o1v1
/g2_o1v1v1v1
/g2_v1v1v1v1
/w_bb_aa
/w_bb_bb
 Transferring MO TPDM to AO TPDM
 Transferring g2_o1o1o1o1
 Transferring g2_o1o1o1v1
 Transferring g2_o1o1v1v1
 Transferring g2_o1v1o1v1
 Transferring g2_o1v1v1v1
 Transferring g2_v1v1v1v1
 Adding separable TPDM
 Computing TPDM gradient
 --------------------------------------------------------
 2e gradient
  Atom          X               Y               Z
 --------------------------------------------------------
    1        -13.541141        2.613994       -0.006751  
    2         -1.107691      -12.430797        0.004529  
    3         14.854928        6.070263        0.001594  
    4         -0.206097        3.746539        0.000628  
 --------------------------------------------------------
 --------------------------------------------------------
 Final gradient
  Atom          X               Y               Z
 --------------------------------------------------------
    1        -13.541141        2.613994       -0.006751  
    2         -1.107691      -12.430797        0.004529  
    3         14.854928        6.070263        0.001594  
    4         -0.206097        3.746539        0.000628  
 --------------------------------------------------------
 Analytic gradient from two-electron contribution:   CPU 99.36 s  wall 54.82 s

 Total ccman2 time:   CPU 260.17 s  wall 119.08 s


 --------------------------------------------------------------

                    Orbital Energies (a.u.)
 --------------------------------------------------------------

 Alpha MOs
 -- Occupied --
******* -15.752 -15.690 -10.578  -8.046  -8.043  -8.043  -1.448
 -1.107  -0.935  -0.731  -0.650  -0.611  -0.469  -0.463  -0.434
 -- Virtual --
  0.042   0.065   0.067   0.113   0.126   0.129   0.161   0.182
  0.191   0.211   0.231   0.248   0.256   0.271   0.306   0.360
  0.569   0.572   0.595   0.626   0.691   0.820   0.909   0.926
  0.973   1.000   1.074   1.114   1.140   1.165   1.202   1.219
  1.263   1.351   1.471   1.514   1.639   1.917   2.045   2.132
  2.161   2.370   2.577   2.609   2.669   2.696   2.819   2.909
  3.051   3.054   3.378   3.455   4.108   4.253   4.352   4.486
  4.755   5.418  10.312  26.632  26.704  27.081  36.599  37.127
219.155
 --------------------------------------------------------------

          Ground-State Mulliken Net Atomic Charges

     Atom                 Charge (a.u.)
  ----------------------------------------
      1 Cl                   -0.170122
      2 N                     0.138243
      3 N                    -0.186809
      4 H                     0.218689
  ----------------------------------------
  Sum of atomic charges =    -0.000000

 -----------------------------------------------------------------
                    Cartesian Multipole Moments
 -----------------------------------------------------------------
    Charge (ESU x 10^10)
                -0.0000
    Dipole Moment (Debye)
         X      -0.8016      Y      -1.8581      Z      -0.0004
       Tot       2.0236
    Quadrupole Moments (Debye-Ang)
        XX     -26.5337     XY       2.0798     YY     -23.5235
        XZ      -0.0009     YZ       0.0002     ZZ     -24.3617
    Octopole Moments (Debye-Ang^2)
       XXX       9.1711    XXY      -3.7755    XYY      -2.3661
       YYY      -4.8918    XXZ      -0.0094    XYZ      -0.0010
       YYZ      -0.0131    XZZ      -0.9081    YZZ      -0.1873
       ZZZ      -0.0401
    Hexadecapole Moments (Debye-Ang^3)
      XXXX    -230.5604   XXXY       1.1591   XXYY     -40.4222
      XYYY       6.3371   YYYY     -44.7831   XXXZ      -0.0376
      XXYZ      -0.0010   XYYZ      -0.0135   YYYZ       0.0038
      XXZZ     -40.7803   XYZZ       0.5966   YYZZ     -11.9613
      XZZZ      -0.0423   YZZZ       0.0034   ZZZZ     -25.8047
 -----------------------------------------------------------------
 DrvMan completing analytic gradient of the correlated energy
 Correlated dipole moment
            1
    1  -0.3153617
    2  -0.7310299
    3  -0.0001433
 Energy read as -569.435780295
 Full Analytical Gradient: (in a.u., or Hartree/Bohr)
             1             2             3             4
    1    0.00002430    0.00014409   -0.00019350    0.00002510
    2    0.00000066    0.00010862   -0.00012177    0.00001250
    3    0.00001376   -0.00003233    0.00004381   -0.00002524
 Gradient time:  CPU 0.22 s  wall 1.65 s
 ----------------------------------------------------------------
             Standard Nuclear Orientation (Angstroms)
    I     Atom           X                Y                Z
 ----------------------------------------------------------------
    1      Cl      1.0292354668    -0.0719534736    -0.0000000000
    2      N      -0.7264803091     0.5954756290     0.0000000000
    3      N      -1.5906421290    -0.2454297661    -0.0000000000
    4      H      -1.2701458676    -1.2271119884    -0.0000000000
 ----------------------------------------------------------------
 Nuclear Repulsion Energy =    88.0450909676 hartrees
 There are       16 alpha and       16 beta electrons

                       Distance Matrix (Angstroms)
             Cl(  1)   N (  2)   N (  3)
   N (  2)  1.878297
   N (  3)  2.625615  1.205777
   H (  4)  2.573236  1.901946  1.032675

 Requested basis set is 6-311++G(d,p)
 There are 30 shells and 81 basis functions
 A cutoff of  1.0D-14 yielded    455 shell pairs
 There are      3389 function pairs (      3653 Cartesian)
 Smallest overlap matrix eigenvalue = 2.50E-04
 Guess MOs from SCF MO coefficient file

 -----------------------------------------------------------------------
  General SCF calculation program by
  Eric Jon Sundstrom, Paul Horn, Yuezhi Mao, Dmitri Zuev, Alec White,
  David Stuck, Shaama M.S., Shane Yost, Joonho Lee, David Small,
  Daniel Levine, Susi Lehtola, Hugh Burton, Evgeny Epifanovsky
 -----------------------------------------------------------------------
 Hartree-Fock
 using 4 threads for integral computing
 -------------------------------------------------------
 OpenMP Integral computing Module                
 Release: version 2.0, May 2017, Q-Chem Inc. Pleasanton 
 -------------------------------------------------------
 A restricted SCF calculation will be
 performed using DIIS
 SCF converges when DIIS error is below 1.0e-08
 ---------------------------------------
  Cycle       Energy         DIIS error
 ---------------------------------------
    1    -568.9206662790      3.32e-05  
    2    -568.9206673696      8.56e-06  
    3    -568.9206675070      4.15e-06  
    4    -568.9206675331      1.76e-06  
    5    -568.9206675407      7.69e-07  
    6    -568.9206675425      3.73e-07  
    7    -568.9206675428      9.98e-08  
    8    -568.9206675429      3.69e-08  
    9    -568.9206675429      1.23e-08  
   10    -568.9206675429      5.41e-09  Convergence criterion met
 ---------------------------------------
 SCF time:   CPU 2.53s  wall 4.00s 
 SCF   energy in the final basis set =     -568.9206675429
 Total energy in the final basis set =     -568.9206675429


 ------------------------------------------------------------------------------

   CCMAN2: suite of methods based on coupled cluster
           and equation of motion theories.

   Components:
   * libvmm-1.3-trunk
     by Evgeny Epifanovsky, Ilya Kaliman.
   * libtensor-2.5-trunk
     by Evgeny Epifanovsky, Michael Wormit, Dmitry Zuev, Sam Manzer, 
        Ilya Kaliman.
   * libcc-2.5-trunk
     by Evgeny Epifanovsky, Arik Landau, Tomasz Kus, Kirill Khistyaev, 
        Dmitry Zuev, Prashant Manohar, Xintian Feng, Anna Krylov, 
        Matthew Goldey, Alec White, Thomas Jagau, Kaushik Nanda, 
        Anastasia Gunina, Alexander Kunitsa, Joonho Lee.

   CCMAN original authors:
   Anna I. Krylov, C. David Sherrill, Steven R. Gwaltney,
   Edward F. C. Byrd (2000)
   Sergey V. Levchenko, Lyudmila V. Slipchenko, Tao Wang,
   Ana-Maria C. Cristian (2003)
   Piotr A. Pieniazek, C. Melania Oana, Evgeny Epifanovsky (2007)
   Prashant Manohar (2009)

 ------------------------------------------------------------------------------


 Allocating and initializing 3808MB of RAM...
 Calculation will run on 4 cores.


 Alpha MOs, Restricted
 -- Occupied --                  
-104.85  -15.75  -15.69  -10.58   -8.05   -8.04   -8.04   -1.45
  1 A     2 A     3 A     4 A     5 A     6 A     7 A     8 A                  
 -1.107  -0.935  -0.731  -0.650  -0.611  -0.469  -0.463  -0.434
  9 A    10 A    11 A    12 A    13 A    14 A    15 A    16 A                  
 -- Virtual --                   
  0.042   0.066   0.066   0.113   0.126   0.129   0.161   0.182
 17 A    18 A    19 A    20 A    21 A    22 A    23 A    24 A                  
  0.191   0.211   0.231   0.248   0.256   0.271   0.306   0.360
 25 A    26 A    27 A    28 A    29 A    30 A    31 A    32 A                  
  0.569   0.571   0.595   0.625   0.691   0.820   0.909   0.926
 33 A    34 A    35 A    36 A    37 A    38 A    39 A    40 A                  
  0.973   1.000   1.074   1.114   1.139   1.165   1.202   1.220
 41 A    42 A    43 A    44 A    45 A    46 A    47 A    48 A                  
  1.263   1.350   1.471   1.513   1.639   1.917   2.045   2.133
 49 A    50 A    51 A    52 A    53 A    54 A    55 A    56 A                  
  2.161   2.370   2.577   2.609   2.669   2.695   2.819   2.910
 57 A    58 A    59 A    60 A    61 A    62 A    63 A    64 A                  
  3.051   3.053   3.377   3.455   4.108   4.253   4.352   4.485
 65 A    66 A    67 A    68 A    69 A    70 A    71 A    72 A                  
  4.755   5.419  10.311  26.632  26.703  27.081  36.600  37.124
 73 A    74 A    75 A    76 A    77 A    78 A    79 A    80 A                  
219.155
 81 A                                                                          

 Beta MOs, Restricted
 -- Occupied --                  
-104.85  -15.75  -15.69  -10.58   -8.05   -8.04   -8.04   -1.45
  1 A     2 A     3 A     4 A     5 A     6 A     7 A     8 A                  
 -1.107  -0.935  -0.731  -0.650  -0.611  -0.469  -0.463  -0.434
  9 A    10 A    11 A    12 A    13 A    14 A    15 A    16 A                  
 -- Virtual --                   
  0.042   0.066   0.066   0.113   0.126   0.129   0.161   0.182
 17 A    18 A    19 A    20 A    21 A    22 A    23 A    24 A                  
  0.191   0.211   0.231   0.248   0.256   0.271   0.306   0.360
 25 A    26 A    27 A    28 A    29 A    30 A    31 A    32 A                  
  0.569   0.571   0.595   0.625   0.691   0.820   0.909   0.926
 33 A    34 A    35 A    36 A    37 A    38 A    39 A    40 A                  
  0.973   1.000   1.074   1.114   1.139   1.165   1.202   1.220
 41 A    42 A    43 A    44 A    45 A    46 A    47 A    48 A                  
  1.263   1.350   1.471   1.513   1.639   1.917   2.045   2.133
 49 A    50 A    51 A    52 A    53 A    54 A    55 A    56 A                  
  2.161   2.370   2.577   2.609   2.669   2.695   2.819   2.910
 57 A    58 A    59 A    60 A    61 A    62 A    63 A    64 A                  
  3.051   3.053   3.377   3.455   4.108   4.253   4.352   4.485
 65 A    66 A    67 A    68 A    69 A    70 A    71 A    72 A                  
  4.755   5.419  10.311  26.632  26.703  27.081  36.600  37.124
 73 A    74 A    75 A    76 A    77 A    78 A    79 A    80 A                  
219.155
 81 A                                                                          

 Occupation and symmetry of molecular orbitals

 Point group: C1 (1 irreducible representation).

                           A     All 
 -------------------------------------
 All molecular orbitals:
  - Alpha                  81    81  
  - Beta                   81    81  
 -------------------------------------
 Alpha orbitals:
  - Frozen occupied        7     7   
  - Active occupied        9     9   
  - Active virtual         65    65  
  - Frozen virtual         0     0   
 -------------------------------------
 Beta orbitals:
  - Frozen occupied        7     7   
  - Active occupied        9     9   
  - Active virtual         65    65  
  - Frozen virtual         0     0   
 -------------------------------------

 Import integrals:   CPU 0.00 s  wall 0.00 s

 Import integrals:   CPU 5.83 s  wall 10.67 s

 MP2 amplitudes:   CPU 0.04 s  wall 0.25 s

Running a double precision version
           CCSD T amplitudes will be solved using DIIS.

           Start     Size      MaxIter   EConv     TConv     
           3         7         100       1.00e-07  1.00e-05  
 ------------------------------------------------------------------------------
           Energy (a.u.)   Ediff      Tdiff       Comment
 ------------------------------------------------------------------------------
          -569.41740146                           
     1    -569.41359461   3.81e-03   6.78e-01     
     2    -569.43304271   1.94e-02   9.03e-02     
     3    -569.43251549   5.27e-04   4.15e-02     
     4    -569.43476658   2.25e-03   1.32e-02     Switched to DIIS steps.
     5    -569.43569336   9.27e-04   1.19e-02     
     6    -569.43575476   6.14e-05   2.16e-03     
     7    -569.43576841   1.37e-05   1.25e-03     
     8    -569.43577588   7.47e-06   5.68e-04     
     9    -569.43577961   3.73e-06   3.18e-04     
    10    -569.43577956   4.83e-08   7.15e-05     
    11    -569.43577943   1.31e-07   3.21e-05     
    12    -569.43577940   2.73e-08   1.56e-05     
    13    -569.43577939   1.49e-08   5.17e-06     
 ------------------------------------------------------------------------------
          -569.43577939                           CCSD T converged.

End of double precision
 SCF energy                 = -568.92066754
 MP2 energy                 = -569.41740146
 CCSD correlation energy     =   -0.51511184
 CCSD total energy           = -569.43577939

 CCSD  T1^2 = 0.0125  T2^2 = 0.2023  Leading amplitudes:

 Amplitude    Orbitals with energies
 -0.0270       15 (A) A                  ->    19 (A) A                   
              -0.4630                          0.0665                     
 -0.0270       15 (A) B                  ->    19 (A) B                   
              -0.4630                          0.0665                     
 -0.0255       11 (A) A                  ->    18 (A) A                   
              -0.7314                          0.0656                     
 -0.0255       11 (A) B                  ->    18 (A) B                   
              -0.7314                          0.0656                     

 Amplitude    Orbitals with energies
 -0.0945       13 (A) A      13 (A) B    ->    19 (A) A      19 (A) B     
              -0.6108       -0.6108            0.0665        0.0665       
  0.0945       13 (A) A      13 (A) B    ->    19 (A) B      19 (A) A     
              -0.6108       -0.6108            0.0665        0.0665       
  0.0945       13 (A) B      13 (A) A    ->    19 (A) A      19 (A) B     
              -0.6108       -0.6108            0.0665        0.0665       
 -0.0945       13 (A) B      13 (A) A    ->    19 (A) B      19 (A) A     
              -0.6108       -0.6108            0.0665        0.0665       

 Computing CCSD intemediates for later calculations in double precision
 Finished.

Running a double precision version
           CCSD Lambda amplitudes will be solved using DIIS.
           Start     Size      MaxIter   EConv     LConv     
           3         7         100       1.00e-07  1.00e-05  
 ------------------------------------------------------------------------------
            Enorm      Ldiff       Comment
 ------------------------------------------------------------------------------
     1     4.87e-02   3.74e-02     
     2     1.25e-02   4.46e-03     
     3     5.16e-03   1.73e-03     
     4     3.34e-03   1.11e-03     Switched to DIIS steps.
     5     1.32e-03   6.93e-04     
     6     7.07e-04   2.47e-04     
     7     2.58e-04   6.89e-05     
     8     9.70e-05   8.45e-06     
     9     2.78e-05   6.51e-06     
    10     1.33e-05   1.38e-06     
    11     6.26e-06   1.54e-07     
    12     3.13e-06   1.72e-07     
    13     1.37e-06   2.85e-08     
    14     5.97e-07   4.42e-08     
    15     3.12e-07   3.13e-08     
    16     1.50e-07   5.43e-09     
    17     9.05e-08   4.49e-09     
 ------------------------------------------------------------------------------
                                   CCSD Lambda converged.

 Computing density matrices in double precision...
           Orbital response amplitudes will be solved using DIIS.
           Start     Size      MaxIter   EConv     LConv     
           3         7         100       1.00e-06  1.00e-06  
 ------------------------------------------------------------------------------
            Enorm      Ldiff       Comment
 ------------------------------------------------------------------------------
     1     7.72e-02   2.33e-03     
     2     8.27e-02   3.49e-03     
     3     1.24e-01   3.45e-02     
     4     1.17e-02   5.84e-02     Switched to DIIS steps.
     5     2.40e-03   3.15e-04     
     6     1.08e-03   1.14e-04     
     7     3.36e-04   2.26e-04     
     8     6.02e-05   5.47e-05     
     9     1.65e-05   9.92e-06     
    10     8.17e-06   4.34e-07     
    11     1.51e-06   5.61e-07     
    12     5.03e-07   1.84e-07     
 ------------------------------------------------------------------------------
                                   Orbital response converged.

 Computing density matrices... Done.
 CCSD calculation:   CPU 150.46 s  wall 43.50 s

Current path: /canmo/ccsd/grad/
/g1_bb_aa
/g1_bb_bb
/g1_o1o1
/g1_o1o2
/g1_o1v1
/g1_o2v1
/g1_v1v1
/g1p_bb_aa
/g1p_bb_bb
/g1s_bb_aa
/g1s_bb_bb
/g2_o1o1o1o1
/g2_o1o1o1v1
/g2_o1o1v1v1
/g2_o1v1o1v1
/g2_o1v1v1v1
/g2_v1v1v1v1
/w_bb_aa
/w_bb_bb
 Transferring MO TPDM to AO TPDM
 Transferring g2_o1o1o1o1
 Transferring g2_o1o1o1v1
 Transferring g2_o1o1v1v1
 Transferring g2_o1v1o1v1
 Transferring g2_o1v1v1v1
 Transferring g2_v1v1v1v1
 Adding separable TPDM
 Computing TPDM gradient
 --------------------------------------------------------
 2e gradient
  Atom          X               Y               Z
 --------------------------------------------------------
    1        -13.549773        2.619334       -0.000000  
    2         -1.096653      -12.422171        0.000000  
    3         14.851274        6.057735       -0.000001  
    4         -0.204848        3.745102        0.000001  
 --------------------------------------------------------
 --------------------------------------------------------
 Final gradient
  Atom          X               Y               Z
 --------------------------------------------------------
    1        -13.549773        2.619334       -0.000000  
    2         -1.096653      -12.422171        0.000000  
    3         14.851274        6.057735       -0.000001  
    4         -0.204848        3.745102        0.000001  
 --------------------------------------------------------
 Analytic gradient from two-electron contribution:   CPU 99.22 s  wall 57.98 s

 Total ccman2 time:   CPU 261.11 s  wall 119.72 s


 --------------------------------------------------------------

                    Orbital Energies (a.u.)
 --------------------------------------------------------------

 Alpha MOs
 -- Occupied --
******* -15.752 -15.690 -10.578  -8.046  -8.043  -8.043  -1.448
 -1.107  -0.935  -0.731  -0.650  -0.611  -0.469  -0.463  -0.434
 -- Virtual --
  0.042   0.066   0.066   0.113   0.126   0.129   0.161   0.182
  0.191   0.211   0.231   0.248   0.256   0.271   0.306   0.360
  0.569   0.571   0.595   0.625   0.691   0.820   0.909   0.926
  0.973   1.000   1.074   1.114   1.139   1.165   1.202   1.220
  1.263   1.350   1.471   1.513   1.639   1.917   2.045   2.133
  2.161   2.370   2.577   2.609   2.669   2.695   2.819   2.910
  3.051   3.053   3.377   3.455   4.108   4.253   4.352   4.485
  4.755   5.419  10.311  26.632  26.703  27.081  36.600  37.124
219.155
 --------------------------------------------------------------

          Ground-State Mulliken Net Atomic Charges

     Atom                 Charge (a.u.)
  ----------------------------------------
      1 Cl                   -0.169402
      2 N                     0.137900
      3 N                    -0.186913
      4 H                     0.218415
  ----------------------------------------
  Sum of atomic charges =     0.000000

 -----------------------------------------------------------------
                    Cartesian Multipole Moments
 -----------------------------------------------------------------
    Charge (ESU x 10^10)
                -0.0000
    Dipole Moment (Debye)
         X      -0.7917      Y      -1.8585      Z       0.0000
       Tot       2.0201
    Quadrupole Moments (Debye-Ang)
        XX     -26.5370     XY       2.0794     YY     -23.5262
        XZ      -0.0000     YZ       0.0000     ZZ     -24.3614
    Octopole Moments (Debye-Ang^2)
       XXX       9.1945    XXY      -3.7766    XYY      -2.3632
       YYY      -4.8923    XXZ       0.0000    XYZ       0.0000
       YYZ       0.0000    XZZ      -0.9056    YZZ      -0.1880
       ZZZ       0.0000
    Hexadecapole Moments (Debye-Ang^3)
      XXXX    -230.5309   XXXY       1.1495   XXYY     -40.4168
      XYYY       6.3241   YYYY     -44.7911   XXXZ      -0.0000
      XXYZ       0.0000   XYYZ      -0.0000   YYYZ       0.0000
      XXZZ     -40.7747   XYZZ       0.5936   YYZZ     -11.9615
      XZZZ      -0.0000   YZZZ       0.0000   ZZZZ     -25.8018
 -----------------------------------------------------------------
 DrvMan completing analytic gradient of the correlated energy
 Correlated dipole moment
            1
    1  -0.3114694
    2  -0.7311897
    3   0.0000001
 Energy read as -569.435779387
 Full Analytical Gradient: (in a.u., or Hartree/Bohr)
             1             2             3             4
    1    0.00002667    0.00083950   -0.00086986    0.00000369
    2    0.00003671    0.00070153   -0.00074840    0.00001016
    3   -0.00000001    0.00000000    0.00000002   -0.00000002
 Gradient time:  CPU 0.23 s  wall 2.10 s
 ----------------------------------------------------------------
             Standard Nuclear Orientation (Angstroms)
    I     Atom           X                Y                Z
 ----------------------------------------------------------------
    1      Cl      1.0292354668    -0.0719534736    -0.0000000000
    2      N      -0.7284803091     0.5954756290     0.0000000000
    3      N      -1.5906421290    -0.2454297661    -0.0000000000
    4      H      -1.2701458676    -1.2271119884    -0.0000000000
 ----------------------------------------------------------------
 Nuclear Repulsion Energy =    88.0379172009 hartrees
 There are       16 alpha and       16 beta electrons

                       Distance Matrix (Angstroms)
             Cl(  1)   N (  2)   N (  3)
   N (  2)  1.880167
   N (  3)  2.625615  1.204344
   H (  4)  2.573236  1.901375  1.032675

 Requested basis set is 6-311++G(d,p)
 There are 30 shells and 81 basis functions
 A cutoff of  1.0D-14 yielded    455 shell pairs
 There are      3389 function pairs (      3653 Cartesian)
 Smallest overlap matrix eigenvalue = 2.48E-04
 Guess MOs from SCF MO coefficient file

 -----------------------------------------------------------------------
  General SCF calculation program by
  Eric Jon Sundstrom, Paul Horn, Yuezhi Mao, Dmitri Zuev, Alec White,
  David Stuck, Shaama M.S., Shane Yost, Joonho Lee, David Small,
  Daniel Levine, Susi Lehtola, Hugh Burton, Evgeny Epifanovsky
 -----------------------------------------------------------------------
 Hartree-Fock
 using 4 threads for integral computing
 -------------------------------------------------------
 OpenMP Integral computing Module                
 Release: version 2.0, May 2017, Q-Chem Inc. Pleasanton 
 -------------------------------------------------------
 A restricted SCF calculation will be
 performed using DIIS
 SCF converges when DIIS error is below 1.0e-08
 ---------------------------------------
  Cycle       Energy         DIIS error
 ---------------------------------------
    1    -568.9207692665      6.51e-05  
    2    -568.9207732932      1.65e-05  
    3    -568.9207737704      8.00e-06  
    4    -568.9207738597      3.28e-06  
    5    -568.9207738848      1.44e-06  
    6    -568.9207738910      7.15e-07  
    7    -568.9207738921      1.79e-07  
    8    -568.9207738922      6.12e-08  
    9    -568.9207738922      1.50e-08  
   10    -568.9207738922      4.52e-09  Convergence criterion met
 ---------------------------------------
 SCF time:   CPU 2.51s  wall 3.00s 
 SCF   energy in the final basis set =     -568.9207738922
 Total energy in the final basis set =     -568.9207738922


 ------------------------------------------------------------------------------

   CCMAN2: suite of methods based on coupled cluster
           and equation of motion theories.

   Components:
   * libvmm-1.3-trunk
     by Evgeny Epifanovsky, Ilya Kaliman.
   * libtensor-2.5-trunk
     by Evgeny Epifanovsky, Michael Wormit, Dmitry Zuev, Sam Manzer, 
        Ilya Kaliman.
   * libcc-2.5-trunk
     by Evgeny Epifanovsky, Arik Landau, Tomasz Kus, Kirill Khistyaev, 
        Dmitry Zuev, Prashant Manohar, Xintian Feng, Anna Krylov, 
        Matthew Goldey, Alec White, Thomas Jagau, Kaushik Nanda, 
        Anastasia Gunina, Alexander Kunitsa, Joonho Lee.

   CCMAN original authors:
   Anna I. Krylov, C. David Sherrill, Steven R. Gwaltney,
   Edward F. C. Byrd (2000)
   Sergey V. Levchenko, Lyudmila V. Slipchenko, Tao Wang,
   Ana-Maria C. Cristian (2003)
   Piotr A. Pieniazek, C. Melania Oana, Evgeny Epifanovsky (2007)
   Prashant Manohar (2009)

 ------------------------------------------------------------------------------


 Allocating and initializing 3808MB of RAM...
 Calculation will run on 4 cores.


 Alpha MOs, Restricted
 -- Occupied --                  
-104.85  -15.75  -15.69  -10.58   -8.05   -8.04   -8.04   -1.45
  1 A     2 A     3 A     4 A     5 A     6 A     7 A     8 A                  
 -1.106  -0.936  -0.732  -0.650  -0.611  -0.469  -0.463  -0.434
  9 A    10 A    11 A    12 A    13 A    14 A    15 A    16 A                  
 -- Virtual --                   
  0.041   0.065   0.067   0.113   0.126   0.129   0.161   0.182
 17 A    18 A    19 A    20 A    21 A    22 A    23 A    24 A                  
  0.191   0.210   0.231   0.248   0.256   0.270   0.306   0.360
 25 A    26 A    27 A    28 A    29 A    30 A    31 A    32 A                  
  0.569   0.572   0.595   0.626   0.691   0.819   0.908   0.926
 33 A    34 A    35 A    36 A    37 A    38 A    39 A    40 A                  
  0.973   1.000   1.074   1.115   1.140   1.165   1.203   1.219
 41 A    42 A    43 A    44 A    45 A    46 A    47 A    48 A                  
  1.263   1.351   1.471   1.514   1.639   1.917   2.045   2.132
 49 A    50 A    51 A    52 A    53 A    54 A    55 A    56 A                  
  2.161   2.370   2.578   2.609   2.669   2.696   2.819   2.909
 57 A    58 A    59 A    60 A    61 A    62 A    63 A    64 A                  
  3.051   3.054   3.379   3.455   4.108   4.253   4.352   4.486
 65 A    66 A    67 A    68 A    69 A    70 A    71 A    72 A                  
  4.756   5.417  10.312  26.632  26.704  27.081  36.599  37.130
 73 A    74 A    75 A    76 A    77 A    78 A    79 A    80 A                  
219.155
 81 A                                                                          

 Beta MOs, Restricted
 -- Occupied --                  
-104.85  -15.75  -15.69  -10.58   -8.05   -8.04   -8.04   -1.45
  1 A     2 A     3 A     4 A     5 A     6 A     7 A     8 A                  
 -1.106  -0.936  -0.732  -0.650  -0.611  -0.469  -0.463  -0.434
  9 A    10 A    11 A    12 A    13 A    14 A    15 A    16 A                  
 -- Virtual --                   
  0.041   0.065   0.067   0.113   0.126   0.129   0.161   0.182
 17 A    18 A    19 A    20 A    21 A    22 A    23 A    24 A                  
  0.191   0.210   0.231   0.248   0.256   0.270   0.306   0.360
 25 A    26 A    27 A    28 A    29 A    30 A    31 A    32 A                  
  0.569   0.572   0.595   0.626   0.691   0.819   0.908   0.926
 33 A    34 A    35 A    36 A    37 A    38 A    39 A    40 A                  
  0.973   1.000   1.074   1.115   1.140   1.165   1.203   1.219
 41 A    42 A    43 A    44 A    45 A    46 A    47 A    48 A                  
  1.263   1.351   1.471   1.514   1.639   1.917   2.045   2.132
 49 A    50 A    51 A    52 A    53 A    54 A    55 A    56 A                  
  2.161   2.370   2.578   2.609   2.669   2.696   2.819   2.909
 57 A    58 A    59 A    60 A    61 A    62 A    63 A    64 A                  
  3.051   3.054   3.379   3.455   4.108   4.253   4.352   4.486
 65 A    66 A    67 A    68 A    69 A    70 A    71 A    72 A                  
  4.756   5.417  10.312  26.632  26.704  27.081  36.599  37.130
 73 A    74 A    75 A    76 A    77 A    78 A    79 A    80 A                  
219.155
 81 A                                                                          

 Occupation and symmetry of molecular orbitals

 Point group: C1 (1 irreducible representation).

                           A     All 
 -------------------------------------
 All molecular orbitals:
  - Alpha                  81    81  
  - Beta                   81    81  
 -------------------------------------
 Alpha orbitals:
  - Frozen occupied        7     7   
  - Active occupied        9     9   
  - Active virtual         65    65  
  - Frozen virtual         0     0   
 -------------------------------------
 Beta orbitals:
  - Frozen occupied        7     7   
  - Active occupied        9     9   
  - Active virtual         65    65  
  - Frozen virtual         0     0   
 -------------------------------------

 Import integrals:   CPU 0.00 s  wall 0.00 s

 Import integrals:   CPU 5.75 s  wall 13.31 s

 MP2 amplitudes:   CPU 0.03 s  wall 0.21 s

Running a double precision version
           CCSD T amplitudes will be solved using DIIS.

           Start     Size      MaxIter   EConv     TConv     
           3         7         100       1.00e-07  1.00e-05  
 ------------------------------------------------------------------------------
           Energy (a.u.)   Ediff      Tdiff       Comment
 ------------------------------------------------------------------------------
          -569.41740199                           
     1    -569.41361386   3.79e-03   6.78e-01     
     2    -569.43304638   1.94e-02   9.02e-02     
     3    -569.43251881   5.28e-04   4.15e-02     
     4    -569.43476826   2.25e-03   1.32e-02     Switched to DIIS steps.
     5    -569.43569416   9.26e-04   1.19e-02     
     6    -569.43575539   6.12e-05   2.15e-03     
     7    -569.43576897   1.36e-05   1.25e-03     
     8    -569.43577640   7.43e-06   5.67e-04     
     9    -569.43578014   3.74e-06   3.19e-04     
    10    -569.43578009   4.86e-08   7.17e-05     
    11    -569.43577996   1.30e-07   3.23e-05     
    12    -569.43577993   2.78e-08   1.57e-05     
    13    -569.43577991   1.53e-08   5.23e-06     
 ------------------------------------------------------------------------------
          -569.43577991                           CCSD T converged.

End of double precision
 SCF energy                 = -568.92077389
 MP2 energy                 = -569.41740199
 CCSD correlation energy     =   -0.51500602
 CCSD total energy           = -569.43577991

 CCSD  T1^2 = 0.0125  T2^2 = 0.2022  Leading amplitudes:

 Amplitude    Orbitals with energies
 -0.0269       15 (A) A                  ->    19 (A) A                   
              -0.4628                          0.0667                     
 -0.0269       15 (A) B                  ->    19 (A) B                   
              -0.4628                          0.0667                     
 -0.0257       11 (A) A                  ->    18 (A) A                   
              -0.7316                          0.0654                     
 -0.0257       11 (A) B                  ->    18 (A) B                   
              -0.7316                          0.0654                     

 Amplitude    Orbitals with energies
 -0.0944       13 (A) A      13 (A) B    ->    19 (A) A      19 (A) B     
              -0.6115       -0.6115            0.0667        0.0667       
  0.0944       13 (A) A      13 (A) B    ->    19 (A) B      19 (A) A     
              -0.6115       -0.6115            0.0667        0.0667       
  0.0944       13 (A) B      13 (A) A    ->    19 (A) A      19 (A) B     
              -0.6115       -0.6115            0.0667        0.0667       
 -0.0944       13 (A) B      13 (A) A    ->    19 (A) B      19 (A) A     
              -0.6115       -0.6115            0.0667        0.0667       

 Computing CCSD intemediates for later calculations in double precision
 Finished.

Running a double precision version
           CCSD Lambda amplitudes will be solved using DIIS.
           Start     Size      MaxIter   EConv     LConv     
           3         7         100       1.00e-07  1.00e-05  
 ------------------------------------------------------------------------------
            Enorm      Ldiff       Comment
 ------------------------------------------------------------------------------
     1     4.87e-02   3.74e-02     
     2     1.25e-02   4.46e-03     
     3     5.16e-03   1.73e-03     
     4     3.34e-03   1.11e-03     Switched to DIIS steps.
     5     1.32e-03   6.92e-04     
     6     7.08e-04   2.46e-04     
     7     2.59e-04   6.88e-05     
     8     9.76e-05   8.50e-06     
     9     2.80e-05   6.55e-06     
    10     1.35e-05   1.37e-06     
    11     6.36e-06   1.52e-07     
    12     3.18e-06   1.80e-07     
    13     1.39e-06   2.55e-08     
    14     6.04e-07   4.52e-08     
    15     3.15e-07   3.13e-08     
    16     1.52e-07   5.58e-09     
    17     9.19e-08   4.57e-09     
 ------------------------------------------------------------------------------
                                   CCSD Lambda converged.

 Computing density matrices in double precision...
           Orbital response amplitudes will be solved using DIIS.
           Start     Size      MaxIter   EConv     LConv     
           3         7         100       1.00e-06  1.00e-06  
 ------------------------------------------------------------------------------
            Enorm      Ldiff       Comment
 ------------------------------------------------------------------------------
     1     7.73e-02   2.40e-03     
     2     8.29e-02   3.50e-03     
     3     1.24e-01   3.45e-02     
     4     1.17e-02   5.85e-02     Switched to DIIS steps.
     5     2.40e-03   2.98e-04     
     6     1.08e-03   1.14e-04     
     7     3.36e-04   2.29e-04     
     8     5.98e-05   5.50e-05     
     9     1.64e-05   9.92e-06     
    10     8.14e-06   4.28e-07     
    11     1.50e-06   5.67e-07     
    12     5.02e-07   1.85e-07     
 ------------------------------------------------------------------------------
                                   Orbital response converged.

 Computing density matrices... Done.
 CCSD calculation:   CPU 149.87 s  wall 43.61 s

Current path: /canmo/ccsd/grad/
/g1_bb_aa
/g1_bb_bb
/g1_o1o1
/g1_o1o2
/g1_o1v1
/g1_o2v1
/g1_v1v1
/g1p_bb_aa
/g1p_bb_bb
/g1s_bb_aa
/g1s_bb_bb
/g2_o1o1o1o1
/g2_o1o1o1v1
/g2_o1o1v1v1
/g2_o1v1o1v1
/g2_o1v1v1v1
/g2_v1v1v1v1
/w_bb_aa
/w_bb_bb
 Transferring MO TPDM to AO TPDM
 Transferring g2_o1o1o1o1
 Transferring g2_o1o1o1v1
 Transferring g2_o1o1v1v1
 Transferring g2_o1v1o1v1
 Transferring g2_o1v1v1v1
 Transferring g2_v1v1v1v1
 Adding separable TPDM
 Computing TPDM gradient
 --------------------------------------------------------
 2e gradient
  Atom          X               Y               Z
 --------------------------------------------------------
    1        -13.532523        2.608666       -0.000000  
    2         -1.118694      -12.439440        0.000000  
    3         14.858564        6.082800       -0.000000  
    4         -0.207347        3.747974        0.000000  
 --------------------------------------------------------
 --------------------------------------------------------
 Final gradient
  Atom          X               Y               Z
 --------------------------------------------------------
    1        -13.532523        2.608666       -0.000000  
    2         -1.118694      -12.439440        0.000000  
    3         14.858564        6.082800       -0.000000  
    4         -0.207347        3.747974        0.000000  
 --------------------------------------------------------
 Analytic gradient from two-electron contribution:   CPU 99.04 s  wall 56.30 s

 Total ccman2 time:   CPU 259.84 s  wall 123.10 s


 --------------------------------------------------------------

                    Orbital Energies (a.u.)
 --------------------------------------------------------------

 Alpha MOs
 -- Occupied --
******* -15.752 -15.690 -10.578  -8.046  -8.042  -8.042  -1.449
 -1.106  -0.936  -0.732  -0.650  -0.611  -0.469  -0.463  -0.434
 -- Virtual --
  0.041   0.065   0.067   0.113   0.126   0.129   0.161   0.182
  0.191   0.210   0.231   0.248   0.256   0.270   0.306   0.360
  0.569   0.572   0.595   0.626   0.691   0.819   0.908   0.926
  0.973   1.000   1.074   1.115   1.140   1.165   1.203   1.219
  1.263   1.351   1.471   1.514   1.639   1.917   2.045   2.132
  2.161   2.370   2.578   2.609   2.669   2.696   2.819   2.909
  3.051   3.054   3.379   3.455   4.108   4.253   4.352   4.486
  4.756   5.417  10.312  26.632  26.704  27.081  36.599  37.130
219.155
 --------------------------------------------------------------

          Ground-State Mulliken Net Atomic Charges

     Atom                 Charge (a.u.)
  ----------------------------------------
      1 Cl                   -0.170843
      2 N                     0.138585
      3 N                    -0.186704
      4 H                     0.218963
  ----------------------------------------
  Sum of atomic charges =    -0.000000

 -----------------------------------------------------------------
                    Cartesian Multipole Moments
 -----------------------------------------------------------------
    Charge (ESU x 10^10)
                 0.0000
    Dipole Moment (Debye)
         X      -0.8115      Y      -1.8577      Z       0.0000
       Tot       2.0272
    Quadrupole Moments (Debye-Ang)
        XX     -26.5303     XY       2.0803     YY     -23.5207
        XZ      -0.0000     YZ       0.0000     ZZ     -24.3620
    Octopole Moments (Debye-Ang^2)
       XXX       9.1476    XXY      -3.7745    XYY      -2.3691
       YYY      -4.8913    XXZ       0.0000    XYZ       0.0000
       YYZ       0.0000    XZZ      -0.9107    YZZ      -0.1865
       ZZZ       0.0000
    Hexadecapole Moments (Debye-Ang^3)
      XXXX    -230.5899   XXXY       1.1688   XXYY     -40.4275
      XYYY       6.3501   YYYY     -44.7751   XXXZ      -0.0000
      XXYZ       0.0000   XYYZ      -0.0000   YYYZ       0.0000
      XXZZ     -40.7860   XYZZ       0.5995   YYZZ     -11.9611
      XZZZ      -0.0000   YZZZ       0.0000   ZZZZ     -25.8075
 -----------------------------------------------------------------
 DrvMan completing analytic gradient of the correlated energy
 Correlated dipole moment
            1
    1  -0.3192622
    2  -0.7308710
    3   0.0000000
 Energy read as -569.435779914
 Full Analytical Gradient: (in a.u., or Hartree/Bohr)
             1             2             3             4
    1    0.00002124   -0.00055286    0.00048507    0.00004655
    2   -0.00003508   -0.00048837    0.00050850    0.00001495
    3   -0.00000000    0.00000000    0.00000000   -0.00000000
 Gradient time:  CPU 0.25 s  wall 2.13 s
 ----------------------------------------------------------------
             Standard Nuclear Orientation (Angstroms)
    I     Atom           X                Y                Z
 ----------------------------------------------------------------
    1      Cl      1.0292354668    -0.0719534736    -0.0000000000
    2      N      -0.7274803091     0.5964756290     0.0000000000
    3      N      -1.5906421290    -0.2454297661    -0.0000000000
    4      H      -1.2701458676    -1.2271119884    -0.0000000000
 ----------------------------------------------------------------
 Nuclear Repulsion Energy =    88.0217187789 hartrees
 There are       16 alpha and       16 beta electrons

                       Distance Matrix (Angstroms)
             Cl(  1)   N (  2)   N (  3)
   N (  2)  1.879587
   N (  3)  2.625615  1.205758
   H (  4)  2.573236  1.902619  1.032675

 Requested basis set is 6-311++G(d,p)
 There are 30 shells and 81 basis functions
 A cutoff of  1.0D-14 yielded    455 shell pairs
 There are      3389 function pairs (      3653 Cartesian)
 Smallest overlap matrix eigenvalue = 2.50E-04
 Guess MOs from SCF MO coefficient file

 -----------------------------------------------------------------------
  General SCF calculation program by
  Eric Jon Sundstrom, Paul Horn, Yuezhi Mao, Dmitri Zuev, Alec White,
  David Stuck, Shaama M.S., Shane Yost, Joonho Lee, David Small,
  Daniel Levine, Susi Lehtola, Hugh Burton, Evgeny Epifanovsky
 -----------------------------------------------------------------------
 Hartree-Fock
 using 4 threads for integral computing
 -------------------------------------------------------
 OpenMP Integral computing Module                
 Release: version 2.0, May 2017, Q-Chem Inc. Pleasanton 
 -------------------------------------------------------
 A restricted SCF calculation will be
 performed using DIIS
 SCF converges when DIIS error is below 1.0e-08
 ---------------------------------------
  Cycle       Energy         DIIS error
 ---------------------------------------
    1    -568.9206310292      5.03e-05  
    2    -568.9206330065      1.28e-05  
    3    -568.9206332371      6.64e-06  
    4    -568.9206332933      1.99e-06  
    5    -568.9206333070      1.05e-06  
    6    -568.9206333100      3.50e-07  
    7    -568.9206333104      2.12e-07  
    8    -568.9206333104      3.70e-08  
    9    -568.9206333104      1.01e-08  
   10    -568.9206333104      2.34e-09  Convergence criterion met
 ---------------------------------------
 SCF time:   CPU 2.54s  wall 4.00s 
 SCF   energy in the final basis set =     -568.9206333104
 Total energy in the final basis set =     -568.9206333104


 ------------------------------------------------------------------------------

   CCMAN2: suite of methods based on coupled cluster
           and equation of motion theories.

   Components:
   * libvmm-1.3-trunk
     by Evgeny Epifanovsky, Ilya Kaliman.
   * libtensor-2.5-trunk
     by Evgeny Epifanovsky, Michael Wormit, Dmitry Zuev, Sam Manzer, 
        Ilya Kaliman.
   * libcc-2.5-trunk
     by Evgeny Epifanovsky, Arik Landau, Tomasz Kus, Kirill Khistyaev, 
        Dmitry Zuev, Prashant Manohar, Xintian Feng, Anna Krylov, 
        Matthew Goldey, Alec White, Thomas Jagau, Kaushik Nanda, 
        Anastasia Gunina, Alexander Kunitsa, Joonho Lee.

   CCMAN original authors:
   Anna I. Krylov, C. David Sherrill, Steven R. Gwaltney,
   Edward F. C. Byrd (2000)
   Sergey V. Levchenko, Lyudmila V. Slipchenko, Tao Wang,
   Ana-Maria C. Cristian (2003)
   Piotr A. Pieniazek, C. Melania Oana, Evgeny Epifanovsky (2007)
   Prashant Manohar (2009)

 ------------------------------------------------------------------------------


 Allocating and initializing 3808MB of RAM...
 Calculation will run on 4 cores.


 Alpha MOs, Restricted
 -- Occupied --                  
-104.85  -15.75  -15.69  -10.58   -8.05   -8.04   -8.04   -1.45
  1 A     2 A     3 A     4 A     5 A     6 A     7 A     8 A                  
 -1.106  -0.936  -0.731  -0.650  -0.611  -0.469  -0.463  -0.434
  9 A    10 A    11 A    12 A    13 A    14 A    15 A    16 A                  
 -- Virtual --                   
  0.042   0.065   0.066   0.113   0.126   0.129   0.161   0.182
 17 A    18 A    19 A    20 A    21 A    22 A    23 A    24 A                  
  0.191   0.211   0.231   0.248   0.256   0.271   0.306   0.360
 25 A    26 A    27 A    28 A    29 A    30 A    31 A    32 A                  
  0.569   0.572   0.595   0.625   0.691   0.820   0.909   0.926
 33 A    34 A    35 A    36 A    37 A    38 A    39 A    40 A                  
  0.973   0.999   1.074   1.114   1.140   1.165   1.202   1.219
 41 A    42 A    43 A    44 A    45 A    46 A    47 A    48 A                  
  1.263   1.350   1.471   1.514   1.640   1.917   2.045   2.132
 49 A    50 A    51 A    52 A    53 A    54 A    55 A    56 A                  
  2.161   2.370   2.577   2.609   2.669   2.695   2.819   2.909
 57 A    58 A    59 A    60 A    61 A    62 A    63 A    64 A                  
  3.051   3.053   3.377   3.454   4.108   4.253   4.351   4.485
 65 A    66 A    67 A    68 A    69 A    70 A    71 A    72 A                  
  4.755   5.419  10.311  26.632  26.703  27.081  36.600  37.124
 73 A    74 A    75 A    76 A    77 A    78 A    79 A    80 A                  
219.155
 81 A                                                                          

 Beta MOs, Restricted
 -- Occupied --                  
-104.85  -15.75  -15.69  -10.58   -8.05   -8.04   -8.04   -1.45
  1 A     2 A     3 A     4 A     5 A     6 A     7 A     8 A                  
 -1.106  -0.936  -0.731  -0.650  -0.611  -0.469  -0.463  -0.434
  9 A    10 A    11 A    12 A    13 A    14 A    15 A    16 A                  
 -- Virtual --                   
  0.042   0.065   0.066   0.113   0.126   0.129   0.161   0.182
 17 A    18 A    19 A    20 A    21 A    22 A    23 A    24 A                  
  0.191   0.211   0.231   0.248   0.256   0.271   0.306   0.360
 25 A    26 A    27 A    28 A    29 A    30 A    31 A    32 A                  
  0.569   0.572   0.595   0.625   0.691   0.820   0.909   0.926
 33 A    34 A    35 A    36 A    37 A    38 A    39 A    40 A                  
  0.973   0.999   1.074   1.114   1.140   1.165   1.202   1.219
 41 A    42 A    43 A    44 A    45 A    46 A    47 A    48 A                  
  1.263   1.350   1.471   1.514   1.640   1.917   2.045   2.132
 49 A    50 A    51 A    52 A    53 A    54 A    55 A    56 A                  
  2.161   2.370   2.577   2.609   2.669   2.695   2.819   2.909
 57 A    58 A    59 A    60 A    61 A    62 A    63 A    64 A                  
  3.051   3.053   3.377   3.454   4.108   4.253   4.351   4.485
 65 A    66 A    67 A    68 A    69 A    70 A    71 A    72 A                  
  4.755   5.419  10.311  26.632  26.703  27.081  36.600  37.124
 73 A    74 A    75 A    76 A    77 A    78 A    79 A    80 A                  
219.155
 81 A                                                                          

 Occupation and symmetry of molecular orbitals

 Point group: C1 (1 irreducible representation).

                           A     All 
 -------------------------------------
 All molecular orbitals:
  - Alpha                  81    81  
  - Beta                   81    81  
 -------------------------------------
 Alpha orbitals:
  - Frozen occupied        7     7   
  - Active occupied        9     9   
  - Active virtual         65    65  
  - Frozen virtual         0     0   
 -------------------------------------
 Beta orbitals:
  - Frozen occupied        7     7   
  - Active occupied        9     9   
  - Active virtual         65    65  
  - Frozen virtual         0     0   
 -------------------------------------

 Import integrals:   CPU 0.00 s  wall 0.00 s

 Import integrals:   CPU 5.70 s  wall 11.48 s

 MP2 amplitudes:   CPU 0.03 s  wall 0.21 s

Running a double precision version
           CCSD T amplitudes will be solved using DIIS.

           Start     Size      MaxIter   EConv     TConv     
           3         7         100       1.00e-07  1.00e-05  
 ------------------------------------------------------------------------------
           Energy (a.u.)   Ediff      Tdiff       Comment
 ------------------------------------------------------------------------------
          -569.41741117                           
     1    -569.41357706   3.83e-03   6.78e-01     
     2    -569.43304352   1.95e-02   9.03e-02     
     3    -569.43251056   5.33e-04   4.15e-02     
     4    -569.43476484   2.25e-03   1.32e-02     Switched to DIIS steps.
     5    -569.43569287   9.28e-04   1.19e-02     
     6    -569.43575438   6.15e-05   2.16e-03     
     7    -569.43576805   1.37e-05   1.25e-03     
     8    -569.43577553   7.48e-06   5.68e-04     
     9    -569.43577928   3.76e-06   3.19e-04     
    10    -569.43577923   4.94e-08   7.18e-05     
    11    -569.43577910   1.30e-07   3.22e-05     
    12    -569.43577908   2.76e-08   1.57e-05     
    13    -569.43577906   1.47e-08   5.23e-06     
 ------------------------------------------------------------------------------
          -569.43577906                           CCSD T converged.

End of double precision
 SCF energy                 = -568.92063331
 MP2 energy                 = -569.41741117
 CCSD correlation energy     =   -0.51514575
 CCSD total energy           = -569.43577906

 CCSD  T1^2 = 0.0125  T2^2 = 0.2023  Leading amplitudes:

 Amplitude    Orbitals with energies
 -0.0269       15 (A) A                  ->    19 (A) A                   
              -0.4629                          0.0664                     
 -0.0269       15 (A) B                  ->    19 (A) B                   
              -0.4629                          0.0664                     
 -0.0256       11 (A) A                  ->    18 (A) A                   
              -0.7313                          0.0654                     
 -0.0256       11 (A) B                  ->    18 (A) B                   
              -0.7313                          0.0654                     

 Amplitude    Orbitals with energies
 -0.0946       13 (A) A      13 (A) B    ->    19 (A) A      19 (A) B     
              -0.6109       -0.6109            0.0664        0.0664       
  0.0946       13 (A) A      13 (A) B    ->    19 (A) B      19 (A) A     
              -0.6109       -0.6109            0.0664        0.0664       
  0.0946       13 (A) B      13 (A) A    ->    19 (A) A      19 (A) B     
              -0.6109       -0.6109            0.0664        0.0664       
 -0.0946       13 (A) B      13 (A) A    ->    19 (A) B      19 (A) A     
              -0.6109       -0.6109            0.0664        0.0664       

 Computing CCSD intemediates for later calculations in double precision
 Finished.

Running a double precision version
           CCSD Lambda amplitudes will be solved using DIIS.
           Start     Size      MaxIter   EConv     LConv     
           3         7         100       1.00e-07  1.00e-05  
 ------------------------------------------------------------------------------
            Enorm      Ldiff       Comment
 ------------------------------------------------------------------------------
     1     4.88e-02   3.74e-02     
     2     1.25e-02   4.46e-03     
     3     5.17e-03   1.73e-03     
     4     3.34e-03   1.12e-03     Switched to DIIS steps.
     5     1.33e-03   6.94e-04     
     6     7.09e-04   2.48e-04     
     7     2.59e-04   6.92e-05     
     8     9.77e-05   8.47e-06     
     9     2.80e-05   6.55e-06     
    10     1.35e-05   1.38e-06     
    11     6.35e-06   1.54e-07     
    12     3.18e-06   1.78e-07     
    13     1.39e-06   2.64e-08     
    14     6.04e-07   4.55e-08     
    15     3.15e-07   3.16e-08     
    16     1.52e-07   5.63e-09     
    17     9.20e-08   4.64e-09     
 ------------------------------------------------------------------------------
                                   CCSD Lambda converged.

 Computing density matrices in double precision...
           Orbital response amplitudes will be solved using DIIS.
           Start     Size      MaxIter   EConv     LConv     
           3         7         100       1.00e-06  1.00e-06  
 ------------------------------------------------------------------------------
            Enorm      Ldiff       Comment
 ------------------------------------------------------------------------------
     1     7.73e-02   2.40e-03     
     2     8.30e-02   3.56e-03     
     3     1.24e-01   3.47e-02     
     4     1.17e-02   5.87e-02     Switched to DIIS steps.
     5     2.41e-03   3.13e-04     
     6     1.08e-03   1.14e-04     
     7     3.37e-04   2.27e-04     
     8     6.07e-05   5.49e-05     
     9     1.66e-05   1.00e-05     
    10     8.23e-06   4.39e-07     
    11     1.51e-06   5.68e-07     
    12     5.06e-07   1.86e-07     
 ------------------------------------------------------------------------------
                                   Orbital response converged.

 Computing density matrices... Done.
 CCSD calculation:   CPU 148.19 s  wall 42.96 s

Current path: /canmo/ccsd/grad/
/g1_bb_aa
/g1_bb_bb
/g1_o1o1
/g1_o1o2
/g1_o1v1
/g1_o2v1
/g1_v1v1
/g1p_bb_aa
/g1p_bb_bb
/g1s_bb_aa
/g1s_bb_bb
/g2_o1o1o1o1
/g2_o1o1o1v1
/g2_o1o1v1v1
/g2_o1v1o1v1
/g2_o1v1v1v1
/g2_v1v1v1v1
/w_bb_aa
/w_bb_bb
 Transferring MO TPDM to AO TPDM
 Transferring g2_o1o1o1o1
 Transferring g2_o1o1o1v1
 Transferring g2_o1o1v1v1
 Transferring g2_o1v1o1v1
 Transferring g2_o1v1v1v1
 Transferring g2_v1v1v1v1
 Adding separable TPDM
 Computing TPDM gradient
 --------------------------------------------------------
 2e gradient
  Atom          X               Y               Z
 --------------------------------------------------------
    1        -13.538142        2.618937       -0.000000  
    2         -1.097896      -12.437593        0.000000  
    3         14.841317        6.071963       -0.000000  
    4         -0.205279        3.746693        0.000000  
 --------------------------------------------------------
 --------------------------------------------------------
 Final gradient
  Atom          X               Y               Z
 --------------------------------------------------------
    1        -13.538142        2.618937       -0.000000  
    2         -1.097896      -12.437593        0.000000  
    3         14.841317        6.071963       -0.000000  
    4         -0.205279        3.746693        0.000000  
 --------------------------------------------------------
 Analytic gradient from two-electron contribution:   CPU 99.45 s  wall 64.67 s

 Total ccman2 time:   CPU 258.91 s  wall 130.24 s


 --------------------------------------------------------------

                    Orbital Energies (a.u.)
 --------------------------------------------------------------

 Alpha MOs
 -- Occupied --
******* -15.752 -15.690 -10.578  -8.046  -8.043  -8.043  -1.448
 -1.106  -0.936  -0.731  -0.650  -0.611  -0.469  -0.463  -0.434
 -- Virtual --
  0.042   0.065   0.066   0.113   0.126   0.129   0.161   0.182
  0.191   0.211   0.231   0.248   0.256   0.271   0.306   0.360
  0.569   0.572   0.595   0.625   0.691   0.820   0.909   0.926
  0.973   0.999   1.074   1.114   1.140   1.165   1.202   1.219
  1.263   1.350   1.471   1.514   1.640   1.917   2.045   2.132
  2.161   2.370   2.577   2.609   2.669   2.695   2.819   2.909
  3.051   3.053   3.377   3.454   4.108   4.253   4.351   4.485
  4.755   5.419  10.311  26.632  26.703  27.081  36.600  37.124
219.155
 --------------------------------------------------------------

          Ground-State Mulliken Net Atomic Charges

     Atom                 Charge (a.u.)
  ----------------------------------------
      1 Cl                   -0.170048
      2 N                     0.138256
      3 N                    -0.187022
      4 H                     0.218813
  ----------------------------------------
  Sum of atomic charges =    -0.000000

 -----------------------------------------------------------------
                    Cartesian Multipole Moments
 -----------------------------------------------------------------
    Charge (ESU x 10^10)
                -0.0000
    Dipole Moment (Debye)
         X      -0.7999      Y      -1.8579      Z       0.0000
       Tot       2.0228
    Quadrupole Moments (Debye-Ang)
        XX     -26.5382     XY       2.0786     YY     -23.5219
        XZ      -0.0000     YZ       0.0000     ZZ     -24.3637
    Octopole Moments (Debye-Ang^2)
       XXX       9.1849    XXY      -3.7851    XYY      -2.3645
       YYY      -4.9122    XXZ       0.0000    XYZ       0.0000
       YYZ       0.0000    XZZ      -0.9054    YZZ      -0.1930
       ZZZ       0.0000
    Hexadecapole Moments (Debye-Ang^3)
      XXXX    -230.6048   XXXY       1.1659   XXYY     -40.4257
      XYYY       6.3507   YYYY     -44.8169   XXXZ      -0.0000
      XXYZ       0.0000   XYYZ      -0.0000   YYYZ       0.0000
      XXZZ     -40.7851   XYZZ       0.6002   YYZZ     -11.9674
      XZZZ      -0.0000   YZZZ       0.0000   ZZZZ     -25.8084
 -----------------------------------------------------------------
 DrvMan completing analytic gradient of the correlated energy
 Correlated dipole moment
            1
    1  -0.3147238
    2  -0.7309442
    3   0.0000000
 Energy read as -569.435779061
 Full Analytical Gradient: (in a.u., or Hartree/Bohr)
             1             2             3             4
    1    0.00010954    0.00073699   -0.00077861   -0.00006792
    2   -0.00012386    0.00121686   -0.00102757   -0.00006543
    3   -0.00000000    0.00000000    0.00000000   -0.00000000
 Gradient time:  CPU 0.22 s  wall 1.84 s
 ----------------------------------------------------------------
             Standard Nuclear Orientation (Angstroms)
    I     Atom           X                Y                Z
 ----------------------------------------------------------------
    1      Cl      1.0292354668    -0.0719534736    -0.0000000000
    2      N      -0.7274803091     0.5944756290     0.0000000000
    3      N      -1.5906421290    -0.2454297661    -0.0000000000
    4      H      -1.2701458676    -1.2271119884    -0.0000000000
 ----------------------------------------------------------------
 Nuclear Repulsion Energy =    88.0612682966 hartrees
 There are       16 alpha and       16 beta electrons

                       Distance Matrix (Angstroms)
             Cl(  1)   N (  2)   N (  3)
   N (  2)  1.878877
   N (  3)  2.625615  1.204363
   H (  4)  2.573236  1.900702  1.032675

 Requested basis set is 6-311++G(d,p)
 There are 30 shells and 81 basis functions
 A cutoff of  1.0D-14 yielded    455 shell pairs
 There are      3389 function pairs (      3653 Cartesian)
 Smallest overlap matrix eigenvalue = 2.48E-04
 Guess MOs from SCF MO coefficient file

 -----------------------------------------------------------------------
  General SCF calculation program by
  Eric Jon Sundstrom, Paul Horn, Yuezhi Mao, Dmitri Zuev, Alec White,
  David Stuck, Shaama M.S., Shane Yost, Joonho Lee, David Small,
  Daniel Levine, Susi Lehtola, Hugh Burton, Evgeny Epifanovsky
 -----------------------------------------------------------------------
 Hartree-Fock
 using 4 threads for integral computing
 -------------------------------------------------------
 OpenMP Integral computing Module                
 Release: version 2.0, May 2017, Q-Chem Inc. Pleasanton 
 -------------------------------------------------------
 A restricted SCF calculation will be
 performed using DIIS
 SCF converges when DIIS error is below 1.0e-08
 ---------------------------------------
  Cycle       Energy         DIIS error
 ---------------------------------------
    1    -568.9208042475      5.64e-05  
    2    -568.9208067564      1.59e-05  
    3    -568.9208070386      8.47e-06  
    4    -568.9208071159      2.39e-06  
    5    -568.9208071303      1.44e-06  
    6    -568.9208071343      5.18e-07  
    7    -568.9208071353      1.94e-07  
    8    -568.9208071354      3.46e-08  
    9    -568.9208071354      9.13e-09  Convergence criterion met
 ---------------------------------------
 SCF time:   CPU 2.30s  wall 3.00s 
 SCF   energy in the final basis set =     -568.9208071354
 Total energy in the final basis set =     -568.9208071354


 ------------------------------------------------------------------------------

   CCMAN2: suite of methods based on coupled cluster
           and equation of motion theories.

   Components:
   * libvmm-1.3-trunk
     by Evgeny Epifanovsky, Ilya Kaliman.
   * libtensor-2.5-trunk
     by Evgeny Epifanovsky, Michael Wormit, Dmitry Zuev, Sam Manzer, 
        Ilya Kaliman.
   * libcc-2.5-trunk
     by Evgeny Epifanovsky, Arik Landau, Tomasz Kus, Kirill Khistyaev, 
        Dmitry Zuev, Prashant Manohar, Xintian Feng, Anna Krylov, 
        Matthew Goldey, Alec White, Thomas Jagau, Kaushik Nanda, 
        Anastasia Gunina, Alexander Kunitsa, Joonho Lee.

   CCMAN original authors:
   Anna I. Krylov, C. David Sherrill, Steven R. Gwaltney,
   Edward F. C. Byrd (2000)
   Sergey V. Levchenko, Lyudmila V. Slipchenko, Tao Wang,
   Ana-Maria C. Cristian (2003)
   Piotr A. Pieniazek, C. Melania Oana, Evgeny Epifanovsky (2007)
   Prashant Manohar (2009)

 ------------------------------------------------------------------------------


 Allocating and initializing 3808MB of RAM...
 Calculation will run on 4 cores.


 Alpha MOs, Restricted
 -- Occupied --                  
-104.85  -15.75  -15.69  -10.58   -8.05   -8.04   -8.04   -1.45
  1 A     2 A     3 A     4 A     5 A     6 A     7 A     8 A                  
 -1.107  -0.935  -0.732  -0.650  -0.611  -0.469  -0.463  -0.434
  9 A    10 A    11 A    12 A    13 A    14 A    15 A    16 A                  
 -- Virtual --                   
  0.042   0.066   0.067   0.113   0.126   0.129   0.161   0.182
 17 A    18 A    19 A    20 A    21 A    22 A    23 A    24 A                  
  0.191   0.211   0.231   0.248   0.256   0.271   0.306   0.360
 25 A    26 A    27 A    28 A    29 A    30 A    31 A    32 A                  
  0.569   0.572   0.595   0.626   0.691   0.819   0.908   0.926
 33 A    34 A    35 A    36 A    37 A    38 A    39 A    40 A                  
  0.973   1.000   1.075   1.115   1.140   1.165   1.203   1.219
 41 A    42 A    43 A    44 A    45 A    46 A    47 A    48 A                  
  1.263   1.351   1.471   1.514   1.639   1.917   2.045   2.132
 49 A    50 A    51 A    52 A    53 A    54 A    55 A    56 A                  
  2.161   2.370   2.578   2.609   2.669   2.696   2.820   2.909
 57 A    58 A    59 A    60 A    61 A    62 A    63 A    64 A                  
  3.052   3.054   3.379   3.456   4.109   4.253   4.352   4.487
 65 A    66 A    67 A    68 A    69 A    70 A    71 A    72 A                  
  4.756   5.418  10.312  26.632  26.704  27.081  36.599  37.130
 73 A    74 A    75 A    76 A    77 A    78 A    79 A    80 A                  
219.155
 81 A                                                                          

 Beta MOs, Restricted
 -- Occupied --                  
-104.85  -15.75  -15.69  -10.58   -8.05   -8.04   -8.04   -1.45
  1 A     2 A     3 A     4 A     5 A     6 A     7 A     8 A                  
 -1.107  -0.935  -0.732  -0.650  -0.611  -0.469  -0.463  -0.434
  9 A    10 A    11 A    12 A    13 A    14 A    15 A    16 A                  
 -- Virtual --                   
  0.042   0.066   0.067   0.113   0.126   0.129   0.161   0.182
 17 A    18 A    19 A    20 A    21 A    22 A    23 A    24 A                  
  0.191   0.211   0.231   0.248   0.256   0.271   0.306   0.360
 25 A    26 A    27 A    28 A    29 A    30 A    31 A    32 A                  
  0.569   0.572   0.595   0.626   0.691   0.819   0.908   0.926
 33 A    34 A    35 A    36 A    37 A    38 A    39 A    40 A                  
  0.973   1.000   1.075   1.115   1.140   1.165   1.203   1.219
 41 A    42 A    43 A    44 A    45 A    46 A    47 A    48 A                  
  1.263   1.351   1.471   1.514   1.639   1.917   2.045   2.132
 49 A    50 A    51 A    52 A    53 A    54 A    55 A    56 A                  
  2.161   2.370   2.578   2.609   2.669   2.696   2.820   2.909
 57 A    58 A    59 A    60 A    61 A    62 A    63 A    64 A                  
  3.052   3.054   3.379   3.456   4.109   4.253   4.352   4.487
 65 A    66 A    67 A    68 A    69 A    70 A    71 A    72 A                  
  4.756   5.418  10.312  26.632  26.704  27.081  36.599  37.130
 73 A    74 A    75 A    76 A    77 A    78 A    79 A    80 A                  
219.155
 81 A                                                                          

 Occupation and symmetry of molecular orbitals

 Point group: C1 (1 irreducible representation).

                           A     All 
 -------------------------------------
 All molecular orbitals:
  - Alpha                  81    81  
  - Beta                   81    81  
 -------------------------------------
 Alpha orbitals:
  - Frozen occupied        7     7   
  - Active occupied        9     9   
  - Active virtual         65    65  
  - Frozen virtual         0     0   
 -------------------------------------
 Beta orbitals:
  - Frozen occupied        7     7   
  - Active occupied        9     9   
  - Active virtual         65    65  
  - Frozen virtual         0     0   
 -------------------------------------

 Import integrals:   CPU 0.00 s  wall 0.00 s

 Import integrals:   CPU 5.80 s  wall 9.59 s

 MP2 amplitudes:   CPU 0.03 s  wall 0.29 s

Running a double precision version
           CCSD T amplitudes will be solved using DIIS.

           Start     Size      MaxIter   EConv     TConv     
           3         7         100       1.00e-07  1.00e-05  
 ------------------------------------------------------------------------------
           Energy (a.u.)   Ediff      Tdiff       Comment
 ------------------------------------------------------------------------------
          -569.41739142                           
     1    -569.41363058   3.76e-03   6.78e-01     
     2    -569.43304479   1.94e-02   9.02e-02     
     3    -569.43252295   5.22e-04   4.14e-02     
     4    -569.43476921   2.25e-03   1.32e-02     Switched to DIIS steps.
     5    -569.43569387   9.25e-04   1.19e-02     
     6    -569.43575499   6.11e-05   2.15e-03     
     7    -569.43576854   1.36e-05   1.25e-03     
     8    -569.43577597   7.42e-06   5.67e-04     
     9    -569.43577968   3.71e-06   3.17e-04     
    10    -569.43577963   4.76e-08   7.14e-05     
    11    -569.43577950   1.31e-07   3.21e-05     
    12    -569.43577948   2.74e-08   1.56e-05     
    13    -569.43577946   1.55e-08   5.17e-06     
 ------------------------------------------------------------------------------
          -569.43577946                           CCSD T converged.

End of double precision
 SCF energy                 = -568.92080714
 MP2 energy                 = -569.41739142
 CCSD correlation energy     =   -0.51497232
 CCSD total energy           = -569.43577946

 CCSD  T1^2 = 0.0125  T2^2 = 0.2021  Leading amplitudes:

 Amplitude    Orbitals with energies
 -0.0269       15 (A) A                  ->    19 (A) A                   
              -0.4629                          0.0668                     
 -0.0269       15 (A) B                  ->    19 (A) B                   
              -0.4629                          0.0668                     
 -0.0256       11 (A) A                  ->    18 (A) A                   
              -0.7316                          0.0656                     
 -0.0256       11 (A) B                  ->    18 (A) B                   
              -0.7316                          0.0656                     

 Amplitude    Orbitals with energies
 -0.0943       13 (A) A      13 (A) B    ->    19 (A) A      19 (A) B     
              -0.6114       -0.6114            0.0668        0.0668       
  0.0943       13 (A) A      13 (A) B    ->    19 (A) B      19 (A) A     
              -0.6114       -0.6114            0.0668        0.0668       
  0.0943       13 (A) B      13 (A) A    ->    19 (A) A      19 (A) B     
              -0.6114       -0.6114            0.0668        0.0668       
 -0.0943       13 (A) B      13 (A) A    ->    19 (A) B      19 (A) A     
              -0.6114       -0.6114            0.0668        0.0668       

 Computing CCSD intemediates for later calculations in double precision
 Finished.

Running a double precision version
           CCSD Lambda amplitudes will be solved using DIIS.
           Start     Size      MaxIter   EConv     LConv     
           3         7         100       1.00e-07  1.00e-05  
 ------------------------------------------------------------------------------
            Enorm      Ldiff       Comment
 ------------------------------------------------------------------------------
     1     4.87e-02   3.73e-02     
     2     1.24e-02   4.46e-03     
     3     5.15e-03   1.73e-03     
     4     3.33e-03   1.11e-03     Switched to DIIS steps.
     5     1.32e-03   6.91e-04     
     6     7.06e-04   2.46e-04     
     7     2.58e-04   6.86e-05     
     8     9.69e-05   8.48e-06     
     9     2.78e-05   6.50e-06     
    10     1.34e-05   1.37e-06     
    11     6.26e-06   1.52e-07     
    12     3.13e-06   1.74e-07     
    13     1.37e-06   2.76e-08     
    14     5.97e-07   4.39e-08     
    15     3.12e-07   3.10e-08     
    16     1.50e-07   5.37e-09     
    17     9.04e-08   4.42e-09     
 ------------------------------------------------------------------------------
                                   CCSD Lambda converged.

 Computing density matrices in double precision...
           Orbital response amplitudes will be solved using DIIS.
           Start     Size      MaxIter   EConv     LConv     
           3         7         100       1.00e-06  1.00e-06  
 ------------------------------------------------------------------------------
            Enorm      Ldiff       Comment
 ------------------------------------------------------------------------------
     1     7.72e-02   2.33e-03     
     2     8.26e-02   3.43e-03     
     3     1.24e-01   3.43e-02     
     4     1.16e-02   5.82e-02     Switched to DIIS steps.
     5     2.39e-03   3.00e-04     
     6     1.08e-03   1.13e-04     
     7     3.35e-04   2.27e-04     
     8     5.94e-05   5.48e-05     
     9     1.63e-05   9.84e-06     
    10     8.08e-06   4.23e-07     
    11     1.50e-06   5.60e-07     
    12     4.99e-07   1.83e-07     
 ------------------------------------------------------------------------------
                                   Orbital response converged.

 Computing density matrices... Done.
 CCSD calculation:   CPU 149.77 s  wall 43.24 s

Current path: /canmo/ccsd/grad/
/g1_bb_aa
/g1_bb_bb
/g1_o1o1
/g1_o1o2
/g1_o1v1
/g1_o2v1
/g1_v1v1
/g1p_bb_aa
/g1p_bb_bb
/g1s_bb_aa
/g1s_bb_bb
/g2_o1o1o1o1
/g2_o1o1o1v1
/g2_o1o1v1v1
/g2_o1v1o1v1
/g2_o1v1v1v1
/g2_v1v1v1v1
/w_bb_aa
/w_bb_bb
 Transferring MO TPDM to AO TPDM
 Transferring g2_o1o1o1o1
 Transferring g2_o1o1o1v1
 Transferring g2_o1o1v1v1
 Transferring g2_o1v1o1v1
 Transferring g2_o1v1v1v1
 Transferring g2_v1v1v1v1
 Adding separable TPDM
 Computing TPDM gradient
 --------------------------------------------------------
 2e gradient
  Atom          X               Y               Z
 --------------------------------------------------------
    1        -13.544136        2.609047       -0.000000  
    2         -1.117479      -12.423957        0.000000  
    3         14.868528        6.068527       -0.000000  
    4         -0.206913        3.746384        0.000000  
 --------------------------------------------------------
 --------------------------------------------------------
 Final gradient
  Atom          X               Y               Z
 --------------------------------------------------------
    1        -13.544136        2.609047       -0.000000  
    2         -1.117479      -12.423957        0.000000  
    3         14.868528        6.068527       -0.000000  
    4         -0.206913        3.746384        0.000000  
 --------------------------------------------------------
 Analytic gradient from two-electron contribution:   CPU 101.12 s  wall 57.24 s

 Total ccman2 time:   CPU 262.23 s  wall 119.18 s


 --------------------------------------------------------------

                    Orbital Energies (a.u.)
 --------------------------------------------------------------

 Alpha MOs
 -- Occupied --
******* -15.752 -15.690 -10.578  -8.046  -8.043  -8.043  -1.449
 -1.107  -0.935  -0.732  -0.650  -0.611  -0.469  -0.463  -0.434
 -- Virtual --
  0.042   0.066   0.067   0.113   0.126   0.129   0.161   0.182
  0.191   0.211   0.231   0.248   0.256   0.271   0.306   0.360
  0.569   0.572   0.595   0.626   0.691   0.819   0.908   0.926
  0.973   1.000   1.075   1.115   1.140   1.165   1.203   1.219
  1.263   1.351   1.471   1.514   1.639   1.917   2.045   2.132
  2.161   2.370   2.578   2.609   2.669   2.696   2.820   2.909
  3.052   3.054   3.379   3.456   4.109   4.253   4.352   4.487
  4.756   5.418  10.312  26.632  26.704  27.081  36.599  37.130
219.155
 --------------------------------------------------------------

          Ground-State Mulliken Net Atomic Charges

     Atom                 Charge (a.u.)
  ----------------------------------------
      1 Cl                   -0.170196
      2 N                     0.138228
      3 N                    -0.186596
      4 H                     0.218564
  ----------------------------------------
  Sum of atomic charges =    -0.000000

 -----------------------------------------------------------------
                    Cartesian Multipole Moments
 -----------------------------------------------------------------
    Charge (ESU x 10^10)
                -0.0000
    Dipole Moment (Debye)
         X      -0.8032      Y      -1.8583      Z       0.0000
       Tot       2.0245
    Quadrupole Moments (Debye-Ang)
        XX     -26.5291     XY       2.0811     YY     -23.5250
        XZ      -0.0000     YZ       0.0000     ZZ     -24.3596
    Octopole Moments (Debye-Ang^2)
       XXX       9.1573    XXY      -3.7659    XYY      -2.3678
       YYY      -4.8713    XXZ       0.0000    XYZ       0.0000
       YYZ       0.0000    XZZ      -0.9108    YZZ      -0.1815
       ZZZ       0.0000
    Hexadecapole Moments (Debye-Ang^3)
      XXXX    -230.5160   XXXY       1.1523   XXYY     -40.4187
      XYYY       6.3235   YYYY     -44.7494   XXXZ      -0.0000
      XXYZ       0.0000   XYYZ      -0.0000   YYYZ       0.0000
      XXZZ     -40.7755   XYZZ       0.5930   YYZZ     -11.9553
      XZZZ      -0.0000   YZZZ      -0.0000   ZZZZ     -25.8009
 -----------------------------------------------------------------
 DrvMan completing analytic gradient of the correlated energy
 Correlated dipole moment
            1
    1  -0.3159987
    2  -0.7311143
    3   0.0000000
 Energy read as -569.435779460
 Full Analytical Gradient: (in a.u., or Hartree/Bohr)
             1             2             3             4
    1   -0.00006133   -0.00045290    0.00039606    0.00011817
    2    0.00012530   -0.00100295    0.00078689    0.00009076
    3   -0.00000000   -0.00000000    0.00000000   -0.00000000
 Gradient time:  CPU 0.23 s  wall 1.83 s
 ----------------------------------------------------------------
             Standard Nuclear Orientation (Angstroms)
    I     Atom           X                Y                Z
 ----------------------------------------------------------------
    1      Cl      1.0292354668    -0.0719534736    -0.0000000000
    2      N      -0.7274803091     0.5954756290     0.0010000000
    3      N      -1.5906421290    -0.2454297661    -0.0000000000
    4      H      -1.2701458676    -1.2271119884    -0.0000000000
 ----------------------------------------------------------------
 Nuclear Repulsion Energy =    88.0414801774 hartrees
 There are       16 alpha and       16 beta electrons

                       Distance Matrix (Angstroms)
             Cl(  1)   N (  2)   N (  3)
   N (  2)  1.879232
   N (  3)  2.625615  1.205061
   H (  4)  2.573236  1.901660  1.032675

 Requested basis set is 6-311++G(d,p)
 There are 30 shells and 81 basis functions
 A cutoff of  1.0D-14 yielded    455 shell pairs
 There are      3389 function pairs (      3653 Cartesian)
 Smallest overlap matrix eigenvalue = 2.49E-04
 Guess MOs from SCF MO coefficient file

 -----------------------------------------------------------------------
  General SCF calculation program by
  Eric Jon Sundstrom, Paul Horn, Yuezhi Mao, Dmitri Zuev, Alec White,
  David Stuck, Shaama M.S., Shane Yost, Joonho Lee, David Small,
  Daniel Levine, Susi Lehtola, Hugh Burton, Evgeny Epifanovsky
 -----------------------------------------------------------------------
 Hartree-Fock
 using 4 threads for integral computing
 -------------------------------------------------------
 OpenMP Integral computing Module                
 Release: version 2.0, May 2017, Q-Chem Inc. Pleasanton 
 -------------------------------------------------------
 A restricted SCF calculation will be
 performed using DIIS
 SCF converges when DIIS error is below 1.0e-08
 ---------------------------------------
  Cycle       Energy         DIIS error
 ---------------------------------------
    1    -568.9207197696      3.62e-05  
    2    -568.9207210133      1.03e-05  
    3    -568.9207211723      5.41e-06  
    4    -568.9207212097      1.85e-06  
    5    -568.9207212193      1.04e-06  
    6    -568.9207212219      4.29e-07  
    7    -568.9207212225      1.40e-07  
    8    -568.9207212226      3.87e-08  
    9    -568.9207212226      1.48e-08  
   10    -568.9207212226      4.25e-09  Convergence criterion met
 ---------------------------------------
 SCF time:   CPU 2.50s  wall 4.00s 
 SCF   energy in the final basis set =     -568.9207212226
 Total energy in the final basis set =     -568.9207212226


 ------------------------------------------------------------------------------

   CCMAN2: suite of methods based on coupled cluster
           and equation of motion theories.

   Components:
   * libvmm-1.3-trunk
     by Evgeny Epifanovsky, Ilya Kaliman.
   * libtensor-2.5-trunk
     by Evgeny Epifanovsky, Michael Wormit, Dmitry Zuev, Sam Manzer, 
        Ilya Kaliman.
   * libcc-2.5-trunk
     by Evgeny Epifanovsky, Arik Landau, Tomasz Kus, Kirill Khistyaev, 
        Dmitry Zuev, Prashant Manohar, Xintian Feng, Anna Krylov, 
        Matthew Goldey, Alec White, Thomas Jagau, Kaushik Nanda, 
        Anastasia Gunina, Alexander Kunitsa, Joonho Lee.

   CCMAN original authors:
   Anna I. Krylov, C. David Sherrill, Steven R. Gwaltney,
   Edward F. C. Byrd (2000)
   Sergey V. Levchenko, Lyudmila V. Slipchenko, Tao Wang,
   Ana-Maria C. Cristian (2003)
   Piotr A. Pieniazek, C. Melania Oana, Evgeny Epifanovsky (2007)
   Prashant Manohar (2009)

 ------------------------------------------------------------------------------


 Allocating and initializing 3808MB of RAM...
 Calculation will run on 4 cores.


 Alpha MOs, Restricted
 -- Occupied --                  
-104.85  -15.75  -15.69  -10.58   -8.05   -8.04   -8.04   -1.45
  1 A     2 A     3 A     4 A     5 A     6 A     7 A     8 A                  
 -1.107  -0.935  -0.731  -0.650  -0.611  -0.469  -0.463  -0.434
  9 A    10 A    11 A    12 A    13 A    14 A    15 A    16 A                  
 -- Virtual --                   
  0.042   0.065   0.067   0.113   0.126   0.129   0.161   0.182
 17 A    18 A    19 A    20 A    21 A    22 A    23 A    24 A                  
  0.191   0.211   0.231   0.248   0.256   0.271   0.306   0.360
 25 A    26 A    27 A    28 A    29 A    30 A    31 A    32 A                  
  0.569   0.572   0.595   0.626   0.691   0.820   0.909   0.926
 33 A    34 A    35 A    36 A    37 A    38 A    39 A    40 A                  
  0.973   1.000   1.074   1.114   1.140   1.165   1.202   1.219
 41 A    42 A    43 A    44 A    45 A    46 A    47 A    48 A                  
  1.263   1.351   1.471   1.514   1.639   1.917   2.045   2.132
 49 A    50 A    51 A    52 A    53 A    54 A    55 A    56 A                  
  2.161   2.370   2.577   2.609   2.669   2.696   2.819   2.909
 57 A    58 A    59 A    60 A    61 A    62 A    63 A    64 A                  
  3.051   3.054   3.378   3.455   4.108   4.253   4.352   4.486
 65 A    66 A    67 A    68 A    69 A    70 A    71 A    72 A                  
  4.755   5.418  10.312  26.632  26.704  27.081  36.599  37.127
 73 A    74 A    75 A    76 A    77 A    78 A    79 A    80 A                  
219.155
 81 A                                                                          

 Beta MOs, Restricted
 -- Occupied --                  
-104.85  -15.75  -15.69  -10.58   -8.05   -8.04   -8.04   -1.45
  1 A     2 A     3 A     4 A     5 A     6 A     7 A     8 A                  
 -1.107  -0.935  -0.731  -0.650  -0.611  -0.469  -0.463  -0.434
  9 A    10 A    11 A    12 A    13 A    14 A    15 A    16 A                  
 -- Virtual --                   
  0.042   0.065   0.067   0.113   0.126   0.129   0.161   0.182
 17 A    18 A    19 A    20 A    21 A    22 A    23 A    24 A                  
  0.191   0.211   0.231   0.248   0.256   0.271   0.306   0.360
 25 A    26 A    27 A    28 A    29 A    30 A    31 A    32 A                  
  0.569   0.572   0.595   0.626   0.691   0.820   0.909   0.926
 33 A    34 A    35 A    36 A    37 A    38 A    39 A    40 A                  
  0.973   1.000   1.074   1.114   1.140   1.165   1.202   1.219
 41 A    42 A    43 A    44 A    45 A    46 A    47 A    48 A                  
  1.263   1.351   1.471   1.514   1.639   1.917   2.045   2.132
 49 A    50 A    51 A    52 A    53 A    54 A    55 A    56 A                  
  2.161   2.370   2.577   2.609   2.669   2.696   2.819   2.909
 57 A    58 A    59 A    60 A    61 A    62 A    63 A    64 A                  
  3.051   3.054   3.378   3.455   4.108   4.253   4.352   4.486
 65 A    66 A    67 A    68 A    69 A    70 A    71 A    72 A                  
  4.755   5.418  10.312  26.632  26.704  27.081  36.599  37.127
 73 A    74 A    75 A    76 A    77 A    78 A    79 A    80 A                  
219.155
 81 A                                                                          

 Occupation and symmetry of molecular orbitals

 Point group: C1 (1 irreducible representation).

                           A     All 
 -------------------------------------
 All molecular orbitals:
  - Alpha                  81    81  
  - Beta                   81    81  
 -------------------------------------
 Alpha orbitals:
  - Frozen occupied        7     7   
  - Active occupied        9     9   
  - Active virtual         65    65  
  - Frozen virtual         0     0   
 -------------------------------------
 Beta orbitals:
  - Frozen occupied        7     7   
  - Active occupied        9     9   
  - Active virtual         65    65  
  - Frozen virtual         0     0   
 -------------------------------------

 Import integrals:   CPU 0.00 s  wall 0.00 s

 Import integrals:   CPU 5.84 s  wall 11.78 s

 MP2 amplitudes:   CPU 0.03 s  wall 0.21 s

Running a double precision version
           CCSD T amplitudes will be solved using DIIS.

           Start     Size      MaxIter   EConv     TConv     
           3         7         100       1.00e-07  1.00e-05  
 ------------------------------------------------------------------------------
           Energy (a.u.)   Ediff      Tdiff       Comment
 ------------------------------------------------------------------------------
          -569.41740225                           
     1    -569.41360482   3.80e-03   6.78e-01     
     2    -569.43304513   1.94e-02   9.03e-02     
     3    -569.43251774   5.27e-04   4.15e-02     
     4    -569.43476801   2.25e-03   1.32e-02     Switched to DIIS steps.
     5    -569.43569435   9.26e-04   1.19e-02     
     6    -569.43575566   6.13e-05   2.16e-03     
     7    -569.43576927   1.36e-05   1.25e-03     
     8    -569.43577673   7.45e-06   5.67e-04     
     9    -569.43578046   3.73e-06   3.18e-04     
    10    -569.43578041   4.85e-08   7.16e-05     
    11    -569.43578028   1.31e-07   3.22e-05     
    12    -569.43578025   2.75e-08   1.57e-05     
    13    -569.43578024   1.51e-08   5.20e-06     
 ------------------------------------------------------------------------------
          -569.43578024                           CCSD T converged.

End of double precision
 SCF energy                 = -568.92072122
 MP2 energy                 = -569.41740225
 CCSD correlation energy     =   -0.51505902
 CCSD total energy           = -569.43578024

 CCSD  T1^2 = 0.0125  T2^2 = 0.2022  Leading amplitudes:

 Amplitude    Orbitals with energies
 -0.0269       15 (A) A                  ->    19 (A) A                   
              -0.4629                          0.0666                     
 -0.0269       15 (A) B                  ->    19 (A) B                   
              -0.4629                          0.0666                     
  0.0256       11 (A) A                  ->    18 (A) A                   
              -0.7315                          0.0655                     
  0.0256       11 (A) B                  ->    18 (A) B                   
              -0.7315                          0.0655                     

 Amplitude    Orbitals with energies
 -0.0943       13 (A) A      13 (A) B    ->    19 (A) A      19 (A) B     
              -0.6111       -0.6111            0.0666        0.0666       
  0.0943       13 (A) A      13 (A) B    ->    19 (A) B      19 (A) A     
              -0.6111       -0.6111            0.0666        0.0666       
  0.0943       13 (A) B      13 (A) A    ->    19 (A) A      19 (A) B     
              -0.6111       -0.6111            0.0666        0.0666       
 -0.0943       13 (A) B      13 (A) A    ->    19 (A) B      19 (A) A     
              -0.6111       -0.6111            0.0666        0.0666       

 Computing CCSD intemediates for later calculations in double precision
 Finished.

Running a double precision version
           CCSD Lambda amplitudes will be solved using DIIS.
           Start     Size      MaxIter   EConv     LConv     
           3         7         100       1.00e-07  1.00e-05  
 ------------------------------------------------------------------------------
            Enorm      Ldiff       Comment
 ------------------------------------------------------------------------------
     1     4.87e-02   3.74e-02     
     2     1.25e-02   4.46e-03     
     3     5.16e-03   1.73e-03     
     4     3.34e-03   1.11e-03     Switched to DIIS steps.
     5     1.32e-03   6.93e-04     
     6     7.07e-04   2.47e-04     
     7     2.58e-04   6.89e-05     
     8     9.73e-05   8.47e-06     
     9     2.79e-05   6.53e-06     
    10     1.34e-05   1.38e-06     
    11     6.31e-06   1.53e-07     
    12     3.15e-06   1.76e-07     
    13     1.38e-06   2.70e-08     
    14     6.01e-07   4.47e-08     
    15     3.14e-07   3.13e-08     
    16     1.51e-07   5.50e-09     
    17     9.12e-08   4.53e-09     
 ------------------------------------------------------------------------------
                                   CCSD Lambda converged.

 Computing density matrices in double precision...
           Orbital response amplitudes will be solved using DIIS.
           Start     Size      MaxIter   EConv     LConv     
           3         7         100       1.00e-06  1.00e-06  
 ------------------------------------------------------------------------------
            Enorm      Ldiff       Comment
 ------------------------------------------------------------------------------
     1     7.73e-02   2.37e-03     
     2     8.28e-02   3.50e-03     
     3     1.24e-01   3.45e-02     
     4     1.17e-02   5.85e-02     Switched to DIIS steps.
     5     2.40e-03   3.07e-04     
     6     1.08e-03   1.15e-04     
     7     3.36e-04   2.27e-04     
     8     6.00e-05   5.48e-05     
     9     1.65e-05   9.92e-06     
    10     8.16e-06   4.28e-07     
    11     1.51e-06   5.62e-07     
    12     5.05e-07   1.86e-07     
 ------------------------------------------------------------------------------
                                   Orbital response converged.

 Computing density matrices... Done.
 CCSD calculation:   CPU 151.57 s  wall 43.76 s

Current path: /canmo/ccsd/grad/
/g1_bb_aa
/g1_bb_bb
/g1_o1o1
/g1_o1o2
/g1_o1v1
/g1_o2v1
/g1_v1v1
/g1p_bb_aa
/g1p_bb_bb
/g1s_bb_aa
/g1s_bb_bb
/g2_o1o1o1o1
/g2_o1o1o1v1
/g2_o1o1v1v1
/g2_o1v1o1v1
/g2_o1v1v1v1
/g2_v1v1v1v1
/w_bb_aa
/w_bb_bb
 Transferring MO TPDM to AO TPDM
 Transferring g2_o1o1o1o1
 Transferring g2_o1o1o1v1
 Transferring g2_o1o1v1v1
 Transferring g2_o1v1o1v1
 Transferring g2_o1v1v1v1
 Transferring g2_v1v1v1v1
 Adding separable TPDM
 Computing TPDM gradient
 --------------------------------------------------------
 2e gradient
  Atom          X               Y               Z
 --------------------------------------------------------
    1        -13.541142        2.613994        0.004730  
    2         -1.107681      -12.430790       -0.015196  
    3         14.854919        6.070257        0.011050  
    4         -0.206096        3.746539       -0.000585  
 --------------------------------------------------------
 --------------------------------------------------------
 Final gradient
  Atom          X               Y               Z
 --------------------------------------------------------
    1        -13.541142        2.613994        0.004730  
    2         -1.107681      -12.430790       -0.015196  
    3         14.854919        6.070257        0.011050  
    4         -0.206096        3.746539       -0.000585  
 --------------------------------------------------------
 Analytic gradient from two-electron contribution:   CPU 99.07 s  wall 59.15 s

 Total ccman2 time:   CPU 261.98 s  wall 123.00 s


 --------------------------------------------------------------

                    Orbital Energies (a.u.)
 --------------------------------------------------------------

 Alpha MOs
 -- Occupied --
******* -15.752 -15.690 -10.578  -8.046  -8.043  -8.043  -1.448
 -1.107  -0.935  -0.731  -0.650  -0.611  -0.469  -0.463  -0.434
 -- Virtual --
  0.042   0.065   0.067   0.113   0.126   0.129   0.161   0.182
  0.191   0.211   0.231   0.248   0.256   0.271   0.306   0.360
  0.569   0.572   0.595   0.626   0.691   0.820   0.909   0.926
  0.973   1.000   1.074   1.114   1.140   1.165   1.202   1.219
  1.263   1.351   1.471   1.514   1.639   1.917   2.045   2.132
  2.161   2.370   2.577   2.609   2.669   2.696   2.819   2.909
  3.051   3.054   3.378   3.455   4.108   4.253   4.352   4.486
  4.755   5.418  10.312  26.632  26.704  27.081  36.599  37.127
219.155
 --------------------------------------------------------------

          Ground-State Mulliken Net Atomic Charges

     Atom                 Charge (a.u.)
  ----------------------------------------
      1 Cl                   -0.170122
      2 N                     0.138242
      3 N                    -0.186809
      4 H                     0.218689
  ----------------------------------------
  Sum of atomic charges =    -0.000000

 -----------------------------------------------------------------
                    Cartesian Multipole Moments
 -----------------------------------------------------------------
    Charge (ESU x 10^10)
                -0.0000
    Dipole Moment (Debye)
         X      -0.8016      Y      -1.8581      Z      -0.0004
       Tot       2.0236
    Quadrupole Moments (Debye-Ang)
        XX     -26.5337     XY       2.0798     YY     -23.5235
        XZ      -0.0005     YZ      -0.0012     ZZ     -24.3617
    Octopole Moments (Debye-Ang^2)
       XXX       9.1711    XXY      -3.7755    XYY      -2.3661
       YYY      -4.8918    XXZ      -0.0082    XYZ       0.0017
       YYZ      -0.0070    XZZ      -0.9081    YZZ      -0.1873
       ZZZ      -0.0156
    Hexadecapole Moments (Debye-Ang^3)
      XXXX    -230.5604   XXXY       1.1591   XXYY     -40.4222
      XYYY       6.3371   YYYY     -44.7831   XXXZ       0.0071
      XXYZ      -0.0031   XYYZ       0.0048   YYYZ      -0.0131
      XXZZ     -40.7803   XYZZ       0.5966   YYZZ     -11.9613
      XZZZ       0.0112   YZZZ      -0.0101   ZZZZ     -25.8047
 -----------------------------------------------------------------
 DrvMan completing analytic gradient of the correlated energy
 Correlated dipole moment
            1
    1  -0.3153609
    2  -0.7310297
    3  -0.0001502
 Energy read as -569.435780239
 Full Analytical Gradient: (in a.u., or Hartree/Bohr)
             1             2             3             4
    1    0.00002431    0.00014445   -0.00019381    0.00002504
    2    0.00000064    0.00010910   -0.00012221    0.00001248
    3   -0.00003233    0.00007622   -0.00010333    0.00005945
 Gradient time:  CPU 0.22 s  wall 2.50 s
 ----------------------------------------------------------------
             Standard Nuclear Orientation (Angstroms)
    I     Atom           X                Y                Z
 ----------------------------------------------------------------
    1      Cl      1.0292354668    -0.0719534736    -0.0000000000
    2      N      -0.7274803091     0.5954756290     0.0000000000
    3      N      -1.5896421290    -0.2454297661    -0.0000000000
    4      H      -1.2701458676    -1.2271119884    -0.0000000000
 ----------------------------------------------------------------
 Nuclear Repulsion Energy =    88.0644812338 hartrees
 There are       16 alpha and       16 beta electrons

                       Distance Matrix (Angstroms)
             Cl(  1)   N (  2)   N (  3)
   N (  2)  1.879232
   N (  3)  2.624617  1.204344
   H (  4)  2.573236  1.901660  1.032365

 Requested basis set is 6-311++G(d,p)
 There are 30 shells and 81 basis functions
 A cutoff of  1.0D-14 yielded    455 shell pairs
 There are      3389 function pairs (      3653 Cartesian)
 Smallest overlap matrix eigenvalue = 2.49E-04
 Guess MOs from SCF MO coefficient file

 -----------------------------------------------------------------------
  General SCF calculation program by
  Eric Jon Sundstrom, Paul Horn, Yuezhi Mao, Dmitri Zuev, Alec White,
  David Stuck, Shaama M.S., Shane Yost, Joonho Lee, David Small,
  Daniel Levine, Susi Lehtola, Hugh Burton, Evgeny Epifanovsky
 -----------------------------------------------------------------------
 Hartree-Fock
 using 4 threads for integral computing
 -------------------------------------------------------
 OpenMP Integral computing Module                
 Release: version 2.0, May 2017, Q-Chem Inc. Pleasanton 
 -------------------------------------------------------
 A restricted SCF calculation will be
 performed using DIIS
 SCF converges when DIIS error is below 1.0e-08
 ---------------------------------------
  Cycle       Energy         DIIS error
 ---------------------------------------
    1    -568.9208086721      3.75e-05  
    2    -568.9208099877      1.00e-05  
    3    -568.9208101514      4.71e-06  
    4    -568.9208101838      1.66e-06  
    5    -568.9208101924      7.68e-07  
    6    -568.9208101944      3.14e-07  
    7    -568.9208101947      1.57e-07  
    8    -568.9208101947      4.27e-08  
    9    -568.9208101947      1.53e-08  
   10    -568.9208101947      4.50e-09  Convergence criterion met
 ---------------------------------------
 SCF time:   CPU 2.58s  wall 4.00s 
 SCF   energy in the final basis set =     -568.9208101947
 Total energy in the final basis set =     -568.9208101947


 ------------------------------------------------------------------------------

   CCMAN2: suite of methods based on coupled cluster
           and equation of motion theories.

   Components:
   * libvmm-1.3-trunk
     by Evgeny Epifanovsky, Ilya Kaliman.
   * libtensor-2.5-trunk
     by Evgeny Epifanovsky, Michael Wormit, Dmitry Zuev, Sam Manzer, 
        Ilya Kaliman.
   * libcc-2.5-trunk
     by Evgeny Epifanovsky, Arik Landau, Tomasz Kus, Kirill Khistyaev, 
        Dmitry Zuev, Prashant Manohar, Xintian Feng, Anna Krylov, 
        Matthew Goldey, Alec White, Thomas Jagau, Kaushik Nanda, 
        Anastasia Gunina, Alexander Kunitsa, Joonho Lee.

   CCMAN original authors:
   Anna I. Krylov, C. David Sherrill, Steven R. Gwaltney,
   Edward F. C. Byrd (2000)
   Sergey V. Levchenko, Lyudmila V. Slipchenko, Tao Wang,
   Ana-Maria C. Cristian (2003)
   Piotr A. Pieniazek, C. Melania Oana, Evgeny Epifanovsky (2007)
   Prashant Manohar (2009)

 ------------------------------------------------------------------------------


 Allocating and initializing 3808MB of RAM...
 Calculation will run on 4 cores.


 Alpha MOs, Restricted
 -- Occupied --                  
-104.85  -15.75  -15.69  -10.58   -8.05   -8.04   -8.04   -1.45
  1 A     2 A     3 A     4 A     5 A     6 A     7 A     8 A                  
 -1.106  -0.936  -0.732  -0.650  -0.611  -0.469  -0.463  -0.434
  9 A    10 A    11 A    12 A    13 A    14 A    15 A    16 A                  
 -- Virtual --                   
  0.042   0.066   0.067   0.113   0.126   0.129   0.161   0.182
 17 A    18 A    19 A    20 A    21 A    22 A    23 A    24 A                  
  0.191   0.211   0.231   0.248   0.256   0.271   0.306   0.360
 25 A    26 A    27 A    28 A    29 A    30 A    31 A    32 A                  
  0.569   0.572   0.595   0.626   0.691   0.819   0.908   0.926
 33 A    34 A    35 A    36 A    37 A    38 A    39 A    40 A                  
  0.973   1.000   1.075   1.114   1.140   1.165   1.202   1.219
 41 A    42 A    43 A    44 A    45 A    46 A    47 A    48 A                  
  1.263   1.351   1.471   1.514   1.640   1.917   2.045   2.132
 49 A    50 A    51 A    52 A    53 A    54 A    55 A    56 A                  
  2.161   2.370   2.578   2.609   2.669   2.696   2.819   2.910
 57 A    58 A    59 A    60 A    61 A    62 A    63 A    64 A                  
  3.051   3.055   3.379   3.456   4.109   4.253   4.352   4.487
 65 A    66 A    67 A    68 A    69 A    70 A    71 A    72 A                  
  4.756   5.418  10.312  26.632  26.704  27.081  36.599  37.130
 73 A    74 A    75 A    76 A    77 A    78 A    79 A    80 A                  
219.155
 81 A                                                                          

 Beta MOs, Restricted
 -- Occupied --                  
-104.85  -15.75  -15.69  -10.58   -8.05   -8.04   -8.04   -1.45
  1 A     2 A     3 A     4 A     5 A     6 A     7 A     8 A                  
 -1.106  -0.936  -0.732  -0.650  -0.611  -0.469  -0.463  -0.434
  9 A    10 A    11 A    12 A    13 A    14 A    15 A    16 A                  
 -- Virtual --                   
  0.042   0.066   0.067   0.113   0.126   0.129   0.161   0.182
 17 A    18 A    19 A    20 A    21 A    22 A    23 A    24 A                  
  0.191   0.211   0.231   0.248   0.256   0.271   0.306   0.360
 25 A    26 A    27 A    28 A    29 A    30 A    31 A    32 A                  
  0.569   0.572   0.595   0.626   0.691   0.819   0.908   0.926
 33 A    34 A    35 A    36 A    37 A    38 A    39 A    40 A                  
  0.973   1.000   1.075   1.114   1.140   1.165   1.202   1.219
 41 A    42 A    43 A    44 A    45 A    46 A    47 A    48 A                  
  1.263   1.351   1.471   1.514   1.640   1.917   2.045   2.132
 49 A    50 A    51 A    52 A    53 A    54 A    55 A    56 A                  
  2.161   2.370   2.578   2.609   2.669   2.696   2.819   2.910
 57 A    58 A    59 A    60 A    61 A    62 A    63 A    64 A                  
  3.051   3.055   3.379   3.456   4.109   4.253   4.352   4.487
 65 A    66 A    67 A    68 A    69 A    70 A    71 A    72 A                  
  4.756   5.418  10.312  26.632  26.704  27.081  36.599  37.130
 73 A    74 A    75 A    76 A    77 A    78 A    79 A    80 A                  
219.155
 81 A                                                                          

 Occupation and symmetry of molecular orbitals

 Point group: C1 (1 irreducible representation).

                           A     All 
 -------------------------------------
 All molecular orbitals:
  - Alpha                  81    81  
  - Beta                   81    81  
 -------------------------------------
 Alpha orbitals:
  - Frozen occupied        7     7   
  - Active occupied        9     9   
  - Active virtual         65    65  
  - Frozen virtual         0     0   
 -------------------------------------
 Beta orbitals:
  - Frozen occupied        7     7   
  - Active occupied        9     9   
  - Active virtual         65    65  
  - Frozen virtual         0     0   
 -------------------------------------

 Import integrals:   CPU 0.00 s  wall 0.03 s

 Import integrals:   CPU 5.69 s  wall 13.11 s

 MP2 amplitudes:   CPU 0.03 s  wall 0.21 s

Running a double precision version
           CCSD T amplitudes will be solved using DIIS.

           Start     Size      MaxIter   EConv     TConv     
           3         7         100       1.00e-07  1.00e-05  
 ------------------------------------------------------------------------------
           Energy (a.u.)   Ediff      Tdiff       Comment
 ------------------------------------------------------------------------------
          -569.41739374                           
     1    -569.41362753   3.77e-03   6.78e-01     
     2    -569.43304496   1.94e-02   9.02e-02     
     3    -569.43252186   5.23e-04   4.15e-02     
     4    -569.43476888   2.25e-03   1.32e-02     Switched to DIIS steps.
     5    -569.43569393   9.25e-04   1.19e-02     
     6    -569.43575514   6.12e-05   2.15e-03     
     7    -569.43576875   1.36e-05   1.25e-03     
     8    -569.43577621   7.46e-06   5.68e-04     
     9    -569.43577993   3.73e-06   3.18e-04     
    10    -569.43577988   4.85e-08   7.14e-05     
    11    -569.43577975   1.31e-07   3.21e-05     
    12    -569.43577972   2.74e-08   1.56e-05     
    13    -569.43577971   1.53e-08   5.20e-06     
 ------------------------------------------------------------------------------
          -569.43577971                           CCSD T converged.

End of double precision
 SCF energy                 = -568.92081019
 MP2 energy                 = -569.41739374
 CCSD correlation energy     =   -0.51496951
 CCSD total energy           = -569.43577971

 CCSD  T1^2 = 0.0125  T2^2 = 0.2021  Leading amplitudes:

 Amplitude    Orbitals with energies
 -0.0269       15 (A) A                  ->    19 (A) A                   
              -0.4629                          0.0667                     
 -0.0269       15 (A) B                  ->    19 (A) B                   
              -0.4629                          0.0667                     
  0.0256       11 (A) A                  ->    18 (A) A                   
              -0.7316                          0.0656                     
  0.0256       11 (A) B                  ->    18 (A) B                   
              -0.7316                          0.0656                     

 Amplitude    Orbitals with energies
 -0.0943       13 (A) A      13 (A) B    ->    19 (A) A      19 (A) B     
              -0.6114       -0.6114            0.0667        0.0667       
  0.0943       13 (A) A      13 (A) B    ->    19 (A) B      19 (A) A     
              -0.6114       -0.6114            0.0667        0.0667       
  0.0943       13 (A) B      13 (A) A    ->    19 (A) A      19 (A) B     
              -0.6114       -0.6114            0.0667        0.0667       
 -0.0943       13 (A) B      13 (A) A    ->    19 (A) B      19 (A) A     
              -0.6114       -0.6114            0.0667        0.0667       

 Computing CCSD intemediates for later calculations in double precision
 Finished.

Running a double precision version
           CCSD Lambda amplitudes will be solved using DIIS.
           Start     Size      MaxIter   EConv     LConv     
           3         7         100       1.00e-07  1.00e-05  
 ------------------------------------------------------------------------------
            Enorm      Ldiff       Comment
 ------------------------------------------------------------------------------
     1     4.87e-02   3.73e-02     
     2     1.25e-02   4.46e-03     
     3     5.16e-03   1.73e-03     
     4     3.34e-03   1.11e-03     Switched to DIIS steps.
     5     1.32e-03   6.92e-04     
     6     7.07e-04   2.46e-04     
     7     2.58e-04   6.88e-05     
     8     9.71e-05   8.45e-06     
     9     2.79e-05   6.50e-06     
    10     1.34e-05   1.37e-06     
    11     6.30e-06   1.50e-07     
    12     3.15e-06   1.76e-07     
    13     1.38e-06   2.67e-08     
    14     6.00e-07   4.47e-08     
    15     3.13e-07   3.13e-08     
    16     1.51e-07   5.52e-09     
    17     9.10e-08   4.53e-09     
 ------------------------------------------------------------------------------
                                   CCSD Lambda converged.

 Computing density matrices in double precision...
           Orbital response amplitudes will be solved using DIIS.
           Start     Size      MaxIter   EConv     LConv     
           3         7         100       1.00e-06  1.00e-06  
 ------------------------------------------------------------------------------
            Enorm      Ldiff       Comment
 ------------------------------------------------------------------------------
     1     7.72e-02   2.36e-03     
     2     8.27e-02   3.45e-03     
     3     1.24e-01   3.44e-02     
     4     1.16e-02   5.83e-02     Switched to DIIS steps.
     5     2.39e-03   2.99e-04     
     6     1.08e-03   1.13e-04     
     7     3.35e-04   2.28e-04     
     8     5.98e-05   5.48e-05     
     9     1.64e-05   9.91e-06     
    10     8.12e-06   4.28e-07     
    11     1.50e-06   5.65e-07     
    12     5.00e-07   1.84e-07     
 ------------------------------------------------------------------------------
                                   Orbital response converged.

 Computing density matrices... Done.
 CCSD calculation:   CPU 149.92 s  wall 43.27 s

Current path: /canmo/ccsd/grad/
/g1_bb_aa
/g1_bb_bb
/g1_o1o1
/g1_o1o2
/g1_o1v1
/g1_o2v1
/g1_v1v1
/g1p_bb_aa
/g1p_bb_bb
/g1s_bb_aa
/g1s_bb_bb
/g2_o1o1o1o1
/g2_o1o1o1v1
/g2_o1o1v1v1
/g2_o1v1o1v1
/g2_o1v1v1v1
/g2_v1v1v1v1
/w_bb_aa
/w_bb_bb
 Transferring MO TPDM to AO TPDM
 Transferring g2_o1o1o1o1
 Transferring g2_o1o1o1v1
 Transferring g2_o1o1v1v1
 Transferring g2_o1v1o1v1
 Transferring g2_o1v1v1v1
 Transferring g2_v1v1v1v1
 Adding separable TPDM
 Computing TPDM gradient
 --------------------------------------------------------
 2e gradient
  Atom          X               Y               Z
 --------------------------------------------------------
    1        -13.541138        2.612490        0.000000  
    2         -1.112881      -12.443593       -0.000000  
    3         14.855883        6.081745        0.000000  
    4         -0.201864        3.749358       -0.000000  
 --------------------------------------------------------
 --------------------------------------------------------
 Final gradient
  Atom          X               Y               Z
 --------------------------------------------------------
    1        -13.541138        2.612490        0.000000  
    2         -1.112881      -12.443593       -0.000000  
    3         14.855883        6.081745        0.000000  
    4         -0.201864        3.749358       -0.000000  
 --------------------------------------------------------
 Analytic gradient from two-electron contribution:   CPU 99.68 s  wall 58.12 s

 Total ccman2 time:   CPU 260.31 s  wall 125.43 s


 --------------------------------------------------------------

                    Orbital Energies (a.u.)
 --------------------------------------------------------------

 Alpha MOs
 -- Occupied --
******* -15.752 -15.690 -10.578  -8.046  -8.043  -8.043  -1.449
 -1.106  -0.936  -0.732  -0.650  -0.611  -0.469  -0.463  -0.434
 -- Virtual --
  0.042   0.066   0.067   0.113   0.126   0.129   0.161   0.182
  0.191   0.211   0.231   0.248   0.256   0.271   0.306   0.360
  0.569   0.572   0.595   0.626   0.691   0.819   0.908   0.926
  0.973   1.000   1.075   1.114   1.140   1.165   1.202   1.219
  1.263   1.351   1.471   1.514   1.640   1.917   2.045   2.132
  2.161   2.370   2.578   2.609   2.669   2.696   2.819   2.910
  3.051   3.055   3.379   3.456   4.109   4.253   4.352   4.487
  4.756   5.418  10.312  26.632  26.704  27.081  36.599  37.130
219.155
 --------------------------------------------------------------

          Ground-State Mulliken Net Atomic Charges

     Atom                 Charge (a.u.)
  ----------------------------------------
      1 Cl                   -0.170562
      2 N                     0.138475
      3 N                    -0.186864
      4 H                     0.218951
  ----------------------------------------
  Sum of atomic charges =     0.000000

 -----------------------------------------------------------------
                    Cartesian Multipole Moments
 -----------------------------------------------------------------
    Charge (ESU x 10^10)
                 0.0000
    Dipole Moment (Debye)
         X      -0.8074      Y      -1.8583      Z      -0.0000
       Tot       2.0262
    Quadrupole Moments (Debye-Ang)
        XX     -26.5317     XY       2.0814     YY     -23.5201
        XZ       0.0000     YZ      -0.0000     ZZ     -24.3601
    Octopole Moments (Debye-Ang^2)
       XXX       9.1230    XXY      -3.7778    XYY      -2.3787
       YYY      -4.8930    XXZ      -0.0000    XYZ       0.0000
       YYZ      -0.0000    XZZ      -0.9191    YZZ      -0.1870
       ZZZ      -0.0000
    Hexadecapole Moments (Debye-Ang^3)
      XXXX    -230.4316   XXXY       1.1684   XXYY     -40.3987
      XYYY       6.3463   YYYY     -44.7732   XXXZ       0.0000
      XXYZ      -0.0000   XYYZ       0.0000   YYYZ      -0.0000
      XXZZ     -40.7609   XYZZ       0.5984   YYZZ     -11.9598
      XZZZ       0.0000   YZZZ      -0.0000   ZZZZ     -25.8030
 -----------------------------------------------------------------
 DrvMan completing analytic gradient of the correlated energy
 Correlated dipole moment
            1
    1  -0.3176698
    2  -0.7311273
    3  -0.0000001
 Energy read as -569.435779709
 Full Analytical Gradient: (in a.u., or Hartree/Bohr)
             1             2             3             4
    1   -0.00016227   -0.00053446    0.00081818   -0.00012145
    2   -0.00000234   -0.00048083    0.00029197    0.00019120
    3   -0.00000000   -0.00000000   -0.00000001    0.00000001
 Gradient time:  CPU 0.23 s  wall 1.88 s
 ----------------------------------------------------------------
             Standard Nuclear Orientation (Angstroms)
    I     Atom           X                Y                Z
 ----------------------------------------------------------------
    1      Cl      1.0292354668    -0.0719534736    -0.0000000000
    2      N      -0.7274803091     0.5954756290     0.0000000000
    3      N      -1.5916421290    -0.2454297661    -0.0000000000
    4      H      -1.2701458676    -1.2271119884    -0.0000000000
 ----------------------------------------------------------------
 Nuclear Repulsion Energy =    88.0185164757 hartrees
 There are       16 alpha and       16 beta electrons

                       Distance Matrix (Angstroms)
             Cl(  1)   N (  2)   N (  3)
   N (  2)  1.879232
   N (  3)  2.626613  1.205777
   H (  4)  2.573236  1.901660  1.032986

 Requested basis set is 6-311++G(d,p)
 There are 30 shells and 81 basis functions
 A cutoff of  1.0D-14 yielded    455 shell pairs
 There are      3389 function pairs (      3653 Cartesian)
 Smallest overlap matrix eigenvalue = 2.50E-04
 Guess MOs from SCF MO coefficient file

 -----------------------------------------------------------------------
  General SCF calculation program by
  Eric Jon Sundstrom, Paul Horn, Yuezhi Mao, Dmitri Zuev, Alec White,
  David Stuck, Shaama M.S., Shane Yost, Joonho Lee, David Small,
  Daniel Levine, Susi Lehtola, Hugh Burton, Evgeny Epifanovsky
 -----------------------------------------------------------------------
 Hartree-Fock
 using 4 threads for integral computing
 -------------------------------------------------------
 OpenMP Integral computing Module                
 Release: version 2.0, May 2017, Q-Chem Inc. Pleasanton 
 -------------------------------------------------------
 A restricted SCF calculation will be
 performed using DIIS
 SCF converges when DIIS error is below 1.0e-08
 ---------------------------------------
  Cycle       Energy         DIIS error
 ---------------------------------------
    1    -568.9206272592      5.97e-05  
    2    -568.9206300583      1.53e-05  
    3    -568.9206303508      7.38e-06  
    4    -568.9206304142      1.99e-06  
    5    -568.9206304257      9.08e-07  
    6    -568.9206304279      3.49e-07  
    7    -568.9206304283      2.15e-07  
    8    -568.9206304284      4.82e-08  
    9    -568.9206304284      1.71e-08  
   10    -568.9206304284      5.17e-09  Convergence criterion met
 ---------------------------------------
 SCF time:   CPU 2.55s  wall 3.00s 
 SCF   energy in the final basis set =     -568.9206304284
 Total energy in the final basis set =     -568.9206304284


 ------------------------------------------------------------------------------

   CCMAN2: suite of methods based on coupled cluster
           and equation of motion theories.

   Components:
   * libvmm-1.3-trunk
     by Evgeny Epifanovsky, Ilya Kaliman.
   * libtensor-2.5-trunk
     by Evgeny Epifanovsky, Michael Wormit, Dmitry Zuev, Sam Manzer, 
        Ilya Kaliman.
   * libcc-2.5-trunk
     by Evgeny Epifanovsky, Arik Landau, Tomasz Kus, Kirill Khistyaev, 
        Dmitry Zuev, Prashant Manohar, Xintian Feng, Anna Krylov, 
        Matthew Goldey, Alec White, Thomas Jagau, Kaushik Nanda, 
        Anastasia Gunina, Alexander Kunitsa, Joonho Lee.

   CCMAN original authors:
   Anna I. Krylov, C. David Sherrill, Steven R. Gwaltney,
   Edward F. C. Byrd (2000)
   Sergey V. Levchenko, Lyudmila V. Slipchenko, Tao Wang,
   Ana-Maria C. Cristian (2003)
   Piotr A. Pieniazek, C. Melania Oana, Evgeny Epifanovsky (2007)
   Prashant Manohar (2009)

 ------------------------------------------------------------------------------


 Allocating and initializing 3808MB of RAM...
 Calculation will run on 4 cores.


 Alpha MOs, Restricted
 -- Occupied --                  
-104.85  -15.75  -15.69  -10.58   -8.05   -8.04   -8.04   -1.45
  1 A     2 A     3 A     4 A     5 A     6 A     7 A     8 A                  
 -1.107  -0.935  -0.731  -0.650  -0.611  -0.469  -0.463  -0.434
  9 A    10 A    11 A    12 A    13 A    14 A    15 A    16 A                  
 -- Virtual --                   
  0.042   0.065   0.066   0.113   0.126   0.129   0.161   0.182
 17 A    18 A    19 A    20 A    21 A    22 A    23 A    24 A                  
  0.191   0.211   0.231   0.248   0.256   0.270   0.306   0.360
 25 A    26 A    27 A    28 A    29 A    30 A    31 A    32 A                  
  0.569   0.571   0.595   0.625   0.691   0.820   0.909   0.926
 33 A    34 A    35 A    36 A    37 A    38 A    39 A    40 A                  
  0.973   1.000   1.074   1.114   1.139   1.165   1.202   1.219
 41 A    42 A    43 A    44 A    45 A    46 A    47 A    48 A                  
  1.263   1.350   1.471   1.514   1.639   1.917   2.045   2.132
 49 A    50 A    51 A    52 A    53 A    54 A    55 A    56 A                  
  2.161   2.370   2.577   2.609   2.669   2.695   2.819   2.909
 57 A    58 A    59 A    60 A    61 A    62 A    63 A    64 A                  
  3.051   3.053   3.377   3.454   4.108   4.253   4.351   4.485
 65 A    66 A    67 A    68 A    69 A    70 A    71 A    72 A                  
  4.755   5.418  10.311  26.632  26.703  27.081  36.599  37.124
 73 A    74 A    75 A    76 A    77 A    78 A    79 A    80 A                  
219.155
 81 A                                                                          

 Beta MOs, Restricted
 -- Occupied --                  
-104.85  -15.75  -15.69  -10.58   -8.05   -8.04   -8.04   -1.45
  1 A     2 A     3 A     4 A     5 A     6 A     7 A     8 A                  
 -1.107  -0.935  -0.731  -0.650  -0.611  -0.469  -0.463  -0.434
  9 A    10 A    11 A    12 A    13 A    14 A    15 A    16 A                  
 -- Virtual --                   
  0.042   0.065   0.066   0.113   0.126   0.129   0.161   0.182
 17 A    18 A    19 A    20 A    21 A    22 A    23 A    24 A                  
  0.191   0.211   0.231   0.248   0.256   0.270   0.306   0.360
 25 A    26 A    27 A    28 A    29 A    30 A    31 A    32 A                  
  0.569   0.571   0.595   0.625   0.691   0.820   0.909   0.926
 33 A    34 A    35 A    36 A    37 A    38 A    39 A    40 A                  
  0.973   1.000   1.074   1.114   1.139   1.165   1.202   1.219
 41 A    42 A    43 A    44 A    45 A    46 A    47 A    48 A                  
  1.263   1.350   1.471   1.514   1.639   1.917   2.045   2.132
 49 A    50 A    51 A    52 A    53 A    54 A    55 A    56 A                  
  2.161   2.370   2.577   2.609   2.669   2.695   2.819   2.909
 57 A    58 A    59 A    60 A    61 A    62 A    63 A    64 A                  
  3.051   3.053   3.377   3.454   4.108   4.253   4.351   4.485
 65 A    66 A    67 A    68 A    69 A    70 A    71 A    72 A                  
  4.755   5.418  10.311  26.632  26.703  27.081  36.599  37.124
 73 A    74 A    75 A    76 A    77 A    78 A    79 A    80 A                  
219.155
 81 A                                                                          

 Occupation and symmetry of molecular orbitals

 Point group: C1 (1 irreducible representation).

                           A     All 
 -------------------------------------
 All molecular orbitals:
  - Alpha                  81    81  
  - Beta                   81    81  
 -------------------------------------
 Alpha orbitals:
  - Frozen occupied        7     7   
  - Active occupied        9     9   
  - Active virtual         65    65  
  - Frozen virtual         0     0   
 -------------------------------------
 Beta orbitals:
  - Frozen occupied        7     7   
  - Active occupied        9     9   
  - Active virtual         65    65  
  - Frozen virtual         0     0   
 -------------------------------------

 Import integrals:   CPU 0.00 s  wall 0.00 s

 Import integrals:   CPU 6.18 s  wall 11.19 s

 MP2 amplitudes:   CPU 0.03 s  wall 0.24 s

Running a double precision version
           CCSD T amplitudes will be solved using DIIS.

           Start     Size      MaxIter   EConv     TConv     
           3         7         100       1.00e-07  1.00e-05  
 ------------------------------------------------------------------------------
           Energy (a.u.)   Ediff      Tdiff       Comment
 ------------------------------------------------------------------------------
          -569.41740912                           
     1    -569.41358032   3.83e-03   6.78e-01     
     2    -569.43304355   1.95e-02   9.03e-02     
     3    -569.43251184   5.32e-04   4.15e-02     
     4    -569.43476538   2.25e-03   1.32e-02     Switched to DIIS steps.
     5    -569.43569299   9.28e-04   1.19e-02     
     6    -569.43575442   6.14e-05   2.16e-03     
     7    -569.43576804   1.36e-05   1.25e-03     
     8    -569.43577548   7.45e-06   5.67e-04     
     9    -569.43577922   3.74e-06   3.19e-04     
    10    -569.43577918   4.85e-08   7.18e-05     
    11    -569.43577905   1.30e-07   3.22e-05     
    12    -569.43577902   2.77e-08   1.57e-05     
    13    -569.43577900   1.48e-08   5.21e-06     
 ------------------------------------------------------------------------------
          -569.43577900                           CCSD T converged.

End of double precision
 SCF energy                 = -568.92063043
 MP2 energy                 = -569.41740912
 CCSD correlation energy     =   -0.51514857
 CCSD total energy           = -569.43577900

 CCSD  T1^2 = 0.0125  T2^2 = 0.2023  Leading amplitudes:

 Amplitude    Orbitals with energies
 -0.0269       15 (A) A                  ->    19 (A) A                   
              -0.4630                          0.0664                     
 -0.0269       15 (A) B                  ->    19 (A) B                   
              -0.4630                          0.0664                     
 -0.0256       11 (A) A                  ->    18 (A) A                   
              -0.7314                          0.0654                     
 -0.0256       11 (A) B                  ->    18 (A) B                   
              -0.7314                          0.0654                     

 Amplitude    Orbitals with energies
 -0.0946       13 (A) A      13 (A) B    ->    19 (A) A      19 (A) B     
              -0.6108       -0.6108            0.0664        0.0664       
  0.0946       13 (A) A      13 (A) B    ->    19 (A) B      19 (A) A     
              -0.6108       -0.6108            0.0664        0.0664       
  0.0946       13 (A) B      13 (A) A    ->    19 (A) A      19 (A) B     
              -0.6108       -0.6108            0.0664        0.0664       
 -0.0946       13 (A) B      13 (A) A    ->    19 (A) B      19 (A) A     
              -0.6108       -0.6108            0.0664        0.0664       

 Computing CCSD intemediates for later calculations in double precision
 Finished.

Running a double precision version
           CCSD Lambda amplitudes will be solved using DIIS.
           Start     Size      MaxIter   EConv     LConv     
           3         7         100       1.00e-07  1.00e-05  
 ------------------------------------------------------------------------------
            Enorm      Ldiff       Comment
 ------------------------------------------------------------------------------
     1     4.88e-02   3.74e-02     
     2     1.25e-02   4.46e-03     
     3     5.16e-03   1.73e-03     
     4     3.34e-03   1.12e-03     Switched to DIIS steps.
     5     1.33e-03   6.93e-04     
     6     7.08e-04   2.47e-04     
     7     2.59e-04   6.90e-05     
     8     9.75e-05   8.50e-06     
     9     2.80e-05   6.56e-06     
    10     1.34e-05   1.39e-06     
    11     6.31e-06   1.57e-07     
    12     3.15e-06   1.75e-07     
    13     1.38e-06   2.73e-08     
    14     6.02e-07   4.47e-08     
    15     3.14e-07   3.14e-08     
    16     1.51e-07   5.49e-09     
    17     9.14e-08   4.53e-09     
 ------------------------------------------------------------------------------
                                   CCSD Lambda converged.

 Computing density matrices in double precision...
           Orbital response amplitudes will be solved using DIIS.
           Start     Size      MaxIter   EConv     LConv     
           3         7         100       1.00e-06  1.00e-06  
 ------------------------------------------------------------------------------
            Enorm      Ldiff       Comment
 ------------------------------------------------------------------------------
     1     7.73e-02   2.37e-03     
     2     8.28e-02   3.53e-03     
     3     1.24e-01   3.46e-02     
     4     1.17e-02   5.86e-02     Switched to DIIS steps.
     5     2.41e-03   3.14e-04     
     6     1.08e-03   1.14e-04     
     7     3.37e-04   2.27e-04     
     8     6.03e-05   5.49e-05     
     9     1.66e-05   9.93e-06     
    10     8.19e-06   4.33e-07     
    11     1.51e-06   5.62e-07     
    12     5.04e-07   1.85e-07     
 ------------------------------------------------------------------------------
                                   Orbital response converged.

 Computing density matrices... Done.
 CCSD calculation:   CPU 149.78 s  wall 43.10 s

Current path: /canmo/ccsd/grad/
/g1_bb_aa
/g1_bb_bb
/g1_o1o1
/g1_o1o2
/g1_o1v1
/g1_o2v1
/g1_v1v1
/g1p_bb_aa
/g1p_bb_bb
/g1s_bb_aa
/g1s_bb_bb
/g2_o1o1o1o1
/g2_o1o1o1v1
/g2_o1o1v1v1
/g2_o1v1o1v1
/g2_o1v1v1v1
/g2_v1v1v1v1
/w_bb_aa
/w_bb_bb
 Transferring MO TPDM to AO TPDM
 Transferring g2_o1o1o1o1
 Transferring g2_o1o1o1v1
 Transferring g2_o1o1v1v1
 Transferring g2_o1v1o1v1
 Transferring g2_o1v1v1v1
 Transferring g2_v1v1v1v1
 Adding separable TPDM
 Computing TPDM gradient
 --------------------------------------------------------
 2e gradient
  Atom          X               Y               Z
 --------------------------------------------------------
    1        -13.541142        2.615495        0.000000  
    2         -1.102472      -12.418003       -0.000000  
    3         14.853940        6.058793        0.000000  
    4         -0.210325        3.743716       -0.000000  
 --------------------------------------------------------
 --------------------------------------------------------
 Final gradient
  Atom          X               Y               Z
 --------------------------------------------------------
    1        -13.541142        2.615495        0.000000  
    2         -1.102472      -12.418003       -0.000000  
    3         14.853940        6.058793        0.000000  
    4         -0.210325        3.743716       -0.000000  
 --------------------------------------------------------
 Analytic gradient from two-electron contribution:   CPU 99.44 s  wall 66.77 s

 Total ccman2 time:   CPU 260.56 s  wall 129.39 s


 --------------------------------------------------------------

                    Orbital Energies (a.u.)
 --------------------------------------------------------------

 Alpha MOs
 -- Occupied --
******* -15.752 -15.690 -10.578  -8.046  -8.043  -8.043  -1.448
 -1.107  -0.935  -0.731  -0.650  -0.611  -0.469  -0.463  -0.434
 -- Virtual --
  0.042   0.065   0.066   0.113   0.126   0.129   0.161   0.182
  0.191   0.211   0.231   0.248   0.256   0.270   0.306   0.360
  0.569   0.571   0.595   0.625   0.691   0.820   0.909   0.926
  0.973   1.000   1.074   1.114   1.139   1.165   1.202   1.219
  1.263   1.350   1.471   1.514   1.639   1.917   2.045   2.132
  2.161   2.370   2.577   2.609   2.669   2.695   2.819   2.909
  3.051   3.053   3.377   3.454   4.108   4.253   4.351   4.485
  4.755   5.418  10.311  26.632  26.703  27.081  36.599  37.124
219.155
 --------------------------------------------------------------

          Ground-State Mulliken Net Atomic Charges

     Atom                 Charge (a.u.)
  ----------------------------------------
      1 Cl                   -0.169683
      2 N                     0.138009
      3 N                    -0.186753
      4 H                     0.218427
  ----------------------------------------
  Sum of atomic charges =     0.000000

 -----------------------------------------------------------------
                    Cartesian Multipole Moments
 -----------------------------------------------------------------
    Charge (ESU x 10^10)
                 0.0000
    Dipole Moment (Debye)
         X      -0.7957      Y      -1.8578      Z      -0.0000
       Tot       2.0211
    Quadrupole Moments (Debye-Ang)
        XX     -26.5356     XY       2.0783     YY     -23.5268
        XZ       0.0000     YZ      -0.0000     ZZ     -24.3633
    Octopole Moments (Debye-Ang^2)
       XXX       9.2191    XXY      -3.7732    XYY      -2.3536
       YYY      -4.8906    XXZ      -0.0000    XYZ       0.0000
       YYZ      -0.0000    XZZ      -0.8972    YZZ      -0.1875
       ZZZ      -0.0000
    Hexadecapole Moments (Debye-Ang^3)
      XXXX    -230.6892   XXXY       1.1499   XXYY     -40.4456
      XYYY       6.3279   YYYY     -44.7930   XXXZ       0.0000
      XXYZ      -0.0000   XYYZ       0.0000   YYYZ      -0.0000
      XXZZ     -40.7998   XYZZ       0.5948   YYZZ     -11.9629
      XZZZ       0.0000   YZZZ      -0.0000   ZZZZ     -25.8063
 -----------------------------------------------------------------
 DrvMan completing analytic gradient of the correlated energy
 Correlated dipole moment
            1
    1  -0.3130612
    2  -0.7309322
    3  -0.0000000
 Energy read as -569.435779003
 Full Analytical Gradient: (in a.u., or Hartree/Bohr)
             1             2             3             4
    1    0.00021012    0.00082049   -0.00120274    0.00017214
    2    0.00000380    0.00069386   -0.00053147   -0.00016620
    3    0.00000000   -0.00000000   -0.00000000    0.00000000
 Gradient time:  CPU 0.25 s  wall 1.61 s
 ----------------------------------------------------------------
             Standard Nuclear Orientation (Angstroms)
    I     Atom           X                Y                Z
 ----------------------------------------------------------------
    1      Cl      1.0292354668    -0.0719534736    -0.0000000000
    2      N      -0.7274803091     0.5954756290     0.0000000000
    3      N      -1.5906421290    -0.2444297661    -0.0000000000
    4      H      -1.2701458676    -1.2271119884    -0.0000000000
 ----------------------------------------------------------------
 Nuclear Repulsion Energy =    88.0512586809 hartrees
 There are       16 alpha and       16 beta electrons

                       Distance Matrix (Angstroms)
             Cl(  1)   N (  2)   N (  3)
   N (  2)  1.879232
   N (  3)  2.625549  1.204363
   H (  4)  2.573236  1.901660  1.033626

 Requested basis set is 6-311++G(d,p)
 There are 30 shells and 81 basis functions
 A cutoff of  1.0D-14 yielded    455 shell pairs
 There are      3389 function pairs (      3653 Cartesian)
 Smallest overlap matrix eigenvalue = 2.48E-04
 Guess MOs from SCF MO coefficient file

 -----------------------------------------------------------------------
  General SCF calculation program by
  Eric Jon Sundstrom, Paul Horn, Yuezhi Mao, Dmitri Zuev, Alec White,
  David Stuck, Shaama M.S., Shane Yost, Joonho Lee, David Small,
  Daniel Levine, Susi Lehtola, Hugh Burton, Evgeny Epifanovsky
 -----------------------------------------------------------------------
 Hartree-Fock
 using 4 threads for integral computing
 -------------------------------------------------------
 OpenMP Integral computing Module                
 Release: version 2.0, May 2017, Q-Chem Inc. Pleasanton 
 -------------------------------------------------------
 A restricted SCF calculation will be
 performed using DIIS
 SCF converges when DIIS error is below 1.0e-08
 ---------------------------------------
  Cycle       Energy         DIIS error
 ---------------------------------------
    1    -568.9207675692      5.11e-05  
    2    -568.9207694731      1.36e-05  
    3    -568.9207696794      7.63e-06  
    4    -568.9207697360      2.24e-06  
    5    -568.9207697464      1.18e-06  
    6    -568.9207697492      4.63e-07  
    7    -568.9207697498      1.85e-07  
    8    -568.9207697499      4.92e-08  
    9    -568.9207697499      1.25e-08  
   10    -568.9207697499      3.95e-09  Convergence criterion met
 ---------------------------------------
 SCF time:   CPU 2.58s  wall 3.00s 
 SCF   energy in the final basis set =     -568.9207697499
 Total energy in the final basis set =     -568.9207697499


 ------------------------------------------------------------------------------

   CCMAN2: suite of methods based on coupled cluster
           and equation of motion theories.

   Components:
   * libvmm-1.3-trunk
     by Evgeny Epifanovsky, Ilya Kaliman.
   * libtensor-2.5-trunk
     by Evgeny Epifanovsky, Michael Wormit, Dmitry Zuev, Sam Manzer, 
        Ilya Kaliman.
   * libcc-2.5-trunk
     by Evgeny Epifanovsky, Arik Landau, Tomasz Kus, Kirill Khistyaev, 
        Dmitry Zuev, Prashant Manohar, Xintian Feng, Anna Krylov, 
        Matthew Goldey, Alec White, Thomas Jagau, Kaushik Nanda, 
        Anastasia Gunina, Alexander Kunitsa, Joonho Lee.

   CCMAN original authors:
   Anna I. Krylov, C. David Sherrill, Steven R. Gwaltney,
   Edward F. C. Byrd (2000)
   Sergey V. Levchenko, Lyudmila V. Slipchenko, Tao Wang,
   Ana-Maria C. Cristian (2003)
   Piotr A. Pieniazek, C. Melania Oana, Evgeny Epifanovsky (2007)
   Prashant Manohar (2009)

 ------------------------------------------------------------------------------


 Allocating and initializing 3808MB of RAM...
 Calculation will run on 4 cores.


 Alpha MOs, Restricted
 -- Occupied --                  
-104.85  -15.75  -15.69  -10.58   -8.05   -8.04   -8.04   -1.45
  1 A     2 A     3 A     4 A     5 A     6 A     7 A     8 A                  
 -1.106  -0.935  -0.732  -0.650  -0.611  -0.469  -0.463  -0.434
  9 A    10 A    11 A    12 A    13 A    14 A    15 A    16 A                  
 -- Virtual --                   
  0.042   0.066   0.067   0.113   0.126   0.129   0.161   0.182
 17 A    18 A    19 A    20 A    21 A    22 A    23 A    24 A                  
  0.191   0.210   0.231   0.248   0.256   0.270   0.306   0.360
 25 A    26 A    27 A    28 A    29 A    30 A    31 A    32 A                  
  0.569   0.572   0.595   0.626   0.691   0.819   0.908   0.926
 33 A    34 A    35 A    36 A    37 A    38 A    39 A    40 A                  
  0.973   1.000   1.074   1.115   1.140   1.165   1.203   1.219
 41 A    42 A    43 A    44 A    45 A    46 A    47 A    48 A                  
  1.263   1.351   1.471   1.514   1.639   1.917   2.044   2.132
 49 A    50 A    51 A    52 A    53 A    54 A    55 A    56 A                  
  2.160   2.370   2.577   2.609   2.669   2.696   2.820   2.909
 57 A    58 A    59 A    60 A    61 A    62 A    63 A    64 A                  
  3.051   3.054   3.379   3.455   4.109   4.253   4.352   4.487
 65 A    66 A    67 A    68 A    69 A    70 A    71 A    72 A                  
  4.755   5.416  10.312  26.632  26.704  27.081  36.599  37.130
 73 A    74 A    75 A    76 A    77 A    78 A    79 A    80 A                  
219.155
 81 A                                                                          

 Beta MOs, Restricted
 -- Occupied --                  
-104.85  -15.75  -15.69  -10.58   -8.05   -8.04   -8.04   -1.45
  1 A     2 A     3 A     4 A     5 A     6 A     7 A     8 A                  
 -1.106  -0.935  -0.732  -0.650  -0.611  -0.469  -0.463  -0.434
  9 A    10 A    11 A    12 A    13 A    14 A    15 A    16 A                  
 -- Virtual --                   
  0.042   0.066   0.067   0.113   0.126   0.129   0.161   0.182
 17 A    18 A    19 A    20 A    21 A    22 A    23 A    24 A                  
  0.191   0.210   0.231   0.248   0.256   0.270   0.306   0.360
 25 A    26 A    27 A    28 A    29 A    30 A    31 A    32 A                  
  0.569   0.572   0.595   0.626   0.691   0.819   0.908   0.926
 33 A    34 A    35 A    36 A    37 A    38 A    39 A    40 A                  
  0.973   1.000   1.074   1.115   1.140   1.165   1.203   1.219
 41 A    42 A    43 A    44 A    45 A    46 A    47 A    48 A                  
  1.263   1.351   1.471   1.514   1.639   1.917   2.044   2.132
 49 A    50 A    51 A    52 A    53 A    54 A    55 A    56 A                  
  2.160   2.370   2.577   2.609   2.669   2.696   2.820   2.909
 57 A    58 A    59 A    60 A    61 A    62 A    63 A    64 A                  
  3.051   3.054   3.379   3.455   4.109   4.253   4.352   4.487
 65 A    66 A    67 A    68 A    69 A    70 A    71 A    72 A                  
  4.755   5.416  10.312  26.632  26.704  27.081  36.599  37.130
 73 A    74 A    75 A    76 A    77 A    78 A    79 A    80 A                  
219.155
 81 A                                                                          

 Occupation and symmetry of molecular orbitals

 Point group: C1 (1 irreducible representation).

                           A     All 
 -------------------------------------
 All molecular orbitals:
  - Alpha                  81    81  
  - Beta                   81    81  
 -------------------------------------
 Alpha orbitals:
  - Frozen occupied        7     7   
  - Active occupied        9     9   
  - Active virtual         65    65  
  - Frozen virtual         0     0   
 -------------------------------------
 Beta orbitals:
  - Frozen occupied        7     7   
  - Active occupied        9     9   
  - Active virtual         65    65  
  - Frozen virtual         0     0   
 -------------------------------------

 Import integrals:   CPU 0.00 s  wall 0.01 s

 Import integrals:   CPU 5.86 s  wall 10.44 s

 MP2 amplitudes:   CPU 0.03 s  wall 0.28 s

Running a double precision version
           CCSD T amplitudes will be solved using DIIS.

           Start     Size      MaxIter   EConv     TConv     
           3         7         100       1.00e-07  1.00e-05  
 ------------------------------------------------------------------------------
           Energy (a.u.)   Ediff      Tdiff       Comment
 ------------------------------------------------------------------------------
          -569.41739657                           
     1    -569.41362002   3.78e-03   6.78e-01     
     2    -569.43304395   1.94e-02   9.02e-02     
     3    -569.43252034   5.24e-04   4.15e-02     
     4    -569.43476816   2.25e-03   1.32e-02     Switched to DIIS steps.
     5    -569.43569350   9.25e-04   1.19e-02     
     6    -569.43575467   6.12e-05   2.15e-03     
     7    -569.43576823   1.36e-05   1.25e-03     
     8    -569.43577565   7.42e-06   5.66e-04     
     9    -569.43577937   3.72e-06   3.18e-04     
    10    -569.43577932   4.70e-08   7.16e-05     
    11    -569.43577919   1.31e-07   3.22e-05     
    12    -569.43577916   2.74e-08   1.57e-05     
    13    -569.43577915   1.55e-08   5.20e-06     
 ------------------------------------------------------------------------------
          -569.43577915                           CCSD T converged.

End of double precision
 SCF energy                 = -568.92076975
 MP2 energy                 = -569.41739657
 CCSD correlation energy     =   -0.51500940
 CCSD total energy           = -569.43577915

 CCSD  T1^2 = 0.0125  T2^2 = 0.2021  Leading amplitudes:

 Amplitude    Orbitals with energies
 -0.0269       15 (A) A                  ->    19 (A) A                   
              -0.4629                          0.0668                     
 -0.0269       15 (A) B                  ->    19 (A) B                   
              -0.4629                          0.0668                     
 -0.0256       11 (A) A                  ->    18 (A) A                   
              -0.7315                          0.0655                     
 -0.0256       11 (A) B                  ->    18 (A) B                   
              -0.7315                          0.0655                     

 Amplitude    Orbitals with energies
 -0.0943       13 (A) A      13 (A) B    ->    19 (A) A      19 (A) B     
              -0.6114       -0.6114            0.0668        0.0668       
  0.0943       13 (A) A      13 (A) B    ->    19 (A) B      19 (A) A     
              -0.6114       -0.6114            0.0668        0.0668       
  0.0943       13 (A) B      13 (A) A    ->    19 (A) A      19 (A) B     
              -0.6114       -0.6114            0.0668        0.0668       
 -0.0943       13 (A) B      13 (A) A    ->    19 (A) B      19 (A) A     
              -0.6114       -0.6114            0.0668        0.0668       

 Computing CCSD intemediates for later calculations in double precision
 Finished.

Running a double precision version
           CCSD Lambda amplitudes will be solved using DIIS.
           Start     Size      MaxIter   EConv     LConv     
           3         7         100       1.00e-07  1.00e-05  
 ------------------------------------------------------------------------------
            Enorm      Ldiff       Comment
 ------------------------------------------------------------------------------
     1     4.87e-02   3.73e-02     
     2     1.25e-02   4.46e-03     
     3     5.15e-03   1.73e-03     
     4     3.34e-03   1.11e-03     Switched to DIIS steps.
     5     1.32e-03   6.92e-04     
     6     7.07e-04   2.46e-04     
     7     2.58e-04   6.86e-05     
     8     9.71e-05   8.50e-06     
     9     2.79e-05   6.53e-06     
    10     1.34e-05   1.37e-06     
    11     6.30e-06   1.53e-07     
    12     3.15e-06   1.76e-07     
    13     1.38e-06   2.68e-08     
    14     6.00e-07   4.45e-08     
    15     3.13e-07   3.12e-08     
    16     1.51e-07   5.42e-09     
    17     9.10e-08   4.46e-09     
 ------------------------------------------------------------------------------
                                   CCSD Lambda converged.

 Computing density matrices in double precision...
           Orbital response amplitudes will be solved using DIIS.
           Start     Size      MaxIter   EConv     LConv     
           3         7         100       1.00e-06  1.00e-06  
 ------------------------------------------------------------------------------
            Enorm      Ldiff       Comment
 ------------------------------------------------------------------------------
     1     7.72e-02   2.33e-03     
     2     8.26e-02   3.42e-03     
     3     1.24e-01   3.43e-02     
     4     1.17e-02   5.82e-02     Switched to DIIS steps.
     5     2.39e-03   3.02e-04     
     6     1.08e-03   1.13e-04     
     7     3.35e-04   2.28e-04     
     8     5.95e-05   5.49e-05     
     9     1.64e-05   9.86e-06     
    10     8.10e-06   4.24e-07     
    11     1.50e-06   5.61e-07     
    12     5.00e-07   1.84e-07     
 ------------------------------------------------------------------------------
                                   Orbital response converged.

 Computing density matrices... Done.
 CCSD calculation:   CPU 149.04 s  wall 46.65 s

Current path: /canmo/ccsd/grad/
/g1_bb_aa
/g1_bb_bb
/g1_o1o1
/g1_o1o2
/g1_o1v1
/g1_o2v1
/g1_v1v1
/g1p_bb_aa
/g1p_bb_bb
/g1s_bb_aa
/g1s_bb_bb
/g2_o1o1o1o1
/g2_o1o1o1v1
/g2_o1o1v1v1
/g2_o1v1o1v1
/g2_o1v1v1v1
/g2_v1v1v1v1
/w_bb_aa
/w_bb_bb
 Transferring MO TPDM to AO TPDM
 Transferring g2_o1o1o1o1
 Transferring g2_o1o1o1v1
 Transferring g2_o1o1v1v1
 Transferring g2_o1v1o1v1
 Transferring g2_o1v1v1v1
 Transferring g2_v1v1v1v1
 Adding separable TPDM
 Computing TPDM gradient
 --------------------------------------------------------
 2e gradient
  Atom          X               Y               Z
 --------------------------------------------------------
    1        -13.539773        2.614784        0.000000  
    2         -1.122021      -12.428800       -0.000000  
    3         14.867737        6.069193        0.000000  
    4         -0.205944        3.744823       -0.000000  
 --------------------------------------------------------
 --------------------------------------------------------
 Final gradient
  Atom          X               Y               Z
 --------------------------------------------------------
    1        -13.539773        2.614784        0.000000  
    2         -1.122021      -12.428800       -0.000000  
    3         14.867737        6.069193        0.000000  
    4         -0.205944        3.744823       -0.000000  
 --------------------------------------------------------
 Analytic gradient from two-electron contribution:   CPU 100.10 s  wall 70.44 s

 Total ccman2 time:   CPU 260.22 s  wall 135.82 s


 --------------------------------------------------------------

                    Orbital Energies (a.u.)
 --------------------------------------------------------------

 Alpha MOs
 -- Occupied --
******* -15.752 -15.690 -10.578  -8.046  -8.043  -8.043  -1.449
 -1.106  -0.935  -0.732  -0.650  -0.611  -0.469  -0.463  -0.434
 -- Virtual --
  0.042   0.066   0.067   0.113   0.126   0.129   0.161   0.182
  0.191   0.210   0.231   0.248   0.256   0.270   0.306   0.360
  0.569   0.572   0.595   0.626   0.691   0.819   0.908   0.926
  0.973   1.000   1.074   1.115   1.140   1.165   1.203   1.219
  1.263   1.351   1.471   1.514   1.639   1.917   2.044   2.132
  2.160   2.370   2.577   2.609   2.669   2.696   2.820   2.909
  3.051   3.054   3.379   3.455   4.109   4.253   4.352   4.487
  4.755   5.416  10.312  26.632  26.704  27.081  36.599  37.130
219.155
 --------------------------------------------------------------

          Ground-State Mulliken Net Atomic Charges

     Atom                 Charge (a.u.)
  ----------------------------------------
      1 Cl                   -0.170346
      2 N                     0.138269
      3 N                    -0.186478
      4 H                     0.218555
  ----------------------------------------
  Sum of atomic charges =    -0.000000

 -----------------------------------------------------------------
                    Cartesian Multipole Moments
 -----------------------------------------------------------------
    Charge (ESU x 10^10)
                 0.0000
    Dipole Moment (Debye)
         X      -0.8055      Y      -1.8580      Z      -0.0000
       Tot       2.0251
    Quadrupole Moments (Debye-Ang)
        XX     -26.5295     XY       2.0808     YY     -23.5256
        XZ       0.0000     YZ      -0.0000     ZZ     -24.3613
    Octopole Moments (Debye-Ang^2)
       XXX       9.1494    XXY      -3.7813    XYY      -2.3666
       YYY      -4.9027    XXZ      -0.0000    XYZ      -0.0000
       YYZ      -0.0000    XZZ      -0.9110    YZZ      -0.1908
       ZZZ      -0.0000
    Hexadecapole Moments (Debye-Ang^3)
      XXXX    -230.5296   XXXY       1.1922   XXYY     -40.4223
      XYYY       6.3571   YYYY     -44.7826   XXXZ       0.0000
      XXYZ      -0.0000   XYYZ       0.0000   YYYZ      -0.0000
      XXZZ     -40.7778   XYZZ       0.6038   YYZZ     -11.9608
      XZZZ       0.0000   YZZZ      -0.0000   ZZZZ     -25.8040
 -----------------------------------------------------------------
 DrvMan completing analytic gradient of the correlated energy
 Correlated dipole moment
            1
    1  -0.3169083
    2  -0.7309901
    3  -0.0000000
 Energy read as -569.435779146
 Full Analytical Gradient: (in a.u., or Hartree/Bohr)
             1             2             3             4
    1   -0.00004415   -0.00048629    0.00022122    0.00030923
    2    0.00006283   -0.00079991    0.00134654   -0.00060947
    3    0.00000000   -0.00000000   -0.00000000    0.00000000
 Gradient time:  CPU 0.25 s  wall 2.11 s
 ----------------------------------------------------------------
             Standard Nuclear Orientation (Angstroms)
    I     Atom           X                Y                Z
 ----------------------------------------------------------------
    1      Cl      1.0292354668    -0.0719534736    -0.0000000000
    2      N      -0.7274803091     0.5954756290     0.0000000000
    3      N      -1.5906421290    -0.2464297661    -0.0000000000
    4      H      -1.2701458676    -1.2271119884    -0.0000000000
 ----------------------------------------------------------------
 Nuclear Repulsion Energy =    88.0317356687 hartrees
 There are       16 alpha and       16 beta electrons

                       Distance Matrix (Angstroms)
             Cl(  1)   N (  2)   N (  3)
   N (  2)  1.879232
   N (  3)  2.625681  1.205758
   H (  4)  2.573236  1.901660  1.031725

 Requested basis set is 6-311++G(d,p)
 There are 30 shells and 81 basis functions
 A cutoff of  1.0D-14 yielded    455 shell pairs
 There are      3389 function pairs (      3653 Cartesian)
 Smallest overlap matrix eigenvalue = 2.50E-04
 Guess MOs from SCF MO coefficient file

 -----------------------------------------------------------------------
  General SCF calculation program by
  Eric Jon Sundstrom, Paul Horn, Yuezhi Mao, Dmitri Zuev, Alec White,
  David Stuck, Shaama M.S., Shane Yost, Joonho Lee, David Small,
  Daniel Levine, Susi Lehtola, Hugh Burton, Evgeny Epifanovsky
 -----------------------------------------------------------------------
 Hartree-Fock
 using 4 threads for integral computing
 -------------------------------------------------------
 OpenMP Integral computing Module                
 Release: version 2.0, May 2017, Q-Chem Inc. Pleasanton 
 -------------------------------------------------------
 A restricted SCF calculation will be
 performed using DIIS
 SCF converges when DIIS error is below 1.0e-08
 ---------------------------------------
  Cycle       Energy         DIIS error
 ---------------------------------------
    1    -568.9206662080      6.59e-05  
    2    -568.9206695916      1.79e-05  
    3    -568.9206699265      1.17e-05  
    4    -568.9206700372      2.89e-06  
    5    -568.9206700546      1.32e-06  
    6    -568.9206700584      5.65e-07  
    7    -568.9206700592      1.95e-07  
    8    -568.9206700593      5.78e-08  
    9    -568.9206700593      1.50e-08  
   10    -568.9206700593      4.13e-09  Convergence criterion met
 ---------------------------------------
 SCF time:   CPU 2.48s  wall 4.00s 
 SCF   energy in the final basis set =     -568.9206700593
 Total energy in the final basis set =     -568.9206700593


 ------------------------------------------------------------------------------

   CCMAN2: suite of methods based on coupled cluster
           and equation of motion theories.

   Components:
   * libvmm-1.3-trunk
     by Evgeny Epifanovsky, Ilya Kaliman.
   * libtensor-2.5-trunk
     by Evgeny Epifanovsky, Michael Wormit, Dmitry Zuev, Sam Manzer, 
        Ilya Kaliman.
   * libcc-2.5-trunk
     by Evgeny Epifanovsky, Arik Landau, Tomasz Kus, Kirill Khistyaev, 
        Dmitry Zuev, Prashant Manohar, Xintian Feng, Anna Krylov, 
        Matthew Goldey, Alec White, Thomas Jagau, Kaushik Nanda, 
        Anastasia Gunina, Alexander Kunitsa, Joonho Lee.

   CCMAN original authors:
   Anna I. Krylov, C. David Sherrill, Steven R. Gwaltney,
   Edward F. C. Byrd (2000)
   Sergey V. Levchenko, Lyudmila V. Slipchenko, Tao Wang,
   Ana-Maria C. Cristian (2003)
   Piotr A. Pieniazek, C. Melania Oana, Evgeny Epifanovsky (2007)
   Prashant Manohar (2009)

 ------------------------------------------------------------------------------


 Allocating and initializing 3808MB of RAM...
 Calculation will run on 4 cores.


 Alpha MOs, Restricted
 -- Occupied --                  
-104.85  -15.75  -15.69  -10.58   -8.05   -8.04   -8.04   -1.45
  1 A     2 A     3 A     4 A     5 A     6 A     7 A     8 A                  
 -1.107  -0.936  -0.731  -0.650  -0.611  -0.469  -0.463  -0.434
  9 A    10 A    11 A    12 A    13 A    14 A    15 A    16 A                  
 -- Virtual --                   
  0.042   0.065   0.066   0.113   0.126   0.129   0.161   0.182
 17 A    18 A    19 A    20 A    21 A    22 A    23 A    24 A                  
  0.191   0.211   0.231   0.248   0.256   0.271   0.306   0.360
 25 A    26 A    27 A    28 A    29 A    30 A    31 A    32 A                  
  0.569   0.571   0.595   0.625   0.691   0.820   0.909   0.926
 33 A    34 A    35 A    36 A    37 A    38 A    39 A    40 A                  
  0.973   0.999   1.074   1.114   1.139   1.165   1.202   1.219
 41 A    42 A    43 A    44 A    45 A    46 A    47 A    48 A                  
  1.263   1.350   1.471   1.514   1.640   1.917   2.046   2.133
 49 A    50 A    51 A    52 A    53 A    54 A    55 A    56 A                  
  2.162   2.370   2.578   2.609   2.669   2.695   2.819   2.910
 57 A    58 A    59 A    60 A    61 A    62 A    63 A    64 A                  
  3.051   3.053   3.378   3.455   4.108   4.253   4.351   4.485
 65 A    66 A    67 A    68 A    69 A    70 A    71 A    72 A                  
  4.755   5.420  10.311  26.632  26.703  27.081  36.600  37.124
 73 A    74 A    75 A    76 A    77 A    78 A    79 A    80 A                  
219.155
 81 A                                                                          

 Beta MOs, Restricted
 -- Occupied --                  
-104.85  -15.75  -15.69  -10.58   -8.05   -8.04   -8.04   -1.45
  1 A     2 A     3 A     4 A     5 A     6 A     7 A     8 A                  
 -1.107  -0.936  -0.731  -0.650  -0.611  -0.469  -0.463  -0.434
  9 A    10 A    11 A    12 A    13 A    14 A    15 A    16 A                  
 -- Virtual --                   
  0.042   0.065   0.066   0.113   0.126   0.129   0.161   0.182
 17 A    18 A    19 A    20 A    21 A    22 A    23 A    24 A                  
  0.191   0.211   0.231   0.248   0.256   0.271   0.306   0.360
 25 A    26 A    27 A    28 A    29 A    30 A    31 A    32 A                  
  0.569   0.571   0.595   0.625   0.691   0.820   0.909   0.926
 33 A    34 A    35 A    36 A    37 A    38 A    39 A    40 A                  
  0.973   0.999   1.074   1.114   1.139   1.165   1.202   1.219
 41 A    42 A    43 A    44 A    45 A    46 A    47 A    48 A                  
  1.263   1.350   1.471   1.514   1.640   1.917   2.046   2.133
 49 A    50 A    51 A    52 A    53 A    54 A    55 A    56 A                  
  2.162   2.370   2.578   2.609   2.669   2.695   2.819   2.910
 57 A    58 A    59 A    60 A    61 A    62 A    63 A    64 A                  
  3.051   3.053   3.378   3.455   4.108   4.253   4.351   4.485
 65 A    66 A    67 A    68 A    69 A    70 A    71 A    72 A                  
  4.755   5.420  10.311  26.632  26.703  27.081  36.600  37.124
 73 A    74 A    75 A    76 A    77 A    78 A    79 A    80 A                  
219.155
 81 A                                                                          

 Occupation and symmetry of molecular orbitals

 Point group: C1 (1 irreducible representation).

                           A     All 
 -------------------------------------
 All molecular orbitals:
  - Alpha                  81    81  
  - Beta                   81    81  
 -------------------------------------
 Alpha orbitals:
  - Frozen occupied        7     7   
  - Active occupied        9     9   
  - Active virtual         65    65  
  - Frozen virtual         0     0   
 -------------------------------------
 Beta orbitals:
  - Frozen occupied        7     7   
  - Active occupied        9     9   
  - Active virtual         65    65  
  - Frozen virtual         0     0   
 -------------------------------------

 Import integrals:   CPU 0.00 s  wall 0.00 s

 Import integrals:   CPU 5.66 s  wall 12.67 s

 MP2 amplitudes:   CPU 0.03 s  wall 0.32 s

Running a double precision version
           CCSD T amplitudes will be solved using DIIS.

           Start     Size      MaxIter   EConv     TConv     
           3         7         100       1.00e-07  1.00e-05  
 ------------------------------------------------------------------------------
           Energy (a.u.)   Ediff      Tdiff       Comment
 ------------------------------------------------------------------------------
          -569.41740534                           
     1    -569.41358695   3.82e-03   6.78e-01     
     2    -569.43304366   1.95e-02   9.03e-02     
     3    -569.43251249   5.31e-04   4.15e-02     
     4    -569.43476522   2.25e-03   1.32e-02     Switched to DIIS steps.
     5    -569.43569256   9.27e-04   1.19e-02     
     6    -569.43575402   6.15e-05   2.16e-03     
     7    -569.43576769   1.37e-05   1.25e-03     
     8    -569.43577517   7.48e-06   5.68e-04     
     9    -569.43577892   3.75e-06   3.19e-04     
    10    -569.43577887   4.99e-08   7.17e-05     
    11    -569.43577874   1.30e-07   3.21e-05     
    12    -569.43577871   2.76e-08   1.57e-05     
    13    -569.43577870   1.47e-08   5.21e-06     
 ------------------------------------------------------------------------------
          -569.43577870                           CCSD T converged.

End of double precision
 SCF energy                 = -568.92067006
 MP2 energy                 = -569.41740534
 CCSD correlation energy     =   -0.51510864
 CCSD total energy           = -569.43577870

 CCSD  T1^2 = 0.0125  T2^2 = 0.2023  Leading amplitudes:

 Amplitude    Orbitals with energies
 -0.0270       15 (A) A                  ->    19 (A) A                   
              -0.4629                          0.0664                     
 -0.0270       15 (A) B                  ->    19 (A) B                   
              -0.4629                          0.0664                     
 -0.0256       11 (A) A                  ->    18 (A) A                   
              -0.7315                          0.0655                     
 -0.0256       11 (A) B                  ->    18 (A) B                   
              -0.7315                          0.0655                     

 Amplitude    Orbitals with energies
 -0.0946       13 (A) A      13 (A) B    ->    19 (A) A      19 (A) B     
              -0.6109       -0.6109            0.0664        0.0664       
  0.0946       13 (A) A      13 (A) B    ->    19 (A) B      19 (A) A     
              -0.6109       -0.6109            0.0664        0.0664       
  0.0946       13 (A) B      13 (A) A    ->    19 (A) A      19 (A) B     
              -0.6109       -0.6109            0.0664        0.0664       
 -0.0946       13 (A) B      13 (A) A    ->    19 (A) B      19 (A) A     
              -0.6109       -0.6109            0.0664        0.0664       

 Computing CCSD intemediates for later calculations in double precision
 Finished.

Running a double precision version
           CCSD Lambda amplitudes will be solved using DIIS.
           Start     Size      MaxIter   EConv     LConv     
           3         7         100       1.00e-07  1.00e-05  
 ------------------------------------------------------------------------------
            Enorm      Ldiff       Comment
 ------------------------------------------------------------------------------
     1     4.88e-02   3.74e-02     
     2     1.25e-02   4.46e-03     
     3     5.16e-03   1.73e-03     
     4     3.34e-03   1.12e-03     Switched to DIIS steps.
     5     1.33e-03   6.94e-04     
     6     7.08e-04   2.47e-04     
     7     2.59e-04   6.91e-05     
     8     9.75e-05   8.45e-06     
     9     2.79e-05   6.53e-06     
    10     1.34e-05   1.38e-06     
    11     6.31e-06   1.54e-07     
    12     3.16e-06   1.75e-07     
    13     1.38e-06   2.72e-08     
    14     6.01e-07   4.49e-08     
    15     3.14e-07   3.15e-08     
    16     1.51e-07   5.58e-09     
    17     9.14e-08   4.60e-09     
 ------------------------------------------------------------------------------
                                   CCSD Lambda converged.

 Computing density matrices in double precision...
           Orbital response amplitudes will be solved using DIIS.
           Start     Size      MaxIter   EConv     LConv     
           3         7         100       1.00e-06  1.00e-06  
 ------------------------------------------------------------------------------
            Enorm      Ldiff       Comment
 ------------------------------------------------------------------------------
     1     7.73e-02   2.40e-03     
     2     8.29e-02   3.56e-03     
     3     1.24e-01   3.47e-02     
     4     1.17e-02   5.87e-02     Switched to DIIS steps.
     5     2.41e-03   3.12e-04     
     6     1.08e-03   1.14e-04     
     7     3.37e-04   2.27e-04     
     8     6.06e-05   5.48e-05     
     9     1.66e-05   9.99e-06     
    10     8.22e-06   4.38e-07     
    11     1.51e-06   5.67e-07     
    12     5.05e-07   1.85e-07     
 ------------------------------------------------------------------------------
                                   Orbital response converged.

 Computing density matrices... Done.
 CCSD calculation:   CPU 148.98 s  wall 43.01 s

Current path: /canmo/ccsd/grad/
/g1_bb_aa
/g1_bb_bb
/g1_o1o1
/g1_o1o2
/g1_o1v1
/g1_o2v1
/g1_v1v1
/g1p_bb_aa
/g1p_bb_bb
/g1s_bb_aa
/g1s_bb_bb
/g2_o1o1o1o1
/g2_o1o1o1v1
/g2_o1o1v1v1
/g2_o1v1o1v1
/g2_o1v1v1v1
/g2_v1v1v1v1
/w_bb_aa
/w_bb_bb
 Transferring MO TPDM to AO TPDM
 Transferring g2_o1o1o1o1
 Transferring g2_o1o1o1v1
 Transferring g2_o1o1v1v1
 Transferring g2_o1v1o1v1
 Transferring g2_o1v1v1v1
 Transferring g2_v1v1v1v1
 Adding separable TPDM
 Computing TPDM gradient
 --------------------------------------------------------
 2e gradient
  Atom          X               Y               Z
 --------------------------------------------------------
    1        -13.542511        2.613207       -0.000000  
    2         -1.093360      -12.432767        0.000000  
    3         14.842121        6.071322        0.000000  
    4         -0.206250        3.748238        0.000000  
 --------------------------------------------------------
 --------------------------------------------------------
 Final gradient
  Atom          X               Y               Z
 --------------------------------------------------------
    1        -13.542511        2.613207       -0.000000  
    2         -1.093360      -12.432767        0.000000  
    3         14.842121        6.071322        0.000000  
    4         -0.206250        3.748238        0.000000  
 --------------------------------------------------------
 Analytic gradient from two-electron contribution:   CPU 99.20 s  wall 58.21 s

 Total ccman2 time:   CPU 258.71 s  wall 122.33 s


 --------------------------------------------------------------

                    Orbital Energies (a.u.)
 --------------------------------------------------------------

 Alpha MOs
 -- Occupied --
******* -15.752 -15.690 -10.578  -8.046  -8.043  -8.043  -1.448
 -1.107  -0.936  -0.731  -0.650  -0.611  -0.469  -0.463  -0.434
 -- Virtual --
  0.042   0.065   0.066   0.113   0.126   0.129   0.161   0.182
  0.191   0.211   0.231   0.248   0.256   0.271   0.306   0.360
  0.569   0.571   0.595   0.625   0.691   0.820   0.909   0.926
  0.973   0.999   1.074   1.114   1.139   1.165   1.202   1.219
  1.263   1.350   1.471   1.514   1.640   1.917   2.046   2.133
  2.162   2.370   2.578   2.609   2.669   2.695   2.819   2.910
  3.051   3.053   3.378   3.455   4.108   4.253   4.351   4.485
  4.755   5.420  10.311  26.632  26.703  27.081  36.600  37.124
219.155
 --------------------------------------------------------------

          Ground-State Mulliken Net Atomic Charges

     Atom                 Charge (a.u.)
  ----------------------------------------
      1 Cl                   -0.169897
      2 N                     0.138215
      3 N                    -0.187140
      4 H                     0.218822
  ----------------------------------------
  Sum of atomic charges =     0.000000

 -----------------------------------------------------------------
                    Cartesian Multipole Moments
 -----------------------------------------------------------------
    Charge (ESU x 10^10)
                -0.0000
    Dipole Moment (Debye)
         X      -0.7976      Y      -1.8582      Z      -0.0000
       Tot       2.0221
    Quadrupole Moments (Debye-Ang)
        XX     -26.5379     XY       2.0789     YY     -23.5213
        XZ      -0.0000     YZ      -0.0000     ZZ     -24.3621
    Octopole Moments (Debye-Ang^2)
       XXX       9.1928    XXY      -3.7697    XYY      -2.3656
       YYY      -4.8808    XXZ      -0.0000    XYZ       0.0000
       YYZ      -0.0000    XZZ      -0.9052    YZZ      -0.1837
       ZZZ      -0.0000
    Hexadecapole Moments (Debye-Ang^3)
      XXXX    -230.5913   XXXY       1.1260   XXYY     -40.4221
      XYYY       6.3170   YYYY     -44.7837   XXXZ      -0.0000
      XXYZ      -0.0000   XYYZ      -0.0000   YYYZ      -0.0000
      XXZZ     -40.7828   XYZZ       0.5894   YYZZ     -11.9618
      XZZZ      -0.0000   YZZZ      -0.0000   ZZZZ     -25.8053
 -----------------------------------------------------------------
 DrvMan completing analytic gradient of the correlated energy
 Correlated dipole moment
            1
    1  -0.3138130
    2  -0.7310660
    3  -0.0000000
 Energy read as -569.435778696
 Full Analytical Gradient: (in a.u., or Hartree/Bohr)
             1             2             3             4
    1    0.00009261    0.00077061   -0.00060222   -0.00026099
    2   -0.00006141    0.00101456   -0.00159207    0.00063892
    3    0.00000000   -0.00000000   -0.00000000   -0.00000000
 Gradient time:  CPU 0.24 s  wall 1.68 s
 ----------------------------------------------------------------
[truncated: 120,435 more chars]
