# Supplementary material for: Geometric and energetic data from ab initio calculations of haloethene, haloimine, halomethylenephosphine, haloiminophosphine, halodiazene, halodiphosphene and halocyclopropane
Source: Data Brief. 2019 Nov 2;27:104738. doi: 10.1016/j.dib.2019.104738 (PMC6861602; doi:10.1016/j.dib.2019.104738)
Supplement: Multimedia component 6 [file mmc6.zip › NN/CCSD/HENNEBr.out]

Q-Chem Developer Version!
                  Welcome to Q-Chem
     A Quantum Leap Into The Future Of Chemistry


 Q-Chem 5.1, Q-Chem, Inc., Pleasanton, CA (2018)

 Yihan Shao,  Zhengting Gan,  E. Epifanovsky,  A. T. B. Gilbert,  M. Wormit,  
 J. Kussmann,  A. W. Lange,  A. Behn,  Jia Deng,  Xintian Feng,  D. Ghosh,  
 M. Goldey,  P. R. Horn,  L. D. Jacobson,  I. Kaliman,  T. Kus,  A. Landau,  
 Jie Liu,  E. I. Proynov,  R. M. Richard,  R. P. Steele,  E. J. Sundstrom,  
 H. L. Woodcock III,  P. M. Zimmerman,  D. Zuev,  B. Albrecht,  E. Alguire,  
 S. A. Baeppler,  D. Barton,  Z. Benda,  Y. A. Bernard,  E. J. Berquist,  
 K. B. Bravaya,  H. Burton,  D. Casanova,  Chun-Min Chang,  Yunqing Chen,  
 A. Chien,  K. D. Closser,  M. P. Coons,  S. Coriani,  S. Dasgupta,  
 A. L. Dempwolff,  M. Diedenhofen,  Hainam Do,  R. G. Edgar,  Po-Tung Fang,  
 S. Faraji,  S. Fatehi,  Qingguo Feng,  K. D. Fenk,  J. Fosso-Tande,  
 Qinghui Ge,  A. Ghysels,  G. Gidofalvi,  J. Gomes,  J. Gonthier,  A. Gunina,  
 D. Hait,  M. W. D. Hanson-Heine,  P. H. P. Harbach,  A. W. Hauser,  
 J. E. Herr,  E. G. Hohenstein,  Z. C. Holden,  Kerwin Hui,  B. C. Huynh,  
 T.-C. Jagau,  Hyunjun Ji,  B. Kaduk,  K. Khistyaev,  Jaehoon Kim,  
 P. Klunzinger,  K. Koh,  D. Kosenkov,  L. Koulias,  T. Kowalczyk,  
 C. M. Krauter,  A. Kunitsa,  Ka Un Lao,  A. Laurent,  K. V. Lawler,  
 Joonho Lee,  D. Lefrancois,  S. Lehtola,  D. S. Levine,  Yi-Pei Li,  
 You-Sheng Lin,  Fenglai Liu,  E. Livshits,  A. Luenser,  P. Manohar,  
 E. Mansoor,  S. F. Manzer,  Shan-Ping Mao,  Yuezhi Mao,  N. Mardirossian,  
 A. V. Marenich,  T. Markovich,  L. A. Martinez-Martinez,  S. A. Maurer,  
 N. J. Mayhall,  S. C. McKenzie,  J.-M. Mewes,  A. F. Morrison,  
 J. W. Mullinax,  K. Nanda,  T. S. Nguyen-Beck,  R. Olivares-Amaya,  
 J. A. Parkhill,  T. M. Perrine,  F. Plasser,  P. Pokhilko,  S. Prager,  
 A. Prociuk,  E. Ramos,  D. R. Rehn,  F. Rob,  M. Schneider,  N. Sergueev,  
 S. M. Sharada,  S. Sharma,  D. W. Small,  T. Stauch,  T. Stein,  
 Yu-Chuan Su,  A. J. W. Thom,  A. Tkatchenko,  T. Tsuchimochi,  N. M. Tubman,  
 L. Vogt,  M. L. Vidal,  O. Vydrov,  M. A. Watson,  J. Wenzel,  
 M. de Wergifosse,  T. A. Wesolowski,  A. White,  J. Witte,  A. Yamada,  
 Jun Yang,  K. Yao,  S. Yeganeh,  S. R. Yost,  Zhi-Qiang You,  A. Zech,  
 Igor Ying Zhang,  Xing Zhang,  Yan Zhao,  Ying Zhu,  B. R. Brooks,  
 G. K. L. Chan,  C. J. Cramer,  M. S. Gordon,  W. J. Hehre,  A. Klamt,  
 M. W. Schmidt,  C. D. Sherrill,  D. G. Truhlar,  A. Aspuru-Guzik,  R. Baer,  
 A. T. Bell,  N. A. Besley,  Jeng-Da Chai,  A. E. DePrince, III,  
 R. A. DiStasio Jr.,  A. Dreuw,  B. D. Dunietz,  T. R. Furlani,  
 Chao-Ping Hsu,  Yousung Jung,  Jing Kong,  D. S. Lambrecht,  WanZhen Liang,  
 C. Ochsenfeld,  V. A. Rassolov,  L. V. Slipchenko,  J. E. Subotnik,  
 T. Van Voorhis,  J. M. Herbert,  A. I. Krylov,  P. M. W. Gill,  M. Head-Gordon

 Contributors to earlier versions of Q-Chem not listed above: 
 R. D. Adamson,  B. Austin,  J. Baker,  G. J. O. Beran,  K. Brandhorst,  
 S. T. Brown,  E. F. C. Byrd,  A. K. Chakraborty,  C.-L. Cheng,  
 Siu Hung Chien,  D. M. Chipman,  D. L. Crittenden,  H. Dachsel,  
 R. J. Doerksen,  A. D. Dutoi,  L. Fusti-Molnar,  W. A. Goddard III,  
 A. Golubeva-Zadorozhnaya,  S. R. Gwaltney,  G. Hawkins,  A. Heyden,  
 S. Hirata,  G. Kedziora,  F. J. Keil,  C. Kelley,  Jihan Kim,  R. A. King,  
 R. Z. Khaliullin,  P. P. Korambath,  W. Kurlancheek,  A. M. Lee,  M. S. Lee,  
 S. V. Levchenko,  Ching Yeh Lin,  D. Liotard,  R. C. Lochan,  I. Lotan,  
 P. E. Maslen,  N. Nair,  D. P. O'Neill,  D. Neuhauser,  E. Neuscamman,  
 C. M. Oana,  R. Olson,  B. Peters,  R. Peverati,  P. A. Pieniazek,  
 Y. M. Rhee,  J. Ritchie,  M. A. Rohrdanz,  E. Rosta,  N. J. Russ,  
 H. F. Schaefer III,  N. E. Schultz,  N. Shenvi,  A. C. Simmonett,  A. Sodt,  
 D. Stuck,  K. S. Thanthiriwatte,  V. Vanovschi,  Tao Wang,  A. Warshel,  
 C. F. Williams,  Q. Wu,  X. Xu,  W. Zhang

 Please cite Q-Chem as follows:
 Y. Shao et al., Mol. Phys. 113, 184-215 (2015)
 DOI: 10.1080/00268976.2014.952696

 Q-Chem 5.1.1 for Intel X86 EM64T Linux

 Parts of Q-Chem use Armadillo 8.300.2 (Tropical Shenanigans).
 http://arma.sourceforge.net/

 Q-Chem begins on Thu Nov  1 12:44:30 2018  

Host: 
0

     Scratch files written to /scratch/taweetham/qchem29289//
Input Ideriv = 1
Curr. Ideriv = -1
Max.  Ideriv = 1

Checking the input file for inconsistencies... 	...done.

--------------------------------------------------------------
User input:
--------------------------------------------------------------
../CCSD/H=Br_t.inp
$molecule
0 1
Br
N  1 2.064678
N  2 1.195148 1 112.573710
H  3 1.038191 2 107.478175 1 -180.000000 0
$end

$rem
   JOB_TYPE	OPTIMIZATION
   BASIS	6-311++G**
   METHOD	ccsd
   MEM_TOTAL	4000
   N_FROZEN_CORE      FC
$end

--------------------------------------------------------------
 ----------------------------------------------------------------
             Standard Nuclear Orientation (Angstroms)
    I     Atom           X                Y                Z
 ----------------------------------------------------------------
    1      Br      0.7339686186    -0.0298172489     0.0000000000
    2      N      -1.2498619452     0.5422942245    -0.0000000000
    3      N      -1.9964778405    -0.3909492843     0.0000000000
    4      H      -2.9645231512    -0.0158108713     0.0000000000
 ----------------------------------------------------------------
 Molecular Point Group                 Cs    NOp =  2
 Largest Abelian Subgroup              Cs    NOp =  2
 Nuclear Repulsion Energy =   142.1918495034 hartrees
 There are       25 alpha and       25 beta electrons
 Requested basis set is 6-311++G(d,p)
 There are 36 shells and 99 basis functions
 Total memory of 4000MB is distributed as follows: 
   QALLOC including MEM_STATIC uses 192MB
   MEM_STATIC is set to 192MB
   CCMAN JOB total memory use is  3808MB
 Warning: actual memory use might exceed 4000MB

 Total QAlloc Memory Limit    192 MB
 Mega-Array Size       188 MB
 MEM_STATIC part       192 MB
 A cutoff of  1.0D-14 yielded    628 shell pairs
 There are      4941 function pairs (      5470 Cartesian)

 -------------------------------------------------------
 OpenMP Integral Computing Module                       
 Release: version 1.0, May 2013, Q-Chem Inc. Pittsburgh 
 -------------------------------------------------------
 Integral Job Info:
 Integral job number is                      11
 Integral operator is                         1
 short-range coefficients                     0
 long-range coefficients              100000000
 Omega coefficients                           0
 if combine SR and LR in K                    0
 Integral screening is                        0
 Integral computing path is                   2
 max size of driver memory is            800000
 size of driver memory is                593474
 size of scratch memory is             29623520
 max col of scratch BK array               1296
 max len of scratch array in speh3          155
 max len of scratch index in speh4           18
 max int batch size is                      520
 min int batch size is                       52
 fixed nKL is                                45
 max L of basis functions is                  2
 order of int derivative is                   0
 number of shells is                         36
 number of basis is                         104
 number of cartesian basis is               104
 number of contracted shell pairs           628
 number of primitive shell pairs           1819
 maxK2 (contraction) of shell pair           36
 max number of K2 of shell pair               1
 max number of CS2 of shell pair             67
 max number of PS2 of shell pair            132
 mem total for path MDJ                  515062
 -------------------------------------------------------
 Smallest overlap matrix eigenvalue = 2.13E-04

 Scale SEOQF with 1.000000e-01/1.000000e-01/1.000000e-01

 Standard Electronic Orientation quadrupole field applied
 Nucleus-field energy     =     0.0000000026 hartrees
 Guess from superposition of atomic densities
 Warning:  Energy on first SCF cycle will be non-variational
 SAD guess density has 50.000000 electrons

 -----------------------------------------------------------------------
  General SCF calculation program by
  Eric Jon Sundstrom, Paul Horn, Yuezhi Mao, Dmitri Zuev, Alec White,
  David Stuck, Shaama M.S., Shane Yost, Joonho Lee, David Small,
  Daniel Levine, Susi Lehtola, Hugh Burton, Evgeny Epifanovsky
 -----------------------------------------------------------------------
 Hartree-Fock
 using 4 threads for integral computing
 -------------------------------------------------------
 OpenMP Integral computing Module                
 Release: version 2.0, May 2017, Q-Chem Inc. Pleasanton 
 -------------------------------------------------------
 A restricted SCF calculation will be
 performed using DIIS
 SCF converges when DIIS error is below 1.0e-08
 ---------------------------------------
  Cycle       Energy         DIIS error
 ---------------------------------------
    1   -2682.0361171759      5.09e-02  
    2   -2681.6971704810      7.39e-03  
    3   -2681.7466821990      5.87e-03  
    4   -2681.7843297360      9.84e-04  
    5   -2681.7867239133      5.47e-04  
    6   -2681.7876625556      2.38e-04  
    7   -2681.7879627604      1.34e-04  
    8   -2681.7880213484      4.11e-05  
    9   -2681.7880282634      9.22e-06  
   10   -2681.7880285844      2.53e-06  
   11   -2681.7880286156      8.76e-07  
   12   -2681.7880286207      3.40e-07  
   13   -2681.7880286216      1.04e-07  
   14   -2681.7880286216      1.88e-08  
   15   -2681.7880286217      5.70e-09  Convergence criterion met
 ---------------------------------------
 SCF time:   CPU 7.31s  wall 3.00s 
 SCF   energy in the final basis set =    -2681.7880286217
 Total energy in the final basis set =    -2681.7880286217


 ------------------------------------------------------------------------------

   CCMAN2: suite of methods based on coupled cluster
           and equation of motion theories.

   Components:
   * libvmm-1.3-trunk
     by Evgeny Epifanovsky, Ilya Kaliman.
   * libtensor-2.5-trunk
     by Evgeny Epifanovsky, Michael Wormit, Dmitry Zuev, Sam Manzer, 
        Ilya Kaliman.
   * libcc-2.5-trunk
     by Evgeny Epifanovsky, Arik Landau, Tomasz Kus, Kirill Khistyaev, 
        Dmitry Zuev, Prashant Manohar, Xintian Feng, Anna Krylov, 
        Matthew Goldey, Alec White, Thomas Jagau, Kaushik Nanda, 
        Anastasia Gunina, Alexander Kunitsa, Joonho Lee.

   CCMAN original authors:
   Anna I. Krylov, C. David Sherrill, Steven R. Gwaltney,
   Edward F. C. Byrd (2000)
   Sergey V. Levchenko, Lyudmila V. Slipchenko, Tao Wang,
   Ana-Maria C. Cristian (2003)
   Piotr A. Pieniazek, C. Melania Oana, Evgeny Epifanovsky (2007)
   Prashant Manohar (2009)

 ------------------------------------------------------------------------------


 Allocating and initializing 3808MB of RAM...
 Calculation will run on 4 cores.


 Alpha MOs, Restricted
 -- Occupied --                  
-490.03  -65.16  -58.52  -58.52  -58.52  -15.74  -15.68   -9.84
  1 A'    2 A'    3 A'    1 A"    4 A'    5 A'    6 A'    7 A'                 
 -7.456  -7.447  -7.447  -3.196  -3.192  -3.192  -3.180  -3.180
  8 A'    2 A"    9 A'   10 A'    3 A"   11 A'    4 A"   12 A'                 
 -1.449  -1.026  -0.897  -0.723  -0.644  -0.604  -0.419  -0.415
 13 A'   14 A'   15 A'   16 A'   17 A'    5 A"   18 A'    6 A"                 
 -0.400
 19 A'                                                                         
 -- Virtual --                   
  0.035   0.042   0.075   0.098   0.116   0.117   0.141   0.159
 20 A'   21 A'    7 A"   22 A'   23 A'    8 A"   24 A'   25 A'                 
  0.183   0.214   0.227   0.246   0.249   0.269   0.306   0.340
  9 A"   26 A'   27 A'   28 A'   10 A"   29 A'   30 A'   31 A'                 
  0.552   0.574   0.578   0.599   0.675   0.756   0.764   0.784
 32 A'   11 A"   33 A'   34 A'   35 A'   36 A'   12 A"   37 A'                 
  0.792   0.823   0.913   0.947   0.956   1.035   1.048   1.102
 13 A"   38 A'   39 A'   14 A"   40 A'   41 A'   15 A"   42 A'                 
  1.123   1.313   1.445   1.457   1.648   1.920   2.057   2.141
 43 A'   44 A'   45 A'   16 A"   46 A'   17 A"   47 A'   48 A'                 
  2.141   2.262   2.315   2.354   2.576   2.653   2.717   2.864
 18 A"   49 A'   19 A"   50 A'   51 A'   20 A"   52 A'   53 A'                 
  3.070   3.092   3.330   3.454   4.115   4.246   4.362   4.471
 21 A"   54 A'   55 A'   56 A'   22 A"   57 A'   23 A"   58 A'                 
  4.553   4.569   4.579   4.609   4.780   4.910   5.376   7.165
 24 A"   59 A'   25 A"   60 A'   61 A'   62 A'   63 A'   64 A'                 
  8.211   8.221   8.312  36.600  37.175  49.445 293.890 293.899
 26 A"   65 A'   66 A'   67 A'   68 A'   69 A'   27 A"   70 A'                 
294.0081028.375
 71 A'   72 A'                                                                 

 Beta MOs, Restricted
 -- Occupied --                  
-490.03  -65.16  -58.52  -58.52  -58.52  -15.74  -15.68   -9.84
  1 A'    2 A'    3 A'    1 A"    4 A'    5 A'    6 A'    7 A'                 
 -7.456  -7.447  -7.447  -3.196  -3.192  -3.192  -3.180  -3.180
  8 A'    2 A"    9 A'   10 A'    3 A"   11 A'    4 A"   12 A'                 
 -1.449  -1.026  -0.897  -0.723  -0.644  -0.604  -0.419  -0.415
 13 A'   14 A'   15 A'   16 A'   17 A'    5 A"   18 A'    6 A"                 
 -0.400
 19 A'                                                                         
 -- Virtual --                   
  0.035   0.042   0.075   0.098   0.116   0.117   0.141   0.159
 20 A'   21 A'    7 A"   22 A'   23 A'    8 A"   24 A'   25 A'                 
  0.183   0.214   0.227   0.246   0.249   0.269   0.306   0.340
  9 A"   26 A'   27 A'   28 A'   10 A"   29 A'   30 A'   31 A'                 
  0.552   0.574   0.578   0.599   0.675   0.756   0.764   0.784
 32 A'   11 A"   33 A'   34 A'   35 A'   36 A'   12 A"   37 A'                 
  0.792   0.823   0.913   0.947   0.956   1.035   1.048   1.102
 13 A"   38 A'   39 A'   14 A"   40 A'   41 A'   15 A"   42 A'                 
  1.123   1.313   1.445   1.457   1.648   1.920   2.057   2.141
 43 A'   44 A'   45 A'   16 A"   46 A'   17 A"   47 A'   48 A'                 
  2.141   2.262   2.315   2.354   2.576   2.653   2.717   2.864
 18 A"   49 A'   19 A"   50 A'   51 A'   20 A"   52 A'   53 A'                 
  3.070   3.092   3.330   3.454   4.115   4.246   4.362   4.471
 21 A"   54 A'   55 A'   56 A'   22 A"   57 A'   23 A"   58 A'                 
  4.553   4.569   4.579   4.609   4.780   4.910   5.376   7.165
 24 A"   59 A'   25 A"   60 A'   61 A'   62 A'   63 A'   64 A'                 
  8.211   8.221   8.312  36.600  37.175  49.445 293.890 293.899
 26 A"   65 A'   66 A'   67 A'   68 A'   69 A'   27 A"   70 A'                 
294.0081028.375
 71 A'   72 A'                                                                 

 Occupation and symmetry of molecular orbitals

 Point group: Cs (2 irreducible representations).

                           A'   A"    All 
 ------------------------------------------
 All molecular orbitals:
  - Alpha                  72   27    99  
  - Beta                   72   27    99  
 ------------------------------------------
 Alpha orbitals:
  - Frozen occupied        9    2     11  
  - Active occupied        10   4     14  
  - Active virtual         53   21    74  
  - Frozen virtual         0    0     0   
 ------------------------------------------
 Beta orbitals:
  - Frozen occupied        9    2     11  
  - Active occupied        10   4     14  
  - Active virtual         53   21    74  
  - Frozen virtual         0    0     0   
 ------------------------------------------

 Import integrals:   CPU 0.00 s  wall 0.00 s

 Import integrals:   CPU 13.79 s  wall 29.64 s

 MP2 amplitudes:   CPU 0.14 s  wall 0.48 s

Running a double precision version
           CCSD T amplitudes will be solved using DIIS.

           Start     Size      MaxIter   EConv     TConv     
           3         7         100       1.00e-07  1.00e-05  
 ------------------------------------------------------------------------------
           Energy (a.u.)   Ediff      Tdiff       Comment
 ------------------------------------------------------------------------------
         -2682.42195699                           
     1   -2682.40218895   1.98e-02   7.16e-01     
     2   -2682.42391681   2.17e-02   9.31e-02     
     3   -2682.42313003   7.87e-04   4.16e-02     
     4   -2682.42541474   2.28e-03   1.23e-02     Switched to DIIS steps.
     5   -2682.42623795   8.23e-04   1.17e-02     
     6   -2682.42628539   4.74e-05   2.23e-03     
     7   -2682.42629826   1.29e-05   1.35e-03     
     8   -2682.42631001   1.17e-05   6.01e-04     
     9   -2682.42631485   4.84e-06   4.27e-04     
    10   -2682.42631424   6.13e-07   9.22e-05     
    11   -2682.42631427   2.64e-08   4.23e-05     
    12   -2682.42631409   1.75e-07   1.93e-05     
    13   -2682.42631407   2.40e-08   4.88e-06     
 ------------------------------------------------------------------------------
         -2682.42631407                           CCSD T converged.

End of double precision
 SCF energy                 = -2681.78802862
 MP2 energy                 = -2682.42195699
 CCSD correlation energy     =    -0.63828545
 CCSD total energy           = -2682.42631407

 CCSD  T1^2 = 0.0113  T2^2 = 0.2192  Leading amplitudes:

 Amplitude    Orbitals with energies
 -0.0254       6 (A") A                  ->    7 (A") A                   
              -0.4147                          0.0755                     
 -0.0254       6 (A") B                  ->    7 (A") B                   
              -0.4147                          0.0755                     
  0.0237       17 (A') A                 ->    20 (A') A                  
              -0.6444                          0.0346                     
  0.0237       17 (A') B                 ->    20 (A') B                  
              -0.6444                          0.0346                     

 Amplitude    Orbitals with energies
 -0.0978       5 (A") A      5 (A") B    ->    7 (A") A      7 (A") B     
              -0.6037       -0.6037            0.0755        0.0755       
  0.0978       5 (A") A      5 (A") B    ->    7 (A") B      7 (A") A     
              -0.6037       -0.6037            0.0755        0.0755       
  0.0978       5 (A") B      5 (A") A    ->    7 (A") A      7 (A") B     
              -0.6037       -0.6037            0.0755        0.0755       
 -0.0978       5 (A") B      5 (A") A    ->    7 (A") B      7 (A") A     
              -0.6037       -0.6037            0.0755        0.0755       

 Computing CCSD intemediates for later calculations in double precision
 Finished.

Running a double precision version
           CCSD Lambda amplitudes will be solved using DIIS.
           Start     Size      MaxIter   EConv     LConv     
           3         7         100       1.00e-07  1.00e-05  
 ------------------------------------------------------------------------------
            Enorm      Ldiff       Comment
 ------------------------------------------------------------------------------
     1     5.05e-02   3.88e-02     
     2     1.21e-02   3.76e-03     
     3     5.10e-03   1.90e-03     
     4     3.25e-03   9.71e-04     Switched to DIIS steps.
     5     1.39e-03   6.90e-04     
     6     8.18e-04   2.44e-04     
     7     3.10e-04   9.45e-05     
     8     1.19e-04   1.07e-06     
     9     2.85e-05   8.13e-06     
    10     1.15e-05   1.75e-06     
    11     4.44e-06   3.63e-07     
    12     1.99e-06   3.65e-08     
    13     9.53e-07   1.32e-07     
    14     4.18e-07   1.84e-10     
    15     2.54e-07   2.33e-08     
    16     1.18e-07   5.99e-09     
    17     7.22e-08   6.81e-10     
 ------------------------------------------------------------------------------
                                   CCSD Lambda converged.

 Computing density matrices in double precision...
           Orbital response amplitudes will be solved using DIIS.
           Start     Size      MaxIter   EConv     LConv     
           3         7         100       1.00e-06  1.00e-06  
 ------------------------------------------------------------------------------
            Enorm      Ldiff       Comment
 ------------------------------------------------------------------------------
     1     1.07e-01   6.79e-03     
     2     1.48e-01   2.73e-02     
     3     2.27e-01   4.73e-02     
     4     2.09e-02   1.14e-01     Switched to DIIS steps.
     5     6.26e-03   1.29e-03     
     6     1.40e-03   6.27e-04     
     7     6.36e-04   1.28e-04     
     8     1.23e-04   9.21e-05     
     9     2.42e-05   2.10e-05     
    10     6.62e-06   3.42e-06     
    11     2.63e-06   8.46e-07     
    12     8.75e-07   2.28e-07     
 ------------------------------------------------------------------------------
                                   Orbital response converged.

 Computing density matrices... Done.
 CCSD calculation:   CPU 199.79 s  wall 59.17 s

Current path: /canmo/ccsd/grad/
/g1_bb_aa
/g1_bb_bb
/g1_o1o1
/g1_o1o2
/g1_o1v1
/g1_o2v1
/g1_v1v1
/g1p_bb_aa
/g1p_bb_bb
/g1s_bb_aa
/g1s_bb_bb
/g2_o1o1o1o1
/g2_o1o1o1v1
/g2_o1o1v1v1
/g2_o1v1o1v1
/g2_o1v1v1v1
/g2_v1v1v1v1
/w_bb_aa
/w_bb_bb
 Transferring MO TPDM to AO TPDM
 Transferring g2_o1o1o1o1
 Transferring g2_o1o1o1v1
 Transferring g2_o1o1v1v1
 Transferring g2_o1v1o1v1
 Transferring g2_o1v1v1v1
 Transferring g2_v1v1v1v1
 Adding separable TPDM
 Computing TPDM gradient
 --------------------------------------------------------
 2e gradient
  Atom          X               Y               Z
 --------------------------------------------------------
    1        -24.657624        3.194932       -0.000000  
    2          6.917469      -16.238514        0.000000  
    3         13.393823       13.914113       -0.000000  
    4          4.346332       -0.870531        0.000000  
 --------------------------------------------------------
 --------------------------------------------------------
 Final gradient
  Atom          X               Y               Z
 --------------------------------------------------------
    1        -24.657624        3.194932       -0.000000  
    2          6.917469      -16.238514        0.000000  
    3         13.393823       13.914113       -0.000000  
    4          4.346332       -0.870531        0.000000  
 --------------------------------------------------------
 Analytic gradient from two-electron contribution:   CPU 242.86 s  wall 185.90 s

 Total ccman2 time:   CPU 459.69 s  wall 282.85 s


 --------------------------------------------------------------
             Orbital Energies (a.u.) and Symmetries
 --------------------------------------------------------------

 Alpha MOs, Restricted
 -- Occupied --                  
-490.03  -65.16  -58.52  -58.52  -15.74  -15.68   -9.84   -7.46
  1 A'    2 A'    3 A'    4 A'    5 A'    6 A'    7 A'    8 A'                 
 -7.447 -58.522  -7.447  -3.196  -3.192  -3.180  -1.449  -1.026
  9 A'    1 A"    2 A"   10 A'   11 A'   12 A'   13 A'   14 A'                 
 -0.897  -0.723  -0.644  -0.419  -0.400  -3.192  -3.180  -0.604
 15 A'   16 A'   17 A'   18 A'   19 A'    3 A"    4 A"    5 A"                 
 -0.415
  6 A"                                                                         
 -- Virtual --                   
  0.035   0.042   0.098   0.116   0.141   0.159   0.214   0.227
 20 A'   21 A'   22 A'   23 A'   24 A'   25 A'   26 A'   27 A'                 
  0.246   0.269   0.306   0.340   0.552   0.578   0.599   0.675
 28 A'   29 A'   30 A'   31 A'   32 A'   33 A'   34 A'   35 A'                 
  0.756   0.784   0.823   0.913   0.956   1.035   1.102   1.123
 36 A'   37 A'   38 A'   39 A'   40 A'   41 A'   42 A'   43 A'                 
  1.313   1.445   1.648   2.057   2.141   2.262   2.354   2.576
 44 A'   45 A'   46 A'   47 A'   48 A'   49 A'   50 A'   51 A'                 
  2.717   2.864   3.092   3.330   3.454   4.246   4.471   4.569
 52 A'   53 A'   54 A'   55 A'   56 A'   57 A'   58 A'   59 A'                 
  4.609   4.780   4.910   5.376   7.165   8.221   8.312  36.600
 60 A'   61 A'   62 A'   63 A'   64 A'   65 A'   66 A'   67 A'                 
 37.175  49.445 293.899 294.0081028.375   0.075   0.117   0.183
 68 A'   69 A'   70 A'   71 A'   72 A'    7 A"    8 A"    9 A"                 
  0.249   0.574   0.764   0.792   0.947   1.048   1.457   1.920
 10 A"   11 A"   12 A"   13 A"   14 A"   15 A"   16 A"   17 A"                 
  2.141   2.315   2.653   3.070   4.115   4.362   4.553   4.579
 18 A"   19 A"   20 A"   21 A"   22 A"   23 A"   24 A"   25 A"                 
  8.211 293.890
 26 A"   27 A"                                                                 

 Beta MOs, Restricted
 -- Occupied --                  
-490.03  -65.16  -58.52  -58.52  -15.74  -15.68   -9.84   -7.46
  1 A'    2 A'    3 A'    4 A'    5 A'    6 A'    7 A'    8 A'                 
 -7.447 -58.522  -7.447  -3.196  -3.192  -3.180  -1.449  -1.026
  9 A'    1 A"    2 A"   10 A'   11 A'   12 A'   13 A'   14 A'                 
 -0.897  -0.723  -0.644  -0.419  -0.400  -3.192  -3.180  -0.604
 15 A'   16 A'   17 A'   18 A'   19 A'    3 A"    4 A"    5 A"                 
 -0.415
  6 A"                                                                         
 -- Virtual --                   
  0.035   0.042   0.098   0.116   0.141   0.159   0.214   0.227
 20 A'   21 A'   22 A'   23 A'   24 A'   25 A'   26 A'   27 A'                 
  0.246   0.269   0.306   0.340   0.552   0.578   0.599   0.675
 28 A'   29 A'   30 A'   31 A'   32 A'   33 A'   34 A'   35 A'                 
  0.756   0.784   0.823   0.913   0.956   1.035   1.102   1.123
 36 A'   37 A'   38 A'   39 A'   40 A'   41 A'   42 A'   43 A'                 
  1.313   1.445   1.648   2.057   2.141   2.262   2.354   2.576
 44 A'   45 A'   46 A'   47 A'   48 A'   49 A'   50 A'   51 A'                 
  2.717   2.864   3.092   3.330   3.454   4.246   4.471   4.569
 52 A'   53 A'   54 A'   55 A'   56 A'   57 A'   58 A'   59 A'                 
  4.609   4.780   4.910   5.376   7.165   8.221   8.312  36.600
 60 A'   61 A'   62 A'   63 A'   64 A'   65 A'   66 A'   67 A'                 
 37.175  49.445 293.899 294.0081028.375   0.075   0.117   0.183
 68 A'   69 A'   70 A'   71 A'   72 A'    7 A"    8 A"    9 A"                 
  0.249   0.574   0.764   0.792   0.947   1.048   1.457   1.920
 10 A"   11 A"   12 A"   13 A"   14 A"   15 A"   16 A"   17 A"                 
  2.141   2.315   2.653   3.070   4.115   4.362   4.553   4.579
 18 A"   19 A"   20 A"   21 A"   22 A"   23 A"   24 A"   25 A"                 
  8.211 293.890
 26 A"   27 A"                                                                 
 --------------------------------------------------------------

          Ground-State Mulliken Net Atomic Charges

     Atom                 Charge (a.u.)
  ----------------------------------------
      1 Br                   -0.106829
      2 N                     0.030647
      3 N                    -0.173497
      4 H                     0.249678
  ----------------------------------------
  Sum of atomic charges =     0.000000

 -----------------------------------------------------------------
                    Cartesian Multipole Moments
 -----------------------------------------------------------------
    Charge (ESU x 10^10)
                 0.0000
    Dipole Moment (Debye)
         X      -2.7401      Y       0.2713      Z      -0.0000
       Tot       2.7535
    Quadrupole Moments (Debye-Ang)
        XX     -20.2539     XY      -1.3902     YY     -32.8895
        XZ       0.0000     YZ      -0.0000     ZZ     -30.3745
    Octopole Moments (Debye-Ang^2)
       XXX     -10.8717    XXY       1.2465    XYY       8.7016
       YYY      -0.4575    XXZ      -0.0000    XYZ       0.0000
       YYZ      -0.0000    XZZ       4.2750    YZZ      -0.0513
       ZZZ      -0.0000
    Hexadecapole Moments (Debye-Ang^3)
      XXXX    -193.8344   XXXY      -8.5494   XXYY     -65.1978
      XYYY      -1.9423   YYYY     -55.6694   XXXZ       0.0000
      XXYZ       0.0000   XYYZ       0.0000   YYYZ       0.0000
      XXZZ     -55.2953   XYZZ      -0.5518   YYZZ     -14.5714
      XZZZ       0.0000   YZZZ       0.0000   ZZZZ     -34.5487
 -----------------------------------------------------------------
 DrvMan completing analytic gradient of the correlated energy
 Correlated dipole moment
            1
    1  -1.0780381
    2   0.1067194
    3  -0.0000000
 Energy read as -2682.426314068
 Full Analytical Gradient: (in a.u., or Hartree/Bohr)
             1             2             3             4
    1    0.00838882   -0.01632073    0.01084336   -0.00291145
    2   -0.00025955   -0.01856219    0.02014062   -0.00131888
    3    0.00000000    0.00000000   -0.00000000   -0.00000000
 Gradient time:  CPU 0.25 s  wall 1.53 s
 Geometry Optimization Parameters
   NAtoms,    NIC,     NZ,  NCons,   NDum,   NFix, NCnnct, MaxDiis
        4      14       4       0       0       0       0       0


** GEOMETRY OPTIMIZATION IN DELOCALIZED INTERNAL COORDINATES **
   Searching for a Minimum

   Optimization Cycle:   1

                       Coordinates (Angstroms)
     ATOM                X               Y               Z
      1  Br        0.7339686186   -0.0298172489    0.0000000000
      2  N        -1.2498619452    0.5422942245    0.0000000000
      3  N        -1.9964778405   -0.3909492843    0.0000000000
      4  H        -2.9645231512   -0.0158108713    0.0000000000
   Point Group: cs    Number of degrees of freedom:     5


   Energy is  -2682.426314068


 Attempting to Generate Delocalized Internal Coordinates

  5 Hessian modes will be used to form the next step
  Hessian Eigenvalues:
     0.128675    0.160000    0.250000    0.415580    1.072994

 Minimum Search - Taking Simple RFO Step
 Searching for Lamda that Minimizes Along All modes
 Value Taken    Lamda =  -0.00126537
 Step Taken.  Stepsize is  0.078027

                             Maximum     Tolerance    Cnvgd?
         Gradient           0.020907      0.000300      NO
         Displacement       0.042672      0.001200      NO
         Energy change     *********      0.000001      NO


 New Cartesian Coordinates Obtained by Inverse Iteration

 Displacement from previous Coordinates is:  0.089669
 ----------------------------------------------------------------
             Standard Nuclear Orientation (Angstroms)
    I     Atom           X                Y                Z
 ----------------------------------------------------------------
    1      Br      0.6968859994    -0.0346080557     0.0000000000
    2      N      -1.2471268379     0.5553460324     0.0000000000
    3      N      -1.9824109422    -0.3991014826     0.0000000000
    4      H      -2.9442425375    -0.0159196741     0.0000000000
 ----------------------------------------------------------------
 Molecular Point Group                 Cs    NOp =  2
 Largest Abelian Subgroup              Cs    NOp =  2
 Nuclear Repulsion Energy =   144.0189774479 hartrees
 There are       25 alpha and       25 beta electrons
 Applying Cartesian multipole field
    Component          Value
    ---------          -----
     (2,0,0)        1.00000E-11
     (0,2,0)        2.00000E-11
     (0,0,2)       -3.00000E-11
 Nucleus-field energy     =     0.0000000025 hartrees
 Requested basis set is 6-311++G(d,p)
 There are 36 shells and 99 basis functions
 A cutoff of  1.0D-14 yielded    632 shell pairs
 There are      4962 function pairs (      5491 Cartesian)
 Smallest overlap matrix eigenvalue = 2.24E-04
 Guess MOs from SCF MO coefficient file

 -----------------------------------------------------------------------
  General SCF calculation program by
  Eric Jon Sundstrom, Paul Horn, Yuezhi Mao, Dmitri Zuev, Alec White,
  David Stuck, Shaama M.S., Shane Yost, Joonho Lee, David Small,
  Daniel Levine, Susi Lehtola, Hugh Burton, Evgeny Epifanovsky
 -----------------------------------------------------------------------
 Hartree-Fock
 using 4 threads for integral computing
 -------------------------------------------------------
 OpenMP Integral computing Module                
 Release: version 2.0, May 2017, Q-Chem Inc. Pleasanton 
 -------------------------------------------------------
 A restricted SCF calculation will be
 performed using DIIS
 SCF converges when DIIS error is below 1.0e-08
 ---------------------------------------
  Cycle       Energy         DIIS error
 ---------------------------------------
    1   -2681.7882350421      6.09e-04  
    2   -2681.7888585716      1.84e-04  
    3   -2681.7889672682      1.10e-04  
    4   -2681.7889964406      5.44e-05  
    5   -2681.7890100285      1.77e-05  
    6   -2681.7890123382      6.68e-06  
    7   -2681.7890125282      1.70e-06  
    8   -2681.7890125389      7.92e-07  
    9   -2681.7890125407      2.64e-07  
   10   -2681.7890125409      9.24e-08  
   11   -2681.7890125410      3.39e-08  
   12   -2681.7890125410      1.20e-08  
   13   -2681.7890125410      2.98e-09  Convergence criterion met
 ---------------------------------------
 SCF time:   CPU 6.49s  wall 6.00s 
 SCF   energy in the final basis set =    -2681.7890125410
 Total energy in the final basis set =    -2681.7890125410


 ------------------------------------------------------------------------------

   CCMAN2: suite of methods based on coupled cluster
           and equation of motion theories.

   Components:
   * libvmm-1.3-trunk
     by Evgeny Epifanovsky, Ilya Kaliman.
   * libtensor-2.5-trunk
     by Evgeny Epifanovsky, Michael Wormit, Dmitry Zuev, Sam Manzer, 
        Ilya Kaliman.
   * libcc-2.5-trunk
     by Evgeny Epifanovsky, Arik Landau, Tomasz Kus, Kirill Khistyaev, 
        Dmitry Zuev, Prashant Manohar, Xintian Feng, Anna Krylov, 
        Matthew Goldey, Alec White, Thomas Jagau, Kaushik Nanda, 
        Anastasia Gunina, Alexander Kunitsa, Joonho Lee.

   CCMAN original authors:
   Anna I. Krylov, C. David Sherrill, Steven R. Gwaltney,
   Edward F. C. Byrd (2000)
   Sergey V. Levchenko, Lyudmila V. Slipchenko, Tao Wang,
   Ana-Maria C. Cristian (2003)
   Piotr A. Pieniazek, C. Melania Oana, Evgeny Epifanovsky (2007)
   Prashant Manohar (2009)

 ------------------------------------------------------------------------------


 Allocating and initializing 3808MB of RAM...
 Calculation will run on 4 cores.


 Alpha MOs, Restricted
 -- Occupied --                  
-490.03  -65.17  -58.53  -58.53  -58.53  -15.74  -15.68   -9.85
  1 A'    2 A'    3 A'    1 A"    4 A'    5 A'    6 A'    7 A'                 
 -7.460  -7.451  -7.450  -3.200  -3.196  -3.195  -3.184  -3.184
  8 A'    2 A"    9 A'   10 A'    3 A"   11 A'    4 A"   12 A'                 
 -1.442  -1.032  -0.893  -0.720  -0.642  -0.599  -0.421  -0.417
 13 A'   14 A'   15 A'   16 A'   17 A'    5 A"   18 A'    6 A"                 
 -0.406
 19 A'                                                                         
 -- Virtual --                   
  0.038   0.046   0.074   0.097   0.116   0.116   0.142   0.160
 20 A'   21 A'    7 A"   22 A'   23 A'    8 A"   24 A'   25 A'                 
  0.185   0.214   0.228   0.247   0.248   0.271   0.307   0.340
  9 A"   26 A'   27 A'   28 A'   10 A"   29 A'   30 A'   31 A'                 
  0.550   0.572   0.574   0.595   0.670   0.761   0.762   0.787
 32 A'   11 A"   33 A'   34 A'   35 A'   12 A"   36 A'   37 A'                 
  0.789   0.822   0.915   0.953   0.955   1.037   1.047   1.105
 13 A"   38 A'   39 A'   14 A"   40 A'   41 A'   15 A"   42 A'                 
  1.130   1.315   1.444   1.461   1.640   1.917   2.071   2.146
 43 A'   44 A'   45 A'   16 A"   46 A'   17 A"   47 A'   18 A"                 
  2.160   2.258   2.318   2.354   2.591   2.656   2.714   2.868
 48 A'   49 A'   19 A"   50 A'   51 A'   20 A"   52 A'   53 A'                 
  3.060   3.094   3.313   3.456   4.117   4.244   4.361   4.459
 21 A"   54 A'   55 A'   56 A'   22 A"   57 A'   23 A"   58 A'                 
  4.550   4.567   4.578   4.608   4.786   4.929   5.383   7.170
 24 A"   59 A'   25 A"   60 A'   61 A'   62 A'   63 A'   64 A'                 
  8.208   8.219   8.310  36.611  37.140  49.448 293.887 293.897
 26 A"   65 A'   66 A'   67 A'   68 A'   69 A'   27 A"   70 A'                 
294.0091028.380
 71 A'   72 A'                                                                 

 Beta MOs, Restricted
 -- Occupied --                  
-490.03  -65.17  -58.53  -58.53  -58.53  -15.74  -15.68   -9.85
  1 A'    2 A'    3 A'    1 A"    4 A'    5 A'    6 A'    7 A'                 
 -7.460  -7.451  -7.450  -3.200  -3.196  -3.195  -3.184  -3.184
  8 A'    2 A"    9 A'   10 A'    3 A"   11 A'    4 A"   12 A'                 
 -1.442  -1.032  -0.893  -0.720  -0.642  -0.599  -0.421  -0.417
 13 A'   14 A'   15 A'   16 A'   17 A'    5 A"   18 A'    6 A"                 
 -0.406
 19 A'                                                                         
 -- Virtual --                   
  0.038   0.046   0.074   0.097   0.116   0.116   0.142   0.160
 20 A'   21 A'    7 A"   22 A'   23 A'    8 A"   24 A'   25 A'                 
  0.185   0.214   0.228   0.247   0.248   0.271   0.307   0.340
  9 A"   26 A'   27 A'   28 A'   10 A"   29 A'   30 A'   31 A'                 
  0.550   0.572   0.574   0.595   0.670   0.761   0.762   0.787
 32 A'   11 A"   33 A'   34 A'   35 A'   12 A"   36 A'   37 A'                 
  0.789   0.822   0.915   0.953   0.955   1.037   1.047   1.105
 13 A"   38 A'   39 A'   14 A"   40 A'   41 A'   15 A"   42 A'                 
  1.130   1.315   1.444   1.461   1.640   1.917   2.071   2.146
 43 A'   44 A'   45 A'   16 A"   46 A'   17 A"   47 A'   18 A"                 
  2.160   2.258   2.318   2.354   2.591   2.656   2.714   2.868
 48 A'   49 A'   19 A"   50 A'   51 A'   20 A"   52 A'   53 A'                 
  3.060   3.094   3.313   3.456   4.117   4.244   4.361   4.459
 21 A"   54 A'   55 A'   56 A'   22 A"   57 A'   23 A"   58 A'                 
  4.550   4.567   4.578   4.608   4.786   4.929   5.383   7.170
 24 A"   59 A'   25 A"   60 A'   61 A'   62 A'   63 A'   64 A'                 
  8.208   8.219   8.310  36.611  37.140  49.448 293.887 293.897
 26 A"   65 A'   66 A'   67 A'   68 A'   69 A'   27 A"   70 A'                 
294.0091028.380
 71 A'   72 A'                                                                 

 Occupation and symmetry of molecular orbitals

 Point group: Cs (2 irreducible representations).

                           A'   A"    All 
 ------------------------------------------
 All molecular orbitals:
  - Alpha                  72   27    99  
  - Beta                   72   27    99  
 ------------------------------------------
 Alpha orbitals:
  - Frozen occupied        9    2     11  
  - Active occupied        10   4     14  
  - Active virtual         53   21    74  
  - Frozen virtual         0    0     0   
 ------------------------------------------
 Beta orbitals:
  - Frozen occupied        9    2     11  
  - Active occupied        10   4     14  
  - Active virtual         53   21    74  
  - Frozen virtual         0    0     0   
 ------------------------------------------

 Import integrals:   CPU 0.00 s  wall 0.00 s

 Import integrals:   CPU 14.10 s  wall 22.77 s

 MP2 amplitudes:   CPU 0.15 s  wall 0.40 s

Running a double precision version
           CCSD T amplitudes will be solved using DIIS.

           Start     Size      MaxIter   EConv     TConv     
           3         7         100       1.00e-07  1.00e-05  
 ------------------------------------------------------------------------------
           Energy (a.u.)   Ediff      Tdiff       Comment
 ------------------------------------------------------------------------------
         -2682.42280473                           
     1   -2682.40322028   1.96e-02   7.14e-01     
     2   -2682.42477372   2.16e-02   9.35e-02     
     3   -2682.42406390   7.10e-04   4.07e-02     
     4   -2682.42631096   2.25e-03   1.20e-02     Switched to DIIS steps.
     5   -2682.42710528   7.94e-04   1.13e-02     
     6   -2682.42715109   4.58e-05   2.16e-03     
     7   -2682.42716454   1.35e-05   1.33e-03     
     8   -2682.42717631   1.18e-05   5.95e-04     
     9   -2682.42718051   4.20e-06   3.96e-04     
    10   -2682.42718003   4.78e-07   8.74e-05     
    11   -2682.42718000   3.64e-08   3.98e-05     
    12   -2682.42717985   1.46e-07   1.64e-05     
    13   -2682.42717982   2.88e-08   4.46e-06     
 ------------------------------------------------------------------------------
         -2682.42717982                           CCSD T converged.

End of double precision
 SCF energy                 = -2681.78901254
 MP2 energy                 = -2682.42280473
 CCSD correlation energy     =    -0.63816728
 CCSD total energy           = -2682.42717982

 CCSD  T1^2 = 0.0110  T2^2 = 0.2174  Leading amplitudes:

 Amplitude    Orbitals with energies
 -0.0257       6 (A") A                  ->    7 (A") A                   
              -0.4167                          0.0744                     
 -0.0257       6 (A") B                  ->    7 (A") B                   
              -0.4167                          0.0744                     
  0.0242       17 (A') A                 ->    21 (A') A                  
              -0.6420                          0.0464                     
  0.0242       17 (A') B                 ->    21 (A') B                  
              -0.6420                          0.0464                     

 Amplitude    Orbitals with energies
 -0.0984       5 (A") A      5 (A") B    ->    7 (A") A      7 (A") B     
              -0.5988       -0.5988            0.0744        0.0744       
  0.0984       5 (A") A      5 (A") B    ->    7 (A") B      7 (A") A     
              -0.5988       -0.5988            0.0744        0.0744       
  0.0984       5 (A") B      5 (A") A    ->    7 (A") A      7 (A") B     
              -0.5988       -0.5988            0.0744        0.0744       
 -0.0984       5 (A") B      5 (A") A    ->    7 (A") B      7 (A") A     
              -0.5988       -0.5988            0.0744        0.0744       

 Computing CCSD intemediates for later calculations in double precision
 Finished.

Running a double precision version
           CCSD Lambda amplitudes will be solved using DIIS.
           Start     Size      MaxIter   EConv     LConv     
           3         7         100       1.00e-07  1.00e-05  
 ------------------------------------------------------------------------------
            Enorm      Ldiff       Comment
 ------------------------------------------------------------------------------
     1     4.87e-02   3.75e-02     
     2     1.14e-02   3.63e-03     
     3     4.81e-03   1.84e-03     
     4     3.04e-03   9.20e-04     Switched to DIIS steps.
     5     1.30e-03   6.51e-04     
     6     7.50e-04   2.33e-04     
     7     2.83e-04   8.95e-05     
     8     1.05e-04   1.23e-07     
     9     2.57e-05   6.61e-06     
    10     1.01e-05   1.51e-06     
    11     3.93e-06   3.03e-07     
    12     1.81e-06   5.37e-08     
    13     8.98e-07   1.11e-07     
    14     4.16e-07   1.95e-09     
    15     2.50e-07   2.09e-08     
    16     1.15e-07   4.58e-09     
    17     6.64e-08   1.01e-09     
 ------------------------------------------------------------------------------
                                   CCSD Lambda converged.

 Computing density matrices in double precision...
           Orbital response amplitudes will be solved using DIIS.
           Start     Size      MaxIter   EConv     LConv     
           3         7         100       1.00e-06  1.00e-06  
 ------------------------------------------------------------------------------
            Enorm      Ldiff       Comment
 ------------------------------------------------------------------------------
     1     1.06e-01   6.11e-03     
     2     1.50e-01   3.10e-02     
     3     2.37e-01   5.18e-02     
     4     2.15e-02   1.22e-01     Switched to DIIS steps.
     5     6.73e-03   1.65e-03     
     6     1.34e-03   7.54e-04     
     7     5.28e-04   8.24e-05     
     8     1.19e-04   5.54e-05     
     9     2.52e-05   1.43e-05     
    10     6.06e-06   2.71e-06     
    11     2.72e-06   5.21e-07     
    12     6.62e-07   1.52e-07     
 ------------------------------------------------------------------------------
                                   Orbital response converged.

 Computing density matrices... Done.
 CCSD calculation:   CPU 198.16 s  wall 56.02 s

Current path: /canmo/ccsd/grad/
/g1_bb_aa
/g1_bb_bb
/g1_o1o1
/g1_o1o2
/g1_o1v1
/g1_o2v1
/g1_v1v1
/g1p_bb_aa
/g1p_bb_bb
/g1s_bb_aa
/g1s_bb_bb
/g2_o1o1o1o1
/g2_o1o1o1v1
/g2_o1o1v1v1
/g2_o1v1o1v1
/g2_o1v1v1v1
/g2_v1v1v1v1
/w_bb_aa
/w_bb_bb
 Transferring MO TPDM to AO TPDM
 Transferring g2_o1o1o1o1
 Transferring g2_o1o1o1v1
 Transferring g2_o1o1v1v1
 Transferring g2_o1v1o1v1
 Transferring g2_o1v1v1v1
 Transferring g2_v1v1v1v1
 Adding separable TPDM
 Computing TPDM gradient
 --------------------------------------------------------
 2e gradient
  Atom          X               Y               Z
 --------------------------------------------------------
    1        -25.335573        3.585300       -0.000000  
    2          7.804431      -16.685601       -0.000000  
    3         13.229127       14.033880        0.000000  
    4          4.302015       -0.933579       -0.000000  
 --------------------------------------------------------
 --------------------------------------------------------
 Final gradient
  Atom          X               Y               Z
 --------------------------------------------------------
    1        -25.335573        3.585300       -0.000000  
    2          7.804431      -16.685601       -0.000000  
    3         13.229127       14.033880        0.000000  
    4          4.302015       -0.933579       -0.000000  
 --------------------------------------------------------
 Analytic gradient from two-electron contribution:   CPU 243.42 s  wall 172.75 s

 Total ccman2 time:   CPU 459.01 s  wall 262.70 s


 --------------------------------------------------------------
             Orbital Energies (a.u.) and Symmetries
 --------------------------------------------------------------

 Alpha MOs, Restricted
 -- Occupied --                  
-490.03  -65.17  -58.53  -58.53  -15.74  -15.68   -9.85   -7.46
  1 A'    2 A'    3 A'    4 A'    5 A'    6 A'    7 A'    8 A'                 
 -7.450 -58.525  -7.451  -3.200  -3.195  -3.184  -1.442  -1.032
  9 A'    1 A"    2 A"   10 A'   11 A'   12 A'   13 A'   14 A'                 
 -0.893  -0.720  -0.642  -0.421  -0.406  -3.196  -3.184  -0.599
 15 A'   16 A'   17 A'   18 A'   19 A'    3 A"    4 A"    5 A"                 
 -0.417
  6 A"                                                                         
 -- Virtual --                   
  0.038   0.046   0.097   0.116   0.142   0.160   0.214   0.228
 20 A'   21 A'   22 A'   23 A'   24 A'   25 A'   26 A'   27 A'                 
  0.247   0.271   0.307   0.340   0.550   0.574   0.595   0.670
 28 A'   29 A'   30 A'   31 A'   32 A'   33 A'   34 A'   35 A'                 
  0.762   0.787   0.822   0.915   0.955   1.037   1.105   1.130
 36 A'   37 A'   38 A'   39 A'   40 A'   41 A'   42 A'   43 A'                 
  1.315   1.444   1.640   2.071   2.160   2.258   2.354   2.591
 44 A'   45 A'   46 A'   47 A'   48 A'   49 A'   50 A'   51 A'                 
  2.714   2.868   3.094   3.313   3.456   4.244   4.459   4.567
 52 A'   53 A'   54 A'   55 A'   56 A'   57 A'   58 A'   59 A'                 
  4.608   4.786   4.929   5.383   7.170   8.219   8.310  36.611
 60 A'   61 A'   62 A'   63 A'   64 A'   65 A'   66 A'   67 A'                 
 37.140  49.448 293.897 294.0091028.380   0.074   0.116   0.185
 68 A'   69 A'   70 A'   71 A'   72 A'    7 A"    8 A"    9 A"                 
  0.248   0.572   0.761   0.789   0.953   1.047   1.461   1.917
 10 A"   11 A"   12 A"   13 A"   14 A"   15 A"   16 A"   17 A"                 
  2.146   2.318   2.656   3.060   4.117   4.361   4.550   4.578
 18 A"   19 A"   20 A"   21 A"   22 A"   23 A"   24 A"   25 A"                 
  8.208 293.887
 26 A"   27 A"                                                                 

 Beta MOs, Restricted
 -- Occupied --                  
-490.03  -65.17  -58.53  -58.53  -15.74  -15.68   -9.85   -7.46
  1 A'    2 A'    3 A'    4 A'    5 A'    6 A'    7 A'    8 A'                 
 -7.450 -58.525  -7.451  -3.200  -3.195  -3.184  -1.442  -1.032
  9 A'    1 A"    2 A"   10 A'   11 A'   12 A'   13 A'   14 A'                 
 -0.893  -0.720  -0.642  -0.421  -0.406  -3.196  -3.184  -0.599
 15 A'   16 A'   17 A'   18 A'   19 A'    3 A"    4 A"    5 A"                 
 -0.417
  6 A"                                                                         
 -- Virtual --                   
  0.038   0.046   0.097   0.116   0.142   0.160   0.214   0.228
 20 A'   21 A'   22 A'   23 A'   24 A'   25 A'   26 A'   27 A'                 
  0.247   0.271   0.307   0.340   0.550   0.574   0.595   0.670
 28 A'   29 A'   30 A'   31 A'   32 A'   33 A'   34 A'   35 A'                 
  0.762   0.787   0.822   0.915   0.955   1.037   1.105   1.130
 36 A'   37 A'   38 A'   39 A'   40 A'   41 A'   42 A'   43 A'                 
  1.315   1.444   1.640   2.071   2.160   2.258   2.354   2.591
 44 A'   45 A'   46 A'   47 A'   48 A'   49 A'   50 A'   51 A'                 
  2.714   2.868   3.094   3.313   3.456   4.244   4.459   4.567
 52 A'   53 A'   54 A'   55 A'   56 A'   57 A'   58 A'   59 A'                 
  4.608   4.786   4.929   5.383   7.170   8.219   8.310  36.611
 60 A'   61 A'   62 A'   63 A'   64 A'   65 A'   66 A'   67 A'                 
 37.140  49.448 293.897 294.0091028.380   0.074   0.116   0.185
 68 A'   69 A'   70 A'   71 A'   72 A'    7 A"    8 A"    9 A"                 
  0.248   0.572   0.761   0.789   0.953   1.047   1.461   1.917
 10 A"   11 A"   12 A"   13 A"   14 A"   15 A"   16 A"   17 A"                 
  2.146   2.318   2.656   3.060   4.117   4.361   4.550   4.578
 18 A"   19 A"   20 A"   21 A"   22 A"   23 A"   24 A"   25 A"                 
  8.208 293.887
 26 A"   27 A"                                                                 
 --------------------------------------------------------------

          Ground-State Mulliken Net Atomic Charges

     Atom                 Charge (a.u.)
  ----------------------------------------
      1 Br                   -0.093460
      2 N                     0.028085
      3 N                    -0.178841
      4 H                     0.244217
  ----------------------------------------
  Sum of atomic charges =    -0.000000

 -----------------------------------------------------------------
                    Cartesian Multipole Moments
 -----------------------------------------------------------------
    Charge (ESU x 10^10)
                -0.0000
    Dipole Moment (Debye)
         X      -2.4967      Y       0.2647      Z       0.0000
       Tot       2.5107
    Quadrupole Moments (Debye-Ang)
        XX     -20.6977     XY      -1.4326     YY     -32.8894
        XZ       0.0000     YZ       0.0000     ZZ     -30.3337
    Octopole Moments (Debye-Ang^2)
       XXX      -7.3146    XXY       1.1517    XYY       9.5499
       YYY      -0.3174    XXZ      -0.0000    XYZ      -0.0000
       YYZ       0.0000    XZZ       5.0051    YZZ       0.0070
       ZZZ       0.0000
    Hexadecapole Moments (Debye-Ang^3)
      XXXX    -191.7487   XXXY      -8.3554   XXYY     -64.0048
      XYYY      -1.7324   YYYY     -56.4111   XXXZ       0.0000
      XXYZ       0.0000   XYYZ      -0.0000   YYYZ       0.0000
      XXZZ     -53.9606   XYZZ      -0.5012   YYZZ     -14.6443
      XZZZ      -0.0000   YZZZ       0.0000   ZZZZ     -34.3774
 -----------------------------------------------------------------
 DrvMan completing analytic gradient of the correlated energy
 Correlated dipole moment
            1
    1  -0.9822880
    2   0.1041263
    3   0.0000000
 Energy read as -2682.427179822
 Full Analytical Gradient: (in a.u., or Hartree/Bohr)
             1             2             3             4
    1    0.00399679   -0.01278510    0.00864372    0.00014459
    2   -0.00196576   -0.00788429    0.01024200   -0.00039196
    3    0.00000000   -0.00000000    0.00000000   -0.00000000
 Gradient time:  CPU 0.24 s  wall 1.38 s
 Geometry Optimization Parameters
   NAtoms,    NIC,     NZ,  NCons,   NDum,   NFix, NCnnct, MaxDiis
        4      14       4       0       0       0       0       0

 Cartesian Hessian Update
 Hessian Updated using BFGS Update


** GEOMETRY OPTIMIZATION IN DELOCALIZED INTERNAL COORDINATES **
   Searching for a Minimum

   Optimization Cycle:   2

                       Coordinates (Angstroms)
     ATOM                X               Y               Z
      1  Br        0.6968859994   -0.0346080557    0.0000000000
      2  N        -1.2471268379    0.5553460324    0.0000000000
      3  N        -1.9824109422   -0.3991014826    0.0000000000
      4  H        -2.9442425375   -0.0159196741    0.0000000000
   Point Group: cs    Number of degrees of freedom:     5


   Energy is  -2682.427179822

 Hessian Updated using BFGS Update

  5 Hessian modes will be used to form the next step
  Hessian Eigenvalues:
     0.078357    0.160907    0.337042    0.422726    0.836343

 Minimum Search - Taking Simple RFO Step
 Searching for Lamda that Minimizes Along All modes
 Value Taken    Lamda =  -0.00068075
 Step Taken.  Stepsize is  0.079580

                             Maximum     Tolerance    Cnvgd?
         Gradient           0.010950      0.000300      NO
         Displacement       0.050282      0.001200      NO
         Energy change     -0.000866      0.000001      NO


 New Cartesian Coordinates Obtained by Inverse Iteration

 Displacement from previous Coordinates is:  0.062364
 ----------------------------------------------------------------
             Standard Nuclear Orientation (Angstroms)
    I     Atom           X                Y                Z
 ----------------------------------------------------------------
    1      Br      0.6735711526    -0.0272533366     0.0000000000
    2      N      -1.2333428303     0.5507096114     0.0000000000
    3      N      -1.9819322640    -0.4103116892     0.0000000000
    4      H      -2.9351903766    -0.0074277655     0.0000000000
 ----------------------------------------------------------------
 Molecular Point Group                 Cs    NOp =  2
 Largest Abelian Subgroup              Cs    NOp =  2
 Nuclear Repulsion Energy =   145.4535263143 hartrees
 There are       25 alpha and       25 beta electrons
 Applying Cartesian multipole field
    Component          Value
    ---------          -----
     (2,0,0)        1.00000E-11
     (0,2,0)        2.00000E-11
     (0,0,2)       -3.00000E-11
 Nucleus-field energy     =     0.0000000025 hartrees
 Requested basis set is 6-311++G(d,p)
 There are 36 shells and 99 basis functions
 A cutoff of  1.0D-14 yielded    636 shell pairs
 There are      4972 function pairs (      5501 Cartesian)
 Smallest overlap matrix eigenvalue = 2.36E-04
 Guess MOs from SCF MO coefficient file

 -----------------------------------------------------------------------
  General SCF calculation program by
  Eric Jon Sundstrom, Paul Horn, Yuezhi Mao, Dmitri Zuev, Alec White,
  David Stuck, Shaama M.S., Shane Yost, Joonho Lee, David Small,
  Daniel Levine, Susi Lehtola, Hugh Burton, Evgeny Epifanovsky
 -----------------------------------------------------------------------
 Hartree-Fock
 using 4 threads for integral computing
 -------------------------------------------------------
 OpenMP Integral computing Module                
 Release: version 2.0, May 2017, Q-Chem Inc. Pleasanton 
 -------------------------------------------------------
 A restricted SCF calculation will be
 performed using DIIS
 SCF converges when DIIS error is below 1.0e-08
 ---------------------------------------
  Cycle       Energy         DIIS error
 ---------------------------------------
    1   -2681.7884604744      5.99e-04  
    2   -2681.7890335168      1.69e-04  
    3   -2681.7891115772      9.51e-05  
    4   -2681.7891295115      4.36e-05  
    5   -2681.7891359639      1.44e-05  
    6   -2681.7891373944      6.16e-06  
    7   -2681.7891375387      1.58e-06  
    8   -2681.7891375470      7.00e-07  
    9   -2681.7891375484      2.33e-07  
   10   -2681.7891375487      8.49e-08  
   11   -2681.7891375487      2.90e-08  
   12   -2681.7891375487      9.07e-09  Convergence criterion met
 ---------------------------------------
 SCF time:   CPU 6.02s  wall 6.00s 
 SCF   energy in the final basis set =    -2681.7891375487
 Total energy in the final basis set =    -2681.7891375487


 ------------------------------------------------------------------------------

   CCMAN2: suite of methods based on coupled cluster
           and equation of motion theories.

   Components:
   * libvmm-1.3-trunk
     by Evgeny Epifanovsky, Ilya Kaliman.
   * libtensor-2.5-trunk
     by Evgeny Epifanovsky, Michael Wormit, Dmitry Zuev, Sam Manzer, 
        Ilya Kaliman.
   * libcc-2.5-trunk
     by Evgeny Epifanovsky, Arik Landau, Tomasz Kus, Kirill Khistyaev, 
        Dmitry Zuev, Prashant Manohar, Xintian Feng, Anna Krylov, 
        Matthew Goldey, Alec White, Thomas Jagau, Kaushik Nanda, 
        Anastasia Gunina, Alexander Kunitsa, Joonho Lee.

   CCMAN original authors:
   Anna I. Krylov, C. David Sherrill, Steven R. Gwaltney,
   Edward F. C. Byrd (2000)
   Sergey V. Levchenko, Lyudmila V. Slipchenko, Tao Wang,
   Ana-Maria C. Cristian (2003)
   Piotr A. Pieniazek, C. Melania Oana, Evgeny Epifanovsky (2007)
   Prashant Manohar (2009)

 ------------------------------------------------------------------------------


 Allocating and initializing 3808MB of RAM...
 Calculation will run on 4 cores.


 Alpha MOs, Restricted
 -- Occupied --                  
-490.04  -65.17  -58.53  -58.53  -58.53  -15.73  -15.68   -9.85
  1 A'    2 A'    3 A'    1 A"    4 A'    5 A'    6 A'    7 A'                 
 -7.465  -7.455  -7.455  -3.205  -3.201  -3.200  -3.189  -3.189
  8 A'    2 A"    9 A'   10 A'    3 A"   11 A'    4 A"   12 A'                 
 -1.430  -1.041  -0.889  -0.716  -0.639  -0.592  -0.427  -0.419
 13 A'   14 A'   15 A'   16 A'   17 A'    5 A"   18 A'    6 A"                 
 -0.410
 19 A'                                                                         
 -- Virtual --                   
  0.041   0.052   0.073   0.096   0.115   0.115   0.145   0.162
 20 A'   21 A'    7 A"   22 A'   23 A'    8 A"   24 A'   25 A'                 
  0.187   0.214   0.231   0.247   0.248   0.272   0.307   0.339
  9 A"   26 A'   27 A'   28 A'   10 A"   29 A'   30 A'   31 A'                 
  0.549   0.566   0.569   0.590   0.669   0.760   0.765   0.784
 32 A'   33 A'   11 A"   34 A'   35 A'   12 A"   36 A'   13 A"                 
  0.790   0.820   0.920   0.956   0.958   1.044   1.049   1.104
 37 A'   38 A'   39 A'   40 A'   14 A"   41 A'   15 A"   42 A'                 
  1.136   1.316   1.442   1.465   1.644   1.914   2.079   2.151
 43 A'   44 A'   45 A'   16 A"   46 A'   17 A"   47 A'   18 A"                 
  2.180   2.254   2.321   2.355   2.596   2.658   2.707   2.873
 48 A'   49 A'   19 A"   50 A'   51 A'   20 A"   52 A'   53 A'                 
  3.046   3.095   3.299   3.450   4.119   4.244   4.359   4.441
 21 A"   54 A'   55 A'   56 A'   22 A"   57 A'   23 A"   58 A'                 
  4.546   4.563   4.579   4.608   4.792   4.941   5.391   7.175
 24 A"   59 A'   25 A"   60 A'   61 A'   62 A'   63 A'   64 A'                 
  8.204   8.215   8.305  36.620  37.093  49.452 293.883 293.893
 26 A"   65 A'   66 A'   67 A'   68 A'   69 A'   27 A"   70 A'                 
294.0081028.385
 71 A'   72 A'                                                                 

 Beta MOs, Restricted
 -- Occupied --                  
-490.04  -65.17  -58.53  -58.53  -58.53  -15.73  -15.68   -9.85
  1 A'    2 A'    3 A'    1 A"    4 A'    5 A'    6 A'    7 A'                 
 -7.465  -7.455  -7.455  -3.205  -3.201  -3.200  -3.189  -3.189
  8 A'    2 A"    9 A'   10 A'    3 A"   11 A'    4 A"   12 A'                 
 -1.430  -1.041  -0.889  -0.716  -0.639  -0.592  -0.427  -0.419
 13 A'   14 A'   15 A'   16 A'   17 A'    5 A"   18 A'    6 A"                 
 -0.410
 19 A'                                                                         
 -- Virtual --                   
  0.041   0.052   0.073   0.096   0.115   0.115   0.145   0.162
 20 A'   21 A'    7 A"   22 A'   23 A'    8 A"   24 A'   25 A'                 
  0.187   0.214   0.231   0.247   0.248   0.272   0.307   0.339
  9 A"   26 A'   27 A'   28 A'   10 A"   29 A'   30 A'   31 A'                 
  0.549   0.566   0.569   0.590   0.669   0.760   0.765   0.784
 32 A'   33 A'   11 A"   34 A'   35 A'   12 A"   36 A'   13 A"                 
  0.790   0.820   0.920   0.956   0.958   1.044   1.049   1.104
 37 A'   38 A'   39 A'   40 A'   14 A"   41 A'   15 A"   42 A'                 
  1.136   1.316   1.442   1.465   1.644   1.914   2.079   2.151
 43 A'   44 A'   45 A'   16 A"   46 A'   17 A"   47 A'   18 A"                 
  2.180   2.254   2.321   2.355   2.596   2.658   2.707   2.873
 48 A'   49 A'   19 A"   50 A'   51 A'   20 A"   52 A'   53 A'                 
  3.046   3.095   3.299   3.450   4.119   4.244   4.359   4.441
 21 A"   54 A'   55 A'   56 A'   22 A"   57 A'   23 A"   58 A'                 
  4.546   4.563   4.579   4.608   4.792   4.941   5.391   7.175
 24 A"   59 A'   25 A"   60 A'   61 A'   62 A'   63 A'   64 A'                 
  8.204   8.215   8.305  36.620  37.093  49.452 293.883 293.893
 26 A"   65 A'   66 A'   67 A'   68 A'   69 A'   27 A"   70 A'                 
294.0081028.385
 71 A'   72 A'                                                                 

 Occupation and symmetry of molecular orbitals

 Point group: Cs (2 irreducible representations).

                           A'   A"    All 
 ------------------------------------------
 All molecular orbitals:
  - Alpha                  72   27    99  
  - Beta                   72   27    99  
 ------------------------------------------
 Alpha orbitals:
  - Frozen occupied        9    2     11  
  - Active occupied        10   4     14  
  - Active virtual         53   21    74  
  - Frozen virtual         0    0     0   
 ------------------------------------------
 Beta orbitals:
  - Frozen occupied        9    2     11  
  - Active occupied        10   4     14  
  - Active virtual         53   21    74  
  - Frozen virtual         0    0     0   
 ------------------------------------------

 Import integrals:   CPU 0.00 s  wall 0.00 s

 Import integrals:   CPU 14.53 s  wall 28.95 s

 MP2 amplitudes:   CPU 0.13 s  wall 0.34 s

Running a double precision version
           CCSD T amplitudes will be solved using DIIS.

           Start     Size      MaxIter   EConv     TConv     
           3         7         100       1.00e-07  1.00e-05  
 ------------------------------------------------------------------------------
           Energy (a.u.)   Ediff      Tdiff       Comment
 ------------------------------------------------------------------------------
         -2682.42328645                           
     1   -2682.40358688   1.97e-02   7.13e-01     
     2   -2682.42512497   2.15e-02   9.41e-02     
     3   -2682.42443763   6.87e-04   4.02e-02     
     4   -2682.42666593   2.23e-03   1.18e-02     Switched to DIIS steps.
     5   -2682.42744883   7.83e-04   1.10e-02     
     6   -2682.42749486   4.60e-05   2.15e-03     
     7   -2682.42750901   1.41e-05   1.35e-03     
     8   -2682.42752092   1.19e-05   5.94e-04     
     9   -2682.42752458   3.65e-06   3.72e-04     
    10   -2682.42752420   3.79e-07   8.46e-05     
    11   -2682.42752414   6.19e-08   3.77e-05     
    12   -2682.42752401   1.23e-07   1.45e-05     
    13   -2682.42752398   3.19e-08   4.06e-06     
 ------------------------------------------------------------------------------
         -2682.42752398                           CCSD T converged.

End of double precision
 SCF energy                 = -2681.78913755
 MP2 energy                 = -2682.42328645
 CCSD correlation energy     =    -0.63838643
 CCSD total energy           = -2682.42752398

 CCSD  T1^2 = 0.0109  T2^2 = 0.2162  Leading amplitudes:

 Amplitude    Orbitals with energies
 -0.0266       6 (A") A                  ->    7 (A") A                   
              -0.4190                          0.0728                     
 -0.0266       6 (A") B                  ->    7 (A") B                   
              -0.4190                          0.0728                     
  0.0212       17 (A') A                 ->    21 (A') A                  
              -0.6390                          0.0520                     
  0.0212       17 (A') B                 ->    21 (A') B                  
              -0.6390                          0.0520                     

 Amplitude    Orbitals with energies
 -0.0990       5 (A") A      5 (A") B    ->    7 (A") A      7 (A") B     
              -0.5919       -0.5919            0.0728        0.0728       
  0.0990       5 (A") A      5 (A") B    ->    7 (A") B      7 (A") A     
              -0.5919       -0.5919            0.0728        0.0728       
  0.0990       5 (A") B      5 (A") A    ->    7 (A") A      7 (A") B     
              -0.5919       -0.5919            0.0728        0.0728       
 -0.0990       5 (A") B      5 (A") A    ->    7 (A") B      7 (A") A     
              -0.5919       -0.5919            0.0728        0.0728       

 Computing CCSD intemediates for later calculations in double precision
 Finished.

Running a double precision version
           CCSD Lambda amplitudes will be solved using DIIS.
           Start     Size      MaxIter   EConv     LConv     
           3         7         100       1.00e-07  1.00e-05  
 ------------------------------------------------------------------------------
            Enorm      Ldiff       Comment
 ------------------------------------------------------------------------------
     1     4.72e-02   3.66e-02     
     2     1.08e-02   3.53e-03     
     3     4.59e-03   1.81e-03     
     4     2.88e-03   8.88e-04     Switched to DIIS steps.
     5     1.24e-03   6.23e-04     
     6     6.98e-04   2.31e-04     
     7     2.62e-04   8.66e-05     
     8     9.41e-05   1.14e-06     
     9     2.38e-05   5.67e-06     
    10     9.02e-06   1.38e-06     
    11     3.38e-06   2.85e-07     
    12     1.44e-06   7.26e-08     
    13     6.60e-07   1.03e-07     
    14     2.76e-07   9.56e-09     
    15     1.69e-07   2.14e-08     
    16     7.60e-08   7.62e-09     
 ------------------------------------------------------------------------------
                                   CCSD Lambda converged.

 Computing density matrices in double precision...
           Orbital response amplitudes will be solved using DIIS.
           Start     Size      MaxIter   EConv     LConv     
           3         7         100       1.00e-06  1.00e-06  
 ------------------------------------------------------------------------------
            Enorm      Ldiff       Comment
 ------------------------------------------------------------------------------
     1     1.05e-01   4.50e-03     
     2     1.43e-01   2.80e-02     
     3     2.23e-01   4.72e-02     
     4     2.18e-02   1.13e-01     Switched to DIIS steps.
     5     6.67e-03   2.25e-03     
     6     1.26e-03   6.95e-04     
     7     4.38e-04   4.75e-05     
     8     1.15e-04   4.43e-05     
     9     2.62e-05   1.11e-05     
    10     6.32e-06   2.23e-06     
    11     3.01e-06   4.12e-07     
    12     6.78e-07   9.74e-08     
 ------------------------------------------------------------------------------
                                   Orbital response converged.

 Computing density matrices... Done.
 CCSD calculation:   CPU 195.36 s  wall 55.32 s

Current path: /canmo/ccsd/grad/
/g1_bb_aa
/g1_bb_bb
/g1_o1o1
/g1_o1o2
/g1_o1v1
/g1_o2v1
/g1_v1v1
/g1p_bb_aa
/g1p_bb_bb
/g1s_bb_aa
/g1s_bb_bb
/g2_o1o1o1o1
/g2_o1o1o1v1
/g2_o1o1v1v1
/g2_o1v1o1v1
/g2_o1v1v1v1
/g2_v1v1v1v1
/w_bb_aa
/w_bb_bb
 Transferring MO TPDM to AO TPDM
 Transferring g2_o1o1o1o1
 Transferring g2_o1o1o1v1
 Transferring g2_o1o1v1v1
 Transferring g2_o1v1o1v1
 Transferring g2_o1v1v1v1
 Transferring g2_v1v1v1v1
 Adding separable TPDM
 Computing TPDM gradient
 --------------------------------------------------------
 2e gradient
  Atom          X               Y               Z
 --------------------------------------------------------
    1        -26.047805        3.656595        0.000000  
    2          8.472253      -16.549655        0.000000  
    3         13.313000       13.922118       -0.000000  
    4          4.262552       -1.029058       -0.000000  
 --------------------------------------------------------
 --------------------------------------------------------
 Final gradient
  Atom          X               Y               Z
 --------------------------------------------------------
    1        -26.047805        3.656595        0.000000  
    2          8.472253      -16.549655        0.000000  
    3         13.313000       13.922118       -0.000000  
    4          4.262552       -1.029058       -0.000000  
 --------------------------------------------------------
 Analytic gradient from two-electron contribution:   CPU 244.75 s  wall 182.58 s

 Total ccman2 time:   CPU 457.66 s  wall 278.50 s


 --------------------------------------------------------------
             Orbital Energies (a.u.) and Symmetries
 --------------------------------------------------------------

 Alpha MOs, Restricted
 -- Occupied --                  
-490.04  -65.17  -58.53  -58.53  -15.73  -15.68   -9.85   -7.47
  1 A'    2 A'    3 A'    4 A'    5 A'    6 A'    7 A'    8 A'                 
 -7.455 -58.530  -7.455  -3.205  -3.200  -3.189  -1.430  -1.041
  9 A'    1 A"    2 A"   10 A'   11 A'   12 A'   13 A'   14 A'                 
 -0.889  -0.716  -0.639  -0.427  -0.410  -3.201  -3.189  -0.592
 15 A'   16 A'   17 A'   18 A'   19 A'    3 A"    4 A"    5 A"                 
 -0.419
  6 A"                                                                         
 -- Virtual --                   
  0.041   0.052   0.096   0.115   0.145   0.162   0.214   0.231
 20 A'   21 A'   22 A'   23 A'   24 A'   25 A'   26 A'   27 A'                 
  0.247   0.272   0.307   0.339   0.549   0.566   0.590   0.669
 28 A'   29 A'   30 A'   31 A'   32 A'   33 A'   34 A'   35 A'                 
  0.765   0.790   0.820   0.920   0.956   1.044   1.104   1.136
 36 A'   37 A'   38 A'   39 A'   40 A'   41 A'   42 A'   43 A'                 
  1.316   1.442   1.644   2.079   2.180   2.254   2.355   2.596
 44 A'   45 A'   46 A'   47 A'   48 A'   49 A'   50 A'   51 A'                 
  2.707   2.873   3.095   3.299   3.450   4.244   4.441   4.563
 52 A'   53 A'   54 A'   55 A'   56 A'   57 A'   58 A'   59 A'                 
  4.608   4.792   4.941   5.391   7.175   8.215   8.305  36.620
 60 A'   61 A'   62 A'   63 A'   64 A'   65 A'   66 A'   67 A'                 
 37.093  49.452 293.893 294.0081028.385   0.073   0.115   0.187
 68 A'   69 A'   70 A'   71 A'   72 A'    7 A"    8 A"    9 A"                 
  0.248   0.569   0.760   0.784   0.958   1.049   1.465   1.914
 10 A"   11 A"   12 A"   13 A"   14 A"   15 A"   16 A"   17 A"                 
  2.151   2.321   2.658   3.046   4.119   4.359   4.546   4.579
 18 A"   19 A"   20 A"   21 A"   22 A"   23 A"   24 A"   25 A"                 
  8.204 293.883
 26 A"   27 A"                                                                 

 Beta MOs, Restricted
 -- Occupied --                  
-490.04  -65.17  -58.53  -58.53  -15.73  -15.68   -9.85   -7.47
  1 A'    2 A'    3 A'    4 A'    5 A'    6 A'    7 A'    8 A'                 
 -7.455 -58.530  -7.455  -3.205  -3.200  -3.189  -1.430  -1.041
  9 A'    1 A"    2 A"   10 A'   11 A'   12 A'   13 A'   14 A'                 
 -0.889  -0.716  -0.639  -0.427  -0.410  -3.201  -3.189  -0.592
 15 A'   16 A'   17 A'   18 A'   19 A'    3 A"    4 A"    5 A"                 
 -0.419
  6 A"                                                                         
 -- Virtual --                   
  0.041   0.052   0.096   0.115   0.145   0.162   0.214   0.231
 20 A'   21 A'   22 A'   23 A'   24 A'   25 A'   26 A'   27 A'                 
  0.247   0.272   0.307   0.339   0.549   0.566   0.590   0.669
 28 A'   29 A'   30 A'   31 A'   32 A'   33 A'   34 A'   35 A'                 
  0.765   0.790   0.820   0.920   0.956   1.044   1.104   1.136
 36 A'   37 A'   38 A'   39 A'   40 A'   41 A'   42 A'   43 A'                 
  1.316   1.442   1.644   2.079   2.180   2.254   2.355   2.596
 44 A'   45 A'   46 A'   47 A'   48 A'   49 A'   50 A'   51 A'                 
  2.707   2.873   3.095   3.299   3.450   4.244   4.441   4.563
 52 A'   53 A'   54 A'   55 A'   56 A'   57 A'   58 A'   59 A'                 
  4.608   4.792   4.941   5.391   7.175   8.215   8.305  36.620
 60 A'   61 A'   62 A'   63 A'   64 A'   65 A'   66 A'   67 A'                 
 37.093  49.452 293.893 294.0081028.385   0.073   0.115   0.187
 68 A'   69 A'   70 A'   71 A'   72 A'    7 A"    8 A"    9 A"                 
  0.248   0.569   0.760   0.784   0.958   1.049   1.465   1.914
 10 A"   11 A"   12 A"   13 A"   14 A"   15 A"   16 A"   17 A"                 
  2.151   2.321   2.658   3.046   4.119   4.359   4.546   4.579
 18 A"   19 A"   20 A"   21 A"   22 A"   23 A"   24 A"   25 A"                 
  8.204 293.883
 26 A"   27 A"                                                                 
 --------------------------------------------------------------

          Ground-State Mulliken Net Atomic Charges

     Atom                 Charge (a.u.)
  ----------------------------------------
      1 Br                   -0.074039
      2 N                     0.019540
      3 N                    -0.185554
      4 H                     0.240053
  ----------------------------------------
  Sum of atomic charges =    -0.000000

 -----------------------------------------------------------------
                    Cartesian Multipole Moments
 -----------------------------------------------------------------
    Charge (ESU x 10^10)
                -0.0000
    Dipole Moment (Debye)
         X      -2.2181      Y       0.2760      Z       0.0000
       Tot       2.2352
    Quadrupole Moments (Debye-Ang)
        XX     -21.0898     XY      -1.4801     YY     -32.9480
        XZ      -0.0000     YZ       0.0000     ZZ     -30.2932
    Octopole Moments (Debye-Ang^2)
       XXX      -4.5559    XXY       1.2900    XYY      10.1909
       YYY      -0.4460    XXZ      -0.0000    XYZ      -0.0000
       YYZ       0.0000    XZZ       5.5528    YZZ      -0.0534
       ZZZ       0.0000
    Hexadecapole Moments (Debye-Ang^3)
      XXXX    -191.0957   XXXY      -9.6350   XXYY     -63.5817
      XYYY      -2.6965   YYYY     -56.6451   XXXZ       0.0000
      XXYZ       0.0000   XYYZ      -0.0000   YYYZ       0.0000
      XXZZ     -53.2695   XYZZ      -0.7931   YYZZ     -14.6419
      XZZZ      -0.0000   YZZZ       0.0000   ZZZZ     -34.1961
 -----------------------------------------------------------------
 DrvMan completing analytic gradient of the correlated energy
 Correlated dipole moment
            1
    1  -0.8726836
    2   0.1085984
    3   0.0000000
 Energy read as -2682.427523982
 Full Analytical Gradient: (in a.u., or Hartree/Bohr)
             1             2             3             4
    1   -0.00004077   -0.00023370    0.00017840    0.00009606
    2   -0.00046725    0.00147034   -0.00106380    0.00006071
    3    0.00000000   -0.00000000    0.00000000   -0.00000000
 Gradient time:  CPU 0.26 s  wall 1.53 s
 Geometry Optimization Parameters
   NAtoms,    NIC,     NZ,  NCons,   NDum,   NFix, NCnnct, MaxDiis
        4      14       4       0       0       0       0       0

 Cartesian Hessian Update
 Hessian Updated using BFGS Update


** GEOMETRY OPTIMIZATION IN DELOCALIZED INTERNAL COORDINATES **
   Searching for a Minimum

   Optimization Cycle:   3

                       Coordinates (Angstroms)
     ATOM                X               Y               Z
      1  Br        0.6735711526   -0.0272533366    0.0000000000
      2  N        -1.2333428303    0.5507096114    0.0000000000
      3  N        -1.9819322640   -0.4103116892    0.0000000000
      4  H        -2.9351903766   -0.0074277655    0.0000000000
   Point Group: cs    Number of degrees of freedom:     5


   Energy is  -2682.427523982

 Hessian Updated using BFGS Update

  5 Hessian modes will be used to form the next step
  Hessian Eigenvalues:
     0.078679    0.160908    0.331452    0.422601    0.854559

 Minimum Search - Taking Simple RFO Step
 Searching for Lamda that Minimizes Along All modes
 Value Taken    Lamda =  -0.00000965
 Step Taken.  Stepsize is  0.005348

                             Maximum     Tolerance    Cnvgd?
         Gradient           0.001441      0.000300      NO
         Displacement       0.004355      0.001200      NO
         Energy change     -0.000344      0.000001      NO


 New Cartesian Coordinates Obtained by Inverse Iteration

 Displacement from previous Coordinates is:  0.008867
 ----------------------------------------------------------------
             Standard Nuclear Orientation (Angstroms)
    I     Atom           X                Y                Z
 ----------------------------------------------------------------
    1      Br      0.6753090792    -0.0254317254     0.0000000000
    2      N      -1.2326142402     0.5477757015     0.0000000000
    3      N      -1.9836477400    -0.4108544124     0.0000000000
    4      H      -2.9359414172    -0.0057727436     0.0000000000
 ----------------------------------------------------------------
 Molecular Point Group                 Cs    NOp =  2
 Largest Abelian Subgroup              Cs    NOp =  2
 Nuclear Repulsion Energy =   145.4025054816 hartrees
 There are       25 alpha and       25 beta electrons
 Applying Cartesian multipole field
    Component          Value
    ---------          -----
     (2,0,0)        1.00000E-11
     (0,2,0)        2.00000E-11
     (0,0,2)       -3.00000E-11
 Nucleus-field energy     =     0.0000000025 hartrees
 Requested basis set is 6-311++G(d,p)
 There are 36 shells and 99 basis functions
 A cutoff of  1.0D-14 yielded    636 shell pairs
 There are      4972 function pairs (      5501 Cartesian)
 Smallest overlap matrix eigenvalue = 2.35E-04
 Guess MOs from SCF MO coefficient file

 -----------------------------------------------------------------------
  General SCF calculation program by
  Eric Jon Sundstrom, Paul Horn, Yuezhi Mao, Dmitri Zuev, Alec White,
  David Stuck, Shaama M.S., Shane Yost, Joonho Lee, David Small,
  Daniel Levine, Susi Lehtola, Hugh Burton, Evgeny Epifanovsky
 -----------------------------------------------------------------------
 Hartree-Fock
 using 4 threads for integral computing
 -------------------------------------------------------
 OpenMP Integral computing Module                
 Release: version 2.0, May 2017, Q-Chem Inc. Pleasanton 
 -------------------------------------------------------
 A restricted SCF calculation will be
 performed using DIIS
 SCF converges when DIIS error is below 1.0e-08
 ---------------------------------------
  Cycle       Energy         DIIS error
 ---------------------------------------
    1   -2681.7891944116      6.30e-05  
    2   -2681.7892010722      1.74e-05  
    3   -2681.7892021096      6.90e-06  
    4   -2681.7892022775      3.82e-06  
    5   -2681.7892023473      1.59e-06  
    6   -2681.7892023620      7.21e-07  
    7   -2681.7892023643      1.98e-07  
    8   -2681.7892023644      7.96e-08  
    9   -2681.7892023644      2.30e-08  
   10   -2681.7892023644      8.29e-09  Convergence criterion met
 ---------------------------------------
 SCF time:   CPU 5.11s  wall 6.00s 
 SCF   energy in the final basis set =    -2681.7892023644
 Total energy in the final basis set =    -2681.7892023644


 ------------------------------------------------------------------------------

   CCMAN2: suite of methods based on coupled cluster
           and equation of motion theories.

   Components:
   * libvmm-1.3-trunk
     by Evgeny Epifanovsky, Ilya Kaliman.
   * libtensor-2.5-trunk
     by Evgeny Epifanovsky, Michael Wormit, Dmitry Zuev, Sam Manzer, 
        Ilya Kaliman.
   * libcc-2.5-trunk
     by Evgeny Epifanovsky, Arik Landau, Tomasz Kus, Kirill Khistyaev, 
        Dmitry Zuev, Prashant Manohar, Xintian Feng, Anna Krylov, 
        Matthew Goldey, Alec White, Thomas Jagau, Kaushik Nanda, 
        Anastasia Gunina, Alexander Kunitsa, Joonho Lee.

   CCMAN original authors:
   Anna I. Krylov, C. David Sherrill, Steven R. Gwaltney,
   Edward F. C. Byrd (2000)
   Sergey V. Levchenko, Lyudmila V. Slipchenko, Tao Wang,
   Ana-Maria C. Cristian (2003)
   Piotr A. Pieniazek, C. Melania Oana, Evgeny Epifanovsky (2007)
   Prashant Manohar (2009)

 ------------------------------------------------------------------------------


 Allocating and initializing 3808MB of RAM...
 Calculation will run on 4 cores.


 Alpha MOs, Restricted
 -- Occupied --                  
-490.04  -65.17  -58.53  -58.53  -58.53  -15.73  -15.68   -9.85
  1 A'    2 A'    3 A'    1 A"    4 A'    5 A'    6 A'    7 A'                 
 -7.466  -7.456  -7.455  -3.205  -3.201  -3.201  -3.189  -3.189
  8 A'    2 A"    9 A'   10 A'    3 A"   11 A'    4 A"   12 A'                 
 -1.430  -1.041  -0.889  -0.716  -0.639  -0.592  -0.427  -0.419
 13 A'   14 A'   15 A'   16 A'   17 A'    5 A"   18 A'    6 A"                 
 -0.410
 19 A'                                                                         
 -- Virtual --                   
  0.041   0.052   0.073   0.096   0.115   0.115   0.145   0.162
 20 A'   21 A'    7 A"   22 A'   23 A'    8 A"   24 A'   25 A'                 
  0.187   0.214   0.231   0.247   0.248   0.272   0.307   0.338
  9 A"   26 A'   27 A'   28 A'   10 A"   29 A'   30 A'   31 A'                 
  0.549   0.566   0.569   0.590   0.669   0.760   0.765   0.784
 32 A'   33 A'   11 A"   34 A'   35 A'   12 A"   36 A'   13 A"                 
  0.790   0.820   0.921   0.957   0.958   1.044   1.050   1.104
 37 A'   38 A'   39 A'   40 A'   14 A"   41 A'   15 A"   42 A'                 
  1.135   1.316   1.442   1.465   1.645   1.914   2.079   2.151
 43 A'   44 A'   45 A'   16 A"   46 A'   17 A"   47 A'   18 A"                 
  2.180   2.254   2.321   2.355   2.595   2.658   2.707   2.873
 48 A'   49 A'   19 A"   50 A'   51 A'   20 A"   52 A'   53 A'                 
  3.046   3.096   3.299   3.450   4.119   4.244   4.360   4.442
 21 A"   54 A'   55 A'   56 A'   22 A"   57 A'   23 A"   58 A'                 
  4.546   4.563   4.579   4.608   4.793   4.940   5.391   7.175
 24 A"   59 A'   25 A"   60 A'   61 A'   62 A'   63 A'   64 A'                 
  8.204   8.215   8.305  36.620  37.095  49.452 293.883 293.893
 26 A"   65 A'   66 A'   67 A'   68 A'   69 A'   27 A"   70 A'                 
294.0081028.385
 71 A'   72 A'                                                                 

 Beta MOs, Restricted
 -- Occupied --                  
-490.04  -65.17  -58.53  -58.53  -58.53  -15.73  -15.68   -9.85
  1 A'    2 A'    3 A'    1 A"    4 A'    5 A'    6 A'    7 A'                 
 -7.466  -7.456  -7.455  -3.205  -3.201  -3.201  -3.189  -3.189
  8 A'    2 A"    9 A'   10 A'    3 A"   11 A'    4 A"   12 A'                 
 -1.430  -1.041  -0.889  -0.716  -0.639  -0.592  -0.427  -0.419
 13 A'   14 A'   15 A'   16 A'   17 A'    5 A"   18 A'    6 A"                 
 -0.410
 19 A'                                                                         
 -- Virtual --                   
  0.041   0.052   0.073   0.096   0.115   0.115   0.145   0.162
 20 A'   21 A'    7 A"   22 A'   23 A'    8 A"   24 A'   25 A'                 
  0.187   0.214   0.231   0.247   0.248   0.272   0.307   0.338
  9 A"   26 A'   27 A'   28 A'   10 A"   29 A'   30 A'   31 A'                 
  0.549   0.566   0.569   0.590   0.669   0.760   0.765   0.784
 32 A'   33 A'   11 A"   34 A'   35 A'   12 A"   36 A'   13 A"                 
  0.790   0.820   0.921   0.957   0.958   1.044   1.050   1.104
 37 A'   38 A'   39 A'   40 A'   14 A"   41 A'   15 A"   42 A'                 
  1.135   1.316   1.442   1.465   1.645   1.914   2.079   2.151
 43 A'   44 A'   45 A'   16 A"   46 A'   17 A"   47 A'   18 A"                 
  2.180   2.254   2.321   2.355   2.595   2.658   2.707   2.873
 48 A'   49 A'   19 A"   50 A'   51 A'   20 A"   52 A'   53 A'                 
  3.046   3.096   3.299   3.450   4.119   4.244   4.360   4.442
 21 A"   54 A'   55 A'   56 A'   22 A"   57 A'   23 A"   58 A'                 
  4.546   4.563   4.579   4.608   4.793   4.940   5.391   7.175
 24 A"   59 A'   25 A"   60 A'   61 A'   62 A'   63 A'   64 A'                 
  8.204   8.215   8.305  36.620  37.095  49.452 293.883 293.893
 26 A"   65 A'   66 A'   67 A'   68 A'   69 A'   27 A"   70 A'                 
294.0081028.385
 71 A'   72 A'                                                                 

 Occupation and symmetry of molecular orbitals

 Point group: Cs (2 irreducible representations).

                           A'   A"    All 
 ------------------------------------------
 All molecular orbitals:
  - Alpha                  72   27    99  
  - Beta                   72   27    99  
 ------------------------------------------
 Alpha orbitals:
  - Frozen occupied        9    2     11  
  - Active occupied        10   4     14  
  - Active virtual         53   21    74  
  - Frozen virtual         0    0     0   
 ------------------------------------------
 Beta orbitals:
  - Frozen occupied        9    2     11  
  - Active occupied        10   4     14  
  - Active virtual         53   21    74  
  - Frozen virtual         0    0     0   
 ------------------------------------------

 Import integrals:   CPU 0.00 s  wall 0.00 s

 Import integrals:   CPU 14.26 s  wall 23.51 s

 MP2 amplitudes:   CPU 0.14 s  wall 0.38 s

Running a double precision version
           CCSD T amplitudes will be solved using DIIS.

           Start     Size      MaxIter   EConv     TConv     
           3         7         100       1.00e-07  1.00e-05  
 ------------------------------------------------------------------------------
           Energy (a.u.)   Ediff      Tdiff       Comment
 ------------------------------------------------------------------------------
         -2682.42328331                           
     1   -2682.40360390   1.97e-02   7.13e-01     
     2   -2682.42513013   2.15e-02   9.41e-02     
     3   -2682.42444403   6.86e-04   4.02e-02     
     4   -2682.42667017   2.23e-03   1.18e-02     Switched to DIIS steps.
     5   -2682.42745362   7.83e-04   1.10e-02     
     6   -2682.42749978   4.62e-05   2.16e-03     
     7   -2682.42751401   1.42e-05   1.35e-03     
     8   -2682.42752596   1.20e-05   5.96e-04     
     9   -2682.42752962   3.66e-06   3.72e-04     
    10   -2682.42752924   3.82e-07   8.45e-05     
    11   -2682.42752918   6.07e-08   3.77e-05     
    12   -2682.42752905   1.24e-07   1.45e-05     
    13   -2682.42752902   3.17e-08   4.06e-06     
 ------------------------------------------------------------------------------
         -2682.42752902                           CCSD T converged.

End of double precision
 SCF energy                 = -2681.78920236
 MP2 energy                 = -2682.42328331
 CCSD correlation energy     =    -0.63832666
 CCSD total energy           = -2682.42752902

 CCSD  T1^2 = 0.0109  T2^2 = 0.2161  Leading amplitudes:

 Amplitude    Orbitals with energies
 -0.0266       6 (A") A                  ->    7 (A") A                   
              -0.4191                          0.0730                     
 -0.0266       6 (A") B                  ->    7 (A") B                   
              -0.4191                          0.0730                     
 -0.0212       17 (A') A                 ->    21 (A') A                  
              -0.6391                          0.0520                     
 -0.0212       17 (A') B                 ->    21 (A') B                  
              -0.6391                          0.0520                     

 Amplitude    Orbitals with energies
 -0.0988       5 (A") A      5 (A") B    ->    7 (A") A      7 (A") B     
              -0.5919       -0.5919            0.0730        0.0730       
  0.0988       5 (A") A      5 (A") B    ->    7 (A") B      7 (A") A     
              -0.5919       -0.5919            0.0730        0.0730       
  0.0988       5 (A") B      5 (A") A    ->    7 (A") A      7 (A") B     
              -0.5919       -0.5919            0.0730        0.0730       
 -0.0988       5 (A") B      5 (A") A    ->    7 (A") B      7 (A") A     
              -0.5919       -0.5919            0.0730        0.0730       

 Computing CCSD intemediates for later calculations in double precision
 Finished.

Running a double precision version
           CCSD Lambda amplitudes will be solved using DIIS.
           Start     Size      MaxIter   EConv     LConv     
           3         7         100       1.00e-07  1.00e-05  
 ------------------------------------------------------------------------------
            Enorm      Ldiff       Comment
 ------------------------------------------------------------------------------
     1     4.72e-02   3.66e-02     
     2     1.09e-02   3.53e-03     
     3     4.60e-03   1.81e-03     
     4     2.89e-03   8.89e-04     Switched to DIIS steps.
     5     1.24e-03   6.24e-04     
     6     7.00e-04   2.31e-04     
     7     2.62e-04   8.68e-05     
     8     9.40e-05   1.16e-06     
     9     2.38e-05   5.66e-06     
    10     9.07e-06   1.38e-06     
    11     3.42e-06   2.84e-07     
    12     1.48e-06   7.11e-08     
    13     6.79e-07   1.03e-07     
    14     2.90e-07   9.75e-09     
    15     1.77e-07   2.18e-08     
    16     8.04e-08   7.72e-09     
 ------------------------------------------------------------------------------
                                   CCSD Lambda converged.

 Computing density matrices in double precision...
           Orbital response amplitudes will be solved using DIIS.
           Start     Size      MaxIter   EConv     LConv     
           3         7         100       1.00e-06  1.00e-06  
 ------------------------------------------------------------------------------
            Enorm      Ldiff       Comment
 ------------------------------------------------------------------------------
     1     1.05e-01   4.46e-03     
     2     1.43e-01   2.79e-02     
     3     2.23e-01   4.69e-02     
     4     2.17e-02   1.13e-01     Switched to DIIS steps.
     5     6.67e-03   2.21e-03     
     6     1.26e-03   6.94e-04     
     7     4.39e-04   4.84e-05     
     8     1.14e-04   4.46e-05     
     9     2.61e-05   1.11e-05     
    10     6.28e-06   2.24e-06     
    11     2.98e-06   4.14e-07     
    12     6.75e-07   9.74e-08     
 ------------------------------------------------------------------------------
                                   Orbital response converged.

 Computing density matrices... Done.
 CCSD calculation:   CPU 192.83 s  wall 58.35 s

Current path: /canmo/ccsd/grad/
/g1_bb_aa
/g1_bb_bb
/g1_o1o1
/g1_o1o2
/g1_o1v1
/g1_o2v1
/g1_v1v1
/g1p_bb_aa
/g1p_bb_bb
/g1s_bb_aa
/g1s_bb_bb
/g2_o1o1o1o1
/g2_o1o1o1v1
/g2_o1o1v1v1
/g2_o1v1o1v1
/g2_o1v1v1v1
/g2_v1v1v1v1
/w_bb_aa
/w_bb_bb
 Transferring MO TPDM to AO TPDM
 Transferring g2_o1o1o1o1
 Transferring g2_o1o1o1v1
 Transferring g2_o1o1v1v1
 Transferring g2_o1v1o1v1
 Transferring g2_o1v1v1v1
 Transferring g2_v1v1v1v1
 Adding separable TPDM
 Computing TPDM gradient
 --------------------------------------------------------
 2e gradient
  Atom          X               Y               Z
 --------------------------------------------------------
    1        -26.047496        3.598456        0.000000  
    2          8.437742      -16.469118       -0.000000  
    3         13.347512       13.910522        0.000000  
    4          4.262242       -1.039860        0.000000  
 --------------------------------------------------------
 --------------------------------------------------------
 Final gradient
  Atom          X               Y               Z
 --------------------------------------------------------
    1        -26.047496        3.598456        0.000000  
    2          8.437742      -16.469118       -0.000000  
    3         13.347512       13.910522        0.000000  
    4          4.262242       -1.039860        0.000000  
 --------------------------------------------------------
 Analytic gradient from two-electron contribution:   CPU 243.74 s  wall 176.21 s

 Total ccman2 time:   CPU 454.19 s  wall 271.12 s


 --------------------------------------------------------------
             Orbital Energies (a.u.) and Symmetries
 --------------------------------------------------------------

 Alpha MOs, Restricted
 -- Occupied --                  
-490.04  -65.17  -58.53  -58.53  -15.73  -15.68   -9.85   -7.47
  1 A'    2 A'    3 A'    4 A'    5 A'    6 A'    7 A'    8 A'                 
 -7.455 -58.530  -7.456  -3.205  -3.201  -3.189  -1.430  -1.041
  9 A'    1 A"    2 A"   10 A'   11 A'   12 A'   13 A'   14 A'                 
 -0.889  -0.716  -0.639  -0.427  -0.410  -3.201  -3.189  -0.592
 15 A'   16 A'   17 A'   18 A'   19 A'    3 A"    4 A"    5 A"                 
 -0.419
  6 A"                                                                         
 -- Virtual --                   
  0.041   0.052   0.096   0.115   0.145   0.162   0.214   0.231
 20 A'   21 A'   22 A'   23 A'   24 A'   25 A'   26 A'   27 A'                 
  0.247   0.272   0.307   0.338   0.549   0.566   0.590   0.669
 28 A'   29 A'   30 A'   31 A'   32 A'   33 A'   34 A'   35 A'                 
  0.765   0.790   0.820   0.921   0.957   1.044   1.104   1.135
 36 A'   37 A'   38 A'   39 A'   40 A'   41 A'   42 A'   43 A'                 
  1.316   1.442   1.645   2.079   2.180   2.254   2.355   2.595
 44 A'   45 A'   46 A'   47 A'   48 A'   49 A'   50 A'   51 A'                 
  2.707   2.873   3.096   3.299   3.450   4.244   4.442   4.563
 52 A'   53 A'   54 A'   55 A'   56 A'   57 A'   58 A'   59 A'                 
  4.608   4.793   4.940   5.391   7.175   8.215   8.305  36.620
 60 A'   61 A'   62 A'   63 A'   64 A'   65 A'   66 A'   67 A'                 
 37.095  49.452 293.893 294.0081028.385   0.073   0.115   0.187
 68 A'   69 A'   70 A'   71 A'   72 A'    7 A"    8 A"    9 A"                 
  0.248   0.569   0.760   0.784   0.958   1.050   1.465   1.914
 10 A"   11 A"   12 A"   13 A"   14 A"   15 A"   16 A"   17 A"                 
  2.151   2.321   2.658   3.046   4.119   4.360   4.546   4.579
 18 A"   19 A"   20 A"   21 A"   22 A"   23 A"   24 A"   25 A"                 
  8.204 293.883
 26 A"   27 A"                                                                 

 Beta MOs, Restricted
 -- Occupied --                  
-490.04  -65.17  -58.53  -58.53  -15.73  -15.68   -9.85   -7.47
  1 A'    2 A'    3 A'    4 A'    5 A'    6 A'    7 A'    8 A'                 
 -7.455 -58.530  -7.456  -3.205  -3.201  -3.189  -1.430  -1.041
  9 A'    1 A"    2 A"   10 A'   11 A'   12 A'   13 A'   14 A'                 
 -0.889  -0.716  -0.639  -0.427  -0.410  -3.201  -3.189  -0.592
 15 A'   16 A'   17 A'   18 A'   19 A'    3 A"    4 A"    5 A"                 
 -0.419
  6 A"                                                                         
 -- Virtual --                   
  0.041   0.052   0.096   0.115   0.145   0.162   0.214   0.231
 20 A'   21 A'   22 A'   23 A'   24 A'   25 A'   26 A'   27 A'                 
  0.247   0.272   0.307   0.338   0.549   0.566   0.590   0.669
 28 A'   29 A'   30 A'   31 A'   32 A'   33 A'   34 A'   35 A'                 
  0.765   0.790   0.820   0.921   0.957   1.044   1.104   1.135
 36 A'   37 A'   38 A'   39 A'   40 A'   41 A'   42 A'   43 A'                 
  1.316   1.442   1.645   2.079   2.180   2.254   2.355   2.595
 44 A'   45 A'   46 A'   47 A'   48 A'   49 A'   50 A'   51 A'                 
  2.707   2.873   3.096   3.299   3.450   4.244   4.442   4.563
 52 A'   53 A'   54 A'   55 A'   56 A'   57 A'   58 A'   59 A'                 
  4.608   4.793   4.940   5.391   7.175   8.215   8.305  36.620
 60 A'   61 A'   62 A'   63 A'   64 A'   65 A'   66 A'   67 A'                 
 37.095  49.452 293.893 294.0081028.385   0.073   0.115   0.187
 68 A'   69 A'   70 A'   71 A'   72 A'    7 A"    8 A"    9 A"                 
  0.248   0.569   0.760   0.784   0.958   1.050   1.465   1.914
 10 A"   11 A"   12 A"   13 A"   14 A"   15 A"   16 A"   17 A"                 
  2.151   2.321   2.658   3.046   4.119   4.360   4.546   4.579
 18 A"   19 A"   20 A"   21 A"   22 A"   23 A"   24 A"   25 A"                 
  8.204 293.883
 26 A"   27 A"                                                                 
 --------------------------------------------------------------

          Ground-State Mulliken Net Atomic Charges

     Atom                 Charge (a.u.)
  ----------------------------------------
      1 Br                   -0.073708
      2 N                     0.019111
      3 N                    -0.185681
      4 H                     0.240278
  ----------------------------------------
  Sum of atomic charges =     0.000000

 -----------------------------------------------------------------
                    Cartesian Multipole Moments
 -----------------------------------------------------------------
    Charge (ESU x 10^10)
                 0.0000
    Dipole Moment (Debye)
         X      -2.2162      Y       0.2794      Z       0.0000
       Tot       2.2337
    Quadrupole Moments (Debye-Ang)
        XX     -21.0826     XY      -1.4826     YY     -32.9544
        XZ      -0.0000     YZ       0.0000     ZZ     -30.2922
    Octopole Moments (Debye-Ang^2)
       XXX      -4.6401    XXY       1.3330    XYY      10.1628
       YYY      -0.4804    XXZ       0.0000    XYZ       0.0000
       YYZ       0.0000    XZZ       5.5275    YZZ      -0.0693
       ZZZ       0.0000
    Hexadecapole Moments (Debye-Ang^3)
      XXXX    -191.3292   XXXY      -9.8744   XXYY     -63.6716
      XYYY      -2.8666   YYYY     -56.5558   XXXZ      -0.0000
      XXYZ      -0.0000   XYYZ      -0.0000   YYYZ       0.0000
      XXZZ     -53.3404   XYZZ      -0.8427   YYZZ     -14.6287
      XZZZ      -0.0000   YZZZ       0.0000   ZZZZ     -34.1944
 -----------------------------------------------------------------
 DrvMan completing analytic gradient of the correlated energy
 Correlated dipole moment
            1
    1  -0.8719045
    2   0.1099255
    3   0.0000000
 Energy read as -2682.427529021
 Full Analytical Gradient: (in a.u., or Hartree/Bohr)
             1             2             3             4
    1    0.00013251    0.00007060   -0.00022767    0.00002457
    2   -0.00004238    0.00036472   -0.00035283    0.00003049
    3   -0.00000000   -0.00000000    0.00000000    0.00000000
 Gradient time:  CPU 0.25 s  wall 1.45 s
 Geometry Optimization Parameters
   NAtoms,    NIC,     NZ,  NCons,   NDum,   NFix, NCnnct, MaxDiis
        4      14       4       0       0       0       0       0

 Cartesian Hessian Update
 Hessian Updated using BFGS Update


** GEOMETRY OPTIMIZATION IN DELOCALIZED INTERNAL COORDINATES **
   Searching for a Minimum

   Optimization Cycle:   4

                       Coordinates (Angstroms)
     ATOM                X               Y               Z
      1  Br        0.6753090792   -0.0254317254    0.0000000000
      2  N        -1.2326142402    0.5477757015    0.0000000000
      3  N        -1.9836477400   -0.4108544124    0.0000000000
      4  H        -2.9359414172   -0.0057727436    0.0000000000
   Point Group: cs    Number of degrees of freedom:     5


   Energy is  -2682.427529021

 Hessian Updated using BFGS Update

  5 Hessian modes will be used to form the next step
  Hessian Eigenvalues:
     0.077448    0.159915    0.331835    0.420496    0.833276

 Minimum Search - Taking Simple RFO Step
 Searching for Lamda that Minimizes Along All modes
 Value Taken    Lamda =   0.00000000
 Step Taken.  Stepsize is  0.001362

                             Maximum     Tolerance    Cnvgd?
         Gradient           0.000339      0.000300      NO
         Displacement       0.000937      0.001200     YES
         Energy change     -0.000005      0.000001      NO


 New Cartesian Coordinates Obtained by Inverse Iteration

 Displacement from previous Coordinates is:  0.000988
 ----------------------------------------------------------------
             Standard Nuclear Orientation (Angstroms)
    I     Atom           X                Y                Z
 ----------------------------------------------------------------
    1      Br      0.6749324421    -0.0253919977     0.0000000000
    2      N      -1.2323913570     0.5476323681     0.0000000000
    3      N      -1.9835081558    -0.4106707351     0.0000000000
    4      H      -2.9359272476    -0.0058528153     0.0000000000
 ----------------------------------------------------------------
 Molecular Point Group                 Cs    NOp =  2
 Largest Abelian Subgroup              Cs    NOp =  2
 Nuclear Repulsion Energy =   145.4364473441 hartrees
 There are       25 alpha and       25 beta electrons
 Applying Cartesian multipole field
    Component          Value
    ---------          -----
     (2,0,0)        1.00000E-11
     (0,2,0)        2.00000E-11
     (0,0,2)       -3.00000E-11
 Nucleus-field energy     =     0.0000000025 hartrees
 Requested basis set is 6-311++G(d,p)
 There are 36 shells and 99 basis functions
 A cutoff of  1.0D-14 yielded    636 shell pairs
 There are      4972 function pairs (      5501 Cartesian)
 Smallest overlap matrix eigenvalue = 2.35E-04
 Guess MOs from SCF MO coefficient file

 -----------------------------------------------------------------------
  General SCF calculation program by
  Eric Jon Sundstrom, Paul Horn, Yuezhi Mao, Dmitri Zuev, Alec White,
  David Stuck, Shaama M.S., Shane Yost, Joonho Lee, David Small,
  Daniel Levine, Susi Lehtola, Hugh Burton, Evgeny Epifanovsky
 -----------------------------------------------------------------------
 Hartree-Fock
 using 4 threads for integral computing
 -------------------------------------------------------
 OpenMP Integral computing Module                
 Release: version 2.0, May 2017, Q-Chem Inc. Pleasanton 
 -------------------------------------------------------
 A restricted SCF calculation will be
 performed using DIIS
 SCF converges when DIIS error is below 1.0e-08
 ---------------------------------------
  Cycle       Energy         DIIS error
 ---------------------------------------
    1   -2681.7892477026      9.71e-06  
    2   -2681.7892478256      3.48e-06  
    3   -2681.7892478393      1.99e-06  
    4   -2681.7892478446      4.93e-07  
    5   -2681.7892478450      1.94e-07  
    6   -2681.7892478451      6.65e-08  
    7   -2681.7892478452      3.86e-08  
    8   -2681.7892478452      1.03e-08  
    9   -2681.7892478452      2.95e-09  Convergence criterion met
 ---------------------------------------
 SCF time:   CPU 4.52s  wall 4.00s 
 SCF   energy in the final basis set =    -2681.7892478452
 Total energy in the final basis set =    -2681.7892478452


 ------------------------------------------------------------------------------

   CCMAN2: suite of methods based on coupled cluster
           and equation of motion theories.

   Components:
   * libvmm-1.3-trunk
     by Evgeny Epifanovsky, Ilya Kaliman.
   * libtensor-2.5-trunk
     by Evgeny Epifanovsky, Michael Wormit, Dmitry Zuev, Sam Manzer, 
        Ilya Kaliman.
   * libcc-2.5-trunk
     by Evgeny Epifanovsky, Arik Landau, Tomasz Kus, Kirill Khistyaev, 
        Dmitry Zuev, Prashant Manohar, Xintian Feng, Anna Krylov, 
        Matthew Goldey, Alec White, Thomas Jagau, Kaushik Nanda, 
        Anastasia Gunina, Alexander Kunitsa, Joonho Lee.

   CCMAN original authors:
   Anna I. Krylov, C. David Sherrill, Steven R. Gwaltney,
   Edward F. C. Byrd (2000)
   Sergey V. Levchenko, Lyudmila V. Slipchenko, Tao Wang,
   Ana-Maria C. Cristian (2003)
   Piotr A. Pieniazek, C. Melania Oana, Evgeny Epifanovsky (2007)
   Prashant Manohar (2009)

 ------------------------------------------------------------------------------


 Allocating and initializing 3808MB of RAM...
 Calculation will run on 4 cores.


 Alpha MOs, Restricted
 -- Occupied --                  
-490.04  -65.17  -58.53  -58.53  -58.53  -15.73  -15.68   -9.85
  1 A'    2 A'    3 A'    1 A"    4 A'    5 A'    6 A'    7 A'                 
 -7.466  -7.456  -7.455  -3.205  -3.201  -3.201  -3.189  -3.189
  8 A'    2 A"    9 A'   10 A'    3 A"   11 A'    4 A"   12 A'                 
 -1.430  -1.042  -0.889  -0.716  -0.639  -0.592  -0.427  -0.419
 13 A'   14 A'   15 A'   16 A'   17 A'    5 A"   18 A'    6 A"                 
 -0.410
 19 A'                                                                         
 -- Virtual --                   
  0.041   0.052   0.073   0.096   0.115   0.115   0.145   0.162
 20 A'   21 A'    7 A"   22 A'   23 A'    8 A"   24 A'   25 A'                 
  0.187   0.214   0.231   0.247   0.248   0.272   0.307   0.338
  9 A"   26 A'   27 A'   28 A'   10 A"   29 A'   30 A'   31 A'                 
  0.549   0.566   0.569   0.590   0.669   0.760   0.765   0.784
 32 A'   33 A'   11 A"   34 A'   35 A'   12 A"   36 A'   13 A"                 
  0.790   0.820   0.921   0.957   0.958   1.044   1.050   1.104
 37 A'   38 A'   39 A'   40 A'   14 A"   41 A'   15 A"   42 A'                 
  1.135   1.316   1.442   1.465   1.645   1.914   2.079   2.151
 43 A'   44 A'   45 A'   16 A"   46 A'   17 A"   47 A'   18 A"                 
  2.180   2.254   2.321   2.355   2.595   2.658   2.707   2.873
 48 A'   49 A'   19 A"   50 A'   51 A'   20 A"   52 A'   53 A'                 
  3.047   3.096   3.300   3.450   4.119   4.244   4.360   4.443
 21 A"   54 A'   55 A'   56 A'   22 A"   57 A'   23 A"   58 A'                 
  4.546   4.563   4.579   4.609   4.793   4.940   5.391   7.175
 24 A"   59 A'   25 A"   60 A'   61 A'   62 A'   63 A'   64 A'                 
  8.204   8.215   8.305  36.620  37.095  49.452 293.883 293.893
 26 A"   65 A'   66 A'   67 A'   68 A'   69 A'   27 A"   70 A'                 
294.0081028.385
 71 A'   72 A'                                                                 

 Beta MOs, Restricted
 -- Occupied --                  
-490.04  -65.17  -58.53  -58.53  -58.53  -15.73  -15.68   -9.85
  1 A'    2 A'    3 A'    1 A"    4 A'    5 A'    6 A'    7 A'                 
 -7.466  -7.456  -7.455  -3.205  -3.201  -3.201  -3.189  -3.189
  8 A'    2 A"    9 A'   10 A'    3 A"   11 A'    4 A"   12 A'                 
 -1.430  -1.042  -0.889  -0.716  -0.639  -0.592  -0.427  -0.419
 13 A'   14 A'   15 A'   16 A'   17 A'    5 A"   18 A'    6 A"                 
 -0.410
 19 A'                                                                         
 -- Virtual --                   
  0.041   0.052   0.073   0.096   0.115   0.115   0.145   0.162
 20 A'   21 A'    7 A"   22 A'   23 A'    8 A"   24 A'   25 A'                 
  0.187   0.214   0.231   0.247   0.248   0.272   0.307   0.338
  9 A"   26 A'   27 A'   28 A'   10 A"   29 A'   30 A'   31 A'                 
  0.549   0.566   0.569   0.590   0.669   0.760   0.765   0.784
 32 A'   33 A'   11 A"   34 A'   35 A'   12 A"   36 A'   13 A"                 
  0.790   0.820   0.921   0.957   0.958   1.044   1.050   1.104
 37 A'   38 A'   39 A'   40 A'   14 A"   41 A'   15 A"   42 A'                 
  1.135   1.316   1.442   1.465   1.645   1.914   2.079   2.151
 43 A'   44 A'   45 A'   16 A"   46 A'   17 A"   47 A'   18 A"                 
  2.180   2.254   2.321   2.355   2.595   2.658   2.707   2.873
 48 A'   49 A'   19 A"   50 A'   51 A'   20 A"   52 A'   53 A'                 
  3.047   3.096   3.300   3.450   4.119   4.244   4.360   4.443
 21 A"   54 A'   55 A'   56 A'   22 A"   57 A'   23 A"   58 A'                 
  4.546   4.563   4.579   4.609   4.793   4.940   5.391   7.175
 24 A"   59 A'   25 A"   60 A'   61 A'   62 A'   63 A'   64 A'                 
  8.204   8.215   8.305  36.620  37.095  49.452 293.883 293.893
 26 A"   65 A'   66 A'   67 A'   68 A'   69 A'   27 A"   70 A'                 
294.0081028.385
 71 A'   72 A'                                                                 

 Occupation and symmetry of molecular orbitals

 Point group: Cs (2 irreducible representations).

                           A'   A"    All 
 ------------------------------------------
 All molecular orbitals:
  - Alpha                  72   27    99  
  - Beta                   72   27    99  
 ------------------------------------------
 Alpha orbitals:
  - Frozen occupied        9    2     11  
  - Active occupied        10   4     14  
  - Active virtual         53   21    74  
  - Frozen virtual         0    0     0   
 ------------------------------------------
 Beta orbitals:
  - Frozen occupied        9    2     11  
  - Active occupied        10   4     14  
  - Active virtual         53   21    74  
  - Frozen virtual         0    0     0   
 ------------------------------------------

 Import integrals:   CPU 0.00 s  wall 0.00 s

 Import integrals:   CPU 14.36 s  wall 23.34 s

 MP2 amplitudes:   CPU 0.14 s  wall 0.39 s

Running a double precision version
           CCSD T amplitudes will be solved using DIIS.

           Start     Size      MaxIter   EConv     TConv     
           3         7         100       1.00e-07  1.00e-05  
 ------------------------------------------------------------------------------
           Energy (a.u.)   Ediff      Tdiff       Comment
 ------------------------------------------------------------------------------
         -2682.42327626                           
     1   -2682.40361790   1.97e-02   7.13e-01     
     2   -2682.42512984   2.15e-02   9.41e-02     
     3   -2682.42444725   6.83e-04   4.01e-02     
     4   -2682.42667120   2.22e-03   1.18e-02     Switched to DIIS steps.
     5   -2682.42745386   7.83e-04   1.10e-02     
     6   -2682.42749996   4.61e-05   2.16e-03     
     7   -2682.42751421   1.42e-05   1.35e-03     
     8   -2682.42752616   1.20e-05   5.96e-04     
     9   -2682.42752980   3.64e-06   3.71e-04     
    10   -2682.42752942   3.80e-07   8.44e-05     
    11   -2682.42752936   6.15e-08   3.76e-05     
    12   -2682.42752924   1.23e-07   1.45e-05     
    13   -2682.42752921   3.17e-08   4.05e-06     
 ------------------------------------------------------------------------------
         -2682.42752921                           CCSD T converged.

End of double precision
 SCF energy                 = -2681.78924785
 MP2 energy                 = -2682.42327626
 CCSD correlation energy     =    -0.63828136
 CCSD total energy           = -2682.42752921

 CCSD  T1^2 = 0.0109  T2^2 = 0.2160  Leading amplitudes:

 Amplitude    Orbitals with energies
 -0.0266       6 (A") A                  ->    7 (A") A                   
              -0.4191                          0.0731                     
 -0.0266       6 (A") B                  ->    7 (A") B                   
              -0.4191                          0.0731                     
 -0.0211       17 (A') A                 ->    21 (A') A                  
              -0.6392                          0.0521                     
 -0.0211       17 (A') B                 ->    21 (A') B                  
              -0.6392                          0.0521                     

 Amplitude    Orbitals with energies
 -0.0987       5 (A") A      5 (A") B    ->    7 (A") A      7 (A") B     
              -0.5920       -0.5920            0.0731        0.0731       
  0.0987       5 (A") A      5 (A") B    ->    7 (A") B      7 (A") A     
              -0.5920       -0.5920            0.0731        0.0731       
  0.0987       5 (A") B      5 (A") A    ->    7 (A") A      7 (A") B     
              -0.5920       -0.5920            0.0731        0.0731       
 -0.0987       5 (A") B      5 (A") A    ->    7 (A") B      7 (A") A     
              -0.5920       -0.5920            0.0731        0.0731       

 Computing CCSD intemediates for later calculations in double precision
 Finished.

Running a double precision version
           CCSD Lambda amplitudes will be solved using DIIS.
           Start     Size      MaxIter   EConv     LConv     
           3         7         100       1.00e-07  1.00e-05  
 ------------------------------------------------------------------------------
            Enorm      Ldiff       Comment
 ------------------------------------------------------------------------------
     1     4.71e-02   3.65e-02     
     2     1.08e-02   3.53e-03     
     3     4.59e-03   1.81e-03     
     4     2.89e-03   8.89e-04     Switched to DIIS steps.
     5     1.24e-03   6.23e-04     
     6     6.99e-04   2.31e-04     
     7     2.61e-04   8.66e-05     
     8     9.38e-05   1.16e-06     
     9     2.38e-05   5.63e-06     
    10     9.06e-06   1.37e-06     
    11     3.42e-06   2.82e-07     
    12     1.48e-06   7.08e-08     
    13     6.79e-07   1.03e-07     
    14     2.91e-07   9.74e-09     
    15     1.77e-07   2.18e-08     
    16     8.05e-08   7.70e-09     
 ------------------------------------------------------------------------------
                                   CCSD Lambda converged.

 Computing density matrices in double precision...
           Orbital response amplitudes will be solved using DIIS.
           Start     Size      MaxIter   EConv     LConv     
           3         7         100       1.00e-06  1.00e-06  
 ------------------------------------------------------------------------------
            Enorm      Ldiff       Comment
 ------------------------------------------------------------------------------
     1     1.05e-01   4.41e-03     
     2     1.43e-01   2.77e-02     
     3     2.22e-01   4.67e-02     
     4     2.16e-02   1.12e-01     Switched to DIIS steps.
     5     6.65e-03   2.20e-03     
     6     1.26e-03   6.92e-04     
     7     4.38e-04   4.84e-05     
     8     1.14e-04   4.45e-05     
     9     2.61e-05   1.11e-05     
    10     6.26e-06   2.24e-06     
    11     2.97e-06   4.13e-07     
    12     6.73e-07   9.71e-08     
 ------------------------------------------------------------------------------
                                   Orbital response converged.

 Computing density matrices... Done.
 CCSD calculation:   CPU 196.83 s  wall 55.98 s

Current path: /canmo/ccsd/grad/
/g1_bb_aa
/g1_bb_bb
/g1_o1o1
/g1_o1o2
/g1_o1v1
/g1_o2v1
/g1_v1v1
/g1p_bb_aa
/g1p_bb_bb
/g1s_bb_aa
/g1s_bb_bb
/g2_o1o1o1o1
/g2_o1o1o1v1
/g2_o1o1v1v1
/g2_o1v1o1v1
/g2_o1v1v1v1
/g2_v1v1v1v1
/w_bb_aa
/w_bb_bb
 Transferring MO TPDM to AO TPDM
 Transferring g2_o1o1o1o1
 Transferring g2_o1o1o1v1
 Transferring g2_o1o1v1v1
 Transferring g2_o1v1o1v1
 Transferring g2_o1v1v1v1
 Transferring g2_v1v1v1v1
 Adding separable TPDM
 Computing TPDM gradient
 --------------------------------------------------------
 2e gradient
  Atom          X               Y               Z
 --------------------------------------------------------
    1        -26.057942        3.599888        0.000000  
    2          8.440939      -16.471246        0.000000  
    3         13.353831       13.909246       -0.000000  
    4          4.263171       -1.037888       -0.000000  
 --------------------------------------------------------
 --------------------------------------------------------
 Final gradient
  Atom          X               Y               Z
 --------------------------------------------------------
    1        -26.057942        3.599888        0.000000  
    2          8.440939      -16.471246        0.000000  
    3         13.353831       13.909246       -0.000000  
    4          4.263171       -1.037888       -0.000000  
 --------------------------------------------------------
 Analytic gradient from two-electron contribution:   CPU 242.97 s  wall 165.16 s

 Total ccman2 time:   CPU 457.20 s  wall 256.68 s


 --------------------------------------------------------------
             Orbital Energies (a.u.) and Symmetries
 --------------------------------------------------------------

 Alpha MOs, Restricted
 -- Occupied --                  
-490.04  -65.17  -58.53  -58.53  -15.73  -15.68   -9.85   -7.47
  1 A'    2 A'    3 A'    4 A'    5 A'    6 A'    7 A'    8 A'                 
 -7.455 -58.530  -7.456  -3.205  -3.201  -3.189  -1.430  -1.042
  9 A'    1 A"    2 A"   10 A'   11 A'   12 A'   13 A'   14 A'                 
 -0.889  -0.716  -0.639  -0.427  -0.410  -3.201  -3.189  -0.592
 15 A'   16 A'   17 A'   18 A'   19 A'    3 A"    4 A"    5 A"                 
 -0.419
  6 A"                                                                         
 -- Virtual --                   
  0.041   0.052   0.096   0.115   0.145   0.162   0.214   0.231
 20 A'   21 A'   22 A'   23 A'   24 A'   25 A'   26 A'   27 A'                 
  0.247   0.272   0.307   0.338   0.549   0.566   0.590   0.669
 28 A'   29 A'   30 A'   31 A'   32 A'   33 A'   34 A'   35 A'                 
  0.765   0.790   0.820   0.921   0.957   1.044   1.104   1.135
 36 A'   37 A'   38 A'   39 A'   40 A'   41 A'   42 A'   43 A'                 
  1.316   1.442   1.645   2.079   2.180   2.254   2.355   2.595
 44 A'   45 A'   46 A'   47 A'   48 A'   49 A'   50 A'   51 A'                 
  2.707   2.873   3.096   3.300   3.450   4.244   4.443   4.563
 52 A'   53 A'   54 A'   55 A'   56 A'   57 A'   58 A'   59 A'                 
  4.609   4.793   4.940   5.391   7.175   8.215   8.305  36.620
 60 A'   61 A'   62 A'   63 A'   64 A'   65 A'   66 A'   67 A'                 
 37.095  49.452 293.893 294.0081028.385   0.073   0.115   0.187
 68 A'   69 A'   70 A'   71 A'   72 A'    7 A"    8 A"    9 A"                 
  0.248   0.569   0.760   0.784   0.958   1.050   1.465   1.914
 10 A"   11 A"   12 A"   13 A"   14 A"   15 A"   16 A"   17 A"                 
  2.151   2.321   2.658   3.047   4.119   4.360   4.546   4.579
 18 A"   19 A"   20 A"   21 A"   22 A"   23 A"   24 A"   25 A"                 
  8.204 293.883
 26 A"   27 A"                                                                 

 Beta MOs, Restricted
 -- Occupied --                  
-490.04  -65.17  -58.53  -58.53  -15.73  -15.68   -9.85   -7.47
  1 A'    2 A'    3 A'    4 A'    5 A'    6 A'    7 A'    8 A'                 
 -7.455 -58.530  -7.456  -3.205  -3.201  -3.189  -1.430  -1.042
  9 A'    1 A"    2 A"   10 A'   11 A'   12 A'   13 A'   14 A'                 
 -0.889  -0.716  -0.639  -0.427  -0.410  -3.201  -3.189  -0.592
 15 A'   16 A'   17 A'   18 A'   19 A'    3 A"    4 A"    5 A"                 
 -0.419
  6 A"                                                                         
 -- Virtual --                   
  0.041   0.052   0.096   0.115   0.145   0.162   0.214   0.231
 20 A'   21 A'   22 A'   23 A'   24 A'   25 A'   26 A'   27 A'                 
  0.247   0.272   0.307   0.338   0.549   0.566   0.590   0.669
 28 A'   29 A'   30 A'   31 A'   32 A'   33 A'   34 A'   35 A'                 
  0.765   0.790   0.820   0.921   0.957   1.044   1.104   1.135
 36 A'   37 A'   38 A'   39 A'   40 A'   41 A'   42 A'   43 A'                 
  1.316   1.442   1.645   2.079   2.180   2.254   2.355   2.595
 44 A'   45 A'   46 A'   47 A'   48 A'   49 A'   50 A'   51 A'                 
  2.707   2.873   3.096   3.300   3.450   4.244   4.443   4.563
 52 A'   53 A'   54 A'   55 A'   56 A'   57 A'   58 A'   59 A'                 
  4.609   4.793   4.940   5.391   7.175   8.215   8.305  36.620
 60 A'   61 A'   62 A'   63 A'   64 A'   65 A'   66 A'   67 A'                 
 37.095  49.452 293.893 294.0081028.385   0.073   0.115   0.187
 68 A'   69 A'   70 A'   71 A'   72 A'    7 A"    8 A"    9 A"                 
  0.248   0.569   0.760   0.784   0.958   1.050   1.465   1.914
 10 A"   11 A"   12 A"   13 A"   14 A"   15 A"   16 A"   17 A"                 
  2.151   2.321   2.658   3.047   4.119   4.360   4.546   4.579
 18 A"   19 A"   20 A"   21 A"   22 A"   23 A"   24 A"   25 A"                 
  8.204 293.883
 26 A"   27 A"                                                                 
 --------------------------------------------------------------

          Ground-State Mulliken Net Atomic Charges

     Atom                 Charge (a.u.)
  ----------------------------------------
      1 Br                   -0.073524
      2 N                     0.019034
      3 N                    -0.185815
      4 H                     0.240305
  ----------------------------------------
  Sum of atomic charges =     0.000000

 -----------------------------------------------------------------
                    Cartesian Multipole Moments
 -----------------------------------------------------------------
    Charge (ESU x 10^10)
                 0.0000
    Dipole Moment (Debye)
         X      -2.2145      Y       0.2792      Z       0.0000
       Tot       2.2320
    Quadrupole Moments (Debye-Ang)
        XX     -21.0839     XY      -1.4817     YY     -32.9547
        XZ       0.0000     YZ       0.0000     ZZ     -30.2909
    Octopole Moments (Debye-Ang^2)
       XXX      -4.6214    XXY       1.3311    XYY      10.1693
       YYY      -0.4829    XXZ      -0.0000    XYZ      -0.0000
       YYZ       0.0000    XZZ       5.5328    YZZ      -0.0700
       ZZZ       0.0000
    Hexadecapole Moments (Debye-Ang^3)
      XXXX    -191.2452   XXXY      -9.8679   XXYY     -63.6557
      XYYY      -2.8667   YYYY     -56.5471   XXXZ       0.0000
      XXYZ       0.0000   XYYZ      -0.0000   YYYZ       0.0000
      XXZZ     -53.3234   XYZZ      -0.8429   YYZZ     -14.6267
      XZZZ       0.0000   YZZZ       0.0000   ZZZZ     -34.1911
 -----------------------------------------------------------------
 DrvMan completing analytic gradient of the correlated energy
 Correlated dipole moment
            1
    1  -0.8712421
    2   0.1098416
    3   0.0000000
 Energy read as -2682.427529208
 Full Analytical Gradient: (in a.u., or Hartree/Bohr)
             1             2             3             4
    1    0.00000101    0.00002758   -0.00001535   -0.00001324
    2    0.00000212    0.00002504   -0.00002663   -0.00000054
    3    0.00000000   -0.00000000    0.00000000    0.00000000
 Gradient time:  CPU 0.25 s  wall 1.42 s
 Geometry Optimization Parameters
   NAtoms,    NIC,     NZ,  NCons,   NDum,   NFix, NCnnct, MaxDiis
        4      14       4       0       0       0       0       0

 Cartesian Hessian Update
 Hessian Updated using BFGS Update


** GEOMETRY OPTIMIZATION IN DELOCALIZED INTERNAL COORDINATES **
   Searching for a Minimum

   Optimization Cycle:   5

                       Coordinates (Angstroms)
     ATOM                X               Y               Z
      1  Br        0.6749324421   -0.0253919977    0.0000000000
      2  N        -1.2323913570    0.5476323681    0.0000000000
      3  N        -1.9835081558   -0.4106707351    0.0000000000
      4  H        -2.9359272476   -0.0058528153    0.0000000000
   Point Group: cs    Number of degrees of freedom:     5


   Energy is  -2682.427529208

 Hessian Updated using BFGS Update

  5 Hessian modes will be used to form the next step
  Hessian Eigenvalues:
     0.079035    0.166169    0.330996    0.423345    0.761886

 Minimum Search - Taking Simple RFO Step
 Searching for Lamda that Minimizes Along All modes
 Value Taken    Lamda =   0.00000000
 Step Taken.  Stepsize is  0.000078

                             Maximum     Tolerance    Cnvgd?
         Gradient           0.000029      0.000300     YES
         Displacement       0.000054      0.001200     YES
         Energy change     -0.000000      0.000001     YES


                       Distance Matrix (Angstroms)
             Br(  1)   N (  2)   N (  3)
   N (  2)  1.991542
   N (  3)  2.686214  1.217588
   H (  4)  3.610913  1.791195  1.034881

 Final energy is   -2682.4275292079838     


 ******************************
 **  OPTIMIZATION CONVERGED  **
 ******************************

                       Coordinates (Angstroms)
     ATOM                X               Y               Z
      1  Br        0.6749324421   -0.0253919977    0.0000000000
      2  N        -1.2323913570    0.5476323681    0.0000000000
      3  N        -1.9835081558   -0.4106707351    0.0000000000
      4  H        -2.9359272476   -0.0058528153    0.0000000000

Z-matrix Print:
$molecule
0 1
Br
N  1 1.991542
N  2 1.217588 1 111.367265
H  3 1.034881 2 105.061785 1 -180.000000 0
$end


 --------------------------------------------------------------
             Orbital Energies (a.u.) and Symmetries
 --------------------------------------------------------------

 Alpha MOs, Restricted
 -- Occupied --                  
-490.04  -65.17  -58.53  -58.53  -15.73  -15.68   -9.85   -7.47
  1 A'    2 A'    3 A'    4 A'    5 A'    6 A'    7 A'    8 A'                 
 -7.455 -58.530  -7.456  -3.205  -3.201  -3.189  -1.430  -1.042
  9 A'    1 A"    2 A"   10 A'   11 A'   12 A'   13 A'   14 A'                 
 -0.889  -0.716  -0.639  -0.427  -0.410  -3.201  -3.189  -0.592
 15 A'   16 A'   17 A'   18 A'   19 A'    3 A"    4 A"    5 A"                 
 -0.419
  6 A"                                                                         
 -- Virtual --                   
  0.041   0.052   0.096   0.115   0.145   0.162   0.214   0.231
 20 A'   21 A'   22 A'   23 A'   24 A'   25 A'   26 A'   27 A'                 
  0.247   0.272   0.307   0.338   0.549   0.566   0.590   0.669
 28 A'   29 A'   30 A'   31 A'   32 A'   33 A'   34 A'   35 A'                 
  0.765   0.790   0.820   0.921   0.957   1.044   1.104   1.135
 36 A'   37 A'   38 A'   39 A'   40 A'   41 A'   42 A'   43 A'                 
  1.316   1.442   1.645   2.079   2.180   2.254   2.355   2.595
 44 A'   45 A'   46 A'   47 A'   48 A'   49 A'   50 A'   51 A'                 
  2.707   2.873   3.096   3.300   3.450   4.244   4.443   4.563
 52 A'   53 A'   54 A'   55 A'   56 A'   57 A'   58 A'   59 A'                 
  4.609   4.793   4.940   5.391   7.175   8.215   8.305  36.620
 60 A'   61 A'   62 A'   63 A'   64 A'   65 A'   66 A'   67 A'                 
 37.095  49.452 293.893 294.0081028.385   0.073   0.115   0.187
 68 A'   69 A'   70 A'   71 A'   72 A'    7 A"    8 A"    9 A"                 
  0.248   0.569   0.760   0.784   0.958   1.050   1.465   1.914
 10 A"   11 A"   12 A"   13 A"   14 A"   15 A"   16 A"   17 A"                 
  2.151   2.321   2.658   3.047   4.119   4.360   4.546   4.579
 18 A"   19 A"   20 A"   21 A"   22 A"   23 A"   24 A"   25 A"                 
  8.204 293.883
 26 A"   27 A"                                                                 

 Beta MOs, Restricted
 -- Occupied --                  
-490.04  -65.17  -58.53  -58.53  -15.73  -15.68   -9.85   -7.47
  1 A'    2 A'    3 A'    4 A'    5 A'    6 A'    7 A'    8 A'                 
 -7.455 -58.530  -7.456  -3.205  -3.201  -3.189  -1.430  -1.042
  9 A'    1 A"    2 A"   10 A'   11 A'   12 A'   13 A'   14 A'                 
 -0.889  -0.716  -0.639  -0.427  -0.410  -3.201  -3.189  -0.592
 15 A'   16 A'   17 A'   18 A'   19 A'    3 A"    4 A"    5 A"                 
 -0.419
  6 A"                                                                         
 -- Virtual --                   
  0.041   0.052   0.096   0.115   0.145   0.162   0.214   0.231
 20 A'   21 A'   22 A'   23 A'   24 A'   25 A'   26 A'   27 A'                 
  0.247   0.272   0.307   0.338   0.549   0.566   0.590   0.669
 28 A'   29 A'   30 A'   31 A'   32 A'   33 A'   34 A'   35 A'                 
  0.765   0.790   0.820   0.921   0.957   1.044   1.104   1.135
 36 A'   37 A'   38 A'   39 A'   40 A'   41 A'   42 A'   43 A'                 
  1.316   1.442   1.645   2.079   2.180   2.254   2.355   2.595
 44 A'   45 A'   46 A'   47 A'   48 A'   49 A'   50 A'   51 A'                 
  2.707   2.873   3.096   3.300   3.450   4.244   4.443   4.563
 52 A'   53 A'   54 A'   55 A'   56 A'   57 A'   58 A'   59 A'                 
  4.609   4.793   4.940   5.391   7.175   8.215   8.305  36.620
 60 A'   61 A'   62 A'   63 A'   64 A'   65 A'   66 A'   67 A'                 
 37.095  49.452 293.893 294.0081028.385   0.073   0.115   0.187
 68 A'   69 A'   70 A'   71 A'   72 A'    7 A"    8 A"    9 A"                 
  0.248   0.569   0.760   0.784   0.958   1.050   1.465   1.914
 10 A"   11 A"   12 A"   13 A"   14 A"   15 A"   16 A"   17 A"                 
  2.151   2.321   2.658   3.047   4.119   4.360   4.546   4.579
 18 A"   19 A"   20 A"   21 A"   22 A"   23 A"   24 A"   25 A"                 
  8.204 293.883
 26 A"   27 A"                                                                 
 --------------------------------------------------------------

          Ground-State Mulliken Net Atomic Charges

     Atom                 Charge (a.u.)
  ----------------------------------------
      1 Br                   -0.073524
      2 N                     0.019034
      3 N                    -0.185815
      4 H                     0.240305
  ----------------------------------------
  Sum of atomic charges =     0.000000

 -----------------------------------------------------------------
                    Cartesian Multipole Moments
 -----------------------------------------------------------------
    Charge (ESU x 10^10)
                 0.0000
    Dipole Moment (Debye)
         X      -2.2145      Y       0.2792      Z       0.0000
       Tot       2.2320
    Quadrupole Moments (Debye-Ang)
        XX     -21.0839     XY      -1.4817     YY     -32.9547
        XZ       0.0000     YZ       0.0000     ZZ     -30.2909
    Octopole Moments (Debye-Ang^2)
       XXX      -4.6214    XXY       1.3311    XYY      10.1693
       YYY      -0.4829    XXZ      -0.0000    XYZ      -0.0000
       YYZ       0.0000    XZZ       5.5328    YZZ      -0.0700
       ZZZ       0.0000
    Hexadecapole Moments (Debye-Ang^3)
      XXXX    -191.2452   XXXY      -9.8679   XXYY     -63.6557
      XYYY      -2.8667   YYYY     -56.5471   XXXZ       0.0000
      XXYZ       0.0000   XYYZ      -0.0000   YYYZ       0.0000
      XXZZ     -53.3234   XYZZ      -0.8429   YYZZ     -14.6267
      XZZZ       0.0000   YZZZ       0.0000   ZZZZ     -34.1911
 -----------------------------------------------------------------
Archival summary:
1\1\TWL02\OPT\ProcedureUnspecified\BasisUnspecified\r121\taweetha\ThuNov113:08:592018ThuNov113:08:592018\0\\#,OPT,ProcedureUnspecified,BasisUnspecified,\\0,1\Br\N,1,1.99154\N,2,1.21759,1,111.367\H,3,1.03488,2,105.062,1,-180,0\\HF=-2681.78925\\@

 Total job time:  1469.16s(wall), 2326.14s(cpu) 
 Thu Nov  1 13:08:59 2018

        *************************************************************
        *                                                           *
        *  Thank you very much for using Q-Chem.  Have a nice day.  *
        *                                                           *
        *************************************************************


 
User input: 2 of 2 
 
Q-Chem Developer Version!
                  Welcome to Q-Chem
     A Quantum Leap Into The Future Of Chemistry


 Q-Chem 5.1, Q-Chem, Inc., Pleasanton, CA (2018)

 Yihan Shao,  Zhengting Gan,  E. Epifanovsky,  A. T. B. Gilbert,  M. Wormit,  
 J. Kussmann,  A. W. Lange,  A. Behn,  Jia Deng,  Xintian Feng,  D. Ghosh,  
 M. Goldey,  P. R. Horn,  L. D. Jacobson,  I. Kaliman,  T. Kus,  A. Landau,  
 Jie Liu,  E. I. Proynov,  R. M. Richard,  R. P. Steele,  E. J. Sundstrom,  
 H. L. Woodcock III,  P. M. Zimmerman,  D. Zuev,  B. Albrecht,  E. Alguire,  
 S. A. Baeppler,  D. Barton,  Z. Benda,  Y. A. Bernard,  E. J. Berquist,  
 K. B. Bravaya,  H. Burton,  D. Casanova,  Chun-Min Chang,  Yunqing Chen,  
 A. Chien,  K. D. Closser,  M. P. Coons,  S. Coriani,  S. Dasgupta,  
 A. L. Dempwolff,  M. Diedenhofen,  Hainam Do,  R. G. Edgar,  Po-Tung Fang,  
 S. Faraji,  S. Fatehi,  Qingguo Feng,  K. D. Fenk,  J. Fosso-Tande,  
 Qinghui Ge,  A. Ghysels,  G. Gidofalvi,  J. Gomes,  J. Gonthier,  A. Gunina,  
 D. Hait,  M. W. D. Hanson-Heine,  P. H. P. Harbach,  A. W. Hauser,  
 J. E. Herr,  E. G. Hohenstein,  Z. C. Holden,  Kerwin Hui,  B. C. Huynh,  
 T.-C. Jagau,  Hyunjun Ji,  B. Kaduk,  K. Khistyaev,  Jaehoon Kim,  
 P. Klunzinger,  K. Koh,  D. Kosenkov,  L. Koulias,  T. Kowalczyk,  
 C. M. Krauter,  A. Kunitsa,  Ka Un Lao,  A. Laurent,  K. V. Lawler,  
 Joonho Lee,  D. Lefrancois,  S. Lehtola,  D. S. Levine,  Yi-Pei Li,  
 You-Sheng Lin,  Fenglai Liu,  E. Livshits,  A. Luenser,  P. Manohar,  
 E. Mansoor,  S. F. Manzer,  Shan-Ping Mao,  Yuezhi Mao,  N. Mardirossian,  
 A. V. Marenich,  T. Markovich,  L. A. Martinez-Martinez,  S. A. Maurer,  
 N. J. Mayhall,  S. C. McKenzie,  J.-M. Mewes,  A. F. Morrison,  
 J. W. Mullinax,  K. Nanda,  T. S. Nguyen-Beck,  R. Olivares-Amaya,  
 J. A. Parkhill,  T. M. Perrine,  F. Plasser,  P. Pokhilko,  S. Prager,  
 A. Prociuk,  E. Ramos,  D. R. Rehn,  F. Rob,  M. Schneider,  N. Sergueev,  
 S. M. Sharada,  S. Sharma,  D. W. Small,  T. Stauch,  T. Stein,  
 Yu-Chuan Su,  A. J. W. Thom,  A. Tkatchenko,  T. Tsuchimochi,  N. M. Tubman,  
 L. Vogt,  M. L. Vidal,  O. Vydrov,  M. A. Watson,  J. Wenzel,  
 M. de Wergifosse,  T. A. Wesolowski,  A. White,  J. Witte,  A. Yamada,  
 Jun Yang,  K. Yao,  S. Yeganeh,  S. R. Yost,  Zhi-Qiang You,  A. Zech,  
 Igor Ying Zhang,  Xing Zhang,  Yan Zhao,  Ying Zhu,  B. R. Brooks,  
 G. K. L. Chan,  C. J. Cramer,  M. S. Gordon,  W. J. Hehre,  A. Klamt,  
 M. W. Schmidt,  C. D. Sherrill,  D. G. Truhlar,  A. Aspuru-Guzik,  R. Baer,  
 A. T. Bell,  N. A. Besley,  Jeng-Da Chai,  A. E. DePrince, III,  
 R. A. DiStasio Jr.,  A. Dreuw,  B. D. Dunietz,  T. R. Furlani,  
 Chao-Ping Hsu,  Yousung Jung,  Jing Kong,  D. S. Lambrecht,  WanZhen Liang,  
 C. Ochsenfeld,  V. A. Rassolov,  L. V. Slipchenko,  J. E. Subotnik,  
 T. Van Voorhis,  J. M. Herbert,  A. I. Krylov,  P. M. W. Gill,  M. Head-Gordon

 Contributors to earlier versions of Q-Chem not listed above: 
 R. D. Adamson,  B. Austin,  J. Baker,  G. J. O. Beran,  K. Brandhorst,  
 S. T. Brown,  E. F. C. Byrd,  A. K. Chakraborty,  C.-L. Cheng,  
 Siu Hung Chien,  D. M. Chipman,  D. L. Crittenden,  H. Dachsel,  
 R. J. Doerksen,  A. D. Dutoi,  L. Fusti-Molnar,  W. A. Goddard III,  
 A. Golubeva-Zadorozhnaya,  S. R. Gwaltney,  G. Hawkins,  A. Heyden,  
 S. Hirata,  G. Kedziora,  F. J. Keil,  C. Kelley,  Jihan Kim,  R. A. King,  
 R. Z. Khaliullin,  P. P. Korambath,  W. Kurlancheek,  A. M. Lee,  M. S. Lee,  
 S. V. Levchenko,  Ching Yeh Lin,  D. Liotard,  R. C. Lochan,  I. Lotan,  
 P. E. Maslen,  N. Nair,  D. P. O'Neill,  D. Neuhauser,  E. Neuscamman,  
 C. M. Oana,  R. Olson,  B. Peters,  R. Peverati,  P. A. Pieniazek,  
 Y. M. Rhee,  J. Ritchie,  M. A. Rohrdanz,  E. Rosta,  N. J. Russ,  
 H. F. Schaefer III,  N. E. Schultz,  N. Shenvi,  A. C. Simmonett,  A. Sodt,  
 D. Stuck,  K. S. Thanthiriwatte,  V. Vanovschi,  Tao Wang,  A. Warshel,  
 C. F. Williams,  Q. Wu,  X. Xu,  W. Zhang

 Please cite Q-Chem as follows:
 Y. Shao et al., Mol. Phys. 113, 184-215 (2015)
 DOI: 10.1080/00268976.2014.952696

 Q-Chem 5.1.1 for Intel X86 EM64T Linux

 Parts of Q-Chem use Armadillo 8.300.2 (Tropical Shenanigans).
 http://arma.sourceforge.net/

 Q-Chem begins on Thu Nov  1 13:09:02 2018  

Host: 
0

     Scratch files written to /scratch/taweetham/qchem29289//
The previous job contains 0 fragments, simply inherited here
Input Ideriv = 1
Curr. Ideriv = -1
Max.  Ideriv = 1


!!********************************************.
!!******************Warning*******************.
!!Desired Analytical derivatives not available.
!!Finite difference job might take a long time.
!!********************************************.
!!********************************************.


 2-order derivative to be evaluated numerically with 1-order analytical derivatives

Checking the input file for inconsistencies... 	...done.

--------------------------------------------------------------
User input:
--------------------------------------------------------------

$molecule
read
$end

$rem
   MEM_TOTAL	4000
   JOB_TYPE 	FREQUENCY
   BASIS 	6-311++G**
   METHOD	ccsd
   N_FROZEN_CORE      FC
$end


--------------------------------------------------------------
 ----------------------------------------------------------------
             Standard Nuclear Orientation (Angstroms)
    I     Atom           X                Y                Z
 ----------------------------------------------------------------
    1      Br      0.7112297193    -0.0314365517     0.0000000000
    2      N      -1.1922157646     0.5543418090    -0.0000000000
    3      N      -1.9497302189    -0.3989121627     0.0000000000
    4      H      -2.8994182917     0.0122717853    -0.0000000000
 ----------------------------------------------------------------
 Molecular Point Group                 Cs    NOp =  2
 Largest Abelian Subgroup              Cs    NOp =  2
 Nuclear Repulsion Energy =   145.4364473441 hartrees
 There are       25 alpha and       25 beta electrons
 Requested basis set is 6-311++G(d,p)
 There are 36 shells and 99 basis functions
 Total memory of 4000MB is distributed as follows: 
   QALLOC including MEM_STATIC uses 192MB
   MEM_STATIC is set to 192MB
   CCMAN JOB total memory use is  3808MB
 Warning: actual memory use might exceed 4000MB

 Total QAlloc Memory Limit    192 MB
 Mega-Array Size       188 MB
 MEM_STATIC part       192 MB

                       Distance Matrix (Angstroms)
             Br(  1)   N (  2)   N (  3)
   N (  2)  1.991542
   N (  3)  2.686214  1.217588
   H (  4)  3.610913  1.791195  1.034881

 A cutoff of  1.0D-14 yielded    636 shell pairs
 There are      4972 function pairs (      5501 Cartesian)

 -------------------------------------------------------
 OpenMP Integral Computing Module                       
 Release: version 1.0, May 2013, Q-Chem Inc. Pittsburgh 
 -------------------------------------------------------
 Integral Job Info:
 Integral job number is                      11
 Integral operator is                         1
 short-range coefficients                     0
 long-range coefficients              100000000
 Omega coefficients                           0
 if combine SR and LR in K                    0
 Integral screening is                        0
 Integral computing path is                   2
 max size of driver memory is            800000
 size of driver memory is                593474
 size of scratch memory is             29623520
 max col of scratch BK array               1296
 max len of scratch array in speh3          155
 max len of scratch index in speh4           18
 max int batch size is                      520
 min int batch size is                       52
 fixed nKL is                                45
 max L of basis functions is                  2
 order of int derivative is                   0
 number of shells is                         36
 number of basis is                         104
 number of cartesian basis is               104
 number of contracted shell pairs           636
 number of primitive shell pairs           1838
 maxK2 (contraction) of shell pair           36
 max number of K2 of shell pair               1
 max number of CS2 of shell pair             67
 max number of PS2 of shell pair            132
 mem total for path MDJ                  515062
 -------------------------------------------------------
 Smallest overlap matrix eigenvalue = 2.35E-04
 Guess from superposition of atomic densities
 Warning:  Energy on first SCF cycle will be non-variational
 SAD guess density has 50.000000 electrons

 -----------------------------------------------------------------------
  General SCF calculation program by
  Eric Jon Sundstrom, Paul Horn, Yuezhi Mao, Dmitri Zuev, Alec White,
  David Stuck, Shaama M.S., Shane Yost, Joonho Lee, David Small,
  Daniel Levine, Susi Lehtola, Hugh Burton, Evgeny Epifanovsky
 -----------------------------------------------------------------------
 Hartree-Fock
 using 4 threads for integral computing
 -------------------------------------------------------
 OpenMP Integral computing Module                
 Release: version 2.0, May 2017, Q-Chem Inc. Pleasanton 
 -------------------------------------------------------
 A restricted SCF calculation will be
 performed using DIIS
 SCF converges when DIIS error is below 1.0e-08
 ---------------------------------------
  Cycle       Energy         DIIS error
 ---------------------------------------
    1   -2682.0504157175      5.11e-02  
    2   -2681.7062763104      7.29e-03  
    3   -2681.7515577248      5.71e-03  
    4   -2681.7859345711      9.52e-04  
    5   -2681.7881501018      5.37e-04  
    6   -2681.7889638026      2.13e-04  
    7   -2681.7892001808      1.15e-04  
    8   -2681.7892423312      3.67e-05  
    9   -2681.7892475926      7.59e-06  
   10   -2681.7892478189      2.05e-06  
   11   -2681.7892478414      7.04e-07  
   12   -2681.7892478447      2.57e-07  
   13   -2681.7892478452      7.70e-08  
   14   -2681.7892478452      1.43e-08  
   15   -2681.7892478452      4.09e-09  Convergence criterion met
 ---------------------------------------
 SCF time:   CPU 7.40s  wall 4.00s 
 SCF   energy in the final basis set =    -2681.7892478452
 Total energy in the final basis set =    -2681.7892478452


 ------------------------------------------------------------------------------

   CCMAN2: suite of methods based on coupled cluster
           and equation of motion theories.

   Components:
   * libvmm-1.3-trunk
     by Evgeny Epifanovsky, Ilya Kaliman.
   * libtensor-2.5-trunk
     by Evgeny Epifanovsky, Michael Wormit, Dmitry Zuev, Sam Manzer, 
        Ilya Kaliman.
   * libcc-2.5-trunk
     by Evgeny Epifanovsky, Arik Landau, Tomasz Kus, Kirill Khistyaev, 
        Dmitry Zuev, Prashant Manohar, Xintian Feng, Anna Krylov, 
        Matthew Goldey, Alec White, Thomas Jagau, Kaushik Nanda, 
        Anastasia Gunina, Alexander Kunitsa, Joonho Lee.

   CCMAN original authors:
   Anna I. Krylov, C. David Sherrill, Steven R. Gwaltney,
   Edward F. C. Byrd (2000)
   Sergey V. Levchenko, Lyudmila V. Slipchenko, Tao Wang,
   Ana-Maria C. Cristian (2003)
   Piotr A. Pieniazek, C. Melania Oana, Evgeny Epifanovsky (2007)
   Prashant Manohar (2009)

 ------------------------------------------------------------------------------


 Allocating and initializing 3808MB of RAM...
 Calculation will run on 4 cores.


 Alpha MOs, Restricted
 -- Occupied --                  
-490.04  -65.17  -58.53  -58.53  -58.53  -15.73  -15.68   -9.85
  1 A'    2 A'    3 A'    1 A"    4 A'    5 A'    6 A'    7 A'                 
 -7.466  -7.456  -7.455  -3.205  -3.201  -3.201  -3.189  -3.189
  8 A'    2 A"    9 A'   10 A'    3 A"   11 A'    4 A"   12 A'                 
 -1.430  -1.042  -0.889  -0.716  -0.639  -0.592  -0.427  -0.419
 13 A'   14 A'   15 A'   16 A'   17 A'    5 A"   18 A'    6 A"                 
 -0.410
 19 A'                                                                         
 -- Virtual --                   
  0.041   0.052   0.073   0.096   0.115   0.115   0.145   0.162
 20 A'   21 A'    7 A"   22 A'   23 A'    8 A"   24 A'   25 A'                 
  0.187   0.214   0.231   0.247   0.248   0.272   0.307   0.338
  9 A"   26 A'   27 A'   28 A'   10 A"   29 A'   30 A'   31 A'                 
  0.549   0.566   0.569   0.590   0.669   0.760   0.765   0.784
 32 A'   33 A'   11 A"   34 A'   35 A'   12 A"   36 A'   13 A"                 
  0.790   0.820   0.921   0.957   0.958   1.044   1.050   1.104
 37 A'   38 A'   39 A'   40 A'   14 A"   41 A'   15 A"   42 A'                 
  1.135   1.316   1.442   1.465   1.645   1.914   2.079   2.151
 43 A'   44 A'   45 A'   16 A"   46 A'   17 A"   47 A'   18 A"                 
  2.180   2.254   2.321   2.355   2.595   2.658   2.707   2.873
 48 A'   49 A'   19 A"   50 A'   51 A'   20 A"   52 A'   53 A'                 
  3.047   3.096   3.300   3.450   4.119   4.244   4.360   4.443
 21 A"   54 A'   55 A'   56 A'   22 A"   57 A'   23 A"   58 A'                 
  4.546   4.563   4.579   4.609   4.793   4.940   5.391   7.175
 24 A"   59 A'   25 A"   60 A'   61 A'   62 A'   63 A'   64 A'                 
  8.204   8.215   8.305  36.620  37.095  49.452 293.883 293.893
 26 A"   65 A'   66 A'   67 A'   68 A'   69 A'   27 A"   70 A'                 
294.0081028.385
 71 A'   72 A'                                                                 

 Beta MOs, Restricted
 -- Occupied --                  
-490.04  -65.17  -58.53  -58.53  -58.53  -15.73  -15.68   -9.85
  1 A'    2 A'    3 A'    1 A"    4 A'    5 A'    6 A'    7 A'                 
 -7.466  -7.456  -7.455  -3.205  -3.201  -3.201  -3.189  -3.189
  8 A'    2 A"    9 A'   10 A'    3 A"   11 A'    4 A"   12 A'                 
 -1.430  -1.042  -0.889  -0.716  -0.639  -0.592  -0.427  -0.419
 13 A'   14 A'   15 A'   16 A'   17 A'    5 A"   18 A'    6 A"                 
 -0.410
 19 A'                                                                         
 -- Virtual --                   
  0.041   0.052   0.073   0.096   0.115   0.115   0.145   0.162
 20 A'   21 A'    7 A"   22 A'   23 A'    8 A"   24 A'   25 A'                 
  0.187   0.214   0.231   0.247   0.248   0.272   0.307   0.338
  9 A"   26 A'   27 A'   28 A'   10 A"   29 A'   30 A'   31 A'                 
  0.549   0.566   0.569   0.590   0.669   0.760   0.765   0.784
 32 A'   33 A'   11 A"   34 A'   35 A'   12 A"   36 A'   13 A"                 
  0.790   0.820   0.921   0.957   0.958   1.044   1.050   1.104
 37 A'   38 A'   39 A'   40 A'   14 A"   41 A'   15 A"   42 A'                 
  1.135   1.316   1.442   1.465   1.645   1.914   2.079   2.151
 43 A'   44 A'   45 A'   16 A"   46 A'   17 A"   47 A'   18 A"                 
  2.180   2.254   2.321   2.355   2.595   2.658   2.707   2.873
 48 A'   49 A'   19 A"   50 A'   51 A'   20 A"   52 A'   53 A'                 
  3.047   3.096   3.300   3.450   4.119   4.244   4.360   4.443
 21 A"   54 A'   55 A'   56 A'   22 A"   57 A'   23 A"   58 A'                 
  4.546   4.563   4.579   4.609   4.793   4.940   5.391   7.175
 24 A"   59 A'   25 A"   60 A'   61 A'   62 A'   63 A'   64 A'                 
  8.204   8.215   8.305  36.620  37.095  49.452 293.883 293.893
 26 A"   65 A'   66 A'   67 A'   68 A'   69 A'   27 A"   70 A'                 
294.0081028.385
 71 A'   72 A'                                                                 

 Occupation and symmetry of molecular orbitals

 Point group: Cs (2 irreducible representations).

                           A'   A"    All 
 ------------------------------------------
 All molecular orbitals:
  - Alpha                  72   27    99  
  - Beta                   72   27    99  
 ------------------------------------------
 Alpha orbitals:
  - Frozen occupied        9    2     11  
  - Active occupied        10   4     14  
  - Active virtual         53   21    74  
  - Frozen virtual         0    0     0   
 ------------------------------------------
 Beta orbitals:
  - Frozen occupied        9    2     11  
  - Active occupied        10   4     14  
  - Active virtual         53   21    74  
  - Frozen virtual         0    0     0   
 ------------------------------------------

 Import integrals:   CPU 0.00 s  wall 0.03 s

 Import integrals:   CPU 13.82 s  wall 22.68 s

 MP2 amplitudes:   CPU 0.13 s  wall 0.50 s

Running a double precision version
           CCSD T amplitudes will be solved using DIIS.

           Start     Size      MaxIter   EConv     TConv     
           3         7         100       1.00e-07  1.00e-05  
 ------------------------------------------------------------------------------
           Energy (a.u.)   Ediff      Tdiff       Comment
 ------------------------------------------------------------------------------
         -2682.42327626                           
     1   -2682.40361790   1.97e-02   7.13e-01     
     2   -2682.42512983   2.15e-02   9.41e-02     
     3   -2682.42444725   6.83e-04   4.01e-02     
     4   -2682.42667120   2.22e-03   1.18e-02     Switched to DIIS steps.
     5   -2682.42745386   7.83e-04   1.10e-02     
     6   -2682.42749996   4.61e-05   2.16e-03     
     7   -2682.42751421   1.42e-05   1.35e-03     
     8   -2682.42752616   1.20e-05   5.96e-04     
     9   -2682.42752980   3.64e-06   3.71e-04     
    10   -2682.42752942   3.80e-07   8.44e-05     
    11   -2682.42752936   6.15e-08   3.76e-05     
    12   -2682.42752924   1.23e-07   1.45e-05     
    13   -2682.42752920   3.17e-08   4.05e-06     
 ------------------------------------------------------------------------------
         -2682.42752920                           CCSD T converged.

End of double precision
 SCF energy                 = -2681.78924785
 MP2 energy                 = -2682.42327626
 CCSD correlation energy     =    -0.63828136
 CCSD total energy           = -2682.42752920

 CCSD  T1^2 = 0.0109  T2^2 = 0.2160  Leading amplitudes:

 Amplitude    Orbitals with energies
 -0.0266       6 (A") A                  ->    7 (A") A                   
              -0.4191                          0.0731                     
 -0.0266       6 (A") B                  ->    7 (A") B                   
              -0.4191                          0.0731                     
  0.0211       17 (A') A                 ->    21 (A') A                  
              -0.6392                          0.0521                     
  0.0211       17 (A') B                 ->    21 (A') B                  
              -0.6392                          0.0521                     

 Amplitude    Orbitals with energies
 -0.0987       5 (A") A      5 (A") B    ->    7 (A") A      7 (A") B     
              -0.5920       -0.5920            0.0731        0.0731       
  0.0987       5 (A") A      5 (A") B    ->    7 (A") B      7 (A") A     
              -0.5920       -0.5920            0.0731        0.0731       
  0.0987       5 (A") B      5 (A") A    ->    7 (A") A      7 (A") B     
              -0.5920       -0.5920            0.0731        0.0731       
 -0.0987       5 (A") B      5 (A") A    ->    7 (A") B      7 (A") A     
              -0.5920       -0.5920            0.0731        0.0731       

 Computing CCSD intemediates for later calculations in double precision
 Finished.

Running a double precision version
           CCSD Lambda amplitudes will be solved using DIIS.
           Start     Size      MaxIter   EConv     LConv     
           3         7         100       1.00e-07  1.00e-05  
 ------------------------------------------------------------------------------
            Enorm      Ldiff       Comment
 ------------------------------------------------------------------------------
     1     4.71e-02   3.65e-02     
     2     1.08e-02   3.53e-03     
     3     4.59e-03   1.81e-03     
     4     2.89e-03   8.89e-04     Switched to DIIS steps.
     5     1.24e-03   6.23e-04     
     6     6.99e-04   2.31e-04     
     7     2.61e-04   8.66e-05     
     8     9.38e-05   1.16e-06     
     9     2.38e-05   5.63e-06     
    10     9.06e-06   1.37e-06     
    11     3.42e-06   2.82e-07     
    12     1.48e-06   7.08e-08     
    13     6.79e-07   1.03e-07     
    14     2.91e-07   9.74e-09     
    15     1.77e-07   2.18e-08     
    16     8.05e-08   7.70e-09     
 ------------------------------------------------------------------------------
                                   CCSD Lambda converged.

 Computing density matrices in double precision...
           Orbital response amplitudes will be solved using DIIS.
           Start     Size      MaxIter   EConv     LConv     
           3         7         100       1.00e-06  1.00e-06  
 ------------------------------------------------------------------------------
            Enorm      Ldiff       Comment
 ------------------------------------------------------------------------------
     1     1.05e-01   4.41e-03     
     2     1.43e-01   2.77e-02     
     3     2.22e-01   4.67e-02     
     4     2.16e-02   1.12e-01     Switched to DIIS steps.
     5     6.65e-03   2.20e-03     
     6     1.26e-03   6.92e-04     
     7     4.38e-04   4.84e-05     
     8     1.14e-04   4.45e-05     
     9     2.61e-05   1.11e-05     
    10     6.26e-06   2.24e-06     
    11     2.97e-06   4.13e-07     
    12     6.73e-07   9.71e-08     
 ------------------------------------------------------------------------------
                                   Orbital response converged.

 Computing density matrices... Done.
 CCSD calculation:   CPU 194.89 s  wall 59.12 s

Current path: /canmo/ccsd/grad/
/g1_bb_aa
/g1_bb_bb
/g1_o1o1
/g1_o1o2
/g1_o1v1
/g1_o2v1
/g1_v1v1
/g1p_bb_aa
/g1p_bb_bb
/g1s_bb_aa
/g1s_bb_bb
/g2_o1o1o1o1
/g2_o1o1o1v1
/g2_o1o1v1v1
/g2_o1v1o1v1
/g2_o1v1v1v1
/g2_v1v1v1v1
/w_bb_aa
/w_bb_bb
 Transferring MO TPDM to AO TPDM
 Transferring g2_o1o1o1o1
 Transferring g2_o1o1o1v1
 Transferring g2_o1o1v1v1
 Transferring g2_o1v1o1v1
 Transferring g2_o1v1v1v1
 Transferring g2_v1v1v1v1
 Adding separable TPDM
 Computing TPDM gradient
 --------------------------------------------------------
 2e gradient
  Atom          X               Y               Z
 --------------------------------------------------------
    1        -26.033263        3.774227       -0.000000  
    2          8.330498      -16.527377        0.000000  
    3         13.446636       13.819550       -0.000000  
    4          4.256129       -1.066400        0.000000  
 --------------------------------------------------------
 --------------------------------------------------------
 Final gradient
  Atom          X               Y               Z
 --------------------------------------------------------
    1        -26.033263        3.774227       -0.000000  
    2          8.330498      -16.527377        0.000000  
    3         13.446636       13.819550       -0.000000  
    4          4.256129       -1.066400        0.000000  
 --------------------------------------------------------
 Analytic gradient from two-electron contribution:   CPU 244.16 s  wall 184.14 s

 Total ccman2 time:   CPU 456.25 s  wall 273.43 s


 --------------------------------------------------------------
             Orbital Energies (a.u.) and Symmetries
 --------------------------------------------------------------

 Alpha MOs, Restricted
 -- Occupied --                  
-490.04  -65.17  -58.53  -58.53  -15.73  -15.68   -9.85   -7.47
  1 A'    2 A'    3 A'    4 A'    5 A'    6 A'    7 A'    8 A'                 
 -7.455 -58.530  -7.456  -3.205  -3.201  -3.189  -1.430  -1.042
  9 A'    1 A"    2 A"   10 A'   11 A'   12 A'   13 A'   14 A'                 
 -0.889  -0.716  -0.639  -0.427  -0.410  -3.201  -3.189  -0.592
 15 A'   16 A'   17 A'   18 A'   19 A'    3 A"    4 A"    5 A"                 
 -0.419
  6 A"                                                                         
 -- Virtual --                   
  0.041   0.052   0.096   0.115   0.145   0.162   0.214   0.231
 20 A'   21 A'   22 A'   23 A'   24 A'   25 A'   26 A'   27 A'                 
  0.247   0.272   0.307   0.338   0.549   0.566   0.590   0.669
 28 A'   29 A'   30 A'   31 A'   32 A'   33 A'   34 A'   35 A'                 
  0.765   0.790   0.820   0.921   0.957   1.044   1.104   1.135
 36 A'   37 A'   38 A'   39 A'   40 A'   41 A'   42 A'   43 A'                 
  1.316   1.442   1.645   2.079   2.180   2.254   2.355   2.595
 44 A'   45 A'   46 A'   47 A'   48 A'   49 A'   50 A'   51 A'                 
  2.707   2.873   3.096   3.300   3.450   4.244   4.443   4.563
 52 A'   53 A'   54 A'   55 A'   56 A'   57 A'   58 A'   59 A'                 
  4.609   4.793   4.940   5.391   7.175   8.215   8.305  36.620
 60 A'   61 A'   62 A'   63 A'   64 A'   65 A'   66 A'   67 A'                 
 37.095  49.452 293.893 294.0081028.385   0.073   0.115   0.187
 68 A'   69 A'   70 A'   71 A'   72 A'    7 A"    8 A"    9 A"                 
  0.248   0.569   0.760   0.784   0.958   1.050   1.465   1.914
 10 A"   11 A"   12 A"   13 A"   14 A"   15 A"   16 A"   17 A"                 
  2.151   2.321   2.658   3.047   4.119   4.360   4.546   4.579
 18 A"   19 A"   20 A"   21 A"   22 A"   23 A"   24 A"   25 A"                 
  8.204 293.883
 26 A"   27 A"                                                                 

 Beta MOs, Restricted
 -- Occupied --                  
-490.04  -65.17  -58.53  -58.53  -15.73  -15.68   -9.85   -7.47
  1 A'    2 A'    3 A'    4 A'    5 A'    6 A'    7 A'    8 A'                 
 -7.455 -58.530  -7.456  -3.205  -3.201  -3.189  -1.430  -1.042
  9 A'    1 A"    2 A"   10 A'   11 A'   12 A'   13 A'   14 A'                 
 -0.889  -0.716  -0.639  -0.427  -0.410  -3.201  -3.189  -0.592
 15 A'   16 A'   17 A'   18 A'   19 A'    3 A"    4 A"    5 A"                 
 -0.419
  6 A"                                                                         
 -- Virtual --                   
  0.041   0.052   0.096   0.115   0.145   0.162   0.214   0.231
 20 A'   21 A'   22 A'   23 A'   24 A'   25 A'   26 A'   27 A'                 
  0.247   0.272   0.307   0.338   0.549   0.566   0.590   0.669
 28 A'   29 A'   30 A'   31 A'   32 A'   33 A'   34 A'   35 A'                 
  0.765   0.790   0.820   0.921   0.957   1.044   1.104   1.135
 36 A'   37 A'   38 A'   39 A'   40 A'   41 A'   42 A'   43 A'                 
  1.316   1.442   1.645   2.079   2.180   2.254   2.355   2.595
 44 A'   45 A'   46 A'   47 A'   48 A'   49 A'   50 A'   51 A'                 
  2.707   2.873   3.096   3.300   3.450   4.244   4.443   4.563
 52 A'   53 A'   54 A'   55 A'   56 A'   57 A'   58 A'   59 A'                 
  4.609   4.793   4.940   5.391   7.175   8.215   8.305  36.620
 60 A'   61 A'   62 A'   63 A'   64 A'   65 A'   66 A'   67 A'                 
 37.095  49.452 293.893 294.0081028.385   0.073   0.115   0.187
 68 A'   69 A'   70 A'   71 A'   72 A'    7 A"    8 A"    9 A"                 
  0.248   0.569   0.760   0.784   0.958   1.050   1.465   1.914
 10 A"   11 A"   12 A"   13 A"   14 A"   15 A"   16 A"   17 A"                 
  2.151   2.321   2.658   3.047   4.119   4.360   4.546   4.579
 18 A"   19 A"   20 A"   21 A"   22 A"   23 A"   24 A"   25 A"                 
  8.204 293.883
 26 A"   27 A"                                                                 
 --------------------------------------------------------------

          Ground-State Mulliken Net Atomic Charges

     Atom                 Charge (a.u.)
  ----------------------------------------
      1 Br                   -0.073524
      2 N                     0.019034
      3 N                    -0.185815
      4 H                     0.240305
  ----------------------------------------
  Sum of atomic charges =    -0.000000

 -----------------------------------------------------------------
                    Cartesian Multipole Moments
 -----------------------------------------------------------------
    Charge (ESU x 10^10)
                 0.0000
    Dipole Moment (Debye)
         X      -2.2126      Y       0.2940      Z       0.0000
       Tot       2.2320
    Quadrupole Moments (Debye-Ang)
        XX     -21.2658     XY      -1.5470     YY     -32.9352
        XZ       0.0000     YZ      -0.0000     ZZ     -30.2909
    Octopole Moments (Debye-Ang^2)
       XXX      -6.9117    XXY       1.4169    XYY       8.9497
       YYY      -0.5360    XXZ       0.0000    XYZ      -0.0000
       YYZ       0.0000    XZZ       4.4271    YZZ      -0.0608
       ZZZ      -0.0000
    Hexadecapole Moments (Debye-Ang^3)
      XXXX    -192.3486   XXXY      -9.6958   XXYY     -62.8637
      XYYY      -2.0337   YYYY     -56.4787   XXXZ      -0.0000
      XXYZ      -0.0000   XYYZ       0.0000   YYYZ      -0.0000
      XXZZ     -52.9696   XYZZ      -0.5945   YYZZ     -14.6169
      XZZZ       0.0000   YZZZ      -0.0000   ZZZZ     -34.1911
 -----------------------------------------------------------------
 DrvMan completing analytic gradient of the correlated energy
 Correlated dipole moment
            1
    1  -0.8704876
    2   0.1156708
    3   0.0000000
 Energy read as -2682.427529205
 Full Analytical Gradient: (in a.u., or Hartree/Bohr)
             1             2             3             4
    1    0.00000103    0.00002775   -0.00001554   -0.00001324
    2    0.00000213    0.00002484   -0.00002651   -0.00000045
    3    0.00000000   -0.00000000   -0.00000000    0.00000000
 Gradient time:  CPU 0.24 s  wall 1.41 s
 ######################################################
 ######################################################
 # Starting finite difference calculation for IDERIV  #
 Finite diff step size:  1.88973e-03 a.u.
 ----------------------------------------------------------------
             Standard Nuclear Orientation (Angstroms)
    I     Atom           X                Y                Z
 ----------------------------------------------------------------
    1      Br      0.7122297193    -0.0314365517     0.0000000000
    2      N      -1.1922157646     0.5543418090    -0.0000000000
    3      N      -1.9497302189    -0.3989121627     0.0000000000
    4      H      -2.8994182917     0.0122717853    -0.0000000000
 ----------------------------------------------------------------
 Nuclear Repulsion Energy =   145.3860076120 hartrees
 There are       25 alpha and       25 beta electrons

                       Distance Matrix (Angstroms)
             Br(  1)   N (  2)   N (  3)
   N (  2)  1.992498
   N (  3)  2.687205  1.217588
   H (  4)  3.611912  1.791195  1.034881

 Requested basis set is 6-311++G(d,p)
 There are 36 shells and 99 basis functions
 A cutoff of  1.0D-14 yielded    636 shell pairs
 There are      4972 function pairs (      5501 Cartesian)
 Smallest overlap matrix eigenvalue = 2.35E-04
 Guess MOs from SCF MO coefficient file

 -----------------------------------------------------------------------
  General SCF calculation program by
  Eric Jon Sundstrom, Paul Horn, Yuezhi Mao, Dmitri Zuev, Alec White,
  David Stuck, Shaama M.S., Shane Yost, Joonho Lee, David Small,
  Daniel Levine, Susi Lehtola, Hugh Burton, Evgeny Epifanovsky
 -----------------------------------------------------------------------
 Hartree-Fock
 using 4 threads for integral computing
 -------------------------------------------------------
 OpenMP Integral computing Module                
 Release: version 2.0, May 2017, Q-Chem Inc. Pleasanton 
 -------------------------------------------------------
 A restricted SCF calculation will be
 performed using DIIS
 SCF converges when DIIS error is below 1.0e-08
 ---------------------------------------
  Cycle       Energy         DIIS error
 ---------------------------------------
    1   -2681.7892151132      1.09e-05  
    2   -2681.7892153065      4.20e-06  
    3   -2681.7892153346      2.54e-06  
    4   -2681.7892153466      8.24e-07  
    5   -2681.7892153496      3.51e-07  
    6   -2681.7892153503      1.16e-07  
    7   -2681.7892153504      4.06e-08  
    8   -2681.7892153504      1.50e-08  
    9   -2681.7892153504      4.75e-09  Convergence criterion met
 ---------------------------------------
 SCF time:   CPU 4.54s  wall 3.00s 
 SCF   energy in the final basis set =    -2681.7892153504
 Total energy in the final basis set =    -2681.7892153504


 ------------------------------------------------------------------------------

   CCMAN2: suite of methods based on coupled cluster
           and equation of motion theories.

   Components:
   * libvmm-1.3-trunk
     by Evgeny Epifanovsky, Ilya Kaliman.
   * libtensor-2.5-trunk
     by Evgeny Epifanovsky, Michael Wormit, Dmitry Zuev, Sam Manzer, 
        Ilya Kaliman.
   * libcc-2.5-trunk
     by Evgeny Epifanovsky, Arik Landau, Tomasz Kus, Kirill Khistyaev, 
        Dmitry Zuev, Prashant Manohar, Xintian Feng, Anna Krylov, 
        Matthew Goldey, Alec White, Thomas Jagau, Kaushik Nanda, 
        Anastasia Gunina, Alexander Kunitsa, Joonho Lee.

   CCMAN original authors:
   Anna I. Krylov, C. David Sherrill, Steven R. Gwaltney,
   Edward F. C. Byrd (2000)
   Sergey V. Levchenko, Lyudmila V. Slipchenko, Tao Wang,
   Ana-Maria C. Cristian (2003)
   Piotr A. Pieniazek, C. Melania Oana, Evgeny Epifanovsky (2007)
   Prashant Manohar (2009)

 ------------------------------------------------------------------------------


 Allocating and initializing 3808MB of RAM...
 Calculation will run on 4 cores.


 Alpha MOs, Restricted
 -- Occupied --                  
-490.04  -65.17  -58.53  -58.53  -58.53  -15.73  -15.68   -9.85
  1 A     2 A     3 A     4 A     5 A     6 A     7 A     8 A                  
 -7.465  -7.455  -7.455  -3.205  -3.201  -3.201  -3.189  -3.189
  9 A    10 A    11 A    12 A    13 A    14 A    15 A    16 A                  
 -1.430  -1.041  -0.889  -0.716  -0.639  -0.592  -0.427  -0.419
 17 A    18 A    19 A    20 A    21 A    22 A    23 A    24 A                  
 -0.410
 25 A                                                                          
 -- Virtual --                   
  0.041   0.052   0.073   0.096   0.115   0.115   0.145   0.162
 26 A    27 A    28 A    29 A    30 A    31 A    32 A    33 A                  
  0.187   0.214   0.231   0.247   0.248   0.272   0.307   0.338
 34 A    35 A    36 A    37 A    38 A    39 A    40 A    41 A                  
  0.549   0.566   0.569   0.590   0.669   0.760   0.765   0.784
 42 A    43 A    44 A    45 A    46 A    47 A    48 A    49 A                  
  0.790   0.820   0.921   0.957   0.958   1.044   1.050   1.104
 50 A    51 A    52 A    53 A    54 A    55 A    56 A    57 A                  
  1.135   1.316   1.442   1.465   1.645   1.914   2.079   2.151
 58 A    59 A    60 A    61 A    62 A    63 A    64 A    65 A                  
  2.180   2.254   2.321   2.355   2.595   2.658   2.707   2.873
 66 A    67 A    68 A    69 A    70 A    71 A    72 A    73 A                  
  3.047   3.096   3.300   3.450   4.119   4.244   4.360   4.443
 74 A    75 A    76 A    77 A    78 A    79 A    80 A    81 A                  
  4.546   4.563   4.579   4.608   4.793   4.940   5.391   7.175
 82 A    83 A    84 A    85 A    86 A    87 A    88 A    89 A                  
  8.204   8.215   8.305  36.620  37.095  49.452 293.883 293.893
 90 A    91 A    92 A    93 A    94 A    95 A    96 A    97 A                  
294.0081028.385
 98 A    99 A                                                                  

 Beta MOs, Restricted
 -- Occupied --                  
-490.04  -65.17  -58.53  -58.53  -58.53  -15.73  -15.68   -9.85
  1 A     2 A     3 A     4 A     5 A     6 A     7 A     8 A                  
 -7.465  -7.455  -7.455  -3.205  -3.201  -3.201  -3.189  -3.189
  9 A    10 A    11 A    12 A    13 A    14 A    15 A    16 A                  
 -1.430  -1.041  -0.889  -0.716  -0.639  -0.592  -0.427  -0.419
 17 A    18 A    19 A    20 A    21 A    22 A    23 A    24 A                  
 -0.410
 25 A                                                                          
 -- Virtual --                   
  0.041   0.052   0.073   0.096   0.115   0.115   0.145   0.162
 26 A    27 A    28 A    29 A    30 A    31 A    32 A    33 A                  
  0.187   0.214   0.231   0.247   0.248   0.272   0.307   0.338
 34 A    35 A    36 A    37 A    38 A    39 A    40 A    41 A                  
  0.549   0.566   0.569   0.590   0.669   0.760   0.765   0.784
 42 A    43 A    44 A    45 A    46 A    47 A    48 A    49 A                  
  0.790   0.820   0.921   0.957   0.958   1.044   1.050   1.104
 50 A    51 A    52 A    53 A    54 A    55 A    56 A    57 A                  
  1.135   1.316   1.442   1.465   1.645   1.914   2.079   2.151
 58 A    59 A    60 A    61 A    62 A    63 A    64 A    65 A                  
  2.180   2.254   2.321   2.355   2.595   2.658   2.707   2.873
 66 A    67 A    68 A    69 A    70 A    71 A    72 A    73 A                  
  3.047   3.096   3.300   3.450   4.119   4.244   4.360   4.443
 74 A    75 A    76 A    77 A    78 A    79 A    80 A    81 A                  
  4.546   4.563   4.579   4.608   4.793   4.940   5.391   7.175
 82 A    83 A    84 A    85 A    86 A    87 A    88 A    89 A                  
  8.204   8.215   8.305  36.620  37.095  49.452 293.883 293.893
 90 A    91 A    92 A    93 A    94 A    95 A    96 A    97 A                  
294.0081028.385
 98 A    99 A                                                                  

 Occupation and symmetry of molecular orbitals

 Point group: C1 (1 irreducible representation).

                           A     All 
 -------------------------------------
 All molecular orbitals:
  - Alpha                  99    99  
  - Beta                   99    99  
 -------------------------------------
 Alpha orbitals:
  - Frozen occupied        11    11  
  - Active occupied        14    14  
  - Active virtual         74    74  
  - Frozen virtual         0     0   
 -------------------------------------
 Beta orbitals:
  - Frozen occupied        11    11  
  - Active occupied        14    14  
  - Active virtual         74    74  
  - Frozen virtual         0     0   
 -------------------------------------

 Import integrals:   CPU 0.00 s  wall 0.00 s

 Import integrals:   CPU 14.74 s  wall 21.78 s

 MP2 amplitudes:   CPU 0.06 s  wall 0.22 s

Running a double precision version
           CCSD T amplitudes will be solved using DIIS.

           Start     Size      MaxIter   EConv     TConv     
           3         7         100       1.00e-07  1.00e-05  
 ------------------------------------------------------------------------------
           Energy (a.u.)   Ediff      Tdiff       Comment
 ------------------------------------------------------------------------------
         -2682.42327932                           
     1   -2682.40360620   1.97e-02   7.13e-01     
     2   -2682.42512979   2.15e-02   9.41e-02     
     3   -2682.42444412   6.86e-04   4.02e-02     
     4   -2682.42667003   2.23e-03   1.18e-02     Switched to DIIS steps.
     5   -2682.42745361   7.84e-04   1.10e-02     
     6   -2682.42749977   4.62e-05   2.16e-03     
     7   -2682.42751402   1.42e-05   1.35e-03     
     8   -2682.42752598   1.20e-05   5.96e-04     
     9   -2682.42752964   3.66e-06   3.72e-04     
    10   -2682.42752926   3.83e-07   8.45e-05     
    11   -2682.42752920   6.04e-08   3.77e-05     
    12   -2682.42752907   1.24e-07   1.45e-05     
    13   -2682.42752904   3.17e-08   4.07e-06     
 ------------------------------------------------------------------------------
         -2682.42752904                           CCSD T converged.

End of double precision
 SCF energy                 = -2681.78921535
 MP2 energy                 = -2682.42327932
 CCSD correlation energy     =    -0.63831369
 CCSD total energy           = -2682.42752904

 CCSD  T1^2 = 0.0109  T2^2 = 0.2161  Leading amplitudes:

 Amplitude    Orbitals with energies
 -0.0266       24 (A) A                  ->    28 (A) A                   
              -0.4191                          0.0730                     
 -0.0266       24 (A) B                  ->    28 (A) B                   
              -0.4191                          0.0730                     
  0.0212       21 (A) A                  ->    27 (A) A                   
              -0.6392                          0.0520                     
  0.0212       21 (A) B                  ->    27 (A) B                   
              -0.6392                          0.0520                     

 Amplitude    Orbitals with energies
 -0.0988       22 (A) A      22 (A) B    ->    28 (A) A      28 (A) B     
              -0.5920       -0.5920            0.0730        0.0730       
  0.0988       22 (A) A      22 (A) B    ->    28 (A) B      28 (A) A     
              -0.5920       -0.5920            0.0730        0.0730       
  0.0988       22 (A) B      22 (A) A    ->    28 (A) A      28 (A) B     
              -0.5920       -0.5920            0.0730        0.0730       
 -0.0988       22 (A) B      22 (A) A    ->    28 (A) B      28 (A) A     
              -0.5920       -0.5920            0.0730        0.0730       

 Computing CCSD intemediates for later calculations in double precision
 Finished.

Running a double precision version
           CCSD Lambda amplitudes will be solved using DIIS.
           Start     Size      MaxIter   EConv     LConv     
           3         7         100       1.00e-07  1.00e-05  
 ------------------------------------------------------------------------------
            Enorm      Ldiff       Comment
 ------------------------------------------------------------------------------
     1     4.72e-02   3.66e-02     
     2     1.09e-02   3.53e-03     
     3     4.60e-03   1.81e-03     
     4     2.89e-03   8.90e-04     Switched to DIIS steps.
     5     1.24e-03   6.24e-04     
     6     7.00e-04   2.32e-04     
     7     2.62e-04   8.68e-05     
     8     9.41e-05   1.15e-06     
     9     2.38e-05   5.66e-06     
    10     9.08e-06   1.38e-06     
    11     3.43e-06   2.84e-07     
    12     1.48e-06   7.08e-08     
    13     6.81e-07   1.03e-07     
    14     2.91e-07   9.71e-09     
    15     1.77e-07   2.18e-08     
    16     8.07e-08   7.72e-09     
 ------------------------------------------------------------------------------
                                   CCSD Lambda converged.

 Computing density matrices in double precision...
           Orbital response amplitudes will be solved using DIIS.
           Start     Size      MaxIter   EConv     LConv     
           3         7         100       1.00e-06  1.00e-06  
 ------------------------------------------------------------------------------
            Enorm      Ldiff       Comment
 ------------------------------------------------------------------------------
     1     1.05e-01   4.46e-03     
     2     1.43e-01   2.79e-02     
     3     2.23e-01   4.70e-02     
     4     2.16e-02   1.13e-01     Switched to DIIS steps.
     5     6.67e-03   2.20e-03     
     6     1.26e-03   6.95e-04     
     7     4.40e-04   4.89e-05     
     8     1.14e-04   4.46e-05     
     9     2.61e-05   1.12e-05     
    10     6.27e-06   2.24e-06     
    11     2.98e-06   4.15e-07     
    12     6.74e-07   9.79e-08     
 ------------------------------------------------------------------------------
                                   Orbital response converged.

 Computing density matrices... Done.
 CCSD calculation:   CPU 585.25 s  wall 186.15 s

Current path: /canmo/ccsd/grad/
/g1_bb_aa
/g1_bb_bb
/g1_o1o1
/g1_o1o2
/g1_o1v1
/g1_o2v1
/g1_v1v1
/g1p_bb_aa
/g1p_bb_bb
/g1s_bb_aa
/g1s_bb_bb
/g2_o1o1o1o1
/g2_o1o1o1v1
/g2_o1o1v1v1
/g2_o1v1o1v1
/g2_o1v1v1v1
/g2_v1v1v1v1
/w_bb_aa
/w_bb_bb
 Transferring MO TPDM to AO TPDM
 Transferring g2_o1o1o1o1
 Transferring g2_o1o1o1v1
 Transferring g2_o1o1v1v1
 Transferring g2_o1v1o1v1
 Transferring g2_o1v1v1v1
 Transferring g2_v1v1v1v1
 Adding separable TPDM
 Computing TPDM gradient
 --------------------------------------------------------
 2e gradient
  Atom          X               Y               Z
 --------------------------------------------------------
    1        -26.015677        3.768344        0.000000  
    2          8.316113      -16.521225       -0.000000  
    3         13.443380       13.819401       -0.000000  
    4          4.256184       -1.066520        0.000000  
 --------------------------------------------------------
 --------------------------------------------------------
 Final gradient
  Atom          X               Y               Z
 --------------------------------------------------------
    1        -26.015677        3.768344        0.000000  
    2          8.316113      -16.521225       -0.000000  
    3         13.443380       13.819401       -0.000000  
    4          4.256184       -1.066520        0.000000  
 --------------------------------------------------------
 Analytic gradient from two-electron contribution:   CPU 243.75 s  wall 188.57 s

 Total ccman2 time:   CPU 849.35 s  wall 406.10 s


 --------------------------------------------------------------

                    Orbital Energies (a.u.)
 --------------------------------------------------------------

 Alpha MOs
 -- Occupied --
******* -65.172 -58.532 -58.530 -58.530 -15.731 -15.679  -9.851
 -7.465  -7.455  -7.455  -3.205  -3.201  -3.201  -3.189  -3.189
 -1.430  -1.041  -0.889  -0.716  -0.639  -0.592  -0.427  -0.419
 -0.410
 -- Virtual --
  0.041   0.052   0.073   0.096   0.115   0.115   0.145   0.162
  0.187   0.214   0.231   0.247   0.248   0.272   0.307   0.338
  0.549   0.566   0.569   0.590   0.669   0.760   0.765   0.784
  0.790   0.820   0.921   0.957   0.958   1.044   1.050   1.104
  1.135   1.316   1.442   1.465   1.645   1.914   2.079   2.151
  2.180   2.254   2.321   2.355   2.595   2.658   2.707   2.873
  3.047   3.096   3.300   3.450   4.119   4.244   4.360   4.443
  4.546   4.563   4.579   4.608   4.793   4.940   5.391   7.175
  8.204   8.215   8.305  36.620  37.095  49.452 293.883 293.893
294.0081028.385
 --------------------------------------------------------------

          Ground-State Mulliken Net Atomic Charges

     Atom                 Charge (a.u.)
  ----------------------------------------
      1 Br                   -0.073864
      2 N                     0.019169
      3 N                    -0.185668
      4 H                     0.240362
  ----------------------------------------
  Sum of atomic charges =     0.000000

 -----------------------------------------------------------------
                    Cartesian Multipole Moments
 -----------------------------------------------------------------
    Charge (ESU x 10^10)
                 0.0000
    Dipole Moment (Debye)
         X      -2.2171      Y       0.2942      Z      -0.0000
       Tot       2.2366
    Quadrupole Moments (Debye-Ang)
        XX     -21.2600     XY      -1.5470     YY     -32.9349
        XZ      -0.0000     YZ       0.0000     ZZ     -30.2924
    Octopole Moments (Debye-Ang^2)
       XXX      -6.9867    XXY       1.4176    XYY       8.9258
       YYY      -0.5357    XXZ       0.0000    XYZ      -0.0000
       YYZ      -0.0000    XZZ       4.4061    YZZ      -0.0609
       ZZZ      -0.0000
    Hexadecapole Moments (Debye-Ang^3)
      XXXX    -192.4465   XXXY      -9.6959   XXYY     -62.8857
      XYYY      -2.0321   YYYY     -56.4768   XXXZ      -0.0000
      XXYZ       0.0000   XYYZ      -0.0000   YYYZ       0.0000
      XXZZ     -52.9964   XYZZ      -0.5937   YYZZ     -14.6176
      XZZZ      -0.0000   YZZZ       0.0000   ZZZZ     -34.1959
 -----------------------------------------------------------------
 DrvMan completing analytic gradient of the correlated energy
 Correlated dipole moment
            1
    1  -0.8722862
    2   0.1157565
    3  -0.0000000
 Energy read as -2682.427529040
 Full Analytical Gradient: (in a.u., or Hartree/Bohr)
             1             2             3             4
    1    0.00018031   -0.00002270   -0.00015114   -0.00000648
    2   -0.00002269    0.00013817   -0.00011418   -0.00000131
    3   -0.00000000    0.00000000    0.00000000    0.00000000
 Gradient time:  CPU 0.27 s  wall 2.01 s
 ----------------------------------------------------------------
             Standard Nuclear Orientation (Angstroms)
    I     Atom           X                Y                Z
 ----------------------------------------------------------------
    1      Br      0.7102297193    -0.0314365517     0.0000000000
    2      N      -1.1922157646     0.5543418090    -0.0000000000
    3      N      -1.9497302189    -0.3989121627     0.0000000000
    4      H      -2.8994182917     0.0122717853    -0.0000000000
 ----------------------------------------------------------------
 Nuclear Repulsion Energy =   145.4869294315 hartrees
 There are       25 alpha and       25 beta electrons

                       Distance Matrix (Angstroms)
             Br(  1)   N (  2)   N (  3)
   N (  2)  1.990587
   N (  3)  2.685223  1.217588
   H (  4)  3.609913  1.791195  1.034881

 Requested basis set is 6-311++G(d,p)
 There are 36 shells and 99 basis functions
 A cutoff of  1.0D-14 yielded    636 shell pairs
 There are      4972 function pairs (      5501 Cartesian)
 Smallest overlap matrix eigenvalue = 2.35E-04
 Guess MOs from SCF MO coefficient file

 -----------------------------------------------------------------------
  General SCF calculation program by
  Eric Jon Sundstrom, Paul Horn, Yuezhi Mao, Dmitri Zuev, Alec White,
  David Stuck, Shaama M.S., Shane Yost, Joonho Lee, David Small,
  Daniel Levine, Susi Lehtola, Hugh Burton, Evgeny Epifanovsky
 -----------------------------------------------------------------------
 Hartree-Fock
 using 4 threads for integral computing
 -------------------------------------------------------
 OpenMP Integral computing Module                
 Release: version 2.0, May 2017, Q-Chem Inc. Pleasanton 
 -------------------------------------------------------
 A restricted SCF calculation will be
 performed using DIIS
 SCF converges when DIIS error is below 1.0e-08
 ---------------------------------------
  Cycle       Energy         DIIS error
 ---------------------------------------
    1   -2681.7892790253      2.17e-05  
    2   -2681.7892797994      8.40e-06  
    3   -2681.7892799117      5.09e-06  
    4   -2681.7892799599      1.65e-06  
    5   -2681.7892799720      7.01e-07  
    6   -2681.7892799746      2.31e-07  
    7   -2681.7892799749      8.10e-08  
    8   -2681.7892799749      2.99e-08  
    9   -2681.7892799749      9.48e-09  Convergence criterion met
 ---------------------------------------
 SCF time:   CPU 4.48s  wall 7.00s 
 SCF   energy in the final basis set =    -2681.7892799749
 Total energy in the final basis set =    -2681.7892799749


 ------------------------------------------------------------------------------

   CCMAN2: suite of methods based on coupled cluster
           and equation of motion theories.

   Components:
   * libvmm-1.3-trunk
     by Evgeny Epifanovsky, Ilya Kaliman.
   * libtensor-2.5-trunk
     by Evgeny Epifanovsky, Michael Wormit, Dmitry Zuev, Sam Manzer, 
        Ilya Kaliman.
   * libcc-2.5-trunk
     by Evgeny Epifanovsky, Arik Landau, Tomasz Kus, Kirill Khistyaev, 
        Dmitry Zuev, Prashant Manohar, Xintian Feng, Anna Krylov, 
        Matthew Goldey, Alec White, Thomas Jagau, Kaushik Nanda, 
        Anastasia Gunina, Alexander Kunitsa, Joonho Lee.

   CCMAN original authors:
   Anna I. Krylov, C. David Sherrill, Steven R. Gwaltney,
   Edward F. C. Byrd (2000)
   Sergey V. Levchenko, Lyudmila V. Slipchenko, Tao Wang,
   Ana-Maria C. Cristian (2003)
   Piotr A. Pieniazek, C. Melania Oana, Evgeny Epifanovsky (2007)
   Prashant Manohar (2009)

 ------------------------------------------------------------------------------


 Allocating and initializing 3808MB of RAM...
 Calculation will run on 4 cores.


 Alpha MOs, Restricted
 -- Occupied --                  
-490.04  -65.17  -58.53  -58.53  -58.53  -15.73  -15.68   -9.85
  1 A     2 A     3 A     4 A     5 A     6 A     7 A     8 A                  
 -7.466  -7.456  -7.455  -3.206  -3.201  -3.201  -3.189  -3.189
  9 A    10 A    11 A    12 A    13 A    14 A    15 A    16 A                  
 -1.430  -1.042  -0.889  -0.716  -0.639  -0.592  -0.427  -0.419
 17 A    18 A    19 A    20 A    21 A    22 A    23 A    24 A                  
 -0.410
 25 A                                                                          
 -- Virtual --                   
  0.041   0.052   0.073   0.096   0.115   0.115   0.145   0.162
 26 A    27 A    28 A    29 A    30 A    31 A    32 A    33 A                  
  0.187   0.214   0.231   0.247   0.248   0.272   0.307   0.338
 34 A    35 A    36 A    37 A    38 A    39 A    40 A    41 A                  
  0.549   0.566   0.569   0.590   0.669   0.760   0.765   0.784
 42 A    43 A    44 A    45 A    46 A    47 A    48 A    49 A                  
  0.790   0.820   0.921   0.957   0.958   1.045   1.050   1.104
 50 A    51 A    52 A    53 A    54 A    55 A    56 A    57 A                  
  1.136   1.316   1.441   1.465   1.645   1.914   2.079   2.151
 58 A    59 A    60 A    61 A    62 A    63 A    64 A    65 A                  
  2.181   2.255   2.321   2.355   2.595   2.658   2.707   2.873
 66 A    67 A    68 A    69 A    70 A    71 A    72 A    73 A                  
  3.047   3.096   3.300   3.450   4.119   4.244   4.360   4.443
 74 A    75 A    76 A    77 A    78 A    79 A    80 A    81 A                  
  4.546   4.563   4.579   4.609   4.793   4.941   5.391   7.175
 82 A    83 A    84 A    85 A    86 A    87 A    88 A    89 A                  
  8.204   8.215   8.305  36.620  37.095  49.452 293.883 293.893
 90 A    91 A    92 A    93 A    94 A    95 A    96 A    97 A                  
294.0081028.386
 98 A    99 A                                                                  

 Beta MOs, Restricted
 -- Occupied --                  
-490.04  -65.17  -58.53  -58.53  -58.53  -15.73  -15.68   -9.85
  1 A     2 A     3 A     4 A     5 A     6 A     7 A     8 A                  
 -7.466  -7.456  -7.455  -3.206  -3.201  -3.201  -3.189  -3.189
  9 A    10 A    11 A    12 A    13 A    14 A    15 A    16 A                  
 -1.430  -1.042  -0.889  -0.716  -0.639  -0.592  -0.427  -0.419
 17 A    18 A    19 A    20 A    21 A    22 A    23 A    24 A                  
 -0.410
 25 A                                                                          
 -- Virtual --                   
  0.041   0.052   0.073   0.096   0.115   0.115   0.145   0.162
 26 A    27 A    28 A    29 A    30 A    31 A    32 A    33 A                  
  0.187   0.214   0.231   0.247   0.248   0.272   0.307   0.338
 34 A    35 A    36 A    37 A    38 A    39 A    40 A    41 A                  
  0.549   0.566   0.569   0.590   0.669   0.760   0.765   0.784
 42 A    43 A    44 A    45 A    46 A    47 A    48 A    49 A                  
  0.790   0.820   0.921   0.957   0.958   1.045   1.050   1.104
 50 A    51 A    52 A    53 A    54 A    55 A    56 A    57 A                  
  1.136   1.316   1.441   1.465   1.645   1.914   2.079   2.151
 58 A    59 A    60 A    61 A    62 A    63 A    64 A    65 A                  
  2.181   2.255   2.321   2.355   2.595   2.658   2.707   2.873
 66 A    67 A    68 A    69 A    70 A    71 A    72 A    73 A                  
  3.047   3.096   3.300   3.450   4.119   4.244   4.360   4.443
 74 A    75 A    76 A    77 A    78 A    79 A    80 A    81 A                  
  4.546   4.563   4.579   4.609   4.793   4.941   5.391   7.175
 82 A    83 A    84 A    85 A    86 A    87 A    88 A    89 A                  
  8.204   8.215   8.305  36.620  37.095  49.452 293.883 293.893
 90 A    91 A    92 A    93 A    94 A    95 A    96 A    97 A                  
294.0081028.386
 98 A    99 A                                                                  

 Occupation and symmetry of molecular orbitals

 Point group: C1 (1 irreducible representation).

                           A     All 
 -------------------------------------
 All molecular orbitals:
  - Alpha                  99    99  
  - Beta                   99    99  
 -------------------------------------
 Alpha orbitals:
  - Frozen occupied        11    11  
  - Active occupied        14    14  
  - Active virtual         74    74  
  - Frozen virtual         0     0   
 -------------------------------------
 Beta orbitals:
  - Frozen occupied        11    11  
  - Active occupied        14    14  
  - Active virtual         74    74  
  - Frozen virtual         0     0   
 -------------------------------------

 Import integrals:   CPU 0.00 s  wall 0.00 s

 Import integrals:   CPU 15.14 s  wall 24.30 s

 MP2 amplitudes:   CPU 0.06 s  wall 0.30 s

Running a double precision version
           CCSD T amplitudes will be solved using DIIS.

           Start     Size      MaxIter   EConv     TConv     
           3         7         100       1.00e-07  1.00e-05  
 ------------------------------------------------------------------------------
           Energy (a.u.)   Ediff      Tdiff       Comment
 ------------------------------------------------------------------------------
         -2682.42327288                           
     1   -2682.40362924   1.96e-02   7.13e-01     
     2   -2682.42512955   2.15e-02   9.41e-02     
     3   -2682.42445004   6.80e-04   4.01e-02     
     4   -2682.42667203   2.22e-03   1.18e-02     Switched to DIIS steps.
     5   -2682.42745378   7.82e-04   1.10e-02     
     6   -2682.42749981   4.60e-05   2.15e-03     
     7   -2682.42751406   1.42e-05   1.35e-03     
     8   -2682.42752600   1.19e-05   5.96e-04     
     9   -2682.42752962   3.62e-06   3.71e-04     
    10   -2682.42752925   3.76e-07   8.42e-05     
    11   -2682.42752919   6.25e-08   3.75e-05     
    12   -2682.42752906   1.23e-07   1.44e-05     
    13   -2682.42752903   3.18e-08   4.04e-06     
 ------------------------------------------------------------------------------
         -2682.42752903                           CCSD T converged.

End of double precision
 SCF energy                 = -2681.78927997
 MP2 energy                 = -2682.42327288
 CCSD correlation energy     =    -0.63824906
 CCSD total energy           = -2682.42752903

 CCSD  T1^2 = 0.0109  T2^2 = 0.2160  Leading amplitudes:

 Amplitude    Orbitals with energies
 -0.0266       24 (A) A                  ->    28 (A) A                   
              -0.4191                          0.0731                     
 -0.0266       24 (A) B                  ->    28 (A) B                   
              -0.4191                          0.0731                     
  0.0211       21 (A) A                  ->    27 (A) A                   
              -0.6392                          0.0523                     
  0.0211       21 (A) B                  ->    27 (A) B                   
              -0.6392                          0.0523                     

 Amplitude    Orbitals with energies
 -0.0987       22 (A) A      22 (A) B    ->    28 (A) A      28 (A) B     
              -0.5920       -0.5920            0.0731        0.0731       
  0.0987       22 (A) A      22 (A) B    ->    28 (A) B      28 (A) A     
              -0.5920       -0.5920            0.0731        0.0731       
  0.0987       22 (A) B      22 (A) A    ->    28 (A) A      28 (A) B     
              -0.5920       -0.5920            0.0731        0.0731       
 -0.0987       22 (A) B      22 (A) A    ->    28 (A) B      28 (A) A     
              -0.5920       -0.5920            0.0731        0.0731       

 Computing CCSD intemediates for later calculations in double precision
 Finished.

Running a double precision version
           CCSD Lambda amplitudes will be solved using DIIS.
           Start     Size      MaxIter   EConv     LConv     
           3         7         100       1.00e-07  1.00e-05  
 ------------------------------------------------------------------------------
            Enorm      Ldiff       Comment
 ------------------------------------------------------------------------------
     1     4.71e-02   3.65e-02     
     2     1.08e-02   3.53e-03     
     3     4.59e-03   1.80e-03     
     4     2.88e-03   8.88e-04     Switched to DIIS steps.
     5     1.24e-03   6.22e-04     
     6     6.97e-04   2.31e-04     
     7     2.61e-04   8.64e-05     
     8     9.35e-05   1.17e-06     
     9     2.37e-05   5.61e-06     
    10     9.03e-06   1.36e-06     
    11     3.41e-06   2.81e-07     
    12     1.47e-06   7.08e-08     
    13     6.78e-07   1.03e-07     
    14     2.90e-07   9.77e-09     
    15     1.77e-07   2.17e-08     
    16     8.04e-08   7.68e-09     
 ------------------------------------------------------------------------------
                                   CCSD Lambda converged.

 Computing density matrices in double precision...
           Orbital response amplitudes will be solved using DIIS.
           Start     Size      MaxIter   EConv     LConv     
           3         7         100       1.00e-06  1.00e-06  
 ------------------------------------------------------------------------------
            Enorm      Ldiff       Comment
 ------------------------------------------------------------------------------
     1     1.05e-01   4.36e-03     
     2     1.42e-01   2.76e-02     
     3     2.21e-01   4.64e-02     
     4     2.16e-02   1.12e-01     Switched to DIIS steps.
     5     6.64e-03   2.21e-03     
     6     1.26e-03   6.88e-04     
     7     4.36e-04   4.80e-05     
     8     1.14e-04   4.45e-05     
     9     2.60e-05   1.11e-05     
    10     6.25e-06   2.23e-06     
    11     2.97e-06   4.11e-07     
    12     6.73e-07   9.64e-08     
 ------------------------------------------------------------------------------
                                   Orbital response converged.

 Computing density matrices... Done.
 CCSD calculation:   CPU 580.55 s  wall 172.79 s

Current path: /canmo/ccsd/grad/
/g1_bb_aa
/g1_bb_bb
/g1_o1o1
/g1_o1o2
/g1_o1v1
/g1_o2v1
/g1_v1v1
/g1p_bb_aa
/g1p_bb_bb
/g1s_bb_aa
/g1s_bb_bb
/g2_o1o1o1o1
/g2_o1o1o1v1
/g2_o1o1v1v1
/g2_o1v1o1v1
/g2_o1v1v1v1
/g2_v1v1v1v1
/w_bb_aa
/w_bb_bb
 Transferring MO TPDM to AO TPDM
 Transferring g2_o1o1o1o1
 Transferring g2_o1o1o1v1
 Transferring g2_o1o1v1v1
 Transferring g2_o1v1o1v1
 Transferring g2_o1v1v1v1
 Transferring g2_v1v1v1v1
 Adding separable TPDM
 Computing TPDM gradient
 --------------------------------------------------------
 2e gradient
  Atom          X               Y               Z
 --------------------------------------------------------
    1        -26.050861        3.780126        0.000000  
    2          8.344902      -16.533542       -0.000000  
    3         13.449886       13.819699        0.000000  
    4          4.256073       -1.066283       -0.000000  
 --------------------------------------------------------
 --------------------------------------------------------
 Final gradient
  Atom          X               Y               Z
 --------------------------------------------------------
    1        -26.050861        3.780126        0.000000  
    2          8.344902      -16.533542       -0.000000  
    3         13.449886       13.819699        0.000000  
    4          4.256073       -1.066283       -0.000000  
 --------------------------------------------------------
 Analytic gradient from two-electron contribution:   CPU 244.36 s  wall 176.45 s

 Total ccman2 time:   CPU 846.16 s  wall 383.55 s


 --------------------------------------------------------------

                    Orbital Energies (a.u.)
 --------------------------------------------------------------

 Alpha MOs
 -- Occupied --
******* -65.172 -58.532 -58.530 -58.530 -15.730 -15.679  -9.851
 -7.466  -7.456  -7.455  -3.206  -3.201  -3.201  -3.189  -3.189
 -1.430  -1.042  -0.889  -0.716  -0.639  -0.592  -0.427  -0.419
 -0.410
 -- Virtual --
  0.041   0.052   0.073   0.096   0.115   0.115   0.145   0.162
  0.187   0.214   0.231   0.247   0.248   0.272   0.307   0.338
  0.549   0.566   0.569   0.590   0.669   0.760   0.765   0.784
  0.790   0.820   0.921   0.957   0.958   1.045   1.050   1.104
  1.136   1.316   1.441   1.465   1.645   1.914   2.079   2.151
  2.181   2.255   2.321   2.355   2.595   2.658   2.707   2.873
  3.047   3.096   3.300   3.450   4.119   4.244   4.360   4.443
  4.546   4.563   4.579   4.609   4.793   4.941   5.391   7.175
  8.204   8.215   8.305  36.620  37.095  49.452 293.883 293.893
294.0081028.386
 --------------------------------------------------------------

          Ground-State Mulliken Net Atomic Charges

     Atom                 Charge (a.u.)
  ----------------------------------------
      1 Br                   -0.073184
      2 N                     0.018899
      3 N                    -0.185961
      4 H                     0.240246
  ----------------------------------------
  Sum of atomic charges =    -0.000000

 -----------------------------------------------------------------
                    Cartesian Multipole Moments
 -----------------------------------------------------------------
    Charge (ESU x 10^10)
                 0.0000
    Dipole Moment (Debye)
         X      -2.2080      Y       0.2938      Z      -0.0000
       Tot       2.2274
    Quadrupole Moments (Debye-Ang)
        XX     -21.2715     XY      -1.5470     YY     -32.9356
        XZ       0.0000     YZ       0.0000     ZZ     -30.2893
    Octopole Moments (Debye-Ang^2)
       XXX      -6.8366    XXY       1.4163    XYY       8.9736
       YYY      -0.5362    XXZ      -0.0000    XYZ      -0.0000
       YYZ      -0.0000    XZZ       4.4481    YZZ      -0.0607
       ZZZ      -0.0000
    Hexadecapole Moments (Debye-Ang^3)
      XXXX    -192.2509   XXXY      -9.6958   XXYY     -62.8418
      XYYY      -2.0354   YYYY     -56.4805   XXXZ       0.0000
      XXYZ       0.0000   XYYZ       0.0000   YYYZ       0.0000
      XXZZ     -52.9428   XYZZ      -0.5953   YYZZ     -14.6161
      XZZZ       0.0000   YZZZ       0.0000   ZZZZ     -34.1863
 -----------------------------------------------------------------
 DrvMan completing analytic gradient of the correlated energy
 Correlated dipole moment
            1
    1  -0.8686887
    2   0.1155851
    3  -0.0000000
 Energy read as -2682.427529032
 Full Analytical Gradient: (in a.u., or Hartree/Bohr)
             1             2             3             4
    1   -0.00017911    0.00007873    0.00012035   -0.00001997
    2    0.00002706   -0.00008858    0.00006105    0.00000046
    3   -0.00000000    0.00000000   -0.00000000    0.00000000
 Gradient time:  CPU 0.27 s  wall 2.65 s
 ----------------------------------------------------------------
             Standard Nuclear Orientation (Angstroms)
    I     Atom           X                Y                Z
 ----------------------------------------------------------------
    1      Br      0.7112297193    -0.0304365517     0.0000000000
    2      N      -1.1922157646     0.5543418090    -0.0000000000
    3      N      -1.9497302189    -0.3989121627     0.0000000000
    4      H      -2.8994182917     0.0122717853    -0.0000000000
 ----------------------------------------------------------------
 Nuclear Repulsion Energy =   145.4436117659 hartrees
 There are       25 alpha and       25 beta electrons

                       Distance Matrix (Angstroms)
             Br(  1)   N (  2)   N (  3)
   N (  2)  1.991248
   N (  3)  2.686351  1.217588
   H (  4)  3.610901  1.791195  1.034881

 Requested basis set is 6-311++G(d,p)
 There are 36 shells and 99 basis functions
 A cutoff of  1.0D-14 yielded    636 shell pairs
 There are      4972 function pairs (      5501 Cartesian)
 Smallest overlap matrix eigenvalue = 2.35E-04
 Guess MOs from SCF MO coefficient file

 -----------------------------------------------------------------------
  General SCF calculation program by
  Eric Jon Sundstrom, Paul Horn, Yuezhi Mao, Dmitri Zuev, Alec White,
  David Stuck, Shaama M.S., Shane Yost, Joonho Lee, David Small,
  Daniel Levine, Susi Lehtola, Hugh Burton, Evgeny Epifanovsky
 -----------------------------------------------------------------------
 Hartree-Fock
 using 4 threads for integral computing
 -------------------------------------------------------
 OpenMP Integral computing Module                
 Release: version 2.0, May 2017, Q-Chem Inc. Pleasanton 
 -------------------------------------------------------
 A restricted SCF calculation will be
 performed using DIIS
 SCF converges when DIIS error is below 1.0e-08
 ---------------------------------------
  Cycle       Energy         DIIS error
 ---------------------------------------
    1   -2681.7892575457      9.61e-06  
    2   -2681.7892577311      3.80e-06  
    3   -2681.7892577642      2.35e-06  
    4   -2681.7892577781      9.05e-07  
    5   -2681.7892577831      3.51e-07  
    6   -2681.7892577839      1.12e-07  
    7   -2681.7892577840      3.73e-08  
    8   -2681.7892577840      1.35e-08  
    9   -2681.7892577840      4.38e-09  Convergence criterion met
 ---------------------------------------
 SCF time:   CPU 4.46s  wall 4.00s 
 SCF   energy in the final basis set =    -2681.7892577840
 Total energy in the final basis set =    -2681.7892577840


 ------------------------------------------------------------------------------

   CCMAN2: suite of methods based on coupled cluster
           and equation of motion theories.

   Components:
   * libvmm-1.3-trunk
     by Evgeny Epifanovsky, Ilya Kaliman.
   * libtensor-2.5-trunk
     by Evgeny Epifanovsky, Michael Wormit, Dmitry Zuev, Sam Manzer, 
        Ilya Kaliman.
   * libcc-2.5-trunk
     by Evgeny Epifanovsky, Arik Landau, Tomasz Kus, Kirill Khistyaev, 
        Dmitry Zuev, Prashant Manohar, Xintian Feng, Anna Krylov, 
        Matthew Goldey, Alec White, Thomas Jagau, Kaushik Nanda, 
        Anastasia Gunina, Alexander Kunitsa, Joonho Lee.

   CCMAN original authors:
   Anna I. Krylov, C. David Sherrill, Steven R. Gwaltney,
   Edward F. C. Byrd (2000)
   Sergey V. Levchenko, Lyudmila V. Slipchenko, Tao Wang,
   Ana-Maria C. Cristian (2003)
   Piotr A. Pieniazek, C. Melania Oana, Evgeny Epifanovsky (2007)
   Prashant Manohar (2009)

 ------------------------------------------------------------------------------


 Allocating and initializing 3808MB of RAM...
 Calculation will run on 4 cores.


 Alpha MOs, Restricted
 -- Occupied --                  
-490.04  -65.17  -58.53  -58.53  -58.53  -15.73  -15.68   -9.85
  1 A     2 A     3 A     4 A     5 A     6 A     7 A     8 A                  
 -7.466  -7.456  -7.455  -3.206  -3.201  -3.201  -3.189  -3.189
  9 A    10 A    11 A    12 A    13 A    14 A    15 A    16 A                  
 -1.430  -1.042  -0.889  -0.716  -0.639  -0.592  -0.427  -0.419
 17 A    18 A    19 A    20 A    21 A    22 A    23 A    24 A                  
 -0.410
 25 A                                                                          
 -- Virtual --                   
  0.041   0.052   0.073   0.096   0.115   0.115   0.145   0.162
 26 A    27 A    28 A    29 A    30 A    31 A    32 A    33 A                  
  0.187   0.214   0.231   0.247   0.248   0.272   0.307   0.338
 34 A    35 A    36 A    37 A    38 A    39 A    40 A    41 A                  
  0.549   0.566   0.569   0.590   0.670   0.760   0.765   0.784
 42 A    43 A    44 A    45 A    46 A    47 A    48 A    49 A                  
  0.790   0.820   0.921   0.957   0.958   1.045   1.050   1.104
 50 A    51 A    52 A    53 A    54 A    55 A    56 A    57 A                  
  1.135   1.316   1.442   1.465   1.645   1.914   2.079   2.151
 58 A    59 A    60 A    61 A    62 A    63 A    64 A    65 A                  
  2.181   2.254   2.321   2.355   2.595   2.658   2.707   2.873
 66 A    67 A    68 A    69 A    70 A    71 A    72 A    73 A                  
  3.047   3.096   3.300   3.450   4.119   4.244   4.360   4.443
 74 A    75 A    76 A    77 A    78 A    79 A    80 A    81 A                  
  4.546   4.563   4.579   4.609   4.793   4.941   5.391   7.175
 82 A    83 A    84 A    85 A    86 A    87 A    88 A    89 A                  
  8.204   8.215   8.305  36.620  37.095  49.452 293.883 293.893
 90 A    91 A    92 A    93 A    94 A    95 A    96 A    97 A                  
294.0081028.385
 98 A    99 A                                                                  

 Beta MOs, Restricted
 -- Occupied --                  
-490.04  -65.17  -58.53  -58.53  -58.53  -15.73  -15.68   -9.85
  1 A     2 A     3 A     4 A     5 A     6 A     7 A     8 A                  
 -7.466  -7.456  -7.455  -3.206  -3.201  -3.201  -3.189  -3.189
  9 A    10 A    11 A    12 A    13 A    14 A    15 A    16 A                  
 -1.430  -1.042  -0.889  -0.716  -0.639  -0.592  -0.427  -0.419
 17 A    18 A    19 A    20 A    21 A    22 A    23 A    24 A                  
 -0.410
 25 A                                                                          
 -- Virtual --                   
  0.041   0.052   0.073   0.096   0.115   0.115   0.145   0.162
 26 A    27 A    28 A    29 A    30 A    31 A    32 A    33 A                  
  0.187   0.214   0.231   0.247   0.248   0.272   0.307   0.338
 34 A    35 A    36 A    37 A    38 A    39 A    40 A    41 A                  
  0.549   0.566   0.569   0.590   0.670   0.760   0.765   0.784
 42 A    43 A    44 A    45 A    46 A    47 A    48 A    49 A                  
  0.790   0.820   0.921   0.957   0.958   1.045   1.050   1.104
 50 A    51 A    52 A    53 A    54 A    55 A    56 A    57 A                  
  1.135   1.316   1.442   1.465   1.645   1.914   2.079   2.151
 58 A    59 A    60 A    61 A    62 A    63 A    64 A    65 A                  
  2.181   2.254   2.321   2.355   2.595   2.658   2.707   2.873
 66 A    67 A    68 A    69 A    70 A    71 A    72 A    73 A                  
  3.047   3.096   3.300   3.450   4.119   4.244   4.360   4.443
 74 A    75 A    76 A    77 A    78 A    79 A    80 A    81 A                  
  4.546   4.563   4.579   4.609   4.793   4.941   5.391   7.175
 82 A    83 A    84 A    85 A    86 A    87 A    88 A    89 A                  
  8.204   8.215   8.305  36.620  37.095  49.452 293.883 293.893
 90 A    91 A    92 A    93 A    94 A    95 A    96 A    97 A                  
294.0081028.385
 98 A    99 A                                                                  

 Occupation and symmetry of molecular orbitals

 Point group: C1 (1 irreducible representation).

                           A     All 
 -------------------------------------
 All molecular orbitals:
  - Alpha                  99    99  
  - Beta                   99    99  
 -------------------------------------
 Alpha orbitals:
  - Frozen occupied        11    11  
  - Active occupied        14    14  
  - Active virtual         74    74  
  - Frozen virtual         0     0   
 -------------------------------------
 Beta orbitals:
  - Frozen occupied        11    11  
  - Active occupied        14    14  
  - Active virtual         74    74  
  - Frozen virtual         0     0   
 -------------------------------------

 Import integrals:   CPU 0.00 s  wall 0.00 s

 Import integrals:   CPU 14.86 s  wall 19.41 s

 MP2 amplitudes:   CPU 0.07 s  wall 0.32 s

Running a double precision version
           CCSD T amplitudes will be solved using DIIS.

           Start     Size      MaxIter   EConv     TConv     
           3         7         100       1.00e-07  1.00e-05  
 ------------------------------------------------------------------------------
           Energy (a.u.)   Ediff      Tdiff       Comment
 ------------------------------------------------------------------------------
         -2682.42327542                           
     1   -2682.40362081   1.97e-02   7.13e-01     
     2   -2682.42512981   2.15e-02   9.41e-02     
     3   -2682.42444787   6.82e-04   4.01e-02     
     4   -2682.42667127   2.22e-03   1.18e-02     Switched to DIIS steps.
     5   -2682.42745380   7.83e-04   1.10e-02     
     6   -2682.42749990   4.61e-05   2.16e-03     
     7   -2682.42751416   1.43e-05   1.35e-03     
     8   -2682.42752611   1.20e-05   5.96e-04     
     9   -2682.42752975   3.64e-06   3.71e-04     
    10   -2682.42752937   3.79e-07   8.44e-05     
    11   -2682.42752931   6.16e-08   3.76e-05     
    12   -2682.42752919   1.23e-07   1.45e-05     
    13   -2682.42752916   3.17e-08   4.05e-06     
 ------------------------------------------------------------------------------
         -2682.42752916                           CCSD T converged.

End of double precision
 SCF energy                 = -2681.78925778
 MP2 energy                 = -2682.42327542
 CCSD correlation energy     =    -0.63827137
 CCSD total energy           = -2682.42752916

 CCSD  T1^2 = 0.0109  T2^2 = 0.2160  Leading amplitudes:

 Amplitude    Orbitals with energies
 -0.0266       24 (A) A                  ->    28 (A) A                   
              -0.4191                          0.0731                     
 -0.0266       24 (A) B                  ->    28 (A) B                   
              -0.4191                          0.0731                     
  0.0211       21 (A) A                  ->    27 (A) A                   
              -0.6392                          0.0522                     
  0.0211       21 (A) B                  ->    27 (A) B                   
              -0.6392                          0.0522                     

 Amplitude    Orbitals with energies
 -0.0987       22 (A) A      22 (A) B    ->    28 (A) A      28 (A) B     
              -0.5920       -0.5920            0.0731        0.0731       
  0.0987       22 (A) A      22 (A) B    ->    28 (A) B      28 (A) A     
              -0.5920       -0.5920            0.0731        0.0731       
  0.0987       22 (A) B      22 (A) A    ->    28 (A) A      28 (A) B     
              -0.5920       -0.5920            0.0731        0.0731       
 -0.0987       22 (A) B      22 (A) A    ->    28 (A) B      28 (A) A     
              -0.5920       -0.5920            0.0731        0.0731       

 Computing CCSD intemediates for later calculations in double precision
 Finished.

Running a double precision version
           CCSD Lambda amplitudes will be solved using DIIS.
           Start     Size      MaxIter   EConv     LConv     
           3         7         100       1.00e-07  1.00e-05  
 ------------------------------------------------------------------------------
            Enorm      Ldiff       Comment
 ------------------------------------------------------------------------------
     1     4.71e-02   3.65e-02     
     2     1.08e-02   3.53e-03     
     3     4.59e-03   1.81e-03     
     4     2.88e-03   8.89e-04     Switched to DIIS steps.
     5     1.24e-03   6.23e-04     
     6     6.98e-04   2.31e-04     
     7     2.61e-04   8.66e-05     
     8     9.37e-05   1.17e-06     
     9     2.38e-05   5.63e-06     
    10     9.06e-06   1.37e-06     
    11     3.42e-06   2.82e-07     
    12     1.48e-06   7.07e-08     
    13     6.82e-07   1.03e-07     
    14     2.93e-07   9.77e-09     
    15     1.78e-07   2.18e-08     
    16     8.10e-08   7.70e-09     
 ------------------------------------------------------------------------------
                                   CCSD Lambda converged.

 Computing density matrices in double precision...
           Orbital response amplitudes will be solved using DIIS.
           Start     Size      MaxIter   EConv     LConv     
           3         7         100       1.00e-06  1.00e-06  
 ------------------------------------------------------------------------------
            Enorm      Ldiff       Comment
 ------------------------------------------------------------------------------
     1     1.05e-01   4.39e-03     
     2     1.43e-01   2.77e-02     
     3     2.22e-01   4.66e-02     
     4     2.16e-02   1.12e-01     Switched to DIIS steps.
     5     6.65e-03   2.20e-03     
     6     1.26e-03   6.91e-04     
     7     4.38e-04   4.84e-05     
     8     1.14e-04   4.46e-05     
     9     2.60e-05   1.11e-05     
    10     6.26e-06   2.23e-06     
    11     2.97e-06   4.13e-07     
    12     6.73e-07   9.69e-08     
 ------------------------------------------------------------------------------
                                   Orbital response converged.

 Computing density matrices... Done.
 CCSD calculation:   CPU 579.21 s  wall 179.29 s

Current path: /canmo/ccsd/grad/
/g1_bb_aa
/g1_bb_bb
/g1_o1o1
/g1_o1o2
/g1_o1v1
/g1_o2v1
/g1_v1v1
/g1p_bb_aa
/g1p_bb_bb
/g1s_bb_aa
/g1s_bb_bb
/g2_o1o1o1o1
/g2_o1o1o1v1
/g2_o1o1v1v1
/g2_o1v1o1v1
/g2_o1v1v1v1
/g2_v1v1v1v1
/w_bb_aa
/w_bb_bb
 Transferring MO TPDM to AO TPDM
 Transferring g2_o1o1o1o1
 Transferring g2_o1o1o1v1
 Transferring g2_o1o1v1v1
 Transferring g2_o1v1o1v1
 Transferring g2_o1v1v1v1
 Transferring g2_v1v1v1v1
 Adding separable TPDM
 Computing TPDM gradient
 --------------------------------------------------------
 2e gradient
  Atom          X               Y               Z
 --------------------------------------------------------
    1        -26.039028        3.762767        0.000000  
    2          8.335992      -16.518142        0.000000  
    3         13.446787       13.821875       -0.000000  
    4          4.256249       -1.066500       -0.000000  
 --------------------------------------------------------
 --------------------------------------------------------
 Final gradient
  Atom          X               Y               Z
 --------------------------------------------------------
    1        -26.039028        3.762767        0.000000  
    2          8.335992      -16.518142        0.000000  
    3         13.446787       13.821875       -0.000000  
    4          4.256249       -1.066500       -0.000000  
 --------------------------------------------------------
 Analytic gradient from two-electron contribution:   CPU 254.10 s  wall 180.40 s

 Total ccman2 time:   CPU 853.90 s  wall 388.36 s


 --------------------------------------------------------------

                    Orbital Energies (a.u.)
 --------------------------------------------------------------

 Alpha MOs
 -- Occupied --
******* -65.172 -58.532 -58.530 -58.530 -15.730 -15.679  -9.851
 -7.466  -7.456  -7.455  -3.206  -3.201  -3.201  -3.189  -3.189
 -1.430  -1.042  -0.889  -0.716  -0.639  -0.592  -0.427  -0.419
 -0.410
 -- Virtual --
  0.041   0.052   0.073   0.096   0.115   0.115   0.145   0.162
  0.187   0.214   0.231   0.247   0.248   0.272   0.307   0.338
  0.549   0.566   0.569   0.590   0.670   0.760   0.765   0.784
  0.790   0.820   0.921   0.957   0.958   1.045   1.050   1.104
  1.135   1.316   1.442   1.465   1.645   1.914   2.079   2.151
  2.181   2.254   2.321   2.355   2.595   2.658   2.707   2.873
  3.047   3.096   3.300   3.450   4.119   4.244   4.360   4.443
  4.546   4.563   4.579   4.609   4.793   4.941   5.391   7.175
  8.204   8.215   8.305  36.620  37.095  49.452 293.883 293.893
294.0081028.385
 --------------------------------------------------------------

          Ground-State Mulliken Net Atomic Charges

     Atom                 Charge (a.u.)
  ----------------------------------------
      1 Br                   -0.073388
      2 N                     0.018949
      3 N                    -0.185865
      4 H                     0.240305
  ----------------------------------------
  Sum of atomic charges =    -0.000000

 -----------------------------------------------------------------
                    Cartesian Multipole Moments
 -----------------------------------------------------------------
    Charge (ESU x 10^10)
                 0.0000
    Dipole Moment (Debye)
         X      -2.2110      Y       0.2937      Z      -0.0000
       Tot       2.2304
    Quadrupole Moments (Debye-Ang)
        XX     -21.2664     XY      -1.5455     YY     -32.9365
        XZ       0.0000     YZ      -0.0000     ZZ     -30.2904
    Octopole Moments (Debye-Ang^2)
       XXX      -6.9045    XXY       1.4012    XYY       8.9499
       YYY      -0.5930    XXZ      -0.0000    XYZ      -0.0000
       YYZ       0.0000    XZZ       4.4281    YZZ      -0.0799
       ZZZ      -0.0000
    Hexadecapole Moments (Debye-Ang^3)
      XXXX    -192.3450   XXXY      -9.7263   XXYY     -62.8691
      XYYY      -2.0722   YYYY     -56.4745   XXXZ       0.0000
      XXYZ       0.0000   XYYZ       0.0000   YYYZ       0.0000
      XXZZ     -52.9695   XYZZ      -0.6079   YYZZ     -14.6159
      XZZZ       0.0000   YZZZ      -0.0000   ZZZZ     -34.1897
 -----------------------------------------------------------------
 DrvMan completing analytic gradient of the correlated energy
 Correlated dipole moment
            1
    1  -0.8698712
    2   0.1155529
    3  -0.0000000
 Energy read as -2682.427529156
 Full Analytical Gradient: (in a.u., or Hartree/Bohr)
             1             2             3             4
    1   -0.00002390    0.00009726   -0.00004986   -0.00002350
    2    0.00005021   -0.00007407    0.00002408   -0.00000023
    3   -0.00000000   -0.00000000    0.00000000    0.00000000
 Gradient time:  CPU 0.26 s  wall 1.65 s
 ----------------------------------------------------------------
             Standard Nuclear Orientation (Angstroms)
    I     Atom           X                Y                Z
 ----------------------------------------------------------------
    1      Br      0.7112297193    -0.0324365517     0.0000000000
    2      N      -1.1922157646     0.5543418090    -0.0000000000
    3      N      -1.9497302189    -0.3989121627     0.0000000000
    4      H      -2.8994182917     0.0122717853    -0.0000000000
 ----------------------------------------------------------------
 Nuclear Repulsion Energy =   145.4292640623 hartrees
 There are       25 alpha and       25 beta electrons

                       Distance Matrix (Angstroms)
             Br(  1)   N (  2)   N (  3)
   N (  2)  1.991837
   N (  3)  2.686077  1.217588
   H (  4)  3.610925  1.791195  1.034881

 Requested basis set is 6-311++G(d,p)
 There are 36 shells and 99 basis functions
 A cutoff of  1.0D-14 yielded    636 shell pairs
 There are      4972 function pairs (      5501 Cartesian)
 Smallest overlap matrix eigenvalue = 2.35E-04
 Guess MOs from SCF MO coefficient file

 -----------------------------------------------------------------------
  General SCF calculation program by
  Eric Jon Sundstrom, Paul Horn, Yuezhi Mao, Dmitri Zuev, Alec White,
  David Stuck, Shaama M.S., Shane Yost, Joonho Lee, David Small,
  Daniel Levine, Susi Lehtola, Hugh Burton, Evgeny Epifanovsky
 -----------------------------------------------------------------------
 Hartree-Fock
 using 4 threads for integral computing
 -------------------------------------------------------
 OpenMP Integral computing Module                
 Release: version 2.0, May 2017, Q-Chem Inc. Pleasanton 
 -------------------------------------------------------
 A restricted SCF calculation will be
 performed using DIIS
 SCF converges when DIIS error is below 1.0e-08
 ---------------------------------------
  Cycle       Energy         DIIS error
 ---------------------------------------
    1   -2681.7892373803      1.14e-05  
    2   -2681.7892377020      3.80e-06  
    3   -2681.7892377741      1.98e-06  
    4   -2681.7892377887      1.16e-06  
    5   -2681.7892377951      2.76e-07  
    6   -2681.7892377956      1.10e-07  
    7   -2681.7892377957      3.53e-08  
    8   -2681.7892377956      1.66e-08  
    9   -2681.7892377957      5.72e-09  Convergence criterion met
 ---------------------------------------
 SCF time:   CPU 4.58s  wall 4.00s 
 SCF   energy in the final basis set =    -2681.7892377957
 Total energy in the final basis set =    -2681.7892377957


 ------------------------------------------------------------------------------

   CCMAN2: suite of methods based on coupled cluster
           and equation of motion theories.

   Components:
   * libvmm-1.3-trunk
     by Evgeny Epifanovsky, Ilya Kaliman.
   * libtensor-2.5-trunk
     by Evgeny Epifanovsky, Michael Wormit, Dmitry Zuev, Sam Manzer, 
        Ilya Kaliman.
   * libcc-2.5-trunk
     by Evgeny Epifanovsky, Arik Landau, Tomasz Kus, Kirill Khistyaev, 
        Dmitry Zuev, Prashant Manohar, Xintian Feng, Anna Krylov, 
        Matthew Goldey, Alec White, Thomas Jagau, Kaushik Nanda, 
        Anastasia Gunina, Alexander Kunitsa, Joonho Lee.

   CCMAN original authors:
   Anna I. Krylov, C. David Sherrill, Steven R. Gwaltney,
   Edward F. C. Byrd (2000)
   Sergey V. Levchenko, Lyudmila V. Slipchenko, Tao Wang,
   Ana-Maria C. Cristian (2003)
   Piotr A. Pieniazek, C. Melania Oana, Evgeny Epifanovsky (2007)
   Prashant Manohar (2009)

 ------------------------------------------------------------------------------


 Allocating and initializing 3808MB of RAM...
 Calculation will run on 4 cores.


 Alpha MOs, Restricted
 -- Occupied --                  
-490.04  -65.17  -58.53  -58.53  -58.53  -15.73  -15.68   -9.85
  1 A     2 A     3 A     4 A     5 A     6 A     7 A     8 A                  
 -7.466  -7.456  -7.455  -3.205  -3.201  -3.201  -3.189  -3.189
  9 A    10 A    11 A    12 A    13 A    14 A    15 A    16 A                  
 -1.430  -1.041  -0.889  -0.716  -0.639  -0.592  -0.427  -0.419
 17 A    18 A    19 A    20 A    21 A    22 A    23 A    24 A                  
 -0.410
 25 A                                                                          
 -- Virtual --                   
  0.041   0.052   0.073   0.096   0.115   0.115   0.145   0.162
 26 A    27 A    28 A    29 A    30 A    31 A    32 A    33 A                  
  0.187   0.214   0.231   0.247   0.248   0.272   0.307   0.338
 34 A    35 A    36 A    37 A    38 A    39 A    40 A    41 A                  
  0.549   0.566   0.569   0.590   0.669   0.760   0.765   0.784
 42 A    43 A    44 A    45 A    46 A    47 A    48 A    49 A                  
  0.790   0.820   0.921   0.957   0.958   1.044   1.050   1.104
 50 A    51 A    52 A    53 A    54 A    55 A    56 A    57 A                  
  1.135   1.316   1.442   1.465   1.645   1.914   2.079   2.151
 58 A    59 A    60 A    61 A    62 A    63 A    64 A    65 A                  
  2.180   2.254   2.321   2.355   2.595   2.658   2.707   2.873
 66 A    67 A    68 A    69 A    70 A    71 A    72 A    73 A                  
  3.047   3.096   3.300   3.450   4.119   4.244   4.360   4.443
 74 A    75 A    76 A    77 A    78 A    79 A    80 A    81 A                  
  4.546   4.563   4.579   4.609   4.793   4.940   5.391   7.175
 82 A    83 A    84 A    85 A    86 A    87 A    88 A    89 A                  
  8.204   8.215   8.305  36.620  37.095  49.452 293.883 293.893
 90 A    91 A    92 A    93 A    94 A    95 A    96 A    97 A                  
294.0081028.385
 98 A    99 A                                                                  

 Beta MOs, Restricted
 -- Occupied --                  
-490.04  -65.17  -58.53  -58.53  -58.53  -15.73  -15.68   -9.85
  1 A     2 A     3 A     4 A     5 A     6 A     7 A     8 A                  
 -7.466  -7.456  -7.455  -3.205  -3.201  -3.201  -3.189  -3.189
  9 A    10 A    11 A    12 A    13 A    14 A    15 A    16 A                  
 -1.430  -1.041  -0.889  -0.716  -0.639  -0.592  -0.427  -0.419
 17 A    18 A    19 A    20 A    21 A    22 A    23 A    24 A                  
 -0.410
 25 A                                                                          
 -- Virtual --                   
  0.041   0.052   0.073   0.096   0.115   0.115   0.145   0.162
 26 A    27 A    28 A    29 A    30 A    31 A    32 A    33 A                  
  0.187   0.214   0.231   0.247   0.248   0.272   0.307   0.338
 34 A    35 A    36 A    37 A    38 A    39 A    40 A    41 A                  
  0.549   0.566   0.569   0.590   0.669   0.760   0.765   0.784
 42 A    43 A    44 A    45 A    46 A    47 A    48 A    49 A                  
  0.790   0.820   0.921   0.957   0.958   1.044   1.050   1.104
 50 A    51 A    52 A    53 A    54 A    55 A    56 A    57 A                  
  1.135   1.316   1.442   1.465   1.645   1.914   2.079   2.151
 58 A    59 A    60 A    61 A    62 A    63 A    64 A    65 A                  
  2.180   2.254   2.321   2.355   2.595   2.658   2.707   2.873
 66 A    67 A    68 A    69 A    70 A    71 A    72 A    73 A                  
  3.047   3.096   3.300   3.450   4.119   4.244   4.360   4.443
 74 A    75 A    76 A    77 A    78 A    79 A    80 A    81 A                  
  4.546   4.563   4.579   4.609   4.793   4.940   5.391   7.175
 82 A    83 A    84 A    85 A    86 A    87 A    88 A    89 A                  
  8.204   8.215   8.305  36.620  37.095  49.452 293.883 293.893
 90 A    91 A    92 A    93 A    94 A    95 A    96 A    97 A                  
294.0081028.385
 98 A    99 A                                                                  

 Occupation and symmetry of molecular orbitals

 Point group: C1 (1 irreducible representation).

                           A     All 
 -------------------------------------
 All molecular orbitals:
  - Alpha                  99    99  
  - Beta                   99    99  
 -------------------------------------
 Alpha orbitals:
  - Frozen occupied        11    11  
  - Active occupied        14    14  
  - Active virtual         74    74  
  - Frozen virtual         0     0   
 -------------------------------------
 Beta orbitals:
  - Frozen occupied        11    11  
  - Active occupied        14    14  
  - Active virtual         74    74  
  - Frozen virtual         0     0   
 -------------------------------------

 Import integrals:   CPU 0.00 s  wall 0.02 s

 Import integrals:   CPU 14.92 s  wall 23.75 s

 MP2 amplitudes:   CPU 0.06 s  wall 0.31 s

Running a double precision version
           CCSD T amplitudes will be solved using DIIS.

           Start     Size      MaxIter   EConv     TConv     
           3         7         100       1.00e-07  1.00e-05  
 ------------------------------------------------------------------------------
           Energy (a.u.)   Ediff      Tdiff       Comment
 ------------------------------------------------------------------------------
         -2682.42327701                           
     1   -2682.40361489   1.97e-02   7.13e-01     
     2   -2682.42512977   2.15e-02   9.41e-02     
     3   -2682.42444655   6.83e-04   4.01e-02     
     4   -2682.42667105   2.22e-03   1.18e-02     Switched to DIIS steps.
     5   -2682.42745384   7.83e-04   1.10e-02     
     6   -2682.42749993   4.61e-05   2.16e-03     
     7   -2682.42751417   1.42e-05   1.35e-03     
     8   -2682.42752612   1.20e-05   5.96e-04     
     9   -2682.42752977   3.65e-06   3.72e-04     
    10   -2682.42752939   3.80e-07   8.44e-05     
    11   -2682.42752933   6.14e-08   3.76e-05     
    12   -2682.42752920   1.24e-07   1.45e-05     
    13   -2682.42752917   3.17e-08   4.06e-06     
 ------------------------------------------------------------------------------
         -2682.42752917                           CCSD T converged.

End of double precision
 SCF energy                 = -2681.78923780
 MP2 energy                 = -2682.42327701
 CCSD correlation energy     =    -0.63829138
 CCSD total energy           = -2682.42752917

 CCSD  T1^2 = 0.0109  T2^2 = 0.2161  Leading amplitudes:

 Amplitude    Orbitals with energies
 -0.0266       24 (A) A                  ->    28 (A) A                   
              -0.4191                          0.0731                     
 -0.0266       24 (A) B                  ->    28 (A) B                   
              -0.4191                          0.0731                     
 -0.0212       21 (A) A                  ->    27 (A) A                   
              -0.6392                          0.0521                     
 -0.0212       21 (A) B                  ->    27 (A) B                   
              -0.6392                          0.0521                     

 Amplitude    Orbitals with energies
 -0.0988       22 (A) A      22 (A) B    ->    28 (A) A      28 (A) B     
              -0.5920       -0.5920            0.0731        0.0731       
  0.0988       22 (A) A      22 (A) B    ->    28 (A) B      28 (A) A     
              -0.5920       -0.5920            0.0731        0.0731       
  0.0988       22 (A) B      22 (A) A    ->    28 (A) A      28 (A) B     
              -0.5920       -0.5920            0.0731        0.0731       
 -0.0988       22 (A) B      22 (A) A    ->    28 (A) B      28 (A) A     
              -0.5920       -0.5920            0.0731        0.0731       

 Computing CCSD intemediates for later calculations in double precision
 Finished.

Running a double precision version
           CCSD Lambda amplitudes will be solved using DIIS.
           Start     Size      MaxIter   EConv     LConv     
           3         7         100       1.00e-07  1.00e-05  
 ------------------------------------------------------------------------------
            Enorm      Ldiff       Comment
 ------------------------------------------------------------------------------
     1     4.71e-02   3.65e-02     
     2     1.08e-02   3.53e-03     
     3     4.59e-03   1.81e-03     
     4     2.89e-03   8.89e-04     Switched to DIIS steps.
     5     1.24e-03   6.23e-04     
     6     6.99e-04   2.31e-04     
     7     2.61e-04   8.67e-05     
     8     9.39e-05   1.16e-06     
     9     2.38e-05   5.64e-06     
    10     9.06e-06   1.37e-06     
    11     3.41e-06   2.83e-07     
    12     1.47e-06   7.09e-08     
    13     6.77e-07   1.03e-07     
    14     2.89e-07   9.71e-09     
    15     1.76e-07   2.17e-08     
    16     8.00e-08   7.70e-09     
 ------------------------------------------------------------------------------
                                   CCSD Lambda converged.

 Computing density matrices in double precision...
           Orbital response amplitudes will be solved using DIIS.
           Start     Size      MaxIter   EConv     LConv     
           3         7         100       1.00e-06  1.00e-06  
 ------------------------------------------------------------------------------
            Enorm      Ldiff       Comment
 ------------------------------------------------------------------------------
     1     1.05e-01   4.43e-03     
     2     1.43e-01   2.78e-02     
     3     2.22e-01   4.68e-02     
     4     2.16e-02   1.13e-01     Switched to DIIS steps.
     5     6.66e-03   2.21e-03     
     6     1.26e-03   6.93e-04     
     7     4.39e-04   4.85e-05     
     8     1.14e-04   4.45e-05     
     9     2.61e-05   1.11e-05     
    10     6.27e-06   2.24e-06     
    11     2.98e-06   4.13e-07     
    12     6.74e-07   9.74e-08     
 ------------------------------------------------------------------------------
                                   Orbital response converged.

 Computing density matrices... Done.
 CCSD calculation:   CPU 578.75 s  wall 169.11 s

Current path: /canmo/ccsd/grad/
/g1_bb_aa
/g1_bb_bb
/g1_o1o1
/g1_o1o2
/g1_o1v1
/g1_o2v1
/g1_v1v1
/g1p_bb_aa
/g1p_bb_bb
/g1s_bb_aa
/g1s_bb_bb
/g2_o1o1o1o1
/g2_o1o1o1v1
/g2_o1o1v1v1
/g2_o1v1o1v1
/g2_o1v1v1v1
/g2_v1v1v1v1
/w_bb_aa
/w_bb_bb
 Transferring MO TPDM to AO TPDM
 Transferring g2_o1o1o1o1
 Transferring g2_o1o1o1v1
 Transferring g2_o1o1v1v1
 Transferring g2_o1v1o1v1
 Transferring g2_o1v1v1v1
 Transferring g2_v1v1v1v1
 Adding separable TPDM
 Computing TPDM gradient
 --------------------------------------------------------
 2e gradient
  Atom          X               Y               Z
 --------------------------------------------------------
    1        -26.027486        3.785681        0.000000  
    2          8.324996      -16.536604       -0.000000  
    3         13.446481       13.817224        0.000000  
    4          4.256009       -1.066301        0.000000  
 --------------------------------------------------------
 --------------------------------------------------------
 Final gradient
  Atom          X               Y               Z
 --------------------------------------------------------
    1        -26.027486        3.785681        0.000000  
    2          8.324996      -16.536604       -0.000000  
    3         13.446481       13.817224        0.000000  
    4          4.256009       -1.066301        0.000000  
 --------------------------------------------------------
 Analytic gradient from two-electron contribution:   CPU 243.53 s  wall 168.17 s

 Total ccman2 time:   CPU 842.94 s  wall 374.91 s


 --------------------------------------------------------------

                    Orbital Energies (a.u.)
 --------------------------------------------------------------

 Alpha MOs
 -- Occupied --
******* -65.172 -58.532 -58.530 -58.530 -15.730 -15.679  -9.851
 -7.466  -7.456  -7.455  -3.205  -3.201  -3.201  -3.189  -3.189
 -1.430  -1.041  -0.889  -0.716  -0.639  -0.592  -0.427  -0.419
 -0.410
 -- Virtual --
  0.041   0.052   0.073   0.096   0.115   0.115   0.145   0.162
  0.187   0.214   0.231   0.247   0.248   0.272   0.307   0.338
  0.549   0.566   0.569   0.590   0.669   0.760   0.765   0.784
  0.790   0.820   0.921   0.957   0.958   1.044   1.050   1.104
  1.135   1.316   1.442   1.465   1.645   1.914   2.079   2.151
  2.180   2.254   2.321   2.355   2.595   2.658   2.707   2.873
  3.047   3.096   3.300   3.450   4.119   4.244   4.360   4.443
  4.546   4.563   4.579   4.609   4.793   4.940   5.391   7.175
  8.204   8.215   8.305  36.620  37.095  49.452 293.883 293.893
294.0081028.385
 --------------------------------------------------------------

          Ground-State Mulliken Net Atomic Charges

     Atom                 Charge (a.u.)
  ----------------------------------------
      1 Br                   -0.073660
      2 N                     0.019120
      3 N                    -0.185764
      4 H                     0.240305
  ----------------------------------------
  Sum of atomic charges =    -0.000000

 -----------------------------------------------------------------
                    Cartesian Multipole Moments
 -----------------------------------------------------------------
    Charge (ESU x 10^10)
                -0.0000
    Dipole Moment (Debye)
         X      -2.2141      Y       0.2943      Z      -0.0000
       Tot       2.2336
    Quadrupole Moments (Debye-Ang)
        XX     -21.2651     XY      -1.5485     YY     -32.9340
        XZ       0.0000     YZ       0.0000     ZZ     -30.2913
    Octopole Moments (Debye-Ang^2)
       XXX      -6.9188    XXY       1.4327    XYY       8.9495
       YYY      -0.4790    XXZ      -0.0000    XYZ      -0.0000
       YYZ      -0.0000    XZZ       4.4261    YZZ      -0.0418
       ZZZ       0.0000
    Hexadecapole Moments (Debye-Ang^3)
      XXXX    -192.3521   XXXY      -9.6654   XXYY     -62.8584
      XYYY      -1.9953   YYYY     -56.4831   XXXZ      -0.0000
      XXYZ       0.0000   XYYZ      -0.0000   YYYZ       0.0000
      XXZZ     -52.9696   XYZZ      -0.5811   YYZZ     -14.6179
      XZZZ      -0.0000   YZZZ       0.0000   ZZZZ     -34.1925
 -----------------------------------------------------------------
 DrvMan completing analytic gradient of the correlated energy
 Correlated dipole moment
            1
    1  -0.8711040
    2   0.1157893
    3  -0.0000000
 Energy read as -2682.427529172
 Full Analytical Gradient: (in a.u., or Hartree/Bohr)
             1             2             3             4
    1    0.00002590   -0.00004165    0.00001874   -0.00000299
    2   -0.00004599    0.00012384   -0.00007719   -0.00000067
    3    0.00000000    0.00000000   -0.00000000   -0.00000000
 Gradient time:  CPU 0.26 s  wall 2.28 s
 ----------------------------------------------------------------
             Standard Nuclear Orientation (Angstroms)
    I     Atom           X                Y                Z
 ----------------------------------------------------------------
    1      Br      0.7112297193    -0.0314365517     0.0010000000
    2      N      -1.1922157646     0.5543418090    -0.0000000000
    3      N      -1.9497302189    -0.3989121627     0.0000000000
    4      H      -2.8994182917     0.0122717853    -0.0000000000
 ----------------------------------------------------------------
 Nuclear Repulsion Energy =   145.4364355963 hartrees
 There are       25 alpha and       25 beta electrons

                       Distance Matrix (Angstroms)
             Br(  1)   N (  2)   N (  3)
   N (  2)  1.991543
   N (  3)  2.686214  1.217588
   H (  4)  3.610913  1.791195  1.034881

 Requested basis set is 6-311++G(d,p)
 There are 36 shells and 99 basis functions
 A cutoff of  1.0D-14 yielded    636 shell pairs
 There are      4972 function pairs (      5501 Cartesian)
 Smallest overlap matrix eigenvalue = 2.35E-04
 Guess MOs from SCF MO coefficient file

 -----------------------------------------------------------------------
  General SCF calculation program by
  Eric Jon Sundstrom, Paul Horn, Yuezhi Mao, Dmitri Zuev, Alec White,
  David Stuck, Shaama M.S., Shane Yost, Joonho Lee, David Small,
  Daniel Levine, Susi Lehtola, Hugh Burton, Evgeny Epifanovsky
 -----------------------------------------------------------------------
 Hartree-Fock
 using 4 threads for integral computing
 -------------------------------------------------------
 OpenMP Integral computing Module                
 Release: version 2.0, May 2017, Q-Chem Inc. Pleasanton 
 -------------------------------------------------------
 A restricted SCF calculation will be
 performed using DIIS
 SCF converges when DIIS error is below 1.0e-08
 ---------------------------------------
  Cycle       Energy         DIIS error
 ---------------------------------------
    1   -2681.7892476261      7.48e-06  
    2   -2681.7892477755      2.54e-06  
    3   -2681.7892478108      1.22e-06  
    4   -2681.7892478179      7.71e-07  
    5   -2681.7892478204      2.04e-07  
    6   -2681.7892478207      8.78e-08  
    7   -2681.7892478207      4.40e-08  
    8   -2681.7892478207      2.13e-08  
    9   -2681.7892478207      1.00e-08  Convergence criterion met
 ---------------------------------------
 SCF time:   CPU 4.66s  wall 4.00s 
 SCF   energy in the final basis set =    -2681.7892478207
 Total energy in the final basis set =    -2681.7892478207


 ------------------------------------------------------------------------------

   CCMAN2: suite of methods based on coupled cluster
           and equation of motion theories.

   Components:
   * libvmm-1.3-trunk
     by Evgeny Epifanovsky, Ilya Kaliman.
   * libtensor-2.5-trunk
     by Evgeny Epifanovsky, Michael Wormit, Dmitry Zuev, Sam Manzer, 
        Ilya Kaliman.
   * libcc-2.5-trunk
     by Evgeny Epifanovsky, Arik Landau, Tomasz Kus, Kirill Khistyaev, 
        Dmitry Zuev, Prashant Manohar, Xintian Feng, Anna Krylov, 
        Matthew Goldey, Alec White, Thomas Jagau, Kaushik Nanda, 
        Anastasia Gunina, Alexander Kunitsa, Joonho Lee.

   CCMAN original authors:
   Anna I. Krylov, C. David Sherrill, Steven R. Gwaltney,
   Edward F. C. Byrd (2000)
   Sergey V. Levchenko, Lyudmila V. Slipchenko, Tao Wang,
   Ana-Maria C. Cristian (2003)
   Piotr A. Pieniazek, C. Melania Oana, Evgeny Epifanovsky (2007)
   Prashant Manohar (2009)

 ------------------------------------------------------------------------------


 Allocating and initializing 3808MB of RAM...
 Calculation will run on 4 cores.


 Alpha MOs, Restricted
 -- Occupied --                  
-490.04  -65.17  -58.53  -58.53  -58.53  -15.73  -15.68   -9.85
  1 A     2 A     3 A     4 A     5 A     6 A     7 A     8 A                  
 -7.466  -7.456  -7.455  -3.205  -3.201  -3.201  -3.189  -3.189
  9 A    10 A    11 A    12 A    13 A    14 A    15 A    16 A                  
 -1.430  -1.042  -0.889  -0.716  -0.639  -0.592  -0.427  -0.419
 17 A    18 A    19 A    20 A    21 A    22 A    23 A    24 A                  
 -0.410
 25 A                                                                          
 -- Virtual --                   
  0.041   0.052   0.073   0.096   0.115   0.115   0.145   0.162
 26 A    27 A    28 A    29 A    30 A    31 A    32 A    33 A                  
  0.187   0.214   0.231   0.247   0.248   0.272   0.307   0.338
 34 A    35 A    36 A    37 A    38 A    39 A    40 A    41 A                  
  0.549   0.566   0.569   0.590   0.669   0.760   0.765   0.784
 42 A    43 A    44 A    45 A    46 A    47 A    48 A    49 A                  
  0.790   0.820   0.921   0.957   0.958   1.044   1.050   1.104
 50 A    51 A    52 A    53 A    54 A    55 A    56 A    57 A                  
  1.135   1.316   1.442   1.465   1.645   1.914   2.079   2.151
 58 A    59 A    60 A    61 A    62 A    63 A    64 A    65 A                  
  2.180   2.254   2.321   2.355   2.595   2.658   2.707   2.873
 66 A    67 A    68 A    69 A    70 A    71 A    72 A    73 A                  
  3.047   3.096   3.300   3.450   4.119   4.244   4.360   4.443
 74 A    75 A    76 A    77 A    78 A    79 A    80 A    81 A                  
  4.546   4.563   4.579   4.609   4.793   4.940   5.391   7.175
 82 A    83 A    84 A    85 A    86 A    87 A    88 A    89 A                  
  8.204   8.215   8.305  36.620  37.095  49.452 293.883 293.893
 90 A    91 A    92 A    93 A    94 A    95 A    96 A    97 A                  
294.0081028.385
 98 A    99 A                                                                  

 Beta MOs, Restricted
 -- Occupied --                  
-490.04  -65.17  -58.53  -58.53  -58.53  -15.73  -15.68   -9.85
  1 A     2 A     3 A     4 A     5 A     6 A     7 A     8 A                  
 -7.466  -7.456  -7.455  -3.205  -3.201  -3.201  -3.189  -3.189
  9 A    10 A    11 A    12 A    13 A    14 A    15 A    16 A                  
 -1.430  -1.042  -0.889  -0.716  -0.639  -0.592  -0.427  -0.419
 17 A    18 A    19 A    20 A    21 A    22 A    23 A    24 A                  
 -0.410
 25 A                                                                          
 -- Virtual --                   
  0.041   0.052   0.073   0.096   0.115   0.115   0.145   0.162
 26 A    27 A    28 A    29 A    30 A    31 A    32 A    33 A                  
  0.187   0.214   0.231   0.247   0.248   0.272   0.307   0.338
 34 A    35 A    36 A    37 A    38 A    39 A    40 A    41 A                  
  0.549   0.566   0.569   0.590   0.669   0.760   0.765   0.784
 42 A    43 A    44 A    45 A    46 A    47 A    48 A    49 A                  
  0.790   0.820   0.921   0.957   0.958   1.044   1.050   1.104
 50 A    51 A    52 A    53 A    54 A    55 A    56 A    57 A                  
  1.135   1.316   1.442   1.465   1.645   1.914   2.079   2.151
 58 A    59 A    60 A    61 A    62 A    63 A    64 A    65 A                  
  2.180   2.254   2.321   2.355   2.595   2.658   2.707   2.873
 66 A    67 A    68 A    69 A    70 A    71 A    72 A    73 A                  
  3.047   3.096   3.300   3.450   4.119   4.244   4.360   4.443
 74 A    75 A    76 A    77 A    78 A    79 A    80 A    81 A                  
  4.546   4.563   4.579   4.609   4.793   4.940   5.391   7.175
 82 A    83 A    84 A    85 A    86 A    87 A    88 A    89 A                  
  8.204   8.215   8.305  36.620  37.095  49.452 293.883 293.893
 90 A    91 A    92 A    93 A    94 A    95 A    96 A    97 A                  
294.0081028.385
 98 A    99 A                                                                  

 Occupation and symmetry of molecular orbitals

 Point group: C1 (1 irreducible representation).

                           A     All 
 -------------------------------------
 All molecular orbitals:
  - Alpha                  99    99  
  - Beta                   99    99  
 -------------------------------------
 Alpha orbitals:
  - Frozen occupied        11    11  
  - Active occupied        14    14  
  - Active virtual         74    74  
  - Frozen virtual         0     0   
 -------------------------------------
 Beta orbitals:
  - Frozen occupied        11    11  
  - Active occupied        14    14  
  - Active virtual         74    74  
  - Frozen virtual         0     0   
 -------------------------------------

 Import integrals:   CPU 0.00 s  wall 0.02 s

 Import integrals:   CPU 14.92 s  wall 24.03 s

 MP2 amplitudes:   CPU 0.06 s  wall 0.25 s

Running a double precision version
           CCSD T amplitudes will be solved using DIIS.

           Start     Size      MaxIter   EConv     TConv     
           3         7         100       1.00e-07  1.00e-05  
 ------------------------------------------------------------------------------
           Energy (a.u.)   Ediff      Tdiff       Comment
 ------------------------------------------------------------------------------
         -2682.42327624                           
     1   -2682.40361788   1.97e-02   7.13e-01     
     2   -2682.42512982   2.15e-02   9.41e-02     
     3   -2682.42444724   6.83e-04   4.01e-02     
     4   -2682.42667119   2.22e-03   1.18e-02     Switched to DIIS steps.
     5   -2682.42745385   7.83e-04   1.10e-02     
     6   -2682.42749995   4.61e-05   2.16e-03     
     7   -2682.42751419   1.42e-05   1.35e-03     
     8   -2682.42752615   1.20e-05   5.96e-04     
     9   -2682.42752979   3.64e-06   3.71e-04     
    10   -2682.42752941   3.80e-07   8.44e-05     
    11   -2682.42752935   6.15e-08   3.76e-05     
    12   -2682.42752922   1.23e-07   1.45e-05     
    13   -2682.42752919   3.17e-08   4.05e-06     
 ------------------------------------------------------------------------------
         -2682.42752919                           CCSD T converged.

End of double precision
 SCF energy                 = -2681.78924782
 MP2 energy                 = -2682.42327624
 CCSD correlation energy     =    -0.63828137
 CCSD total energy           = -2682.42752919

 CCSD  T1^2 = 0.0109  T2^2 = 0.2160  Leading amplitudes:

 Amplitude    Orbitals with energies
 -0.0266       24 (A) A                  ->    28 (A) A                   
              -0.4191                          0.0731                     
 -0.0266       24 (A) B                  ->    28 (A) B                   
              -0.4191                          0.0731                     
 -0.0211       21 (A) A                  ->    27 (A) A                   
              -0.6392                          0.0521                     
 -0.0211       21 (A) B                  ->    27 (A) B                   
              -0.6392                          0.0521                     

 Amplitude    Orbitals with energies
 -0.0987       22 (A) A      22 (A) B    ->    28 (A) A      28 (A) B     
              -0.5920       -0.5920            0.0731        0.0731       
  0.0987       22 (A) A      22 (A) B    ->    28 (A) B      28 (A) A     
              -0.5920       -0.5920            0.0731        0.0731       
  0.0987       22 (A) B      22 (A) A    ->    28 (A) A      28 (A) B     
              -0.5920       -0.5920            0.0731        0.0731       
 -0.0987       22 (A) B      22 (A) A    ->    28 (A) B      28 (A) A     
              -0.5920       -0.5920            0.0731        0.0731       

 Computing CCSD intemediates for later calculations in double precision
 Finished.

Running a double precision version
           CCSD Lambda amplitudes will be solved using DIIS.
           Start     Size      MaxIter   EConv     LConv     
           3         7         100       1.00e-07  1.00e-05  
 ------------------------------------------------------------------------------
            Enorm      Ldiff       Comment
 ------------------------------------------------------------------------------
     1     4.71e-02   3.65e-02     
     2     1.08e-02   3.53e-03     
     3     4.59e-03   1.81e-03     
     4     2.89e-03   8.89e-04     Switched to DIIS steps.
     5     1.24e-03   6.23e-04     
     6     6.99e-04   2.31e-04     
     7     2.61e-04   8.66e-05     
     8     9.38e-05   1.16e-06     
     9     2.38e-05   5.63e-06     
    10     9.06e-06   1.37e-06     
    11     3.42e-06   2.82e-07     
    12     1.48e-06   7.08e-08     
    13     6.80e-07   1.03e-07     
    14     2.91e-07   9.74e-09     
    15     1.77e-07   2.18e-08     
    16     8.07e-08   7.70e-09     
 ------------------------------------------------------------------------------
                                   CCSD Lambda converged.

 Computing density matrices in double precision...
           Orbital response amplitudes will be solved using DIIS.
           Start     Size      MaxIter   EConv     LConv     
           3         7         100       1.00e-06  1.00e-06  
 ------------------------------------------------------------------------------
            Enorm      Ldiff       Comment
 ------------------------------------------------------------------------------
     1     1.05e-01   4.41e-03     
     2     1.43e-01   2.77e-02     
     3     2.22e-01   4.67e-02     
     4     2.16e-02   1.12e-01     Switched to DIIS steps.
     5     6.65e-03   2.20e-03     
     6     1.26e-03   6.92e-04     
     7     4.38e-04   4.84e-05     
     8     1.14e-04   4.45e-05     
     9     2.61e-05   1.11e-05     
    10     6.26e-06   2.24e-06     
    11     2.97e-06   4.13e-07     
    12     6.74e-07   9.71e-08     
 ------------------------------------------------------------------------------
                                   Orbital response converged.

 Computing density matrices... Done.
 CCSD calculation:   CPU 583.23 s  wall 172.82 s

Current path: /canmo/ccsd/grad/
/g1_bb_aa
/g1_bb_bb
/g1_o1o1
/g1_o1o2
/g1_o1v1
/g1_o2v1
/g1_v1v1
/g1p_bb_aa
/g1p_bb_bb
/g1s_bb_aa
/g1s_bb_bb
/g2_o1o1o1o1
/g2_o1o1o1v1
/g2_o1o1v1v1
/g2_o1v1o1v1
/g2_o1v1v1v1
/g2_v1v1v1v1
/w_bb_aa
/w_bb_bb
 Transferring MO TPDM to AO TPDM
 Transferring g2_o1o1o1o1
 Transferring g2_o1o1o1v1
 Transferring g2_o1o1v1v1
 Transferring g2_o1v1o1v1
 Transferring g2_o1v1v1v1
 Transferring g2_v1v1v1v1
 Adding separable TPDM
 Computing TPDM gradient
 --------------------------------------------------------
 2e gradient
  Atom          X               Y               Z
 --------------------------------------------------------
    1        -26.033254        3.774227       -0.012608  
    2          8.330492      -16.527376        0.009512  
    3         13.446633       13.819550        0.003699  
    4          4.256129       -1.066401       -0.000603  
 --------------------------------------------------------
 --------------------------------------------------------
 Final gradient
  Atom          X               Y               Z
 --------------------------------------------------------
    1        -26.033254        3.774227       -0.012608  
    2          8.330492      -16.527376        0.009512  
    3         13.446633       13.819550        0.003699  
    4          4.256129       -1.066401       -0.000603  
 --------------------------------------------------------
 Analytic gradient from two-electron contribution:   CPU 243.03 s  wall 166.02 s

 Total ccman2 time:   CPU 847.13 s  wall 376.42 s


 --------------------------------------------------------------

                    Orbital Energies (a.u.)
 --------------------------------------------------------------

 Alpha MOs
 -- Occupied --
******* -65.172 -58.532 -58.530 -58.530 -15.730 -15.679  -9.851
 -7.466  -7.456  -7.455  -3.205  -3.201  -3.201  -3.189  -3.189
 -1.430  -1.042  -0.889  -0.716  -0.639  -0.592  -0.427  -0.419
 -0.410
 -- Virtual --
  0.041   0.052   0.073   0.096   0.115   0.115   0.145   0.162
  0.187   0.214   0.231   0.247   0.248   0.272   0.307   0.338
  0.549   0.566   0.569   0.590   0.669   0.760   0.765   0.784
  0.790   0.820   0.921   0.957   0.958   1.044   1.050   1.104
  1.135   1.316   1.442   1.465   1.645   1.914   2.079   2.151
  2.180   2.254   2.321   2.355   2.595   2.658   2.707   2.873
  3.047   3.096   3.300   3.450   4.119   4.244   4.360   4.443
  4.546   4.563   4.579   4.609   4.793   4.940   5.391   7.175
  8.204   8.215   8.305  36.620  37.095  49.452 293.883 293.893
294.0081028.385
 --------------------------------------------------------------

          Ground-State Mulliken Net Atomic Charges

     Atom                 Charge (a.u.)
  ----------------------------------------
      1 Br                   -0.073524
      2 N                     0.019034
      3 N                    -0.185815
      4 H                     0.240305
  ----------------------------------------
  Sum of atomic charges =    -0.000000

 -----------------------------------------------------------------
                    Cartesian Multipole Moments
 -----------------------------------------------------------------
    Charge (ESU x 10^10)
                -0.0000
    Dipole Moment (Debye)
         X      -2.2126      Y       0.2940      Z      -0.0003
       Tot       2.2320
    Quadrupole Moments (Debye-Ang)
        XX     -21.2658     XY      -1.5470     YY     -32.9352
        XZ       0.0009     YZ       0.0001     ZZ     -30.2909
    Octopole Moments (Debye-Ang^2)
       XXX      -6.9117    XXY       1.4169    XYY       8.9497
       YYY      -0.5360    XXZ      -0.0148    XYZ      -0.0017
       YYZ      -0.0191    XZZ       4.4271    YZZ      -0.0608
       ZZZ      -0.0577
    Hexadecapole Moments (Debye-Ang^3)
      XXXX    -192.3486   XXXY      -9.6958   XXYY     -62.8637
      XYYY      -2.0337   YYYY     -56.4787   XXXZ      -0.0330
      XXYZ       0.0001   XYYZ      -0.0131   YYYZ       0.0024
      XXZZ     -52.9696   XYZZ      -0.5945   YYZZ     -14.6169
      XZZZ      -0.0404   YZZZ       0.0020   ZZZZ     -34.1912
 -----------------------------------------------------------------
 DrvMan completing analytic gradient of the correlated energy
 Correlated dipole moment
            1
    1  -0.8704877
    2   0.1156709
    3  -0.0001338
 Energy read as -2682.427529192
 Full Analytical Gradient: (in a.u., or Hartree/Bohr)
             1             2             3             4
    1    0.00000105    0.00002771   -0.00001553   -0.00001324
    2    0.00000210    0.00002489   -0.00002654   -0.00000044
    3    0.00001445   -0.00001721   -0.00002395    0.00002672
 Gradient time:  CPU 0.26 s  wall 1.38 s
 ----------------------------------------------------------------
             Standard Nuclear Orientation (Angstroms)
    I     Atom           X                Y                Z
 ----------------------------------------------------------------
    1      Br      0.7112297193    -0.0314365517     0.0000000000
    2      N      -1.1912157646     0.5543418090    -0.0000000000
    3      N      -1.9497302189    -0.3989121627     0.0000000000
    4      H      -2.8994182917     0.0122717853    -0.0000000000
 ----------------------------------------------------------------
 Nuclear Repulsion Energy =   145.4557235028 hartrees
 There are       25 alpha and       25 beta electrons

                       Distance Matrix (Angstroms)
             Br(  1)   N (  2)   N (  3)
   N (  2)  1.990587
   N (  3)  2.686214  1.218211
   H (  4)  3.610913  1.792148  1.034881

 Requested basis set is 6-311++G(d,p)
 There are 36 shells and 99 basis functions
 A cutoff of  1.0D-14 yielded    636 shell pairs
 There are      4972 function pairs (      5501 Cartesian)
 Smallest overlap matrix eigenvalue = 2.35E-04
 Guess MOs from SCF MO coefficient file

 -----------------------------------------------------------------------
  General SCF calculation program by
  Eric Jon Sundstrom, Paul Horn, Yuezhi Mao, Dmitri Zuev, Alec White,
  David Stuck, Shaama M.S., Shane Yost, Joonho Lee, David Small,
  Daniel Levine, Susi Lehtola, Hugh Burton, Evgeny Epifanovsky
 -----------------------------------------------------------------------
 Hartree-Fock
 using 4 threads for integral computing
 -------------------------------------------------------
 OpenMP Integral computing Module                
 Release: version 2.0, May 2017, Q-Chem Inc. Pleasanton 
 -------------------------------------------------------
 A restricted SCF calculation will be
 performed using DIIS
 SCF converges when DIIS error is below 1.0e-08
 ---------------------------------------
  Cycle       Energy         DIIS error
 ---------------------------------------
    1   -2681.7892082076      2.40e-05  
    2   -2681.7892090476      6.05e-06  
    3   -2681.7892091458      2.72e-06  
    4   -2681.7892091623      1.21e-06  
    5   -2681.7892091671      4.98e-07  
    6   -2681.7892091683      2.58e-07  
    7   -2681.7892091686      8.74e-08  
    8   -2681.7892091686      4.10e-08  
    9   -2681.7892091686      1.84e-08  
   10   -2681.7892091686      8.22e-09  Convergence criterion met
 ---------------------------------------
 SCF time:   CPU 5.07s  wall 5.00s 
 SCF   energy in the final basis set =    -2681.7892091686
 Total energy in the final basis set =    -2681.7892091686


 ------------------------------------------------------------------------------

   CCMAN2: suite of methods based on coupled cluster
           and equation of motion theories.

   Components:
   * libvmm-1.3-trunk
     by Evgeny Epifanovsky, Ilya Kaliman.
   * libtensor-2.5-trunk
     by Evgeny Epifanovsky, Michael Wormit, Dmitry Zuev, Sam Manzer, 
        Ilya Kaliman.
   * libcc-2.5-trunk
     by Evgeny Epifanovsky, Arik Landau, Tomasz Kus, Kirill Khistyaev, 
        Dmitry Zuev, Prashant Manohar, Xintian Feng, Anna Krylov, 
        Matthew Goldey, Alec White, Thomas Jagau, Kaushik Nanda, 
        Anastasia Gunina, Alexander Kunitsa, Joonho Lee.

   CCMAN original authors:
   Anna I. Krylov, C. David Sherrill, Steven R. Gwaltney,
   Edward F. C. Byrd (2000)
   Sergey V. Levchenko, Lyudmila V. Slipchenko, Tao Wang,
   Ana-Maria C. Cristian (2003)
   Piotr A. Pieniazek, C. Melania Oana, Evgeny Epifanovsky (2007)
   Prashant Manohar (2009)

 ------------------------------------------------------------------------------


 Allocating and initializing 3808MB of RAM...
 Calculation will run on 4 cores.


 Alpha MOs, Restricted
 -- Occupied --                  
-490.04  -65.17  -58.53  -58.53  -58.53  -15.73  -15.68   -9.85
  1 A     2 A     3 A     4 A     5 A     6 A     7 A     8 A                  
 -7.466  -7.456  -7.455  -3.206  -3.201  -3.201  -3.189  -3.189
  9 A    10 A    11 A    12 A    13 A    14 A    15 A    16 A                  
 -1.429  -1.042  -0.889  -0.716  -0.639  -0.592  -0.427  -0.419
 17 A    18 A    19 A    20 A    21 A    22 A    23 A    24 A                  
 -0.410
 25 A                                                                          
 -- Virtual --                   
  0.041   0.052   0.073   0.096   0.115   0.115   0.145   0.162
 26 A    27 A    28 A    29 A    30 A    31 A    32 A    33 A                  
  0.187   0.214   0.231   0.247   0.248   0.272   0.307   0.338
 34 A    35 A    36 A    37 A    38 A    39 A    40 A    41 A                  
  0.549   0.566   0.569   0.590   0.670   0.760   0.765   0.784
 42 A    43 A    44 A    45 A    46 A    47 A    48 A    49 A                  
  0.790   0.820   0.921   0.957   0.958   1.045   1.050   1.104
 50 A    51 A    52 A    53 A    54 A    55 A    56 A    57 A                  
  1.135   1.316   1.441   1.465   1.646   1.914   2.079   2.151
 58 A    59 A    60 A    61 A    62 A    63 A    64 A    65 A                  
  2.181   2.254   2.321   2.355   2.595   2.658   2.706   2.873
 66 A    67 A    68 A    69 A    70 A    71 A    72 A    73 A                  
  3.046   3.096   3.300   3.450   4.119   4.244   4.360   4.442
 74 A    75 A    76 A    77 A    78 A    79 A    80 A    81 A                  
  4.546   4.563   4.579   4.609   4.793   4.941   5.391   7.175
 82 A    83 A    84 A    85 A    86 A    87 A    88 A    89 A                  
  8.204   8.215   8.305  36.620  37.093  49.452 293.883 293.893
 90 A    91 A    92 A    93 A    94 A    95 A    96 A    97 A                  
294.0081028.385
 98 A    99 A                                                                  

 Beta MOs, Restricted
 -- Occupied --                  
-490.04  -65.17  -58.53  -58.53  -58.53  -15.73  -15.68   -9.85
  1 A     2 A     3 A     4 A     5 A     6 A     7 A     8 A                  
 -7.466  -7.456  -7.455  -3.206  -3.201  -3.201  -3.189  -3.189
  9 A    10 A    11 A    12 A    13 A    14 A    15 A    16 A                  
 -1.429  -1.042  -0.889  -0.716  -0.639  -0.592  -0.427  -0.419
 17 A    18 A    19 A    20 A    21 A    22 A    23 A    24 A                  
 -0.410
 25 A                                                                          
 -- Virtual --                   
  0.041   0.052   0.073   0.096   0.115   0.115   0.145   0.162
 26 A    27 A    28 A    29 A    30 A    31 A    32 A    33 A                  
  0.187   0.214   0.231   0.247   0.248   0.272   0.307   0.338
 34 A    35 A    36 A    37 A    38 A    39 A    40 A    41 A                  
  0.549   0.566   0.569   0.590   0.670   0.760   0.765   0.784
 42 A    43 A    44 A    45 A    46 A    47 A    48 A    49 A                  
  0.790   0.820   0.921   0.957   0.958   1.045   1.050   1.104
 50 A    51 A    52 A    53 A    54 A    55 A    56 A    57 A                  
  1.135   1.316   1.441   1.465   1.646   1.914   2.079   2.151
 58 A    59 A    60 A    61 A    62 A    63 A    64 A    65 A                  
  2.181   2.254   2.321   2.355   2.595   2.658   2.706   2.873
 66 A    67 A    68 A    69 A    70 A    71 A    72 A    73 A                  
  3.046   3.096   3.300   3.450   4.119   4.244   4.360   4.442
 74 A    75 A    76 A    77 A    78 A    79 A    80 A    81 A                  
  4.546   4.563   4.579   4.609   4.793   4.941   5.391   7.175
 82 A    83 A    84 A    85 A    86 A    87 A    88 A    89 A                  
  8.204   8.215   8.305  36.620  37.093  49.452 293.883 293.893
 90 A    91 A    92 A    93 A    94 A    95 A    96 A    97 A                  
294.0081028.385
 98 A    99 A                                                                  

 Occupation and symmetry of molecular orbitals

 Point group: C1 (1 irreducible representation).

                           A     All 
 -------------------------------------
 All molecular orbitals:
  - Alpha                  99    99  
  - Beta                   99    99  
 -------------------------------------
 Alpha orbitals:
  - Frozen occupied        11    11  
  - Active occupied        14    14  
  - Active virtual         74    74  
  - Frozen virtual         0     0   
 -------------------------------------
 Beta orbitals:
  - Frozen occupied        11    11  
  - Active occupied        14    14  
  - Active virtual         74    74  
  - Frozen virtual         0     0   
 -------------------------------------

 Import integrals:   CPU 0.00 s  wall 0.00 s

 Import integrals:   CPU 14.90 s  wall 21.52 s

 MP2 amplitudes:   CPU 0.06 s  wall 0.30 s

Running a double precision version
           CCSD T amplitudes will be solved using DIIS.

           Start     Size      MaxIter   EConv     TConv     
           3         7         100       1.00e-07  1.00e-05  
 ------------------------------------------------------------------------------
           Energy (a.u.)   Ediff      Tdiff       Comment
 ------------------------------------------------------------------------------
         -2682.42328419                           
     1   -2682.40360605   1.97e-02   7.13e-01     
     2   -2682.42512906   2.15e-02   9.41e-02     
     3   -2682.42444441   6.85e-04   4.01e-02     
     4   -2682.42666960   2.23e-03   1.18e-02     Switched to DIIS steps.
     5   -2682.42745292   7.83e-04   1.10e-02     
     6   -2682.42749913   4.62e-05   2.16e-03     
     7   -2682.42751342   1.43e-05   1.35e-03     
     8   -2682.42752540   1.20e-05   5.96e-04     
     9   -2682.42752904   3.64e-06   3.71e-04     
    10   -2682.42752866   3.79e-07   8.45e-05     
    11   -2682.42752860   6.13e-08   3.76e-05     
    12   -2682.42752848   1.23e-07   1.44e-05     
    13   -2682.42752845   3.17e-08   4.05e-06     
 ------------------------------------------------------------------------------
         -2682.42752845                           CCSD T converged.

End of double precision
 SCF energy                 = -2681.78920917
 MP2 energy                 = -2682.42328419
 CCSD correlation energy     =    -0.63831928
 CCSD total energy           = -2682.42752845

 CCSD  T1^2 = 0.0109  T2^2 = 0.2161  Leading amplitudes:

 Amplitude    Orbitals with energies
 -0.0266       24 (A) A                  ->    28 (A) A                   
              -0.4192                          0.0730                     
 -0.0266       24 (A) B                  ->    28 (A) B                   
              -0.4192                          0.0730                     
 -0.0210       21 (A) A                  ->    27 (A) A                   
              -0.6390                          0.0522                     
 -0.0210       21 (A) B                  ->    27 (A) B                   
              -0.6390                          0.0522                     

 Amplitude    Orbitals with energies
 -0.0988       22 (A) A      22 (A) B    ->    28 (A) A      28 (A) B     
              -0.5917       -0.5917            0.0730        0.0730       
  0.0988       22 (A) A      22 (A) B    ->    28 (A) B      28 (A) A     
              -0.5917       -0.5917            0.0730        0.0730       
  0.0988       22 (A) B      22 (A) A    ->    28 (A) A      28 (A) B     
              -0.5917       -0.5917            0.0730        0.0730       
 -0.0988       22 (A) B      22 (A) A    ->    28 (A) B      28 (A) A     
              -0.5917       -0.5917            0.0730        0.0730       

 Computing CCSD intemediates for later calculations in double precision
 Finished.

Running a double precision version
           CCSD Lambda amplitudes will be solved using DIIS.
           Start     Size      MaxIter   EConv     LConv     
           3         7         100       1.00e-07  1.00e-05  
 ------------------------------------------------------------------------------
            Enorm      Ldiff       Comment
 ------------------------------------------------------------------------------
     1     4.71e-02   3.65e-02     
     2     1.08e-02   3.53e-03     
     3     4.59e-03   1.81e-03     
     4     2.88e-03   8.89e-04     Switched to DIIS steps.
     5     1.24e-03   6.23e-04     
     6     6.98e-04   2.32e-04     
     7     2.61e-04   8.68e-05     
     8     9.37e-05   1.20e-06     
     9     2.38e-05   5.62e-06     
    10     9.06e-06   1.37e-06     
    11     3.42e-06   2.83e-07     
    12     1.48e-06   7.12e-08     
    13     6.84e-07   1.03e-07     
    14     2.94e-07   9.88e-09     
    15     1.79e-07   2.19e-08     
    16     8.15e-08   7.75e-09     
 ------------------------------------------------------------------------------
                                   CCSD Lambda converged.

 Computing density matrices in double precision...
           Orbital response amplitudes will be solved using DIIS.
           Start     Size      MaxIter   EConv     LConv     
           3         7         100       1.00e-06  1.00e-06  
 ------------------------------------------------------------------------------
            Enorm      Ldiff       Comment
 ------------------------------------------------------------------------------
     1     1.05e-01   4.37e-03     
     2     1.43e-01   2.76e-02     
     3     2.22e-01   4.65e-02     
     4     2.16e-02   1.12e-01     Switched to DIIS steps.
     5     6.65e-03   2.23e-03     
     6     1.26e-03   6.89e-04     
     7     4.37e-04   4.77e-05     
     8     1.14e-04   4.46e-05     
     9     2.61e-05   1.11e-05     
    10     6.28e-06   2.23e-06     
    11     2.98e-06   4.12e-07     
    12     6.76e-07   9.59e-08     
 ------------------------------------------------------------------------------
                                   Orbital response converged.

 Computing density matrices... Done.
 CCSD calculation:   CPU 579.45 s  wall 173.20 s

Current path: /canmo/ccsd/grad/
/g1_bb_aa
/g1_bb_bb
/g1_o1o1
/g1_o1o2
/g1_o1v1
/g1_o2v1
/g1_v1v1
/g1p_bb_aa
/g1p_bb_bb
/g1s_bb_aa
/g1s_bb_bb
/g2_o1o1o1o1
/g2_o1o1o1v1
/g2_o1o1v1v1
/g2_o1v1o1v1
/g2_o1v1v1v1
/g2_v1v1v1v1
/w_bb_aa
/w_bb_bb
 Transferring MO TPDM to AO TPDM
 Transferring g2_o1o1o1o1
 Transferring g2_o1o1o1v1
 Transferring g2_o1o1v1v1
 Transferring g2_o1v1o1v1
 Transferring g2_o1v1v1v1
 Transferring g2_v1v1v1v1
 Adding separable TPDM
 Computing TPDM gradient
 --------------------------------------------------------
 2e gradient
  Atom          X               Y               Z
 --------------------------------------------------------
    1        -26.048875        3.779757       -0.000000  
    2          8.339629      -16.518693        0.000000  
    3         13.452440       13.802802        0.000001  
    4          4.256806       -1.063866       -0.000001  
 --------------------------------------------------------
 --------------------------------------------------------
 Final gradient
  Atom          X               Y               Z
 --------------------------------------------------------
    1        -26.048875        3.779757       -0.000000  
    2          8.339629      -16.518693        0.000000  
    3         13.452440       13.802802        0.000001  
    4          4.256806       -1.063866       -0.000001  
 --------------------------------------------------------
 Analytic gradient from two-electron contribution:   CPU 253.58 s  wall 176.62 s

 Total ccman2 time:   CPU 853.39 s  wall 381.60 s


 --------------------------------------------------------------

                    Orbital Energies (a.u.)
 --------------------------------------------------------------

 Alpha MOs
 -- Occupied --
******* -65.172 -58.532 -58.530 -58.530 -15.730 -15.679  -9.851
 -7.466  -7.456  -7.455  -3.206  -3.201  -3.201  -3.189  -3.189
 -1.429  -1.042  -0.889  -0.716  -0.639  -0.592  -0.427  -0.419
 -0.410
 -- Virtual --
  0.041   0.052   0.073   0.096   0.115   0.115   0.145   0.162
  0.187   0.214   0.231   0.247   0.248   0.272   0.307   0.338
  0.549   0.566   0.569   0.590   0.670   0.760   0.765   0.784
  0.790   0.820   0.921   0.957   0.958   1.045   1.050   1.104
  1.135   1.316   1.441   1.465   1.646   1.914   2.079   2.151
  2.181   2.254   2.321   2.355   2.595   2.658   2.706   2.873
  3.046   3.096   3.300   3.450   4.119   4.244   4.360   4.442
  4.546   4.563   4.579   4.609   4.793   4.941   5.391   7.175
  8.204   8.215   8.305  36.620  37.093  49.452 293.883 293.893
294.0081028.385
 --------------------------------------------------------------

          Ground-State Mulliken Net Atomic Charges

     Atom                 Charge (a.u.)
  ----------------------------------------
      1 Br                   -0.072846
      2 N                     0.018733
      3 N                    -0.186169
      4 H                     0.240282
  ----------------------------------------
  Sum of atomic charges =    -0.000000

 -----------------------------------------------------------------
                    Cartesian Multipole Moments
 -----------------------------------------------------------------
    Charge (ESU x 10^10)
                -0.0000
    Dipole Moment (Debye)
         X      -2.2049      Y       0.2942      Z      -0.0000
       Tot       2.2244
    Quadrupole Moments (Debye-Ang)
        XX     -21.2725     XY      -1.5475     YY     -32.9379
        XZ      -0.0000     YZ       0.0000     ZZ     -30.2904
    Octopole Moments (Debye-Ang^2)
       XXX      -6.8930    XXY       1.4186    XYY       8.9530
       YYY      -0.5349    XXZ      -0.0000    XYZ      -0.0000
       YYZ      -0.0000    XZZ       4.4286    YZZ      -0.0606
       ZZZ      -0.0000
    Hexadecapole Moments (Debye-Ang^3)
      XXXX    -192.3122   XXXY      -9.7062   XXYY     -62.8609
      XYYY      -2.0463   YYYY     -56.4860   XXXZ      -0.0000
      XXYZ       0.0000   XYYZ       0.0000   YYYZ       0.0000
      XXZZ     -52.9626   XYZZ      -0.5978   YYZZ     -14.6171
      XZZZ      -0.0000   YZZZ       0.0000   ZZZZ     -34.1872
 -----------------------------------------------------------------
 DrvMan completing analytic gradient of the correlated energy
 Correlated dipole moment
            1
    1  -0.8674746
    2   0.1157519
    3  -0.0000000
 Energy read as -2682.427528447
 Full Analytical Gradient: (in a.u., or Hartree/Bohr)
             1             2             3             4
    1   -0.00005003    0.00077053   -0.00060796   -0.00011255
    2    0.00007170    0.00051316   -0.00048661   -0.00009826
    3   -0.00000001    0.00000006   -0.00000009    0.00000004
 Gradient time:  CPU 0.25 s  wall 1.47 s
 ----------------------------------------------------------------
             Standard Nuclear Orientation (Angstroms)
    I     Atom           X                Y                Z
 ----------------------------------------------------------------
    1      Br      0.7112297193    -0.0314365517     0.0000000000
    2      N      -1.1932157646     0.5543418090    -0.0000000000
    3      N      -1.9497302189    -0.3989121627     0.0000000000
    4      H      -2.8994182917     0.0122717853    -0.0000000000
 ----------------------------------------------------------------
 Nuclear Repulsion Energy =   145.4172031796 hartrees
 There are       25 alpha and       25 beta electrons

                       Distance Matrix (Angstroms)
             Br(  1)   N (  2)   N (  3)
   N (  2)  1.992498
   N (  3)  2.686214  1.216966
   H (  4)  3.610913  1.790242  1.034881

 Requested basis set is 6-311++G(d,p)
 There are 36 shells and 99 basis functions
 A cutoff of  1.0D-14 yielded    636 shell pairs
 There are      4972 function pairs (      5501 Cartesian)
 Smallest overlap matrix eigenvalue = 2.34E-04
 Guess MOs from SCF MO coefficient file

 -----------------------------------------------------------------------
  General SCF calculation program by
  Eric Jon Sundstrom, Paul Horn, Yuezhi Mao, Dmitri Zuev, Alec White,
  David Stuck, Shaama M.S., Shane Yost, Joonho Lee, David Small,
  Daniel Levine, Susi Lehtola, Hugh Burton, Evgeny Epifanovsky
 -----------------------------------------------------------------------
 Hartree-Fock
 using 4 threads for integral computing
 -------------------------------------------------------
 OpenMP Integral computing Module                
 Release: version 2.0, May 2017, Q-Chem Inc. Pleasanton 
 -------------------------------------------------------
 A restricted SCF calculation will be
 performed using DIIS
 SCF converges when DIIS error is below 1.0e-08
 ---------------------------------------
  Cycle       Energy         DIIS error
 ---------------------------------------
    1   -2681.7892815981      4.69e-05  
    2   -2681.7892846819      1.16e-05  
    3   -2681.7892850096      5.19e-06  
    4   -2681.7892850615      2.19e-06  
    5   -2681.7892850746      8.56e-07  
    6   -2681.7892850780      4.62e-07  
    7   -2681.7892850788      1.39e-07  
    8   -2681.7892850789      5.42e-08  
    9   -2681.7892850789      1.45e-08  
   10   -2681.7892850789      4.65e-09  Convergence criterion met
 ---------------------------------------
 SCF time:   CPU 5.06s  wall 5.00s 
 SCF   energy in the final basis set =    -2681.7892850789
 Total energy in the final basis set =    -2681.7892850789


 ------------------------------------------------------------------------------

   CCMAN2: suite of methods based on coupled cluster
           and equation of motion theories.

   Components:
   * libvmm-1.3-trunk
     by Evgeny Epifanovsky, Ilya Kaliman.
   * libtensor-2.5-trunk
     by Evgeny Epifanovsky, Michael Wormit, Dmitry Zuev, Sam Manzer, 
        Ilya Kaliman.
   * libcc-2.5-trunk
     by Evgeny Epifanovsky, Arik Landau, Tomasz Kus, Kirill Khistyaev, 
        Dmitry Zuev, Prashant Manohar, Xintian Feng, Anna Krylov, 
        Matthew Goldey, Alec White, Thomas Jagau, Kaushik Nanda, 
        Anastasia Gunina, Alexander Kunitsa, Joonho Lee.

   CCMAN original authors:
   Anna I. Krylov, C. David Sherrill, Steven R. Gwaltney,
   Edward F. C. Byrd (2000)
   Sergey V. Levchenko, Lyudmila V. Slipchenko, Tao Wang,
   Ana-Maria C. Cristian (2003)
   Piotr A. Pieniazek, C. Melania Oana, Evgeny Epifanovsky (2007)
   Prashant Manohar (2009)

 ------------------------------------------------------------------------------


 Allocating and initializing 3808MB of RAM...
 Calculation will run on 4 cores.


 Alpha MOs, Restricted
 -- Occupied --                  
-490.04  -65.17  -58.53  -58.53  -58.53  -15.73  -15.68   -9.85
  1 A     2 A     3 A     4 A     5 A     6 A     7 A     8 A                  
 -7.465  -7.455  -7.455  -3.205  -3.201  -3.200  -3.189  -3.189
  9 A    10 A    11 A    12 A    13 A    14 A    15 A    16 A                  
 -1.431  -1.041  -0.889  -0.716  -0.639  -0.592  -0.427  -0.419
 17 A    18 A    19 A    20 A    21 A    22 A    23 A    24 A                  
 -0.410
 25 A                                                                          
 -- Virtual --                   
  0.041   0.052   0.073   0.096   0.115   0.115   0.145   0.162
 26 A    27 A    28 A    29 A    30 A    31 A    32 A    33 A                  
  0.187   0.214   0.231   0.247   0.248   0.272   0.307   0.338
 34 A    35 A    36 A    37 A    38 A    39 A    40 A    41 A                  
  0.549   0.566   0.569   0.591   0.669   0.760   0.765   0.784
 42 A    43 A    44 A    45 A    46 A    47 A    48 A    49 A                  
  0.790   0.820   0.920   0.957   0.958   1.044   1.050   1.104
 50 A    51 A    52 A    53 A    54 A    55 A    56 A    57 A                  
  1.135   1.316   1.442   1.465   1.645   1.915   2.079   2.151
 58 A    59 A    60 A    61 A    62 A    63 A    64 A    65 A                  
  2.180   2.255   2.321   2.355   2.595   2.658   2.707   2.873
 66 A    67 A    68 A    69 A    70 A    71 A    72 A    73 A                  
  3.047   3.096   3.300   3.451   4.119   4.244   4.360   4.444
 74 A    75 A    76 A    77 A    78 A    79 A    80 A    81 A                  
  4.546   4.563   4.579   4.609   4.793   4.940   5.390   7.175
 82 A    83 A    84 A    85 A    86 A    87 A    88 A    89 A                  
  8.204   8.215   8.305  36.620  37.098  49.452 293.883 293.893
 90 A    91 A    92 A    93 A    94 A    95 A    96 A    97 A                  
294.0081028.385
 98 A    99 A                                                                  

 Beta MOs, Restricted
 -- Occupied --                  
-490.04  -65.17  -58.53  -58.53  -58.53  -15.73  -15.68   -9.85
  1 A     2 A     3 A     4 A     5 A     6 A     7 A     8 A                  
 -7.465  -7.455  -7.455  -3.205  -3.201  -3.200  -3.189  -3.189
  9 A    10 A    11 A    12 A    13 A    14 A    15 A    16 A                  
 -1.431  -1.041  -0.889  -0.716  -0.639  -0.592  -0.427  -0.419
 17 A    18 A    19 A    20 A    21 A    22 A    23 A    24 A                  
 -0.410
 25 A                                                                          
 -- Virtual --                   
  0.041   0.052   0.073   0.096   0.115   0.115   0.145   0.162
 26 A    27 A    28 A    29 A    30 A    31 A    32 A    33 A                  
  0.187   0.214   0.231   0.247   0.248   0.272   0.307   0.338
 34 A    35 A    36 A    37 A    38 A    39 A    40 A    41 A                  
  0.549   0.566   0.569   0.591   0.669   0.760   0.765   0.784
 42 A    43 A    44 A    45 A    46 A    47 A    48 A    49 A                  
  0.790   0.820   0.920   0.957   0.958   1.044   1.050   1.104
 50 A    51 A    52 A    53 A    54 A    55 A    56 A    57 A                  
  1.135   1.316   1.442   1.465   1.645   1.915   2.079   2.151
 58 A    59 A    60 A    61 A    62 A    63 A    64 A    65 A                  
  2.180   2.255   2.321   2.355   2.595   2.658   2.707   2.873
 66 A    67 A    68 A    69 A    70 A    71 A    72 A    73 A                  
  3.047   3.096   3.300   3.451   4.119   4.244   4.360   4.444
 74 A    75 A    76 A    77 A    78 A    79 A    80 A    81 A                  
  4.546   4.563   4.579   4.609   4.793   4.940   5.390   7.175
 82 A    83 A    84 A    85 A    86 A    87 A    88 A    89 A                  
  8.204   8.215   8.305  36.620  37.098  49.452 293.883 293.893
 90 A    91 A    92 A    93 A    94 A    95 A    96 A    97 A                  
294.0081028.385
 98 A    99 A                                                                  

 Occupation and symmetry of molecular orbitals

 Point group: C1 (1 irreducible representation).

                           A     All 
 -------------------------------------
 All molecular orbitals:
  - Alpha                  99    99  
  - Beta                   99    99  
 -------------------------------------
 Alpha orbitals:
  - Frozen occupied        11    11  
  - Active occupied        14    14  
  - Active virtual         74    74  
  - Frozen virtual         0     0   
 -------------------------------------
 Beta orbitals:
  - Frozen occupied        11    11  
  - Active occupied        14    14  
  - Active virtual         74    74  
  - Frozen virtual         0     0   
 -------------------------------------

 Import integrals:   CPU 0.00 s  wall 0.03 s

 Import integrals:   CPU 15.02 s  wall 39.72 s

 MP2 amplitudes:   CPU 0.06 s  wall 0.26 s

Running a double precision version
           CCSD T amplitudes will be solved using DIIS.

           Start     Size      MaxIter   EConv     TConv     
           3         7         100       1.00e-07  1.00e-05  
 ------------------------------------------------------------------------------
           Energy (a.u.)   Ediff      Tdiff       Comment
 ------------------------------------------------------------------------------
         -2682.42326702                           
     1   -2682.40362831   1.96e-02   7.13e-01     
     2   -2682.42512922   2.15e-02   9.40e-02     
     3   -2682.42444868   6.81e-04   4.01e-02     
     4   -2682.42667140   2.22e-03   1.18e-02     Switched to DIIS steps.
     5   -2682.42745340   7.82e-04   1.10e-02     
     6   -2682.42749939   4.60e-05   2.15e-03     
     7   -2682.42751359   1.42e-05   1.35e-03     
     8   -2682.42752552   1.19e-05   5.95e-04     
     9   -2682.42752916   3.64e-06   3.71e-04     
    10   -2682.42752878   3.80e-07   8.43e-05     
    11   -2682.42752872   6.16e-08   3.76e-05     
    12   -2682.42752859   1.24e-07   1.45e-05     
    13   -2682.42752856   3.17e-08   4.05e-06     
 ------------------------------------------------------------------------------
         -2682.42752856                           CCSD T converged.

End of double precision
 SCF energy                 = -2681.78928508
 MP2 energy                 = -2682.42326702
 CCSD correlation energy     =    -0.63824348
 CCSD total energy           = -2682.42752856

 CCSD  T1^2 = 0.0109  T2^2 = 0.2160  Leading amplitudes:

 Amplitude    Orbitals with energies
 -0.0266       24 (A) A                  ->    28 (A) A                   
              -0.4191                          0.0732                     
 -0.0266       24 (A) B                  ->    28 (A) B                   
              -0.4191                          0.0732                     
 -0.0212       21 (A) A                  ->    27 (A) A                   
              -0.6393                          0.0520                     
 -0.0212       21 (A) B                  ->    27 (A) B                   
              -0.6393                          0.0520                     

 Amplitude    Orbitals with energies
 -0.0987       22 (A) A      22 (A) B    ->    28 (A) A      28 (A) B     
              -0.5923       -0.5923            0.0732        0.0732       
  0.0987       22 (A) A      22 (A) B    ->    28 (A) B      28 (A) A     
              -0.5923       -0.5923            0.0732        0.0732       
  0.0987       22 (A) B      22 (A) A    ->    28 (A) A      28 (A) B     
              -0.5923       -0.5923            0.0732        0.0732       
 -0.0987       22 (A) B      22 (A) A    ->    28 (A) B      28 (A) A     
              -0.5923       -0.5923            0.0732        0.0732       

 Computing CCSD intemediates for later calculations in double precision
 Finished.

Running a double precision version
           CCSD Lambda amplitudes will be solved using DIIS.
           Start     Size      MaxIter   EConv     LConv     
           3         7         100       1.00e-07  1.00e-05  
 ------------------------------------------------------------------------------
            Enorm      Ldiff       Comment
 ------------------------------------------------------------------------------
     1     4.71e-02   3.65e-02     
     2     1.08e-02   3.53e-03     
     3     4.60e-03   1.81e-03     
     4     2.89e-03   8.89e-04     Switched to DIIS steps.
     5     1.24e-03   6.23e-04     
     6     6.99e-04   2.31e-04     
     7     2.61e-04   8.65e-05     
     8     9.39e-05   1.12e-06     
     9     2.38e-05   5.65e-06     
    10     9.05e-06   1.37e-06     
    11     3.41e-06   2.82e-07     
    12     1.47e-06   7.03e-08     
    13     6.76e-07   1.03e-07     
    14     2.88e-07   9.59e-09     
    15     1.75e-07   2.16e-08     
    16     7.96e-08   7.65e-09     
 ------------------------------------------------------------------------------
                                   CCSD Lambda converged.

 Computing density matrices in double precision...
           Orbital response amplitudes will be solved using DIIS.
           Start     Size      MaxIter   EConv     LConv     
           3         7         100       1.00e-06  1.00e-06  
 ------------------------------------------------------------------------------
            Enorm      Ldiff       Comment
 ------------------------------------------------------------------------------
     1     1.05e-01   4.45e-03     
     2     1.43e-01   2.79e-02     
     3     2.23e-01   4.69e-02     
     4     2.16e-02   1.13e-01     Switched to DIIS steps.
     5     6.65e-03   2.18e-03     
     6     1.26e-03   6.95e-04     
     7     4.40e-04   4.92e-05     
     8     1.14e-04   4.45e-05     
     9     2.60e-05   1.12e-05     
    10     6.24e-06   2.24e-06     
    11     2.96e-06   4.14e-07     
    12     6.71e-07   9.84e-08     
 ------------------------------------------------------------------------------
                                   Orbital response converged.

 Computing density matrices... Done.
 CCSD calculation:   CPU 579.43 s  wall 181.57 s

Current path: /canmo/ccsd/grad/
/g1_bb_aa
/g1_bb_bb
/g1_o1o1
/g1_o1o2
/g1_o1v1
/g1_o2v1
/g1_v1v1
/g1p_bb_aa
/g1p_bb_bb
/g1s_bb_aa
/g1s_bb_bb
/g2_o1o1o1o1
/g2_o1o1o1v1
/g2_o1o1v1v1
/g2_o1v1o1v1
/g2_o1v1v1v1
/g2_v1v1v1v1
/w_bb_aa
/w_bb_bb
 Transferring MO TPDM to AO TPDM
 Transferring g2_o1o1o1o1
 Transferring g2_o1o1o1v1
 Transferring g2_o1o1v1v1
 Transferring g2_o1v1o1v1
 Transferring g2_o1v1v1v1
 Transferring g2_v1v1v1v1
 Adding separable TPDM
 Computing TPDM gradient
 --------------------------------------------------------
 2e gradient
  Atom          X               Y               Z
 --------------------------------------------------------
    1        -26.017667        3.768710        0.000000  
    2          8.321420      -16.536057        0.000000  
    3         13.440795       13.836283        0.000000  
    4          4.255452       -1.068936       -0.000000  
 --------------------------------------------------------
 --------------------------------------------------------
 Final gradient
  Atom          X               Y               Z
 --------------------------------------------------------
    1        -26.017667        3.768710        0.000000  
    2          8.321420      -16.536057        0.000000  
    3         13.440795       13.836283        0.000000  
    4          4.255452       -1.068936       -0.000000  
 --------------------------------------------------------
 Analytic gradient from two-electron contribution:   CPU 254.12 s  wall 191.64 s

 Total ccman2 time:   CPU 854.72 s  wall 426.61 s


 --------------------------------------------------------------

                    Orbital Energies (a.u.)
 --------------------------------------------------------------

 Alpha MOs
 -- Occupied --
******* -65.172 -58.532 -58.530 -58.530 -15.730 -15.679  -9.851
 -7.465  -7.455  -7.455  -3.205  -3.201  -3.200  -3.189  -3.189
 -1.431  -1.041  -0.889  -0.716  -0.639  -0.592  -0.427  -0.419
 -0.410
 -- Virtual --
  0.041   0.052   0.073   0.096   0.115   0.115   0.145   0.162
  0.187   0.214   0.231   0.247   0.248   0.272   0.307   0.338
  0.549   0.566   0.569   0.591   0.669   0.760   0.765   0.784
  0.790   0.820   0.920   0.957   0.958   1.044   1.050   1.104
  1.135   1.316   1.442   1.465   1.645   1.915   2.079   2.151
  2.180   2.255   2.321   2.355   2.595   2.658   2.707   2.873
  3.047   3.096   3.300   3.451   4.119   4.244   4.360   4.444
  4.546   4.563   4.579   4.609   4.793   4.940   5.390   7.175
  8.204   8.215   8.305  36.620  37.098  49.452 293.883 293.893
294.0081028.385
 --------------------------------------------------------------

          Ground-State Mulliken Net Atomic Charges

     Atom                 Charge (a.u.)
  ----------------------------------------
      1 Br                   -0.074203
      2 N                     0.019335
      3 N                    -0.185459
      4 H                     0.240327
  ----------------------------------------
  Sum of atomic charges =    -0.000000

 -----------------------------------------------------------------
                    Cartesian Multipole Moments
 -----------------------------------------------------------------
    Charge (ESU x 10^10)
                -0.0000
    Dipole Moment (Debye)
         X      -2.2202      Y       0.2938      Z      -0.0000
       Tot       2.2396
    Quadrupole Moments (Debye-Ang)
        XX     -21.2590     XY      -1.5464     YY     -32.9326
        XZ      -0.0000     YZ       0.0000     ZZ     -30.2914
    Octopole Moments (Debye-Ang^2)
       XXX      -6.9304    XXY       1.4153    XYY       8.9464
       YYY      -0.5371    XXZ      -0.0000    XYZ      -0.0000
       YYZ      -0.0000    XZZ       4.4256    YZZ      -0.0610
       ZZZ      -0.0000
    Hexadecapole Moments (Debye-Ang^3)
      XXXX    -192.3849   XXXY      -9.6855   XXYY     -62.8666
      XYYY      -2.0212   YYYY     -56.4713   XXXZ      -0.0000
      XXYZ       0.0000   XYYZ       0.0000   YYYZ       0.0000
      XXZZ     -52.9765   XYZZ      -0.5912   YYZZ     -14.6166
      XZZZ       0.0000   YZZZ       0.0000   ZZZZ     -34.1949
 -----------------------------------------------------------------
 DrvMan completing analytic gradient of the correlated energy
 Correlated dipole moment
            1
    1  -0.8735041
    2   0.1155891
    3  -0.0000000
 Energy read as -2682.427528561
 Full Analytical Gradient: (in a.u., or Hartree/Bohr)
             1             2             3             4
    1    0.00005147   -0.00071584    0.00057803    0.00008634
    2   -0.00006721   -0.00046671    0.00043651    0.00009740
    3   -0.00000000    0.00000000   -0.00000000    0.00000000
 Gradient time:  CPU 0.29 s  wall 2.30 s
 ----------------------------------------------------------------
             Standard Nuclear Orientation (Angstroms)
    I     Atom           X                Y                Z
 ----------------------------------------------------------------
    1      Br      0.7112297193    -0.0314365517     0.0000000000
    2      N      -1.1922157646     0.5553418090    -0.0000000000
    3      N      -1.9497302189    -0.3989121627     0.0000000000
    4      H      -2.8994182917     0.0122717853    -0.0000000000
 ----------------------------------------------------------------
 Nuclear Repulsion Energy =   145.4127898604 hartrees
 There are       25 alpha and       25 beta electrons

                       Distance Matrix (Angstroms)
             Br(  1)   N (  2)   N (  3)
   N (  2)  1.991837
   N (  3)  2.686214  1.218371
   H (  4)  3.610913  1.791498  1.034881

 Requested basis set is 6-311++G(d,p)
 There are 36 shells and 99 basis functions
 A cutoff of  1.0D-14 yielded    636 shell pairs
 There are      4972 function pairs (      5501 Cartesian)
 Smallest overlap matrix eigenvalue = 2.36E-04
 Guess MOs from SCF MO coefficient file

 -----------------------------------------------------------------------
  General SCF calculation program by
  Eric Jon Sundstrom, Paul Horn, Yuezhi Mao, Dmitri Zuev, Alec White,
  David Stuck, Shaama M.S., Shane Yost, Joonho Lee, David Small,
  Daniel Levine, Susi Lehtola, Hugh Burton, Evgeny Epifanovsky
 -----------------------------------------------------------------------
 Hartree-Fock
 using 4 threads for integral computing
 -------------------------------------------------------
 OpenMP Integral computing Module                
 Release: version 2.0, May 2017, Q-Chem Inc. Pleasanton 
 -------------------------------------------------------
 A restricted SCF calculation will be
 performed using DIIS
 SCF converges when DIIS error is below 1.0e-08
 ---------------------------------------
  Cycle       Energy         DIIS error
 ---------------------------------------
    1   -2681.7891440887      3.96e-05  
    2   -2681.7891459447      9.94e-06  
    3   -2681.7891461560      5.06e-06  
    4   -2681.7891462038      1.54e-06  
    5   -2681.7891462142      9.48e-07  
    6   -2681.7891462169      3.67e-07  
    7   -2681.7891462177      1.57e-07  
    8   -2681.7891462177      5.52e-08  
    9   -2681.7891462177      1.43e-08  
   10   -2681.7891462177      4.09e-09  Convergence criterion met
 ---------------------------------------
 SCF time:   CPU 4.95s  wall 7.00s 
 SCF   energy in the final basis set =    -2681.7891462177
 Total energy in the final basis set =    -2681.7891462177


 ------------------------------------------------------------------------------

   CCMAN2: suite of methods based on coupled cluster
           and equation of motion theories.

   Components:
   * libvmm-1.3-trunk
     by Evgeny Epifanovsky, Ilya Kaliman.
   * libtensor-2.5-trunk
     by Evgeny Epifanovsky, Michael Wormit, Dmitry Zuev, Sam Manzer, 
        Ilya Kaliman.
   * libcc-2.5-trunk
     by Evgeny Epifanovsky, Arik Landau, Tomasz Kus, Kirill Khistyaev, 
        Dmitry Zuev, Prashant Manohar, Xintian Feng, Anna Krylov, 
        Matthew Goldey, Alec White, Thomas Jagau, Kaushik Nanda, 
        Anastasia Gunina, Alexander Kunitsa, Joonho Lee.

   CCMAN original authors:
   Anna I. Krylov, C. David Sherrill, Steven R. Gwaltney,
   Edward F. C. Byrd (2000)
   Sergey V. Levchenko, Lyudmila V. Slipchenko, Tao Wang,
   Ana-Maria C. Cristian (2003)
   Piotr A. Pieniazek, C. Melania Oana, Evgeny Epifanovsky (2007)
   Prashant Manohar (2009)

 ------------------------------------------------------------------------------


 Allocating and initializing 3808MB of RAM...
 Calculation will run on 4 cores.


 Alpha MOs, Restricted
 -- Occupied --                  
-490.04  -65.17  -58.53  -58.53  -58.53  -15.73  -15.68   -9.85
  1 A     2 A     3 A     4 A     5 A     6 A     7 A     8 A                  
 -7.466  -7.456  -7.455  -3.206  -3.201  -3.201  -3.189  -3.189
  9 A    10 A    11 A    12 A    13 A    14 A    15 A    16 A                  
 -1.429  -1.041  -0.889  -0.716  -0.639  -0.592  -0.427  -0.419
 17 A    18 A    19 A    20 A    21 A    22 A    23 A    24 A                  
 -0.410
 25 A                                                                          
 -- Virtual --                   
  0.041   0.052   0.073   0.096   0.115   0.115   0.145   0.162
 26 A    27 A    28 A    29 A    30 A    31 A    32 A    33 A                  
  0.187   0.214   0.231   0.247   0.248   0.272   0.307   0.338
 34 A    35 A    36 A    37 A    38 A    39 A    40 A    41 A                  
  0.549   0.566   0.569   0.590   0.669   0.760   0.765   0.784
 42 A    43 A    44 A    45 A    46 A    47 A    48 A    49 A                  
  0.790   0.820   0.921   0.957   0.958   1.044   1.050   1.104
 50 A    51 A    52 A    53 A    54 A    55 A    56 A    57 A                  
  1.135   1.316   1.441   1.465   1.645   1.914   2.079   2.151
 58 A    59 A    60 A    61 A    62 A    63 A    64 A    65 A                  
  2.180   2.254   2.321   2.355   2.595   2.658   2.706   2.873
 66 A    67 A    68 A    69 A    70 A    71 A    72 A    73 A                  
  3.046   3.095   3.299   3.450   4.119   4.244   4.359   4.441
 74 A    75 A    76 A    77 A    78 A    79 A    80 A    81 A                  
  4.546   4.563   4.579   4.608   4.793   4.940   5.391   7.175
 82 A    83 A    84 A    85 A    86 A    87 A    88 A    89 A                  
  8.204   8.215   8.305  36.620  37.092  49.452 293.883 293.893
 90 A    91 A    92 A    93 A    94 A    95 A    96 A    97 A                  
294.0081028.385
 98 A    99 A                                                                  

 Beta MOs, Restricted
 -- Occupied --                  
-490.04  -65.17  -58.53  -58.53  -58.53  -15.73  -15.68   -9.85
  1 A     2 A     3 A     4 A     5 A     6 A     7 A     8 A                  
 -7.466  -7.456  -7.455  -3.206  -3.201  -3.201  -3.189  -3.189
  9 A    10 A    11 A    12 A    13 A    14 A    15 A    16 A                  
 -1.429  -1.041  -0.889  -0.716  -0.639  -0.592  -0.427  -0.419
 17 A    18 A    19 A    20 A    21 A    22 A    23 A    24 A                  
 -0.410
 25 A                                                                          
 -- Virtual --                   
  0.041   0.052   0.073   0.096   0.115   0.115   0.145   0.162
 26 A    27 A    28 A    29 A    30 A    31 A    32 A    33 A                  
  0.187   0.214   0.231   0.247   0.248   0.272   0.307   0.338
 34 A    35 A    36 A    37 A    38 A    39 A    40 A    41 A                  
  0.549   0.566   0.569   0.590   0.669   0.760   0.765   0.784
 42 A    43 A    44 A    45 A    46 A    47 A    48 A    49 A                  
  0.790   0.820   0.921   0.957   0.958   1.044   1.050   1.104
 50 A    51 A    52 A    53 A    54 A    55 A    56 A    57 A                  
  1.135   1.316   1.441   1.465   1.645   1.914   2.079   2.151
 58 A    59 A    60 A    61 A    62 A    63 A    64 A    65 A                  
  2.180   2.254   2.321   2.355   2.595   2.658   2.706   2.873
 66 A    67 A    68 A    69 A    70 A    71 A    72 A    73 A                  
  3.046   3.095   3.299   3.450   4.119   4.244   4.359   4.441
 74 A    75 A    76 A    77 A    78 A    79 A    80 A    81 A                  
  4.546   4.563   4.579   4.608   4.793   4.940   5.391   7.175
 82 A    83 A    84 A    85 A    86 A    87 A    88 A    89 A                  
  8.204   8.215   8.305  36.620  37.092  49.452 293.883 293.893
 90 A    91 A    92 A    93 A    94 A    95 A    96 A    97 A                  
294.0081028.385
 98 A    99 A                                                                  

 Occupation and symmetry of molecular orbitals

 Point group: C1 (1 irreducible representation).

                           A     All 
 -------------------------------------
 All molecular orbitals:
  - Alpha                  99    99  
  - Beta                   99    99  
 -------------------------------------
 Alpha orbitals:
  - Frozen occupied        11    11  
  - Active occupied        14    14  
  - Active virtual         74    74  
  - Frozen virtual         0     0   
 -------------------------------------
 Beta orbitals:
  - Frozen occupied        11    11  
  - Active occupied        14    14  
  - Active virtual         74    74  
  - Frozen virtual         0     0   
 -------------------------------------

 Import integrals:   CPU 0.00 s  wall 0.00 s

 Import integrals:   CPU 15.23 s  wall 23.72 s

 MP2 amplitudes:   CPU 0.06 s  wall 1.19 s

Running a double precision version
           CCSD T amplitudes will be solved using DIIS.

           Start     Size      MaxIter   EConv     TConv     
           3         7         100       1.00e-07  1.00e-05  
 ------------------------------------------------------------------------------
           Energy (a.u.)   Ediff      Tdiff       Comment
 ------------------------------------------------------------------------------
         -2682.42329314                           
     1   -2682.40358799   1.97e-02   7.13e-01     
     2   -2682.42512955   2.15e-02   9.41e-02     
     3   -2682.42444043   6.89e-04   4.02e-02     
     4   -2682.42666866   2.23e-03   1.19e-02     Switched to DIIS steps.
     5   -2682.42745271   7.84e-04   1.10e-02     
     6   -2682.42749894   4.62e-05   2.16e-03     
     7   -2682.42751317   1.42e-05   1.35e-03     
     8   -2682.42752514   1.20e-05   5.96e-04     
     9   -2682.42752879   3.66e-06   3.72e-04     
    10   -2682.42752841   3.82e-07   8.46e-05     
    11   -2682.42752835   6.05e-08   3.77e-05     
    12   -2682.42752823   1.23e-07   1.45e-05     
    13   -2682.42752820   3.17e-08   4.07e-06     
 ------------------------------------------------------------------------------
         -2682.42752820                           CCSD T converged.

End of double precision
 SCF energy                 = -2681.78914622
 MP2 energy                 = -2682.42329314
 CCSD correlation energy     =    -0.63838198
 CCSD total energy           = -2682.42752820

 CCSD  T1^2 = 0.0109  T2^2 = 0.2162  Leading amplitudes:

 Amplitude    Orbitals with energies
 -0.0266       24 (A) A                  ->    28 (A) A                   
              -0.4191                          0.0729                     
 -0.0266       24 (A) B                  ->    28 (A) B                   
              -0.4191                          0.0729                     
 -0.0212       21 (A) A                  ->    27 (A) A                   
              -0.6390                          0.0520                     
 -0.0212       21 (A) B                  ->    27 (A) B                   
              -0.6390                          0.0520                     

 Amplitude    Orbitals with energies
 -0.0990       22 (A) A      22 (A) B    ->    28 (A) A      28 (A) B     
              -0.5917       -0.5917            0.0729        0.0729       
  0.0990       22 (A) A      22 (A) B    ->    28 (A) B      28 (A) A     
              -0.5917       -0.5917            0.0729        0.0729       
  0.0990       22 (A) B      22 (A) A    ->    28 (A) A      28 (A) B     
              -0.5917       -0.5917            0.0729        0.0729       
 -0.0990       22 (A) B      22 (A) A    ->    28 (A) B      28 (A) A     
              -0.5917       -0.5917            0.0729        0.0729       

 Computing CCSD intemediates for later calculations in double precision
 Finished.

Running a double precision version
           CCSD Lambda amplitudes will be solved using DIIS.
           Start     Size      MaxIter   EConv     LConv     
           3         7         100       1.00e-07  1.00e-05  
 ------------------------------------------------------------------------------
            Enorm      Ldiff       Comment
 ------------------------------------------------------------------------------
     1     4.72e-02   3.66e-02     
     2     1.09e-02   3.53e-03     
     3     4.60e-03   1.81e-03     
     4     2.89e-03   8.89e-04     Switched to DIIS steps.
     5     1.24e-03   6.24e-04     
     6     6.99e-04   2.32e-04     
     7     2.62e-04   8.69e-05     
     8     9.41e-05   1.18e-06     
     9     2.38e-05   5.66e-06     
    10     9.07e-06   1.38e-06     
    11     3.41e-06   2.85e-07     
    12     1.47e-06   7.19e-08     
    13     6.77e-07   1.03e-07     
    14     2.89e-07   9.82e-09     
    15     1.76e-07   2.18e-08     
    16     8.00e-08   7.75e-09     
 ------------------------------------------------------------------------------
                                   CCSD Lambda converged.

 Computing density matrices in double precision...
           Orbital response amplitudes will be solved using DIIS.
           Start     Size      MaxIter   EConv     LConv     
           3         7         100       1.00e-06  1.00e-06  
 ------------------------------------------------------------------------------
            Enorm      Ldiff       Comment
 ------------------------------------------------------------------------------
     1     1.05e-01   4.45e-03     
     2     1.43e-01   2.78e-02     
     3     2.23e-01   4.70e-02     
     4     2.17e-02   1.13e-01     Switched to DIIS steps.
     5     6.67e-03   2.24e-03     
     6     1.26e-03   6.93e-04     
     7     4.38e-04   4.77e-05     
     8     1.15e-04   4.46e-05     
     9     2.62e-05   1.11e-05     
    10     6.31e-06   2.23e-06     
    11     3.00e-06   4.13e-07     
    12     6.78e-07   9.66e-08     
 ------------------------------------------------------------------------------
                                   Orbital response converged.

 Computing density matrices... Done.
 CCSD calculation:   CPU 580.11 s  wall 170.70 s

Current path: /canmo/ccsd/grad/
/g1_bb_aa
/g1_bb_bb
/g1_o1o1
/g1_o1o2
/g1_o1v1
/g1_o2v1
/g1_v1v1
/g1p_bb_aa
/g1p_bb_bb
/g1s_bb_aa
/g1s_bb_bb
/g2_o1o1o1o1
/g2_o1o1o1v1
/g2_o1o1v1v1
/g2_o1v1o1v1
/g2_o1v1v1v1
/g2_v1v1v1v1
/w_bb_aa
/w_bb_bb
 Transferring MO TPDM to AO TPDM
 Transferring g2_o1o1o1o1
 Transferring g2_o1o1o1v1
 Transferring g2_o1o1v1v1
 Transferring g2_o1v1o1v1
 Transferring g2_o1v1v1v1
 Transferring g2_v1v1v1v1
 Adding separable TPDM
 Computing TPDM gradient
 --------------------------------------------------------
 2e gradient
  Atom          X               Y               Z
 --------------------------------------------------------
    1        -26.029941        3.784800        0.000000  
    2          8.341035      -16.533315        0.000000  
    3         13.433818       13.814440        0.000000  
    4          4.255088       -1.065925       -0.000000  
 --------------------------------------------------------
 --------------------------------------------------------
 Final gradient
  Atom          X               Y               Z
 --------------------------------------------------------
    1        -26.029941        3.784800        0.000000  
    2          8.341035      -16.533315        0.000000  
    3         13.433818       13.814440        0.000000  
    4          4.255088       -1.065925       -0.000000  
 --------------------------------------------------------
 Analytic gradient from two-electron contribution:   CPU 243.84 s  wall 163.69 s

 Total ccman2 time:   CPU 844.71 s  wall 372.56 s


 --------------------------------------------------------------

                    Orbital Energies (a.u.)
 --------------------------------------------------------------

 Alpha MOs
 -- Occupied --
******* -65.172 -58.532 -58.530 -58.530 -15.731 -15.679  -9.851
 -7.466  -7.456  -7.455  -3.206  -3.201  -3.201  -3.189  -3.189
 -1.429  -1.041  -0.889  -0.716  -0.639  -0.592  -0.427  -0.419
 -0.410
 -- Virtual --
  0.041   0.052   0.073   0.096   0.115   0.115   0.145   0.162
  0.187   0.214   0.231   0.247   0.248   0.272   0.307   0.338
  0.549   0.566   0.569   0.590   0.669   0.760   0.765   0.784
  0.790   0.820   0.921   0.957   0.958   1.044   1.050   1.104
  1.135   1.316   1.441   1.465   1.645   1.914   2.079   2.151
  2.180   2.254   2.321   2.355   2.595   2.658   2.706   2.873
  3.046   3.095   3.299   3.450   4.119   4.244   4.359   4.441
  4.546   4.563   4.579   4.608   4.793   4.940   5.391   7.175
  8.204   8.215   8.305  36.620  37.092  49.452 293.883 293.893
294.0081028.385
 --------------------------------------------------------------

          Ground-State Mulliken Net Atomic Charges

     Atom                 Charge (a.u.)
  ----------------------------------------
      1 Br                   -0.073390
      2 N                     0.019019
      3 N                    -0.185821
      4 H                     0.240193
  ----------------------------------------
  Sum of atomic charges =    -0.000000

 -----------------------------------------------------------------
                    Cartesian Multipole Moments
 -----------------------------------------------------------------
    Charge (ESU x 10^10)
                -0.0000
    Dipole Moment (Debye)
         X      -2.2100      Y       0.2937      Z      -0.0000
       Tot       2.2294
    Quadrupole Moments (Debye-Ang)
        XX     -21.2698     XY      -1.5484     YY     -32.9353
        XZ      -0.0000     YZ       0.0000     ZZ     -30.2926
    Octopole Moments (Debye-Ang^2)
       XXX      -6.8939    XXY       1.4050    XYY       8.9537
       YYY      -0.5566    XXZ      -0.0000    XYZ      -0.0000
       YYZ      -0.0000    XZZ       4.4313    YZZ      -0.0666
       ZZZ      -0.0000
    Hexadecapole Moments (Debye-Ang^3)
      XXXX    -192.3977   XXXY      -9.6748   XXYY     -62.8698
      XYYY      -2.0115   YYYY     -56.5152   XXXZ      -0.0000
      XXYZ       0.0000   XYYZ       0.0000   YYYZ       0.0000
      XXZZ     -52.9760   XYZZ      -0.5886   YYZZ     -14.6227
      XZZZ       0.0000   YZZZ       0.0000   ZZZZ     -34.1933
 -----------------------------------------------------------------
 DrvMan completing analytic gradient of the correlated energy
 Correlated dipole moment
            1
    1  -0.8694663
    2   0.1155634
    3  -0.0000000
 Energy read as -2682.427528197
 Full Analytical Gradient: (in a.u., or Hartree/Bohr)
             1             2             3             4
    1    0.00011422    0.00051572   -0.00061876   -0.00001118
    2   -0.00009681    0.00104334   -0.00094628   -0.00000026
    3   -0.00000000    0.00000000   -0.00000000    0.00000000
 Gradient time:  CPU 0.26 s  wall 1.62 s
 ----------------------------------------------------------------
             Standard Nuclear Orientation (Angstroms)
    I     Atom           X                Y                Z
 ----------------------------------------------------------------
    1      Br      0.7112297193    -0.0314365517     0.0000000000
    2      N      -1.1922157646     0.5533418090    -0.0000000000
    3      N      -1.9497302189    -0.3989121627     0.0000000000
    4      H      -2.8994182917     0.0122717853    -0.0000000000
 ----------------------------------------------------------------
 Nuclear Repulsion Energy =   145.4601042561 hartrees
 There are       25 alpha and       25 beta electrons

                       Distance Matrix (Angstroms)
             Br(  1)   N (  2)   N (  3)
   N (  2)  1.991248
   N (  3)  2.686214  1.216806
   H (  4)  3.610913  1.790893  1.034881

 Requested basis set is 6-311++G(d,p)
 There are 36 shells and 99 basis functions
 A cutoff of  1.0D-14 yielded    636 shell pairs
 There are      4972 function pairs (      5501 Cartesian)
 Smallest overlap matrix eigenvalue = 2.34E-04
 Guess MOs from SCF MO coefficient file

 -----------------------------------------------------------------------
  General SCF calculation program by
  Eric Jon Sundstrom, Paul Horn, Yuezhi Mao, Dmitri Zuev, Alec White,
  David Stuck, Shaama M.S., Shane Yost, Joonho Lee, David Small,
  Daniel Levine, Susi Lehtola, Hugh Burton, Evgeny Epifanovsky
 -----------------------------------------------------------------------
 Hartree-Fock
 using 4 threads for integral computing
 -------------------------------------------------------
 OpenMP Integral computing Module                
 Release: version 2.0, May 2017, Q-Chem Inc. Pleasanton 
 -------------------------------------------------------
 A restricted SCF calculation will be
 performed using DIIS
 SCF converges when DIIS error is below 1.0e-08
 ---------------------------------------
  Cycle       Energy         DIIS error
 ---------------------------------------
    1   -2681.7893442121      4.78e-05  
    2   -2681.7893469420      1.32e-05  
    3   -2681.7893472667      7.24e-06  
    4   -2681.7893473532      2.29e-06  
    5   -2681.7893473702      1.29e-06  
    6   -2681.7893473762      4.91e-07  
    7   -2681.7893473776      2.38e-07  
    8   -2681.7893473778      5.77e-08  
    9   -2681.7893473778      1.59e-08  
   10   -2681.7893473778      3.63e-09  Convergence criterion met
 ---------------------------------------
 SCF time:   CPU 5.00s  wall 5.00s 
 SCF   energy in the final basis set =    -2681.7893473778
 Total energy in the final basis set =    -2681.7893473778


 ------------------------------------------------------------------------------

   CCMAN2: suite of methods based on coupled cluster
           and equation of motion theories.

   Components:
   * libvmm-1.3-trunk
     by Evgeny Epifanovsky, Ilya Kaliman.
   * libtensor-2.5-trunk
     by Evgeny Epifanovsky, Michael Wormit, Dmitry Zuev, Sam Manzer, 
        Ilya Kaliman.
   * libcc-2.5-trunk
     by Evgeny Epifanovsky, Arik Landau, Tomasz Kus, Kirill Khistyaev, 
        Dmitry Zuev, Prashant Manohar, Xintian Feng, Anna Krylov, 
        Matthew Goldey, Alec White, Thomas Jagau, Kaushik Nanda, 
        Anastasia Gunina, Alexander Kunitsa, Joonho Lee.

   CCMAN original authors:
   Anna I. Krylov, C. David Sherrill, Steven R. Gwaltney,
   Edward F. C. Byrd (2000)
   Sergey V. Levchenko, Lyudmila V. Slipchenko, Tao Wang,
   Ana-Maria C. Cristian (2003)
   Piotr A. Pieniazek, C. Melania Oana, Evgeny Epifanovsky (2007)
   Prashant Manohar (2009)

 ------------------------------------------------------------------------------


 Allocating and initializing 3808MB of RAM...
 Calculation will run on 4 cores.


 Alpha MOs, Restricted
 -- Occupied --                  
-490.04  -65.17  -58.53  -58.53  -58.53  -15.73  -15.68   -9.85
  1 A     2 A     3 A     4 A     5 A     6 A     7 A     8 A                  
 -7.465  -7.456  -7.455  -3.205  -3.201  -3.201  -3.189  -3.189
  9 A    10 A    11 A    12 A    13 A    14 A    15 A    16 A                  
 -1.430  -1.042  -0.889  -0.716  -0.639  -0.592  -0.427  -0.419
 17 A    18 A    19 A    20 A    21 A    22 A    23 A    24 A                  
 -0.410
 25 A                                                                          
 -- Virtual --                   
  0.041   0.052   0.073   0.096   0.115   0.115   0.145   0.162
 26 A    27 A    28 A    29 A    30 A    31 A    32 A    33 A                  
  0.187   0.214   0.231   0.247   0.248   0.272   0.307   0.338
 34 A    35 A    36 A    37 A    38 A    39 A    40 A    41 A                  
  0.549   0.566   0.569   0.591   0.670   0.760   0.765   0.784
 42 A    43 A    44 A    45 A    46 A    47 A    48 A    49 A                  
  0.790   0.820   0.921   0.957   0.958   1.045   1.050   1.105
 50 A    51 A    52 A    53 A    54 A    55 A    56 A    57 A                  
  1.135   1.316   1.442   1.465   1.646   1.915   2.079   2.151
 58 A    59 A    60 A    61 A    62 A    63 A    64 A    65 A                  
  2.181   2.255   2.321   2.356   2.595   2.658   2.707   2.873
 66 A    67 A    68 A    69 A    70 A    71 A    72 A    73 A                  
  3.048   3.096   3.301   3.451   4.119   4.245   4.360   4.444
 74 A    75 A    76 A    77 A    78 A    79 A    80 A    81 A                  
  4.546   4.563   4.579   4.609   4.793   4.941   5.390   7.175
 82 A    83 A    84 A    85 A    86 A    87 A    88 A    89 A                  
  8.204   8.215   8.305  36.620  37.098  49.452 293.883 293.893
 90 A    91 A    92 A    93 A    94 A    95 A    96 A    97 A                  
294.0081028.385
 98 A    99 A                                                                  

 Beta MOs, Restricted
 -- Occupied --                  
-490.04  -65.17  -58.53  -58.53  -58.53  -15.73  -15.68   -9.85
  1 A     2 A     3 A     4 A     5 A     6 A     7 A     8 A                  
 -7.465  -7.456  -7.455  -3.205  -3.201  -3.201  -3.189  -3.189
  9 A    10 A    11 A    12 A    13 A    14 A    15 A    16 A                  
 -1.430  -1.042  -0.889  -0.716  -0.639  -0.592  -0.427  -0.419
 17 A    18 A    19 A    20 A    21 A    22 A    23 A    24 A                  
 -0.410
 25 A                                                                          
 -- Virtual --                   
  0.041   0.052   0.073   0.096   0.115   0.115   0.145   0.162
 26 A    27 A    28 A    29 A    30 A    31 A    32 A    33 A                  
  0.187   0.214   0.231   0.247   0.248   0.272   0.307   0.338
 34 A    35 A    36 A    37 A    38 A    39 A    40 A    41 A                  
  0.549   0.566   0.569   0.591   0.670   0.760   0.765   0.784
 42 A    43 A    44 A    45 A    46 A    47 A    48 A    49 A                  
  0.790   0.820   0.921   0.957   0.958   1.045   1.050   1.105
 50 A    51 A    52 A    53 A    54 A    55 A    56 A    57 A                  
  1.135   1.316   1.442   1.465   1.646   1.915   2.079   2.151
 58 A    59 A    60 A    61 A    62 A    63 A    64 A    65 A                  
  2.181   2.255   2.321   2.356   2.595   2.658   2.707   2.873
 66 A    67 A    68 A    69 A    70 A    71 A    72 A    73 A                  
  3.048   3.096   3.301   3.451   4.119   4.245   4.360   4.444
 74 A    75 A    76 A    77 A    78 A    79 A    80 A    81 A                  
  4.546   4.563   4.579   4.609   4.793   4.941   5.390   7.175
 82 A    83 A    84 A    85 A    86 A    87 A    88 A    89 A                  
  8.204   8.215   8.305  36.620  37.098  49.452 293.883 293.893
 90 A    91 A    92 A    93 A    94 A    95 A    96 A    97 A                  
294.0081028.385
 98 A    99 A                                                                  

 Occupation and symmetry of molecular orbitals

 Point group: C1 (1 irreducible representation).

                           A     All 
 -------------------------------------
 All molecular orbitals:
  - Alpha                  99    99  
  - Beta                   99    99  
 -------------------------------------
 Alpha orbitals:
  - Frozen occupied        11    11  
  - Active occupied        14    14  
  - Active virtual         74    74  
  - Frozen virtual         0     0   
 -------------------------------------
 Beta orbitals:
  - Frozen occupied        11    11  
  - Active occupied        14    14  
  - Active virtual         74    74  
  - Frozen virtual         0     0   
 -------------------------------------

 Import integrals:   CPU 0.00 s  wall 0.00 s

 Import integrals:   CPU 14.70 s  wall 23.27 s

 MP2 amplitudes:   CPU 0.06 s  wall 0.26 s

Running a double precision version
           CCSD T amplitudes will be solved using DIIS.

           Start     Size      MaxIter   EConv     TConv     
           3         7         100       1.00e-07  1.00e-05  
 ------------------------------------------------------------------------------
           Energy (a.u.)   Ediff      Tdiff       Comment
 ------------------------------------------------------------------------------
         -2682.42325758                           
     1   -2682.40364578   1.96e-02   7.13e-01     
     2   -2682.42512822   2.15e-02   9.40e-02     
     3   -2682.42445212   6.76e-04   4.01e-02     
     4   -2682.42667181   2.22e-03   1.18e-02     Switched to DIIS steps.
     5   -2682.42745309   7.81e-04   1.10e-02     
     6   -2682.42749906   4.60e-05   2.15e-03     
     7   -2682.42751331   1.43e-05   1.35e-03     
     8   -2682.42752526   1.19e-05   5.96e-04     
     9   -2682.42752888   3.62e-06   3.71e-04     
    10   -2682.42752851   3.78e-07   8.42e-05     
    11   -2682.42752844   6.24e-08   3.75e-05     
    12   -2682.42752832   1.23e-07   1.44e-05     
    13   -2682.42752829   3.17e-08   4.04e-06     
 ------------------------------------------------------------------------------
         -2682.42752829                           CCSD T converged.

End of double precision
 SCF energy                 = -2681.78934738
 MP2 energy                 = -2682.42325758
 CCSD correlation energy     =    -0.63818091
 CCSD total energy           = -2682.42752829

 CCSD  T1^2 = 0.0109  T2^2 = 0.2159  Leading amplitudes:

 Amplitude    Orbitals with energies
 -0.0266       24 (A) A                  ->    28 (A) A                   
              -0.4191                          0.0733                     
 -0.0266       24 (A) B                  ->    28 (A) B                   
              -0.4191                          0.0733                     
 -0.0211       21 (A) A                  ->    27 (A) A                   
              -0.6394                          0.0522                     
 -0.0211       21 (A) B                  ->    27 (A) B                   
              -0.6394                          0.0522                     

 Amplitude    Orbitals with energies
 -0.0985       22 (A) A      22 (A) B    ->    28 (A) A      28 (A) B     
              -0.5923       -0.5923            0.0733        0.0733       
  0.0985       22 (A) A      22 (A) B    ->    28 (A) B      28 (A) A     
              -0.5923       -0.5923            0.0733        0.0733       
  0.0985       22 (A) B      22 (A) A    ->    28 (A) A      28 (A) B     
              -0.5923       -0.5923            0.0733        0.0733       
 -0.0985       22 (A) B      22 (A) A    ->    28 (A) B      28 (A) A     
              -0.5923       -0.5923            0.0733        0.0733       

 Computing CCSD intemediates for later calculations in double precision
 Finished.

Running a double precision version
           CCSD Lambda amplitudes will be solved using DIIS.
           Start     Size      MaxIter   EConv     LConv     
           3         7         100       1.00e-07  1.00e-05  
 ------------------------------------------------------------------------------
            Enorm      Ldiff       Comment
 ------------------------------------------------------------------------------
     1     4.71e-02   3.65e-02     
     2     1.08e-02   3.53e-03     
     3     4.59e-03   1.80e-03     
     4     2.88e-03   8.88e-04     Switched to DIIS steps.
     5     1.24e-03   6.23e-04     
     6     6.98e-04   2.31e-04     
     7     2.61e-04   8.64e-05     
     8     9.35e-05   1.14e-06     
     9     2.37e-05   5.61e-06     
    10     9.05e-06   1.36e-06     
    11     3.42e-06   2.80e-07     
    12     1.48e-06   6.96e-08     
    13     6.83e-07   1.03e-07     
    14     2.93e-07   9.66e-09     
    15     1.78e-07   2.17e-08     
    16     8.11e-08   7.65e-09     
 ------------------------------------------------------------------------------
                                   CCSD Lambda converged.

 Computing density matrices in double precision...
           Orbital response amplitudes will be solved using DIIS.
           Start     Size      MaxIter   EConv     LConv     
           3         7         100       1.00e-06  1.00e-06  
 ------------------------------------------------------------------------------
            Enorm      Ldiff       Comment
 ------------------------------------------------------------------------------
     1     1.05e-01   4.37e-03     
     2     1.43e-01   2.76e-02     
     3     2.22e-01   4.65e-02     
     4     2.15e-02   1.12e-01     Switched to DIIS steps.
     5     6.63e-03   2.17e-03     
     6     1.26e-03   6.90e-04     
     7     4.38e-04   4.92e-05     
     8     1.14e-04   4.45e-05     
     9     2.59e-05   1.11e-05     
    10     6.21e-06   2.24e-06     
    11     2.95e-06   4.12e-07     
    12     6.69e-07   9.76e-08     
 ------------------------------------------------------------------------------
                                   Orbital response converged.

 Computing density matrices... Done.
 CCSD calculation:   CPU 580.90 s  wall 187.65 s

Current path: /canmo/ccsd/grad/
/g1_bb_aa
/g1_bb_bb
/g1_o1o1
/g1_o1o2
/g1_o1v1
/g1_o2v1
/g1_v1v1
/g1p_bb_aa
/g1p_bb_bb
/g1s_bb_aa
/g1s_bb_bb
/g2_o1o1o1o1
/g2_o1o1o1v1
/g2_o1o1v1v1
/g2_o1v1o1v1
/g2_o1v1v1v1
/g2_v1v1v1v1
/w_bb_aa
/w_bb_bb
 Transferring MO TPDM to AO TPDM
 Transferring g2_o1o1o1o1
 Transferring g2_o1o1o1v1
 Transferring g2_o1o1v1v1
 Transferring g2_o1v1o1v1
 Transferring g2_o1v1v1v1
 Transferring g2_v1v1v1v1
 Adding separable TPDM
 Computing TPDM gradient
 --------------------------------------------------------
 2e gradient
  Atom          X               Y               Z
 --------------------------------------------------------
    1        -26.036558        3.763640       -0.000000  
    2          8.319935      -16.521390        0.000000  
    3         13.459459       13.824628       -0.000000  
    4          4.257164       -1.066878       -0.000000  
 --------------------------------------------------------
 --------------------------------------------------------
 Final gradient
  Atom          X               Y               Z
 --------------------------------------------------------
    1        -26.036558        3.763640       -0.000000  
    2          8.319935      -16.521390        0.000000  
    3         13.459459       13.824628       -0.000000  
    4          4.257164       -1.066878       -0.000000  
 --------------------------------------------------------
 Analytic gradient from two-electron contribution:   CPU 243.90 s  wall 187.84 s

 Total ccman2 time:   CPU 845.27 s  wall 408.19 s


 --------------------------------------------------------------

                    Orbital Energies (a.u.)
 --------------------------------------------------------------

 Alpha MOs
 -- Occupied --
******* -65.172 -58.532 -58.530 -58.530 -15.730 -15.679  -9.851
 -7.465  -7.456  -7.455  -3.205  -3.201  -3.201  -3.189  -3.189
 -1.430  -1.042  -0.889  -0.716  -0.639  -0.592  -0.427  -0.419
 -0.410
 -- Virtual --
  0.041   0.052   0.073   0.096   0.115   0.115   0.145   0.162
  0.187   0.214   0.231   0.247   0.248   0.272   0.307   0.338
  0.549   0.566   0.569   0.591   0.670   0.760   0.765   0.784
  0.790   0.820   0.921   0.957   0.958   1.045   1.050   1.105
  1.135   1.316   1.442   1.465   1.646   1.915   2.079   2.151
  2.181   2.255   2.321   2.356   2.595   2.658   2.707   2.873
  3.048   3.096   3.301   3.451   4.119   4.245   4.360   4.444
  4.546   4.563   4.579   4.609   4.793   4.941   5.390   7.175
  8.204   8.215   8.305  36.620  37.098  49.452 293.883 293.893
294.0081028.385
 --------------------------------------------------------------

          Ground-State Mulliken Net Atomic Charges

     Atom                 Charge (a.u.)
  ----------------------------------------
      1 Br                   -0.073658
      2 N                     0.019050
      3 N                    -0.185808
      4 H                     0.240416
  ----------------------------------------
  Sum of atomic charges =     0.000000

 -----------------------------------------------------------------
                    Cartesian Multipole Moments
 -----------------------------------------------------------------
    Charge (ESU x 10^10)
                 0.0000
    Dipole Moment (Debye)
         X      -2.2152      Y       0.2943      Z      -0.0000
       Tot       2.2346
    Quadrupole Moments (Debye-Ang)
        XX     -21.2617     XY      -1.5456     YY     -32.9352
        XZ      -0.0000     YZ       0.0000     ZZ     -30.2891
    Octopole Moments (Debye-Ang^2)
       XXX      -6.9294    XXY       1.4289    XYY       8.9457
       YYY      -0.5154    XXZ      -0.0000    XYZ      -0.0000
       YYZ      -0.0000    XZZ       4.4229    YZZ      -0.0550
       ZZZ      -0.0000
    Hexadecapole Moments (Debye-Ang^3)
      XXXX    -192.2994   XXXY      -9.7169   XXYY     -62.8577
      XYYY      -2.0560   YYYY     -56.4422   XXXZ      -0.0000
      XXYZ       0.0000   XYYZ       0.0000   YYYZ       0.0000
      XXZZ     -52.9632   XYZZ      -0.6004   YYZZ     -14.6110
      XZZZ       0.0000   YZZZ       0.0000   ZZZZ     -34.1888
 -----------------------------------------------------------------
 DrvMan completing analytic gradient of the correlated energy
 Correlated dipole moment
            1
    1  -0.8715122
    2   0.1157780
    3  -0.0000000
 Energy read as -2682.427528288
 Full Analytical Gradient: (in a.u., or Hartree/Bohr)
             1             2             3             4
    1   -0.00011257   -0.00046413    0.00059193   -0.00001523
    2    0.00010111   -0.00099761    0.00089709   -0.00000059
    3   -0.00000000    0.00000000   -0.00000000    0.00000000
 Gradient time:  CPU 0.27 s  wall 2.11 s
 ----------------------------------------------------------------
             Standard Nuclear Orientation (Angstroms)
    I     Atom           X                Y                Z
 ----------------------------------------------------------------
    1      Br      0.7112297193    -0.0314365517     0.0000000000
    2      N      -1.1922157646     0.5543418090     0.0010000000
    3      N      -1.9497302189    -0.3989121627     0.0000000000
    4      H      -2.8994182917     0.0122717853    -0.0000000000
 ----------------------------------------------------------------
 Nuclear Repulsion Energy =   145.4364316327 hartrees
 There are       25 alpha and       25 beta electrons

                       Distance Matrix (Angstroms)
             Br(  1)   N (  2)   N (  3)
   N (  2)  1.991543
   N (  3)  2.686214  1.217589
   H (  4)  3.610913  1.791196  1.034881

 Requested basis set is 6-311++G(d,p)
 There are 36 shells and 99 basis functions
 A cutoff of  1.0D-14 yielded    636 shell pairs
 There are      4972 function pairs (      5501 Cartesian)
 Smallest overlap matrix eigenvalue = 2.35E-04
 Guess MOs from SCF MO coefficient file

 -----------------------------------------------------------------------
  General SCF calculation program by
  Eric Jon Sundstrom, Paul Horn, Yuezhi Mao, Dmitri Zuev, Alec White,
  David Stuck, Shaama M.S., Shane Yost, Joonho Lee, David Small,
  Daniel Levine, Susi Lehtola, Hugh Burton, Evgeny Epifanovsky
 -----------------------------------------------------------------------
 Hartree-Fock
 using 4 threads for integral computing
 -------------------------------------------------------
 OpenMP Integral computing Module                
 Release: version 2.0, May 2017, Q-Chem Inc. Pleasanton 
 -------------------------------------------------------
 A restricted SCF calculation will be
 performed using DIIS
 SCF converges when DIIS error is below 1.0e-08
 ---------------------------------------
  Cycle       Energy         DIIS error
 ---------------------------------------
    1   -2681.7892462203      2.99e-05  
    2   -2681.7892475087      8.56e-06  
    3   -2681.7892476931      4.66e-06  
    4   -2681.7892477410      1.89e-06  
    5   -2681.7892477572      1.16e-06  
    6   -2681.7892477642      5.40e-07  
    7   -2681.7892477666      2.34e-07  
    8   -2681.7892477669      1.07e-07  
    9   -2681.7892477669      4.86e-08  
   10   -2681.7892477670      1.44e-08  
   11   -2681.7892477670      3.15e-09  Convergence criterion met
 ---------------------------------------
 SCF time:   CPU 5.43s  wall 7.00s 
 SCF   energy in the final basis set =    -2681.7892477670
 Total energy in the final basis set =    -2681.7892477670


 ------------------------------------------------------------------------------

   CCMAN2: suite of methods based on coupled cluster
           and equation of motion theories.

   Components:
   * libvmm-1.3-trunk
     by Evgeny Epifanovsky, Ilya Kaliman.
   * libtensor-2.5-trunk
     by Evgeny Epifanovsky, Michael Wormit, Dmitry Zuev, Sam Manzer, 
        Ilya Kaliman.
   * libcc-2.5-trunk
     by Evgeny Epifanovsky, Arik Landau, Tomasz Kus, Kirill Khistyaev, 
        Dmitry Zuev, Prashant Manohar, Xintian Feng, Anna Krylov, 
        Matthew Goldey, Alec White, Thomas Jagau, Kaushik Nanda, 
        Anastasia Gunina, Alexander Kunitsa, Joonho Lee.

   CCMAN original authors:
   Anna I. Krylov, C. David Sherrill, Steven R. Gwaltney,
   Edward F. C. Byrd (2000)
   Sergey V. Levchenko, Lyudmila V. Slipchenko, Tao Wang,
   Ana-Maria C. Cristian (2003)
   Piotr A. Pieniazek, C. Melania Oana, Evgeny Epifanovsky (2007)
   Prashant Manohar (2009)

 ------------------------------------------------------------------------------


 Allocating and initializing 3808MB of RAM...
 Calculation will run on 4 cores.


 Alpha MOs, Restricted
 -- Occupied --                  
-490.04  -65.17  -58.53  -58.53  -58.53  -15.73  -15.68   -9.85
  1 A     2 A     3 A     4 A     5 A     6 A     7 A     8 A                  
 -7.466  -7.456  -7.455  -3.205  -3.201  -3.201  -3.189  -3.189
  9 A    10 A    11 A    12 A    13 A    14 A    15 A    16 A                  
 -1.430  -1.042  -0.889  -0.716  -0.639  -0.592  -0.427  -0.419
 17 A    18 A    19 A    20 A    21 A    22 A    23 A    24 A                  
 -0.410
 25 A                                                                          
 -- Virtual --                   
  0.041   0.052   0.073   0.096   0.115   0.115   0.145   0.162
 26 A    27 A    28 A    29 A    30 A    31 A    32 A    33 A                  
  0.187   0.214   0.231   0.247   0.248   0.272   0.307   0.338
 34 A    35 A    36 A    37 A    38 A    39 A    40 A    41 A                  
  0.549   0.566   0.569   0.590   0.669   0.760   0.765   0.784
 42 A    43 A    44 A    45 A    46 A    47 A    48 A    49 A                  
  0.790   0.820   0.921   0.957   0.958   1.044   1.050   1.104
 50 A    51 A    52 A    53 A    54 A    55 A    56 A    57 A                  
  1.135   1.316   1.442   1.465   1.645   1.914   2.079   2.151
 58 A    59 A    60 A    61 A    62 A    63 A    64 A    65 A                  
  2.180   2.254   2.321   2.355   2.595   2.658   2.707   2.873
 66 A    67 A    68 A    69 A    70 A    71 A    72 A    73 A                  
  3.047   3.096   3.300   3.450   4.119   4.244   4.360   4.443
 74 A    75 A    76 A    77 A    78 A    79 A    80 A    81 A                  
  4.546   4.563   4.579   4.609   4.793   4.940   5.391   7.175
 82 A    83 A    84 A    85 A    86 A    87 A    88 A    89 A                  
  8.204   8.215   8.305  36.620  37.095  49.452 293.883 293.893
 90 A    91 A    92 A    93 A    94 A    95 A    96 A    97 A                  
294.0081028.385
 98 A    99 A                                                                  

 Beta MOs, Restricted
 -- Occupied --                  
-490.04  -65.17  -58.53  -58.53  -58.53  -15.73  -15.68   -9.85
  1 A     2 A     3 A     4 A     5 A     6 A     7 A     8 A                  
 -7.466  -7.456  -7.455  -3.205  -3.201  -3.201  -3.189  -3.189
  9 A    10 A    11 A    12 A    13 A    14 A    15 A    16 A                  
 -1.430  -1.042  -0.889  -0.716  -0.639  -0.592  -0.427  -0.419
 17 A    18 A    19 A    20 A    21 A    22 A    23 A    24 A                  
 -0.410
 25 A                                                                          
 -- Virtual --                   
  0.041   0.052   0.073   0.096   0.115   0.115   0.145   0.162
 26 A    27 A    28 A    29 A    30 A    31 A    32 A    33 A                  
  0.187   0.214   0.231   0.247   0.248   0.272   0.307   0.338
 34 A    35 A    36 A    37 A    38 A    39 A    40 A    41 A                  
  0.549   0.566   0.569   0.590   0.669   0.760   0.765   0.784
 42 A    43 A    44 A    45 A    46 A    47 A    48 A    49 A                  
  0.790   0.820   0.921   0.957   0.958   1.044   1.050   1.104
 50 A    51 A    52 A    53 A    54 A    55 A    56 A    57 A                  
  1.135   1.316   1.442   1.465   1.645   1.914   2.079   2.151
 58 A    59 A    60 A    61 A    62 A    63 A    64 A    65 A                  
  2.180   2.254   2.321   2.355   2.595   2.658   2.707   2.873
 66 A    67 A    68 A    69 A    70 A    71 A    72 A    73 A                  
  3.047   3.096   3.300   3.450   4.119   4.244   4.360   4.443
 74 A    75 A    76 A    77 A    78 A    79 A    80 A    81 A                  
  4.546   4.563   4.579   4.609   4.793   4.940   5.391   7.175
 82 A    83 A    84 A    85 A    86 A    87 A    88 A    89 A                  
  8.204   8.215   8.305  36.620  37.095  49.452 293.883 293.893
 90 A    91 A    92 A    93 A    94 A    95 A    96 A    97 A                  
294.0081028.385
 98 A    99 A                                                                  

 Occupation and symmetry of molecular orbitals

 Point group: C1 (1 irreducible representation).

                           A     All 
 -------------------------------------
 All molecular orbitals:
  - Alpha                  99    99  
  - Beta                   99    99  
 -------------------------------------
 Alpha orbitals:
  - Frozen occupied        11    11  
  - Active occupied        14    14  
  - Active virtual         74    74  
  - Frozen virtual         0     0   
 -------------------------------------
 Beta orbitals:
  - Frozen occupied        11    11  
  - Active occupied        14    14  
  - Active virtual         74    74  
  - Frozen virtual         0     0   
 -------------------------------------

 Import integrals:   CPU 0.00 s  wall 0.00 s

 Import integrals:   CPU 15.02 s  wall 30.51 s

 MP2 amplitudes:   CPU 0.06 s  wall 0.27 s

Running a double precision version
           CCSD T amplitudes will be solved using DIIS.

           Start     Size      MaxIter   EConv     TConv     
           3         7         100       1.00e-07  1.00e-05  
 ------------------------------------------------------------------------------
           Energy (a.u.)   Ediff      Tdiff       Comment
 ------------------------------------------------------------------------------
         -2682.42327625                           
     1   -2682.40361786   1.97e-02   7.13e-01     
     2   -2682.42512982   2.15e-02   9.41e-02     
     3   -2682.42444723   6.83e-04   4.01e-02     
     4   -2682.42667118   2.22e-03   1.18e-02     Switched to DIIS steps.
     5   -2682.42745385   7.83e-04   1.10e-02     
     6   -2682.42749994   4.61e-05   2.16e-03     
     7   -2682.42751419   1.42e-05   1.35e-03     
     8   -2682.42752614   1.20e-05   5.96e-04     
     9   -2682.42752979   3.64e-06   3.71e-04     
    10   -2682.42752941   3.80e-07   8.44e-05     
    11   -2682.42752934   6.15e-08   3.76e-05     
    12   -2682.42752922   1.23e-07   1.45e-05     
    13   -2682.42752919   3.17e-08   4.05e-06     
 ------------------------------------------------------------------------------
         -2682.42752919                           CCSD T converged.

End of double precision
 SCF energy                 = -2681.78924777
 MP2 energy                 = -2682.42327625
 CCSD correlation energy     =    -0.63828142
 CCSD total energy           = -2682.42752919

 CCSD  T1^2 = 0.0109  T2^2 = 0.2160  Leading amplitudes:

 Amplitude    Orbitals with energies
 -0.0266       24 (A) A                  ->    28 (A) A                   
              -0.4191                          0.0731                     
 -0.0266       24 (A) B                  ->    28 (A) B                   
              -0.4191                          0.0731                     
 -0.0211       21 (A) A                  ->    27 (A) A                   
              -0.6392                          0.0521                     
 -0.0211       21 (A) B                  ->    27 (A) B                   
              -0.6392                          0.0521                     

 Amplitude    Orbitals with energies
 -0.0987       22 (A) A      22 (A) B    ->    28 (A) A      28 (A) B     
              -0.5920       -0.5920            0.0731        0.0731       
  0.0987       22 (A) A      22 (A) B    ->    28 (A) B      28 (A) A     
              -0.5920       -0.5920            0.0731        0.0731       
  0.0987       22 (A) B      22 (A) A    ->    28 (A) A      28 (A) B     
              -0.5920       -0.5920            0.0731        0.0731       
 -0.0987       22 (A) B      22 (A) A    ->    28 (A) B      28 (A) A     
              -0.5920       -0.5920            0.0731        0.0731       

 Computing CCSD intemediates for later calculations in double precision
 Finished.

Running a double precision version
           CCSD Lambda amplitudes will be solved using DIIS.
           Start     Size      MaxIter   EConv     LConv     
           3         7         100       1.00e-07  1.00e-05  
 ------------------------------------------------------------------------------
            Enorm      Ldiff       Comment
 ------------------------------------------------------------------------------
     1     4.71e-02   3.65e-02     
     2     1.08e-02   3.53e-03     
     3     4.59e-03   1.81e-03     
     4     2.89e-03   8.89e-04     Switched to DIIS steps.
     5     1.24e-03   6.23e-04     
     6     6.99e-04   2.31e-04     
     7     2.61e-04   8.66e-05     
     8     9.38e-05   1.16e-06     
     9     2.38e-05   5.63e-06     
    10     9.06e-06   1.37e-06     
    11     3.42e-06   2.82e-07     
    12     1.48e-06   7.08e-08     
    13     6.80e-07   1.03e-07     
    14     2.91e-07   9.74e-09     
    15     1.77e-07   2.18e-08     
    16     8.08e-08   7.70e-09     
 ------------------------------------------------------------------------------
                                   CCSD Lambda converged.

 Computing density matrices in double precision...
           Orbital response amplitudes will be solved using DIIS.
           Start     Size      MaxIter   EConv     LConv     
           3         7         100       1.00e-06  1.00e-06  
 ------------------------------------------------------------------------------
            Enorm      Ldiff       Comment
 ------------------------------------------------------------------------------
     1     1.05e-01   4.41e-03     
     2     1.43e-01   2.77e-02     
     3     2.22e-01   4.67e-02     
     4     2.16e-02   1.12e-01     Switched to DIIS steps.
     5     6.65e-03   2.20e-03     
     6     1.26e-03   6.92e-04     
     7     4.38e-04   4.84e-05     
     8     1.14e-04   4.45e-05     
     9     2.61e-05   1.11e-05     
    10     6.26e-06   2.24e-06     
    11     2.97e-06   4.13e-07     
    12     6.74e-07   9.71e-08     
 ------------------------------------------------------------------------------
                                   Orbital response converged.

 Computing density matrices... Done.
 CCSD calculation:   CPU 579.01 s  wall 173.32 s

Current path: /canmo/ccsd/grad/
/g1_bb_aa
/g1_bb_bb
/g1_o1o1
/g1_o1o2
/g1_o1v1
/g1_o2v1
/g1_v1v1
/g1p_bb_aa
/g1p_bb_bb
/g1s_bb_aa
/g1s_bb_bb
/g2_o1o1o1o1
/g2_o1o1o1v1
/g2_o1o1v1v1
/g2_o1v1o1v1
/g2_o1v1v1v1
/g2_v1v1v1v1
/w_bb_aa
/w_bb_bb
 Transferring MO TPDM to AO TPDM
 Transferring g2_o1o1o1o1
 Transferring g2_o1o1o1v1
 Transferring g2_o1o1v1v1
 Transferring g2_o1v1o1v1
 Transferring g2_o1v1v1v1
 Transferring g2_v1v1v1v1
 Adding separable TPDM
 Computing TPDM gradient
 --------------------------------------------------------
 2e gradient
  Atom          X               Y               Z
 --------------------------------------------------------
    1        -26.033258        3.774227        0.009102  
    2          8.330502      -16.527368       -0.021366  
    3         13.446628       13.819542        0.010940  
    4          4.256128       -1.066401        0.001323  
 --------------------------------------------------------
 --------------------------------------------------------
 Final gradient
  Atom          X               Y               Z
 --------------------------------------------------------
    1        -26.033258        3.774227        0.009102  
    2          8.330502      -16.527368       -0.021366  
    3         13.446628       13.819542        0.010940  
    4          4.256128       -1.066401        0.001323  
 --------------------------------------------------------
 Analytic gradient from two-electron contribution:   CPU 243.42 s  wall 175.96 s

 Total ccman2 time:   CPU 843.66 s  wall 389.60 s


 --------------------------------------------------------------

                    Orbital Energies (a.u.)
 --------------------------------------------------------------

 Alpha MOs
 -- Occupied --
******* -65.172 -58.532 -58.530 -58.530 -15.730 -15.679  -9.851
 -7.466  -7.456  -7.455  -3.205  -3.201  -3.201  -3.189  -3.189
 -1.430  -1.042  -0.889  -0.716  -0.639  -0.592  -0.427  -0.419
 -0.410
 -- Virtual --
  0.041   0.052   0.073   0.096   0.115   0.115   0.145   0.162
  0.187   0.214   0.231   0.247   0.248   0.272   0.307   0.338
  0.549   0.566   0.569   0.590   0.669   0.760   0.765   0.784
  0.790   0.820   0.921   0.957   0.958   1.044   1.050   1.104
  1.135   1.316   1.442   1.465   1.645   1.914   2.079   2.151
  2.180   2.254   2.321   2.355   2.595   2.658   2.707   2.873
  3.047   3.096   3.300   3.450   4.119   4.244   4.360   4.443
  4.546   4.563   4.579   4.609   4.793   4.940   5.391   7.175
  8.204   8.215   8.305  36.620  37.095  49.452 293.883 293.893
294.0081028.385
 --------------------------------------------------------------

          Ground-State Mulliken Net Atomic Charges

     Atom                 Charge (a.u.)
  ----------------------------------------
      1 Br                   -0.073524
      2 N                     0.019034
      3 N                    -0.185815
      4 H                     0.240304
  ----------------------------------------
  Sum of atomic charges =    -0.000000

 -----------------------------------------------------------------
                    Cartesian Multipole Moments
 -----------------------------------------------------------------
    Charge (ESU x 10^10)
                -0.0000
    Dipole Moment (Debye)
         X      -2.2126      Y       0.2940      Z      -0.0001
       Tot       2.2320
    Quadrupole Moments (Debye-Ang)
        XX     -21.2658     XY      -1.5470     YY     -32.9352
        XZ      -0.0013     YZ      -0.0025     ZZ     -30.2909
    Octopole Moments (Debye-Ang^2)
       XXX      -6.9117    XXY       1.4169    XYY       8.9497
       YYY      -0.5360    XXZ      -0.0073    XYZ       0.0045
       YYZ      -0.0066    XZZ       4.4271    YZZ      -0.0608
       ZZZ      -0.0154
    Hexadecapole Moments (Debye-Ang^3)
      XXXX    -192.3486   XXXY      -9.6958   XXYY     -62.8637
      XYYY      -2.0337   YYYY     -56.4787   XXXZ       0.0136
      XXYZ      -0.0093   XYYZ       0.0073   YYYZ      -0.0139
      XXZZ     -52.9696   XYZZ      -0.5945   YYZZ     -14.6169
      XZZZ       0.0173   YZZZ      -0.0107   ZZZZ     -34.1911
 -----------------------------------------------------------------
 DrvMan completing analytic gradient of the correlated energy
 Correlated dipole moment
            1
    1  -0.8704869
    2   0.1156709
    3  -0.0000451
 Energy read as -2682.427529189
 Full Analytical Gradient: (in a.u., or Hartree/Bohr)
             1             2             3             4
    1    0.00000109    0.00002802   -0.00001588   -0.00001324
    2    0.00000208    0.00002539   -0.00002703   -0.00000044
    3   -0.00001712    0.00002033    0.00002855   -0.00003176
 Gradient time:  CPU 0.27 s  wall 1.74 s
 ----------------------------------------------------------------
             Standard Nuclear Orientation (Angstroms)
    I     Atom           X                Y                Z
 ----------------------------------------------------------------
    1      Br      0.7112297193    -0.0314365517     0.0000000000
    2      N      -1.1922157646     0.5543418090    -0.0000000000
    3      N      -1.9487302189    -0.3989121627     0.0000000000
    4      H      -2.8994182917     0.0122717853    -0.0000000000
 ----------------------------------------------------------------
 Nuclear Repulsion Energy =   145.4619635006 hartrees
 There are       25 alpha and       25 beta electrons

                       Distance Matrix (Angstroms)
             Br(  1)   N (  2)   N (  3)
   N (  2)  1.991542
   N (  3)  2.685223  1.216966
   H (  4)  3.610913  1.791195  1.035799

 Requested basis set is 6-311++G(d,p)
 There are 36 shells and 99 basis functions
 A cutoff of  1.0D-14 yielded    636 shell pairs
 There are      4972 function pairs (      5501 Cartesian)
 Smallest overlap matrix eigenvalue = 2.34E-04
 Guess MOs from SCF MO coefficient file

 -----------------------------------------------------------------------
  General SCF calculation program by
  Eric Jon Sundstrom, Paul Horn, Yuezhi Mao, Dmitri Zuev, Alec White,
  David Stuck, Shaama M.S., Shane Yost, Joonho Lee, David Small,
  Daniel Levine, Susi Lehtola, Hugh Burton, Evgeny Epifanovsky
 -----------------------------------------------------------------------
 Hartree-Fock
 using 4 threads for integral computing
 -------------------------------------------------------
 OpenMP Integral computing Module                
 Release: version 2.0, May 2017, Q-Chem Inc. Pleasanton 
 -------------------------------------------------------
 A restricted SCF calculation will be
 performed using DIIS
 SCF converges when DIIS error is below 1.0e-08
 ---------------------------------------
  Cycle       Energy         DIIS error
 ---------------------------------------
    1   -2681.7892920868      3.09e-05  
    2   -2681.7892934326      8.68e-06  
    3   -2681.7892936002      5.40e-06  
    4   -2681.7892936463      1.91e-06  
    5   -2681.7892936633      9.60e-07  
    6   -2681.7892936697      4.77e-07  
    7   -2681.7892936715      1.71e-07  
    8   -2681.7892936717      7.40e-08  
    9   -2681.7892936718      4.20e-08  
   10   -2681.7892936718      1.42e-08  
   11   -2681.7892936718      3.37e-09  Convergence criterion met
 ---------------------------------------
 SCF time:   CPU 5.56s  wall 6.00s 
 SCF   energy in the final basis set =    -2681.7892936718
 Total energy in the final basis set =    -2681.7892936718


 ------------------------------------------------------------------------------

   CCMAN2: suite of methods based on coupled cluster
           and equation of motion theories.

   Components:
   * libvmm-1.3-trunk
     by Evgeny Epifanovsky, Ilya Kaliman.
   * libtensor-2.5-trunk
     by Evgeny Epifanovsky, Michael Wormit, Dmitry Zuev, Sam Manzer, 
        Ilya Kaliman.
   * libcc-2.5-trunk
     by Evgeny Epifanovsky, Arik Landau, Tomasz Kus, Kirill Khistyaev, 
        Dmitry Zuev, Prashant Manohar, Xintian Feng, Anna Krylov, 
        Matthew Goldey, Alec White, Thomas Jagau, Kaushik Nanda, 
        Anastasia Gunina, Alexander Kunitsa, Joonho Lee.

   CCMAN original authors:
   Anna I. Krylov, C. David Sherrill, Steven R. Gwaltney,
   Edward F. C. Byrd (2000)
   Sergey V. Levchenko, Lyudmila V. Slipchenko, Tao Wang,
   Ana-Maria C. Cristian (2003)
   Piotr A. Pieniazek, C. Melania Oana, Evgeny Epifanovsky (2007)
   Prashant Manohar (2009)

 ------------------------------------------------------------------------------


 Allocating and initializing 3808MB of RAM...
 Calculation will run on 4 cores.


 Alpha MOs, Restricted
 -- Occupied --                  
-490.04  -65.17  -58.53  -58.53  -58.53  -15.73  -15.68   -9.85
  1 A     2 A     3 A     4 A     5 A     6 A     7 A     8 A                  
 -7.465  -7.455  -7.455  -3.205  -3.201  -3.201  -3.189  -3.189
  9 A    10 A    11 A    12 A    13 A    14 A    15 A    16 A                  
 -1.430  -1.041  -0.889  -0.716  -0.639  -0.592  -0.427  -0.419
 17 A    18 A    19 A    20 A    21 A    22 A    23 A    24 A                  
 -0.410
 25 A                                                                          
 -- Virtual --                   
  0.041   0.052   0.073   0.096   0.115   0.115   0.145   0.162
 26 A    27 A    28 A    29 A    30 A    31 A    32 A    33 A                  
  0.187   0.214   0.231   0.247   0.248   0.272   0.307   0.338
 34 A    35 A    36 A    37 A    38 A    39 A    40 A    41 A                  
  0.549   0.566   0.569   0.591   0.669   0.760   0.765   0.784
 42 A    43 A    44 A    45 A    46 A    47 A    48 A    49 A                  
  0.790   0.820   0.921   0.957   0.958   1.044   1.050   1.104
 50 A    51 A    52 A    53 A    54 A    55 A    56 A    57 A                  
  1.135   1.316   1.442   1.465   1.645   1.915   2.078   2.151
 58 A    59 A    60 A    61 A    62 A    63 A    64 A    65 A                  
  2.180   2.254   2.321   2.355   2.595   2.657   2.707   2.873
 66 A    67 A    68 A    69 A    70 A    71 A    72 A    73 A                  
  3.047   3.096   3.300   3.450   4.119   4.244   4.360   4.444
 74 A    75 A    76 A    77 A    78 A    79 A    80 A    81 A                  
  4.546   4.563   4.579   4.609   4.792   4.941   5.389   7.175
 82 A    83 A    84 A    85 A    86 A    87 A    88 A    89 A                  
  8.204   8.215   8.305  36.619  37.097  49.452 293.883 293.893
 90 A    91 A    92 A    93 A    94 A    95 A    96 A    97 A                  
294.0081028.385
 98 A    99 A                                                                  

 Beta MOs, Restricted
 -- Occupied --                  
-490.04  -65.17  -58.53  -58.53  -58.53  -15.73  -15.68   -9.85
  1 A     2 A     3 A     4 A     5 A     6 A     7 A     8 A                  
 -7.465  -7.455  -7.455  -3.205  -3.201  -3.201  -3.189  -3.189
  9 A    10 A    11 A    12 A    13 A    14 A    15 A    16 A                  
 -1.430  -1.041  -0.889  -0.716  -0.639  -0.592  -0.427  -0.419
 17 A    18 A    19 A    20 A    21 A    22 A    23 A    24 A                  
 -0.410
 25 A                                                                          
 -- Virtual --                   
  0.041   0.052   0.073   0.096   0.115   0.115   0.145   0.162
 26 A    27 A    28 A    29 A    30 A    31 A    32 A    33 A                  
  0.187   0.214   0.231   0.247   0.248   0.272   0.307   0.338
 34 A    35 A    36 A    37 A    38 A    39 A    40 A    41 A                  
  0.549   0.566   0.569   0.591   0.669   0.760   0.765   0.784
 42 A    43 A    44 A    45 A    46 A    47 A    48 A    49 A                  
  0.790   0.820   0.921   0.957   0.958   1.044   1.050   1.104
 50 A    51 A    52 A    53 A    54 A    55 A    56 A    57 A                  
  1.135   1.316   1.442   1.465   1.645   1.915   2.078   2.151
 58 A    59 A    60 A    61 A    62 A    63 A    64 A    65 A                  
  2.180   2.254   2.321   2.355   2.595   2.657   2.707   2.873
 66 A    67 A    68 A    69 A    70 A    71 A    72 A    73 A                  
  3.047   3.096   3.300   3.450   4.119   4.244   4.360   4.444
 74 A    75 A    76 A    77 A    78 A    79 A    80 A    81 A                  
  4.546   4.563   4.579   4.609   4.792   4.941   5.389   7.175
 82 A    83 A    84 A    85 A    86 A    87 A    88 A    89 A                  
  8.204   8.215   8.305  36.619  37.097  49.452 293.883 293.893
 90 A    91 A    92 A    93 A    94 A    95 A    96 A    97 A                  
294.0081028.385
 98 A    99 A                                                                  

 Occupation and symmetry of molecular orbitals

 Point group: C1 (1 irreducible representation).

                           A     All 
 -------------------------------------
 All molecular orbitals:
  - Alpha                  99    99  
  - Beta                   99    99  
 -------------------------------------
 Alpha orbitals:
  - Frozen occupied        11    11  
  - Active occupied        14    14  
  - Active virtual         74    74  
  - Frozen virtual         0     0   
 -------------------------------------
 Beta orbitals:
  - Frozen occupied        11    11  
  - Active occupied        14    14  
  - Active virtual         74    74  
  - Frozen virtual         0     0   
 -------------------------------------

 Import integrals:   CPU 0.00 s  wall 0.06 s

 Import integrals:   CPU 14.90 s  wall 24.93 s

 MP2 amplitudes:   CPU 0.06 s  wall 0.22 s

Running a double precision version
           CCSD T amplitudes will be solved using DIIS.

           Start     Size      MaxIter   EConv     TConv     
           3         7         100       1.00e-07  1.00e-05  
 ------------------------------------------------------------------------------
           Energy (a.u.)   Ediff      Tdiff       Comment
 ------------------------------------------------------------------------------
         -2682.42326396                           
     1   -2682.40363441   1.96e-02   7.13e-01     
     2   -2682.42512761   2.15e-02   9.40e-02     
     3   -2682.42445017   6.77e-04   4.01e-02     
     4   -2682.42667155   2.22e-03   1.18e-02     Switched to DIIS steps.
     5   -2682.42745295   7.81e-04   1.10e-02     
     6   -2682.42749888   4.59e-05   2.15e-03     
     7   -2682.42751308   1.42e-05   1.35e-03     
     8   -2682.42752499   1.19e-05   5.95e-04     
     9   -2682.42752861   3.62e-06   3.71e-04     
    10   -2682.42752823   3.77e-07   8.42e-05     
    11   -2682.42752817   6.30e-08   3.75e-05     
    12   -2682.42752805   1.23e-07   1.44e-05     
    13   -2682.42752802   3.18e-08   4.04e-06     
 ------------------------------------------------------------------------------
         -2682.42752802                           CCSD T converged.

End of double precision
 SCF energy                 = -2681.78929367
 MP2 energy                 = -2682.42326396
 CCSD correlation energy     =    -0.63823434
 CCSD total energy           = -2682.42752802

 CCSD  T1^2 = 0.0108  T2^2 = 0.2160  Leading amplitudes:

 Amplitude    Orbitals with energies
 -0.0266       24 (A) A                  ->    28 (A) A                   
              -0.4191                          0.0732                     
 -0.0266       24 (A) B                  ->    28 (A) B                   
              -0.4191                          0.0732                     
 -0.0211       21 (A) A                  ->    27 (A) A                   
              -0.6393                          0.0522                     
 -0.0211       21 (A) B                  ->    27 (A) B                   
              -0.6393                          0.0522                     

 Amplitude    Orbitals with energies
 -0.0986       22 (A) A      22 (A) B    ->    28 (A) A      28 (A) B     
              -0.5923       -0.5923            0.0732        0.0732       
  0.0986       22 (A) A      22 (A) B    ->    28 (A) B      28 (A) A     
              -0.5923       -0.5923            0.0732        0.0732       
  0.0986       22 (A) B      22 (A) A    ->    28 (A) A      28 (A) B     
              -0.5923       -0.5923            0.0732        0.0732       
 -0.0986       22 (A) B      22 (A) A    ->    28 (A) B      28 (A) A     
              -0.5923       -0.5923            0.0732        0.0732       

 Computing CCSD intemediates for later calculations in double precision
 Finished.

Running a double precision version
           CCSD Lambda amplitudes will be solved using DIIS.
           Start     Size      MaxIter   EConv     LConv     
           3         7         100       1.00e-07  1.00e-05  
 ------------------------------------------------------------------------------
            Enorm      Ldiff       Comment
 ------------------------------------------------------------------------------
     1     4.71e-02   3.65e-02     
     2     1.08e-02   3.53e-03     
     3     4.59e-03   1.80e-03     
     4     2.88e-03   8.88e-04     Switched to DIIS steps.
     5     1.24e-03   6.22e-04     
     6     6.98e-04   2.31e-04     
     7     2.61e-04   8.63e-05     
     8     9.36e-05   1.11e-06     
     9     2.37e-05   5.63e-06     
    10     9.04e-06   1.36e-06     
    11     3.41e-06   2.81e-07     
    12     1.47e-06   7.04e-08     
    13     6.76e-07   1.02e-07     
    14     2.88e-07   9.59e-09     
    15     1.76e-07   2.15e-08     
    16     7.96e-08   7.60e-09     
 ------------------------------------------------------------------------------
                                   CCSD Lambda converged.

 Computing density matrices in double precision...
           Orbital response amplitudes will be solved using DIIS.
           Start     Size      MaxIter   EConv     LConv     
           3         7         100       1.00e-06  1.00e-06  
 ------------------------------------------------------------------------------
            Enorm      Ldiff       Comment
 ------------------------------------------------------------------------------
     1     1.05e-01   4.39e-03     
     2     1.43e-01   2.76e-02     
     3     2.22e-01   4.65e-02     
     4     2.15e-02   1.12e-01     Switched to DIIS steps.
     5     6.64e-03   2.19e-03     
     6     1.26e-03   6.90e-04     
     7     4.38e-04   4.87e-05     
     8     1.14e-04   4.46e-05     
     9     2.60e-05   1.11e-05     
    10     6.23e-06   2.24e-06     
    11     2.96e-06   4.13e-07     
    12     6.70e-07   9.78e-08     
 ------------------------------------------------------------------------------
                                   Orbital response converged.

 Computing density matrices... Done.
 CCSD calculation:   CPU 579.08 s  wall 170.90 s

Current path: /canmo/ccsd/grad/
/g1_bb_aa
/g1_bb_bb
/g1_o1o1
/g1_o1o2
/g1_o1v1
/g1_o2v1
/g1_v1v1
/g1p_bb_aa
/g1p_bb_bb
/g1s_bb_aa
/g1s_bb_bb
/g2_o1o1o1o1
/g2_o1o1o1v1
/g2_o1o1v1v1
/g2_o1v1o1v1
/g2_o1v1v1v1
/g2_v1v1v1v1
/w_bb_aa
/w_bb_bb
 Transferring MO TPDM to AO TPDM
 Transferring g2_o1o1o1o1
 Transferring g2_o1o1o1v1
 Transferring g2_o1o1v1v1
 Transferring g2_o1v1o1v1
 Transferring g2_o1v1v1v1
 Transferring g2_v1v1v1v1
 Adding separable TPDM
 Computing TPDM gradient
 --------------------------------------------------------
 2e gradient
  Atom          X               Y               Z
 --------------------------------------------------------
    1        -26.034358        3.774089        0.000000  
    2          8.334508      -16.541893       -0.000001  
    3         13.445688       13.834206        0.000000  
    4          4.254162       -1.066402        0.000000  
 --------------------------------------------------------
 --------------------------------------------------------
 Final gradient
  Atom          X               Y               Z
 --------------------------------------------------------
    1        -26.034358        3.774089        0.000000  
    2          8.334508      -16.541893       -0.000001  
    3         13.445688       13.834206        0.000000  
    4          4.254162       -1.066402        0.000000  
 --------------------------------------------------------
 Analytic gradient from two-electron contribution:   CPU 253.65 s  wall 168.22 s

 Total ccman2 time:   CPU 853.53 s  wall 381.44 s


 --------------------------------------------------------------

                    Orbital Energies (a.u.)
 --------------------------------------------------------------

 Alpha MOs
 -- Occupied --
******* -65.172 -58.532 -58.530 -58.530 -15.730 -15.679  -9.851
 -7.465  -7.455  -7.455  -3.205  -3.201  -3.201  -3.189  -3.189
 -1.430  -1.041  -0.889  -0.716  -0.639  -0.592  -0.427  -0.419
 -0.410
 -- Virtual --
  0.041   0.052   0.073   0.096   0.115   0.115   0.145   0.162
  0.187   0.214   0.231   0.247   0.248   0.272   0.307   0.338
  0.549   0.566   0.569   0.591   0.669   0.760   0.765   0.784
  0.790   0.820   0.921   0.957   0.958   1.044   1.050   1.104
  1.135   1.316   1.442   1.465   1.645   1.915   2.078   2.151
  2.180   2.254   2.321   2.355   2.595   2.657   2.707   2.873
  3.047   3.096   3.300   3.450   4.119   4.244   4.360   4.444
  4.546   4.563   4.579   4.609   4.792   4.941   5.389   7.175
  8.204   8.215   8.305  36.619  37.097  49.452 293.883 293.893
294.0081028.385
 --------------------------------------------------------------

          Ground-State Mulliken Net Atomic Charges

     Atom                 Charge (a.u.)
  ----------------------------------------
      1 Br                   -0.073845
      2 N                     0.019160
      3 N                    -0.185483
      4 H                     0.240167
  ----------------------------------------
  Sum of atomic charges =    -0.000000

 -----------------------------------------------------------------
                    Cartesian Multipole Moments
 -----------------------------------------------------------------
    Charge (ESU x 10^10)
                -0.0000
    Dipole Moment (Debye)
         X      -2.2161      Y       0.2934      Z       0.0000
       Tot       2.2354
    Quadrupole Moments (Debye-Ang)
        XX     -21.2657     XY      -1.5454     YY     -32.9336
        XZ       0.0000     YZ      -0.0000     ZZ     -30.2906
    Octopole Moments (Debye-Ang^2)
       XXX      -6.9323    XXY       1.4103    XYY       8.9396
       YYY      -0.5372    XXZ       0.0000    XYZ      -0.0000
       YYZ       0.0000    XZZ       4.4193    YZZ      -0.0610
       ZZZ       0.0000
    Hexadecapole Moments (Debye-Ang^3)
      XXXX    -192.2769   XXXY      -9.6768   XXYY     -62.8358
      XYYY      -2.0230   YYYY     -56.4736   XXXZ       0.0000
      XXYZ      -0.0000   XYYZ       0.0000   YYYZ      -0.0000
      XXZZ     -52.9516   XYZZ      -0.5918   YYZZ     -14.6160
      XZZZ       0.0000   YZZZ      -0.0000   ZZZZ     -34.1911
 -----------------------------------------------------------------
 DrvMan completing analytic gradient of the correlated energy
 Correlated dipole moment
            1
    1  -0.8718802
    2   0.1154152
    3   0.0000000
 Energy read as -2682.427528016
 Full Analytical Gradient: (in a.u., or Hartree/Bohr)
             1             2             3             4
    1   -0.00013486   -0.00056581    0.00128133   -0.00058066
    2   -0.00003219   -0.00058200    0.00030049    0.00031371
    3   -0.00000000    0.00000001   -0.00000000   -0.00000001
 Gradient time:  CPU 0.27 s  wall 1.64 s
 ----------------------------------------------------------------
             Standard Nuclear Orientation (Angstroms)
    I     Atom           X                Y                Z
 ----------------------------------------------------------------
    1      Br      0.7112297193    -0.0314365517     0.0000000000
    2      N      -1.1922157646     0.5543418090    -0.0000000000
    3      N      -1.9507302189    -0.3989121627     0.0000000000
    4      H      -2.8994182917     0.0122717853    -0.0000000000
 ----------------------------------------------------------------
 Nuclear Repulsion Energy =   145.4109516063 hartrees
 There are       25 alpha and       25 beta electrons

                       Distance Matrix (Angstroms)
             Br(  1)   N (  2)   N (  3)
   N (  2)  1.991542
   N (  3)  2.687205  1.218211
   H (  4)  3.610913  1.791195  1.033964

 Requested basis set is 6-311++G(d,p)
 There are 36 shells and 99 basis functions
 A cutoff of  1.0D-14 yielded    636 shell pairs
 There are      4972 function pairs (      5501 Cartesian)
 Smallest overlap matrix eigenvalue = 2.35E-04
 Guess MOs from SCF MO coefficient file

 -----------------------------------------------------------------------
  General SCF calculation program by
  Eric Jon Sundstrom, Paul Horn, Yuezhi Mao, Dmitri Zuev, Alec White,
  David Stuck, Shaama M.S., Shane Yost, Joonho Lee, David Small,
  Daniel Levine, Susi Lehtola, Hugh Burton, Evgeny Epifanovsky
 -----------------------------------------------------------------------
 Hartree-Fock
 using 4 threads for integral computing
 -------------------------------------------------------
 OpenMP Integral computing Module                
 Release: version 2.0, May 2017, Q-Chem Inc. Pleasanton 
 -------------------------------------------------------
 A restricted SCF calculation will be
 performed using DIIS
 SCF converges when DIIS error is below 1.0e-08
 ---------------------------------------
  Cycle       Energy         DIIS error
 ---------------------------------------
    1   -2681.7891961209      5.01e-05  
    2   -2681.7891990831      1.35e-05  
    3   -2681.7891993382      8.97e-06  
    4   -2681.7891994301      1.99e-06  
    5   -2681.7891994411      7.14e-07  
    6   -2681.7891994429      2.96e-07  
    7   -2681.7891994433      9.97e-08  
    8   -2681.7891994434      3.67e-08  
    9   -2681.7891994434      1.79e-08  
   10   -2681.7891994434      4.14e-09  Convergence criterion met
 ---------------------------------------
 SCF time:   CPU 5.03s  wall 4.00s 
 SCF   energy in the final basis set =    -2681.7891994434
 Total energy in the final basis set =    -2681.7891994434


 ------------------------------------------------------------------------------

   CCMAN2: suite of methods based on coupled cluster
           and equation of motion theories.

   Components:
   * libvmm-1.3-trunk
     by Evgeny Epifanovsky, Ilya Kaliman.
   * libtensor-2.5-trunk
     by Evgeny Epifanovsky, Michael Wormit, Dmitry Zuev, Sam Manzer, 
        Ilya Kaliman.
   * libcc-2.5-trunk
     by Evgeny Epifanovsky, Arik Landau, Tomasz Kus, Kirill Khistyaev, 
        Dmitry Zuev, Prashant Manohar, Xintian Feng, Anna Krylov, 
        Matthew Goldey, Alec White, Thomas Jagau, Kaushik Nanda, 
        Anastasia Gunina, Alexander Kunitsa, Joonho Lee.

   CCMAN original authors:
   Anna I. Krylov, C. David Sherrill, Steven R. Gwaltney,
   Edward F. C. Byrd (2000)
   Sergey V. Levchenko, Lyudmila V. Slipchenko, Tao Wang,
   Ana-Maria C. Cristian (2003)
   Piotr A. Pieniazek, C. Melania Oana, Evgeny Epifanovsky (2007)
   Prashant Manohar (2009)

 ------------------------------------------------------------------------------


 Allocating and initializing 3808MB of RAM...
 Calculation will run on 4 cores.


 Alpha MOs, Restricted
 -- Occupied --                  
-490.04  -65.17  -58.53  -58.53  -58.53  -15.73  -15.68   -9.85
  1 A     2 A     3 A     4 A     5 A     6 A     7 A     8 A                  
 -7.466  -7.456  -7.455  -3.206  -3.201  -3.201  -3.189  -3.189
  9 A    10 A    11 A    12 A    13 A    14 A    15 A    16 A                  
 -1.430  -1.042  -0.889  -0.716  -0.639  -0.592  -0.427  -0.419
 17 A    18 A    19 A    20 A    21 A    22 A    23 A    24 A                  
 -0.410
 25 A                                                                          
 -- Virtual --                   
  0.041   0.052   0.073   0.096   0.115   0.115   0.145   0.162
 26 A    27 A    28 A    29 A    30 A    31 A    32 A    33 A                  
  0.187   0.214   0.231   0.247   0.248   0.272   0.307   0.338
 34 A    35 A    36 A    37 A    38 A    39 A    40 A    41 A                  
  0.549   0.566   0.569   0.590   0.670   0.760   0.765   0.784
 42 A    43 A    44 A    45 A    46 A    47 A    48 A    49 A                  
  0.790   0.820   0.921   0.957   0.958   1.045   1.050   1.104
 50 A    51 A    52 A    53 A    54 A    55 A    56 A    57 A                  
  1.135   1.315   1.441   1.465   1.646   1.914   2.080   2.151
 58 A    59 A    60 A    61 A    62 A    63 A    64 A    65 A                  
  2.181   2.255   2.321   2.356   2.594   2.658   2.706   2.872
 66 A    67 A    68 A    69 A    70 A    71 A    72 A    73 A                  
  3.046   3.096   3.300   3.450   4.119   4.244   4.360   4.442
 74 A    75 A    76 A    77 A    78 A    79 A    80 A    81 A                  
  4.546   4.563   4.579   4.608   4.793   4.940   5.392   7.175
 82 A    83 A    84 A    85 A    86 A    87 A    88 A    89 A                  
  8.204   8.215   8.305  36.620  37.093  49.452 293.883 293.893
 90 A    91 A    92 A    93 A    94 A    95 A    96 A    97 A                  
294.0081028.385
 98 A    99 A                                                                  

 Beta MOs, Restricted
 -- Occupied --                  
-490.04  -65.17  -58.53  -58.53  -58.53  -15.73  -15.68   -9.85
  1 A     2 A     3 A     4 A     5 A     6 A     7 A     8 A                  
 -7.466  -7.456  -7.455  -3.206  -3.201  -3.201  -3.189  -3.189
  9 A    10 A    11 A    12 A    13 A    14 A    15 A    16 A                  
 -1.430  -1.042  -0.889  -0.716  -0.639  -0.592  -0.427  -0.419
 17 A    18 A    19 A    20 A    21 A    22 A    23 A    24 A                  
 -0.410
 25 A                                                                          
 -- Virtual --                   
  0.041   0.052   0.073   0.096   0.115   0.115   0.145   0.162
 26 A    27 A    28 A    29 A    30 A    31 A    32 A    33 A                  
  0.187   0.214   0.231   0.247   0.248   0.272   0.307   0.338
 34 A    35 A    36 A    37 A    38 A    39 A    40 A    41 A                  
  0.549   0.566   0.569   0.590   0.670   0.760   0.765   0.784
 42 A    43 A    44 A    45 A    46 A    47 A    48 A    49 A                  
  0.790   0.820   0.921   0.957   0.958   1.045   1.050   1.104
 50 A    51 A    52 A    53 A    54 A    55 A    56 A    57 A                  
  1.135   1.315   1.441   1.465   1.646   1.914   2.080   2.151
 58 A    59 A    60 A    61 A    62 A    63 A    64 A    65 A                  
  2.181   2.255   2.321   2.356   2.594   2.658   2.706   2.872
 66 A    67 A    68 A    69 A    70 A    71 A    72 A    73 A                  
  3.046   3.096   3.300   3.450   4.119   4.244   4.360   4.442
 74 A    75 A    76 A    77 A    78 A    79 A    80 A    81 A                  
  4.546   4.563   4.579   4.608   4.793   4.940   5.392   7.175
 82 A    83 A    84 A    85 A    86 A    87 A    88 A    89 A                  
  8.204   8.215   8.305  36.620  37.093  49.452 293.883 293.893
 90 A    91 A    92 A    93 A    94 A    95 A    96 A    97 A                  
294.0081028.385
 98 A    99 A                                                                  

 Occupation and symmetry of molecular orbitals

 Point group: C1 (1 irreducible representation).

                           A     All 
 -------------------------------------
 All molecular orbitals:
  - Alpha                  99    99  
  - Beta                   99    99  
 -------------------------------------
 Alpha orbitals:
  - Frozen occupied        11    11  
  - Active occupied        14    14  
  - Active virtual         74    74  
  - Frozen virtual         0     0   
 -------------------------------------
 Beta orbitals:
  - Frozen occupied        11    11  
  - Active occupied        14    14  
  - Active virtual         74    74  
  - Frozen virtual         0     0   
 -------------------------------------

 Import integrals:   CPU 0.00 s  wall 0.02 s

 Import integrals:   CPU 14.98 s  wall 22.85 s

 MP2 amplitudes:   CPU 0.07 s  wall 0.31 s

Running a double precision version
           CCSD T amplitudes will be solved using DIIS.

           Start     Size      MaxIter   EConv     TConv     
           3         7         100       1.00e-07  1.00e-05  
 ------------------------------------------------------------------------------
           Energy (a.u.)   Ediff      Tdiff       Comment
 ------------------------------------------------------------------------------
         -2682.42328615                           
     1   -2682.40359887   1.97e-02   7.13e-01     
     2   -2682.42512961   2.15e-02   9.41e-02     
     3   -2682.42444186   6.88e-04   4.02e-02     
     4   -2682.42666840   2.23e-03   1.18e-02     Switched to DIIS steps.
     5   -2682.42745233   7.84e-04   1.10e-02     
     6   -2682.42749859   4.63e-05   2.16e-03     
     7   -2682.42751289   1.43e-05   1.35e-03     
     8   -2682.42752488   1.20e-05   5.97e-04     
     9   -2682.42752854   3.66e-06   3.72e-04     
    10   -2682.42752816   3.82e-07   8.45e-05     
    11   -2682.42752810   6.00e-08   3.77e-05     
    12   -2682.42752798   1.24e-07   1.45e-05     
    13   -2682.42752795   3.16e-08   4.07e-06     
 ------------------------------------------------------------------------------
         -2682.42752795                           CCSD T converged.

End of double precision
 SCF energy                 = -2681.78919944
 MP2 energy                 = -2682.42328615
 CCSD correlation energy     =    -0.63832850
 CCSD total energy           = -2682.42752795

 CCSD  T1^2 = 0.0109  T2^2 = 0.2161  Leading amplitudes:

 Amplitude    Orbitals with energies
 -0.0266       24 (A) A                  ->    28 (A) A                   
              -0.4192                          0.0729                     
 -0.0266       24 (A) B                  ->    28 (A) B                   
              -0.4192                          0.0729                     
 -0.0212       21 (A) A                  ->    27 (A) A                   
              -0.6390                          0.0521                     
 -0.0212       21 (A) B                  ->    27 (A) B                   
              -0.6390                          0.0521                     

 Amplitude    Orbitals with energies
 -0.0989       22 (A) A      22 (A) B    ->    28 (A) A      28 (A) B     
              -0.5917       -0.5917            0.0729        0.0729       
  0.0989       22 (A) A      22 (A) B    ->    28 (A) B      28 (A) A     
              -0.5917       -0.5917            0.0729        0.0729       
  0.0989       22 (A) B      22 (A) A    ->    28 (A) A      28 (A) B     
              -0.5917       -0.5917            0.0729        0.0729       
 -0.0989       22 (A) B      22 (A) A    ->    28 (A) B      28 (A) A     
              -0.5917       -0.5917            0.0729        0.0729       

 Computing CCSD intemediates for later calculations in double precision
 Finished.

Running a double precision version
           CCSD Lambda amplitudes will be solved using DIIS.
           Start     Size      MaxIter   EConv     LConv     
           3         7         100       1.00e-07  1.00e-05  
 ------------------------------------------------------------------------------
            Enorm      Ldiff       Comment
 ------------------------------------------------------------------------------
     1     4.72e-02   3.66e-02     
     2     1.08e-02   3.53e-03     
     3     4.60e-03   1.81e-03     
     4     2.89e-03   8.90e-04     Switched to DIIS steps.
     5     1.24e-03   6.25e-04     
     6     7.00e-04   2.32e-04     
     7     2.62e-04   8.70e-05     
     8     9.40e-05   1.21e-06     
     9     2.38e-05   5.64e-06     
    10     9.08e-06   1.37e-06     
    11     3.43e-06   2.84e-07     
    12     1.48e-06   7.11e-08     
    13     6.83e-07   1.03e-07     
    14     2.94e-07   9.89e-09     
    15     1.79e-07   2.20e-08     
    16     8.15e-08   7.79e-09     
 ------------------------------------------------------------------------------
                                   CCSD Lambda converged.

 Computing density matrices in double precision...
           Orbital response amplitudes will be solved using DIIS.
           Start     Size      MaxIter   EConv     LConv     
           3         7         100       1.00e-06  1.00e-06  
 ------------------------------------------------------------------------------
            Enorm      Ldiff       Comment
 ------------------------------------------------------------------------------
     1     1.05e-01   4.43e-03     
     2     1.43e-01   2.78e-02     
     3     2.23e-01   4.69e-02     
     4     2.17e-02   1.13e-01     Switched to DIIS steps.
     5     6.67e-03   2.22e-03     
     6     1.26e-03   6.94e-04     
     7     4.38e-04   4.82e-05     
     8     1.14e-04   4.45e-05     
     9     2.62e-05   1.11e-05     
    10     6.30e-06   2.23e-06     
    11     2.99e-06   4.13e-07     
    12     6.77e-07   9.65e-08     
 ------------------------------------------------------------------------------
                                   Orbital response converged.

 Computing density matrices... Done.
 CCSD calculation:   CPU 581.61 s  wall 173.14 s

Current path: /canmo/ccsd/grad/
/g1_bb_aa
/g1_bb_bb
/g1_o1o1
/g1_o1o2
/g1_o1v1
/g1_o2v1
/g1_v1v1
/g1p_bb_aa
/g1p_bb_bb
/g1s_bb_aa
/g1s_bb_bb
/g2_o1o1o1o1
/g2_o1o1o1v1
/g2_o1o1v1v1
/g2_o1v1o1v1
/g2_o1v1v1v1
/g2_v1v1v1v1
/w_bb_aa
/w_bb_bb
 Transferring MO TPDM to AO TPDM
 Transferring g2_o1o1o1o1
 Transferring g2_o1o1o1v1
 Transferring g2_o1o1v1v1
 Transferring g2_o1v1o1v1
 Transferring g2_o1v1v1v1
 Transferring g2_v1v1v1v1
 Adding separable TPDM
 Computing TPDM gradient
 --------------------------------------------------------
 2e gradient
  Atom          X               Y               Z
 --------------------------------------------------------
    1        -26.032164        3.774365        0.000000  
    2          8.326521      -16.512851       -0.000000  
    3         13.447564       13.804884       -0.000000  
    4          4.258078       -1.066398        0.000000  
 --------------------------------------------------------
 --------------------------------------------------------
 Final gradient
  Atom          X               Y               Z
 --------------------------------------------------------
    1        -26.032164        3.774365        0.000000  
    2          8.326521      -16.512851       -0.000000  
    3         13.447564       13.804884       -0.000000  
    4          4.258078       -1.066398        0.000000  
 --------------------------------------------------------
 Analytic gradient from two-electron contribution:   CPU 243.32 s  wall 180.84 s

 Total ccman2 time:   CPU 845.79 s  wall 389.16 s


 --------------------------------------------------------------

                    Orbital Energies (a.u.)
 --------------------------------------------------------------

 Alpha MOs
 -- Occupied --
******* -65.172 -58.532 -58.530 -58.530 -15.730 -15.679  -9.851
 -7.466  -7.456  -7.455  -3.206  -3.201  -3.201  -3.189  -3.189
 -1.430  -1.042  -0.889  -0.716  -0.639  -0.592  -0.427  -0.419
 -0.410
 -- Virtual --
  0.041   0.052   0.073   0.096   0.115   0.115   0.145   0.162
  0.187   0.214   0.231   0.247   0.248   0.272   0.307   0.338
  0.549   0.566   0.569   0.590   0.670   0.760   0.765   0.784
  0.790   0.820   0.921   0.957   0.958   1.045   1.050   1.104
  1.135   1.315   1.441   1.465   1.646   1.914   2.080   2.151
  2.181   2.255   2.321   2.356   2.594   2.658   2.706   2.872
  3.046   3.096   3.300   3.450   4.119   4.244   4.360   4.442
  4.546   4.563   4.579   4.608   4.793   4.940   5.392   7.175
  8.204   8.215   8.305  36.620  37.093  49.452 293.883 293.893
294.0081028.385
 --------------------------------------------------------------

          Ground-State Mulliken Net Atomic Charges

     Atom                 Charge (a.u.)
  ----------------------------------------
      1 Br                   -0.073203
      2 N                     0.018908
      3 N                    -0.186146
      4 H                     0.240441
  ----------------------------------------
  Sum of atomic charges =    -0.000000

 -----------------------------------------------------------------
                    Cartesian Multipole Moments
 -----------------------------------------------------------------
    Charge (ESU x 10^10)
                -0.0000
    Dipole Moment (Debye)
         X      -2.2090      Y       0.2947      Z       0.0000
       Tot       2.2286
    Quadrupole Moments (Debye-Ang)
        XX     -21.2659     XY      -1.5485     YY     -32.9369
        XZ       0.0000     YZ      -0.0000     ZZ     -30.2911
    Octopole Moments (Debye-Ang^2)
       XXX      -6.8909    XXY       1.4236    XYY       8.9598
       YYY      -0.5348    XXZ       0.0000    XYZ       0.0000
       YYZ       0.0000    XZZ       4.4349    YZZ      -0.0607
       ZZZ       0.0000
    Hexadecapole Moments (Debye-Ang^3)
      XXXX    -192.4208   XXXY      -9.7150   XXYY     -62.8917
      XYYY      -2.0445   YYYY     -56.4837   XXXZ       0.0000
      XXYZ      -0.0000   XYYZ      -0.0000   YYYZ      -0.0000
      XXZZ     -52.9876   XYZZ      -0.5972   YYZZ     -14.6177
      XZZZ       0.0000   YZZZ      -0.0000   ZZZZ     -34.1911
 -----------------------------------------------------------------
 DrvMan completing analytic gradient of the correlated energy
 Correlated dipole moment
            1
    1  -0.8690907
    2   0.1159269
    3   0.0000000
 Energy read as -2682.427527946
 Full Analytical Gradient: (in a.u., or Hartree/Bohr)
             1             2             3             4
    1    0.00013658    0.00062019   -0.00131474    0.00055797
    2    0.00003641    0.00062869   -0.00034829   -0.00031681
    3    0.00000000   -0.00000000    0.00000000   -0.00000000
 Gradient time:  CPU 0.28 s  wall 1.70 s
 ----------------------------------------------------------------
             Standard Nuclear Orientation (Angstroms)
    I     Atom           X                Y                Z
 ----------------------------------------------------------------
    1      Br      0.7112297193    -0.0314365517     0.0000000000
    2      N      -1.1922157646     0.5543418090    -0.0000000000
    3      N      -1.9497302189    -0.3979121627     0.0000000000
    4      H      -2.8994182917     0.0122717853    -0.0000000000
 ----------------------------------------------------------------
 Nuclear Repulsion Energy =   145.4539747119 hartrees
 There are       25 alpha and       25 beta electrons

                       Distance Matrix (Angstroms)
             Br(  1)   N (  2)   N (  3)
   N (  2)  1.991542
   N (  3)  2.686077  1.216806
   H (  4)  3.610913  1.791195  1.034485

 Requested basis set is 6-311++G(d,p)
 There are 36 shells and 99 basis functions
 A cutoff of  1.0D-14 yielded    636 shell pairs
 There are      4972 function pairs (      5501 Cartesian)
 Smallest overlap matrix eigenvalue = 2.34E-04
 Guess MOs from SCF MO coefficient file

 -----------------------------------------------------------------------
  General SCF calculation program by
  Eric Jon Sundstrom, Paul Horn, Yuezhi Mao, Dmitri Zuev, Alec White,
  David Stuck, Shaama M.S., Shane Yost, Joonho Lee, David Small,
  Daniel Levine, Susi Lehtola, Hugh Burton, Evgeny Epifanovsky
 -----------------------------------------------------------------------
 Hartree-Fock
 using 4 threads for integral computing
 -------------------------------------------------------
 OpenMP Integral computing Module                
 Release: version 2.0, May 2017, Q-Chem Inc. Pleasanton 
 -------------------------------------------------------
 A restricted SCF calculation will be
 performed using DIIS
 SCF converges when DIIS error is below 1.0e-08
 ---------------------------------------
  Cycle       Energy         DIIS error
 ---------------------------------------
    1   -2681.7893469754      3.99e-05  
    2   -2681.7893487167      1.06e-05  
    3   -2681.7893488965      6.27e-06  
    4   -2681.7893489485      1.79e-06  
    5   -2681.7893489567      8.64e-07  
    6   -2681.7893489589      3.32e-07  
    7   -2681.7893489594      1.46e-07  
    8   -2681.7893489595      4.58e-08  
    9   -2681.7893489595      1.28e-08  
   10   -2681.7893489595      2.69e-09  Convergence criterion met
 ---------------------------------------
 SCF time:   CPU 5.12s  wall 5.00s 
 SCF   energy in the final basis set =    -2681.7893489595
 Total energy in the final basis set =    -2681.7893489595


 ------------------------------------------------------------------------------

   CCMAN2: suite of methods based on coupled cluster
           and equation of motion theories.

   Components:
   * libvmm-1.3-trunk
     by Evgeny Epifanovsky, Ilya Kaliman.
   * libtensor-2.5-trunk
     by Evgeny Epifanovsky, Michael Wormit, Dmitry Zuev, Sam Manzer, 
        Ilya Kaliman.
   * libcc-2.5-trunk
     by Evgeny Epifanovsky, Arik Landau, Tomasz Kus, Kirill Khistyaev, 
        Dmitry Zuev, Prashant Manohar, Xintian Feng, Anna Krylov, 
        Matthew Goldey, Alec White, Thomas Jagau, Kaushik Nanda, 
        Anastasia Gunina, Alexander Kunitsa, Joonho Lee.

   CCMAN original authors:
   Anna I. Krylov, C. David Sherrill, Steven R. Gwaltney,
   Edward F. C. Byrd (2000)
   Sergey V. Levchenko, Lyudmila V. Slipchenko, Tao Wang,
   Ana-Maria C. Cristian (2003)
   Piotr A. Pieniazek, C. Melania Oana, Evgeny Epifanovsky (2007)
   Prashant Manohar (2009)

 ------------------------------------------------------------------------------


 Allocating and initializing 3808MB of RAM...
 Calculation will run on 4 cores.


 Alpha MOs, Restricted
 -- Occupied --                  
-490.04  -65.17  -58.53  -58.53  -58.53  -15.73  -15.68   -9.85
  1 A     2 A     3 A     4 A     5 A     6 A     7 A     8 A                  
 -7.465  -7.455  -7.455  -3.205  -3.201  -3.201  -3.189  -3.189
  9 A    10 A    11 A    12 A    13 A    14 A    15 A    16 A                  
 -1.430  -1.042  -0.889  -0.716  -0.639  -0.592  -0.427  -0.419
 17 A    18 A    19 A    20 A    21 A    22 A    23 A    24 A                  
 -0.410
 25 A                                                                          
 -- Virtual --                   
  0.041   0.052   0.073   0.096   0.115   0.115   0.145   0.162
 26 A    27 A    28 A    29 A    30 A    31 A    32 A    33 A                  
  0.187   0.214   0.231   0.247   0.248   0.272   0.307   0.338
 34 A    35 A    36 A    37 A    38 A    39 A    40 A    41 A                  
  0.549   0.566   0.569   0.591   0.670   0.760   0.765   0.784
 42 A    43 A    44 A    45 A    46 A    47 A    48 A    49 A                  
  0.790   0.820   0.921   0.957   0.958   1.044   1.050   1.104
 50 A    51 A    52 A    53 A    54 A    55 A    56 A    57 A                  
  1.135   1.316   1.442   1.465   1.646   1.915   2.079   2.151
 58 A    59 A    60 A    61 A    62 A    63 A    64 A    65 A                  
  2.180   2.255   2.321   2.356   2.595   2.658   2.707   2.872
 66 A    67 A    68 A    69 A    70 A    71 A    72 A    73 A                  
  3.048   3.096   3.302   3.451   4.119   4.245   4.360   4.444
 74 A    75 A    76 A    77 A    78 A    79 A    80 A    81 A                  
  4.546   4.563   4.579   4.609   4.793   4.941   5.391   7.175
 82 A    83 A    84 A    85 A    86 A    87 A    88 A    89 A                  
  8.204   8.215   8.305  36.620  37.098  49.452 293.883 293.893
 90 A    91 A    92 A    93 A    94 A    95 A    96 A    97 A                  
294.0081028.385
 98 A    99 A                                                                  

 Beta MOs, Restricted
 -- Occupied --                  
-490.04  -65.17  -58.53  -58.53  -58.53  -15.73  -15.68   -9.85
  1 A     2 A     3 A     4 A     5 A     6 A     7 A     8 A                  
 -7.465  -7.455  -7.455  -3.205  -3.201  -3.201  -3.189  -3.189
  9 A    10 A    11 A    12 A    13 A    14 A    15 A    16 A                  
 -1.430  -1.042  -0.889  -0.716  -0.639  -0.592  -0.427  -0.419
 17 A    18 A    19 A    20 A    21 A    22 A    23 A    24 A                  
 -0.410
 25 A                                                                          
 -- Virtual --                   
  0.041   0.052   0.073   0.096   0.115   0.115   0.145   0.162
 26 A    27 A    28 A    29 A    30 A    31 A    32 A    33 A                  
  0.187   0.214   0.231   0.247   0.248   0.272   0.307   0.338
 34 A    35 A    36 A    37 A    38 A    39 A    40 A    41 A                  
  0.549   0.566   0.569   0.591   0.670   0.760   0.765   0.784
 42 A    43 A    44 A    45 A    46 A    47 A    48 A    49 A                  
  0.790   0.820   0.921   0.957   0.958   1.044   1.050   1.104
 50 A    51 A    52 A    53 A    54 A    55 A    56 A    57 A                  
  1.135   1.316   1.442   1.465   1.646   1.915   2.079   2.151
 58 A    59 A    60 A    61 A    62 A    63 A    64 A    65 A                  
  2.180   2.255   2.321   2.356   2.595   2.658   2.707   2.872
 66 A    67 A    68 A    69 A    70 A    71 A    72 A    73 A                  
  3.048   3.096   3.302   3.451   4.119   4.245   4.360   4.444
 74 A    75 A    76 A    77 A    78 A    79 A    80 A    81 A                  
  4.546   4.563   4.579   4.609   4.793   4.941   5.391   7.175
 82 A    83 A    84 A    85 A    86 A    87 A    88 A    89 A                  
  8.204   8.215   8.305  36.620  37.098  49.452 293.883 293.893
 90 A    91 A    92 A    93 A    94 A    95 A    96 A    97 A                  
294.0081028.385
 98 A    99 A                                                                  

 Occupation and symmetry of molecular orbitals

 Point group: C1 (1 irreducible representation).

                           A     All 
 -------------------------------------
 All molecular orbitals:
  - Alpha                  99    99  
  - Beta                   99    99  
 -------------------------------------
 Alpha orbitals:
  - Frozen occupied        11    11  
  - Active occupied        14    14  
  - Active virtual         74    74  
  - Frozen virtual         0     0   
 -------------------------------------
 Beta orbitals:
  - Frozen occupied        11    11  
  - Active occupied        14    14  
  - Active virtual         74    74  
  - Frozen virtual         0     0   
 -------------------------------------

 Import integrals:   CPU 0.00 s  wall 0.00 s

 Import integrals:   CPU 14.74 s  wall 19.49 s

 MP2 amplitudes:   CPU 0.06 s  wall 0.20 s

Running a double precision version
           CCSD T amplitudes will be solved using DIIS.

           Start     Size      MaxIter   EConv     TConv     
           3         7         100       1.00e-07  1.00e-05  
 ------------------------------------------------------------------------------
           Energy (a.u.)   Ediff      Tdiff       Comment
 ------------------------------------------------------------------------------
         -2682.42325593                           
     1   -2682.40364400   1.96e-02   7.13e-01     
     2   -2682.42512793   2.15e-02   9.40e-02     
     3   -2682.42445134   6.77e-04   4.01e-02     
     4   -2682.42667145   2.22e-03   1.18e-02     Switched to DIIS steps.
     5   -2682.42745297   7.82e-04   1.10e-02     
     6   -2682.42749897   4.60e-05   2.15e-03     
     7   -2682.42751324   1.43e-05   1.35e-03     
     8   -2682.42752521   1.20e-05   5.97e-04     
     9   -2682.42752884   3.63e-06   3.71e-04     
    10   -2682.42752846   3.79e-07   8.42e-05     
    11   -2682.42752840   6.21e-08   3.75e-05     
    12   -2682.42752828   1.24e-07   1.44e-05     
    13   -2682.42752825   3.17e-08   4.05e-06     
 ------------------------------------------------------------------------------
         -2682.42752825                           CCSD T converged.

End of double precision
 SCF energy                 = -2681.78934896
 MP2 energy                 = -2682.42325593
 CCSD correlation energy     =    -0.63817929
 CCSD total energy           = -2682.42752825

 CCSD  T1^2 = 0.0109  T2^2 = 0.2159  Leading amplitudes:

 Amplitude    Orbitals with energies
 -0.0266       24 (A) A                  ->    28 (A) A                   
              -0.4191                          0.0733                     
 -0.0266       24 (A) B                  ->    28 (A) B                   
              -0.4191                          0.0733                     
 -0.0212       21 (A) A                  ->    27 (A) A                   
              -0.6394                          0.0521                     
 -0.0212       21 (A) B                  ->    27 (A) B                   
              -0.6394                          0.0521                     

 Amplitude    Orbitals with energies
 -0.0985       22 (A) A      22 (A) B    ->    28 (A) A      28 (A) B     
              -0.5923       -0.5923            0.0733        0.0733       
  0.0985       22 (A) A      22 (A) B    ->    28 (A) B      28 (A) A     
              -0.5923       -0.5923            0.0733        0.0733       
  0.0985       22 (A) B      22 (A) A    ->    28 (A) A      28 (A) B     
              -0.5923       -0.5923            0.0733        0.0733       
 -0.0985       22 (A) B      22 (A) A    ->    28 (A) B      28 (A) A     
              -0.5923       -0.5923            0.0733        0.0733       

 Computing CCSD intemediates for later calculations in double precision
 Finished.

Running a double precision version
           CCSD Lambda amplitudes will be solved using DIIS.
           Start     Size      MaxIter   EConv     LConv     
           3         7         100       1.00e-07  1.00e-05  
 ------------------------------------------------------------------------------
            Enorm      Ldiff       Comment
 ------------------------------------------------------------------------------
     1     4.71e-02   3.65e-02     
     2     1.08e-02   3.53e-03     
     3     4.59e-03   1.80e-03     
     4     2.89e-03   8.89e-04     Switched to DIIS steps.
     5     1.24e-03   6.23e-04     
     6     6.98e-04   2.31e-04     
     7     2.61e-04   8.65e-05     
     8     9.36e-05   1.15e-06     
     9     2.38e-05   5.61e-06     
    10     9.05e-06   1.36e-06     
    11     3.42e-06   2.80e-07     
    12     1.48e-06   6.95e-08     
    13     6.80e-07   1.03e-07     
    14     2.91e-07   9.63e-09     
    15     1.77e-07   2.17e-08     
    16     8.06e-08   7.67e-09     
 ------------------------------------------------------------------------------
                                   CCSD Lambda converged.

 Computing density matrices in double precision...
           Orbital response amplitudes will be solved using DIIS.
           Start     Size      MaxIter   EConv     LConv     
           3         7         100       1.00e-06  1.00e-06  
 ------------------------------------------------------------------------------
            Enorm      Ldiff       Comment
 ------------------------------------------------------------------------------
     1     1.05e-01   4.38e-03     
     2     1.43e-01   2.77e-02     
     3     2.22e-01   4.66e-02     
     4     2.15e-02   1.12e-01     Switched to DIIS steps.
     5     6.64e-03   2.17e-03     
     6     1.26e-03   6.92e-04     
     7     4.39e-04   4.94e-05     
     8     1.14e-04   4.45e-05     
     9     2.59e-05   1.12e-05     
    10     6.22e-06   2.24e-06     
    11     2.95e-06   4.13e-07     
    12     6.70e-07   9.80e-08     
 ------------------------------------------------------------------------------
                                   Orbital response converged.

 Computing density matrices... Done.
 CCSD calculation:   CPU 582.68 s  wall 171.99 s

Current path: /canmo/ccsd/grad/
/g1_bb_aa
/g1_bb_bb
/g1_o1o1
/g1_o1o2
/g1_o1v1
/g1_o2v1
/g1_v1v1
/g1p_bb_aa
/g1p_bb_bb
/g1s_bb_aa
/g1s_bb_bb
/g2_o1o1o1o1
/g2_o1o1o1v1
/g2_o1o1v1v1
/g2_o1v1o1v1
/g2_o1v1v1v1
/g2_v1v1v1v1
/w_bb_aa
/w_bb_bb
 Transferring MO TPDM to AO TPDM
 Transferring g2_o1o1o1o1
 Transferring g2_o1o1o1v1
 Transferring g2_o1o1v1v1
 Transferring g2_o1v1o1v1
 Transferring g2_o1v1v1v1
 Transferring g2_v1v1v1v1
 Adding separable TPDM
 Computing TPDM gradient
 --------------------------------------------------------
 2e gradient
  Atom          X               Y               Z
 --------------------------------------------------------
    1        -26.030475        3.774834       -0.000000  
    2          8.312155      -16.532008       -0.000000  
    3         13.458429       13.818115       -0.000000  
    4          4.259891       -1.060942        0.000000  
 --------------------------------------------------------
 --------------------------------------------------------
 Final gradient
  Atom          X               Y               Z
[truncated: 148,103 more chars]
