# Supplementary material for: Geometric and energetic data from ab initio calculations of haloethene, haloimine, halomethylenephosphine, haloiminophosphine, halodiazene, halodiphosphene and halocyclopropane
Source: Data Brief. 2019 Nov 2;27:104738. doi: 10.1016/j.dib.2019.104738 (PMC6861602; doi:10.1016/j.dib.2019.104738)
Supplement: Multimedia component 6 [file mmc6.zip › NN/CCSD/HENNECl.out]

Q-Chem Developer Version!
                  Welcome to Q-Chem
     A Quantum Leap Into The Future Of Chemistry


 Q-Chem 5.1, Q-Chem, Inc., Pleasanton, CA (2018)

 Yihan Shao,  Zhengting Gan,  E. Epifanovsky,  A. T. B. Gilbert,  M. Wormit,  
 J. Kussmann,  A. W. Lange,  A. Behn,  Jia Deng,  Xintian Feng,  D. Ghosh,  
 M. Goldey,  P. R. Horn,  L. D. Jacobson,  I. Kaliman,  T. Kus,  A. Landau,  
 Jie Liu,  E. I. Proynov,  R. M. Richard,  R. P. Steele,  E. J. Sundstrom,  
 H. L. Woodcock III,  P. M. Zimmerman,  D. Zuev,  B. Albrecht,  E. Alguire,  
 S. A. Baeppler,  D. Barton,  Z. Benda,  Y. A. Bernard,  E. J. Berquist,  
 K. B. Bravaya,  H. Burton,  D. Casanova,  Chun-Min Chang,  Yunqing Chen,  
 A. Chien,  K. D. Closser,  M. P. Coons,  S. Coriani,  S. Dasgupta,  
 A. L. Dempwolff,  M. Diedenhofen,  Hainam Do,  R. G. Edgar,  Po-Tung Fang,  
 S. Faraji,  S. Fatehi,  Qingguo Feng,  K. D. Fenk,  J. Fosso-Tande,  
 Qinghui Ge,  A. Ghysels,  G. Gidofalvi,  J. Gomes,  J. Gonthier,  A. Gunina,  
 D. Hait,  M. W. D. Hanson-Heine,  P. H. P. Harbach,  A. W. Hauser,  
 J. E. Herr,  E. G. Hohenstein,  Z. C. Holden,  Kerwin Hui,  B. C. Huynh,  
 T.-C. Jagau,  Hyunjun Ji,  B. Kaduk,  K. Khistyaev,  Jaehoon Kim,  
 P. Klunzinger,  K. Koh,  D. Kosenkov,  L. Koulias,  T. Kowalczyk,  
 C. M. Krauter,  A. Kunitsa,  Ka Un Lao,  A. Laurent,  K. V. Lawler,  
 Joonho Lee,  D. Lefrancois,  S. Lehtola,  D. S. Levine,  Yi-Pei Li,  
 You-Sheng Lin,  Fenglai Liu,  E. Livshits,  A. Luenser,  P. Manohar,  
 E. Mansoor,  S. F. Manzer,  Shan-Ping Mao,  Yuezhi Mao,  N. Mardirossian,  
 A. V. Marenich,  T. Markovich,  L. A. Martinez-Martinez,  S. A. Maurer,  
 N. J. Mayhall,  S. C. McKenzie,  J.-M. Mewes,  A. F. Morrison,  
 J. W. Mullinax,  K. Nanda,  T. S. Nguyen-Beck,  R. Olivares-Amaya,  
 J. A. Parkhill,  T. M. Perrine,  F. Plasser,  P. Pokhilko,  S. Prager,  
 A. Prociuk,  E. Ramos,  D. R. Rehn,  F. Rob,  M. Schneider,  N. Sergueev,  
 S. M. Sharada,  S. Sharma,  D. W. Small,  T. Stauch,  T. Stein,  
 Yu-Chuan Su,  A. J. W. Thom,  A. Tkatchenko,  T. Tsuchimochi,  N. M. Tubman,  
 L. Vogt,  M. L. Vidal,  O. Vydrov,  M. A. Watson,  J. Wenzel,  
 M. de Wergifosse,  T. A. Wesolowski,  A. White,  J. Witte,  A. Yamada,  
 Jun Yang,  K. Yao,  S. Yeganeh,  S. R. Yost,  Zhi-Qiang You,  A. Zech,  
 Igor Ying Zhang,  Xing Zhang,  Yan Zhao,  Ying Zhu,  B. R. Brooks,  
 G. K. L. Chan,  C. J. Cramer,  M. S. Gordon,  W. J. Hehre,  A. Klamt,  
 M. W. Schmidt,  C. D. Sherrill,  D. G. Truhlar,  A. Aspuru-Guzik,  R. Baer,  
 A. T. Bell,  N. A. Besley,  Jeng-Da Chai,  A. E. DePrince, III,  
 R. A. DiStasio Jr.,  A. Dreuw,  B. D. Dunietz,  T. R. Furlani,  
 Chao-Ping Hsu,  Yousung Jung,  Jing Kong,  D. S. Lambrecht,  WanZhen Liang,  
 C. Ochsenfeld,  V. A. Rassolov,  L. V. Slipchenko,  J. E. Subotnik,  
 T. Van Voorhis,  J. M. Herbert,  A. I. Krylov,  P. M. W. Gill,  M. Head-Gordon

 Contributors to earlier versions of Q-Chem not listed above: 
 R. D. Adamson,  B. Austin,  J. Baker,  G. J. O. Beran,  K. Brandhorst,  
 S. T. Brown,  E. F. C. Byrd,  A. K. Chakraborty,  C.-L. Cheng,  
 Siu Hung Chien,  D. M. Chipman,  D. L. Crittenden,  H. Dachsel,  
 R. J. Doerksen,  A. D. Dutoi,  L. Fusti-Molnar,  W. A. Goddard III,  
 A. Golubeva-Zadorozhnaya,  S. R. Gwaltney,  G. Hawkins,  A. Heyden,  
 S. Hirata,  G. Kedziora,  F. J. Keil,  C. Kelley,  Jihan Kim,  R. A. King,  
 R. Z. Khaliullin,  P. P. Korambath,  W. Kurlancheek,  A. M. Lee,  M. S. Lee,  
 S. V. Levchenko,  Ching Yeh Lin,  D. Liotard,  R. C. Lochan,  I. Lotan,  
 P. E. Maslen,  N. Nair,  D. P. O'Neill,  D. Neuhauser,  E. Neuscamman,  
 C. M. Oana,  R. Olson,  B. Peters,  R. Peverati,  P. A. Pieniazek,  
 Y. M. Rhee,  J. Ritchie,  M. A. Rohrdanz,  E. Rosta,  N. J. Russ,  
 H. F. Schaefer III,  N. E. Schultz,  N. Shenvi,  A. C. Simmonett,  A. Sodt,  
 D. Stuck,  K. S. Thanthiriwatte,  V. Vanovschi,  Tao Wang,  A. Warshel,  
 C. F. Williams,  Q. Wu,  X. Xu,  W. Zhang

 Please cite Q-Chem as follows:
 Y. Shao et al., Mol. Phys. 113, 184-215 (2015)
 DOI: 10.1080/00268976.2014.952696

 Q-Chem 5.1.1 for Intel X86 EM64T Linux

 Parts of Q-Chem use Armadillo 8.300.2 (Tropical Shenanigans).
 http://arma.sourceforge.net/

 Q-Chem begins on Thu Nov  1 11:33:53 2018  

Host: 
0

     Scratch files written to /scratch/taweetham/qchem28893//
Input Ideriv = 1
Curr. Ideriv = -1
Max.  Ideriv = 1

Checking the input file for inconsistencies... 	...done.

--------------------------------------------------------------
User input:
--------------------------------------------------------------
../CCSD/H=Cl_t.inp
$molecule
0 1
Cl
N  1 1.861802
N  2 1.202524 1 111.678710
H  3 1.035115 2 106.306154 1 -180.000000 0
$end

$rem
   JOB_TYPE	OPTIMIZATION
   BASIS	6-311++G**
   METHOD	ccsd
   MEM_TOTAL	4000
   N_FROZEN_CORE      FC
$end

--------------------------------------------------------------
 ----------------------------------------------------------------
             Standard Nuclear Orientation (Angstroms)
    I     Atom           X                Y                Z
 ----------------------------------------------------------------
    1      Cl      1.0507769085    -0.0666570073    -0.0000000000
    2      N      -0.7112176775     0.5347428316     0.0000000000
    3      N      -1.4925836970    -0.3793310791     0.0000000000
    4      H      -2.4365978235     0.0452868575    -0.0000000000
 ----------------------------------------------------------------
 Molecular Point Group                 Cs    NOp =  2
 Largest Abelian Subgroup              Cs    NOp =  2
 Nuclear Repulsion Energy =    88.1825628146 hartrees
 There are       16 alpha and       16 beta electrons
 Requested basis set is 6-311++G(d,p)
 There are 30 shells and 81 basis functions
 Total memory of 4000MB is distributed as follows: 
   QALLOC including MEM_STATIC uses 192MB
   MEM_STATIC is set to 192MB
   CCMAN JOB total memory use is  3808MB
 Warning: actual memory use might exceed 4000MB

 Total QAlloc Memory Limit    192 MB
 Mega-Array Size       188 MB
 MEM_STATIC part       192 MB
 A cutoff of  1.0D-14 yielded    451 shell pairs
 There are      3383 function pairs (      3647 Cartesian)

 -------------------------------------------------------
 OpenMP Integral Computing Module                       
 Release: version 1.0, May 2013, Q-Chem Inc. Pittsburgh 
 -------------------------------------------------------
 Integral Job Info:
 Integral job number is                      11
 Integral operator is                         1
 short-range coefficients                     0
 long-range coefficients              100000000
 Omega coefficients                           0
 if combine SR and LR in K                    0
 Integral screening is                        0
 Integral computing path is                   2
 max size of driver memory is            800000
 size of driver memory is                593474
 size of scratch memory is              8114252
 max col of scratch BK array               1296
 max len of scratch array in speh3          155
 max len of scratch index in speh4           18
 max int batch size is                      520
 min int batch size is                       52
 fixed nKL is                                52
 max L of basis functions is                  2
 order of int derivative is                   0
 number of shells is                         30
 number of basis is                          84
 number of cartesian basis is                84
 number of contracted shell pairs           451
 number of primitive shell pairs           1385
 maxK2 (contraction) of shell pair           36
 max number of K2 of shell pair               1
 max number of CS2 of shell pair             51
 max number of PS2 of shell pair            132
 mem total for path MDJ                  510786
 -------------------------------------------------------
 Smallest overlap matrix eigenvalue = 2.25E-04

 Scale SEOQF with 1.000000e-01/1.000000e-01/1.000000e-01

 Standard Electronic Orientation quadrupole field applied
 Nucleus-field energy     =     0.0000000018 hartrees
 Guess from superposition of atomic densities
 Warning:  Energy on first SCF cycle will be non-variational
 SAD guess density has 32.000000 electrons

 -----------------------------------------------------------------------
  General SCF calculation program by
  Eric Jon Sundstrom, Paul Horn, Yuezhi Mao, Dmitri Zuev, Alec White,
  David Stuck, Shaama M.S., Shane Yost, Joonho Lee, David Small,
  Daniel Levine, Susi Lehtola, Hugh Burton, Evgeny Epifanovsky
 -----------------------------------------------------------------------
 Hartree-Fock
 using 4 threads for integral computing
 -------------------------------------------------------
 OpenMP Integral computing Module                
 Release: version 2.0, May 2017, Q-Chem Inc. Pleasanton 
 -------------------------------------------------------
 A restricted SCF calculation will be
 performed using DIIS
 SCF converges when DIIS error is below 1.0e-08
 ---------------------------------------
  Cycle       Energy         DIIS error
 ---------------------------------------
    1    -569.2415756191      6.17e-02  
    2    -568.8371718257      9.13e-03  
    3    -568.8880516511      6.66e-03  
    4    -568.9192225941      1.03e-03  
    5    -568.9213678622      6.47e-04  
    6    -568.9220412992      2.46e-04  
    7    -568.9222651169      9.51e-05  
    8    -568.9222920579      2.44e-05  
    9    -568.9222934877      5.88e-06  
   10    -568.9222935700      1.98e-06  
   11    -568.9222935836      5.54e-07  
   12    -568.9222935850      1.51e-07  
   13    -568.9222935851      3.48e-08  
   14    -568.9222935851      6.54e-09  Convergence criterion met
 ---------------------------------------
 SCF time:   CPU 3.46s  wall 2.00s 
 SCF   energy in the final basis set =     -568.9222935851
 Total energy in the final basis set =     -568.9222935851


 ------------------------------------------------------------------------------

   CCMAN2: suite of methods based on coupled cluster
           and equation of motion theories.

   Components:
   * libvmm-1.3-trunk
     by Evgeny Epifanovsky, Ilya Kaliman.
   * libtensor-2.5-trunk
     by Evgeny Epifanovsky, Michael Wormit, Dmitry Zuev, Sam Manzer, 
        Ilya Kaliman.
   * libcc-2.5-trunk
     by Evgeny Epifanovsky, Arik Landau, Tomasz Kus, Kirill Khistyaev, 
        Dmitry Zuev, Prashant Manohar, Xintian Feng, Anna Krylov, 
        Matthew Goldey, Alec White, Thomas Jagau, Kaushik Nanda, 
        Anastasia Gunina, Alexander Kunitsa, Joonho Lee.

   CCMAN original authors:
   Anna I. Krylov, C. David Sherrill, Steven R. Gwaltney,
   Edward F. C. Byrd (2000)
   Sergey V. Levchenko, Lyudmila V. Slipchenko, Tao Wang,
   Ana-Maria C. Cristian (2003)
   Piotr A. Pieniazek, C. Melania Oana, Evgeny Epifanovsky (2007)
   Prashant Manohar (2009)

 ------------------------------------------------------------------------------


 Allocating and initializing 3808MB of RAM...
 Calculation will run on 4 cores.


 Alpha MOs, Restricted
 -- Occupied --                  
-104.85  -15.74  -15.68  -10.57   -8.04   -8.04   -8.04   -1.45
  1 A'    2 A'    3 A'    4 A'    5 A'    1 A"    6 A'    7 A'                 
 -1.108  -0.905  -0.727  -0.656  -0.608  -0.464  -0.456  -0.429
  8 A'    9 A'   10 A'   11 A'    2 A"   12 A'    3 A"   13 A'                 
 -- Virtual --                   
  0.038   0.076   0.077   0.114   0.133   0.134   0.165   0.171
 14 A'    4 A"   15 A'   16 A'    5 A"   17 A'   18 A'   19 A'                 
  0.188   0.218   0.231   0.248   0.254   0.272   0.313   0.357
  6 A"   20 A'   21 A'    7 A"   22 A'   23 A'   24 A'   25 A'                 
  0.573   0.596   0.604   0.619   0.698   0.822   0.910   0.919
 26 A'   27 A'    8 A"   28 A'   29 A'   30 A'    9 A"   31 A'                 
  0.982   0.985   1.070   1.103   1.147   1.173   1.205   1.222
 10 A"   32 A'   33 A'   34 A'   11 A"   35 A'   12 A"   36 A'                 
  1.299   1.374   1.461   1.475   1.668   1.917   2.068   2.155
 37 A'   38 A'   13 A"   39 A'   40 A'   14 A"   41 A'   15 A"                 
  2.247   2.339   2.582   2.618   2.668   2.686   2.820   2.906
 42 A'   43 A'   16 A"   44 A'   45 A'   17 A"   46 A'   47 A'                 
  3.060   3.135   3.326   3.462   4.115   4.286   4.361   4.462
 18 A"   48 A'   49 A'   50 A'   19 A"   51 A'   20 A"   52 A'                 
  4.837   5.381  10.307  26.638  26.669  27.085  36.613  37.148
 53 A'   54 A'   55 A'   21 A"   56 A'   57 A'   58 A'   59 A'                 
219.147
 60 A'                                                                         

 Beta MOs, Restricted
 -- Occupied --                  
-104.85  -15.74  -15.68  -10.57   -8.04   -8.04   -8.04   -1.45
  1 A'    2 A'    3 A'    4 A'    5 A'    1 A"    6 A'    7 A'                 
 -1.108  -0.905  -0.727  -0.656  -0.608  -0.464  -0.456  -0.429
  8 A'    9 A'   10 A'   11 A'    2 A"   12 A'    3 A"   13 A'                 
 -- Virtual --                   
  0.038   0.076   0.077   0.114   0.133   0.134   0.165   0.171
 14 A'    4 A"   15 A'   16 A'    5 A"   17 A'   18 A'   19 A'                 
  0.188   0.218   0.231   0.248   0.254   0.272   0.313   0.357
  6 A"   20 A'   21 A'    7 A"   22 A'   23 A'   24 A'   25 A'                 
  0.573   0.596   0.604   0.619   0.698   0.822   0.910   0.919
 26 A'   27 A'    8 A"   28 A'   29 A'   30 A'    9 A"   31 A'                 
  0.982   0.985   1.070   1.103   1.147   1.173   1.205   1.222
 10 A"   32 A'   33 A'   34 A'   11 A"   35 A'   12 A"   36 A'                 
  1.299   1.374   1.461   1.475   1.668   1.917   2.068   2.155
 37 A'   38 A'   13 A"   39 A'   40 A'   14 A"   41 A'   15 A"                 
  2.247   2.339   2.582   2.618   2.668   2.686   2.820   2.906
 42 A'   43 A'   16 A"   44 A'   45 A'   17 A"   46 A'   47 A'                 
  3.060   3.135   3.326   3.462   4.115   4.286   4.361   4.462
 18 A"   48 A'   49 A'   50 A'   19 A"   51 A'   20 A"   52 A'                 
  4.837   5.381  10.307  26.638  26.669  27.085  36.613  37.148
 53 A'   54 A'   55 A'   21 A"   56 A'   57 A'   58 A'   59 A'                 
219.147
 60 A'                                                                         

 Occupation and symmetry of molecular orbitals

 Point group: Cs (2 irreducible representations).

                           A'   A"    All 
 ------------------------------------------
 All molecular orbitals:
  - Alpha                  60   21    81  
  - Beta                   60   21    81  
 ------------------------------------------
 Alpha orbitals:
  - Frozen occupied        6    1     7   
  - Active occupied        7    2     9   
  - Active virtual         47   18    65  
  - Frozen virtual         0    0     0   
 ------------------------------------------
 Beta orbitals:
  - Frozen occupied        6    1     7   
  - Active occupied        7    2     9   
  - Active virtual         47   18    65  
  - Frozen virtual         0    0     0   
 ------------------------------------------

 Import integrals:   CPU 0.00 s  wall 0.01 s

 Import integrals:   CPU 5.63 s  wall 19.13 s

 MP2 amplitudes:   CPU 0.09 s  wall 0.35 s

Running a double precision version
           CCSD T amplitudes will be solved using DIIS.

           Start     Size      MaxIter   EConv     TConv     
           3         7         100       1.00e-07  1.00e-05  
 ------------------------------------------------------------------------------
           Energy (a.u.)   Ediff      Tdiff       Comment
 ------------------------------------------------------------------------------
          -569.41400462                           
     1    -569.41333193   6.73e-04   6.75e-01     
     2    -569.43111497   1.78e-02   8.83e-02     
     3    -569.43127570   1.61e-04   3.77e-02     
     4    -569.43332349   2.05e-03   1.16e-02     Switched to DIIS steps.
     5    -569.43407980   7.56e-04   1.05e-02     
     6    -569.43412922   4.94e-05   1.93e-03     
     7    -569.43413952   1.03e-05   1.16e-03     
     8    -569.43414600   6.47e-06   5.19e-04     
     9    -569.43414936   3.36e-06   3.13e-04     
    10    -569.43414946   1.04e-07   7.22e-05     
    11    -569.43414923   2.32e-07   3.27e-05     
    12    -569.43414921   1.82e-08   1.11e-05     
    13    -569.43414916   5.03e-08   3.30e-06     
 ------------------------------------------------------------------------------
          -569.43414916                           CCSD T converged.

End of double precision
 SCF energy                 = -568.92229359
 MP2 energy                 = -569.41400462
 CCSD correlation energy     =   -0.51185558
 CCSD total energy           = -569.43414916

 CCSD  T1^2 = 0.0099  T2^2 = 0.1989  Leading amplitudes:

 Amplitude    Orbitals with energies
  0.0271       3 (A") A                  ->    4 (A") A                   
              -0.4558                          0.0761                     
  0.0271       3 (A") B                  ->    4 (A") B                   
              -0.4558                          0.0761                     
  0.0243       11 (A') A                 ->    15 (A') A                  
              -0.6558                          0.0766                     
  0.0243       11 (A') B                 ->    15 (A') B                  
              -0.6558                          0.0766                     

 Amplitude    Orbitals with energies
 -0.0935       2 (A") A      2 (A") B    ->    4 (A") A      4 (A") B     
              -0.6084       -0.6084            0.0761        0.0761       
  0.0935       2 (A") A      2 (A") B    ->    4 (A") B      4 (A") A     
              -0.6084       -0.6084            0.0761        0.0761       
  0.0935       2 (A") B      2 (A") A    ->    4 (A") A      4 (A") B     
              -0.6084       -0.6084            0.0761        0.0761       
 -0.0935       2 (A") B      2 (A") A    ->    4 (A") B      4 (A") A     
              -0.6084       -0.6084            0.0761        0.0761       

 Computing CCSD intemediates for later calculations in double precision
 Finished.

Running a double precision version
           CCSD Lambda amplitudes will be solved using DIIS.
           Start     Size      MaxIter   EConv     LConv     
           3         7         100       1.00e-07  1.00e-05  
 ------------------------------------------------------------------------------
            Enorm      Ldiff       Comment
 ------------------------------------------------------------------------------
     1     4.48e-02   3.51e-02     
     2     1.08e-02   3.90e-03     
     3     4.47e-03   1.69e-03     
     4     2.85e-03   9.47e-04     Switched to DIIS steps.
     5     1.19e-03   5.75e-04     
     6     6.31e-04   2.09e-04     
     7     2.37e-04   6.06e-05     
     8     8.38e-05   4.82e-06     
     9     2.20e-05   6.21e-06     
    10     8.72e-06   1.29e-06     
    11     3.52e-06   2.45e-07     
    12     1.60e-06   1.34e-08     
    13     7.30e-07   8.55e-08     
    14     3.21e-07   2.90e-09     
    15     1.85e-07   2.09e-08     
    16     8.14e-08   5.54e-09     
 ------------------------------------------------------------------------------
                                   CCSD Lambda converged.

 Computing density matrices in double precision...
           Orbital response amplitudes will be solved using DIIS.
           Start     Size      MaxIter   EConv     LConv     
           3         7         100       1.00e-06  1.00e-06  
 ------------------------------------------------------------------------------
            Enorm      Ldiff       Comment
 ------------------------------------------------------------------------------
     1     7.05e-02   1.03e-03     
     2     6.93e-02   4.52e-04     
     3     9.76e-02   2.47e-02     
     4     1.13e-02   4.31e-02     Switched to DIIS steps.
     5     1.78e-03   9.31e-04     
     6     9.02e-04   2.64e-05     
     7     2.65e-04   1.20e-04     
     8     5.49e-05   3.11e-05     
     9     1.27e-05   7.82e-06     
    10     4.59e-06   8.91e-07     
    11     1.29e-06   1.83e-07     
    12     3.15e-07   1.74e-07     
 ------------------------------------------------------------------------------
                                   Orbital response converged.

 Computing density matrices... Done.
 CCSD calculation:   CPU 60.60 s  wall 19.41 s

Current path: /canmo/ccsd/grad/
/g1_bb_aa
/g1_bb_bb
/g1_o1o1
/g1_o1o2
/g1_o1v1
/g1_o2v1
/g1_v1v1
/g1p_bb_aa
/g1p_bb_bb
/g1s_bb_aa
/g1s_bb_bb
/g2_o1o1o1o1
/g2_o1o1o1v1
/g2_o1o1v1v1
/g2_o1v1o1v1
/g2_o1v1v1v1
/g2_v1v1v1v1
/w_bb_aa
/w_bb_bb
 Transferring MO TPDM to AO TPDM
 Transferring g2_o1o1o1o1
 Transferring g2_o1o1o1v1
 Transferring g2_o1o1v1v1
 Transferring g2_o1v1o1v1
 Transferring g2_o1v1v1v1
 Transferring g2_v1v1v1v1
 Adding separable TPDM
 Computing TPDM gradient
 --------------------------------------------------------
 2e gradient
  Atom          X               Y               Z
 --------------------------------------------------------
    1        -13.850847        2.432746        0.000000  
    2          0.206442      -13.250908       -0.000000  
    3         10.160103       11.741614        0.000000  
    4          3.484302       -0.923452       -0.000000  
 --------------------------------------------------------
 --------------------------------------------------------
 Final gradient
  Atom          X               Y               Z
 --------------------------------------------------------
    1        -13.850847        2.432746        0.000000  
    2          0.206442      -13.250908       -0.000000  
    3         10.160103       11.741614        0.000000  
    4          3.484302       -0.923452       -0.000000  
 --------------------------------------------------------
 Analytic gradient from two-electron contribution:   CPU 91.00 s  wall 73.40 s

 Total ccman2 time:   CPU 162.11 s  wall 122.42 s


 --------------------------------------------------------------
             Orbital Energies (a.u.) and Symmetries
 --------------------------------------------------------------

 Alpha MOs, Restricted
 -- Occupied --                  
-104.85  -15.74  -15.68  -10.57   -8.04   -8.04   -8.04   -1.45
  1 A'    2 A'    3 A'    4 A'    5 A'    6 A'    1 A"    7 A'                 
 -1.108  -0.905  -0.727  -0.656  -0.464  -0.429  -0.608  -0.456
  8 A'    9 A'   10 A'   11 A'   12 A'   13 A'    2 A"    3 A"                 
 -- Virtual --                   
  0.038   0.077   0.114   0.134   0.165   0.171   0.218   0.231
 14 A'   15 A'   16 A'   17 A'   18 A'   19 A'   20 A'   21 A'                 
  0.254   0.272   0.313   0.357   0.573   0.596   0.619   0.698
 22 A'   23 A'   24 A'   25 A'   26 A'   27 A'   28 A'   29 A'                 
  0.822   0.919   0.985   1.070   1.103   1.173   1.222   1.299
 30 A'   31 A'   32 A'   33 A'   34 A'   35 A'   36 A'   37 A'                 
  1.374   1.475   1.668   2.068   2.247   2.339   2.618   2.668
 38 A'   39 A'   40 A'   41 A'   42 A'   43 A'   44 A'   45 A'                 
  2.820   2.906   3.135   3.326   3.462   4.286   4.462   4.837
 46 A'   47 A'   48 A'   49 A'   50 A'   51 A'   52 A'   53 A'                 
  5.381  10.307  26.669  27.085  36.613  37.148 219.147   0.076
 54 A'   55 A'   56 A'   57 A'   58 A'   59 A'   60 A'    4 A"                 
  0.133   0.188   0.248   0.604   0.910   0.982   1.147   1.205
  5 A"    6 A"    7 A"    8 A"    9 A"   10 A"   11 A"   12 A"                 
  1.461   1.917   2.155   2.582   2.686   3.060   4.115   4.361
 13 A"   14 A"   15 A"   16 A"   17 A"   18 A"   19 A"   20 A"                 
 26.638
 21 A"                                                                         

 Beta MOs, Restricted
 -- Occupied --                  
-104.85  -15.74  -15.68  -10.57   -8.04   -8.04   -8.04   -1.45
  1 A'    2 A'    3 A'    4 A'    5 A'    6 A'    1 A"    7 A'                 
 -1.108  -0.905  -0.727  -0.656  -0.464  -0.429  -0.608  -0.456
  8 A'    9 A'   10 A'   11 A'   12 A'   13 A'    2 A"    3 A"                 
 -- Virtual --                   
  0.038   0.077   0.114   0.134   0.165   0.171   0.218   0.231
 14 A'   15 A'   16 A'   17 A'   18 A'   19 A'   20 A'   21 A'                 
  0.254   0.272   0.313   0.357   0.573   0.596   0.619   0.698
 22 A'   23 A'   24 A'   25 A'   26 A'   27 A'   28 A'   29 A'                 
  0.822   0.919   0.985   1.070   1.103   1.173   1.222   1.299
 30 A'   31 A'   32 A'   33 A'   34 A'   35 A'   36 A'   37 A'                 
  1.374   1.475   1.668   2.068   2.247   2.339   2.618   2.668
 38 A'   39 A'   40 A'   41 A'   42 A'   43 A'   44 A'   45 A'                 
  2.820   2.906   3.135   3.326   3.462   4.286   4.462   4.837
 46 A'   47 A'   48 A'   49 A'   50 A'   51 A'   52 A'   53 A'                 
  5.381  10.307  26.669  27.085  36.613  37.148 219.147   0.076
 54 A'   55 A'   56 A'   57 A'   58 A'   59 A'   60 A'    4 A"                 
  0.133   0.188   0.248   0.604   0.910   0.982   1.147   1.205
  5 A"    6 A"    7 A"    8 A"    9 A"   10 A"   11 A"   12 A"                 
  1.461   1.917   2.155   2.582   2.686   3.060   4.115   4.361
 13 A"   14 A"   15 A"   16 A"   17 A"   18 A"   19 A"   20 A"                 
 26.638
 21 A"                                                                         
 --------------------------------------------------------------

          Ground-State Mulliken Net Atomic Charges

     Atom                 Charge (a.u.)
  ----------------------------------------
      1 Cl                   -0.107701
      2 N                     0.095266
      3 N                    -0.239749
      4 H                     0.252183
  ----------------------------------------
  Sum of atomic charges =     0.000000

 -----------------------------------------------------------------
                    Cartesian Multipole Moments
 -----------------------------------------------------------------
    Charge (ESU x 10^10)
                 0.0000
    Dipole Moment (Debye)
         X      -2.4837      Y       0.3851      Z       0.0000
       Tot       2.5133
    Quadrupole Moments (Debye-Ang)
        XX     -17.9319     XY      -1.4025     YY     -27.0005
        XZ       0.0000     YZ       0.0000     ZZ     -24.3621
    Octopole Moments (Debye-Ang^2)
       XXX     -15.9966    XXY       1.2171    XYY       2.0466
       YYY       0.1959    XXZ       0.0000    XYZ      -0.0000
       YYZ       0.0000    XZZ      -1.1579    YZZ       0.2166
       ZZZ       0.0000
    Hexadecapole Moments (Debye-Ang^3)
      XXXX    -162.6057   XXXY      -7.4404   XXYY     -46.8764
      XYYY      -1.3452   YYYY     -47.1582   XXXZ       0.0000
      XXYZ       0.0000   XYYZ       0.0000   YYYZ       0.0000
      XXZZ     -40.9437   XYZZ      -0.2603   YYZZ     -11.7139
      XZZZ       0.0000   YZZZ       0.0000   ZZZZ     -25.8879
 -----------------------------------------------------------------
 DrvMan completing analytic gradient of the correlated energy
 Correlated dipole moment
            1
    1  -0.9771469
    2   0.1515282
    3   0.0000000
 Energy read as -569.434149163
 Full Analytical Gradient: (in a.u., or Hartree/Bohr)
             1             2             3             4
    1    0.01115549   -0.01933994    0.01092772   -0.00274327
    2   -0.00185401   -0.01490364    0.01782113   -0.00106348
    3    0.00000000   -0.00000000    0.00000000    0.00000000
 Gradient time:  CPU 0.26 s  wall 1.77 s
 Geometry Optimization Parameters
   NAtoms,    NIC,     NZ,  NCons,   NDum,   NFix, NCnnct, MaxDiis
        4      14       4       0       0       0       0       0


** GEOMETRY OPTIMIZATION IN DELOCALIZED INTERNAL COORDINATES **
   Searching for a Minimum

   Optimization Cycle:   1

                       Coordinates (Angstroms)
     ATOM                X               Y               Z
      1  Cl        1.0507769085   -0.0666570073    0.0000000000
      2  N        -0.7112176775    0.5347428316    0.0000000000
      3  N        -1.4925836970   -0.3793310791    0.0000000000
      4  H        -2.4365978235    0.0452868575    0.0000000000
   Point Group: cs    Number of degrees of freedom:     5


   Energy is   -569.434149163


 Attempting to Generate Delocalized Internal Coordinates

  5 Hessian modes will be used to form the next step
  Hessian Eigenvalues:
     0.160000    0.217959    0.250000    0.420115    1.035650

 Minimum Search - Taking Simple RFO Step
 Searching for Lamda that Minimizes Along All modes
 Value Taken    Lamda =  -0.00116533
 Step Taken.  Stepsize is  0.065095

                             Maximum     Tolerance    Cnvgd?
         Gradient           0.020137      0.000300      NO
         Displacement       0.038460      0.001200      NO
         Energy change     *********      0.000001      NO


 New Cartesian Coordinates Obtained by Inverse Iteration

 Displacement from previous Coordinates is:  0.072103
 ----------------------------------------------------------------
             Standard Nuclear Orientation (Angstroms)
    I     Atom           X                Y                Z
 ----------------------------------------------------------------
    1      Cl      1.0209659991    -0.0689410533     0.0000000000
    2      N      -0.7083878520     0.5442855754     0.0000000000
    3      N      -1.4827157691    -0.3877705442     0.0000000000
    4      H      -2.4194846674     0.0464676246     0.0000000000
 ----------------------------------------------------------------
 Molecular Point Group                 Cs    NOp =  2
 Largest Abelian Subgroup              Cs    NOp =  2
 Nuclear Repulsion Energy =    88.9483905665 hartrees
 There are       16 alpha and       16 beta electrons
 Applying Cartesian multipole field
    Component          Value
    ---------          -----
     (2,0,0)        1.00000E-11
     (0,2,0)        2.00000E-11
     (0,0,2)       -3.00000E-11
 Nucleus-field energy     =     0.0000000017 hartrees
 Requested basis set is 6-311++G(d,p)
 There are 30 shells and 81 basis functions
 A cutoff of  1.0D-14 yielded    451 shell pairs
 There are      3383 function pairs (      3647 Cartesian)
 Smallest overlap matrix eigenvalue = 2.37E-04
 Guess MOs from SCF MO coefficient file

 -----------------------------------------------------------------------
  General SCF calculation program by
  Eric Jon Sundstrom, Paul Horn, Yuezhi Mao, Dmitri Zuev, Alec White,
  David Stuck, Shaama M.S., Shane Yost, Joonho Lee, David Small,
  Daniel Levine, Susi Lehtola, Hugh Burton, Evgeny Epifanovsky
 -----------------------------------------------------------------------
 Hartree-Fock
 using 4 threads for integral computing
 -------------------------------------------------------
 OpenMP Integral computing Module                
 Release: version 2.0, May 2017, Q-Chem Inc. Pleasanton 
 -------------------------------------------------------
 A restricted SCF calculation will be
 performed using DIIS
 SCF converges when DIIS error is below 1.0e-08
 ---------------------------------------
  Cycle       Energy         DIIS error
 ---------------------------------------
    1    -568.9223407147      6.83e-04  
    2    -568.9228523584      1.98e-04  
    3    -568.9229298711      1.12e-04  
    4    -568.9229485182      5.38e-05  
    5    -568.9229562257      1.64e-05  
    6    -568.9229574435      4.84e-06  
    7    -568.9229575137      1.41e-06  
    8    -568.9229575175      5.13e-07  
    9    -568.9229575180      1.14e-07  
   10    -568.9229575181      3.56e-08  
   11    -568.9229575181      1.37e-08  
   12    -568.9229575181      4.16e-09  Convergence criterion met
 ---------------------------------------
 SCF time:   CPU 3.10s  wall 4.00s 
 SCF   energy in the final basis set =     -568.9229575181
 Total energy in the final basis set =     -568.9229575181


 ------------------------------------------------------------------------------

   CCMAN2: suite of methods based on coupled cluster
           and equation of motion theories.

   Components:
   * libvmm-1.3-trunk
     by Evgeny Epifanovsky, Ilya Kaliman.
   * libtensor-2.5-trunk
     by Evgeny Epifanovsky, Michael Wormit, Dmitry Zuev, Sam Manzer, 
        Ilya Kaliman.
   * libcc-2.5-trunk
     by Evgeny Epifanovsky, Arik Landau, Tomasz Kus, Kirill Khistyaev, 
        Dmitry Zuev, Prashant Manohar, Xintian Feng, Anna Krylov, 
        Matthew Goldey, Alec White, Thomas Jagau, Kaushik Nanda, 
        Anastasia Gunina, Alexander Kunitsa, Joonho Lee.

   CCMAN original authors:
   Anna I. Krylov, C. David Sherrill, Steven R. Gwaltney,
   Edward F. C. Byrd (2000)
   Sergey V. Levchenko, Lyudmila V. Slipchenko, Tao Wang,
   Ana-Maria C. Cristian (2003)
   Piotr A. Pieniazek, C. Melania Oana, Evgeny Epifanovsky (2007)
   Prashant Manohar (2009)

 ------------------------------------------------------------------------------


 Allocating and initializing 3808MB of RAM...
 Calculation will run on 4 cores.


 Alpha MOs, Restricted
 -- Occupied --                  
-104.85  -15.74  -15.68  -10.58   -8.05   -8.04   -8.04   -1.44
  1 A'    2 A'    3 A'    4 A'    5 A'    1 A"    6 A'    7 A'                 
 -1.114  -0.902  -0.726  -0.655  -0.606  -0.466  -0.456  -0.434
  8 A'    9 A'   10 A'   11 A'    2 A"   12 A'    3 A"   13 A'                 
 -- Virtual --                   
  0.040   0.075   0.082   0.113   0.133   0.134   0.166   0.173
 14 A'    4 A"   15 A'   16 A'    5 A"   17 A'   18 A'   19 A'                 
  0.189   0.217   0.232   0.247   0.255   0.273   0.314   0.357
  6 A"   20 A'   21 A'    7 A"   22 A'   23 A'   24 A'   25 A'                 
  0.569   0.593   0.601   0.617   0.695   0.828   0.911   0.917
 26 A'   27 A'    8 A"   28 A'   29 A'   30 A'    9 A"   31 A'                 
  0.984   0.984   1.069   1.097   1.144   1.172   1.200   1.230
 10 A"   32 A'   33 A'   34 A'   11 A"   35 A'   12 A"   36 A'                 
  1.300   1.382   1.464   1.474   1.659   1.914   2.082   2.163
 37 A'   38 A'   13 A"   39 A'   40 A'   14 A"   41 A'   15 A"                 
  2.255   2.353   2.582   2.617   2.666   2.688   2.830   2.911
 42 A'   43 A'   16 A"   44 A'   45 A'   17 A"   46 A'   47 A'                 
  3.050   3.131   3.310   3.464   4.117   4.292   4.359   4.450
 18 A"   48 A'   49 A'   50 A'   19 A"   51 A'   20 A"   52 A'                 
  4.843   5.386  10.312  26.637  26.670  27.090  36.622  37.115
 53 A'   54 A'   55 A'   21 A"   56 A'   57 A'   58 A'   59 A'                 
219.152
 60 A'                                                                         

 Beta MOs, Restricted
 -- Occupied --                  
-104.85  -15.74  -15.68  -10.58   -8.05   -8.04   -8.04   -1.44
  1 A'    2 A'    3 A'    4 A'    5 A'    1 A"    6 A'    7 A'                 
 -1.114  -0.902  -0.726  -0.655  -0.606  -0.466  -0.456  -0.434
  8 A'    9 A'   10 A'   11 A'    2 A"   12 A'    3 A"   13 A'                 
 -- Virtual --                   
  0.040   0.075   0.082   0.113   0.133   0.134   0.166   0.173
 14 A'    4 A"   15 A'   16 A'    5 A"   17 A'   18 A'   19 A'                 
  0.189   0.217   0.232   0.247   0.255   0.273   0.314   0.357
  6 A"   20 A'   21 A'    7 A"   22 A'   23 A'   24 A'   25 A'                 
  0.569   0.593   0.601   0.617   0.695   0.828   0.911   0.917
 26 A'   27 A'    8 A"   28 A'   29 A'   30 A'    9 A"   31 A'                 
  0.984   0.984   1.069   1.097   1.144   1.172   1.200   1.230
 10 A"   32 A'   33 A'   34 A'   11 A"   35 A'   12 A"   36 A'                 
  1.300   1.382   1.464   1.474   1.659   1.914   2.082   2.163
 37 A'   38 A'   13 A"   39 A'   40 A'   14 A"   41 A'   15 A"                 
  2.255   2.353   2.582   2.617   2.666   2.688   2.830   2.911
 42 A'   43 A'   16 A"   44 A'   45 A'   17 A"   46 A'   47 A'                 
  3.050   3.131   3.310   3.464   4.117   4.292   4.359   4.450
 18 A"   48 A'   49 A'   50 A'   19 A"   51 A'   20 A"   52 A'                 
  4.843   5.386  10.312  26.637  26.670  27.090  36.622  37.115
 53 A'   54 A'   55 A'   21 A"   56 A'   57 A'   58 A'   59 A'                 
219.152
 60 A'                                                                         

 Occupation and symmetry of molecular orbitals

 Point group: Cs (2 irreducible representations).

                           A'   A"    All 
 ------------------------------------------
 All molecular orbitals:
  - Alpha                  60   21    81  
  - Beta                   60   21    81  
 ------------------------------------------
 Alpha orbitals:
  - Frozen occupied        6    1     7   
  - Active occupied        7    2     9   
  - Active virtual         47   18    65  
  - Frozen virtual         0    0     0   
 ------------------------------------------
 Beta orbitals:
  - Frozen occupied        6    1     7   
  - Active occupied        7    2     9   
  - Active virtual         47   18    65  
  - Frozen virtual         0    0     0   
 ------------------------------------------

 Import integrals:   CPU 0.00 s  wall 0.00 s

 Import integrals:   CPU 5.78 s  wall 19.33 s

 MP2 amplitudes:   CPU 0.08 s  wall 0.70 s

Running a double precision version
           CCSD T amplitudes will be solved using DIIS.

           Start     Size      MaxIter   EConv     TConv     
           3         7         100       1.00e-07  1.00e-05  
 ------------------------------------------------------------------------------
           Energy (a.u.)   Ediff      Tdiff       Comment
 ------------------------------------------------------------------------------
          -569.41489614                           
     1    -569.41426253   6.34e-04   6.75e-01     
     2    -569.43193574   1.77e-02   8.84e-02     
     3    -569.43213490   1.99e-04   3.72e-02     
     4    -569.43415952   2.02e-03   1.14e-02     Switched to DIIS steps.
     5    -569.43488976   7.30e-04   1.03e-02     
     6    -569.43493689   4.71e-05   1.89e-03     
     7    -569.43494621   9.31e-06   1.12e-03     
     8    -569.43495233   6.12e-06   4.98e-04     
     9    -569.43495533   3.00e-06   2.87e-04     
    10    -569.43495548   1.52e-07   6.91e-05     
    11    -569.43495526   2.28e-07   3.07e-05     
    12    -569.43495525   1.77e-09   9.42e-06     
 ------------------------------------------------------------------------------
          -569.43495525                           CCSD T converged.

End of double precision
 SCF energy                 = -568.92295752
 MP2 energy                 = -569.41489614
 CCSD correlation energy     =   -0.51199774
 CCSD total energy           = -569.43495525

 CCSD  T1^2 = 0.0096  T2^2 = 0.1980  Leading amplitudes:

 Amplitude    Orbitals with energies
 -0.0272       3 (A") A                  ->    4 (A") A                   
              -0.4563                          0.0747                     
 -0.0272       3 (A") B                  ->    4 (A") B                   
              -0.4563                          0.0747                     
 -0.0201       11 (A') A                 ->    15 (A') A                  
              -0.6548                          0.0823                     
 -0.0201       11 (A') B                 ->    15 (A') B                  
              -0.6548                          0.0823                     

 Amplitude    Orbitals with energies
 -0.0926       2 (A") A      2 (A") B    ->    4 (A") A      4 (A") B     
              -0.6057       -0.6057            0.0747        0.0747       
  0.0926       2 (A") A      2 (A") B    ->    4 (A") B      4 (A") A     
              -0.6057       -0.6057            0.0747        0.0747       
  0.0926       2 (A") B      2 (A") A    ->    4 (A") A      4 (A") B     
              -0.6057       -0.6057            0.0747        0.0747       
 -0.0926       2 (A") B      2 (A") A    ->    4 (A") B      4 (A") A     
              -0.6057       -0.6057            0.0747        0.0747       

 Computing CCSD intemediates for later calculations in double precision
 Finished.

Running a double precision version
           CCSD Lambda amplitudes will be solved using DIIS.
           Start     Size      MaxIter   EConv     LConv     
           3         7         100       1.00e-07  1.00e-05  
 ------------------------------------------------------------------------------
            Enorm      Ldiff       Comment
 ------------------------------------------------------------------------------
     1     4.37e-02   3.44e-02     
     2     1.03e-02   3.75e-03     
     3     4.27e-03   1.66e-03     
     4     2.68e-03   9.07e-04     Switched to DIIS steps.
     5     1.11e-03   5.41e-04     
     6     5.80e-04   1.99e-04     
     7     2.18e-04   5.54e-05     
     8     7.54e-05   4.34e-06     
     9     1.99e-05   5.64e-06     
    10     7.50e-06   1.21e-06     
    11     2.85e-06   2.34e-07     
    12     1.25e-06   4.08e-08     
    13     5.65e-07   7.98e-08     
    14     2.43e-07   7.19e-09     
    15     1.41e-07   1.74e-08     
    16     5.97e-08   4.90e-09     
 ------------------------------------------------------------------------------
                                   CCSD Lambda converged.

 Computing density matrices in double precision...
           Orbital response amplitudes will be solved using DIIS.
           Start     Size      MaxIter   EConv     LConv     
           3         7         100       1.00e-06  1.00e-06  
 ------------------------------------------------------------------------------
            Enorm      Ldiff       Comment
 ------------------------------------------------------------------------------
     1     6.88e-02   2.26e-03     
     2     6.49e-02   9.97e-04     
     3     8.89e-02   2.21e-02     
     4     1.15e-02   3.83e-02     Switched to DIIS steps.
     5     1.76e-03   1.13e-03     
     6     8.03e-04   2.27e-05     
     7     2.46e-04   8.87e-05     
     8     5.36e-05   3.02e-05     
     9     1.22e-05   6.94e-06     
    10     4.42e-06   8.84e-07     
    11     1.18e-06   1.01e-07     
    12     3.00e-07   1.49e-07     
 ------------------------------------------------------------------------------
                                   Orbital response converged.

 Computing density matrices... Done.
 CCSD calculation:   CPU 59.09 s  wall 18.92 s

Current path: /canmo/ccsd/grad/
/g1_bb_aa
/g1_bb_bb
/g1_o1o1
/g1_o1o2
/g1_o1v1
/g1_o2v1
/g1_v1v1
/g1p_bb_aa
/g1p_bb_bb
/g1s_bb_aa
/g1s_bb_bb
/g2_o1o1o1o1
/g2_o1o1o1v1
/g2_o1o1v1v1
/g2_o1v1o1v1
/g2_o1v1v1v1
/g2_v1v1v1v1
/w_bb_aa
/w_bb_bb
 Transferring MO TPDM to AO TPDM
 Transferring g2_o1o1o1o1
 Transferring g2_o1o1o1v1
 Transferring g2_o1o1v1v1
 Transferring g2_o1v1o1v1
 Transferring g2_o1v1v1v1
 Transferring g2_v1v1v1v1
 Adding separable TPDM
 Computing TPDM gradient
 --------------------------------------------------------
 2e gradient
  Atom          X               Y               Z
 --------------------------------------------------------
    1        -14.166776        2.656535       -0.000000  
    2          0.739954      -13.492327       -0.000000  
    3          9.993326       11.817880        0.000000  
    4          3.433496       -0.982088       -0.000000  
 --------------------------------------------------------
 --------------------------------------------------------
 Final gradient
  Atom          X               Y               Z
 --------------------------------------------------------
    1        -14.166776        2.656535       -0.000000  
    2          0.739954      -13.492327       -0.000000  
    3          9.993326       11.817880        0.000000  
    4          3.433496       -0.982088       -0.000000  
 --------------------------------------------------------
 Analytic gradient from two-electron contribution:   CPU 91.03 s  wall 75.78 s

 Total ccman2 time:   CPU 160.47 s  wall 123.66 s


 --------------------------------------------------------------
             Orbital Energies (a.u.) and Symmetries
 --------------------------------------------------------------

 Alpha MOs, Restricted
 -- Occupied --                  
-104.85  -15.74  -15.68  -10.58   -8.05   -8.04   -8.04   -1.44
  1 A'    2 A'    3 A'    4 A'    5 A'    6 A'    1 A"    7 A'                 
 -1.114  -0.902  -0.726  -0.655  -0.466  -0.434  -0.606  -0.456
  8 A'    9 A'   10 A'   11 A'   12 A'   13 A'    2 A"    3 A"                 
 -- Virtual --                   
  0.040   0.082   0.113   0.134   0.166   0.173   0.217   0.232
 14 A'   15 A'   16 A'   17 A'   18 A'   19 A'   20 A'   21 A'                 
  0.255   0.273   0.314   0.357   0.569   0.593   0.617   0.695
 22 A'   23 A'   24 A'   25 A'   26 A'   27 A'   28 A'   29 A'                 
  0.828   0.917   0.984   1.069   1.097   1.172   1.230   1.300
 30 A'   31 A'   32 A'   33 A'   34 A'   35 A'   36 A'   37 A'                 
  1.382   1.474   1.659   2.082   2.255   2.353   2.617   2.666
 38 A'   39 A'   40 A'   41 A'   42 A'   43 A'   44 A'   45 A'                 
  2.830   2.911   3.131   3.310   3.464   4.292   4.450   4.843
 46 A'   47 A'   48 A'   49 A'   50 A'   51 A'   52 A'   53 A'                 
  5.386  10.312  26.670  27.090  36.622  37.115 219.152   0.075
 54 A'   55 A'   56 A'   57 A'   58 A'   59 A'   60 A'    4 A"                 
  0.133   0.189   0.247   0.601   0.911   0.984   1.144   1.200
  5 A"    6 A"    7 A"    8 A"    9 A"   10 A"   11 A"   12 A"                 
  1.464   1.914   2.163   2.582   2.688   3.050   4.117   4.359
 13 A"   14 A"   15 A"   16 A"   17 A"   18 A"   19 A"   20 A"                 
 26.637
 21 A"                                                                         

 Beta MOs, Restricted
 -- Occupied --                  
-104.85  -15.74  -15.68  -10.58   -8.05   -8.04   -8.04   -1.44
  1 A'    2 A'    3 A'    4 A'    5 A'    6 A'    1 A"    7 A'                 
 -1.114  -0.902  -0.726  -0.655  -0.466  -0.434  -0.606  -0.456
  8 A'    9 A'   10 A'   11 A'   12 A'   13 A'    2 A"    3 A"                 
 -- Virtual --                   
  0.040   0.082   0.113   0.134   0.166   0.173   0.217   0.232
 14 A'   15 A'   16 A'   17 A'   18 A'   19 A'   20 A'   21 A'                 
  0.255   0.273   0.314   0.357   0.569   0.593   0.617   0.695
 22 A'   23 A'   24 A'   25 A'   26 A'   27 A'   28 A'   29 A'                 
  0.828   0.917   0.984   1.069   1.097   1.172   1.230   1.300
 30 A'   31 A'   32 A'   33 A'   34 A'   35 A'   36 A'   37 A'                 
  1.382   1.474   1.659   2.082   2.255   2.353   2.617   2.666
 38 A'   39 A'   40 A'   41 A'   42 A'   43 A'   44 A'   45 A'                 
  2.830   2.911   3.131   3.310   3.464   4.292   4.450   4.843
 46 A'   47 A'   48 A'   49 A'   50 A'   51 A'   52 A'   53 A'                 
  5.386  10.312  26.670  27.090  36.622  37.115 219.152   0.075
 54 A'   55 A'   56 A'   57 A'   58 A'   59 A'   60 A'    4 A"                 
  0.133   0.189   0.247   0.601   0.911   0.984   1.144   1.200
  5 A"    6 A"    7 A"    8 A"    9 A"   10 A"   11 A"   12 A"                 
  1.464   1.914   2.163   2.582   2.688   3.050   4.117   4.359
 13 A"   14 A"   15 A"   16 A"   17 A"   18 A"   19 A"   20 A"                 
 26.637
 21 A"                                                                         
 --------------------------------------------------------------

          Ground-State Mulliken Net Atomic Charges

     Atom                 Charge (a.u.)
  ----------------------------------------
      1 Cl                   -0.098654
      2 N                     0.093654
      3 N                    -0.242359
      4 H                     0.247359
  ----------------------------------------
  Sum of atomic charges =     0.000000

 -----------------------------------------------------------------
                    Cartesian Multipole Moments
 -----------------------------------------------------------------
    Charge (ESU x 10^10)
                -0.0000
    Dipole Moment (Debye)
         X      -2.2871      Y       0.3823      Z       0.0000
       Tot       2.3188
    Quadrupole Moments (Debye-Ang)
        XX     -18.1427     XY      -1.4249     YY     -27.0007
        XZ       0.0000     YZ      -0.0000     ZZ     -24.3337
    Octopole Moments (Debye-Ang^2)
       XXX     -14.0214    XXY       1.1312    XYY       2.5307
       YYY       0.2252    XXZ       0.0000    XYZ       0.0000
       YYZ       0.0000    XZZ      -0.7317    YZZ       0.2339
       ZZZ       0.0000
    Hexadecapole Moments (Debye-Ang^3)
      XXXX    -159.2934   XXXY      -7.5397   XXYY     -45.8792
      XYYY      -1.3851   YYYY     -47.7988   XXXZ       0.0000
      XXYZ      -0.0000   XYYZ      -0.0000   YYYZ       0.0000
      XXZZ     -39.9150   XYZZ      -0.2796   YYZZ     -11.7900
      XZZZ      -0.0000   YZZZ       0.0000   ZZZZ     -25.8000
 -----------------------------------------------------------------
 DrvMan completing analytic gradient of the correlated energy
 Correlated dipole moment
            1
    1  -0.8998191
    2   0.1504206
    3   0.0000000
 Energy read as -569.434955254
 Full Analytical Gradient: (in a.u., or Hartree/Bohr)
             1             2             3             4
    1    0.00607682   -0.01513397    0.00865666    0.00040049
    2   -0.00352539   -0.00408803    0.00760900    0.00000442
    3   -0.00000000   -0.00000000    0.00000000   -0.00000000
 Gradient time:  CPU 0.24 s  wall 1.37 s
 Geometry Optimization Parameters
   NAtoms,    NIC,     NZ,  NCons,   NDum,   NFix, NCnnct, MaxDiis
        4      14       4       0       0       0       0       0

 Cartesian Hessian Update
 Hessian Updated using BFGS Update


** GEOMETRY OPTIMIZATION IN DELOCALIZED INTERNAL COORDINATES **
   Searching for a Minimum

   Optimization Cycle:   2

                       Coordinates (Angstroms)
     ATOM                X               Y               Z
      1  Cl        1.0209659991   -0.0689410533    0.0000000000
      2  N        -0.7083878520    0.5442855754    0.0000000000
      3  N        -1.4827157691   -0.3877705442    0.0000000000
      4  H        -2.4194846674    0.0464676246    0.0000000000
   Point Group: cs    Number of degrees of freedom:     5


   Energy is   -569.434955254

 Hessian Updated using BFGS Update

  5 Hessian modes will be used to form the next step
  Hessian Eigenvalues:
     0.104715    0.168213    0.373370    0.437130    0.838360

 Minimum Search - Taking Simple RFO Step
 Searching for Lamda that Minimizes Along All modes
 Value Taken    Lamda =  -0.00092420
 Step Taken.  Stepsize is  0.085597

                             Maximum     Tolerance    Cnvgd?
         Gradient           0.009755      0.000300      NO
         Displacement       0.055969      0.001200      NO
         Energy change     -0.000806      0.000001      NO


 New Cartesian Coordinates Obtained by Inverse Iteration

 Displacement from previous Coordinates is:  0.064626
 ----------------------------------------------------------------
             Standard Nuclear Orientation (Angstroms)
    I     Atom           X                Y                Z
 ----------------------------------------------------------------
    1      Cl      0.9996147886    -0.0584371050     0.0000000000
    2      N      -0.6919335637     0.5362090363     0.0000000000
    3      N      -1.4854550170    -0.3989489309     0.0000000000
    4      H      -2.4118484973     0.0552186022     0.0000000000
 ----------------------------------------------------------------
 Molecular Point Group                 Cs    NOp =  2
 Largest Abelian Subgroup              Cs    NOp =  2
 Nuclear Repulsion Energy =    89.6680984414 hartrees
 There are       16 alpha and       16 beta electrons
 Applying Cartesian multipole field
    Component          Value
    ---------          -----
     (2,0,0)        1.00000E-11
     (0,2,0)        2.00000E-11
     (0,0,2)       -3.00000E-11
 Nucleus-field energy     =     0.0000000017 hartrees
 Requested basis set is 6-311++G(d,p)
 There are 30 shells and 81 basis functions
 A cutoff of  1.0D-14 yielded    451 shell pairs
 There are      3383 function pairs (      3647 Cartesian)
 Smallest overlap matrix eigenvalue = 2.50E-04
 Guess MOs from SCF MO coefficient file

 -----------------------------------------------------------------------
  General SCF calculation program by
  Eric Jon Sundstrom, Paul Horn, Yuezhi Mao, Dmitri Zuev, Alec White,
  David Stuck, Shaama M.S., Shane Yost, Joonho Lee, David Small,
  Daniel Levine, Susi Lehtola, Hugh Burton, Evgeny Epifanovsky
 -----------------------------------------------------------------------
 Hartree-Fock
 using 4 threads for integral computing
 -------------------------------------------------------
 OpenMP Integral computing Module                
 Release: version 2.0, May 2017, Q-Chem Inc. Pleasanton 
 -------------------------------------------------------
 A restricted SCF calculation will be
 performed using DIIS
 SCF converges when DIIS error is below 1.0e-08
 ---------------------------------------
  Cycle       Energy         DIIS error
 ---------------------------------------
    1    -568.9219756801      9.28e-04  
    2    -568.9228901499      2.55e-04  
    3    -568.9229961112      1.41e-04  
    4    -568.9230177957      5.55e-05  
    5    -568.9230240677      1.69e-05  
    6    -568.9230252303      5.59e-06  
    7    -568.9230253128      1.65e-06  
    8    -568.9230253187      5.71e-07  
    9    -568.9230253197      1.58e-07  
   10    -568.9230253198      5.40e-08  
   11    -568.9230253198      1.84e-08  
   12    -568.9230253198      4.54e-09  Convergence criterion met
 ---------------------------------------
 SCF time:   CPU 3.05s  wall 3.00s 
 SCF   energy in the final basis set =     -568.9230253198
 Total energy in the final basis set =     -568.9230253198


 ------------------------------------------------------------------------------

   CCMAN2: suite of methods based on coupled cluster
           and equation of motion theories.

   Components:
   * libvmm-1.3-trunk
     by Evgeny Epifanovsky, Ilya Kaliman.
   * libtensor-2.5-trunk
     by Evgeny Epifanovsky, Michael Wormit, Dmitry Zuev, Sam Manzer, 
        Ilya Kaliman.
   * libcc-2.5-trunk
     by Evgeny Epifanovsky, Arik Landau, Tomasz Kus, Kirill Khistyaev, 
        Dmitry Zuev, Prashant Manohar, Xintian Feng, Anna Krylov, 
        Matthew Goldey, Alec White, Thomas Jagau, Kaushik Nanda, 
        Anastasia Gunina, Alexander Kunitsa, Joonho Lee.

   CCMAN original authors:
   Anna I. Krylov, C. David Sherrill, Steven R. Gwaltney,
   Edward F. C. Byrd (2000)
   Sergey V. Levchenko, Lyudmila V. Slipchenko, Tao Wang,
   Ana-Maria C. Cristian (2003)
   Piotr A. Pieniazek, C. Melania Oana, Evgeny Epifanovsky (2007)
   Prashant Manohar (2009)

 ------------------------------------------------------------------------------


 Allocating and initializing 3808MB of RAM...
 Calculation will run on 4 cores.


 Alpha MOs, Restricted
 -- Occupied --                  
-104.86  -15.73  -15.68  -10.58   -8.05   -8.05   -8.05   -1.43
  1 A'    2 A'    3 A'    4 A'    5 A'    1 A"    6 A'    7 A'                 
 -1.125  -0.899  -0.723  -0.654  -0.601  -0.471  -0.457  -0.437
  8 A'    9 A'   10 A'   11 A'    2 A"   12 A'    3 A"   13 A'                 
 -- Virtual --                   
  0.042   0.073   0.089   0.111   0.132   0.134   0.168   0.178
 14 A'    4 A"   15 A'   16 A'    5 A"   17 A'   18 A'   19 A'                 
  0.191   0.218   0.234   0.248   0.256   0.275   0.314   0.356
  6 A"   20 A'   21 A'    7 A"   22 A'   23 A'   24 A'   25 A'                 
  0.565   0.585   0.598   0.614   0.696   0.833   0.915   0.921
 26 A'   27 A'    8 A"   28 A'   29 A'   30 A'    9 A"   31 A'                 
  0.981   0.985   1.068   1.090   1.138   1.168   1.195   1.239
 32 A'   10 A"   33 A'   34 A'   11 A"   35 A'   12 A"   36 A'                 
  1.305   1.389   1.469   1.469   1.662   1.912   2.089   2.175
 37 A'   38 A'   39 A'   13 A"   40 A'   14 A"   41 A'   15 A"                 
  2.264   2.376   2.580   2.615   2.658   2.691   2.831   2.913
 42 A'   43 A'   16 A"   44 A'   45 A'   17 A"   46 A'   47 A'                 
  3.034   3.134   3.299   3.458   4.119   4.302   4.357   4.430
 18 A"   48 A'   49 A'   50 A'   19 A"   51 A'   20 A"   52 A'                 
  4.846   5.397  10.317  26.635  26.669  27.090  36.632  37.067
 53 A'   54 A'   55 A'   21 A"   56 A'   57 A'   58 A'   59 A'                 
219.158
 60 A'                                                                         

 Beta MOs, Restricted
 -- Occupied --                  
-104.86  -15.73  -15.68  -10.58   -8.05   -8.05   -8.05   -1.43
  1 A'    2 A'    3 A'    4 A'    5 A'    1 A"    6 A'    7 A'                 
 -1.125  -0.899  -0.723  -0.654  -0.601  -0.471  -0.457  -0.437
  8 A'    9 A'   10 A'   11 A'    2 A"   12 A'    3 A"   13 A'                 
 -- Virtual --                   
  0.042   0.073   0.089   0.111   0.132   0.134   0.168   0.178
 14 A'    4 A"   15 A'   16 A'    5 A"   17 A'   18 A'   19 A'                 
  0.191   0.218   0.234   0.248   0.256   0.275   0.314   0.356
  6 A"   20 A'   21 A'    7 A"   22 A'   23 A'   24 A'   25 A'                 
  0.565   0.585   0.598   0.614   0.696   0.833   0.915   0.921
 26 A'   27 A'    8 A"   28 A'   29 A'   30 A'    9 A"   31 A'                 
  0.981   0.985   1.068   1.090   1.138   1.168   1.195   1.239
 32 A'   10 A"   33 A'   34 A'   11 A"   35 A'   12 A"   36 A'                 
  1.305   1.389   1.469   1.469   1.662   1.912   2.089   2.175
 37 A'   38 A'   39 A'   13 A"   40 A'   14 A"   41 A'   15 A"                 
  2.264   2.376   2.580   2.615   2.658   2.691   2.831   2.913
 42 A'   43 A'   16 A"   44 A'   45 A'   17 A"   46 A'   47 A'                 
  3.034   3.134   3.299   3.458   4.119   4.302   4.357   4.430
 18 A"   48 A'   49 A'   50 A'   19 A"   51 A'   20 A"   52 A'                 
  4.846   5.397  10.317  26.635  26.669  27.090  36.632  37.067
 53 A'   54 A'   55 A'   21 A"   56 A'   57 A'   58 A'   59 A'                 
219.158
 60 A'                                                                         

 Occupation and symmetry of molecular orbitals

 Point group: Cs (2 irreducible representations).

                           A'   A"    All 
 ------------------------------------------
 All molecular orbitals:
  - Alpha                  60   21    81  
  - Beta                   60   21    81  
 ------------------------------------------
 Alpha orbitals:
  - Frozen occupied        6    1     7   
  - Active occupied        7    2     9   
  - Active virtual         47   18    65  
  - Frozen virtual         0    0     0   
 ------------------------------------------
 Beta orbitals:
  - Frozen occupied        6    1     7   
  - Active occupied        7    2     9   
  - Active virtual         47   18    65  
  - Frozen virtual         0    0     0   
 ------------------------------------------

 Import integrals:   CPU 0.00 s  wall 0.01 s

 Import integrals:   CPU 5.69 s  wall 16.89 s

 MP2 amplitudes:   CPU 0.09 s  wall 0.34 s

Running a double precision version
           CCSD T amplitudes will be solved using DIIS.

           Start     Size      MaxIter   EConv     TConv     
           3         7         100       1.00e-07  1.00e-05  
 ------------------------------------------------------------------------------
           Energy (a.u.)   Ediff      Tdiff       Comment
 ------------------------------------------------------------------------------
          -569.41560023                           
     1    -569.41476236   8.38e-04   6.75e-01     
     2    -569.43241571   1.77e-02   8.89e-02     
     3    -569.43261770   2.02e-04   3.68e-02     
     4    -569.43462555   2.01e-03   1.13e-02     Switched to DIIS steps.
     5    -569.43533950   7.14e-04   1.01e-02     
     6    -569.43538523   4.57e-05   1.89e-03     
     7    -569.43539345   8.22e-06   1.10e-03     
     8    -569.43539926   5.82e-06   4.78e-04     
     9    -569.43540192   2.65e-06   2.63e-04     
    10    -569.43540213   2.15e-07   6.68e-05     
    11    -569.43540193   2.05e-07   2.89e-05     
    12    -569.43540194   1.66e-08   7.90e-06     
 ------------------------------------------------------------------------------
          -569.43540194                           CCSD T converged.

End of double precision
 SCF energy                 = -568.92302532
 MP2 energy                 = -569.41560023
 CCSD correlation energy     =   -0.51237662
 CCSD total energy           = -569.43540194

 CCSD  T1^2 = 0.0093  T2^2 = 0.1971  Leading amplitudes:

 Amplitude    Orbitals with energies
  0.0274       3 (A") A                  ->    4 (A") A                   
              -0.4572                          0.0730                     
  0.0274       3 (A") B                  ->    4 (A") B                   
              -0.4572                          0.0730                     
 -0.0170       2 (A") A                  ->    9 (A") A                   
              -0.6013                          0.9154                     
 -0.0170       2 (A") B                  ->    9 (A") B                   
              -0.6013                          0.9154                     

 Amplitude    Orbitals with energies
 -0.0899       2 (A") A      2 (A") B    ->    4 (A") A      4 (A") B     
              -0.6013       -0.6013            0.0730        0.0730       
  0.0899       2 (A") A      2 (A") B    ->    4 (A") B      4 (A") A     
              -0.6013       -0.6013            0.0730        0.0730       
  0.0899       2 (A") B      2 (A") A    ->    4 (A") A      4 (A") B     
              -0.6013       -0.6013            0.0730        0.0730       
 -0.0899       2 (A") B      2 (A") A    ->    4 (A") B      4 (A") A     
              -0.6013       -0.6013            0.0730        0.0730       

 Computing CCSD intemediates for later calculations in double precision
 Finished.

Running a double precision version
           CCSD Lambda amplitudes will be solved using DIIS.
           Start     Size      MaxIter   EConv     LConv     
           3         7         100       1.00e-07  1.00e-05  
 ------------------------------------------------------------------------------
            Enorm      Ldiff       Comment
 ------------------------------------------------------------------------------
     1     4.27e-02   3.37e-02     
     2     9.84e-03   3.60e-03     
     3     4.09e-03   1.64e-03     
     4     2.53e-03   8.75e-04     Switched to DIIS steps.
     5     1.05e-03   5.10e-04     
     6     5.30e-04   1.93e-04     
     7     2.00e-04   5.09e-05     
     8     6.77e-05   3.84e-06     
     9     1.87e-05   5.18e-06     
    10     6.96e-06   1.15e-06     
    11     2.64e-06   2.26e-07     
    12     1.23e-06   5.98e-08     
    13     5.75e-07   7.27e-08     
    14     2.54e-07   8.67e-09     
    15     1.39e-07   1.63e-08     
    16     5.64e-08   3.66e-09     
 ------------------------------------------------------------------------------
                                   CCSD Lambda converged.

 Computing density matrices in double precision...
           Orbital response amplitudes will be solved using DIIS.
           Start     Size      MaxIter   EConv     LConv     
           3         7         100       1.00e-06  1.00e-06  
 ------------------------------------------------------------------------------
            Enorm      Ldiff       Comment
 ------------------------------------------------------------------------------
     1     6.72e-02   3.57e-03     
     2     5.98e-02   2.86e-03     
     3     7.85e-02   1.89e-02     
     4     1.18e-02   3.23e-02     Switched to DIIS steps.
     5     1.72e-03   1.45e-03     
     6     7.13e-04   8.07e-05     
     7     2.27e-04   5.80e-05     
     8     5.16e-05   2.78e-05     
     9     1.16e-05   5.89e-06     
    10     4.24e-06   7.99e-07     
    11     1.10e-06   2.03e-08     
    12     2.84e-07   1.19e-07     
 ------------------------------------------------------------------------------
                                   Orbital response converged.

 Computing density matrices... Done.
 CCSD calculation:   CPU 59.96 s  wall 19.22 s

Current path: /canmo/ccsd/grad/
/g1_bb_aa
/g1_bb_bb
/g1_o1o1
/g1_o1o2
/g1_o1v1
/g1_o2v1
/g1_v1v1
/g1p_bb_aa
/g1p_bb_bb
/g1s_bb_aa
/g1s_bb_bb
/g2_o1o1o1o1
/g2_o1o1o1v1
/g2_o1o1v1v1
/g2_o1v1o1v1
/g2_o1v1v1v1
/g2_v1v1v1v1
/w_bb_aa
/w_bb_bb
 Transferring MO TPDM to AO TPDM
 Transferring g2_o1o1o1o1
 Transferring g2_o1o1o1v1
 Transferring g2_o1o1v1v1
 Transferring g2_o1v1o1v1
 Transferring g2_o1v1v1v1
 Transferring g2_v1v1v1v1
 Adding separable TPDM
 Computing TPDM gradient
 --------------------------------------------------------
 2e gradient
  Atom          X               Y               Z
 --------------------------------------------------------
    1        -14.632764        2.711467       -0.000000  
    2          1.196869      -13.277757        0.000000  
    3         10.043294       11.626699       -0.000000  
    4          3.392602       -1.060408        0.000000  
 --------------------------------------------------------
 --------------------------------------------------------
 Final gradient
  Atom          X               Y               Z
 --------------------------------------------------------
    1        -14.632764        2.711467       -0.000000  
    2          1.196869      -13.277757        0.000000  
    3         10.043294       11.626699       -0.000000  
    4          3.392602       -1.060408        0.000000  
 --------------------------------------------------------
 Analytic gradient from two-electron contribution:   CPU 91.24 s  wall 72.68 s

 Total ccman2 time:   CPU 161.79 s  wall 117.84 s


 --------------------------------------------------------------
             Orbital Energies (a.u.) and Symmetries
 --------------------------------------------------------------

 Alpha MOs, Restricted
 -- Occupied --                  
-104.86  -15.73  -15.68  -10.58   -8.05   -8.05   -8.05   -1.43
  1 A'    2 A'    3 A'    4 A'    5 A'    6 A'    1 A"    7 A'                 
 -1.125  -0.899  -0.723  -0.654  -0.471  -0.437  -0.601  -0.457
  8 A'    9 A'   10 A'   11 A'   12 A'   13 A'    2 A"    3 A"                 
 -- Virtual --                   
  0.042   0.089   0.111   0.134   0.168   0.178   0.218   0.234
 14 A'   15 A'   16 A'   17 A'   18 A'   19 A'   20 A'   21 A'                 
  0.256   0.275   0.314   0.356   0.565   0.585   0.614   0.696
 22 A'   23 A'   24 A'   25 A'   26 A'   27 A'   28 A'   29 A'                 
  0.833   0.921   0.981   1.068   1.090   1.168   1.239   1.305
 30 A'   31 A'   32 A'   33 A'   34 A'   35 A'   36 A'   37 A'                 
  1.389   1.469   1.662   2.089   2.264   2.376   2.615   2.658
 38 A'   39 A'   40 A'   41 A'   42 A'   43 A'   44 A'   45 A'                 
  2.831   2.913   3.134   3.299   3.458   4.302   4.430   4.846
 46 A'   47 A'   48 A'   49 A'   50 A'   51 A'   52 A'   53 A'                 
  5.397  10.317  26.669  27.090  36.632  37.067 219.158   0.073
 54 A'   55 A'   56 A'   57 A'   58 A'   59 A'   60 A'    4 A"                 
  0.132   0.191   0.248   0.598   0.915   0.985   1.138   1.195
  5 A"    6 A"    7 A"    8 A"    9 A"   10 A"   11 A"   12 A"                 
  1.469   1.912   2.175   2.580   2.691   3.034   4.119   4.357
 13 A"   14 A"   15 A"   16 A"   17 A"   18 A"   19 A"   20 A"                 
 26.635
 21 A"                                                                         

 Beta MOs, Restricted
 -- Occupied --                  
-104.86  -15.73  -15.68  -10.58   -8.05   -8.05   -8.05   -1.43
  1 A'    2 A'    3 A'    4 A'    5 A'    6 A'    1 A"    7 A'                 
 -1.125  -0.899  -0.723  -0.654  -0.471  -0.437  -0.601  -0.457
  8 A'    9 A'   10 A'   11 A'   12 A'   13 A'    2 A"    3 A"                 
 -- Virtual --                   
  0.042   0.089   0.111   0.134   0.168   0.178   0.218   0.234
 14 A'   15 A'   16 A'   17 A'   18 A'   19 A'   20 A'   21 A'                 
  0.256   0.275   0.314   0.356   0.565   0.585   0.614   0.696
 22 A'   23 A'   24 A'   25 A'   26 A'   27 A'   28 A'   29 A'                 
  0.833   0.921   0.981   1.068   1.090   1.168   1.239   1.305
 30 A'   31 A'   32 A'   33 A'   34 A'   35 A'   36 A'   37 A'                 
  1.389   1.469   1.662   2.089   2.264   2.376   2.615   2.658
 38 A'   39 A'   40 A'   41 A'   42 A'   43 A'   44 A'   45 A'                 
  2.831   2.913   3.134   3.299   3.458   4.302   4.430   4.846
 46 A'   47 A'   48 A'   49 A'   50 A'   51 A'   52 A'   53 A'                 
  5.397  10.317  26.669  27.090  36.632  37.067 219.158   0.073
 54 A'   55 A'   56 A'   57 A'   58 A'   59 A'   60 A'    4 A"                 
  0.132   0.191   0.248   0.598   0.915   0.985   1.138   1.195
  5 A"    6 A"    7 A"    8 A"    9 A"   10 A"   11 A"   12 A"                 
  1.469   1.912   2.175   2.580   2.691   3.034   4.119   4.357
 13 A"   14 A"   15 A"   16 A"   17 A"   18 A"   19 A"   20 A"                 
 26.635
 21 A"                                                                         
 --------------------------------------------------------------

          Ground-State Mulliken Net Atomic Charges

     Atom                 Charge (a.u.)
  ----------------------------------------
      1 Cl                   -0.079909
      2 N                     0.084122
      3 N                    -0.247841
      4 H                     0.243627
  ----------------------------------------
  Sum of atomic charges =    -0.000000

 -----------------------------------------------------------------
                    Cartesian Multipole Moments
 -----------------------------------------------------------------
    Charge (ESU x 10^10)
                -0.0000
    Dipole Moment (Debye)
         X      -1.9946      Y       0.3865      Z      -0.0000
       Tot       2.0317
    Quadrupole Moments (Debye-Ang)
        XX     -18.2977     XY      -1.4646     YY     -27.0732
        XZ       0.0000     YZ      -0.0000     ZZ     -24.2967
    Octopole Moments (Debye-Ang^2)
       XXX     -12.2031    XXY       1.2610    XYY       2.9805
       YYY       0.1646    XXZ      -0.0000    XYZ       0.0000
       YYZ      -0.0000    XZZ      -0.3191    YZZ       0.1940
       ZZZ      -0.0000
    Hexadecapole Moments (Debye-Ang^3)
      XXXX    -156.8238   XXXY      -8.6804   XXYY     -45.3992
      XYYY      -2.4418   YYYY     -47.9465   XXXZ      -0.0000
      XXYZ      -0.0000   XYYZ       0.0000   YYYZ      -0.0000
      XXZZ     -39.2676   XYZZ      -0.6086   YYZZ     -11.7873
      XZZZ       0.0000   YZZZ      -0.0000   ZZZZ     -25.6887
 -----------------------------------------------------------------
 DrvMan completing analytic gradient of the correlated energy
 Correlated dipole moment
            1
    1  -0.7847276
    2   0.1520677
    3  -0.0000000
 Energy read as -569.435401945
 Full Analytical Gradient: (in a.u., or Hartree/Bohr)
             1             2             3             4
    1    0.00038049    0.00146678   -0.00216675    0.00031948
    2   -0.00051626    0.00388375   -0.00353393    0.00016644
    3    0.00000000   -0.00000000    0.00000000    0.00000000
 Gradient time:  CPU 0.26 s  wall 1.61 s
 Geometry Optimization Parameters
   NAtoms,    NIC,     NZ,  NCons,   NDum,   NFix, NCnnct, MaxDiis
        4      14       4       0       0       0       0       0

 Cartesian Hessian Update
 Hessian Updated using BFGS Update


** GEOMETRY OPTIMIZATION IN DELOCALIZED INTERNAL COORDINATES **
   Searching for a Minimum

   Optimization Cycle:   3

                       Coordinates (Angstroms)
     ATOM                X               Y               Z
      1  Cl        0.9996147886   -0.0584371050    0.0000000000
      2  N        -0.6919335637    0.5362090363    0.0000000000
      3  N        -1.4854550170   -0.3989489309    0.0000000000
      4  H        -2.4118484973    0.0552186022    0.0000000000
   Point Group: cs    Number of degrees of freedom:     5


   Energy is   -569.435401945

 Hessian Updated using BFGS Update

  5 Hessian modes will be used to form the next step
  Hessian Eigenvalues:
     0.104659    0.167084    0.365441    0.434146    0.925737

 Minimum Search - Taking Simple RFO Step
 Searching for Lamda that Minimizes Along All modes
 Value Taken    Lamda =  -0.00002123
 Step Taken.  Stepsize is  0.005932

                             Maximum     Tolerance    Cnvgd?
         Gradient           0.003667      0.000300      NO
         Displacement       0.005453      0.001200      NO
         Energy change     -0.000447      0.000001      NO


 New Cartesian Coordinates Obtained by Inverse Iteration

 Displacement from previous Coordinates is:  0.004669
 ----------------------------------------------------------------
             Standard Nuclear Orientation (Angstroms)
    I     Atom           X                Y                Z
 ----------------------------------------------------------------
    1      Cl      1.0003578684    -0.0578680053     0.0000000000
    2      N      -0.6918662928     0.5344194231     0.0000000000
    3      N      -1.4854723541    -0.3977698445     0.0000000000
    4      H      -2.4126415110     0.0552600293     0.0000000000
 ----------------------------------------------------------------
 Molecular Point Group                 Cs    NOp =  2
 Largest Abelian Subgroup              Cs    NOp =  2
 Nuclear Repulsion Energy =    89.7000606453 hartrees
 There are       16 alpha and       16 beta electrons
 Applying Cartesian multipole field
    Component          Value
    ---------          -----
     (2,0,0)        1.00000E-11
     (0,2,0)        2.00000E-11
     (0,0,2)       -3.00000E-11
 Nucleus-field energy     =     0.0000000017 hartrees
 Requested basis set is 6-311++G(d,p)
 There are 30 shells and 81 basis functions
 A cutoff of  1.0D-14 yielded    451 shell pairs
 There are      3383 function pairs (      3647 Cartesian)
 Smallest overlap matrix eigenvalue = 2.47E-04
 Guess MOs from SCF MO coefficient file

 -----------------------------------------------------------------------
  General SCF calculation program by
  Eric Jon Sundstrom, Paul Horn, Yuezhi Mao, Dmitri Zuev, Alec White,
  David Stuck, Shaama M.S., Shane Yost, Joonho Lee, David Small,
  Daniel Levine, Susi Lehtola, Hugh Burton, Evgeny Epifanovsky
 -----------------------------------------------------------------------
 Hartree-Fock
 using 4 threads for integral computing
 -------------------------------------------------------
 OpenMP Integral computing Module                
 Release: version 2.0, May 2017, Q-Chem Inc. Pleasanton 
 -------------------------------------------------------
 A restricted SCF calculation will be
 performed using DIIS
 SCF converges when DIIS error is below 1.0e-08
 ---------------------------------------
  Cycle       Energy         DIIS error
 ---------------------------------------
    1    -568.9232968845      8.44e-05  
    2    -568.9233028628      2.19e-05  
    3    -568.9233035362      1.10e-05  
    4    -568.9233036812      3.42e-06  
    5    -568.9233037122      1.94e-06  
    6    -568.9233037198      7.50e-07  
    7    -568.9233037217      2.54e-07  
    8    -568.9233037219      5.47e-08  
    9    -568.9233037219      1.28e-08  
   10    -568.9233037219      3.51e-09  Convergence criterion met
 ---------------------------------------
 SCF time:   CPU 2.62s  wall 3.00s 
 SCF   energy in the final basis set =     -568.9233037219
 Total energy in the final basis set =     -568.9233037219


 ------------------------------------------------------------------------------

   CCMAN2: suite of methods based on coupled cluster
           and equation of motion theories.

   Components:
   * libvmm-1.3-trunk
     by Evgeny Epifanovsky, Ilya Kaliman.
   * libtensor-2.5-trunk
     by Evgeny Epifanovsky, Michael Wormit, Dmitry Zuev, Sam Manzer, 
        Ilya Kaliman.
   * libcc-2.5-trunk
     by Evgeny Epifanovsky, Arik Landau, Tomasz Kus, Kirill Khistyaev, 
        Dmitry Zuev, Prashant Manohar, Xintian Feng, Anna Krylov, 
        Matthew Goldey, Alec White, Thomas Jagau, Kaushik Nanda, 
        Anastasia Gunina, Alexander Kunitsa, Joonho Lee.

   CCMAN original authors:
   Anna I. Krylov, C. David Sherrill, Steven R. Gwaltney,
   Edward F. C. Byrd (2000)
   Sergey V. Levchenko, Lyudmila V. Slipchenko, Tao Wang,
   Ana-Maria C. Cristian (2003)
   Piotr A. Pieniazek, C. Melania Oana, Evgeny Epifanovsky (2007)
   Prashant Manohar (2009)

 ------------------------------------------------------------------------------


 Allocating and initializing 3808MB of RAM...
 Calculation will run on 4 cores.


 Alpha MOs, Restricted
 -- Occupied --                  
-104.86  -15.73  -15.68  -10.58   -8.05   -8.05   -8.05   -1.43
  1 A'    2 A'    3 A'    4 A'    5 A'    1 A"    6 A'    7 A'                 
 -1.125  -0.899  -0.723  -0.654  -0.602  -0.471  -0.457  -0.436
  8 A'    9 A'   10 A'   11 A'    2 A"   12 A'    3 A"   13 A'                 
 -- Virtual --                   
  0.041   0.074   0.089   0.111   0.132   0.134   0.168   0.178
 14 A'    4 A"   15 A'   16 A'    5 A"   17 A'   18 A'   19 A'                 
  0.191   0.218   0.235   0.248   0.256   0.275   0.314   0.356
  6 A"   20 A'   21 A'    7 A"   22 A'   23 A'   24 A'   25 A'                 
  0.566   0.585   0.598   0.614   0.697   0.832   0.915   0.921
 26 A'   27 A'    8 A"   28 A'   29 A'   30 A'    9 A"   31 A'                 
  0.982   0.985   1.068   1.091   1.138   1.169   1.196   1.239
 32 A'   10 A"   33 A'   34 A'   11 A"   35 A'   12 A"   36 A'                 
  1.305   1.389   1.468   1.469   1.663   1.913   2.088   2.174
 37 A'   38 A'   39 A'   13 A"   40 A'   14 A"   41 A'   15 A"                 
  2.265   2.376   2.580   2.615   2.660   2.691   2.831   2.913
 42 A'   43 A'   16 A"   44 A'   45 A'   17 A"   46 A'   47 A'                 
  3.037   3.136   3.302   3.459   4.119   4.302   4.358   4.434
 18 A"   48 A'   49 A'   50 A'   19 A"   51 A'   20 A"   52 A'                 
  4.846   5.397  10.317  26.635  26.669  27.090  36.631  37.075
 53 A'   54 A'   55 A'   21 A"   56 A'   57 A'   58 A'   59 A'                 
219.158
 60 A'                                                                         

 Beta MOs, Restricted
 -- Occupied --                  
-104.86  -15.73  -15.68  -10.58   -8.05   -8.05   -8.05   -1.43
  1 A'    2 A'    3 A'    4 A'    5 A'    1 A"    6 A'    7 A'                 
 -1.125  -0.899  -0.723  -0.654  -0.602  -0.471  -0.457  -0.436
  8 A'    9 A'   10 A'   11 A'    2 A"   12 A'    3 A"   13 A'                 
 -- Virtual --                   
  0.041   0.074   0.089   0.111   0.132   0.134   0.168   0.178
 14 A'    4 A"   15 A'   16 A'    5 A"   17 A'   18 A'   19 A'                 
  0.191   0.218   0.235   0.248   0.256   0.275   0.314   0.356
  6 A"   20 A'   21 A'    7 A"   22 A'   23 A'   24 A'   25 A'                 
  0.566   0.585   0.598   0.614   0.697   0.832   0.915   0.921
 26 A'   27 A'    8 A"   28 A'   29 A'   30 A'    9 A"   31 A'                 
  0.982   0.985   1.068   1.091   1.138   1.169   1.196   1.239
 32 A'   10 A"   33 A'   34 A'   11 A"   35 A'   12 A"   36 A'                 
  1.305   1.389   1.468   1.469   1.663   1.913   2.088   2.174
 37 A'   38 A'   39 A'   13 A"   40 A'   14 A"   41 A'   15 A"                 
  2.265   2.376   2.580   2.615   2.660   2.691   2.831   2.913
 42 A'   43 A'   16 A"   44 A'   45 A'   17 A"   46 A'   47 A'                 
  3.037   3.136   3.302   3.459   4.119   4.302   4.358   4.434
 18 A"   48 A'   49 A'   50 A'   19 A"   51 A'   20 A"   52 A'                 
  4.846   5.397  10.317  26.635  26.669  27.090  36.631  37.075
 53 A'   54 A'   55 A'   21 A"   56 A'   57 A'   58 A'   59 A'                 
219.158
 60 A'                                                                         

 Occupation and symmetry of molecular orbitals

 Point group: Cs (2 irreducible representations).

                           A'   A"    All 
 ------------------------------------------
 All molecular orbitals:
  - Alpha                  60   21    81  
  - Beta                   60   21    81  
 ------------------------------------------
 Alpha orbitals:
  - Frozen occupied        6    1     7   
  - Active occupied        7    2     9   
  - Active virtual         47   18    65  
  - Frozen virtual         0    0     0   
 ------------------------------------------
 Beta orbitals:
  - Frozen occupied        6    1     7   
  - Active occupied        7    2     9   
  - Active virtual         47   18    65  
  - Frozen virtual         0    0     0   
 ------------------------------------------

 Import integrals:   CPU 0.00 s  wall 0.00 s

 Import integrals:   CPU 5.70 s  wall 14.97 s

 MP2 amplitudes:   CPU 0.10 s  wall 0.34 s

Running a double precision version
           CCSD T amplitudes will be solved using DIIS.

           Start     Size      MaxIter   EConv     TConv     
           3         7         100       1.00e-07  1.00e-05  
 ------------------------------------------------------------------------------
           Energy (a.u.)   Ediff      Tdiff       Comment
 ------------------------------------------------------------------------------
          -569.41555841                           
     1    -569.41484433   7.14e-04   6.74e-01     
     2    -569.43242618   1.76e-02   8.87e-02     
     3    -569.43264367   2.17e-04   3.67e-02     
     4    -569.43464195   2.00e-03   1.13e-02     Switched to DIIS steps.
     5    -569.43535296   7.11e-04   1.01e-02     
     6    -569.43539853   4.56e-05   1.88e-03     
     7    -569.43540681   8.28e-06   1.10e-03     
     8    -569.43541265   5.84e-06   4.80e-04     
     9    -569.43541529   2.64e-06   2.62e-04     
    10    -569.43541550   2.12e-07   6.64e-05     
    11    -569.43541529   2.06e-07   2.87e-05     
    12    -569.43541531   1.53e-08   7.87e-06     
 ------------------------------------------------------------------------------
          -569.43541531                           CCSD T converged.

End of double precision
 SCF energy                 = -568.92330372
 MP2 energy                 = -569.41555841
 CCSD correlation energy     =   -0.51211159
 CCSD total energy           = -569.43541531

 CCSD  T1^2 = 0.0093  T2^2 = 0.1968  Leading amplitudes:

 Amplitude    Orbitals with energies
  0.0274       3 (A") A                  ->    4 (A") A                   
              -0.4573                          0.0737                     
  0.0274       3 (A") B                  ->    4 (A") B                   
              -0.4573                          0.0737                     
 -0.0169       2 (A") A                  ->    9 (A") A                   
              -0.6020                          0.9151                     
 -0.0169       2 (A") B                  ->    9 (A") B                   
              -0.6020                          0.9151                     

 Amplitude    Orbitals with energies
 -0.0895       2 (A") A      2 (A") B    ->    4 (A") A      4 (A") B     
              -0.6020       -0.6020            0.0737        0.0737       
  0.0895       2 (A") A      2 (A") B    ->    4 (A") B      4 (A") A     
              -0.6020       -0.6020            0.0737        0.0737       
  0.0895       2 (A") B      2 (A") A    ->    4 (A") A      4 (A") B     
              -0.6020       -0.6020            0.0737        0.0737       
 -0.0895       2 (A") B      2 (A") A    ->    4 (A") B      4 (A") A     
              -0.6020       -0.6020            0.0737        0.0737       

 Computing CCSD intemediates for later calculations in double precision
 Finished.

Running a double precision version
           CCSD Lambda amplitudes will be solved using DIIS.
           Start     Size      MaxIter   EConv     LConv     
           3         7         100       1.00e-07  1.00e-05  
 ------------------------------------------------------------------------------
            Enorm      Ldiff       Comment
 ------------------------------------------------------------------------------
     1     4.26e-02   3.36e-02     
     2     9.81e-03   3.60e-03     
     3     4.08e-03   1.63e-03     
     4     2.52e-03   8.74e-04     Switched to DIIS steps.
     5     1.05e-03   5.09e-04     
     6     5.28e-04   1.92e-04     
     7     1.99e-04   5.05e-05     
     8     6.73e-05   3.86e-06     
     9     1.86e-05   5.12e-06     
    10     6.98e-06   1.13e-06     
    11     2.67e-06   2.20e-07     
    12     1.25e-06   5.71e-08     
    13     5.84e-07   7.18e-08     
    14     2.57e-07   8.03e-09     
    15     1.40e-07   1.63e-08     
    16     5.70e-08   3.62e-09     
 ------------------------------------------------------------------------------
                                   CCSD Lambda converged.

 Computing density matrices in double precision...
           Orbital response amplitudes will be solved using DIIS.
           Start     Size      MaxIter   EConv     LConv     
           3         7         100       1.00e-06  1.00e-06  
 ------------------------------------------------------------------------------
            Enorm      Ldiff       Comment
 ------------------------------------------------------------------------------
     1     6.70e-02   3.62e-03     
     2     5.96e-02   2.88e-03     
     3     7.80e-02   1.87e-02     
     4     1.17e-02   3.19e-02     Switched to DIIS steps.
     5     1.70e-03   1.39e-03     
     6     7.14e-04   7.84e-05     
     7     2.25e-04   5.89e-05     
     8     5.10e-05   2.79e-05     
     9     1.15e-05   5.90e-06     
    10     4.18e-06   7.98e-07     
    11     1.08e-06   2.86e-08     
    12     2.79e-07   1.19e-07     
 ------------------------------------------------------------------------------
                                   Orbital response converged.

 Computing density matrices... Done.
 CCSD calculation:   CPU 57.98 s  wall 18.58 s

Current path: /canmo/ccsd/grad/
/g1_bb_aa
/g1_bb_bb
/g1_o1o1
/g1_o1o2
/g1_o1v1
/g1_o2v1
/g1_v1v1
/g1p_bb_aa
/g1p_bb_bb
/g1s_bb_aa
/g1s_bb_bb
/g2_o1o1o1o1
/g2_o1o1o1v1
/g2_o1o1v1v1
/g2_o1v1o1v1
/g2_o1v1v1v1
/g2_v1v1v1v1
/w_bb_aa
/w_bb_bb
 Transferring MO TPDM to AO TPDM
 Transferring g2_o1o1o1o1
 Transferring g2_o1o1o1v1
 Transferring g2_o1o1v1v1
 Transferring g2_o1v1o1v1
 Transferring g2_o1v1v1v1
 Transferring g2_v1v1v1v1
 Adding separable TPDM
 Computing TPDM gradient
 --------------------------------------------------------
 2e gradient
  Atom          X               Y               Z
 --------------------------------------------------------
    1        -14.633060        2.692463        0.000000  
    2          1.156192      -13.267975       -0.000000  
    3         10.078927       11.629832        0.000000  
    4          3.397941       -1.054320       -0.000000  
 --------------------------------------------------------
 --------------------------------------------------------
 Final gradient
  Atom          X               Y               Z
 --------------------------------------------------------
    1        -14.633060        2.692463        0.000000  
    2          1.156192      -13.267975       -0.000000  
    3         10.078927       11.629832        0.000000  
    4          3.397941       -1.054320       -0.000000  
 --------------------------------------------------------
 Analytic gradient from two-electron contribution:   CPU 91.08 s  wall 73.09 s

 Total ccman2 time:   CPU 159.85 s  wall 114.56 s


 --------------------------------------------------------------
             Orbital Energies (a.u.) and Symmetries
 --------------------------------------------------------------

 Alpha MOs, Restricted
 -- Occupied --                  
-104.86  -15.73  -15.68  -10.58   -8.05   -8.05   -8.05   -1.43
  1 A'    2 A'    3 A'    4 A'    5 A'    6 A'    1 A"    7 A'                 
 -1.125  -0.899  -0.723  -0.654  -0.471  -0.436  -0.602  -0.457
  8 A'    9 A'   10 A'   11 A'   12 A'   13 A'    2 A"    3 A"                 
 -- Virtual --                   
  0.041   0.089   0.111   0.134   0.168   0.178   0.218   0.235
 14 A'   15 A'   16 A'   17 A'   18 A'   19 A'   20 A'   21 A'                 
  0.256   0.275   0.314   0.356   0.566   0.585   0.614   0.697
 22 A'   23 A'   24 A'   25 A'   26 A'   27 A'   28 A'   29 A'                 
  0.832   0.921   0.982   1.068   1.091   1.169   1.239   1.305
 30 A'   31 A'   32 A'   33 A'   34 A'   35 A'   36 A'   37 A'                 
  1.389   1.468   1.663   2.088   2.265   2.376   2.615   2.660
 38 A'   39 A'   40 A'   41 A'   42 A'   43 A'   44 A'   45 A'                 
  2.831   2.913   3.136   3.302   3.459   4.302   4.434   4.846
 46 A'   47 A'   48 A'   49 A'   50 A'   51 A'   52 A'   53 A'                 
  5.397  10.317  26.669  27.090  36.631  37.075 219.158   0.074
 54 A'   55 A'   56 A'   57 A'   58 A'   59 A'   60 A'    4 A"                 
  0.132   0.191   0.248   0.598   0.915   0.985   1.138   1.196
  5 A"    6 A"    7 A"    8 A"    9 A"   10 A"   11 A"   12 A"                 
  1.469   1.913   2.174   2.580   2.691   3.037   4.119   4.358
 13 A"   14 A"   15 A"   16 A"   17 A"   18 A"   19 A"   20 A"                 
 26.635
 21 A"                                                                         

 Beta MOs, Restricted
 -- Occupied --                  
-104.86  -15.73  -15.68  -10.58   -8.05   -8.05   -8.05   -1.43
  1 A'    2 A'    3 A'    4 A'    5 A'    6 A'    1 A"    7 A'                 
 -1.125  -0.899  -0.723  -0.654  -0.471  -0.436  -0.602  -0.457
  8 A'    9 A'   10 A'   11 A'   12 A'   13 A'    2 A"    3 A"                 
 -- Virtual --                   
  0.041   0.089   0.111   0.134   0.168   0.178   0.218   0.235
 14 A'   15 A'   16 A'   17 A'   18 A'   19 A'   20 A'   21 A'                 
  0.256   0.275   0.314   0.356   0.566   0.585   0.614   0.697
 22 A'   23 A'   24 A'   25 A'   26 A'   27 A'   28 A'   29 A'                 
  0.832   0.921   0.982   1.068   1.091   1.169   1.239   1.305
 30 A'   31 A'   32 A'   33 A'   34 A'   35 A'   36 A'   37 A'                 
  1.389   1.468   1.663   2.088   2.265   2.376   2.615   2.660
 38 A'   39 A'   40 A'   41 A'   42 A'   43 A'   44 A'   45 A'                 
  2.831   2.913   3.136   3.302   3.459   4.302   4.434   4.846
 46 A'   47 A'   48 A'   49 A'   50 A'   51 A'   52 A'   53 A'                 
  5.397  10.317  26.669  27.090  36.631  37.075 219.158   0.074
 54 A'   55 A'   56 A'   57 A'   58 A'   59 A'   60 A'    4 A"                 
  0.132   0.191   0.248   0.598   0.915   0.985   1.138   1.196
  5 A"    6 A"    7 A"    8 A"    9 A"   10 A"   11 A"   12 A"                 
  1.469   1.913   2.174   2.580   2.691   3.037   4.119   4.358
 13 A"   14 A"   15 A"   16 A"   17 A"   18 A"   19 A"   20 A"                 
 26.635
 21 A"                                                                         
 --------------------------------------------------------------

          Ground-State Mulliken Net Atomic Charges

     Atom                 Charge (a.u.)
  ----------------------------------------
      1 Cl                   -0.080073
      2 N                     0.084311
      3 N                    -0.248325
      4 H                     0.244087
  ----------------------------------------
  Sum of atomic charges =    -0.000000

 -----------------------------------------------------------------
                    Cartesian Multipole Moments
 -----------------------------------------------------------------
    Charge (ESU x 10^10)
                -0.0000
    Dipole Moment (Debye)
         X      -2.0025      Y       0.3861      Z       0.0000
       Tot       2.0394
    Quadrupole Moments (Debye-Ang)
        XX     -18.2833     XY      -1.4617     YY     -27.0739
        XZ      -0.0000     YZ       0.0000     ZZ     -24.2926
    Octopole Moments (Debye-Ang^2)
       XXX     -12.2878    XXY       1.2708    XYY       2.9609
       YYY       0.1568    XXZ       0.0000    XYZ      -0.0000
       YYZ       0.0000    XZZ      -0.3372    YZZ       0.1908
       ZZZ       0.0000
    Hexadecapole Moments (Debye-Ang^3)
      XXXX    -156.7807   XXXY      -8.6808   XXYY     -45.4105
      XYYY      -2.4534   YYYY     -47.8480   XXXZ      -0.0000
      XXYZ       0.0000   XYYZ      -0.0000   YYYZ       0.0000
      XXZZ     -39.2801   XYZZ      -0.6123   YYZZ     -11.7713
      XZZZ      -0.0000   YZZZ       0.0000   ZZZZ     -25.6832
 -----------------------------------------------------------------
 DrvMan completing analytic gradient of the correlated energy
 Correlated dipole moment
            1
    1  -0.7878615
    2   0.1519150
    3   0.0000000
 Energy read as -569.435415310
 Full Analytical Gradient: (in a.u., or Hartree/Bohr)
             1             2             3             4
    1    0.00025808    0.00024909   -0.00054361    0.00003644
    2   -0.00017467    0.00105106   -0.00094665    0.00007026
    3   -0.00000000    0.00000000   -0.00000000   -0.00000000
 Gradient time:  CPU 0.26 s  wall 1.54 s
 Geometry Optimization Parameters
   NAtoms,    NIC,     NZ,  NCons,   NDum,   NFix, NCnnct, MaxDiis
        4      14       4       0       0       0       0       0

 Cartesian Hessian Update
 Hessian Updated using BFGS Update


** GEOMETRY OPTIMIZATION IN DELOCALIZED INTERNAL COORDINATES **
   Searching for a Minimum

   Optimization Cycle:   4

                       Coordinates (Angstroms)
     ATOM                X               Y               Z
      1  Cl        1.0003578684   -0.0578680053    0.0000000000
      2  N        -0.6918662928    0.5344194231    0.0000000000
      3  N        -1.4854723541   -0.3977698445    0.0000000000
      4  H        -2.4126415110    0.0552600293    0.0000000000
   Point Group: cs    Number of degrees of freedom:     5


   Energy is   -569.435415310

 Hessian Updated using BFGS Update

  5 Hessian modes will be used to form the next step
  Hessian Eigenvalues:
     0.105691    0.161758    0.346644    0.431195    0.745103

 Minimum Search - Taking Simple RFO Step
 Searching for Lamda that Minimizes Along All modes
 Value Taken    Lamda =  -0.00000236
 Step Taken.  Stepsize is  0.002848

                             Maximum     Tolerance    Cnvgd?
         Gradient           0.000942      0.000300      NO
         Displacement       0.001696      0.001200      NO
         Energy change     -0.000013      0.000001      NO


 New Cartesian Coordinates Obtained by Inverse Iteration

 Displacement from previous Coordinates is:  0.001943
 ----------------------------------------------------------------
             Standard Nuclear Orientation (Angstroms)
    I     Atom           X                Y                Z
 ----------------------------------------------------------------
    1      Cl      0.9998638265    -0.0575890077     0.0000000000
    2      N      -0.6915379547     0.5337431780     0.0000000000
    3      N      -1.4853149228    -0.3973887466     0.0000000000
    4      H      -2.4126332385     0.0552761788     0.0000000000
 ----------------------------------------------------------------
 Molecular Point Group                 Cs    NOp =  2
 Largest Abelian Subgroup              Cs    NOp =  2
 Nuclear Repulsion Energy =    89.7404135349 hartrees
 There are       16 alpha and       16 beta electrons
 Applying Cartesian multipole field
    Component          Value
    ---------          -----
     (2,0,0)        1.00000E-11
     (0,2,0)        2.00000E-11
     (0,0,2)       -3.00000E-11
 Nucleus-field energy     =     0.0000000017 hartrees
 Requested basis set is 6-311++G(d,p)
 There are 30 shells and 81 basis functions
 A cutoff of  1.0D-14 yielded    451 shell pairs
 There are      3383 function pairs (      3647 Cartesian)
 Smallest overlap matrix eigenvalue = 2.46E-04
 Guess MOs from SCF MO coefficient file

 -----------------------------------------------------------------------
  General SCF calculation program by
  Eric Jon Sundstrom, Paul Horn, Yuezhi Mao, Dmitri Zuev, Alec White,
  David Stuck, Shaama M.S., Shane Yost, Joonho Lee, David Small,
  Daniel Levine, Susi Lehtola, Hugh Burton, Evgeny Epifanovsky
 -----------------------------------------------------------------------
 Hartree-Fock
 using 4 threads for integral computing
 -------------------------------------------------------
 OpenMP Integral computing Module                
 Release: version 2.0, May 2017, Q-Chem Inc. Pleasanton 
 -------------------------------------------------------
 A restricted SCF calculation will be
 performed using DIIS
 SCF converges when DIIS error is below 1.0e-08
 ---------------------------------------
  Cycle       Energy         DIIS error
 ---------------------------------------
    1    -568.9234218255      3.32e-05  
    2    -568.9234227675      1.03e-05  
    3    -568.9234228646      5.63e-06  
    4    -568.9234228928      1.49e-06  
    5    -568.9234228958      6.18e-07  
    6    -568.9234228965      1.88e-07  
    7    -568.9234228966      8.06e-08  
    8    -568.9234228967      2.03e-08  
    9    -568.9234228966      5.99e-09  Convergence criterion met
 ---------------------------------------
 SCF time:   CPU 2.33s  wall 4.00s 
 SCF   energy in the final basis set =     -568.9234228966
 Total energy in the final basis set =     -568.9234228966


 ------------------------------------------------------------------------------

   CCMAN2: suite of methods based on coupled cluster
           and equation of motion theories.

   Components:
   * libvmm-1.3-trunk
     by Evgeny Epifanovsky, Ilya Kaliman.
   * libtensor-2.5-trunk
     by Evgeny Epifanovsky, Michael Wormit, Dmitry Zuev, Sam Manzer, 
        Ilya Kaliman.
   * libcc-2.5-trunk
     by Evgeny Epifanovsky, Arik Landau, Tomasz Kus, Kirill Khistyaev, 
        Dmitry Zuev, Prashant Manohar, Xintian Feng, Anna Krylov, 
        Matthew Goldey, Alec White, Thomas Jagau, Kaushik Nanda, 
        Anastasia Gunina, Alexander Kunitsa, Joonho Lee.

   CCMAN original authors:
   Anna I. Krylov, C. David Sherrill, Steven R. Gwaltney,
   Edward F. C. Byrd (2000)
   Sergey V. Levchenko, Lyudmila V. Slipchenko, Tao Wang,
   Ana-Maria C. Cristian (2003)
   Piotr A. Pieniazek, C. Melania Oana, Evgeny Epifanovsky (2007)
   Prashant Manohar (2009)

 ------------------------------------------------------------------------------


 Allocating and initializing 3808MB of RAM...
 Calculation will run on 4 cores.


 Alpha MOs, Restricted
 -- Occupied --                  
-104.86  -15.73  -15.68  -10.58   -8.05   -8.05   -8.05   -1.43
  1 A'    2 A'    3 A'    4 A'    5 A'    1 A"    6 A'    7 A'                 
 -1.125  -0.899  -0.723  -0.654  -0.602  -0.471  -0.457  -0.436
  8 A'    9 A'   10 A'   11 A'    2 A"   12 A'    3 A"   13 A'                 
 -- Virtual --                   
  0.042   0.074   0.089   0.111   0.132   0.134   0.168   0.178
 14 A'    4 A"   15 A'   16 A'    5 A"   17 A'   18 A'   19 A'                 
  0.191   0.218   0.235   0.248   0.256   0.275   0.314   0.356
  6 A"   20 A'   21 A'    7 A"   22 A'   23 A'   24 A'   25 A'                 
  0.567   0.585   0.598   0.614   0.697   0.832   0.915   0.921
 26 A'   27 A'    8 A"   28 A'   29 A'   30 A'    9 A"   31 A'                 
  0.982   0.986   1.068   1.091   1.138   1.169   1.196   1.239
 32 A'   10 A"   33 A'   34 A'   11 A"   35 A'   12 A"   36 A'                 
  1.306   1.389   1.468   1.469   1.664   1.913   2.088   2.174
 37 A'   38 A'   39 A'   13 A"   40 A'   14 A"   41 A'   15 A"                 
  2.265   2.376   2.580   2.615   2.661   2.692   2.830   2.913
 42 A'   43 A'   16 A"   44 A'   45 A'   17 A"   46 A'   47 A'                 
  3.038   3.137   3.304   3.459   4.119   4.303   4.358   4.435
 18 A"   48 A'   49 A'   50 A'   19 A"   51 A'   20 A"   52 A'                 
  4.846   5.397  10.317  26.635  26.669  27.090  36.631  37.077
 53 A'   54 A'   55 A'   21 A"   56 A'   57 A'   58 A'   59 A'                 
219.159
 60 A'                                                                         

 Beta MOs, Restricted
 -- Occupied --                  
-104.86  -15.73  -15.68  -10.58   -8.05   -8.05   -8.05   -1.43
  1 A'    2 A'    3 A'    4 A'    5 A'    1 A"    6 A'    7 A'                 
 -1.125  -0.899  -0.723  -0.654  -0.602  -0.471  -0.457  -0.436
  8 A'    9 A'   10 A'   11 A'    2 A"   12 A'    3 A"   13 A'                 
 -- Virtual --                   
  0.042   0.074   0.089   0.111   0.132   0.134   0.168   0.178
 14 A'    4 A"   15 A'   16 A'    5 A"   17 A'   18 A'   19 A'                 
  0.191   0.218   0.235   0.248   0.256   0.275   0.314   0.356
  6 A"   20 A'   21 A'    7 A"   22 A'   23 A'   24 A'   25 A'                 
  0.567   0.585   0.598   0.614   0.697   0.832   0.915   0.921
 26 A'   27 A'    8 A"   28 A'   29 A'   30 A'    9 A"   31 A'                 
  0.982   0.986   1.068   1.091   1.138   1.169   1.196   1.239
 32 A'   10 A"   33 A'   34 A'   11 A"   35 A'   12 A"   36 A'                 
  1.306   1.389   1.468   1.469   1.664   1.913   2.088   2.174
 37 A'   38 A'   39 A'   13 A"   40 A'   14 A"   41 A'   15 A"                 
  2.265   2.376   2.580   2.615   2.661   2.692   2.830   2.913
 42 A'   43 A'   16 A"   44 A'   45 A'   17 A"   46 A'   47 A'                 
  3.038   3.137   3.304   3.459   4.119   4.303   4.358   4.435
 18 A"   48 A'   49 A'   50 A'   19 A"   51 A'   20 A"   52 A'                 
  4.846   5.397  10.317  26.635  26.669  27.090  36.631  37.077
 53 A'   54 A'   55 A'   21 A"   56 A'   57 A'   58 A'   59 A'                 
219.159
 60 A'                                                                         

 Occupation and symmetry of molecular orbitals

 Point group: Cs (2 irreducible representations).

                           A'   A"    All 
 ------------------------------------------
 All molecular orbitals:
  - Alpha                  60   21    81  
  - Beta                   60   21    81  
 ------------------------------------------
 Alpha orbitals:
  - Frozen occupied        6    1     7   
  - Active occupied        7    2     9   
  - Active virtual         47   18    65  
  - Frozen virtual         0    0     0   
 ------------------------------------------
 Beta orbitals:
  - Frozen occupied        6    1     7   
  - Active occupied        7    2     9   
  - Active virtual         47   18    65  
  - Frozen virtual         0    0     0   
 ------------------------------------------

 Import integrals:   CPU 0.00 s  wall 0.00 s

 Import integrals:   CPU 5.67 s  wall 15.01 s

 MP2 amplitudes:   CPU 0.09 s  wall 0.38 s

Running a double precision version
           CCSD T amplitudes will be solved using DIIS.

           Start     Size      MaxIter   EConv     TConv     
           3         7         100       1.00e-07  1.00e-05  
 ------------------------------------------------------------------------------
           Energy (a.u.)   Ediff      Tdiff       Comment
 ------------------------------------------------------------------------------
          -569.41554052                           
     1    -569.41488013   6.60e-04   6.74e-01     
     2    -569.43242696   1.75e-02   8.86e-02     
     3    -569.43265190   2.25e-04   3.67e-02     
     4    -569.43464523   1.99e-03   1.13e-02     Switched to DIIS steps.
     5    -569.43535428   7.09e-04   1.00e-02     
     6    -569.43539970   4.54e-05   1.88e-03     
     7    -569.43540797   8.27e-06   1.10e-03     
     8    -569.43541381   5.84e-06   4.80e-04     
     9    -569.43541643   2.62e-06   2.61e-04     
    10    -569.43541664   2.11e-07   6.61e-05     
    11    -569.43541644   2.06e-07   2.86e-05     
    12    -569.43541645   1.52e-08   7.82e-06     
 ------------------------------------------------------------------------------
          -569.43541645                           CCSD T converged.

End of double precision
 SCF energy                 = -568.92342290
 MP2 energy                 = -569.41554052
 CCSD correlation energy     =   -0.51199356
 CCSD total energy           = -569.43541645

 CCSD  T1^2 = 0.0093  T2^2 = 0.1966  Leading amplitudes:

 Amplitude    Orbitals with energies
  0.0273       3 (A") A                  ->    4 (A") A                   
              -0.4573                          0.0739                     
  0.0273       3 (A") B                  ->    4 (A") B                   
              -0.4573                          0.0739                     
 -0.0169       2 (A") A                  ->    9 (A") A                   
              -0.6022                          0.9150                     
 -0.0169       2 (A") B                  ->    9 (A") B                   
              -0.6022                          0.9150                     

 Amplitude    Orbitals with energies
 -0.0893       2 (A") A      2 (A") B    ->    4 (A") A      4 (A") B     
              -0.6022       -0.6022            0.0739        0.0739       
  0.0893       2 (A") A      2 (A") B    ->    4 (A") B      4 (A") A     
              -0.6022       -0.6022            0.0739        0.0739       
  0.0893       2 (A") B      2 (A") A    ->    4 (A") A      4 (A") B     
              -0.6022       -0.6022            0.0739        0.0739       
 -0.0893       2 (A") B      2 (A") A    ->    4 (A") B      4 (A") A     
              -0.6022       -0.6022            0.0739        0.0739       

 Computing CCSD intemediates for later calculations in double precision
 Finished.

Running a double precision version
           CCSD Lambda amplitudes will be solved using DIIS.
           Start     Size      MaxIter   EConv     LConv     
           3         7         100       1.00e-07  1.00e-05  
 ------------------------------------------------------------------------------
            Enorm      Ldiff       Comment
 ------------------------------------------------------------------------------
     1     4.25e-02   3.36e-02     
     2     9.79e-03   3.59e-03     
     3     4.07e-03   1.63e-03     
     4     2.52e-03   8.72e-04     Switched to DIIS steps.
     5     1.04e-03   5.07e-04     
     6     5.26e-04   1.92e-04     
     7     1.98e-04   5.02e-05     
     8     6.69e-05   3.85e-06     
     9     1.85e-05   5.08e-06     
    10     6.96e-06   1.12e-06     
    11     2.67e-06   2.17e-07     
    12     1.25e-06   5.64e-08     
    13     5.85e-07   7.13e-08     
    14     2.57e-07   7.85e-09     
    15     1.39e-07   1.62e-08     
    16     5.68e-08   3.58e-09     
 ------------------------------------------------------------------------------
                                   CCSD Lambda converged.

 Computing density matrices in double precision...
           Orbital response amplitudes will be solved using DIIS.
           Start     Size      MaxIter   EConv     LConv     
           3         7         100       1.00e-06  1.00e-06  
 ------------------------------------------------------------------------------
            Enorm      Ldiff       Comment
 ------------------------------------------------------------------------------
     1     6.69e-02   3.67e-03     
     2     5.93e-02   2.93e-03     
     3     7.75e-02   1.85e-02     
     4     1.16e-02   3.17e-02     Switched to DIIS steps.
     5     1.69e-03   1.38e-03     
     6     7.12e-04   7.88e-05     
     7     2.24e-04   5.86e-05     
     8     5.07e-05   2.78e-05     
     9     1.14e-05   5.88e-06     
    10     4.15e-06   7.94e-07     
    11     1.07e-06   3.02e-08     
    12     2.76e-07   1.18e-07     
 ------------------------------------------------------------------------------
                                   Orbital response converged.

 Computing density matrices... Done.
 CCSD calculation:   CPU 59.24 s  wall 18.82 s

Current path: /canmo/ccsd/grad/
/g1_bb_aa
/g1_bb_bb
/g1_o1o1
/g1_o1o2
/g1_o1v1
/g1_o2v1
/g1_v1v1
/g1p_bb_aa
/g1p_bb_bb
/g1s_bb_aa
/g1s_bb_bb
/g2_o1o1o1o1
/g2_o1o1o1v1
/g2_o1o1v1v1
/g2_o1v1o1v1
/g2_o1v1v1v1
/g2_v1v1v1v1
/w_bb_aa
/w_bb_bb
 Transferring MO TPDM to AO TPDM
 Transferring g2_o1o1o1o1
 Transferring g2_o1o1o1v1
 Transferring g2_o1o1v1v1
 Transferring g2_o1v1o1v1
 Transferring g2_o1v1v1v1
 Transferring g2_v1v1v1v1
 Adding separable TPDM
 Computing TPDM gradient
 --------------------------------------------------------
 2e gradient
  Atom          X               Y               Z
 --------------------------------------------------------
    1        -14.644827        2.690086        0.000000  
    2          1.151929      -13.266905        0.000000  
    3         10.093316       11.629148       -0.000000  
    4          3.399582       -1.052329        0.000000  
 --------------------------------------------------------
 --------------------------------------------------------
 Final gradient
  Atom          X               Y               Z
 --------------------------------------------------------
    1        -14.644827        2.690086        0.000000  
    2          1.151929      -13.266905        0.000000  
    3         10.093316       11.629148       -0.000000  
    4          3.399582       -1.052329        0.000000  
 --------------------------------------------------------
 Analytic gradient from two-electron contribution:   CPU 91.66 s  wall 78.43 s

 Total ccman2 time:   CPU 161.22 s  wall 123.25 s


 --------------------------------------------------------------
             Orbital Energies (a.u.) and Symmetries
 --------------------------------------------------------------

 Alpha MOs, Restricted
 -- Occupied --                  
-104.86  -15.73  -15.68  -10.58   -8.05   -8.05   -8.05   -1.43
  1 A'    2 A'    3 A'    4 A'    5 A'    6 A'    1 A"    7 A'                 
 -1.125  -0.899  -0.723  -0.654  -0.471  -0.436  -0.602  -0.457
  8 A'    9 A'   10 A'   11 A'   12 A'   13 A'    2 A"    3 A"                 
 -- Virtual --                   
  0.042   0.089   0.111   0.134   0.168   0.178   0.218   0.235
 14 A'   15 A'   16 A'   17 A'   18 A'   19 A'   20 A'   21 A'                 
  0.256   0.275   0.314   0.356   0.567   0.585   0.614   0.697
 22 A'   23 A'   24 A'   25 A'   26 A'   27 A'   28 A'   29 A'                 
  0.832   0.921   0.982   1.068   1.091   1.169   1.239   1.306
 30 A'   31 A'   32 A'   33 A'   34 A'   35 A'   36 A'   37 A'                 
  1.389   1.468   1.664   2.088   2.265   2.376   2.615   2.661
 38 A'   39 A'   40 A'   41 A'   42 A'   43 A'   44 A'   45 A'                 
  2.830   2.913   3.137   3.304   3.459   4.303   4.435   4.846
 46 A'   47 A'   48 A'   49 A'   50 A'   51 A'   52 A'   53 A'                 
  5.397  10.317  26.669  27.090  36.631  37.077 219.159   0.074
 54 A'   55 A'   56 A'   57 A'   58 A'   59 A'   60 A'    4 A"                 
  0.132   0.191   0.248   0.598   0.915   0.986   1.138   1.196
  5 A"    6 A"    7 A"    8 A"    9 A"   10 A"   11 A"   12 A"                 
  1.469   1.913   2.174   2.580   2.692   3.038   4.119   4.358
 13 A"   14 A"   15 A"   16 A"   17 A"   18 A"   19 A"   20 A"                 
 26.635
 21 A"                                                                         

 Beta MOs, Restricted
 -- Occupied --                  
-104.86  -15.73  -15.68  -10.58   -8.05   -8.05   -8.05   -1.43
  1 A'    2 A'    3 A'    4 A'    5 A'    6 A'    1 A"    7 A'                 
 -1.125  -0.899  -0.723  -0.654  -0.471  -0.436  -0.602  -0.457
  8 A'    9 A'   10 A'   11 A'   12 A'   13 A'    2 A"    3 A"                 
 -- Virtual --                   
  0.042   0.089   0.111   0.134   0.168   0.178   0.218   0.235
 14 A'   15 A'   16 A'   17 A'   18 A'   19 A'   20 A'   21 A'                 
  0.256   0.275   0.314   0.356   0.567   0.585   0.614   0.697
 22 A'   23 A'   24 A'   25 A'   26 A'   27 A'   28 A'   29 A'                 
  0.832   0.921   0.982   1.068   1.091   1.169   1.239   1.306
 30 A'   31 A'   32 A'   33 A'   34 A'   35 A'   36 A'   37 A'                 
  1.389   1.468   1.664   2.088   2.265   2.376   2.615   2.661
 38 A'   39 A'   40 A'   41 A'   42 A'   43 A'   44 A'   45 A'                 
  2.830   2.913   3.137   3.304   3.459   4.303   4.435   4.846
 46 A'   47 A'   48 A'   49 A'   50 A'   51 A'   52 A'   53 A'                 
  5.397  10.317  26.669  27.090  36.631  37.077 219.159   0.074
 54 A'   55 A'   56 A'   57 A'   58 A'   59 A'   60 A'    4 A"                 
  0.132   0.191   0.248   0.598   0.915   0.986   1.138   1.196
  5 A"    6 A"    7 A"    8 A"    9 A"   10 A"   11 A"   12 A"                 
  1.469   1.913   2.174   2.580   2.692   3.038   4.119   4.358
 13 A"   14 A"   15 A"   16 A"   17 A"   18 A"   19 A"   20 A"                 
 26.635
 21 A"                                                                         
 --------------------------------------------------------------

          Ground-State Mulliken Net Atomic Charges

     Atom                 Charge (a.u.)
  ----------------------------------------
      1 Cl                   -0.079748
      2 N                     0.084228
      3 N                    -0.248682
      4 H                     0.244202
  ----------------------------------------
  Sum of atomic charges =    -0.000000

 -----------------------------------------------------------------
                    Cartesian Multipole Moments
 -----------------------------------------------------------------
    Charge (ESU x 10^10)
                -0.0000
    Dipole Moment (Debye)
         X      -1.9997      Y       0.3858      Z      -0.0000
       Tot       2.0366
    Quadrupole Moments (Debye-Ang)
        XX     -18.2816     XY      -1.4607     YY     -27.0749
        XZ       0.0000     YZ       0.0000     ZZ     -24.2895
    Octopole Moments (Debye-Ang^2)
       XXX     -12.2744    XXY       1.2733    XYY       2.9657
       YYY       0.1523    XXZ       0.0000    XYZ      -0.0000
       YYZ       0.0000    XZZ      -0.3330    YZZ       0.1892
       ZZZ       0.0000
    Hexadecapole Moments (Debye-Ang^3)
      XXXX    -156.6579   XXXY      -8.6869   XXYY     -45.3898
      XYYY      -2.4658   YYYY     -47.8162   XXXZ       0.0000
      XXYZ       0.0000   XYYZ       0.0000   YYYZ       0.0000
      XXZZ     -39.2582   XYZZ      -0.6164   YYZZ     -11.7653
      XZZZ       0.0000   YZZZ       0.0000   ZZZZ     -25.6775
 -----------------------------------------------------------------
 DrvMan completing analytic gradient of the correlated energy
 Correlated dipole moment
            1
    1  -0.7867488
    2   0.1517819
    3  -0.0000000
 Energy read as -569.435416452
 Full Analytical Gradient: (in a.u., or Hartree/Bohr)
             1             2             3             4
    1   -0.00003058   -0.00000533    0.00004475   -0.00000883
    2   -0.00000031   -0.00001617    0.00000850    0.00000798
    3    0.00000000   -0.00000000    0.00000000   -0.00000000
 Gradient time:  CPU 0.27 s  wall 1.54 s
 Geometry Optimization Parameters
   NAtoms,    NIC,     NZ,  NCons,   NDum,   NFix, NCnnct, MaxDiis
        4      14       4       0       0       0       0       0

 Cartesian Hessian Update
 Hessian Updated using BFGS Update


** GEOMETRY OPTIMIZATION IN DELOCALIZED INTERNAL COORDINATES **
   Searching for a Minimum

   Optimization Cycle:   5

                       Coordinates (Angstroms)
     ATOM                X               Y               Z
      1  Cl        0.9998638265   -0.0575890077    0.0000000000
      2  N        -0.6915379547    0.5337431780    0.0000000000
      3  N        -1.4853149228   -0.3973887466    0.0000000000
      4  H        -2.4126332385    0.0552761788    0.0000000000
   Point Group: cs    Number of degrees of freedom:     5


   Energy is   -569.435416452

 Hessian Updated using BFGS Update

  5 Hessian modes will be used to form the next step
  Hessian Eigenvalues:
     0.108577    0.162159    0.334619    0.431524    0.769655

 Minimum Search - Taking Simple RFO Step
 Searching for Lamda that Minimizes Along All modes
 Value Taken    Lamda =   0.00000000
 Step Taken.  Stepsize is  0.000219

                             Maximum     Tolerance    Cnvgd?
         Gradient           0.000033      0.000300     YES
         Displacement       0.000156      0.001200     YES
         Energy change     -0.000001      0.000001      NO


                       Distance Matrix (Angstroms)
             Cl(  1)   N (  2)   N (  3)
   N (  2)  1.791791
   N (  3)  2.508302  1.223556
   H (  4)  3.414363  1.786365  1.031903

 Final energy is   -569.43541645238327     


 ******************************
 **  OPTIMIZATION CONVERGED  **
 ******************************

                       Coordinates (Angstroms)
     ATOM                X               Y               Z
      1  Cl        0.9998638265   -0.0575890077    0.0000000000
      2  N        -0.6915379547    0.5337431780    0.0000000000
      3  N        -1.4853149228   -0.3973887466    0.0000000000
      4  H        -2.4126332385    0.0552761788    0.0000000000

Z-matrix Print:
$molecule
0 1
Cl
N  1 1.791791
N  2 1.223556 1 111.176955
H  3 1.031903 2 104.428087 1 -180.000000 0
$end


 --------------------------------------------------------------
             Orbital Energies (a.u.) and Symmetries
 --------------------------------------------------------------

 Alpha MOs, Restricted
 -- Occupied --                  
-104.86  -15.73  -15.68  -10.58   -8.05   -8.05   -8.05   -1.43
  1 A'    2 A'    3 A'    4 A'    5 A'    6 A'    1 A"    7 A'                 
 -1.125  -0.899  -0.723  -0.654  -0.471  -0.436  -0.602  -0.457
  8 A'    9 A'   10 A'   11 A'   12 A'   13 A'    2 A"    3 A"                 
 -- Virtual --                   
  0.042   0.089   0.111   0.134   0.168   0.178   0.218   0.235
 14 A'   15 A'   16 A'   17 A'   18 A'   19 A'   20 A'   21 A'                 
  0.256   0.275   0.314   0.356   0.567   0.585   0.614   0.697
 22 A'   23 A'   24 A'   25 A'   26 A'   27 A'   28 A'   29 A'                 
  0.832   0.921   0.982   1.068   1.091   1.169   1.239   1.306
 30 A'   31 A'   32 A'   33 A'   34 A'   35 A'   36 A'   37 A'                 
  1.389   1.468   1.664   2.088   2.265   2.376   2.615   2.661
 38 A'   39 A'   40 A'   41 A'   42 A'   43 A'   44 A'   45 A'                 
  2.830   2.913   3.137   3.304   3.459   4.303   4.435   4.846
 46 A'   47 A'   48 A'   49 A'   50 A'   51 A'   52 A'   53 A'                 
  5.397  10.317  26.669  27.090  36.631  37.077 219.159   0.074
 54 A'   55 A'   56 A'   57 A'   58 A'   59 A'   60 A'    4 A"                 
  0.132   0.191   0.248   0.598   0.915   0.986   1.138   1.196
  5 A"    6 A"    7 A"    8 A"    9 A"   10 A"   11 A"   12 A"                 
  1.469   1.913   2.174   2.580   2.692   3.038   4.119   4.358
 13 A"   14 A"   15 A"   16 A"   17 A"   18 A"   19 A"   20 A"                 
 26.635
 21 A"                                                                         

 Beta MOs, Restricted
 -- Occupied --                  
-104.86  -15.73  -15.68  -10.58   -8.05   -8.05   -8.05   -1.43
  1 A'    2 A'    3 A'    4 A'    5 A'    6 A'    1 A"    7 A'                 
 -1.125  -0.899  -0.723  -0.654  -0.471  -0.436  -0.602  -0.457
  8 A'    9 A'   10 A'   11 A'   12 A'   13 A'    2 A"    3 A"                 
 -- Virtual --                   
  0.042   0.089   0.111   0.134   0.168   0.178   0.218   0.235
 14 A'   15 A'   16 A'   17 A'   18 A'   19 A'   20 A'   21 A'                 
  0.256   0.275   0.314   0.356   0.567   0.585   0.614   0.697
 22 A'   23 A'   24 A'   25 A'   26 A'   27 A'   28 A'   29 A'                 
  0.832   0.921   0.982   1.068   1.091   1.169   1.239   1.306
 30 A'   31 A'   32 A'   33 A'   34 A'   35 A'   36 A'   37 A'                 
  1.389   1.468   1.664   2.088   2.265   2.376   2.615   2.661
 38 A'   39 A'   40 A'   41 A'   42 A'   43 A'   44 A'   45 A'                 
  2.830   2.913   3.137   3.304   3.459   4.303   4.435   4.846
 46 A'   47 A'   48 A'   49 A'   50 A'   51 A'   52 A'   53 A'                 
  5.397  10.317  26.669  27.090  36.631  37.077 219.159   0.074
 54 A'   55 A'   56 A'   57 A'   58 A'   59 A'   60 A'    4 A"                 
  0.132   0.191   0.248   0.598   0.915   0.986   1.138   1.196
  5 A"    6 A"    7 A"    8 A"    9 A"   10 A"   11 A"   12 A"                 
  1.469   1.913   2.174   2.580   2.692   3.038   4.119   4.358
 13 A"   14 A"   15 A"   16 A"   17 A"   18 A"   19 A"   20 A"                 
 26.635
 21 A"                                                                         
 --------------------------------------------------------------

          Ground-State Mulliken Net Atomic Charges

     Atom                 Charge (a.u.)
  ----------------------------------------
      1 Cl                   -0.079748
      2 N                     0.084228
      3 N                    -0.248682
      4 H                     0.244202
  ----------------------------------------
  Sum of atomic charges =    -0.000000

 -----------------------------------------------------------------
                    Cartesian Multipole Moments
 -----------------------------------------------------------------
    Charge (ESU x 10^10)
                -0.0000
    Dipole Moment (Debye)
         X      -1.9997      Y       0.3858      Z      -0.0000
       Tot       2.0366
    Quadrupole Moments (Debye-Ang)
        XX     -18.2816     XY      -1.4607     YY     -27.0749
        XZ       0.0000     YZ       0.0000     ZZ     -24.2895
    Octopole Moments (Debye-Ang^2)
       XXX     -12.2744    XXY       1.2733    XYY       2.9657
       YYY       0.1523    XXZ       0.0000    XYZ      -0.0000
       YYZ       0.0000    XZZ      -0.3330    YZZ       0.1892
       ZZZ       0.0000
    Hexadecapole Moments (Debye-Ang^3)
      XXXX    -156.6579   XXXY      -8.6869   XXYY     -45.3898
      XYYY      -2.4658   YYYY     -47.8162   XXXZ       0.0000
      XXYZ       0.0000   XYYZ       0.0000   YYYZ       0.0000
      XXZZ     -39.2582   XYZZ      -0.6164   YYZZ     -11.7653
      XZZZ       0.0000   YZZZ       0.0000   ZZZZ     -25.6775
 -----------------------------------------------------------------
Archival summary:
1\1\TWL02\OPT\ProcedureUnspecified\BasisUnspecified\l121\taweetha\ThuNov111:45:292018ThuNov111:45:292018\0\\#,OPT,ProcedureUnspecified,BasisUnspecified,\\0,1\Cl\N,1,1.79179\N,2,1.22356,1,111.177\H,3,1.0319,2,104.428,1,-180,0\\HF=-568.923423\\@

 Total job time:  696.31s(wall), 828.76s(cpu) 
 Thu Nov  1 11:45:29 2018

        *************************************************************
        *                                                           *
        *  Thank you very much for using Q-Chem.  Have a nice day.  *
        *                                                           *
        *************************************************************


 
User input: 2 of 2 
 
Q-Chem Developer Version!
                  Welcome to Q-Chem
     A Quantum Leap Into The Future Of Chemistry


 Q-Chem 5.1, Q-Chem, Inc., Pleasanton, CA (2018)

 Yihan Shao,  Zhengting Gan,  E. Epifanovsky,  A. T. B. Gilbert,  M. Wormit,  
 J. Kussmann,  A. W. Lange,  A. Behn,  Jia Deng,  Xintian Feng,  D. Ghosh,  
 M. Goldey,  P. R. Horn,  L. D. Jacobson,  I. Kaliman,  T. Kus,  A. Landau,  
 Jie Liu,  E. I. Proynov,  R. M. Richard,  R. P. Steele,  E. J. Sundstrom,  
 H. L. Woodcock III,  P. M. Zimmerman,  D. Zuev,  B. Albrecht,  E. Alguire,  
 S. A. Baeppler,  D. Barton,  Z. Benda,  Y. A. Bernard,  E. J. Berquist,  
 K. B. Bravaya,  H. Burton,  D. Casanova,  Chun-Min Chang,  Yunqing Chen,  
 A. Chien,  K. D. Closser,  M. P. Coons,  S. Coriani,  S. Dasgupta,  
 A. L. Dempwolff,  M. Diedenhofen,  Hainam Do,  R. G. Edgar,  Po-Tung Fang,  
 S. Faraji,  S. Fatehi,  Qingguo Feng,  K. D. Fenk,  J. Fosso-Tande,  
 Qinghui Ge,  A. Ghysels,  G. Gidofalvi,  J. Gomes,  J. Gonthier,  A. Gunina,  
 D. Hait,  M. W. D. Hanson-Heine,  P. H. P. Harbach,  A. W. Hauser,  
 J. E. Herr,  E. G. Hohenstein,  Z. C. Holden,  Kerwin Hui,  B. C. Huynh,  
 T.-C. Jagau,  Hyunjun Ji,  B. Kaduk,  K. Khistyaev,  Jaehoon Kim,  
 P. Klunzinger,  K. Koh,  D. Kosenkov,  L. Koulias,  T. Kowalczyk,  
 C. M. Krauter,  A. Kunitsa,  Ka Un Lao,  A. Laurent,  K. V. Lawler,  
 Joonho Lee,  D. Lefrancois,  S. Lehtola,  D. S. Levine,  Yi-Pei Li,  
 You-Sheng Lin,  Fenglai Liu,  E. Livshits,  A. Luenser,  P. Manohar,  
 E. Mansoor,  S. F. Manzer,  Shan-Ping Mao,  Yuezhi Mao,  N. Mardirossian,  
 A. V. Marenich,  T. Markovich,  L. A. Martinez-Martinez,  S. A. Maurer,  
 N. J. Mayhall,  S. C. McKenzie,  J.-M. Mewes,  A. F. Morrison,  
 J. W. Mullinax,  K. Nanda,  T. S. Nguyen-Beck,  R. Olivares-Amaya,  
 J. A. Parkhill,  T. M. Perrine,  F. Plasser,  P. Pokhilko,  S. Prager,  
 A. Prociuk,  E. Ramos,  D. R. Rehn,  F. Rob,  M. Schneider,  N. Sergueev,  
 S. M. Sharada,  S. Sharma,  D. W. Small,  T. Stauch,  T. Stein,  
 Yu-Chuan Su,  A. J. W. Thom,  A. Tkatchenko,  T. Tsuchimochi,  N. M. Tubman,  
 L. Vogt,  M. L. Vidal,  O. Vydrov,  M. A. Watson,  J. Wenzel,  
 M. de Wergifosse,  T. A. Wesolowski,  A. White,  J. Witte,  A. Yamada,  
 Jun Yang,  K. Yao,  S. Yeganeh,  S. R. Yost,  Zhi-Qiang You,  A. Zech,  
 Igor Ying Zhang,  Xing Zhang,  Yan Zhao,  Ying Zhu,  B. R. Brooks,  
 G. K. L. Chan,  C. J. Cramer,  M. S. Gordon,  W. J. Hehre,  A. Klamt,  
 M. W. Schmidt,  C. D. Sherrill,  D. G. Truhlar,  A. Aspuru-Guzik,  R. Baer,  
 A. T. Bell,  N. A. Besley,  Jeng-Da Chai,  A. E. DePrince, III,  
 R. A. DiStasio Jr.,  A. Dreuw,  B. D. Dunietz,  T. R. Furlani,  
 Chao-Ping Hsu,  Yousung Jung,  Jing Kong,  D. S. Lambrecht,  WanZhen Liang,  
 C. Ochsenfeld,  V. A. Rassolov,  L. V. Slipchenko,  J. E. Subotnik,  
 T. Van Voorhis,  J. M. Herbert,  A. I. Krylov,  P. M. W. Gill,  M. Head-Gordon

 Contributors to earlier versions of Q-Chem not listed above: 
 R. D. Adamson,  B. Austin,  J. Baker,  G. J. O. Beran,  K. Brandhorst,  
 S. T. Brown,  E. F. C. Byrd,  A. K. Chakraborty,  C.-L. Cheng,  
 Siu Hung Chien,  D. M. Chipman,  D. L. Crittenden,  H. Dachsel,  
 R. J. Doerksen,  A. D. Dutoi,  L. Fusti-Molnar,  W. A. Goddard III,  
 A. Golubeva-Zadorozhnaya,  S. R. Gwaltney,  G. Hawkins,  A. Heyden,  
 S. Hirata,  G. Kedziora,  F. J. Keil,  C. Kelley,  Jihan Kim,  R. A. King,  
 R. Z. Khaliullin,  P. P. Korambath,  W. Kurlancheek,  A. M. Lee,  M. S. Lee,  
 S. V. Levchenko,  Ching Yeh Lin,  D. Liotard,  R. C. Lochan,  I. Lotan,  
 P. E. Maslen,  N. Nair,  D. P. O'Neill,  D. Neuhauser,  E. Neuscamman,  
 C. M. Oana,  R. Olson,  B. Peters,  R. Peverati,  P. A. Pieniazek,  
 Y. M. Rhee,  J. Ritchie,  M. A. Rohrdanz,  E. Rosta,  N. J. Russ,  
 H. F. Schaefer III,  N. E. Schultz,  N. Shenvi,  A. C. Simmonett,  A. Sodt,  
 D. Stuck,  K. S. Thanthiriwatte,  V. Vanovschi,  Tao Wang,  A. Warshel,  
 C. F. Williams,  Q. Wu,  X. Xu,  W. Zhang

 Please cite Q-Chem as follows:
 Y. Shao et al., Mol. Phys. 113, 184-215 (2015)
 DOI: 10.1080/00268976.2014.952696

 Q-Chem 5.1.1 for Intel X86 EM64T Linux

 Parts of Q-Chem use Armadillo 8.300.2 (Tropical Shenanigans).
 http://arma.sourceforge.net/

 Q-Chem begins on Thu Nov  1 11:45:32 2018  

Host: 
0

     Scratch files written to /scratch/taweetham/qchem28893//
The previous job contains 0 fragments, simply inherited here
Input Ideriv = 1
Curr. Ideriv = -1
Max.  Ideriv = 1


!!********************************************.
!!******************Warning*******************.
!!Desired Analytical derivatives not available.
!!Finite difference job might take a long time.
!!********************************************.
!!********************************************.


 2-order derivative to be evaluated numerically with 1-order analytical derivatives

Checking the input file for inconsistencies... 	...done.

--------------------------------------------------------------
User input:
--------------------------------------------------------------

$molecule
read
$end

$rem
   MEM_TOTAL	4000
   JOB_TYPE 	FREQUENCY
   BASIS 	6-311++G**
   METHOD	ccsd
   N_FROZEN_CORE      FC
$end


--------------------------------------------------------------
 ----------------------------------------------------------------
             Standard Nuclear Orientation (Angstroms)
    I     Atom           X                Y                Z
 ----------------------------------------------------------------
    1      Cl      1.0195371265    -0.0701280497     0.0000000000
    2      N      -0.6650428732     0.5403668022    -0.0000000000
    3      N      -1.4693388900    -0.3816941791     0.0000000000
    4      H      -2.3914588074     0.0814684829    -0.0000000000
 ----------------------------------------------------------------
 Molecular Point Group                 Cs    NOp =  2
 Largest Abelian Subgroup              Cs    NOp =  2
 Nuclear Repulsion Energy =    89.7404135349 hartrees
 There are       16 alpha and       16 beta electrons
 Requested basis set is 6-311++G(d,p)
 There are 30 shells and 81 basis functions
 Total memory of 4000MB is distributed as follows: 
   QALLOC including MEM_STATIC uses 192MB
   MEM_STATIC is set to 192MB
   CCMAN JOB total memory use is  3808MB
 Warning: actual memory use might exceed 4000MB

 Total QAlloc Memory Limit    192 MB
 Mega-Array Size       188 MB
 MEM_STATIC part       192 MB

                       Distance Matrix (Angstroms)
             Cl(  1)   N (  2)   N (  3)
   N (  2)  1.791791
   N (  3)  2.508302  1.223556
   H (  4)  3.414363  1.786365  1.031903

 A cutoff of  1.0D-14 yielded    451 shell pairs
 There are      3383 function pairs (      3647 Cartesian)

 -------------------------------------------------------
 OpenMP Integral Computing Module                       
 Release: version 1.0, May 2013, Q-Chem Inc. Pittsburgh 
 -------------------------------------------------------
 Integral Job Info:
 Integral job number is                      11
 Integral operator is                         1
 short-range coefficients                     0
 long-range coefficients              100000000
 Omega coefficients                           0
 if combine SR and LR in K                    0
 Integral screening is                        0
 Integral computing path is                   2
 max size of driver memory is            800000
 size of driver memory is                593474
 size of scratch memory is              8114252
 max col of scratch BK array               1296
 max len of scratch array in speh3          155
 max len of scratch index in speh4           18
 max int batch size is                      520
 min int batch size is                       52
 fixed nKL is                                52
 max L of basis functions is                  2
 order of int derivative is                   0
 number of shells is                         30
 number of basis is                          84
 number of cartesian basis is                84
 number of contracted shell pairs           451
 number of primitive shell pairs           1392
 maxK2 (contraction) of shell pair           36
 max number of K2 of shell pair               1
 max number of CS2 of shell pair             51
 max number of PS2 of shell pair            132
 mem total for path MDJ                  510786
 -------------------------------------------------------
 Smallest overlap matrix eigenvalue = 2.46E-04
 Guess from superposition of atomic densities
 Warning:  Energy on first SCF cycle will be non-variational
 SAD guess density has 32.000000 electrons

 -----------------------------------------------------------------------
  General SCF calculation program by
  Eric Jon Sundstrom, Paul Horn, Yuezhi Mao, Dmitri Zuev, Alec White,
  David Stuck, Shaama M.S., Shane Yost, Joonho Lee, David Small,
  Daniel Levine, Susi Lehtola, Hugh Burton, Evgeny Epifanovsky
 -----------------------------------------------------------------------
 Hartree-Fock
 using 4 threads for integral computing
 -------------------------------------------------------
 OpenMP Integral computing Module                
 Release: version 2.0, May 2017, Q-Chem Inc. Pleasanton 
 -------------------------------------------------------
 A restricted SCF calculation will be
 performed using DIIS
 SCF converges when DIIS error is below 1.0e-08
 ---------------------------------------
  Cycle       Energy         DIIS error
 ---------------------------------------
    1    -569.2758107002      6.20e-02  
    2    -568.8455303725      8.97e-03  
    3    -568.8921119584      6.51e-03  
    4    -568.9207000208      1.03e-03  
    5    -568.9226334213      6.25e-04  
    6    -568.9232348277      2.17e-04  
    7    -568.9234014286      8.35e-05  
    8    -568.9234217643      2.15e-05  
    9    -568.9234228223      5.17e-06  
   10    -568.9234228853      1.76e-06  
   11    -568.9234228957      4.80e-07  
   12    -568.9234228966      1.11e-07  
   13    -568.9234228967      2.62e-08  
   14    -568.9234228967      4.64e-09  Convergence criterion met
 ---------------------------------------
 SCF time:   CPU 3.44s  wall 2.00s 
 SCF   energy in the final basis set =     -568.9234228967
 Total energy in the final basis set =     -568.9234228967


 ------------------------------------------------------------------------------

   CCMAN2: suite of methods based on coupled cluster
           and equation of motion theories.

   Components:
   * libvmm-1.3-trunk
     by Evgeny Epifanovsky, Ilya Kaliman.
   * libtensor-2.5-trunk
     by Evgeny Epifanovsky, Michael Wormit, Dmitry Zuev, Sam Manzer, 
        Ilya Kaliman.
   * libcc-2.5-trunk
     by Evgeny Epifanovsky, Arik Landau, Tomasz Kus, Kirill Khistyaev, 
        Dmitry Zuev, Prashant Manohar, Xintian Feng, Anna Krylov, 
        Matthew Goldey, Alec White, Thomas Jagau, Kaushik Nanda, 
        Anastasia Gunina, Alexander Kunitsa, Joonho Lee.

   CCMAN original authors:
   Anna I. Krylov, C. David Sherrill, Steven R. Gwaltney,
   Edward F. C. Byrd (2000)
   Sergey V. Levchenko, Lyudmila V. Slipchenko, Tao Wang,
   Ana-Maria C. Cristian (2003)
   Piotr A. Pieniazek, C. Melania Oana, Evgeny Epifanovsky (2007)
   Prashant Manohar (2009)

 ------------------------------------------------------------------------------


 Allocating and initializing 3808MB of RAM...
 Calculation will run on 4 cores.


 Alpha MOs, Restricted
 -- Occupied --                  
-104.86  -15.73  -15.68  -10.58   -8.05   -8.05   -8.05   -1.43
  1 A'    2 A'    3 A'    4 A'    5 A'    1 A"    6 A'    7 A'                 
 -1.125  -0.899  -0.723  -0.654  -0.602  -0.471  -0.457  -0.436
  8 A'    9 A'   10 A'   11 A'    2 A"   12 A'    3 A"   13 A'                 
 -- Virtual --                   
  0.042   0.074   0.089   0.111   0.132   0.134   0.168   0.178
 14 A'    4 A"   15 A'   16 A'    5 A"   17 A'   18 A'   19 A'                 
  0.191   0.218   0.235   0.248   0.256   0.275   0.314   0.356
  6 A"   20 A'   21 A'    7 A"   22 A'   23 A'   24 A'   25 A'                 
  0.567   0.585   0.598   0.614   0.697   0.832   0.915   0.921
 26 A'   27 A'    8 A"   28 A'   29 A'   30 A'    9 A"   31 A'                 
  0.982   0.986   1.068   1.091   1.138   1.169   1.196   1.239
 32 A'   10 A"   33 A'   34 A'   11 A"   35 A'   12 A"   36 A'                 
  1.306   1.389   1.468   1.469   1.664   1.913   2.088   2.174
 37 A'   38 A'   39 A'   13 A"   40 A'   14 A"   41 A'   15 A"                 
  2.265   2.376   2.580   2.615   2.661   2.692   2.830   2.913
 42 A'   43 A'   16 A"   44 A'   45 A'   17 A"   46 A'   47 A'                 
  3.038   3.137   3.304   3.459   4.119   4.303   4.358   4.435
 18 A"   48 A'   49 A'   50 A'   19 A"   51 A'   20 A"   52 A'                 
  4.846   5.397  10.317  26.635  26.669  27.090  36.631  37.077
 53 A'   54 A'   55 A'   21 A"   56 A'   57 A'   58 A'   59 A'                 
219.159
 60 A'                                                                         

 Beta MOs, Restricted
 -- Occupied --                  
-104.86  -15.73  -15.68  -10.58   -8.05   -8.05   -8.05   -1.43
  1 A'    2 A'    3 A'    4 A'    5 A'    1 A"    6 A'    7 A'                 
 -1.125  -0.899  -0.723  -0.654  -0.602  -0.471  -0.457  -0.436
  8 A'    9 A'   10 A'   11 A'    2 A"   12 A'    3 A"   13 A'                 
 -- Virtual --                   
  0.042   0.074   0.089   0.111   0.132   0.134   0.168   0.178
 14 A'    4 A"   15 A'   16 A'    5 A"   17 A'   18 A'   19 A'                 
  0.191   0.218   0.235   0.248   0.256   0.275   0.314   0.356
  6 A"   20 A'   21 A'    7 A"   22 A'   23 A'   24 A'   25 A'                 
  0.567   0.585   0.598   0.614   0.697   0.832   0.915   0.921
 26 A'   27 A'    8 A"   28 A'   29 A'   30 A'    9 A"   31 A'                 
  0.982   0.986   1.068   1.091   1.138   1.169   1.196   1.239
 32 A'   10 A"   33 A'   34 A'   11 A"   35 A'   12 A"   36 A'                 
  1.306   1.389   1.468   1.469   1.664   1.913   2.088   2.174
 37 A'   38 A'   39 A'   13 A"   40 A'   14 A"   41 A'   15 A"                 
  2.265   2.376   2.580   2.615   2.661   2.692   2.830   2.913
 42 A'   43 A'   16 A"   44 A'   45 A'   17 A"   46 A'   47 A'                 
  3.038   3.137   3.304   3.459   4.119   4.303   4.358   4.435
 18 A"   48 A'   49 A'   50 A'   19 A"   51 A'   20 A"   52 A'                 
  4.846   5.397  10.317  26.635  26.669  27.090  36.631  37.077
 53 A'   54 A'   55 A'   21 A"   56 A'   57 A'   58 A'   59 A'                 
219.159
 60 A'                                                                         

 Occupation and symmetry of molecular orbitals

 Point group: Cs (2 irreducible representations).

                           A'   A"    All 
 ------------------------------------------
 All molecular orbitals:
  - Alpha                  60   21    81  
  - Beta                   60   21    81  
 ------------------------------------------
 Alpha orbitals:
  - Frozen occupied        6    1     7   
  - Active occupied        7    2     9   
  - Active virtual         47   18    65  
  - Frozen virtual         0    0     0   
 ------------------------------------------
 Beta orbitals:
  - Frozen occupied        6    1     7   
  - Active occupied        7    2     9   
  - Active virtual         47   18    65  
  - Frozen virtual         0    0     0   
 ------------------------------------------

 Import integrals:   CPU 0.00 s  wall 0.02 s

 Import integrals:   CPU 5.66 s  wall 15.58 s

 MP2 amplitudes:   CPU 0.08 s  wall 0.36 s

Running a double precision version
           CCSD T amplitudes will be solved using DIIS.

           Start     Size      MaxIter   EConv     TConv     
           3         7         100       1.00e-07  1.00e-05  
 ------------------------------------------------------------------------------
           Energy (a.u.)   Ediff      Tdiff       Comment
 ------------------------------------------------------------------------------
          -569.41554053                           
     1    -569.41488014   6.60e-04   6.74e-01     
     2    -569.43242697   1.75e-02   8.86e-02     
     3    -569.43265191   2.25e-04   3.67e-02     
     4    -569.43464523   1.99e-03   1.13e-02     Switched to DIIS steps.
     5    -569.43535428   7.09e-04   1.00e-02     
     6    -569.43539971   4.54e-05   1.88e-03     
     7    -569.43540798   8.27e-06   1.10e-03     
     8    -569.43541382   5.84e-06   4.80e-04     
     9    -569.43541644   2.62e-06   2.61e-04     
    10    -569.43541665   2.11e-07   6.61e-05     
    11    -569.43541644   2.06e-07   2.86e-05     
    12    -569.43541646   1.52e-08   7.82e-06     
 ------------------------------------------------------------------------------
          -569.43541646                           CCSD T converged.

End of double precision
 SCF energy                 = -568.92342290
 MP2 energy                 = -569.41554053
 CCSD correlation energy     =   -0.51199356
 CCSD total energy           = -569.43541646

 CCSD  T1^2 = 0.0093  T2^2 = 0.1966  Leading amplitudes:

 Amplitude    Orbitals with energies
 -0.0273       3 (A") A                  ->    4 (A") A                   
              -0.4573                          0.0739                     
 -0.0273       3 (A") B                  ->    4 (A") B                   
              -0.4573                          0.0739                     
  0.0169       2 (A") A                  ->    9 (A") A                   
              -0.6022                          0.9150                     
  0.0169       2 (A") B                  ->    9 (A") B                   
              -0.6022                          0.9150                     

 Amplitude    Orbitals with energies
 -0.0893       2 (A") A      2 (A") B    ->    4 (A") A      4 (A") B     
              -0.6022       -0.6022            0.0739        0.0739       
  0.0893       2 (A") A      2 (A") B    ->    4 (A") B      4 (A") A     
              -0.6022       -0.6022            0.0739        0.0739       
  0.0893       2 (A") B      2 (A") A    ->    4 (A") A      4 (A") B     
              -0.6022       -0.6022            0.0739        0.0739       
 -0.0893       2 (A") B      2 (A") A    ->    4 (A") B      4 (A") A     
              -0.6022       -0.6022            0.0739        0.0739       

 Computing CCSD intemediates for later calculations in double precision
 Finished.

Running a double precision version
           CCSD Lambda amplitudes will be solved using DIIS.
           Start     Size      MaxIter   EConv     LConv     
           3         7         100       1.00e-07  1.00e-05  
 ------------------------------------------------------------------------------
            Enorm      Ldiff       Comment
 ------------------------------------------------------------------------------
     1     4.25e-02   3.36e-02     
     2     9.79e-03   3.59e-03     
     3     4.07e-03   1.63e-03     
     4     2.52e-03   8.72e-04     Switched to DIIS steps.
     5     1.04e-03   5.07e-04     
     6     5.26e-04   1.92e-04     
     7     1.98e-04   5.02e-05     
     8     6.69e-05   3.85e-06     
     9     1.85e-05   5.08e-06     
    10     6.96e-06   1.12e-06     
    11     2.67e-06   2.17e-07     
    12     1.25e-06   5.64e-08     
    13     5.85e-07   7.13e-08     
    14     2.57e-07   7.85e-09     
    15     1.39e-07   1.62e-08     
    16     5.68e-08   3.58e-09     
 ------------------------------------------------------------------------------
                                   CCSD Lambda converged.

 Computing density matrices in double precision...
           Orbital response amplitudes will be solved using DIIS.
           Start     Size      MaxIter   EConv     LConv     
           3         7         100       1.00e-06  1.00e-06  
 ------------------------------------------------------------------------------
            Enorm      Ldiff       Comment
 ------------------------------------------------------------------------------
     1     6.69e-02   3.67e-03     
     2     5.93e-02   2.93e-03     
     3     7.75e-02   1.85e-02     
     4     1.16e-02   3.17e-02     Switched to DIIS steps.
     5     1.69e-03   1.38e-03     
     6     7.12e-04   7.88e-05     
     7     2.24e-04   5.86e-05     
     8     5.07e-05   2.78e-05     
     9     1.14e-05   5.88e-06     
    10     4.15e-06   7.94e-07     
    11     1.07e-06   3.02e-08     
    12     2.76e-07   1.18e-07     
 ------------------------------------------------------------------------------
                                   Orbital response converged.

 Computing density matrices... Done.
 CCSD calculation:   CPU 59.13 s  wall 18.89 s

Current path: /canmo/ccsd/grad/
/g1_bb_aa
/g1_bb_bb
/g1_o1o1
/g1_o1o2
/g1_o1v1
/g1_o2v1
/g1_v1v1
/g1p_bb_aa
/g1p_bb_bb
/g1s_bb_aa
/g1s_bb_bb
/g2_o1o1o1o1
/g2_o1o1o1v1
/g2_o1o1v1v1
/g2_o1v1o1v1
/g2_o1v1v1v1
/g2_v1v1v1v1
/w_bb_aa
/w_bb_bb
 Transferring MO TPDM to AO TPDM
 Transferring g2_o1o1o1o1
 Transferring g2_o1o1o1v1
 Transferring g2_o1o1v1v1
 Transferring g2_o1v1o1v1
 Transferring g2_o1v1v1v1
 Transferring g2_v1v1v1v1
 Adding separable TPDM
 Computing TPDM gradient
 --------------------------------------------------------
 2e gradient
  Atom          X               Y               Z
 --------------------------------------------------------
    1        -14.613345        2.856161       -0.000000  
    2          1.001249      -13.279127        0.000000  
    3         10.224680       11.513820       -0.000000  
    4          3.387417       -1.090853        0.000000  
 --------------------------------------------------------
 --------------------------------------------------------
 Final gradient
  Atom          X               Y               Z
 --------------------------------------------------------
    1        -14.613345        2.856161       -0.000000  
    2          1.001249      -13.279127        0.000000  
    3         10.224680       11.513820       -0.000000  
    4          3.387417       -1.090853        0.000000  
 --------------------------------------------------------
 Analytic gradient from two-electron contribution:   CPU 91.38 s  wall 78.53 s

 Total ccman2 time:   CPU 161.06 s  wall 123.19 s


 --------------------------------------------------------------
             Orbital Energies (a.u.) and Symmetries
 --------------------------------------------------------------

 Alpha MOs, Restricted
 -- Occupied --                  
-104.86  -15.73  -15.68  -10.58   -8.05   -8.05   -8.05   -1.43
  1 A'    2 A'    3 A'    4 A'    5 A'    6 A'    1 A"    7 A'                 
 -1.125  -0.899  -0.723  -0.654  -0.471  -0.436  -0.602  -0.457
  8 A'    9 A'   10 A'   11 A'   12 A'   13 A'    2 A"    3 A"                 
 -- Virtual --                   
  0.042   0.089   0.111   0.134   0.168   0.178   0.218   0.235
 14 A'   15 A'   16 A'   17 A'   18 A'   19 A'   20 A'   21 A'                 
  0.256   0.275   0.314   0.356   0.567   0.585   0.614   0.697
 22 A'   23 A'   24 A'   25 A'   26 A'   27 A'   28 A'   29 A'                 
  0.832   0.921   0.982   1.068   1.091   1.169   1.239   1.306
 30 A'   31 A'   32 A'   33 A'   34 A'   35 A'   36 A'   37 A'                 
  1.389   1.468   1.664   2.088   2.265   2.376   2.615   2.661
 38 A'   39 A'   40 A'   41 A'   42 A'   43 A'   44 A'   45 A'                 
  2.830   2.913   3.137   3.304   3.459   4.303   4.435   4.846
 46 A'   47 A'   48 A'   49 A'   50 A'   51 A'   52 A'   53 A'                 
  5.397  10.317  26.669  27.090  36.631  37.077 219.159   0.074
 54 A'   55 A'   56 A'   57 A'   58 A'   59 A'   60 A'    4 A"                 
  0.132   0.191   0.248   0.598   0.915   0.986   1.138   1.196
  5 A"    6 A"    7 A"    8 A"    9 A"   10 A"   11 A"   12 A"                 
  1.469   1.913   2.174   2.580   2.692   3.038   4.119   4.358
 13 A"   14 A"   15 A"   16 A"   17 A"   18 A"   19 A"   20 A"                 
 26.635
 21 A"                                                                         

 Beta MOs, Restricted
 -- Occupied --                  
-104.86  -15.73  -15.68  -10.58   -8.05   -8.05   -8.05   -1.43
  1 A'    2 A'    3 A'    4 A'    5 A'    6 A'    1 A"    7 A'                 
 -1.125  -0.899  -0.723  -0.654  -0.471  -0.436  -0.602  -0.457
  8 A'    9 A'   10 A'   11 A'   12 A'   13 A'    2 A"    3 A"                 
 -- Virtual --                   
  0.042   0.089   0.111   0.134   0.168   0.178   0.218   0.235
 14 A'   15 A'   16 A'   17 A'   18 A'   19 A'   20 A'   21 A'                 
  0.256   0.275   0.314   0.356   0.567   0.585   0.614   0.697
 22 A'   23 A'   24 A'   25 A'   26 A'   27 A'   28 A'   29 A'                 
  0.832   0.921   0.982   1.068   1.091   1.169   1.239   1.306
 30 A'   31 A'   32 A'   33 A'   34 A'   35 A'   36 A'   37 A'                 
  1.389   1.468   1.664   2.088   2.265   2.376   2.615   2.661
 38 A'   39 A'   40 A'   41 A'   42 A'   43 A'   44 A'   45 A'                 
  2.830   2.913   3.137   3.304   3.459   4.303   4.435   4.846
 46 A'   47 A'   48 A'   49 A'   50 A'   51 A'   52 A'   53 A'                 
  5.397  10.317  26.669  27.090  36.631  37.077 219.159   0.074
 54 A'   55 A'   56 A'   57 A'   58 A'   59 A'   60 A'    4 A"                 
  0.132   0.191   0.248   0.598   0.915   0.986   1.138   1.196
  5 A"    6 A"    7 A"    8 A"    9 A"   10 A"   11 A"   12 A"                 
  1.469   1.913   2.174   2.580   2.692   3.038   4.119   4.358
 13 A"   14 A"   15 A"   16 A"   17 A"   18 A"   19 A"   20 A"                 
 26.635
 21 A"                                                                         
 --------------------------------------------------------------

          Ground-State Mulliken Net Atomic Charges

     Atom                 Charge (a.u.)
  ----------------------------------------
      1 Cl                   -0.079748
      2 N                     0.084228
      3 N                    -0.248682
      4 H                     0.244202
  ----------------------------------------
  Sum of atomic charges =     0.000000

 -----------------------------------------------------------------
                    Cartesian Multipole Moments
 -----------------------------------------------------------------
    Charge (ESU x 10^10)
                 0.0000
    Dipole Moment (Debye)
         X      -1.9952      Y       0.4085      Z      -0.0000
       Tot       2.0366
    Quadrupole Moments (Debye-Ang)
        XX     -18.3973     XY      -1.5494     YY     -27.0415
        XZ      -0.0000     YZ      -0.0000     ZZ     -24.2895
    Octopole Moments (Debye-Ang^2)
       XXX     -13.3505    XXY       1.4379    XYY       2.3879
       YYY       0.1485    XXZ       0.0000    XYZ       0.0000
       YYZ      -0.0000    XZZ      -0.8262    YZZ       0.2219
       ZZZ      -0.0000
    Hexadecapole Moments (Debye-Ang^3)
      XXXX    -158.0901   XXXY      -8.3451   XXYY     -45.1347
      XYYY      -1.4722   YYYY     -47.7275   XXXZ      -0.0000
      XXYZ      -0.0000   XYYZ      -0.0000   YYYZ      -0.0000
      XXZZ     -39.2922   XYZZ      -0.2992   YYZZ     -11.7554
      XZZZ      -0.0000   YZZZ      -0.0000   ZZZZ     -25.6775
 -----------------------------------------------------------------
 DrvMan completing analytic gradient of the correlated energy
 Correlated dipole moment
            1
    1  -0.7849750
    2   0.1607033
    3  -0.0000000
 Energy read as -569.435416457
 Full Analytical Gradient: (in a.u., or Hartree/Bohr)
             1             2             3             4
    1   -0.00003059   -0.00000551    0.00004484   -0.00000874
    2    0.00000005   -0.00001611    0.00000799    0.00000807
    3    0.00000000   -0.00000000   -0.00000000   -0.00000000
 Gradient time:  CPU 0.24 s  wall 1.53 s
 ######################################################
 ######################################################
 # Starting finite difference calculation for IDERIV  #
 Finite diff step size:  1.88973e-03 a.u.
 ----------------------------------------------------------------
             Standard Nuclear Orientation (Angstroms)
    I     Atom           X                Y                Z
 ----------------------------------------------------------------
    1      Cl      1.0205371265    -0.0701280497     0.0000000000
    2      N      -0.6650428732     0.5403668022    -0.0000000000
    3      N      -1.4693388900    -0.3816941791     0.0000000000
    4      H      -2.3914588074     0.0814684829    -0.0000000000
 ----------------------------------------------------------------
 Nuclear Repulsion Energy =    89.7112836271 hartrees
 There are       16 alpha and       16 beta electrons

                       Distance Matrix (Angstroms)
             Cl(  1)   N (  2)   N (  3)
   N (  2)  1.792731
   N (  3)  2.509294  1.223556
   H (  4)  3.415362  1.786365  1.031903

 Requested basis set is 6-311++G(d,p)
 There are 30 shells and 81 basis functions
 A cutoff of  1.0D-14 yielded    451 shell pairs
 There are      3383 function pairs (      3647 Cartesian)
 Smallest overlap matrix eigenvalue = 2.46E-04
 Guess MOs from SCF MO coefficient file

 -----------------------------------------------------------------------
  General SCF calculation program by
  Eric Jon Sundstrom, Paul Horn, Yuezhi Mao, Dmitri Zuev, Alec White,
  David Stuck, Shaama M.S., Shane Yost, Joonho Lee, David Small,
  Daniel Levine, Susi Lehtola, Hugh Burton, Evgeny Epifanovsky
 -----------------------------------------------------------------------
 Hartree-Fock
 using 4 threads for integral computing
 -------------------------------------------------------
 OpenMP Integral computing Module                
 Release: version 2.0, May 2017, Q-Chem Inc. Pleasanton 
 -------------------------------------------------------
 A restricted SCF calculation will be
 performed using DIIS
 SCF converges when DIIS error is below 1.0e-08
 ---------------------------------------
  Cycle       Energy         DIIS error
 ---------------------------------------
    1    -568.9233935408      1.69e-05  
    2    -568.9233938456      5.95e-06  
    3    -568.9233938836      3.63e-06  
    4    -568.9233938981      1.07e-06  
    5    -568.9233939011      4.67e-07  
    6    -568.9233939018      1.47e-07  
    7    -568.9233939018      4.69e-08  
    8    -568.9233939018      1.28e-08  
    9    -568.9233939018      3.17e-09  Convergence criterion met
 ---------------------------------------
 SCF time:   CPU 2.34s  wall 3.00s 
 SCF   energy in the final basis set =     -568.9233939018
 Total energy in the final basis set =     -568.9233939018


 ------------------------------------------------------------------------------

   CCMAN2: suite of methods based on coupled cluster
           and equation of motion theories.

   Components:
   * libvmm-1.3-trunk
     by Evgeny Epifanovsky, Ilya Kaliman.
   * libtensor-2.5-trunk
     by Evgeny Epifanovsky, Michael Wormit, Dmitry Zuev, Sam Manzer, 
        Ilya Kaliman.
   * libcc-2.5-trunk
     by Evgeny Epifanovsky, Arik Landau, Tomasz Kus, Kirill Khistyaev, 
        Dmitry Zuev, Prashant Manohar, Xintian Feng, Anna Krylov, 
        Matthew Goldey, Alec White, Thomas Jagau, Kaushik Nanda, 
        Anastasia Gunina, Alexander Kunitsa, Joonho Lee.

   CCMAN original authors:
   Anna I. Krylov, C. David Sherrill, Steven R. Gwaltney,
   Edward F. C. Byrd (2000)
   Sergey V. Levchenko, Lyudmila V. Slipchenko, Tao Wang,
   Ana-Maria C. Cristian (2003)
   Piotr A. Pieniazek, C. Melania Oana, Evgeny Epifanovsky (2007)
   Prashant Manohar (2009)

 ------------------------------------------------------------------------------


 Allocating and initializing 3808MB of RAM...
 Calculation will run on 4 cores.


 Alpha MOs, Restricted
 -- Occupied --                  
-104.86  -15.73  -15.68  -10.58   -8.05   -8.05   -8.05   -1.43
  1 A     2 A     3 A     4 A     5 A     6 A     7 A     8 A                  
 -1.125  -0.899  -0.723  -0.654  -0.602  -0.471  -0.457  -0.436
  9 A    10 A    11 A    12 A    13 A    14 A    15 A    16 A                  
 -- Virtual --                   
  0.041   0.074   0.089   0.111   0.132   0.134   0.168   0.178
 17 A    18 A    19 A    20 A    21 A    22 A    23 A    24 A                  
  0.191   0.218   0.235   0.248   0.256   0.275   0.314   0.356
 25 A    26 A    27 A    28 A    29 A    30 A    31 A    32 A                  
  0.567   0.585   0.598   0.614   0.697   0.832   0.915   0.921
 33 A    34 A    35 A    36 A    37 A    38 A    39 A    40 A                  
  0.982   0.985   1.068   1.091   1.138   1.169   1.196   1.239
 41 A    42 A    43 A    44 A    45 A    46 A    47 A    48 A                  
  1.305   1.389   1.468   1.469   1.664   1.913   2.088   2.174
 49 A    50 A    51 A    52 A    53 A    54 A    55 A    56 A                  
  2.265   2.376   2.580   2.615   2.661   2.692   2.830   2.913
 57 A    58 A    59 A    60 A    61 A    62 A    63 A    64 A                  
  3.038   3.137   3.303   3.459   4.119   4.303   4.358   4.435
 65 A    66 A    67 A    68 A    69 A    70 A    71 A    72 A                  
  4.846   5.397  10.317  26.635  26.669  27.090  36.631  37.077
 73 A    74 A    75 A    76 A    77 A    78 A    79 A    80 A                  
219.158
 81 A                                                                          

 Beta MOs, Restricted
 -- Occupied --                  
-104.86  -15.73  -15.68  -10.58   -8.05   -8.05   -8.05   -1.43
  1 A     2 A     3 A     4 A     5 A     6 A     7 A     8 A                  
 -1.125  -0.899  -0.723  -0.654  -0.602  -0.471  -0.457  -0.436
  9 A    10 A    11 A    12 A    13 A    14 A    15 A    16 A                  
 -- Virtual --                   
  0.041   0.074   0.089   0.111   0.132   0.134   0.168   0.178
 17 A    18 A    19 A    20 A    21 A    22 A    23 A    24 A                  
  0.191   0.218   0.235   0.248   0.256   0.275   0.314   0.356
 25 A    26 A    27 A    28 A    29 A    30 A    31 A    32 A                  
  0.567   0.585   0.598   0.614   0.697   0.832   0.915   0.921
 33 A    34 A    35 A    36 A    37 A    38 A    39 A    40 A                  
  0.982   0.985   1.068   1.091   1.138   1.169   1.196   1.239
 41 A    42 A    43 A    44 A    45 A    46 A    47 A    48 A                  
  1.305   1.389   1.468   1.469   1.664   1.913   2.088   2.174
 49 A    50 A    51 A    52 A    53 A    54 A    55 A    56 A                  
  2.265   2.376   2.580   2.615   2.661   2.692   2.830   2.913
 57 A    58 A    59 A    60 A    61 A    62 A    63 A    64 A                  
  3.038   3.137   3.303   3.459   4.119   4.303   4.358   4.435
 65 A    66 A    67 A    68 A    69 A    70 A    71 A    72 A                  
  4.846   5.397  10.317  26.635  26.669  27.090  36.631  37.077
 73 A    74 A    75 A    76 A    77 A    78 A    79 A    80 A                  
219.158
 81 A                                                                          

 Occupation and symmetry of molecular orbitals

 Point group: C1 (1 irreducible representation).

                           A     All 
 -------------------------------------
 All molecular orbitals:
  - Alpha                  81    81  
  - Beta                   81    81  
 -------------------------------------
 Alpha orbitals:
  - Frozen occupied        7     7   
  - Active occupied        9     9   
  - Active virtual         65    65  
  - Frozen virtual         0     0   
 -------------------------------------
 Beta orbitals:
  - Frozen occupied        7     7   
  - Active occupied        9     9   
  - Active virtual         65    65  
  - Frozen virtual         0     0   
 -------------------------------------

 Import integrals:   CPU 0.00 s  wall 0.00 s

 Import integrals:   CPU 5.78 s  wall 13.21 s

 MP2 amplitudes:   CPU 0.04 s  wall 0.25 s

Running a double precision version
           CCSD T amplitudes will be solved using DIIS.

           Start     Size      MaxIter   EConv     TConv     
           3         7         100       1.00e-07  1.00e-05  
 ------------------------------------------------------------------------------
           Energy (a.u.)   Ediff      Tdiff       Comment
 ------------------------------------------------------------------------------
          -569.41554191                           
     1    -569.41486820   6.74e-04   6.74e-01     
     2    -569.43242640   1.76e-02   8.86e-02     
     3    -569.43264884   2.22e-04   3.67e-02     
     4    -569.43464391   2.00e-03   1.13e-02     Switched to DIIS steps.
     5    -569.43535396   7.10e-04   1.00e-02     
     6    -569.43539948   4.55e-05   1.88e-03     
     7    -569.43540778   8.30e-06   1.10e-03     
     8    -569.43541363   5.85e-06   4.80e-04     
     9    -569.43541626   2.63e-06   2.62e-04     
    10    -569.43541648   2.11e-07   6.63e-05     
    11    -569.43541627   2.07e-07   2.87e-05     
    12    -569.43541628   1.50e-08   7.86e-06     
 ------------------------------------------------------------------------------
          -569.43541628                           CCSD T converged.

End of double precision
 SCF energy                 = -568.92339390
 MP2 energy                 = -569.41554191
 CCSD correlation energy     =   -0.51202238
 CCSD total energy           = -569.43541628

 CCSD  T1^2 = 0.0093  T2^2 = 0.1967  Leading amplitudes:

 Amplitude    Orbitals with energies
 -0.0274       15 (A) A                  ->    18 (A) A                   
              -0.4573                          0.0739                     
 -0.0274       15 (A) B                  ->    18 (A) B                   
              -0.4573                          0.0739                     
  0.0169       13 (A) A                  ->    39 (A) A                   
              -0.6022                          0.9150                     
  0.0169       13 (A) B                  ->    39 (A) B                   
              -0.6022                          0.9150                     

 Amplitude    Orbitals with energies
 -0.0894       13 (A) A      13 (A) B    ->    18 (A) A      18 (A) B     
              -0.6022       -0.6022            0.0739        0.0739       
  0.0894       13 (A) A      13 (A) B    ->    18 (A) B      18 (A) A     
              -0.6022       -0.6022            0.0739        0.0739       
  0.0894       13 (A) B      13 (A) A    ->    18 (A) A      18 (A) B     
              -0.6022       -0.6022            0.0739        0.0739       
 -0.0894       13 (A) B      13 (A) A    ->    18 (A) B      18 (A) A     
              -0.6022       -0.6022            0.0739        0.0739       

 Computing CCSD intemediates for later calculations in double precision
 Finished.

Running a double precision version
           CCSD Lambda amplitudes will be solved using DIIS.
           Start     Size      MaxIter   EConv     LConv     
           3         7         100       1.00e-07  1.00e-05  
 ------------------------------------------------------------------------------
            Enorm      Ldiff       Comment
 ------------------------------------------------------------------------------
     1     4.26e-02   3.36e-02     
     2     9.81e-03   3.60e-03     
     3     4.08e-03   1.63e-03     
     4     2.52e-03   8.73e-04     Switched to DIIS steps.
     5     1.05e-03   5.08e-04     
     6     5.28e-04   1.92e-04     
     7     1.99e-04   5.04e-05     
     8     6.72e-05   3.86e-06     
     9     1.86e-05   5.09e-06     
    10     6.99e-06   1.12e-06     
    11     2.69e-06   2.17e-07     
    12     1.26e-06   5.62e-08     
    13     5.88e-07   7.15e-08     
    14     2.58e-07   7.80e-09     
    15     1.40e-07   1.62e-08     
    16     5.72e-08   3.60e-09     
 ------------------------------------------------------------------------------
                                   CCSD Lambda converged.

 Computing density matrices in double precision...
           Orbital response amplitudes will be solved using DIIS.
           Start     Size      MaxIter   EConv     LConv     
           3         7         100       1.00e-06  1.00e-06  
 ------------------------------------------------------------------------------
            Enorm      Ldiff       Comment
 ------------------------------------------------------------------------------
     1     6.70e-02   3.63e-03     
     2     5.95e-02   2.89e-03     
     3     7.78e-02   1.86e-02     
     4     1.16e-02   3.18e-02     Switched to DIIS steps.
     5     1.69e-03   1.38e-03     
     6     7.14e-04   7.77e-05     
     7     2.24e-04   5.92e-05     
     8     5.08e-05   2.79e-05     
     9     1.14e-05   5.90e-06     
    10     4.16e-06   7.97e-07     
    11     1.08e-06   3.11e-08     
    12     2.77e-07   1.19e-07     
 ------------------------------------------------------------------------------
                                   Orbital response converged.

 Computing density matrices... Done.
 CCSD calculation:   CPU 141.23 s  wall 40.74 s

Current path: /canmo/ccsd/grad/
/g1_bb_aa
/g1_bb_bb
/g1_o1o1
/g1_o1o2
/g1_o1v1
/g1_o2v1
/g1_v1v1
/g1p_bb_aa
/g1p_bb_bb
/g1s_bb_aa
/g1s_bb_bb
/g2_o1o1o1o1
/g2_o1o1o1v1
/g2_o1o1v1v1
/g2_o1v1o1v1
/g2_o1v1v1v1
/g2_v1v1v1v1
/w_bb_aa
/w_bb_bb
 Transferring MO TPDM to AO TPDM
 Transferring g2_o1o1o1o1
 Transferring g2_o1o1o1v1
 Transferring g2_o1o1v1v1
 Transferring g2_o1v1o1v1
 Transferring g2_o1v1v1v1
 Transferring g2_v1v1v1v1
 Adding separable TPDM
 Computing TPDM gradient
 --------------------------------------------------------
 2e gradient
  Atom          X               Y               Z
 --------------------------------------------------------
    1        -14.602887        2.851077        0.000000  
    2          0.992039      -13.274216       -0.000000  
    3         10.223084       11.514051        0.000000  
    4          3.387764       -1.090912       -0.000000  
 --------------------------------------------------------
 --------------------------------------------------------
 Final gradient
  Atom          X               Y               Z
 --------------------------------------------------------
    1        -14.602887        2.851077        0.000000  
    2          0.992039      -13.274216       -0.000000  
    3         10.223084       11.514051        0.000000  
    4          3.387764       -1.090912       -0.000000  
 --------------------------------------------------------
 Analytic gradient from two-electron contribution:   CPU 99.37 s  wall 73.05 s

 Total ccman2 time:   CPU 251.14 s  wall 136.78 s


 --------------------------------------------------------------

                    Orbital Energies (a.u.)
 --------------------------------------------------------------

 Alpha MOs
 -- Occupied --
******* -15.732 -15.676 -10.584  -8.052  -8.049  -8.048  -1.434
 -1.125  -0.899  -0.723  -0.654  -0.602  -0.471  -0.457  -0.436
 -- Virtual --
  0.041   0.074   0.089   0.111   0.132   0.134   0.168   0.178
  0.191   0.218   0.235   0.248   0.256   0.275   0.314   0.356
  0.567   0.585   0.598   0.614   0.697   0.832   0.915   0.921
  0.982   0.985   1.068   1.091   1.138   1.169   1.196   1.239
  1.305   1.389   1.468   1.469   1.664   1.913   2.088   2.174
  2.265   2.376   2.580   2.615   2.661   2.692   2.830   2.913
  3.038   3.137   3.303   3.459   4.119   4.303   4.358   4.435
  4.846   5.397  10.317  26.635  26.669  27.090  36.631  37.077
219.158
 --------------------------------------------------------------

          Ground-State Mulliken Net Atomic Charges

     Atom                 Charge (a.u.)
  ----------------------------------------
      1 Cl                   -0.080061
      2 N                     0.084334
      3 N                    -0.248532
      4 H                     0.244259
  ----------------------------------------
  Sum of atomic charges =     0.000000

 -----------------------------------------------------------------
                    Cartesian Multipole Moments
 -----------------------------------------------------------------
    Charge (ESU x 10^10)
                -0.0000
    Dipole Moment (Debye)
         X      -1.9999      Y       0.4088      Z       0.0000
       Tot       2.0413
    Quadrupole Moments (Debye-Ang)
        XX     -18.3951     XY      -1.5494     YY     -27.0412
        XZ       0.0000     YZ       0.0000     ZZ     -24.2911
    Octopole Moments (Debye-Ang^2)
       XXX     -13.4034    XXY       1.4385    XYY       2.3704
       YYY       0.1490    XXZ      -0.0000    XYZ      -0.0000
       YYZ      -0.0000    XZZ      -0.8419    YZZ       0.2219
       ZZZ       0.0000
    Hexadecapole Moments (Debye-Ang^3)
      XXXX    -158.2163   XXXY      -8.3436   XXYY     -45.1603
      XYYY      -1.4695   YYYY     -47.7245   XXXZ       0.0000
      XXYZ       0.0000   XYYZ       0.0000   YYYZ       0.0000
      XXZZ     -39.3197   XYZZ      -0.2982   YYZZ     -11.7557
      XZZZ       0.0000   YZZZ       0.0000   ZZZZ     -25.6811
 -----------------------------------------------------------------
 DrvMan completing analytic gradient of the correlated energy
 Correlated dipole moment
            1
    1  -0.7868255
    2   0.1608151
    3   0.0000000
 Energy read as -569.435416284
 Full Analytical Gradient: (in a.u., or Hartree/Bohr)
             1             2             3             4
    1    0.00021571   -0.00008918   -0.00012111   -0.00000542
    2   -0.00003833    0.00009583   -0.00005834    0.00000084
    3   -0.00000000   -0.00000000    0.00000000   -0.00000000
 Gradient time:  CPU 0.24 s  wall 1.32 s
 ----------------------------------------------------------------
             Standard Nuclear Orientation (Angstroms)
    I     Atom           X                Y                Z
 ----------------------------------------------------------------
    1      Cl      1.0185371265    -0.0701280497     0.0000000000
    2      N      -0.6650428732     0.5403668022    -0.0000000000
    3      N      -1.4693388900    -0.3816941791     0.0000000000
    4      H      -2.3914588074     0.0814684829    -0.0000000000
 ----------------------------------------------------------------
 Nuclear Repulsion Energy =    89.7695697705 hartrees
 There are       16 alpha and       16 beta electrons

                       Distance Matrix (Angstroms)
             Cl(  1)   N (  2)   N (  3)
   N (  2)  1.790851
   N (  3)  2.507309  1.223556
   H (  4)  3.413364  1.786365  1.031903

 Requested basis set is 6-311++G(d,p)
 There are 30 shells and 81 basis functions
 A cutoff of  1.0D-14 yielded    451 shell pairs
 There are      3383 function pairs (      3647 Cartesian)
 Smallest overlap matrix eigenvalue = 2.46E-04
 Guess MOs from SCF MO coefficient file

 -----------------------------------------------------------------------
  General SCF calculation program by
  Eric Jon Sundstrom, Paul Horn, Yuezhi Mao, Dmitri Zuev, Alec White,
  David Stuck, Shaama M.S., Shane Yost, Joonho Lee, David Small,
  Daniel Levine, Susi Lehtola, Hugh Burton, Evgeny Epifanovsky
 -----------------------------------------------------------------------
 Hartree-Fock
 using 4 threads for integral computing
 -------------------------------------------------------
 OpenMP Integral computing Module                
 Release: version 2.0, May 2017, Q-Chem Inc. Pleasanton 
 -------------------------------------------------------
 A restricted SCF calculation will be
 performed using DIIS
 SCF converges when DIIS error is below 1.0e-08
 ---------------------------------------
  Cycle       Energy         DIIS error
 ---------------------------------------
    1    -568.9234499248      3.38e-05  
    2    -568.9234511452      1.19e-05  
    3    -568.9234512973      7.25e-06  
    4    -568.9234513552      2.15e-06  
    5    -568.9234513671      9.33e-07  
    6    -568.9234513698      2.93e-07  
    7    -568.9234513701      9.37e-08  
    8    -568.9234513701      2.55e-08  
    9    -568.9234513701      6.32e-09  Convergence criterion met
 ---------------------------------------
 SCF time:   CPU 2.31s  wall 3.00s 
 SCF   energy in the final basis set =     -568.9234513701
 Total energy in the final basis set =     -568.9234513701


 ------------------------------------------------------------------------------

   CCMAN2: suite of methods based on coupled cluster
           and equation of motion theories.

   Components:
   * libvmm-1.3-trunk
     by Evgeny Epifanovsky, Ilya Kaliman.
   * libtensor-2.5-trunk
     by Evgeny Epifanovsky, Michael Wormit, Dmitry Zuev, Sam Manzer, 
        Ilya Kaliman.
   * libcc-2.5-trunk
     by Evgeny Epifanovsky, Arik Landau, Tomasz Kus, Kirill Khistyaev, 
        Dmitry Zuev, Prashant Manohar, Xintian Feng, Anna Krylov, 
        Matthew Goldey, Alec White, Thomas Jagau, Kaushik Nanda, 
        Anastasia Gunina, Alexander Kunitsa, Joonho Lee.

   CCMAN original authors:
   Anna I. Krylov, C. David Sherrill, Steven R. Gwaltney,
   Edward F. C. Byrd (2000)
   Sergey V. Levchenko, Lyudmila V. Slipchenko, Tao Wang,
   Ana-Maria C. Cristian (2003)
   Piotr A. Pieniazek, C. Melania Oana, Evgeny Epifanovsky (2007)
   Prashant Manohar (2009)

 ------------------------------------------------------------------------------


 Allocating and initializing 3808MB of RAM...
 Calculation will run on 4 cores.


 Alpha MOs, Restricted
 -- Occupied --                  
-104.86  -15.73  -15.68  -10.58   -8.05   -8.05   -8.05   -1.43
  1 A     2 A     3 A     4 A     5 A     6 A     7 A     8 A                  
 -1.125  -0.898  -0.723  -0.654  -0.602  -0.472  -0.457  -0.436
  9 A    10 A    11 A    12 A    13 A    14 A    15 A    16 A                  
 -- Virtual --                   
  0.042   0.074   0.090   0.111   0.132   0.134   0.168   0.178
 17 A    18 A    19 A    20 A    21 A    22 A    23 A    24 A                  
  0.191   0.218   0.235   0.248   0.256   0.275   0.314   0.356
 25 A    26 A    27 A    28 A    29 A    30 A    31 A    32 A                  
  0.567   0.585   0.597   0.614   0.697   0.832   0.915   0.921
 33 A    34 A    35 A    36 A    37 A    38 A    39 A    40 A                  
  0.982   0.986   1.068   1.091   1.138   1.168   1.195   1.240
 41 A    42 A    43 A    44 A    45 A    46 A    47 A    48 A                  
  1.306   1.389   1.468   1.469   1.664   1.914   2.088   2.174
 49 A    50 A    51 A    52 A    53 A    54 A    55 A    56 A                  
  2.266   2.377   2.580   2.615   2.661   2.692   2.831   2.913
 57 A    58 A    59 A    60 A    61 A    62 A    63 A    64 A                  
  3.038   3.137   3.304   3.460   4.120   4.303   4.358   4.435
 65 A    66 A    67 A    68 A    69 A    70 A    71 A    72 A                  
  4.847   5.397  10.318  26.635  26.669  27.090  36.631  37.078
 73 A    74 A    75 A    76 A    77 A    78 A    79 A    80 A                  
219.159
 81 A                                                                          

 Beta MOs, Restricted
 -- Occupied --                  
-104.86  -15.73  -15.68  -10.58   -8.05   -8.05   -8.05   -1.43
  1 A     2 A     3 A     4 A     5 A     6 A     7 A     8 A                  
 -1.125  -0.898  -0.723  -0.654  -0.602  -0.472  -0.457  -0.436
  9 A    10 A    11 A    12 A    13 A    14 A    15 A    16 A                  
 -- Virtual --                   
  0.042   0.074   0.090   0.111   0.132   0.134   0.168   0.178
 17 A    18 A    19 A    20 A    21 A    22 A    23 A    24 A                  
  0.191   0.218   0.235   0.248   0.256   0.275   0.314   0.356
 25 A    26 A    27 A    28 A    29 A    30 A    31 A    32 A                  
  0.567   0.585   0.597   0.614   0.697   0.832   0.915   0.921
 33 A    34 A    35 A    36 A    37 A    38 A    39 A    40 A                  
  0.982   0.986   1.068   1.091   1.138   1.168   1.195   1.240
 41 A    42 A    43 A    44 A    45 A    46 A    47 A    48 A                  
  1.306   1.389   1.468   1.469   1.664   1.914   2.088   2.174
 49 A    50 A    51 A    52 A    53 A    54 A    55 A    56 A                  
  2.266   2.377   2.580   2.615   2.661   2.692   2.831   2.913
 57 A    58 A    59 A    60 A    61 A    62 A    63 A    64 A                  
  3.038   3.137   3.304   3.460   4.120   4.303   4.358   4.435
 65 A    66 A    67 A    68 A    69 A    70 A    71 A    72 A                  
  4.847   5.397  10.318  26.635  26.669  27.090  36.631  37.078
 73 A    74 A    75 A    76 A    77 A    78 A    79 A    80 A                  
219.159
 81 A                                                                          

 Occupation and symmetry of molecular orbitals

 Point group: C1 (1 irreducible representation).

                           A     All 
 -------------------------------------
 All molecular orbitals:
  - Alpha                  81    81  
  - Beta                   81    81  
 -------------------------------------
 Alpha orbitals:
  - Frozen occupied        7     7   
  - Active occupied        9     9   
  - Active virtual         65    65  
  - Frozen virtual         0     0   
 -------------------------------------
 Beta orbitals:
  - Frozen occupied        7     7   
  - Active occupied        9     9   
  - Active virtual         65    65  
  - Frozen virtual         0     0   
 -------------------------------------

 Import integrals:   CPU 0.00 s  wall 0.00 s

 Import integrals:   CPU 5.75 s  wall 17.77 s

 MP2 amplitudes:   CPU 0.04 s  wall 0.31 s

Running a double precision version
           CCSD T amplitudes will be solved using DIIS.

           Start     Size      MaxIter   EConv     TConv     
           3         7         100       1.00e-07  1.00e-05  
 ------------------------------------------------------------------------------
           Energy (a.u.)   Ediff      Tdiff       Comment
 ------------------------------------------------------------------------------
          -569.41553869                           
     1    -569.41489158   6.47e-04   6.74e-01     
     2    -569.43242707   1.75e-02   8.86e-02     
     3    -569.43265450   2.27e-04   3.66e-02     
     4    -569.43464609   1.99e-03   1.13e-02     Switched to DIIS steps.
     5    -569.43535413   7.08e-04   1.00e-02     
     6    -569.43539947   4.53e-05   1.88e-03     
     7    -569.43540770   8.23e-06   1.09e-03     
     8    -569.43541353   5.83e-06   4.79e-04     
     9    -569.43541614   2.61e-06   2.60e-04     
    10    -569.43541635   2.12e-07   6.60e-05     
    11    -569.43541614   2.06e-07   2.85e-05     
    12    -569.43541616   1.54e-08   7.78e-06     
 ------------------------------------------------------------------------------
          -569.43541616                           CCSD T converged.

End of double precision
 SCF energy                 = -568.92345137
 MP2 energy                 = -569.41553869
 CCSD correlation energy     =   -0.51196479
 CCSD total energy           = -569.43541616

 CCSD  T1^2 = 0.0092  T2^2 = 0.1966  Leading amplitudes:

 Amplitude    Orbitals with energies
  0.0273       15 (A) A                  ->    18 (A) A                   
              -0.4573                          0.0740                     
  0.0273       15 (A) B                  ->    18 (A) B                   
              -0.4573                          0.0740                     
 -0.0169       13 (A) A                  ->    39 (A) A                   
              -0.6023                          0.9151                     
 -0.0169       13 (A) B                  ->    39 (A) B                   
              -0.6023                          0.9151                     

 Amplitude    Orbitals with energies
 -0.0892       13 (A) A      13 (A) B    ->    18 (A) A      18 (A) B     
              -0.6023       -0.6023            0.0740        0.0740       
  0.0892       13 (A) A      13 (A) B    ->    18 (A) B      18 (A) A     
              -0.6023       -0.6023            0.0740        0.0740       
  0.0892       13 (A) B      13 (A) A    ->    18 (A) A      18 (A) B     
              -0.6023       -0.6023            0.0740        0.0740       
 -0.0892       13 (A) B      13 (A) A    ->    18 (A) B      18 (A) A     
              -0.6023       -0.6023            0.0740        0.0740       

 Computing CCSD intemediates for later calculations in double precision
 Finished.

Running a double precision version
           CCSD Lambda amplitudes will be solved using DIIS.
           Start     Size      MaxIter   EConv     LConv     
           3         7         100       1.00e-07  1.00e-05  
 ------------------------------------------------------------------------------
            Enorm      Ldiff       Comment
 ------------------------------------------------------------------------------
     1     4.25e-02   3.36e-02     
     2     9.78e-03   3.59e-03     
     3     4.07e-03   1.63e-03     
     4     2.51e-03   8.71e-04     Switched to DIIS steps.
     5     1.04e-03   5.06e-04     
     6     5.25e-04   1.91e-04     
     7     1.98e-04   5.00e-05     
     8     6.67e-05   3.85e-06     
     9     1.85e-05   5.06e-06     
    10     6.94e-06   1.12e-06     
    11     2.66e-06   2.16e-07     
    12     1.25e-06   5.67e-08     
    13     5.82e-07   7.10e-08     
    14     2.55e-07   7.91e-09     
    15     1.39e-07   1.61e-08     
    16     5.64e-08   3.56e-09     
 ------------------------------------------------------------------------------
                                   CCSD Lambda converged.

 Computing density matrices in double precision...
           Orbital response amplitudes will be solved using DIIS.
           Start     Size      MaxIter   EConv     LConv     
           3         7         100       1.00e-06  1.00e-06  
 ------------------------------------------------------------------------------
            Enorm      Ldiff       Comment
 ------------------------------------------------------------------------------
     1     6.69e-02   3.70e-03     
     2     5.92e-02   2.97e-03     
     3     7.72e-02   1.84e-02     
     4     1.16e-02   3.15e-02     Switched to DIIS steps.
     5     1.68e-03   1.38e-03     
     6     7.10e-04   7.99e-05     
     7     2.23e-04   5.80e-05     
     8     5.06e-05   2.78e-05     
     9     1.14e-05   5.85e-06     
    10     4.14e-06   7.92e-07     
    11     1.07e-06   2.93e-08     
    12     2.75e-07   1.18e-07     
 ------------------------------------------------------------------------------
                                   Orbital response converged.

 Computing density matrices... Done.
 CCSD calculation:   CPU 142.52 s  wall 43.87 s

Current path: /canmo/ccsd/grad/
/g1_bb_aa
/g1_bb_bb
/g1_o1o1
/g1_o1o2
/g1_o1v1
/g1_o2v1
/g1_v1v1
/g1p_bb_aa
/g1p_bb_bb
/g1s_bb_aa
/g1s_bb_bb
/g2_o1o1o1o1
/g2_o1o1o1v1
/g2_o1o1v1v1
/g2_o1v1o1v1
/g2_o1v1v1v1
/g2_v1v1v1v1
/w_bb_aa
/w_bb_bb
 Transferring MO TPDM to AO TPDM
 Transferring g2_o1o1o1o1
 Transferring g2_o1o1o1v1
 Transferring g2_o1o1v1v1
 Transferring g2_o1v1o1v1
 Transferring g2_o1v1v1v1
 Transferring g2_v1v1v1v1
 Adding separable TPDM
 Computing TPDM gradient
 --------------------------------------------------------
 2e gradient
  Atom          X               Y               Z
 --------------------------------------------------------
    1        -14.623808        2.861256        0.000000  
    2          1.010469      -13.284049        0.000000  
    3         10.226270       11.513590       -0.000000  
    4          3.387069       -1.090796       -0.000000  
 --------------------------------------------------------
 --------------------------------------------------------
 Final gradient
  Atom          X               Y               Z
 --------------------------------------------------------
    1        -14.623808        2.861256        0.000000  
    2          1.010469      -13.284049        0.000000  
    3         10.226270       11.513590       -0.000000  
    4          3.387069       -1.090796       -0.000000  
 --------------------------------------------------------
 Analytic gradient from two-electron contribution:   CPU 99.89 s  wall 81.45 s

 Total ccman2 time:   CPU 252.70 s  wall 157.84 s


 --------------------------------------------------------------

                    Orbital Energies (a.u.)
 --------------------------------------------------------------

 Alpha MOs
 -- Occupied --
******* -15.732 -15.675 -10.584  -8.052  -8.049  -8.049  -1.434
 -1.125  -0.898  -0.723  -0.654  -0.602  -0.472  -0.457  -0.436
 -- Virtual --
  0.042   0.074   0.090   0.111   0.132   0.134   0.168   0.178
  0.191   0.218   0.235   0.248   0.256   0.275   0.314   0.356
  0.567   0.585   0.597   0.614   0.697   0.832   0.915   0.921
  0.982   0.986   1.068   1.091   1.138   1.168   1.195   1.240
  1.306   1.389   1.468   1.469   1.664   1.914   2.088   2.174
  2.266   2.377   2.580   2.615   2.661   2.692   2.831   2.913
  3.038   3.137   3.304   3.460   4.120   4.303   4.358   4.435
  4.847   5.397  10.318  26.635  26.669  27.090  36.631  37.078
219.159
 --------------------------------------------------------------

          Ground-State Mulliken Net Atomic Charges

     Atom                 Charge (a.u.)
  ----------------------------------------
      1 Cl                   -0.079434
      2 N                     0.084121
      3 N                    -0.248831
      4 H                     0.244145
  ----------------------------------------
  Sum of atomic charges =    -0.000000

 -----------------------------------------------------------------
                    Cartesian Multipole Moments
 -----------------------------------------------------------------
    Charge (ESU x 10^10)
                -0.0000
    Dipole Moment (Debye)
         X      -1.9905      Y       0.4082      Z       0.0000
       Tot       2.0319
    Quadrupole Moments (Debye-Ang)
        XX     -18.3994     XY      -1.5495     YY     -27.0419
        XZ       0.0000     YZ      -0.0000     ZZ     -24.2880
    Octopole Moments (Debye-Ang^2)
       XXX     -13.2977    XXY       1.4372    XYY       2.4054
       YYY       0.1480    XXZ       0.0000    XYZ      -0.0000
       YYZ       0.0000    XZZ      -0.8104    YZZ       0.2220
       ZZZ       0.0000
    Hexadecapole Moments (Debye-Ang^3)
      XXXX    -157.9642   XXXY      -8.3467   XXYY     -45.1092
      XYYY      -1.4750   YYYY     -47.7304   XXXZ       0.0000
      XXYZ       0.0000   XYYZ       0.0000   YYYZ       0.0000
      XXZZ     -39.2649   XYZZ      -0.3003   YYZZ     -11.7550
      XZZZ       0.0000   YZZZ       0.0000   ZZZZ     -25.6740
 -----------------------------------------------------------------
 DrvMan completing analytic gradient of the correlated energy
 Correlated dipole moment
            1
    1  -0.7831261
    2   0.1605916
    3   0.0000000
 Energy read as -569.435416159
 Full Analytical Gradient: (in a.u., or Hartree/Bohr)
             1             2             3             4
    1   -0.00027831    0.00007920    0.00021111   -0.00001200
    2    0.00003874   -0.00012822    0.00007412    0.00001537
    3    0.00000000   -0.00000000   -0.00000000   -0.00000000
 Gradient time:  CPU 0.26 s  wall 1.45 s
 ----------------------------------------------------------------
             Standard Nuclear Orientation (Angstroms)
    I     Atom           X                Y                Z
 ----------------------------------------------------------------
    1      Cl      1.0195371265    -0.0691280497     0.0000000000
    2      N      -0.6650428732     0.5403668022    -0.0000000000
    3      N      -1.4693388900    -0.3816941791     0.0000000000
    4      H      -2.3914588074     0.0814684829    -0.0000000000
 ----------------------------------------------------------------
 Nuclear Repulsion Energy =    89.7458819119 hartrees
 There are       16 alpha and       16 beta electrons

                       Distance Matrix (Angstroms)
             Cl(  1)   N (  2)   N (  3)
   N (  2)  1.791450
   N (  3)  2.508426  1.223556
   H (  4)  3.414319  1.786365  1.031903

 Requested basis set is 6-311++G(d,p)
 There are 30 shells and 81 basis functions
 A cutoff of  1.0D-14 yielded    451 shell pairs
 There are      3383 function pairs (      3647 Cartesian)
 Smallest overlap matrix eigenvalue = 2.46E-04
 Guess MOs from SCF MO coefficient file

 -----------------------------------------------------------------------
  General SCF calculation program by
  Eric Jon Sundstrom, Paul Horn, Yuezhi Mao, Dmitri Zuev, Alec White,
  David Stuck, Shaama M.S., Shane Yost, Joonho Lee, David Small,
  Daniel Levine, Susi Lehtola, Hugh Burton, Evgeny Epifanovsky
 -----------------------------------------------------------------------
 Hartree-Fock
 using 4 threads for integral computing
 -------------------------------------------------------
 OpenMP Integral computing Module                
 Release: version 2.0, May 2017, Q-Chem Inc. Pleasanton 
 -------------------------------------------------------
 A restricted SCF calculation will be
 performed using DIIS
 SCF converges when DIIS error is below 1.0e-08
 ---------------------------------------
  Cycle       Energy         DIIS error
 ---------------------------------------
    1    -568.9234334463      1.51e-05  
    2    -568.9234337325      5.29e-06  
    3    -568.9234337758      3.21e-06  
    4    -568.9234337905      1.19e-06  
    5    -568.9234337951      4.65e-07  
    6    -568.9234337958      1.43e-07  
    7    -568.9234337959      4.55e-08  
    8    -568.9234337959      1.20e-08  
    9    -568.9234337959      3.65e-09  Convergence criterion met
 ---------------------------------------
 SCF time:   CPU 2.33s  wall 5.00s 
 SCF   energy in the final basis set =     -568.9234337959
 Total energy in the final basis set =     -568.9234337959


 ------------------------------------------------------------------------------

   CCMAN2: suite of methods based on coupled cluster
           and equation of motion theories.

   Components:
   * libvmm-1.3-trunk
     by Evgeny Epifanovsky, Ilya Kaliman.
   * libtensor-2.5-trunk
     by Evgeny Epifanovsky, Michael Wormit, Dmitry Zuev, Sam Manzer, 
        Ilya Kaliman.
   * libcc-2.5-trunk
     by Evgeny Epifanovsky, Arik Landau, Tomasz Kus, Kirill Khistyaev, 
        Dmitry Zuev, Prashant Manohar, Xintian Feng, Anna Krylov, 
        Matthew Goldey, Alec White, Thomas Jagau, Kaushik Nanda, 
        Anastasia Gunina, Alexander Kunitsa, Joonho Lee.

   CCMAN original authors:
   Anna I. Krylov, C. David Sherrill, Steven R. Gwaltney,
   Edward F. C. Byrd (2000)
   Sergey V. Levchenko, Lyudmila V. Slipchenko, Tao Wang,
   Ana-Maria C. Cristian (2003)
   Piotr A. Pieniazek, C. Melania Oana, Evgeny Epifanovsky (2007)
   Prashant Manohar (2009)

 ------------------------------------------------------------------------------


 Allocating and initializing 3808MB of RAM...
 Calculation will run on 4 cores.


 Alpha MOs, Restricted
 -- Occupied --                  
-104.86  -15.73  -15.68  -10.58   -8.05   -8.05   -8.05   -1.43
  1 A     2 A     3 A     4 A     5 A     6 A     7 A     8 A                  
 -1.125  -0.898  -0.723  -0.654  -0.602  -0.472  -0.457  -0.436
  9 A    10 A    11 A    12 A    13 A    14 A    15 A    16 A                  
 -- Virtual --                   
  0.042   0.074   0.089   0.111   0.132   0.134   0.168   0.178
 17 A    18 A    19 A    20 A    21 A    22 A    23 A    24 A                  
  0.191   0.218   0.235   0.248   0.256   0.275   0.314   0.356
 25 A    26 A    27 A    28 A    29 A    30 A    31 A    32 A                  
  0.567   0.585   0.598   0.614   0.697   0.832   0.915   0.921
 33 A    34 A    35 A    36 A    37 A    38 A    39 A    40 A                  
  0.982   0.986   1.068   1.091   1.138   1.168   1.196   1.239
 41 A    42 A    43 A    44 A    45 A    46 A    47 A    48 A                  
  1.306   1.389   1.468   1.469   1.664   1.914   2.088   2.174
 49 A    50 A    51 A    52 A    53 A    54 A    55 A    56 A                  
  2.266   2.376   2.580   2.615   2.661   2.692   2.830   2.913
 57 A    58 A    59 A    60 A    61 A    62 A    63 A    64 A                  
  3.038   3.137   3.304   3.459   4.120   4.303   4.358   4.435
 65 A    66 A    67 A    68 A    69 A    70 A    71 A    72 A                  
  4.847   5.397  10.318  26.635  26.669  27.090  36.631  37.078
 73 A    74 A    75 A    76 A    77 A    78 A    79 A    80 A                  
219.159
 81 A                                                                          

 Beta MOs, Restricted
 -- Occupied --                  
-104.86  -15.73  -15.68  -10.58   -8.05   -8.05   -8.05   -1.43
  1 A     2 A     3 A     4 A     5 A     6 A     7 A     8 A                  
 -1.125  -0.898  -0.723  -0.654  -0.602  -0.472  -0.457  -0.436
  9 A    10 A    11 A    12 A    13 A    14 A    15 A    16 A                  
 -- Virtual --                   
  0.042   0.074   0.089   0.111   0.132   0.134   0.168   0.178
 17 A    18 A    19 A    20 A    21 A    22 A    23 A    24 A                  
  0.191   0.218   0.235   0.248   0.256   0.275   0.314   0.356
 25 A    26 A    27 A    28 A    29 A    30 A    31 A    32 A                  
  0.567   0.585   0.598   0.614   0.697   0.832   0.915   0.921
 33 A    34 A    35 A    36 A    37 A    38 A    39 A    40 A                  
  0.982   0.986   1.068   1.091   1.138   1.168   1.196   1.239
 41 A    42 A    43 A    44 A    45 A    46 A    47 A    48 A                  
  1.306   1.389   1.468   1.469   1.664   1.914   2.088   2.174
 49 A    50 A    51 A    52 A    53 A    54 A    55 A    56 A                  
  2.266   2.376   2.580   2.615   2.661   2.692   2.830   2.913
 57 A    58 A    59 A    60 A    61 A    62 A    63 A    64 A                  
  3.038   3.137   3.304   3.459   4.120   4.303   4.358   4.435
 65 A    66 A    67 A    68 A    69 A    70 A    71 A    72 A                  
  4.847   5.397  10.318  26.635  26.669  27.090  36.631  37.078
 73 A    74 A    75 A    76 A    77 A    78 A    79 A    80 A                  
219.159
 81 A                                                                          

 Occupation and symmetry of molecular orbitals

 Point group: C1 (1 irreducible representation).

                           A     All 
 -------------------------------------
 All molecular orbitals:
  - Alpha                  81    81  
  - Beta                   81    81  
 -------------------------------------
 Alpha orbitals:
  - Frozen occupied        7     7   
  - Active occupied        9     9   
  - Active virtual         65    65  
  - Frozen virtual         0     0   
 -------------------------------------
 Beta orbitals:
  - Frozen occupied        7     7   
  - Active occupied        9     9   
  - Active virtual         65    65  
  - Frozen virtual         0     0   
 -------------------------------------

 Import integrals:   CPU 0.00 s  wall 0.02 s

 Import integrals:   CPU 5.96 s  wall 17.33 s

 MP2 amplitudes:   CPU 0.03 s  wall 0.94 s

Running a double precision version
           CCSD T amplitudes will be solved using DIIS.

           Start     Size      MaxIter   EConv     TConv     
           3         7         100       1.00e-07  1.00e-05  
 ------------------------------------------------------------------------------
           Energy (a.u.)   Ediff      Tdiff       Comment
 ------------------------------------------------------------------------------
          -569.41554026                           
     1    -569.41488378   6.56e-04   6.74e-01     
     2    -569.43242714   1.75e-02   8.86e-02     
     3    -569.43265268   2.26e-04   3.66e-02     
     4    -569.43464540   1.99e-03   1.13e-02     Switched to DIIS steps.
     5    -569.43535423   7.09e-04   1.00e-02     
     6    -569.43539965   4.54e-05   1.88e-03     
     7    -569.43540791   8.26e-06   1.10e-03     
     8    -569.43541375   5.84e-06   4.80e-04     
     9    -569.43541637   2.62e-06   2.61e-04     
    10    -569.43541658   2.12e-07   6.61e-05     
    11    -569.43541637   2.06e-07   2.86e-05     
    12    -569.43541639   1.53e-08   7.81e-06     
 ------------------------------------------------------------------------------
          -569.43541639                           CCSD T converged.

End of double precision
 SCF energy                 = -568.92343380
 MP2 energy                 = -569.41554026
 CCSD correlation energy     =   -0.51198259
 CCSD total energy           = -569.43541639

 CCSD  T1^2 = 0.0093  T2^2 = 0.1966  Leading amplitudes:

 Amplitude    Orbitals with energies
 -0.0273       15 (A) A                  ->    18 (A) A                   
              -0.4573                          0.0740                     
 -0.0273       15 (A) B                  ->    18 (A) B                   
              -0.4573                          0.0740                     
  0.0169       13 (A) A                  ->    39 (A) A                   
              -0.6022                          0.9151                     
  0.0169       13 (A) B                  ->    39 (A) B                   
              -0.6022                          0.9151                     

 Amplitude    Orbitals with energies
 -0.0893       13 (A) A      13 (A) B    ->    18 (A) A      18 (A) B     
              -0.6022       -0.6022            0.0740        0.0740       
  0.0893       13 (A) A      13 (A) B    ->    18 (A) B      18 (A) A     
              -0.6022       -0.6022            0.0740        0.0740       
  0.0893       13 (A) B      13 (A) A    ->    18 (A) A      18 (A) B     
              -0.6022       -0.6022            0.0740        0.0740       
 -0.0893       13 (A) B      13 (A) A    ->    18 (A) B      18 (A) A     
              -0.6022       -0.6022            0.0740        0.0740       

 Computing CCSD intemediates for later calculations in double precision
 Finished.

Running a double precision version
           CCSD Lambda amplitudes will be solved using DIIS.
           Start     Size      MaxIter   EConv     LConv     
           3         7         100       1.00e-07  1.00e-05  
 ------------------------------------------------------------------------------
            Enorm      Ldiff       Comment
 ------------------------------------------------------------------------------
     1     4.25e-02   3.36e-02     
     2     9.79e-03   3.59e-03     
     3     4.07e-03   1.63e-03     
     4     2.52e-03   8.72e-04     Switched to DIIS steps.
     5     1.04e-03   5.07e-04     
     6     5.26e-04   1.92e-04     
     7     1.98e-04   5.02e-05     
     8     6.68e-05   3.85e-06     
     9     1.85e-05   5.07e-06     
    10     6.97e-06   1.12e-06     
    11     2.68e-06   2.16e-07     
    12     1.26e-06   5.63e-08     
    13     5.86e-07   7.11e-08     
    14     2.57e-07   7.79e-09     
    15     1.40e-07   1.62e-08     
    16     5.68e-08   3.56e-09     
 ------------------------------------------------------------------------------
                                   CCSD Lambda converged.

 Computing density matrices in double precision...
           Orbital response amplitudes will be solved using DIIS.
           Start     Size      MaxIter   EConv     LConv     
           3         7         100       1.00e-06  1.00e-06  
 ------------------------------------------------------------------------------
            Enorm      Ldiff       Comment
 ------------------------------------------------------------------------------
     1     6.69e-02   3.68e-03     
     2     5.93e-02   2.95e-03     
     3     7.74e-02   1.85e-02     
     4     1.16e-02   3.16e-02     Switched to DIIS steps.
     5     1.69e-03   1.38e-03     
     6     7.12e-04   7.91e-05     
     7     2.24e-04   5.85e-05     
     8     5.06e-05   2.78e-05     
     9     1.14e-05   5.87e-06     
    10     4.14e-06   7.93e-07     
    11     1.07e-06   3.01e-08     
    12     2.76e-07   1.18e-07     
 ------------------------------------------------------------------------------
                                   Orbital response converged.

 Computing density matrices... Done.
 CCSD calculation:   CPU 141.47 s  wall 41.26 s

Current path: /canmo/ccsd/grad/
/g1_bb_aa
/g1_bb_bb
/g1_o1o1
/g1_o1o2
/g1_o1v1
/g1_o2v1
/g1_v1v1
/g1p_bb_aa
/g1p_bb_bb
/g1s_bb_aa
/g1s_bb_bb
/g2_o1o1o1o1
/g2_o1o1o1v1
/g2_o1o1v1v1
/g2_o1v1o1v1
/g2_o1v1v1v1
/g2_v1v1v1v1
/w_bb_aa
/w_bb_bb
 Transferring MO TPDM to AO TPDM
 Transferring g2_o1o1o1o1
 Transferring g2_o1o1o1v1
 Transferring g2_o1o1v1v1
 Transferring g2_o1v1o1v1
 Transferring g2_o1v1v1v1
 Transferring g2_v1v1v1v1
 Adding separable TPDM
 Computing TPDM gradient
 --------------------------------------------------------
 2e gradient
  Atom          X               Y               Z
 --------------------------------------------------------
    1        -14.618057        2.849413       -0.000000  
    2          1.005779      -13.273416        0.000000  
    3         10.224769       11.515019       -0.000000  
    4          3.387509       -1.091016        0.000000  
 --------------------------------------------------------
 --------------------------------------------------------
 Final gradient
  Atom          X               Y               Z
 --------------------------------------------------------
    1        -14.618057        2.849413       -0.000000  
    2          1.005779      -13.273416        0.000000  
    3         10.224769       11.515019       -0.000000  
    4          3.387509       -1.091016        0.000000  
 --------------------------------------------------------
 Analytic gradient from two-electron contribution:   CPU 99.61 s  wall 81.84 s

 Total ccman2 time:   CPU 252.26 s  wall 154.90 s


 --------------------------------------------------------------

                    Orbital Energies (a.u.)
 --------------------------------------------------------------

 Alpha MOs
 -- Occupied --
******* -15.732 -15.675 -10.584  -8.052  -8.049  -8.049  -1.434
 -1.125  -0.898  -0.723  -0.654  -0.602  -0.472  -0.457  -0.436
 -- Virtual --
  0.042   0.074   0.089   0.111   0.132   0.134   0.168   0.178
  0.191   0.218   0.235   0.248   0.256   0.275   0.314   0.356
  0.567   0.585   0.598   0.614   0.697   0.832   0.915   0.921
  0.982   0.986   1.068   1.091   1.138   1.168   1.196   1.239
  1.306   1.389   1.468   1.469   1.664   1.914   2.088   2.174
  2.266   2.376   2.580   2.615   2.661   2.692   2.830   2.913
  3.038   3.137   3.304   3.459   4.120   4.303   4.358   4.435
  4.847   5.397  10.318  26.635  26.669  27.090  36.631  37.078
219.159
 --------------------------------------------------------------

          Ground-State Mulliken Net Atomic Charges

     Atom                 Charge (a.u.)
  ----------------------------------------
      1 Cl                   -0.079604
      2 N                     0.084143
      3 N                    -0.248740
      4 H                     0.244201
  ----------------------------------------
  Sum of atomic charges =     0.000000

 -----------------------------------------------------------------
                    Cartesian Multipole Moments
 -----------------------------------------------------------------
    Charge (ESU x 10^10)
                 0.0000
    Dipole Moment (Debye)
         X      -1.9932      Y       0.4080      Z       0.0000
       Tot       2.0346
    Quadrupole Moments (Debye-Ang)
        XX     -18.3968     XY      -1.5484     YY     -27.0429
        XZ       0.0000     YZ      -0.0000     ZZ     -24.2890
    Octopole Moments (Debye-Ang^2)
       XXX     -13.3435    XXY       1.4275    XYY       2.3884
       YYY       0.1093    XXZ       0.0000    XYZ      -0.0000
       YYZ       0.0000    XZZ      -0.8248    YZZ       0.2089
       ZZZ       0.0000
    Hexadecapole Moments (Debye-Ang^3)
      XXXX    -158.0787   XXXY      -8.3765   XXYY     -45.1388
      XYYY      -1.5099   YYYY     -47.7201   XXXZ       0.0000
      XXYZ      -0.0000   XYYZ       0.0000   YYYZ      -0.0000
      XXZZ     -39.2917   XYZZ      -0.3126   YYZZ     -11.7538
      XZZZ       0.0000   YZZZ      -0.0000   ZZZZ     -25.6764
 -----------------------------------------------------------------
 DrvMan completing analytic gradient of the correlated energy
 Correlated dipole moment
            1
    1  -0.7842028
    2   0.1605363
    3   0.0000000
 Energy read as -569.435416387
 Full Analytical Gradient: (in a.u., or Hartree/Bohr)
             1             2             3             4
    1   -0.00006919    0.00008305    0.00000706   -0.00002092
    2    0.00007015   -0.00015202    0.00007241    0.00000946
    3    0.00000000   -0.00000000    0.00000000    0.00000000
 Gradient time:  CPU 0.26 s  wall 1.40 s
 ----------------------------------------------------------------
             Standard Nuclear Orientation (Angstroms)
    I     Atom           X                Y                Z
 ----------------------------------------------------------------
    1      Cl      1.0195371265    -0.0711280497     0.0000000000
    2      N      -0.6650428732     0.5403668022    -0.0000000000
    3      N      -1.4693388900    -0.3816941791     0.0000000000
    4      H      -2.3914588074     0.0814684829    -0.0000000000
 ----------------------------------------------------------------
 Nuclear Repulsion Energy =    89.7349339932 hartrees
 There are       16 alpha and       16 beta electrons

                       Distance Matrix (Angstroms)
             Cl(  1)   N (  2)   N (  3)
   N (  2)  1.792132
   N (  3)  2.508178  1.223556
   H (  4)  3.414408  1.786365  1.031903

 Requested basis set is 6-311++G(d,p)
 There are 30 shells and 81 basis functions
 A cutoff of  1.0D-14 yielded    451 shell pairs
 There are      3383 function pairs (      3647 Cartesian)
 Smallest overlap matrix eigenvalue = 2.46E-04
 Guess MOs from SCF MO coefficient file

 -----------------------------------------------------------------------
  General SCF calculation program by
  Eric Jon Sundstrom, Paul Horn, Yuezhi Mao, Dmitri Zuev, Alec White,
  David Stuck, Shaama M.S., Shane Yost, Joonho Lee, David Small,
  Daniel Levine, Susi Lehtola, Hugh Burton, Evgeny Epifanovsky
 -----------------------------------------------------------------------
 Hartree-Fock
 using 4 threads for integral computing
 -------------------------------------------------------
 OpenMP Integral computing Module                
 Release: version 2.0, May 2017, Q-Chem Inc. Pleasanton 
 -------------------------------------------------------
 A restricted SCF calculation will be
 performed using DIIS
 SCF converges when DIIS error is below 1.0e-08
 ---------------------------------------
  Cycle       Energy         DIIS error
 ---------------------------------------
    1    -568.9234111561      2.00e-05  
    2    -568.9234117167      6.23e-06  
    3    -568.9234118165      3.25e-06  
    4    -568.9234118342      1.57e-06  
    5    -568.9234118410      3.73e-07  
    6    -568.9234118414      1.27e-07  
    7    -568.9234118415      3.97e-08  
    8    -568.9234118415      1.37e-08  
    9    -568.9234118415      3.99e-09  Convergence criterion met
 ---------------------------------------
 SCF time:   CPU 2.29s  wall 4.00s 
 SCF   energy in the final basis set =     -568.9234118415
 Total energy in the final basis set =     -568.9234118415


 ------------------------------------------------------------------------------

   CCMAN2: suite of methods based on coupled cluster
           and equation of motion theories.

   Components:
   * libvmm-1.3-trunk
     by Evgeny Epifanovsky, Ilya Kaliman.
   * libtensor-2.5-trunk
     by Evgeny Epifanovsky, Michael Wormit, Dmitry Zuev, Sam Manzer, 
        Ilya Kaliman.
   * libcc-2.5-trunk
     by Evgeny Epifanovsky, Arik Landau, Tomasz Kus, Kirill Khistyaev, 
        Dmitry Zuev, Prashant Manohar, Xintian Feng, Anna Krylov, 
        Matthew Goldey, Alec White, Thomas Jagau, Kaushik Nanda, 
        Anastasia Gunina, Alexander Kunitsa, Joonho Lee.

   CCMAN original authors:
   Anna I. Krylov, C. David Sherrill, Steven R. Gwaltney,
   Edward F. C. Byrd (2000)
   Sergey V. Levchenko, Lyudmila V. Slipchenko, Tao Wang,
   Ana-Maria C. Cristian (2003)
   Piotr A. Pieniazek, C. Melania Oana, Evgeny Epifanovsky (2007)
   Prashant Manohar (2009)

 ------------------------------------------------------------------------------


 Allocating and initializing 3808MB of RAM...
 Calculation will run on 4 cores.


 Alpha MOs, Restricted
 -- Occupied --                  
-104.86  -15.73  -15.68  -10.58   -8.05   -8.05   -8.05   -1.43
  1 A     2 A     3 A     4 A     5 A     6 A     7 A     8 A                  
 -1.125  -0.899  -0.723  -0.654  -0.602  -0.471  -0.457  -0.436
  9 A    10 A    11 A    12 A    13 A    14 A    15 A    16 A                  
 -- Virtual --                   
  0.041   0.074   0.089   0.111   0.132   0.134   0.168   0.178
 17 A    18 A    19 A    20 A    21 A    22 A    23 A    24 A                  
  0.191   0.218   0.235   0.248   0.256   0.275   0.314   0.356
 25 A    26 A    27 A    28 A    29 A    30 A    31 A    32 A                  
  0.567   0.585   0.598   0.614   0.697   0.832   0.915   0.921
 33 A    34 A    35 A    36 A    37 A    38 A    39 A    40 A                  
  0.982   0.986   1.068   1.091   1.138   1.169   1.196   1.239
 41 A    42 A    43 A    44 A    45 A    46 A    47 A    48 A                  
  1.305   1.389   1.468   1.469   1.664   1.913   2.088   2.174
 49 A    50 A    51 A    52 A    53 A    54 A    55 A    56 A                  
  2.265   2.376   2.580   2.615   2.661   2.692   2.831   2.913
 57 A    58 A    59 A    60 A    61 A    62 A    63 A    64 A                  
  3.038   3.137   3.303   3.459   4.119   4.303   4.358   4.435
 65 A    66 A    67 A    68 A    69 A    70 A    71 A    72 A                  
  4.846   5.397  10.317  26.635  26.669  27.090  36.631  37.077
 73 A    74 A    75 A    76 A    77 A    78 A    79 A    80 A                  
219.158
 81 A                                                                          

 Beta MOs, Restricted
 -- Occupied --                  
-104.86  -15.73  -15.68  -10.58   -8.05   -8.05   -8.05   -1.43
  1 A     2 A     3 A     4 A     5 A     6 A     7 A     8 A                  
 -1.125  -0.899  -0.723  -0.654  -0.602  -0.471  -0.457  -0.436
  9 A    10 A    11 A    12 A    13 A    14 A    15 A    16 A                  
 -- Virtual --                   
  0.041   0.074   0.089   0.111   0.132   0.134   0.168   0.178
 17 A    18 A    19 A    20 A    21 A    22 A    23 A    24 A                  
  0.191   0.218   0.235   0.248   0.256   0.275   0.314   0.356
 25 A    26 A    27 A    28 A    29 A    30 A    31 A    32 A                  
  0.567   0.585   0.598   0.614   0.697   0.832   0.915   0.921
 33 A    34 A    35 A    36 A    37 A    38 A    39 A    40 A                  
  0.982   0.986   1.068   1.091   1.138   1.169   1.196   1.239
 41 A    42 A    43 A    44 A    45 A    46 A    47 A    48 A                  
  1.305   1.389   1.468   1.469   1.664   1.913   2.088   2.174
 49 A    50 A    51 A    52 A    53 A    54 A    55 A    56 A                  
  2.265   2.376   2.580   2.615   2.661   2.692   2.831   2.913
 57 A    58 A    59 A    60 A    61 A    62 A    63 A    64 A                  
  3.038   3.137   3.303   3.459   4.119   4.303   4.358   4.435
 65 A    66 A    67 A    68 A    69 A    70 A    71 A    72 A                  
  4.846   5.397  10.317  26.635  26.669  27.090  36.631  37.077
 73 A    74 A    75 A    76 A    77 A    78 A    79 A    80 A                  
219.158
 81 A                                                                          

 Occupation and symmetry of molecular orbitals

 Point group: C1 (1 irreducible representation).

                           A     All 
 -------------------------------------
 All molecular orbitals:
  - Alpha                  81    81  
  - Beta                   81    81  
 -------------------------------------
 Alpha orbitals:
  - Frozen occupied        7     7   
  - Active occupied        9     9   
  - Active virtual         65    65  
  - Frozen virtual         0     0   
 -------------------------------------
 Beta orbitals:
  - Frozen occupied        7     7   
  - Active occupied        9     9   
  - Active virtual         65    65  
  - Frozen virtual         0     0   
 -------------------------------------

 Import integrals:   CPU 0.00 s  wall 0.00 s

 Import integrals:   CPU 5.95 s  wall 16.12 s

 MP2 amplitudes:   CPU 0.03 s  wall 0.55 s

Running a double precision version
           CCSD T amplitudes will be solved using DIIS.

           Start     Size      MaxIter   EConv     TConv     
           3         7         100       1.00e-07  1.00e-05  
 ------------------------------------------------------------------------------
           Energy (a.u.)   Ediff      Tdiff       Comment
 ------------------------------------------------------------------------------
          -569.41554066                           
     1    -569.41487635   6.64e-04   6.74e-01     
     2    -569.43242666   1.76e-02   8.86e-02     
     3    -569.43265101   2.24e-04   3.67e-02     
     4    -569.43464493   1.99e-03   1.13e-02     Switched to DIIS steps.
     5    -569.43535420   7.09e-04   1.00e-02     
     6    -569.43539964   4.54e-05   1.88e-03     
     7    -569.43540791   8.27e-06   1.10e-03     
     8    -569.43541375   5.84e-06   4.80e-04     
     9    -569.43541637   2.62e-06   2.61e-04     
    10    -569.43541659   2.11e-07   6.62e-05     
    11    -569.43541638   2.06e-07   2.86e-05     
    12    -569.43541639   1.51e-08   7.83e-06     
 ------------------------------------------------------------------------------
          -569.43541639                           CCSD T converged.

End of double precision
 SCF energy                 = -568.92341184
 MP2 energy                 = -569.41554066
 CCSD correlation energy     =   -0.51200455
 CCSD total energy           = -569.43541639

 CCSD  T1^2 = 0.0093  T2^2 = 0.1967  Leading amplitudes:

 Amplitude    Orbitals with energies
 -0.0273       15 (A) A                  ->    18 (A) A                   
              -0.4573                          0.0739                     
 -0.0273       15 (A) B                  ->    18 (A) B                   
              -0.4573                          0.0739                     
  0.0169       13 (A) A                  ->    39 (A) A                   
              -0.6022                          0.9150                     
  0.0169       13 (A) B                  ->    39 (A) B                   
              -0.6022                          0.9150                     

 Amplitude    Orbitals with energies
 -0.0893       13 (A) A      13 (A) B    ->    18 (A) A      18 (A) B     
              -0.6022       -0.6022            0.0739        0.0739       
  0.0893       13 (A) A      13 (A) B    ->    18 (A) B      18 (A) A     
              -0.6022       -0.6022            0.0739        0.0739       
  0.0893       13 (A) B      13 (A) A    ->    18 (A) A      18 (A) B     
              -0.6022       -0.6022            0.0739        0.0739       
 -0.0893       13 (A) B      13 (A) A    ->    18 (A) B      18 (A) A     
              -0.6022       -0.6022            0.0739        0.0739       

 Computing CCSD intemediates for later calculations in double precision
 Finished.

Running a double precision version
           CCSD Lambda amplitudes will be solved using DIIS.
           Start     Size      MaxIter   EConv     LConv     
           3         7         100       1.00e-07  1.00e-05  
 ------------------------------------------------------------------------------
            Enorm      Ldiff       Comment
 ------------------------------------------------------------------------------
     1     4.25e-02   3.36e-02     
     2     9.80e-03   3.60e-03     
     3     4.08e-03   1.63e-03     
     4     2.52e-03   8.72e-04     Switched to DIIS steps.
     5     1.04e-03   5.08e-04     
     6     5.27e-04   1.92e-04     
     7     1.98e-04   5.03e-05     
     8     6.70e-05   3.86e-06     
     9     1.85e-05   5.08e-06     
    10     6.96e-06   1.12e-06     
    11     2.67e-06   2.17e-07     
    12     1.25e-06   5.65e-08     
    13     5.83e-07   7.14e-08     
    14     2.56e-07   7.92e-09     
    15     1.39e-07   1.62e-08     
    16     5.68e-08   3.59e-09     
 ------------------------------------------------------------------------------
                                   CCSD Lambda converged.

 Computing density matrices in double precision...
           Orbital response amplitudes will be solved using DIIS.
           Start     Size      MaxIter   EConv     LConv     
           3         7         100       1.00e-06  1.00e-06  
 ------------------------------------------------------------------------------
            Enorm      Ldiff       Comment
 ------------------------------------------------------------------------------
     1     6.69e-02   3.66e-03     
     2     5.94e-02   2.92e-03     
     3     7.76e-02   1.86e-02     
     4     1.16e-02   3.17e-02     Switched to DIIS steps.
     5     1.69e-03   1.38e-03     
     6     7.13e-04   7.86e-05     
     7     2.24e-04   5.87e-05     
     8     5.07e-05   2.79e-05     
     9     1.14e-05   5.88e-06     
    10     4.16e-06   7.95e-07     
    11     1.07e-06   3.04e-08     
    12     2.77e-07   1.18e-07     
 ------------------------------------------------------------------------------
                                   Orbital response converged.

 Computing density matrices... Done.
 CCSD calculation:   CPU 141.77 s  wall 41.29 s

Current path: /canmo/ccsd/grad/
/g1_bb_aa
/g1_bb_bb
/g1_o1o1
/g1_o1o2
/g1_o1v1
/g1_o2v1
/g1_v1v1
/g1p_bb_aa
/g1p_bb_bb
/g1s_bb_aa
/g1s_bb_bb
/g2_o1o1o1o1
/g2_o1o1o1v1
/g2_o1o1v1v1
/g2_o1v1o1v1
/g2_o1v1v1v1
/g2_v1v1v1v1
/w_bb_aa
/w_bb_bb
 Transferring MO TPDM to AO TPDM
 Transferring g2_o1o1o1o1
 Transferring g2_o1o1o1v1
 Transferring g2_o1o1v1v1
 Transferring g2_o1v1o1v1
 Transferring g2_o1v1v1v1
 Transferring g2_v1v1v1v1
 Adding separable TPDM
 Computing TPDM gradient
 --------------------------------------------------------
 2e gradient
  Atom          X               Y               Z
 --------------------------------------------------------
    1        -14.608626        2.862901        0.000000  
    2          0.996715      -13.284829       -0.000000  
    3         10.224587       11.512619        0.000000  
    4          3.387324       -1.090691        0.000000  
 --------------------------------------------------------
 --------------------------------------------------------
 Final gradient
  Atom          X               Y               Z
 --------------------------------------------------------
    1        -14.608626        2.862901        0.000000  
    2          0.996715      -13.284829       -0.000000  
    3         10.224587       11.512619        0.000000  
    4          3.387324       -1.090691        0.000000  
 --------------------------------------------------------
 Analytic gradient from two-electron contribution:   CPU 99.67 s  wall 69.27 s

 Total ccman2 time:   CPU 253.17 s  wall 136.34 s


 --------------------------------------------------------------

                    Orbital Energies (a.u.)
 --------------------------------------------------------------

 Alpha MOs
 -- Occupied --
******* -15.732 -15.676 -10.584  -8.052  -8.049  -8.048  -1.434
 -1.125  -0.899  -0.723  -0.654  -0.602  -0.471  -0.457  -0.436
 -- Virtual --
  0.041   0.074   0.089   0.111   0.132   0.134   0.168   0.178
  0.191   0.218   0.235   0.248   0.256   0.275   0.314   0.356
  0.567   0.585   0.598   0.614   0.697   0.832   0.915   0.921
  0.982   0.986   1.068   1.091   1.138   1.169   1.196   1.239
  1.305   1.389   1.468   1.469   1.664   1.913   2.088   2.174
  2.265   2.376   2.580   2.615   2.661   2.692   2.831   2.913
  3.038   3.137   3.303   3.459   4.119   4.303   4.358   4.435
  4.846   5.397  10.317  26.635  26.669  27.090  36.631  37.077
219.158
 --------------------------------------------------------------

          Ground-State Mulliken Net Atomic Charges

     Atom                 Charge (a.u.)
  ----------------------------------------
      1 Cl                   -0.079892
      2 N                     0.084313
      3 N                    -0.248623
      4 H                     0.244202
  ----------------------------------------
  Sum of atomic charges =    -0.000000

 -----------------------------------------------------------------
                    Cartesian Multipole Moments
 -----------------------------------------------------------------
    Charge (ESU x 10^10)
                -0.0000
    Dipole Moment (Debye)
         X      -1.9972      Y       0.4089      Z       0.0000
       Tot       2.0386
    Quadrupole Moments (Debye-Ang)
        XX     -18.3978     XY      -1.5504     YY     -27.0402
        XZ       0.0000     YZ       0.0000     ZZ     -24.2900
    Octopole Moments (Debye-Ang^2)
       XXX     -13.3575    XXY       1.4483    XYY       2.3875
       YYY       0.1877    XXZ       0.0000    XYZ      -0.0000
       YYZ       0.0000    XZZ      -0.8275    YZZ       0.2350
       ZZZ       0.0000
    Hexadecapole Moments (Debye-Ang^3)
      XXXX    -158.1016   XXXY      -8.3138   XXYY     -45.1307
      XYYY      -1.4345   YYYY     -47.7350   XXXZ       0.0000
      XXYZ       0.0000   XYYZ       0.0000   YYYZ       0.0000
      XXZZ     -39.2928   XYZZ      -0.2859   YYZZ     -11.7570
      XZZZ       0.0000   YZZZ       0.0000   ZZZZ     -25.6786
 -----------------------------------------------------------------
 DrvMan completing analytic gradient of the correlated energy
 Correlated dipole moment
            1
    1  -0.7857479
    2   0.1608710
    3   0.0000000
 Energy read as -569.435416394
 Full Analytical Gradient: (in a.u., or Hartree/Bohr)
             1             2             3             4
    1    0.00000790   -0.00009391    0.00008256    0.00000345
    2   -0.00007007    0.00011985   -0.00005647    0.00000669
    3    0.00000000   -0.00000000    0.00000000   -0.00000000
 Gradient time:  CPU 0.25 s  wall 1.39 s
 ----------------------------------------------------------------
             Standard Nuclear Orientation (Angstroms)
    I     Atom           X                Y                Z
 ----------------------------------------------------------------
    1      Cl      1.0195371265    -0.0701280497     0.0010000000
    2      N      -0.6650428732     0.5403668022    -0.0000000000
    3      N      -1.4693388900    -0.3816941791     0.0000000000
    4      H      -2.3914588074     0.0814684829    -0.0000000000
 ----------------------------------------------------------------
 Nuclear Repulsion Energy =    89.7404059533 hartrees
 There are       16 alpha and       16 beta electrons

                       Distance Matrix (Angstroms)
             Cl(  1)   N (  2)   N (  3)
   N (  2)  1.791791
   N (  3)  2.508302  1.223556
   H (  4)  3.414363  1.786365  1.031903

 Requested basis set is 6-311++G(d,p)
 There are 30 shells and 81 basis functions
 A cutoff of  1.0D-14 yielded    451 shell pairs
 There are      3383 function pairs (      3647 Cartesian)
 Smallest overlap matrix eigenvalue = 2.46E-04
 Guess MOs from SCF MO coefficient file

 -----------------------------------------------------------------------
  General SCF calculation program by
  Eric Jon Sundstrom, Paul Horn, Yuezhi Mao, Dmitri Zuev, Alec White,
  David Stuck, Shaama M.S., Shane Yost, Joonho Lee, David Small,
  Daniel Levine, Susi Lehtola, Hugh Burton, Evgeny Epifanovsky
 -----------------------------------------------------------------------
 Hartree-Fock
 using 4 threads for integral computing
 -------------------------------------------------------
 OpenMP Integral computing Module                
 Release: version 2.0, May 2017, Q-Chem Inc. Pleasanton 
 -------------------------------------------------------
 A restricted SCF calculation will be
 performed using DIIS
 SCF converges when DIIS error is below 1.0e-08
 ---------------------------------------
  Cycle       Energy         DIIS error
 ---------------------------------------
    1    -568.9234225482      1.31e-05  
    2    -568.9234228054      4.14e-06  
    3    -568.9234228549      1.93e-06  
    4    -568.9234228630      1.08e-06  
    5    -568.9234228660      2.98e-07  
    6    -568.9234228663      1.31e-07  
    7    -568.9234228664      7.07e-08  
    8    -568.9234228664      3.19e-08  
    9    -568.9234228664      1.15e-08  
   10    -568.9234228664      3.68e-09  Convergence criterion met
 ---------------------------------------
 SCF time:   CPU 2.53s  wall 4.00s 
 SCF   energy in the final basis set =     -568.9234228664
 Total energy in the final basis set =     -568.9234228664


 ------------------------------------------------------------------------------

   CCMAN2: suite of methods based on coupled cluster
           and equation of motion theories.

   Components:
   * libvmm-1.3-trunk
     by Evgeny Epifanovsky, Ilya Kaliman.
   * libtensor-2.5-trunk
     by Evgeny Epifanovsky, Michael Wormit, Dmitry Zuev, Sam Manzer, 
        Ilya Kaliman.
   * libcc-2.5-trunk
     by Evgeny Epifanovsky, Arik Landau, Tomasz Kus, Kirill Khistyaev, 
        Dmitry Zuev, Prashant Manohar, Xintian Feng, Anna Krylov, 
        Matthew Goldey, Alec White, Thomas Jagau, Kaushik Nanda, 
        Anastasia Gunina, Alexander Kunitsa, Joonho Lee.

   CCMAN original authors:
   Anna I. Krylov, C. David Sherrill, Steven R. Gwaltney,
   Edward F. C. Byrd (2000)
   Sergey V. Levchenko, Lyudmila V. Slipchenko, Tao Wang,
   Ana-Maria C. Cristian (2003)
   Piotr A. Pieniazek, C. Melania Oana, Evgeny Epifanovsky (2007)
   Prashant Manohar (2009)

 ------------------------------------------------------------------------------


 Allocating and initializing 3808MB of RAM...
 Calculation will run on 4 cores.


 Alpha MOs, Restricted
 -- Occupied --                  
-104.86  -15.73  -15.68  -10.58   -8.05   -8.05   -8.05   -1.43
  1 A     2 A     3 A     4 A     5 A     6 A     7 A     8 A                  
 -1.125  -0.899  -0.723  -0.654  -0.602  -0.471  -0.457  -0.436
  9 A    10 A    11 A    12 A    13 A    14 A    15 A    16 A                  
 -- Virtual --                   
  0.042   0.074   0.089   0.111   0.132   0.134   0.168   0.178
 17 A    18 A    19 A    20 A    21 A    22 A    23 A    24 A                  
  0.191   0.218   0.235   0.248   0.256   0.275   0.314   0.356
 25 A    26 A    27 A    28 A    29 A    30 A    31 A    32 A                  
  0.567   0.585   0.598   0.614   0.697   0.832   0.915   0.921
 33 A    34 A    35 A    36 A    37 A    38 A    39 A    40 A                  
  0.982   0.986   1.068   1.091   1.138   1.169   1.196   1.239
 41 A    42 A    43 A    44 A    45 A    46 A    47 A    48 A                  
  1.306   1.389   1.468   1.469   1.664   1.913   2.088   2.174
 49 A    50 A    51 A    52 A    53 A    54 A    55 A    56 A                  
  2.265   2.376   2.580   2.615   2.661   2.692   2.830   2.913
 57 A    58 A    59 A    60 A    61 A    62 A    63 A    64 A                  
  3.038   3.137   3.304   3.459   4.119   4.303   4.358   4.435
 65 A    66 A    67 A    68 A    69 A    70 A    71 A    72 A                  
  4.846   5.397  10.317  26.635  26.669  27.090  36.631  37.077
 73 A    74 A    75 A    76 A    77 A    78 A    79 A    80 A                  
219.159
 81 A                                                                          

 Beta MOs, Restricted
 -- Occupied --                  
-104.86  -15.73  -15.68  -10.58   -8.05   -8.05   -8.05   -1.43
  1 A     2 A     3 A     4 A     5 A     6 A     7 A     8 A                  
 -1.125  -0.899  -0.723  -0.654  -0.602  -0.471  -0.457  -0.436
  9 A    10 A    11 A    12 A    13 A    14 A    15 A    16 A                  
 -- Virtual --                   
  0.042   0.074   0.089   0.111   0.132   0.134   0.168   0.178
 17 A    18 A    19 A    20 A    21 A    22 A    23 A    24 A                  
  0.191   0.218   0.235   0.248   0.256   0.275   0.314   0.356
 25 A    26 A    27 A    28 A    29 A    30 A    31 A    32 A                  
  0.567   0.585   0.598   0.614   0.697   0.832   0.915   0.921
 33 A    34 A    35 A    36 A    37 A    38 A    39 A    40 A                  
  0.982   0.986   1.068   1.091   1.138   1.169   1.196   1.239
 41 A    42 A    43 A    44 A    45 A    46 A    47 A    48 A                  
  1.306   1.389   1.468   1.469   1.664   1.913   2.088   2.174
 49 A    50 A    51 A    52 A    53 A    54 A    55 A    56 A                  
  2.265   2.376   2.580   2.615   2.661   2.692   2.830   2.913
 57 A    58 A    59 A    60 A    61 A    62 A    63 A    64 A                  
  3.038   3.137   3.304   3.459   4.119   4.303   4.358   4.435
 65 A    66 A    67 A    68 A    69 A    70 A    71 A    72 A                  
  4.846   5.397  10.317  26.635  26.669  27.090  36.631  37.077
 73 A    74 A    75 A    76 A    77 A    78 A    79 A    80 A                  
219.159
 81 A                                                                          

 Occupation and symmetry of molecular orbitals

 Point group: C1 (1 irreducible representation).

                           A     All 
 -------------------------------------
 All molecular orbitals:
  - Alpha                  81    81  
  - Beta                   81    81  
 -------------------------------------
 Alpha orbitals:
  - Frozen occupied        7     7   
  - Active occupied        9     9   
  - Active virtual         65    65  
  - Frozen virtual         0     0   
 -------------------------------------
 Beta orbitals:
  - Frozen occupied        7     7   
  - Active occupied        9     9   
  - Active virtual         65    65  
  - Frozen virtual         0     0   
 -------------------------------------

 Import integrals:   CPU 0.00 s  wall 0.00 s

 Import integrals:   CPU 6.11 s  wall 15.34 s

 MP2 amplitudes:   CPU 0.04 s  wall 0.34 s

Running a double precision version
           CCSD T amplitudes will be solved using DIIS.

           Start     Size      MaxIter   EConv     TConv     
           3         7         100       1.00e-07  1.00e-05  
 ------------------------------------------------------------------------------
           Energy (a.u.)   Ediff      Tdiff       Comment
 ------------------------------------------------------------------------------
          -569.41554051                           
     1    -569.41488011   6.60e-04   6.74e-01     
     2    -569.43242695   1.75e-02   8.86e-02     
     3    -569.43265189   2.25e-04   3.67e-02     
     4    -569.43464521   1.99e-03   1.13e-02     Switched to DIIS steps.
     5    -569.43535426   7.09e-04   1.00e-02     
     6    -569.43539969   4.54e-05   1.88e-03     
     7    -569.43540796   8.27e-06   1.10e-03     
     8    -569.43541380   5.84e-06   4.80e-04     
     9    -569.43541642   2.62e-06   2.61e-04     
    10    -569.43541663   2.11e-07   6.61e-05     
    11    -569.43541642   2.06e-07   2.86e-05     
    12    -569.43541644   1.52e-08   7.82e-06     
 ------------------------------------------------------------------------------
          -569.43541644                           CCSD T converged.

End of double precision
 SCF energy                 = -568.92342287
 MP2 energy                 = -569.41554051
 CCSD correlation energy     =   -0.51199357
 CCSD total energy           = -569.43541644

 CCSD  T1^2 = 0.0093  T2^2 = 0.1966  Leading amplitudes:

 Amplitude    Orbitals with energies
  0.0273       15 (A) A                  ->    18 (A) A                   
              -0.4573                          0.0739                     
  0.0273       15 (A) B                  ->    18 (A) B                   
              -0.4573                          0.0739                     
  0.0169       13 (A) A                  ->    39 (A) A                   
              -0.6022                          0.9150                     
  0.0169       13 (A) B                  ->    39 (A) B                   
              -0.6022                          0.9150                     

 Amplitude    Orbitals with energies
 -0.0893       13 (A) A      13 (A) B    ->    18 (A) A      18 (A) B     
              -0.6022       -0.6022            0.0739        0.0739       
  0.0893       13 (A) A      13 (A) B    ->    18 (A) B      18 (A) A     
              -0.6022       -0.6022            0.0739        0.0739       
  0.0893       13 (A) B      13 (A) A    ->    18 (A) A      18 (A) B     
              -0.6022       -0.6022            0.0739        0.0739       
 -0.0893       13 (A) B      13 (A) A    ->    18 (A) B      18 (A) A     
              -0.6022       -0.6022            0.0739        0.0739       

 Computing CCSD intemediates for later calculations in double precision
 Finished.

Running a double precision version
           CCSD Lambda amplitudes will be solved using DIIS.
           Start     Size      MaxIter   EConv     LConv     
           3         7         100       1.00e-07  1.00e-05  
 ------------------------------------------------------------------------------
            Enorm      Ldiff       Comment
 ------------------------------------------------------------------------------
     1     4.25e-02   3.36e-02     
     2     9.79e-03   3.59e-03     
     3     4.07e-03   1.63e-03     
     4     2.52e-03   8.72e-04     Switched to DIIS steps.
     5     1.04e-03   5.07e-04     
     6     5.26e-04   1.92e-04     
     7     1.98e-04   5.02e-05     
     8     6.69e-05   3.85e-06     
     9     1.85e-05   5.08e-06     
    10     6.97e-06   1.12e-06     
    11     2.67e-06   2.17e-07     
    12     1.25e-06   5.64e-08     
    13     5.85e-07   7.13e-08     
    14     2.57e-07   7.85e-09     
    15     1.40e-07   1.62e-08     
    16     5.70e-08   3.58e-09     
 ------------------------------------------------------------------------------
                                   CCSD Lambda converged.

 Computing density matrices in double precision...
           Orbital response amplitudes will be solved using DIIS.
           Start     Size      MaxIter   EConv     LConv     
           3         7         100       1.00e-06  1.00e-06  
 ------------------------------------------------------------------------------
            Enorm      Ldiff       Comment
 ------------------------------------------------------------------------------
     1     6.69e-02   3.67e-03     
     2     5.93e-02   2.93e-03     
     3     7.75e-02   1.85e-02     
     4     1.16e-02   3.17e-02     Switched to DIIS steps.
     5     1.69e-03   1.38e-03     
     6     7.12e-04   7.88e-05     
     7     2.24e-04   5.86e-05     
     8     5.07e-05   2.78e-05     
     9     1.14e-05   5.88e-06     
    10     4.15e-06   7.94e-07     
    11     1.07e-06   3.03e-08     
    12     2.76e-07   1.18e-07     
 ------------------------------------------------------------------------------
                                   Orbital response converged.

 Computing density matrices... Done.
 CCSD calculation:   CPU 144.17 s  wall 42.59 s

Current path: /canmo/ccsd/grad/
/g1_bb_aa
/g1_bb_bb
/g1_o1o1
/g1_o1o2
/g1_o1v1
/g1_o2v1
/g1_v1v1
/g1p_bb_aa
/g1p_bb_bb
/g1s_bb_aa
/g1s_bb_bb
/g2_o1o1o1o1
/g2_o1o1o1v1
/g2_o1o1v1v1
/g2_o1v1o1v1
/g2_o1v1v1v1
/g2_v1v1v1v1
/w_bb_aa
/w_bb_bb
 Transferring MO TPDM to AO TPDM
 Transferring g2_o1o1o1o1
 Transferring g2_o1o1o1v1
 Transferring g2_o1o1v1v1
 Transferring g2_o1v1o1v1
 Transferring g2_o1v1v1v1
 Transferring g2_v1v1v1v1
 Adding separable TPDM
 Computing TPDM gradient
 --------------------------------------------------------
 2e gradient
  Atom          X               Y               Z
 --------------------------------------------------------
    1        -14.613339        2.856159       -0.008021  
    2          1.001245      -13.279126        0.006113  
    3         10.224678       11.513820        0.002544  
    4          3.387417       -1.090854       -0.000635  
 --------------------------------------------------------
 --------------------------------------------------------
 Final gradient
  Atom          X               Y               Z
 --------------------------------------------------------
    1        -14.613339        2.856159       -0.008021  
    2          1.001245      -13.279126        0.006113  
    3         10.224678       11.513820        0.002544  
    4          3.387417       -1.090854       -0.000635  
 --------------------------------------------------------
 Analytic gradient from two-electron contribution:   CPU 100.22 s  wall 80.74 s

 Total ccman2 time:   CPU 255.51 s  wall 148.43 s


 --------------------------------------------------------------

                    Orbital Energies (a.u.)
 --------------------------------------------------------------

 Alpha MOs
 -- Occupied --
******* -15.732 -15.675 -10.584  -8.052  -8.049  -8.049  -1.434
 -1.125  -0.899  -0.723  -0.654  -0.602  -0.471  -0.457  -0.436
 -- Virtual --
  0.042   0.074   0.089   0.111   0.132   0.134   0.168   0.178
  0.191   0.218   0.235   0.248   0.256   0.275   0.314   0.356
  0.567   0.585   0.598   0.614   0.697   0.832   0.915   0.921
  0.982   0.986   1.068   1.091   1.138   1.169   1.196   1.239
  1.306   1.389   1.468   1.469   1.664   1.913   2.088   2.174
  2.265   2.376   2.580   2.615   2.661   2.692   2.830   2.913
  3.038   3.137   3.304   3.459   4.119   4.303   4.358   4.435
  4.846   5.397  10.317  26.635  26.669  27.090  36.631  37.077
219.159
 --------------------------------------------------------------

          Ground-State Mulliken Net Atomic Charges

     Atom                 Charge (a.u.)
  ----------------------------------------
      1 Cl                   -0.079748
      2 N                     0.084228
      3 N                    -0.248682
      4 H                     0.244202
  ----------------------------------------
  Sum of atomic charges =    -0.000000

 -----------------------------------------------------------------
                    Cartesian Multipole Moments
 -----------------------------------------------------------------
    Charge (ESU x 10^10)
                -0.0000
    Dipole Moment (Debye)
         X      -1.9952      Y       0.4085      Z      -0.0003
       Tot       2.0366
    Quadrupole Moments (Debye-Ang)
        XX     -18.3973     XY      -1.5494     YY     -27.0415
        XZ       0.0004     YZ       0.0004     ZZ     -24.2895
    Octopole Moments (Debye-Ang^2)
       XXX     -13.3505    XXY       1.4379    XYY       2.3879
       YYY       0.1485    XXZ      -0.0098    XYZ      -0.0015
       YYZ      -0.0130    XZZ      -0.8262    YZZ       0.2219
       ZZZ      -0.0396
    Hexadecapole Moments (Debye-Ang^3)
      XXXX    -158.0901   XXXY      -8.3451   XXYY     -45.1347
      XYYY      -1.4722   YYYY     -47.7275   XXXZ      -0.0319
      XXYZ      -0.0004   XYYZ      -0.0128   YYYZ       0.0037
      XXZZ     -39.2922   XYZZ      -0.2992   YYZZ     -11.7554
      XZZZ      -0.0403   YZZZ       0.0033   ZZZZ     -25.6776
 -----------------------------------------------------------------
 DrvMan completing analytic gradient of the correlated energy
 Correlated dipole moment
            1
    1  -0.7849757
    2   0.1607033
    3  -0.0001325
 Energy read as -569.435416438
 Full Analytical Gradient: (in a.u., or Hartree/Bohr)
             1             2             3             4
    1   -0.00003055   -0.00000553    0.00004481   -0.00000873
    2    0.00000003   -0.00001606    0.00000795    0.00000808
    3    0.00001980   -0.00002333   -0.00002956    0.00003310
 Gradient time:  CPU 0.25 s  wall 1.73 s
 ----------------------------------------------------------------
             Standard Nuclear Orientation (Angstroms)
    I     Atom           X                Y                Z
 ----------------------------------------------------------------
    1      Cl      1.0195371265    -0.0701280497     0.0000000000
    2      N      -0.6640428732     0.5403668022    -0.0000000000
    3      N      -1.4693388900    -0.3816941791     0.0000000000
    4      H      -2.3914588074     0.0814684829    -0.0000000000
 ----------------------------------------------------------------
 Nuclear Repulsion Energy =    89.7463589071 hartrees
 There are       16 alpha and       16 beta electrons

                       Distance Matrix (Angstroms)
             Cl(  1)   N (  2)   N (  3)
   N (  2)  1.790851
   N (  3)  2.508302  1.224213
   H (  4)  3.414363  1.787331  1.031903

 Requested basis set is 6-311++G(d,p)
 There are 30 shells and 81 basis functions
 A cutoff of  1.0D-14 yielded    451 shell pairs
 There are      3383 function pairs (      3647 Cartesian)
 Smallest overlap matrix eigenvalue = 2.47E-04
 Guess MOs from SCF MO coefficient file

 -----------------------------------------------------------------------
  General SCF calculation program by
  Eric Jon Sundstrom, Paul Horn, Yuezhi Mao, Dmitri Zuev, Alec White,
  David Stuck, Shaama M.S., Shane Yost, Joonho Lee, David Small,
  Daniel Levine, Susi Lehtola, Hugh Burton, Evgeny Epifanovsky
 -----------------------------------------------------------------------
 Hartree-Fock
 using 4 threads for integral computing
 -------------------------------------------------------
 OpenMP Integral computing Module                
 Release: version 2.0, May 2017, Q-Chem Inc. Pleasanton 
 -------------------------------------------------------
 A restricted SCF calculation will be
 performed using DIIS
 SCF converges when DIIS error is below 1.0e-08
 ---------------------------------------
  Cycle       Energy         DIIS error
 ---------------------------------------
    1    -568.9233758809      3.20e-05  
    2    -568.9233768922      8.09e-06  
    3    -568.9233770012      3.70e-06  
    4    -568.9233770184      1.59e-06  
    5    -568.9233770231      5.99e-07  
    6    -568.9233770243      2.91e-07  
    7    -568.9233770245      1.01e-07  
    8    -568.9233770246      4.69e-08  
    9    -568.9233770246      1.95e-08  
   10    -568.9233770246      6.32e-09  Convergence criterion met
 ---------------------------------------
 SCF time:   CPU 2.57s  wall 4.00s 
 SCF   energy in the final basis set =     -568.9233770246
 Total energy in the final basis set =     -568.9233770246


 ------------------------------------------------------------------------------

   CCMAN2: suite of methods based on coupled cluster
           and equation of motion theories.

   Components:
   * libvmm-1.3-trunk
     by Evgeny Epifanovsky, Ilya Kaliman.
   * libtensor-2.5-trunk
     by Evgeny Epifanovsky, Michael Wormit, Dmitry Zuev, Sam Manzer, 
        Ilya Kaliman.
   * libcc-2.5-trunk
     by Evgeny Epifanovsky, Arik Landau, Tomasz Kus, Kirill Khistyaev, 
        Dmitry Zuev, Prashant Manohar, Xintian Feng, Anna Krylov, 
        Matthew Goldey, Alec White, Thomas Jagau, Kaushik Nanda, 
        Anastasia Gunina, Alexander Kunitsa, Joonho Lee.

   CCMAN original authors:
   Anna I. Krylov, C. David Sherrill, Steven R. Gwaltney,
   Edward F. C. Byrd (2000)
   Sergey V. Levchenko, Lyudmila V. Slipchenko, Tao Wang,
   Ana-Maria C. Cristian (2003)
   Piotr A. Pieniazek, C. Melania Oana, Evgeny Epifanovsky (2007)
   Prashant Manohar (2009)

 ------------------------------------------------------------------------------


 Allocating and initializing 3808MB of RAM...
 Calculation will run on 4 cores.


 Alpha MOs, Restricted
 -- Occupied --                  
-104.86  -15.73  -15.68  -10.58   -8.05   -8.05   -8.05   -1.43
  1 A     2 A     3 A     4 A     5 A     6 A     7 A     8 A                  
 -1.125  -0.899  -0.723  -0.654  -0.602  -0.472  -0.457  -0.436
  9 A    10 A    11 A    12 A    13 A    14 A    15 A    16 A                  
 -- Virtual --                   
  0.042   0.074   0.089   0.111   0.132   0.134   0.168   0.178
 17 A    18 A    19 A    20 A    21 A    22 A    23 A    24 A                  
  0.191   0.218   0.235   0.248   0.256   0.275   0.314   0.356
 25 A    26 A    27 A    28 A    29 A    30 A    31 A    32 A                  
  0.566   0.585   0.597   0.614   0.697   0.832   0.915   0.922
 33 A    34 A    35 A    36 A    37 A    38 A    39 A    40 A                  
  0.982   0.986   1.068   1.091   1.138   1.168   1.195   1.240
 41 A    42 A    43 A    44 A    45 A    46 A    47 A    48 A                  
  1.306   1.389   1.468   1.469   1.664   1.913   2.088   2.174
 49 A    50 A    51 A    52 A    53 A    54 A    55 A    56 A                  
  2.266   2.377   2.580   2.615   2.660   2.692   2.830   2.913
 57 A    58 A    59 A    60 A    61 A    62 A    63 A    64 A                  
  3.037   3.137   3.303   3.459   4.119   4.303   4.358   4.434
 65 A    66 A    67 A    68 A    69 A    70 A    71 A    72 A                  
  4.846   5.398  10.318  26.635  26.669  27.090  36.631  37.075
 73 A    74 A    75 A    76 A    77 A    78 A    79 A    80 A                  
219.159
 81 A                                                                          

 Beta MOs, Restricted
 -- Occupied --                  
-104.86  -15.73  -15.68  -10.58   -8.05   -8.05   -8.05   -1.43
  1 A     2 A     3 A     4 A     5 A     6 A     7 A     8 A                  
 -1.125  -0.899  -0.723  -0.654  -0.602  -0.472  -0.457  -0.436
  9 A    10 A    11 A    12 A    13 A    14 A    15 A    16 A                  
 -- Virtual --                   
  0.042   0.074   0.089   0.111   0.132   0.134   0.168   0.178
 17 A    18 A    19 A    20 A    21 A    22 A    23 A    24 A                  
  0.191   0.218   0.235   0.248   0.256   0.275   0.314   0.356
 25 A    26 A    27 A    28 A    29 A    30 A    31 A    32 A                  
  0.566   0.585   0.597   0.614   0.697   0.832   0.915   0.922
 33 A    34 A    35 A    36 A    37 A    38 A    39 A    40 A                  
  0.982   0.986   1.068   1.091   1.138   1.168   1.195   1.240
 41 A    42 A    43 A    44 A    45 A    46 A    47 A    48 A                  
  1.306   1.389   1.468   1.469   1.664   1.913   2.088   2.174
 49 A    50 A    51 A    52 A    53 A    54 A    55 A    56 A                  
  2.266   2.377   2.580   2.615   2.660   2.692   2.830   2.913
 57 A    58 A    59 A    60 A    61 A    62 A    63 A    64 A                  
  3.037   3.137   3.303   3.459   4.119   4.303   4.358   4.434
 65 A    66 A    67 A    68 A    69 A    70 A    71 A    72 A                  
  4.846   5.398  10.318  26.635  26.669  27.090  36.631  37.075
 73 A    74 A    75 A    76 A    77 A    78 A    79 A    80 A                  
219.159
 81 A                                                                          

 Occupation and symmetry of molecular orbitals

 Point group: C1 (1 irreducible representation).

                           A     All 
 -------------------------------------
 All molecular orbitals:
  - Alpha                  81    81  
  - Beta                   81    81  
 -------------------------------------
 Alpha orbitals:
  - Frozen occupied        7     7   
  - Active occupied        9     9   
  - Active virtual         65    65  
  - Frozen virtual         0     0   
 -------------------------------------
 Beta orbitals:
  - Frozen occupied        7     7   
  - Active occupied        9     9   
  - Active virtual         65    65  
  - Frozen virtual         0     0   
 -------------------------------------

 Import integrals:   CPU 0.00 s  wall 0.00 s

 Import integrals:   CPU 5.89 s  wall 14.74 s

 MP2 amplitudes:   CPU 0.04 s  wall 0.24 s

Running a double precision version
           CCSD T amplitudes will be solved using DIIS.

           Start     Size      MaxIter   EConv     TConv     
           3         7         100       1.00e-07  1.00e-05  
 ------------------------------------------------------------------------------
           Energy (a.u.)   Ediff      Tdiff       Comment
 ------------------------------------------------------------------------------
          -569.41555209                           
     1    -569.41486898   6.83e-04   6.74e-01     
     2    -569.43242687   1.76e-02   8.86e-02     
     3    -569.43264943   2.23e-04   3.67e-02     
     4    -569.43464403   1.99e-03   1.13e-02     Switched to DIIS steps.
     5    -569.43535351   7.09e-04   1.00e-02     
     6    -569.43539897   4.55e-05   1.88e-03     
     7    -569.43540722   8.25e-06   1.10e-03     
     8    -569.43541306   5.84e-06   4.79e-04     
     9    -569.43541568   2.62e-06   2.61e-04     
    10    -569.43541589   2.13e-07   6.62e-05     
    11    -569.43541569   2.06e-07   2.86e-05     
    12    -569.43541570   1.57e-08   7.80e-06     
 ------------------------------------------------------------------------------
          -569.43541570                           CCSD T converged.

End of double precision
 SCF energy                 = -568.92337702
 MP2 energy                 = -569.41555209
 CCSD correlation energy     =   -0.51203868
 CCSD total energy           = -569.43541570

 CCSD  T1^2 = 0.0093  T2^2 = 0.1967  Leading amplitudes:

 Amplitude    Orbitals with energies
 -0.0274       15 (A) A                  ->    18 (A) A                   
              -0.4573                          0.0738                     
 -0.0274       15 (A) B                  ->    18 (A) B                   
              -0.4573                          0.0738                     
  0.0169       13 (A) A                  ->    39 (A) A                   
              -0.6020                          0.9152                     
  0.0169       13 (A) B                  ->    39 (A) B                   
              -0.6020                          0.9152                     

 Amplitude    Orbitals with energies
 -0.0893       13 (A) A      13 (A) B    ->    18 (A) A      18 (A) B     
              -0.6020       -0.6020            0.0738        0.0738       
  0.0893       13 (A) A      13 (A) B    ->    18 (A) B      18 (A) A     
              -0.6020       -0.6020            0.0738        0.0738       
  0.0893       13 (A) B      13 (A) A    ->    18 (A) A      18 (A) B     
              -0.6020       -0.6020            0.0738        0.0738       
 -0.0893       13 (A) B      13 (A) A    ->    18 (A) B      18 (A) A     
              -0.6020       -0.6020            0.0738        0.0738       

 Computing CCSD intemediates for later calculations in double precision
 Finished.

Running a double precision version
           CCSD Lambda amplitudes will be solved using DIIS.
           Start     Size      MaxIter   EConv     LConv     
           3         7         100       1.00e-07  1.00e-05  
 ------------------------------------------------------------------------------
            Enorm      Ldiff       Comment
 ------------------------------------------------------------------------------
     1     4.25e-02   3.36e-02     
     2     9.79e-03   3.59e-03     
     3     4.07e-03   1.63e-03     
     4     2.52e-03   8.72e-04     Switched to DIIS steps.
     5     1.04e-03   5.07e-04     
     6     5.26e-04   1.92e-04     
     7     1.98e-04   5.02e-05     
     8     6.69e-05   3.84e-06     
     9     1.85e-05   5.08e-06     
    10     6.97e-06   1.12e-06     
    11     2.68e-06   2.17e-07     
    12     1.26e-06   5.69e-08     
    13     5.86e-07   7.12e-08     
    14     2.57e-07   7.85e-09     
    15     1.39e-07   1.62e-08     
    16     5.68e-08   3.56e-09     
 ------------------------------------------------------------------------------
                                   CCSD Lambda converged.

 Computing density matrices in double precision...
           Orbital response amplitudes will be solved using DIIS.
           Start     Size      MaxIter   EConv     LConv     
           3         7         100       1.00e-06  1.00e-06  
 ------------------------------------------------------------------------------
            Enorm      Ldiff       Comment
 ------------------------------------------------------------------------------
     1     6.69e-02   3.68e-03     
     2     5.93e-02   2.96e-03     
     3     7.74e-02   1.85e-02     
     4     1.16e-02   3.16e-02     Switched to DIIS steps.
     5     1.69e-03   1.39e-03     
     6     7.11e-04   8.01e-05     
     7     2.24e-04   5.80e-05     
     8     5.07e-05   2.78e-05     
     9     1.14e-05   5.86e-06     
    10     4.16e-06   7.92e-07     
    11     1.08e-06   2.77e-08     
    12     2.77e-07   1.18e-07     
 ------------------------------------------------------------------------------
                                   Orbital response converged.

 Computing density matrices... Done.
 CCSD calculation:   CPU 141.47 s  wall 41.23 s

Current path: /canmo/ccsd/grad/
/g1_bb_aa
/g1_bb_bb
/g1_o1o1
/g1_o1o2
/g1_o1v1
/g1_o2v1
/g1_v1v1
/g1p_bb_aa
/g1p_bb_bb
/g1s_bb_aa
/g1s_bb_bb
/g2_o1o1o1o1
/g2_o1o1o1v1
/g2_o1o1v1v1
/g2_o1v1o1v1
/g2_o1v1v1v1
/g2_v1v1v1v1
/w_bb_aa
/w_bb_bb
 Transferring MO TPDM to AO TPDM
 Transferring g2_o1o1o1o1
 Transferring g2_o1o1o1v1
 Transferring g2_o1o1v1v1
 Transferring g2_o1v1o1v1
 Transferring g2_o1v1v1v1
 Transferring g2_v1v1v1v1
 Adding separable TPDM
 Computing TPDM gradient
 --------------------------------------------------------
 2e gradient
  Atom          X               Y               Z
 --------------------------------------------------------
    1        -14.623214        2.860916        0.000000  
    2          1.008810      -13.270434       -0.000000  
    3         10.226455       11.498506        0.000001  
    4          3.387949       -1.088988       -0.000001  
 --------------------------------------------------------
 --------------------------------------------------------
 Final gradient
  Atom          X               Y               Z
 --------------------------------------------------------
    1        -14.623214        2.860916        0.000000  
    2          1.008810      -13.270434       -0.000000  
    3         10.226455       11.498506        0.000001  
    4          3.387949       -1.088988       -0.000001  
 --------------------------------------------------------
 Analytic gradient from two-electron contribution:   CPU 99.84 s  wall 74.10 s

 Total ccman2 time:   CPU 251.87 s  wall 139.52 s


 --------------------------------------------------------------

                    Orbital Energies (a.u.)
 --------------------------------------------------------------

 Alpha MOs
 -- Occupied --
******* -15.732 -15.675 -10.584  -8.052  -8.049  -8.049  -1.433
 -1.125  -0.899  -0.723  -0.654  -0.602  -0.472  -0.457  -0.436
 -- Virtual --
  0.042   0.074   0.089   0.111   0.132   0.134   0.168   0.178
  0.191   0.218   0.235   0.248   0.256   0.275   0.314   0.356
  0.566   0.585   0.597   0.614   0.697   0.832   0.915   0.922
  0.982   0.986   1.068   1.091   1.138   1.168   1.195   1.240
  1.306   1.389   1.468   1.469   1.664   1.913   2.088   2.174
  2.266   2.377   2.580   2.615   2.660   2.692   2.830   2.913
  3.037   3.137   3.303   3.459   4.119   4.303   4.358   4.434
  4.846   5.398  10.318  26.635  26.669  27.090  36.631  37.075
219.159
 --------------------------------------------------------------

          Ground-State Mulliken Net Atomic Charges

     Atom                 Charge (a.u.)
  ----------------------------------------
      1 Cl                   -0.079125
      2 N                     0.083875
      3 N                    -0.248926
      4 H                     0.244175
  ----------------------------------------
  Sum of atomic charges =     0.000000

 -----------------------------------------------------------------
                    Cartesian Multipole Moments
 -----------------------------------------------------------------
    Charge (ESU x 10^10)
                 0.0000
    Dipole Moment (Debye)
         X      -1.9880      Y       0.4084      Z      -0.0000
       Tot       2.0295
    Quadrupole Moments (Debye-Ang)
        XX     -18.3983     XY      -1.5501     YY     -27.0442
        XZ      -0.0000     YZ       0.0000     ZZ     -24.2893
    Octopole Moments (Debye-Ang^2)
       XXX     -13.3423    XXY       1.4386    XYY       2.3895
       YYY       0.1489    XXZ      -0.0000    XYZ      -0.0000
       YYZ      -0.0000    XZZ      -0.8249    YZZ       0.2220
       ZZZ      -0.0000
    Hexadecapole Moments (Debye-Ang^3)
      XXXX    -158.0469   XXXY      -8.3547   XXYY     -45.1307
      XYYY      -1.4845   YYYY     -47.7361   XXXZ      -0.0000
      XXYZ       0.0000   XYYZ       0.0000   YYYZ       0.0000
      XXZZ     -39.2865   XYZZ      -0.3026   YYZZ     -11.7563
      XZZZ       0.0000   YZZZ       0.0000   ZZZZ     -25.6761
 -----------------------------------------------------------------
 DrvMan completing analytic gradient of the correlated energy
 Correlated dipole moment
            1
    1  -0.7821243
    2   0.1606785
    3  -0.0000000
 Energy read as -569.435415701
 Full Analytical Gradient: (in a.u., or Hartree/Bohr)
             1             2             3             4
    1   -0.00011539    0.00080877   -0.00058597   -0.00010741
    2    0.00008876    0.00044688   -0.00045145   -0.00008420
    3   -0.00000001    0.00000003   -0.00000004    0.00000002
 Gradient time:  CPU 0.25 s  wall 1.62 s
 ----------------------------------------------------------------
             Standard Nuclear Orientation (Angstroms)
    I     Atom           X                Y                Z
 ----------------------------------------------------------------
    1      Cl      1.0195371265    -0.0701280497     0.0000000000
    2      N      -0.6660428732     0.5403668022    -0.0000000000
    3      N      -1.4693388900    -0.3816941791     0.0000000000
    4      H      -2.3914588074     0.0814684829    -0.0000000000
 ----------------------------------------------------------------
 Nuclear Repulsion Energy =    89.7344916091 hartrees
 There are       16 alpha and       16 beta electrons

                       Distance Matrix (Angstroms)
             Cl(  1)   N (  2)   N (  3)
   N (  2)  1.792731
   N (  3)  2.508302  1.222899
   H (  4)  3.414363  1.785399  1.031903

 Requested basis set is 6-311++G(d,p)
 There are 30 shells and 81 basis functions
 A cutoff of  1.0D-14 yielded    451 shell pairs
 There are      3383 function pairs (      3647 Cartesian)
 Smallest overlap matrix eigenvalue = 2.46E-04
 Guess MOs from SCF MO coefficient file

 -----------------------------------------------------------------------
  General SCF calculation program by
  Eric Jon Sundstrom, Paul Horn, Yuezhi Mao, Dmitri Zuev, Alec White,
  David Stuck, Shaama M.S., Shane Yost, Joonho Lee, David Small,
  Daniel Levine, Susi Lehtola, Hugh Burton, Evgeny Epifanovsky
 -----------------------------------------------------------------------
 Hartree-Fock
 using 4 threads for integral computing
 -------------------------------------------------------
 OpenMP Integral computing Module                
 Release: version 2.0, May 2017, Q-Chem Inc. Pleasanton 
 -------------------------------------------------------
 A restricted SCF calculation will be
 performed using DIIS
 SCF converges when DIIS error is below 1.0e-08
 ---------------------------------------
  Cycle       Energy         DIIS error
 ---------------------------------------
    1    -568.9234631551      6.17e-05  
    2    -568.9234667303      1.52e-05  
    3    -568.9234670736      6.97e-06  
    4    -568.9234671254      2.79e-06  
    5    -568.9234671374      9.72e-07  
    6    -568.9234671400      4.83e-07  
    7    -568.9234671406      1.19e-07  
    8    -568.9234671406      3.27e-08  
    9    -568.9234671406      8.71e-09  Convergence criterion met
 ---------------------------------------
 SCF time:   CPU 2.32s  wall 4.00s 
 SCF   energy in the final basis set =     -568.9234671406
 Total energy in the final basis set =     -568.9234671406


 ------------------------------------------------------------------------------

   CCMAN2: suite of methods based on coupled cluster
           and equation of motion theories.

   Components:
   * libvmm-1.3-trunk
     by Evgeny Epifanovsky, Ilya Kaliman.
   * libtensor-2.5-trunk
     by Evgeny Epifanovsky, Michael Wormit, Dmitry Zuev, Sam Manzer, 
        Ilya Kaliman.
   * libcc-2.5-trunk
     by Evgeny Epifanovsky, Arik Landau, Tomasz Kus, Kirill Khistyaev, 
        Dmitry Zuev, Prashant Manohar, Xintian Feng, Anna Krylov, 
        Matthew Goldey, Alec White, Thomas Jagau, Kaushik Nanda, 
        Anastasia Gunina, Alexander Kunitsa, Joonho Lee.

   CCMAN original authors:
   Anna I. Krylov, C. David Sherrill, Steven R. Gwaltney,
   Edward F. C. Byrd (2000)
   Sergey V. Levchenko, Lyudmila V. Slipchenko, Tao Wang,
   Ana-Maria C. Cristian (2003)
   Piotr A. Pieniazek, C. Melania Oana, Evgeny Epifanovsky (2007)
   Prashant Manohar (2009)

 ------------------------------------------------------------------------------


 Allocating and initializing 3808MB of RAM...
 Calculation will run on 4 cores.


 Alpha MOs, Restricted
 -- Occupied --                  
-104.86  -15.73  -15.68  -10.58   -8.05   -8.05   -8.05   -1.43
  1 A     2 A     3 A     4 A     5 A     6 A     7 A     8 A                  
 -1.125  -0.899  -0.723  -0.654  -0.602  -0.471  -0.457  -0.436
  9 A    10 A    11 A    12 A    13 A    14 A    15 A    16 A                  
 -- Virtual --                   
  0.041   0.074   0.089   0.111   0.132   0.134   0.168   0.178
 17 A    18 A    19 A    20 A    21 A    22 A    23 A    24 A                  
  0.191   0.218   0.235   0.248   0.256   0.275   0.314   0.356
 25 A    26 A    27 A    28 A    29 A    30 A    31 A    32 A                  
  0.567   0.585   0.598   0.614   0.697   0.832   0.915   0.921
 33 A    34 A    35 A    36 A    37 A    38 A    39 A    40 A                  
  0.982   0.985   1.068   1.091   1.138   1.169   1.196   1.239
 41 A    42 A    43 A    44 A    45 A    46 A    47 A    48 A                  
  1.305   1.389   1.469   1.469   1.664   1.914   2.088   2.174
 49 A    50 A    51 A    52 A    53 A    54 A    55 A    56 A                  
  2.265   2.376   2.580   2.615   2.661   2.692   2.831   2.913
 57 A    58 A    59 A    60 A    61 A    62 A    63 A    64 A                  
  3.039   3.137   3.304   3.460   4.119   4.303   4.358   4.436
 65 A    66 A    67 A    68 A    69 A    70 A    71 A    72 A                  
  4.847   5.396  10.317  26.635  26.669  27.090  36.631  37.080
 73 A    74 A    75 A    76 A    77 A    78 A    79 A    80 A                  
219.158
 81 A                                                                          

 Beta MOs, Restricted
 -- Occupied --                  
-104.86  -15.73  -15.68  -10.58   -8.05   -8.05   -8.05   -1.43
  1 A     2 A     3 A     4 A     5 A     6 A     7 A     8 A                  
 -1.125  -0.899  -0.723  -0.654  -0.602  -0.471  -0.457  -0.436
  9 A    10 A    11 A    12 A    13 A    14 A    15 A    16 A                  
 -- Virtual --                   
  0.041   0.074   0.089   0.111   0.132   0.134   0.168   0.178
 17 A    18 A    19 A    20 A    21 A    22 A    23 A    24 A                  
  0.191   0.218   0.235   0.248   0.256   0.275   0.314   0.356
 25 A    26 A    27 A    28 A    29 A    30 A    31 A    32 A                  
  0.567   0.585   0.598   0.614   0.697   0.832   0.915   0.921
 33 A    34 A    35 A    36 A    37 A    38 A    39 A    40 A                  
  0.982   0.985   1.068   1.091   1.138   1.169   1.196   1.239
 41 A    42 A    43 A    44 A    45 A    46 A    47 A    48 A                  
  1.305   1.389   1.469   1.469   1.664   1.914   2.088   2.174
 49 A    50 A    51 A    52 A    53 A    54 A    55 A    56 A                  
  2.265   2.376   2.580   2.615   2.661   2.692   2.831   2.913
 57 A    58 A    59 A    60 A    61 A    62 A    63 A    64 A                  
  3.039   3.137   3.304   3.460   4.119   4.303   4.358   4.436
 65 A    66 A    67 A    68 A    69 A    70 A    71 A    72 A                  
  4.847   5.396  10.317  26.635  26.669  27.090  36.631  37.080
 73 A    74 A    75 A    76 A    77 A    78 A    79 A    80 A                  
219.158
 81 A                                                                          

 Occupation and symmetry of molecular orbitals

 Point group: C1 (1 irreducible representation).

                           A     All 
 -------------------------------------
 All molecular orbitals:
  - Alpha                  81    81  
  - Beta                   81    81  
 -------------------------------------
 Alpha orbitals:
  - Frozen occupied        7     7   
  - Active occupied        9     9   
  - Active virtual         65    65  
  - Frozen virtual         0     0   
 -------------------------------------
 Beta orbitals:
  - Frozen occupied        7     7   
  - Active occupied        9     9   
  - Active virtual         65    65  
  - Frozen virtual         0     0   
 -------------------------------------

 Import integrals:   CPU 0.00 s  wall 0.00 s

 Import integrals:   CPU 5.72 s  wall 19.97 s

 MP2 amplitudes:   CPU 0.03 s  wall 0.28 s

Running a double precision version
           CCSD T amplitudes will be solved using DIIS.

           Start     Size      MaxIter   EConv     TConv     
           3         7         100       1.00e-07  1.00e-05  
 ------------------------------------------------------------------------------
           Energy (a.u.)   Ediff      Tdiff       Comment
 ------------------------------------------------------------------------------
          -569.41552754                           
     1    -569.41488971   6.38e-04   6.74e-01     
     2    -569.43242554   1.75e-02   8.86e-02     
     3    -569.43265284   2.27e-04   3.66e-02     
     4    -569.43464489   1.99e-03   1.13e-02     Switched to DIIS steps.
     5    -569.43535351   7.09e-04   1.00e-02     
     6    -569.43539890   4.54e-05   1.88e-03     
     7    -569.43540719   8.29e-06   1.10e-03     
     8    -569.43541303   5.84e-06   4.80e-04     
     9    -569.43541565   2.62e-06   2.61e-04     
    10    -569.43541586   2.09e-07   6.61e-05     
    11    -569.43541566   2.07e-07   2.86e-05     
    12    -569.43541567   1.47e-08   7.83e-06     
 ------------------------------------------------------------------------------
          -569.43541567                           CCSD T converged.

End of double precision
 SCF energy                 = -568.92346714
 MP2 energy                 = -569.41552754
 CCSD correlation energy     =   -0.51194853
 CCSD total energy           = -569.43541567

 CCSD  T1^2 = 0.0093  T2^2 = 0.1966  Leading amplitudes:

 Amplitude    Orbitals with energies
 -0.0273       15 (A) A                  ->    18 (A) A                   
              -0.4573                          0.0741                     
 -0.0273       15 (A) B                  ->    18 (A) B                   
              -0.4573                          0.0741                     
  0.0169       13 (A) A                  ->    39 (A) A                   
              -0.6024                          0.9149                     
  0.0169       13 (A) B                  ->    39 (A) B                   
              -0.6024                          0.9149                     

 Amplitude    Orbitals with energies
 -0.0893       13 (A) A      13 (A) B    ->    18 (A) A      18 (A) B     
              -0.6024       -0.6024            0.0741        0.0741       
  0.0893       13 (A) A      13 (A) B    ->    18 (A) B      18 (A) A     
              -0.6024       -0.6024            0.0741        0.0741       
  0.0893       13 (A) B      13 (A) A    ->    18 (A) A      18 (A) B     
              -0.6024       -0.6024            0.0741        0.0741       
 -0.0893       13 (A) B      13 (A) A    ->    18 (A) B      18 (A) A     
              -0.6024       -0.6024            0.0741        0.0741       

 Computing CCSD intemediates for later calculations in double precision
 Finished.

Running a double precision version
           CCSD Lambda amplitudes will be solved using DIIS.
           Start     Size      MaxIter   EConv     LConv     
           3         7         100       1.00e-07  1.00e-05  
 ------------------------------------------------------------------------------
            Enorm      Ldiff       Comment
 ------------------------------------------------------------------------------
     1     4.25e-02   3.36e-02     
     2     9.80e-03   3.60e-03     
     3     4.08e-03   1.63e-03     
     4     2.52e-03   8.72e-04     Switched to DIIS steps.
     5     1.04e-03   5.08e-04     
     6     5.27e-04   1.91e-04     
     7     1.98e-04   5.02e-05     
     8     6.69e-05   3.86e-06     
     9     1.85e-05   5.07e-06     
    10     6.96e-06   1.12e-06     
    11     2.67e-06   2.16e-07     
    12     1.25e-06   5.59e-08     
    13     5.83e-07   7.13e-08     
    14     2.56e-07   7.86e-09     
    15     1.39e-07   1.62e-08     
    16     5.68e-08   3.60e-09     
 ------------------------------------------------------------------------------
                                   CCSD Lambda converged.

 Computing density matrices in double precision...
           Orbital response amplitudes will be solved using DIIS.
           Start     Size      MaxIter   EConv     LConv     
           3         7         100       1.00e-06  1.00e-06  
 ------------------------------------------------------------------------------
            Enorm      Ldiff       Comment
 ------------------------------------------------------------------------------
     1     6.69e-02   3.65e-03     
     2     5.94e-02   2.90e-03     
     3     7.76e-02   1.86e-02     
     4     1.16e-02   3.17e-02     Switched to DIIS steps.
     5     1.68e-03   1.36e-03     
     6     7.14e-04   7.76e-05     
     7     2.24e-04   5.92e-05     
     8     5.07e-05   2.79e-05     
     9     1.14e-05   5.90e-06     
    10     4.14e-06   7.96e-07     
    11     1.07e-06   3.27e-08     
    12     2.76e-07   1.19e-07     
 ------------------------------------------------------------------------------
                                   Orbital response converged.

 Computing density matrices... Done.
 CCSD calculation:   CPU 140.74 s  wall 44.36 s

Current path: /canmo/ccsd/grad/
/g1_bb_aa
/g1_bb_bb
/g1_o1o1
/g1_o1o2
/g1_o1v1
/g1_o2v1
/g1_v1v1
/g1p_bb_aa
/g1p_bb_bb
/g1s_bb_aa
/g1s_bb_bb
/g2_o1o1o1o1
/g2_o1o1o1v1
/g2_o1o1v1v1
/g2_o1v1o1v1
/g2_o1v1v1v1
/g2_v1v1v1v1
/w_bb_aa
/w_bb_bb
 Transferring MO TPDM to AO TPDM
 Transferring g2_o1o1o1o1
 Transferring g2_o1o1o1v1
 Transferring g2_o1o1v1v1
 Transferring g2_o1v1o1v1
 Transferring g2_o1v1v1v1
 Transferring g2_v1v1v1v1
 Adding separable TPDM
 Computing TPDM gradient
 --------------------------------------------------------
 2e gradient
  Atom          X               Y               Z
 --------------------------------------------------------
    1        -14.603483        2.851414        0.000000  
    2          0.993728      -13.287824        0.000000  
    3         10.222870       11.529130        0.000000  
    4          3.386885       -1.092720       -0.000000  
 --------------------------------------------------------
 --------------------------------------------------------
 Final gradient
  Atom          X               Y               Z
 --------------------------------------------------------
    1        -14.603483        2.851414        0.000000  
    2          0.993728      -13.287824        0.000000  
    3         10.222870       11.529130        0.000000  
    4          3.386885       -1.092720       -0.000000  
 --------------------------------------------------------
 Analytic gradient from two-electron contribution:   CPU 99.69 s  wall 82.67 s

 Total ccman2 time:   CPU 250.77 s  wall 156.48 s


 --------------------------------------------------------------

                    Orbital Energies (a.u.)
 --------------------------------------------------------------

 Alpha MOs
 -- Occupied --
******* -15.732 -15.676 -10.584  -8.052  -8.048  -8.048  -1.434
 -1.125  -0.899  -0.723  -0.654  -0.602  -0.471  -0.457  -0.436
 -- Virtual --
  0.041   0.074   0.089   0.111   0.132   0.134   0.168   0.178
  0.191   0.218   0.235   0.248   0.256   0.275   0.314   0.356
  0.567   0.585   0.598   0.614   0.697   0.832   0.915   0.921
  0.982   0.985   1.068   1.091   1.138   1.169   1.196   1.239
  1.305   1.389   1.469   1.469   1.664   1.914   2.088   2.174
  2.265   2.376   2.580   2.615   2.661   2.692   2.831   2.913
  3.039   3.137   3.304   3.460   4.119   4.303   4.358   4.436
  4.847   5.396  10.317  26.635  26.669  27.090  36.631  37.080
219.158
 --------------------------------------------------------------

          Ground-State Mulliken Net Atomic Charges

     Atom                 Charge (a.u.)
  ----------------------------------------
      1 Cl                   -0.080371
      2 N                     0.084580
      3 N                    -0.248437
      4 H                     0.244228
  ----------------------------------------
  Sum of atomic charges =    -0.000000

 -----------------------------------------------------------------
                    Cartesian Multipole Moments
 -----------------------------------------------------------------
    Charge (ESU x 10^10)
                 0.0000
    Dipole Moment (Debye)
         X      -2.0025      Y       0.4085      Z      -0.0000
       Tot       2.0437
    Quadrupole Moments (Debye-Ang)
        XX     -18.3963     XY      -1.5488     YY     -27.0389
        XZ       0.0000     YZ       0.0000     ZZ     -24.2897
    Octopole Moments (Debye-Ang^2)
       XXX     -13.3588    XXY       1.4372    XYY       2.3863
       YYY       0.1480    XXZ      -0.0000    XYZ      -0.0000
       YYZ      -0.0000    XZZ      -0.8275    YZZ       0.2219
       ZZZ      -0.0000
    Hexadecapole Moments (Debye-Ang^3)
      XXXX    -158.1333   XXXY      -8.3356   XXYY     -45.1388
      XYYY      -1.4599   YYYY     -47.7189   XXXZ      -0.0000
      XXYZ       0.0000   XYYZ       0.0000   YYYZ       0.0000
      XXZZ     -39.2980   XYZZ      -0.2959   YYZZ     -11.7544
      XZZZ       0.0000   YZZZ       0.0000   ZZZZ     -25.6789
 -----------------------------------------------------------------
 DrvMan completing analytic gradient of the correlated energy
 Correlated dipole moment
            1
    1  -0.7878312
    2   0.1607277
    3  -0.0000000
 Energy read as -569.435415671
 Full Analytical Gradient: (in a.u., or Hartree/Bohr)
             1             2             3             4
    1    0.00005302   -0.00082046    0.00067720    0.00009024
    2   -0.00008819   -0.00048266    0.00047044    0.00010040
    3   -0.00000000    0.00000000   -0.00000000    0.00000000
 Gradient time:  CPU 0.24 s  wall 1.38 s
 ----------------------------------------------------------------
             Standard Nuclear Orientation (Angstroms)
    I     Atom           X                Y                Z
 ----------------------------------------------------------------
    1      Cl      1.0195371265    -0.0701280497     0.0000000000
    2      N      -0.6650428732     0.5413668022    -0.0000000000
    3      N      -1.4693388900    -0.3816941791     0.0000000000
    4      H      -2.3914588074     0.0814684829    -0.0000000000
 ----------------------------------------------------------------
 Nuclear Repulsion Energy =    89.7203812840 hartrees
 There are       16 alpha and       16 beta electrons

                       Distance Matrix (Angstroms)
             Cl(  1)   N (  2)   N (  3)
   N (  2)  1.792132
   N (  3)  2.508302  1.224309
   H (  4)  3.414363  1.786622  1.031903

 Requested basis set is 6-311++G(d,p)
 There are 30 shells and 81 basis functions
 A cutoff of  1.0D-14 yielded    451 shell pairs
 There are      3383 function pairs (      3647 Cartesian)
 Smallest overlap matrix eigenvalue = 2.47E-04
 Guess MOs from SCF MO coefficient file

 -----------------------------------------------------------------------
  General SCF calculation program by
  Eric Jon Sundstrom, Paul Horn, Yuezhi Mao, Dmitri Zuev, Alec White,
  David Stuck, Shaama M.S., Shane Yost, Joonho Lee, David Small,
  Daniel Levine, Susi Lehtola, Hugh Burton, Evgeny Epifanovsky
 -----------------------------------------------------------------------
 Hartree-Fock
 using 4 threads for integral computing
 -------------------------------------------------------
 OpenMP Integral computing Module                
 Release: version 2.0, May 2017, Q-Chem Inc. Pleasanton 
 -------------------------------------------------------
 A restricted SCF calculation will be
 performed using DIIS
 SCF converges when DIIS error is below 1.0e-08
 ---------------------------------------
  Cycle       Energy         DIIS error
 ---------------------------------------
    1    -568.9233199387      4.89e-05  
    2    -568.9233218434      1.21e-05  
    3    -568.9233220387      5.60e-06  
    4    -568.9233220766      1.53e-06  
    5    -568.9233220837      6.76e-07  
    6    -568.9233220852      2.31e-07  
    7    -568.9233220854      8.54e-08  
    8    -568.9233220854      3.60e-08  
    9    -568.9233220854      7.25e-09  Convergence criterion met
 ---------------------------------------
 SCF time:   CPU 2.27s  wall 5.00s 
 SCF   energy in the final basis set =     -568.9233220854
 Total energy in the final basis set =     -568.9233220854


 ------------------------------------------------------------------------------

   CCMAN2: suite of methods based on coupled cluster
           and equation of motion theories.

   Components:
   * libvmm-1.3-trunk
     by Evgeny Epifanovsky, Ilya Kaliman.
   * libtensor-2.5-trunk
     by Evgeny Epifanovsky, Michael Wormit, Dmitry Zuev, Sam Manzer, 
        Ilya Kaliman.
   * libcc-2.5-trunk
     by Evgeny Epifanovsky, Arik Landau, Tomasz Kus, Kirill Khistyaev, 
        Dmitry Zuev, Prashant Manohar, Xintian Feng, Anna Krylov, 
        Matthew Goldey, Alec White, Thomas Jagau, Kaushik Nanda, 
        Anastasia Gunina, Alexander Kunitsa, Joonho Lee.

   CCMAN original authors:
   Anna I. Krylov, C. David Sherrill, Steven R. Gwaltney,
   Edward F. C. Byrd (2000)
   Sergey V. Levchenko, Lyudmila V. Slipchenko, Tao Wang,
   Ana-Maria C. Cristian (2003)
   Piotr A. Pieniazek, C. Melania Oana, Evgeny Epifanovsky (2007)
   Prashant Manohar (2009)

 ------------------------------------------------------------------------------


 Allocating and initializing 3808MB of RAM...
 Calculation will run on 4 cores.


 Alpha MOs, Restricted
 -- Occupied --                  
-104.86  -15.73  -15.68  -10.58   -8.05   -8.05   -8.05   -1.43
  1 A     2 A     3 A     4 A     5 A     6 A     7 A     8 A                  
 -1.125  -0.899  -0.723  -0.654  -0.602  -0.471  -0.457  -0.436
  9 A    10 A    11 A    12 A    13 A    14 A    15 A    16 A                  
 -- Virtual --                   
  0.042   0.074   0.089   0.111   0.132   0.134   0.168   0.178
 17 A    18 A    19 A    20 A    21 A    22 A    23 A    24 A                  
  0.191   0.218   0.235   0.248   0.256   0.275   0.314   0.356
 25 A    26 A    27 A    28 A    29 A    30 A    31 A    32 A                  
  0.566   0.585   0.598   0.614   0.697   0.832   0.915   0.921
 33 A    34 A    35 A    36 A    37 A    38 A    39 A    40 A                  
  0.982   0.985   1.068   1.091   1.138   1.168   1.195   1.239
 41 A    42 A    43 A    44 A    45 A    46 A    47 A    48 A                  
  1.305   1.389   1.468   1.469   1.664   1.913   2.088   2.174
 49 A    50 A    51 A    52 A    53 A    54 A    55 A    56 A                  
  2.265   2.376   2.580   2.615   2.660   2.692   2.831   2.913
 57 A    58 A    59 A    60 A    61 A    62 A    63 A    64 A                  
  3.037   3.136   3.302   3.459   4.119   4.303   4.358   4.433
 65 A    66 A    67 A    68 A    69 A    70 A    71 A    72 A                  
  4.846   5.397  10.317  26.635  26.669  27.090  36.631  37.075
 73 A    74 A    75 A    76 A    77 A    78 A    79 A    80 A                  
219.158
 81 A                                                                          

 Beta MOs, Restricted
 -- Occupied --                  
-104.86  -15.73  -15.68  -10.58   -8.05   -8.05   -8.05   -1.43
  1 A     2 A     3 A     4 A     5 A     6 A     7 A     8 A                  
 -1.125  -0.899  -0.723  -0.654  -0.602  -0.471  -0.457  -0.436
  9 A    10 A    11 A    12 A    13 A    14 A    15 A    16 A                  
 -- Virtual --                   
  0.042   0.074   0.089   0.111   0.132   0.134   0.168   0.178
 17 A    18 A    19 A    20 A    21 A    22 A    23 A    24 A                  
  0.191   0.218   0.235   0.248   0.256   0.275   0.314   0.356
 25 A    26 A    27 A    28 A    29 A    30 A    31 A    32 A                  
  0.566   0.585   0.598   0.614   0.697   0.832   0.915   0.921
 33 A    34 A    35 A    36 A    37 A    38 A    39 A    40 A                  
  0.982   0.985   1.068   1.091   1.138   1.168   1.195   1.239
 41 A    42 A    43 A    44 A    45 A    46 A    47 A    48 A                  
  1.305   1.389   1.468   1.469   1.664   1.913   2.088   2.174
 49 A    50 A    51 A    52 A    53 A    54 A    55 A    56 A                  
  2.265   2.376   2.580   2.615   2.660   2.692   2.831   2.913
 57 A    58 A    59 A    60 A    61 A    62 A    63 A    64 A                  
  3.037   3.136   3.302   3.459   4.119   4.303   4.358   4.433
 65 A    66 A    67 A    68 A    69 A    70 A    71 A    72 A                  
  4.846   5.397  10.317  26.635  26.669  27.090  36.631  37.075
 73 A    74 A    75 A    76 A    77 A    78 A    79 A    80 A                  
219.158
 81 A                                                                          

 Occupation and symmetry of molecular orbitals

 Point group: C1 (1 irreducible representation).

                           A     All 
 -------------------------------------
 All molecular orbitals:
  - Alpha                  81    81  
  - Beta                   81    81  
 -------------------------------------
 Alpha orbitals:
  - Frozen occupied        7     7   
  - Active occupied        9     9   
  - Active virtual         65    65  
  - Frozen virtual         0     0   
 -------------------------------------
 Beta orbitals:
  - Frozen occupied        7     7   
  - Active occupied        9     9   
  - Active virtual         65    65  
  - Frozen virtual         0     0   
 -------------------------------------

 Import integrals:   CPU 0.00 s  wall 0.00 s

 Import integrals:   CPU 5.79 s  wall 26.14 s

 MP2 amplitudes:   CPU 0.03 s  wall 0.25 s

Running a double precision version
           CCSD T amplitudes will be solved using DIIS.

           Start     Size      MaxIter   EConv     TConv     
           3         7         100       1.00e-07  1.00e-05  
 ------------------------------------------------------------------------------
           Energy (a.u.)   Ediff      Tdiff       Comment
 ------------------------------------------------------------------------------
          -569.41555765                           
     1    -569.41485181   7.06e-04   6.74e-01     
     2    -569.43242654   1.76e-02   8.87e-02     
     3    -569.43264565   2.19e-04   3.67e-02     
     4    -569.43464285   2.00e-03   1.13e-02     Switched to DIIS steps.
     5    -569.43535326   7.10e-04   1.01e-02     
     6    -569.43539878   4.55e-05   1.88e-03     
     7    -569.43540704   8.26e-06   1.10e-03     
     8    -569.43541288   5.84e-06   4.79e-04     
     9    -569.43541551   2.63e-06   2.62e-04     
    10    -569.43541572   2.12e-07   6.63e-05     
    11    -569.43541551   2.06e-07   2.87e-05     
    12    -569.43541553   1.55e-08   7.84e-06     
 ------------------------------------------------------------------------------
          -569.43541553                           CCSD T converged.

End of double precision
 SCF energy                 = -568.92332209
 MP2 energy                 = -569.41555765
 CCSD correlation energy     =   -0.51209344
 CCSD total energy           = -569.43541553

 CCSD  T1^2 = 0.0093  T2^2 = 0.1968  Leading amplitudes:

 Amplitude    Orbitals with energies
 -0.0274       15 (A) A                  ->    18 (A) A                   
              -0.4573                          0.0737                     
 -0.0274       15 (A) B                  ->    18 (A) B                   
              -0.4573                          0.0737                     
  0.0169       13 (A) A                  ->    39 (A) A                   
              -0.6020                          0.9151                     
  0.0169       13 (A) B                  ->    39 (A) B                   
              -0.6020                          0.9151                     

 Amplitude    Orbitals with energies
 -0.0895       13 (A) A      13 (A) B    ->    18 (A) A      18 (A) B     
              -0.6020       -0.6020            0.0737        0.0737       
  0.0895       13 (A) A      13 (A) B    ->    18 (A) B      18 (A) A     
              -0.6020       -0.6020            0.0737        0.0737       
  0.0895       13 (A) B      13 (A) A    ->    18 (A) A      18 (A) B     
              -0.6020       -0.6020            0.0737        0.0737       
 -0.0895       13 (A) B      13 (A) A    ->    18 (A) B      18 (A) A     
              -0.6020       -0.6020            0.0737        0.0737       

 Computing CCSD intemediates for later calculations in double precision
 Finished.

Running a double precision version
           CCSD Lambda amplitudes will be solved using DIIS.
           Start     Size      MaxIter   EConv     LConv     
           3         7         100       1.00e-07  1.00e-05  
 ------------------------------------------------------------------------------
            Enorm      Ldiff       Comment
 ------------------------------------------------------------------------------
     1     4.26e-02   3.36e-02     
     2     9.80e-03   3.60e-03     
     3     4.08e-03   1.63e-03     
     4     2.52e-03   8.73e-04     Switched to DIIS steps.
     5     1.04e-03   5.08e-04     
     6     5.27e-04   1.92e-04     
     7     1.99e-04   5.04e-05     
     8     6.71e-05   3.85e-06     
     9     1.86e-05   5.11e-06     
    10     6.97e-06   1.13e-06     
    11     2.67e-06   2.19e-07     
    12     1.25e-06   5.73e-08     
    13     5.82e-07   7.17e-08     
    14     2.56e-07   8.05e-09     
    15     1.39e-07   1.62e-08     
    16     5.67e-08   3.60e-09     
 ------------------------------------------------------------------------------
                                   CCSD Lambda converged.

 Computing density matrices in double precision...
           Orbital response amplitudes will be solved using DIIS.
           Start     Size      MaxIter   EConv     LConv     
           3         7         100       1.00e-06  1.00e-06  
 ------------------------------------------------------------------------------
            Enorm      Ldiff       Comment
 ------------------------------------------------------------------------------
     1     6.70e-02   3.64e-03     
     2     5.95e-02   2.91e-03     
     3     7.78e-02   1.86e-02     
     4     1.17e-02   3.18e-02     Switched to DIIS steps.
     5     1.70e-03   1.39e-03     
     6     7.13e-04   7.92e-05     
     7     2.25e-04   5.85e-05     
     8     5.09e-05   2.78e-05     
     9     1.15e-05   5.88e-06     
    10     4.18e-06   7.96e-07     
    11     1.08e-06   2.78e-08     
    12     2.79e-07   1.18e-07     
 ------------------------------------------------------------------------------
                                   Orbital response converged.

 Computing density matrices... Done.
 CCSD calculation:   CPU 144.43 s  wall 46.73 s

Current path: /canmo/ccsd/grad/
/g1_bb_aa
/g1_bb_bb
/g1_o1o1
/g1_o1o2
/g1_o1v1
/g1_o2v1
/g1_v1v1
/g1p_bb_aa
/g1p_bb_bb
/g1s_bb_aa
/g1s_bb_bb
/g2_o1o1o1o1
/g2_o1o1o1v1
/g2_o1o1v1v1
/g2_o1v1o1v1
/g2_o1v1v1v1
/g2_v1v1v1v1
/w_bb_aa
/w_bb_bb
 Transferring MO TPDM to AO TPDM
 Transferring g2_o1o1o1o1
 Transferring g2_o1o1o1v1
 Transferring g2_o1o1v1v1
 Transferring g2_o1v1o1v1
 Transferring g2_o1v1v1v1
 Transferring g2_v1v1v1v1
 Adding separable TPDM
 Computing TPDM gradient
 --------------------------------------------------------
 2e gradient
  Atom          X               Y               Z
 --------------------------------------------------------
    1        -14.609674        2.862646        0.000000  
    2          1.011008      -13.282715        0.000000  
    3         10.212135       11.510581        0.000000  
    4          3.386530       -1.090511       -0.000000  
 --------------------------------------------------------
 --------------------------------------------------------
 Final gradient
  Atom          X               Y               Z
 --------------------------------------------------------
    1        -14.609674        2.862646        0.000000  
    2          1.011008      -13.282715        0.000000  
    3         10.212135       11.510581        0.000000  
    4          3.386530       -1.090511       -0.000000  
 --------------------------------------------------------
 Analytic gradient from two-electron contribution:   CPU 99.78 s  wall 83.97 s

 Total ccman2 time:   CPU 254.69 s  wall 165.35 s


 --------------------------------------------------------------

                    Orbital Energies (a.u.)
 --------------------------------------------------------------

 Alpha MOs
 -- Occupied --
******* -15.732 -15.676 -10.584  -8.052  -8.049  -8.049  -1.433
 -1.125  -0.899  -0.723  -0.654  -0.602  -0.471  -0.457  -0.436
 -- Virtual --
  0.042   0.074   0.089   0.111   0.132   0.134   0.168   0.178
  0.191   0.218   0.235   0.248   0.256   0.275   0.314   0.356
  0.566   0.585   0.598   0.614   0.697   0.832   0.915   0.921
  0.982   0.985   1.068   1.091   1.138   1.168   1.195   1.239
  1.305   1.389   1.468   1.469   1.664   1.913   2.088   2.174
  2.265   2.376   2.580   2.615   2.660   2.692   2.831   2.913
  3.037   3.136   3.302   3.459   4.119   4.303   4.358   4.433
  4.846   5.397  10.317  26.635  26.669  27.090  36.631  37.075
219.158
 --------------------------------------------------------------

          Ground-State Mulliken Net Atomic Charges

     Atom                 Charge (a.u.)
  ----------------------------------------
      1 Cl                   -0.079741
      2 N                     0.084182
      3 N                    -0.248530
      4 H                     0.244089
  ----------------------------------------
  Sum of atomic charges =     0.000000

 -----------------------------------------------------------------
                    Cartesian Multipole Moments
 -----------------------------------------------------------------
    Charge (ESU x 10^10)
                -0.0000
    Dipole Moment (Debye)
         X      -1.9943      Y       0.4084      Z      -0.0000
       Tot       2.0357
    Quadrupole Moments (Debye-Ang)
        XX     -18.3994     XY      -1.5501     YY     -27.0412
        XZ       0.0000     YZ       0.0000     ZZ     -24.2914
    Octopole Moments (Debye-Ang^2)
       XXX     -13.3438    XXY       1.4262    XYY       2.3898
       YYY       0.1280    XXZ      -0.0000    XYZ      -0.0000
       YYZ      -0.0000    XZZ      -0.8240    YZZ       0.2162
       ZZZ      -0.0000
    Hexadecapole Moments (Debye-Ang^3)
      XXXX    -158.1153   XXXY      -8.3358   XXYY     -45.1371
      XYYY      -1.4593   YYYY     -47.7625   XXXZ      -0.0000
      XXYZ       0.0000   XYYZ       0.0000   YYYZ       0.0000
      XXZZ     -39.2956   XYZZ      -0.2959   YYZZ     -11.7611
      XZZZ       0.0000   YZZZ       0.0000   ZZZZ     -25.6806
 -----------------------------------------------------------------
 DrvMan completing analytic gradient of the correlated energy
 Correlated dipole moment
            1
    1  -0.7846350
    2   0.1606647
    3  -0.0000000
 Energy read as -569.435415530
 Full Analytical Gradient: (in a.u., or Hartree/Bohr)
             1             2             3             4
    1    0.00008123    0.00045740   -0.00054795    0.00000931
    2   -0.00013584    0.00099662   -0.00087523    0.00001445
    3   -0.00000000    0.00000000   -0.00000000    0.00000000
 Gradient time:  CPU 0.26 s  wall 1.33 s
 ----------------------------------------------------------------
             Standard Nuclear Orientation (Angstroms)
    I     Atom           X                Y                Z
 ----------------------------------------------------------------
    1      Cl      1.0195371265    -0.0701280497     0.0000000000
    2      N      -0.6650428732     0.5393668022    -0.0000000000
    3      N      -1.4693388900    -0.3816941791     0.0000000000
    4      H      -2.3914588074     0.0814684829    -0.0000000000
 ----------------------------------------------------------------
 Nuclear Repulsion Energy =    89.7604480914 hartrees
 There are       16 alpha and       16 beta electrons

                       Distance Matrix (Angstroms)
             Cl(  1)   N (  2)   N (  3)
   N (  2)  1.791450
   N (  3)  2.508302  1.222802
   H (  4)  3.414363  1.786108  1.031903

 Requested basis set is 6-311++G(d,p)
 There are 30 shells and 81 basis functions
 A cutoff of  1.0D-14 yielded    451 shell pairs
 There are      3383 function pairs (      3647 Cartesian)
 Smallest overlap matrix eigenvalue = 2.45E-04
 Guess MOs from SCF MO coefficient file

 -----------------------------------------------------------------------
  General SCF calculation program by
  Eric Jon Sundstrom, Paul Horn, Yuezhi Mao, Dmitri Zuev, Alec White,
  David Stuck, Shaama M.S., Shane Yost, Joonho Lee, David Small,
  Daniel Levine, Susi Lehtola, Hugh Burton, Evgeny Epifanovsky
 -----------------------------------------------------------------------
 Hartree-Fock
 using 4 threads for integral computing
 -------------------------------------------------------
 OpenMP Integral computing Module                
 Release: version 2.0, May 2017, Q-Chem Inc. Pleasanton 
 -------------------------------------------------------
 A restricted SCF calculation will be
 performed using DIIS
 SCF converges when DIIS error is below 1.0e-08
 ---------------------------------------
  Cycle       Energy         DIIS error
 ---------------------------------------
    1    -568.9235184285      5.83e-05  
    2    -568.9235212175      1.60e-05  
    3    -568.9235215226      8.12e-06  
    4    -568.9235215938      2.38e-06  
    5    -568.9235216058      1.30e-06  
    6    -568.9235216091      4.62e-07  
    7    -568.9235216098      1.67e-07  
    8    -568.9235216099      3.83e-08  
    9    -568.9235216099      9.42e-09  Convergence criterion met
 ---------------------------------------
 SCF time:   CPU 2.25s  wall 4.00s 
 SCF   energy in the final basis set =     -568.9235216099
 Total energy in the final basis set =     -568.9235216099


 ------------------------------------------------------------------------------

   CCMAN2: suite of methods based on coupled cluster
           and equation of motion theories.

   Components:
   * libvmm-1.3-trunk
     by Evgeny Epifanovsky, Ilya Kaliman.
   * libtensor-2.5-trunk
     by Evgeny Epifanovsky, Michael Wormit, Dmitry Zuev, Sam Manzer, 
        Ilya Kaliman.
   * libcc-2.5-trunk
     by Evgeny Epifanovsky, Arik Landau, Tomasz Kus, Kirill Khistyaev, 
        Dmitry Zuev, Prashant Manohar, Xintian Feng, Anna Krylov, 
        Matthew Goldey, Alec White, Thomas Jagau, Kaushik Nanda, 
        Anastasia Gunina, Alexander Kunitsa, Joonho Lee.

   CCMAN original authors:
   Anna I. Krylov, C. David Sherrill, Steven R. Gwaltney,
   Edward F. C. Byrd (2000)
   Sergey V. Levchenko, Lyudmila V. Slipchenko, Tao Wang,
   Ana-Maria C. Cristian (2003)
   Piotr A. Pieniazek, C. Melania Oana, Evgeny Epifanovsky (2007)
   Prashant Manohar (2009)

 ------------------------------------------------------------------------------


 Allocating and initializing 3808MB of RAM...
 Calculation will run on 4 cores.


 Alpha MOs, Restricted
 -- Occupied --                  
-104.86  -15.73  -15.68  -10.58   -8.05   -8.05   -8.05   -1.43
  1 A     2 A     3 A     4 A     5 A     6 A     7 A     8 A                  
 -1.125  -0.898  -0.723  -0.655  -0.602  -0.471  -0.457  -0.436
  9 A    10 A    11 A    12 A    13 A    14 A    15 A    16 A                  
 -- Virtual --                   
  0.041   0.074   0.089   0.111   0.132   0.134   0.168   0.178
 17 A    18 A    19 A    20 A    21 A    22 A    23 A    24 A                  
  0.191   0.218   0.235   0.248   0.256   0.275   0.314   0.356
 25 A    26 A    27 A    28 A    29 A    30 A    31 A    32 A                  
  0.567   0.585   0.598   0.614   0.697   0.832   0.915   0.921
 33 A    34 A    35 A    36 A    37 A    38 A    39 A    40 A                  
  0.982   0.986   1.068   1.091   1.138   1.169   1.196   1.239
 41 A    42 A    43 A    44 A    45 A    46 A    47 A    48 A                  
  1.306   1.389   1.468   1.469   1.664   1.914   2.088   2.174
 49 A    50 A    51 A    52 A    53 A    54 A    55 A    56 A                  
  2.266   2.376   2.580   2.615   2.662   2.692   2.830   2.913
 57 A    58 A    59 A    60 A    61 A    62 A    63 A    64 A                  
  3.039   3.137   3.305   3.460   4.120   4.303   4.359   4.436
 65 A    66 A    67 A    68 A    69 A    70 A    71 A    72 A                  
  4.847   5.397  10.318  26.635  26.669  27.090  36.631  37.080
 73 A    74 A    75 A    76 A    77 A    78 A    79 A    80 A                  
219.159
 81 A                                                                          

 Beta MOs, Restricted
 -- Occupied --                  
-104.86  -15.73  -15.68  -10.58   -8.05   -8.05   -8.05   -1.43
  1 A     2 A     3 A     4 A     5 A     6 A     7 A     8 A                  
 -1.125  -0.898  -0.723  -0.655  -0.602  -0.471  -0.457  -0.436
  9 A    10 A    11 A    12 A    13 A    14 A    15 A    16 A                  
 -- Virtual --                   
  0.041   0.074   0.089   0.111   0.132   0.134   0.168   0.178
 17 A    18 A    19 A    20 A    21 A    22 A    23 A    24 A                  
  0.191   0.218   0.235   0.248   0.256   0.275   0.314   0.356
 25 A    26 A    27 A    28 A    29 A    30 A    31 A    32 A                  
  0.567   0.585   0.598   0.614   0.697   0.832   0.915   0.921
 33 A    34 A    35 A    36 A    37 A    38 A    39 A    40 A                  
  0.982   0.986   1.068   1.091   1.138   1.169   1.196   1.239
 41 A    42 A    43 A    44 A    45 A    46 A    47 A    48 A                  
  1.306   1.389   1.468   1.469   1.664   1.914   2.088   2.174
 49 A    50 A    51 A    52 A    53 A    54 A    55 A    56 A                  
  2.266   2.376   2.580   2.615   2.662   2.692   2.830   2.913
 57 A    58 A    59 A    60 A    61 A    62 A    63 A    64 A                  
  3.039   3.137   3.305   3.460   4.120   4.303   4.359   4.436
 65 A    66 A    67 A    68 A    69 A    70 A    71 A    72 A                  
  4.847   5.397  10.318  26.635  26.669  27.090  36.631  37.080
 73 A    74 A    75 A    76 A    77 A    78 A    79 A    80 A                  
219.159
 81 A                                                                          

 Occupation and symmetry of molecular orbitals

 Point group: C1 (1 irreducible representation).

                           A     All 
 -------------------------------------
 All molecular orbitals:
  - Alpha                  81    81  
  - Beta                   81    81  
 -------------------------------------
 Alpha orbitals:
  - Frozen occupied        7     7   
  - Active occupied        9     9   
  - Active virtual         65    65  
  - Frozen virtual         0     0   
 -------------------------------------
 Beta orbitals:
  - Frozen occupied        7     7   
  - Active occupied        9     9   
  - Active virtual         65    65  
  - Frozen virtual         0     0   
 -------------------------------------

 Import integrals:   CPU 0.00 s  wall 0.00 s

 Import integrals:   CPU 5.99 s  wall 33.52 s

 MP2 amplitudes:   CPU 0.04 s  wall 0.20 s

Running a double precision version
           CCSD T amplitudes will be solved using DIIS.

           Start     Size      MaxIter   EConv     TConv     
           3         7         100       1.00e-07  1.00e-05  
 ------------------------------------------------------------------------------
           Energy (a.u.)   Ediff      Tdiff       Comment
 ------------------------------------------------------------------------------
          -569.41552159                           
     1    -569.41490644   6.15e-04   6.74e-01     
     2    -569.43242550   1.75e-02   8.85e-02     
     3    -569.43265621   2.31e-04   3.66e-02     
     4    -569.43464569   1.99e-03   1.13e-02     Switched to DIIS steps.
     5    -569.43535338   7.08e-04   1.00e-02     
     6    -569.43539871   4.53e-05   1.87e-03     
     7    -569.43540699   8.27e-06   1.09e-03     
     8    -569.43541283   5.84e-06   4.80e-04     
     9    -569.43541544   2.61e-06   2.61e-04     
    10    -569.43541565   2.10e-07   6.59e-05     
    11    -569.43541544   2.07e-07   2.85e-05     
    12    -569.43541546   1.48e-08   7.79e-06     
 ------------------------------------------------------------------------------
          -569.43541546                           CCSD T converged.

End of double precision
 SCF energy                 = -568.92352161
 MP2 energy                 = -569.41552159
 CCSD correlation energy     =   -0.51189385
 CCSD total energy           = -569.43541546

 CCSD  T1^2 = 0.0093  T2^2 = 0.1965  Leading amplitudes:

 Amplitude    Orbitals with energies
 -0.0273       15 (A) A                  ->    18 (A) A                   
              -0.4574                          0.0742                     
 -0.0273       15 (A) B                  ->    18 (A) B                   
              -0.4574                          0.0742                     
  0.0169       13 (A) A                  ->    39 (A) A                   
              -0.6025                          0.9150                     
  0.0169       13 (A) B                  ->    39 (A) B                   
              -0.6025                          0.9150                     

 Amplitude    Orbitals with energies
 -0.0892       13 (A) A      13 (A) B    ->    18 (A) A      18 (A) B     
              -0.6025       -0.6025            0.0742        0.0742       
  0.0892       13 (A) A      13 (A) B    ->    18 (A) B      18 (A) A     
              -0.6025       -0.6025            0.0742        0.0742       
  0.0892       13 (A) B      13 (A) A    ->    18 (A) A      18 (A) B     
              -0.6025       -0.6025            0.0742        0.0742       
 -0.0892       13 (A) B      13 (A) A    ->    18 (A) B      18 (A) A     
              -0.6025       -0.6025            0.0742        0.0742       

 Computing CCSD intemediates for later calculations in double precision
 Finished.

Running a double precision version
           CCSD Lambda amplitudes will be solved using DIIS.
           Start     Size      MaxIter   EConv     LConv     
           3         7         100       1.00e-07  1.00e-05  
 ------------------------------------------------------------------------------
            Enorm      Ldiff       Comment
 ------------------------------------------------------------------------------
     1     4.25e-02   3.35e-02     
     2     9.78e-03   3.59e-03     
     3     4.07e-03   1.63e-03     
     4     2.52e-03   8.71e-04     Switched to DIIS steps.
     5     1.04e-03   5.07e-04     
     6     5.26e-04   1.91e-04     
     7     1.98e-04   5.00e-05     
     8     6.67e-05   3.86e-06     
     9     1.85e-05   5.05e-06     
    10     6.96e-06   1.11e-06     
    11     2.68e-06   2.14e-07     
    12     1.26e-06   5.56e-08     
    13     5.87e-07   7.09e-08     
    14     2.57e-07   7.66e-09     
    15     1.40e-07   1.61e-08     
    16     5.69e-08   3.56e-09     
 ------------------------------------------------------------------------------
                                   CCSD Lambda converged.

 Computing density matrices in double precision...
           Orbital response amplitudes will be solved using DIIS.
           Start     Size      MaxIter   EConv     LConv     
           3         7         100       1.00e-06  1.00e-06  
 ------------------------------------------------------------------------------
            Enorm      Ldiff       Comment
 ------------------------------------------------------------------------------
     1     6.68e-02   3.69e-03     
     2     5.92e-02   2.95e-03     
     3     7.72e-02   1.84e-02     
     4     1.15e-02   3.15e-02     Switched to DIIS steps.
     5     1.68e-03   1.36e-03     
     6     7.12e-04   7.84e-05     
     7     2.23e-04   5.87e-05     
     8     5.05e-05   2.78e-05     
     9     1.14e-05   5.87e-06     
    10     4.12e-06   7.93e-07     
    11     1.06e-06   3.26e-08     
    12     2.74e-07   1.18e-07     
 ------------------------------------------------------------------------------
                                   Orbital response converged.

 Computing density matrices... Done.
 CCSD calculation:   CPU 143.27 s  wall 43.31 s

Current path: /canmo/ccsd/grad/
/g1_bb_aa
/g1_bb_bb
/g1_o1o1
/g1_o1o2
/g1_o1v1
/g1_o2v1
/g1_v1v1
/g1p_bb_aa
/g1p_bb_bb
/g1s_bb_aa
/g1s_bb_bb
/g2_o1o1o1o1
/g2_o1o1o1v1
/g2_o1o1v1v1
/g2_o1v1o1v1
/g2_o1v1v1v1
/g2_v1v1v1v1
/w_bb_aa
/w_bb_bb
 Transferring MO TPDM to AO TPDM
 Transferring g2_o1o1o1o1
 Transferring g2_o1o1o1v1
 Transferring g2_o1o1v1v1
 Transferring g2_o1v1o1v1
 Transferring g2_o1v1v1v1
 Transferring g2_v1v1v1v1
 Adding separable TPDM
 Computing TPDM gradient
 --------------------------------------------------------
 2e gradient
  Atom          X               Y               Z
 --------------------------------------------------------
    1        -14.617002        2.849663        0.000000  
    2          0.991475      -13.275496       -0.000000  
    3         10.237227       11.517030        0.000000  
    4          3.388299       -1.091197       -0.000000  
 --------------------------------------------------------
 --------------------------------------------------------
 Final gradient
  Atom          X               Y               Z
 --------------------------------------------------------
    1        -14.617002        2.849663        0.000000  
    2          0.991475      -13.275496       -0.000000  
    3         10.237227       11.517030        0.000000  
    4          3.388299       -1.091197       -0.000000  
 --------------------------------------------------------
 Analytic gradient from two-electron contribution:   CPU 99.98 s  wall 82.35 s

 Total ccman2 time:   CPU 254.60 s  wall 169.15 s


 --------------------------------------------------------------

                    Orbital Energies (a.u.)
 --------------------------------------------------------------

 Alpha MOs
 -- Occupied --
******* -15.732 -15.675 -10.584  -8.052  -8.049  -8.048  -1.434
 -1.125  -0.898  -0.723  -0.655  -0.602  -0.471  -0.457  -0.436
 -- Virtual --
  0.041   0.074   0.089   0.111   0.132   0.134   0.168   0.178
  0.191   0.218   0.235   0.248   0.256   0.275   0.314   0.356
  0.567   0.585   0.598   0.614   0.697   0.832   0.915   0.921
  0.982   0.986   1.068   1.091   1.138   1.169   1.196   1.239
  1.306   1.389   1.468   1.469   1.664   1.914   2.088   2.174
  2.266   2.376   2.580   2.615   2.662   2.692   2.830   2.913
  3.039   3.137   3.305   3.460   4.120   4.303   4.359   4.436
  4.847   5.397  10.318  26.635  26.669  27.090  36.631  37.080
219.159
 --------------------------------------------------------------

          Ground-State Mulliken Net Atomic Charges

     Atom                 Charge (a.u.)
  ----------------------------------------
      1 Cl                   -0.079755
      2 N                     0.084274
      3 N                    -0.248833
      4 H                     0.244314
  ----------------------------------------
  Sum of atomic charges =     0.000000

 -----------------------------------------------------------------
                    Cartesian Multipole Moments
 -----------------------------------------------------------------
    Charge (ESU x 10^10)
                 0.0000
    Dipole Moment (Debye)
         X      -1.9961      Y       0.4086      Z      -0.0000
       Tot       2.0375
    Quadrupole Moments (Debye-Ang)
        XX     -18.3952     XY      -1.5488     YY     -27.0419
        XZ       0.0000     YZ       0.0000     ZZ     -24.2876
    Octopole Moments (Debye-Ang^2)
       XXX     -13.3572    XXY       1.4496    XYY       2.3860
       YYY       0.1689    XXZ      -0.0000    XYZ      -0.0000
       YYZ      -0.0000    XZZ      -0.8283    YZZ       0.2276
       ZZZ      -0.0000
    Hexadecapole Moments (Debye-Ang^3)
      XXXX    -158.0650   XXXY      -8.3544   XXYY     -45.1324
      XYYY      -1.4851   YYYY     -47.6925   XXXZ      -0.0000
      XXYZ       0.0000   XYYZ       0.0000   YYYZ       0.0000
      XXZZ     -39.2889   XYZZ      -0.3026   YYZZ     -11.7496
      XZZZ       0.0000   YZZZ       0.0000   ZZZZ     -25.6744
 -----------------------------------------------------------------
 DrvMan completing analytic gradient of the correlated energy
 Correlated dipole moment
            1
    1  -0.7853169
    2   0.1607418
    3  -0.0000000
 Energy read as -569.435415459
 Full Analytical Gradient: (in a.u., or Hartree/Bohr)
             1             2             3             4
    1   -0.00014284   -0.00047210    0.00064165   -0.00002671
    2    0.00013601   -0.00103233    0.00089458    0.00000174
    3   -0.00000000    0.00000000   -0.00000000    0.00000000
 Gradient time:  CPU 0.24 s  wall 1.80 s
 ----------------------------------------------------------------
             Standard Nuclear Orientation (Angstroms)
    I     Atom           X                Y                Z
 ----------------------------------------------------------------
    1      Cl      1.0195371265    -0.0701280497     0.0000000000
    2      N      -0.6650428732     0.5403668022     0.0010000000
    3      N      -1.4693388900    -0.3816941791     0.0000000000
    4      H      -2.3914588074     0.0814684829    -0.0000000000
 ----------------------------------------------------------------
 Nuclear Repulsion Energy =    89.7404006589 hartrees
 There are       16 alpha and       16 beta electrons

                       Distance Matrix (Angstroms)
             Cl(  1)   N (  2)   N (  3)
   N (  2)  1.791791
   N (  3)  2.508302  1.223556
   H (  4)  3.414363  1.786365  1.031903

 Requested basis set is 6-311++G(d,p)
 There are 30 shells and 81 basis functions
 A cutoff of  1.0D-14 yielded    451 shell pairs
 There are      3383 function pairs (      3647 Cartesian)
 Smallest overlap matrix eigenvalue = 2.46E-04
 Guess MOs from SCF MO coefficient file

 -----------------------------------------------------------------------
  General SCF calculation program by
  Eric Jon Sundstrom, Paul Horn, Yuezhi Mao, Dmitri Zuev, Alec White,
  David Stuck, Shaama M.S., Shane Yost, Joonho Lee, David Small,
  Daniel Levine, Susi Lehtola, Hugh Burton, Evgeny Epifanovsky
 -----------------------------------------------------------------------
 Hartree-Fock
 using 4 threads for integral computing
 -------------------------------------------------------
 OpenMP Integral computing Module                
 Release: version 2.0, May 2017, Q-Chem Inc. Pleasanton 
 -------------------------------------------------------
 A restricted SCF calculation will be
 performed using DIIS
 SCF converges when DIIS error is below 1.0e-08
 ---------------------------------------
  Cycle       Energy         DIIS error
 ---------------------------------------
    1    -568.9234211923      3.70e-05  
    2    -568.9234225506      1.05e-05  
    3    -568.9234227397      5.38e-06  
    4    -568.9234227850      2.21e-06  
    5    -568.9234228011      1.33e-06  
    6    -568.9234228074      6.71e-07  
    7    -568.9234228098      2.42e-07  
    8    -568.9234228100      1.00e-07  
    9    -568.9234228101      3.57e-08  
   10    -568.9234228101      9.31e-09  Convergence criterion met
 ---------------------------------------
 SCF time:   CPU 2.50s  wall 5.00s 
 SCF   energy in the final basis set =     -568.9234228101
 Total energy in the final basis set =     -568.9234228101


 ------------------------------------------------------------------------------

   CCMAN2: suite of methods based on coupled cluster
           and equation of motion theories.

   Components:
   * libvmm-1.3-trunk
     by Evgeny Epifanovsky, Ilya Kaliman.
   * libtensor-2.5-trunk
     by Evgeny Epifanovsky, Michael Wormit, Dmitry Zuev, Sam Manzer, 
        Ilya Kaliman.
   * libcc-2.5-trunk
     by Evgeny Epifanovsky, Arik Landau, Tomasz Kus, Kirill Khistyaev, 
        Dmitry Zuev, Prashant Manohar, Xintian Feng, Anna Krylov, 
        Matthew Goldey, Alec White, Thomas Jagau, Kaushik Nanda, 
        Anastasia Gunina, Alexander Kunitsa, Joonho Lee.

   CCMAN original authors:
   Anna I. Krylov, C. David Sherrill, Steven R. Gwaltney,
   Edward F. C. Byrd (2000)
   Sergey V. Levchenko, Lyudmila V. Slipchenko, Tao Wang,
   Ana-Maria C. Cristian (2003)
   Piotr A. Pieniazek, C. Melania Oana, Evgeny Epifanovsky (2007)
   Prashant Manohar (2009)

 ------------------------------------------------------------------------------


 Allocating and initializing 3808MB of RAM...
 Calculation will run on 4 cores.


 Alpha MOs, Restricted
 -- Occupied --                  
-104.86  -15.73  -15.68  -10.58   -8.05   -8.05   -8.05   -1.43
  1 A     2 A     3 A     4 A     5 A     6 A     7 A     8 A                  
 -1.125  -0.899  -0.723  -0.654  -0.602  -0.471  -0.457  -0.436
  9 A    10 A    11 A    12 A    13 A    14 A    15 A    16 A                  
 -- Virtual --                   
  0.042   0.074   0.089   0.111   0.132   0.134   0.168   0.178
 17 A    18 A    19 A    20 A    21 A    22 A    23 A    24 A                  
  0.191   0.218   0.235   0.248   0.256   0.275   0.314   0.356
 25 A    26 A    27 A    28 A    29 A    30 A    31 A    32 A                  
  0.567   0.585   0.598   0.614   0.697   0.832   0.915   0.921
 33 A    34 A    35 A    36 A    37 A    38 A    39 A    40 A                  
  0.982   0.986   1.068   1.091   1.138   1.169   1.196   1.239
 41 A    42 A    43 A    44 A    45 A    46 A    47 A    48 A                  
  1.306   1.389   1.468   1.469   1.664   1.913   2.088   2.174
 49 A    50 A    51 A    52 A    53 A    54 A    55 A    56 A                  
  2.265   2.376   2.580   2.615   2.661   2.692   2.830   2.913
 57 A    58 A    59 A    60 A    61 A    62 A    63 A    64 A                  
  3.038   3.137   3.304   3.459   4.119   4.303   4.358   4.435
 65 A    66 A    67 A    68 A    69 A    70 A    71 A    72 A                  
  4.846   5.397  10.317  26.635  26.669  27.090  36.631  37.077
 73 A    74 A    75 A    76 A    77 A    78 A    79 A    80 A                  
219.159
 81 A                                                                          

 Beta MOs, Restricted
 -- Occupied --                  
-104.86  -15.73  -15.68  -10.58   -8.05   -8.05   -8.05   -1.43
  1 A     2 A     3 A     4 A     5 A     6 A     7 A     8 A                  
 -1.125  -0.899  -0.723  -0.654  -0.602  -0.471  -0.457  -0.436
  9 A    10 A    11 A    12 A    13 A    14 A    15 A    16 A                  
 -- Virtual --                   
  0.042   0.074   0.089   0.111   0.132   0.134   0.168   0.178
 17 A    18 A    19 A    20 A    21 A    22 A    23 A    24 A                  
  0.191   0.218   0.235   0.248   0.256   0.275   0.314   0.356
 25 A    26 A    27 A    28 A    29 A    30 A    31 A    32 A                  
  0.567   0.585   0.598   0.614   0.697   0.832   0.915   0.921
 33 A    34 A    35 A    36 A    37 A    38 A    39 A    40 A                  
  0.982   0.986   1.068   1.091   1.138   1.169   1.196   1.239
 41 A    42 A    43 A    44 A    45 A    46 A    47 A    48 A                  
  1.306   1.389   1.468   1.469   1.664   1.913   2.088   2.174
 49 A    50 A    51 A    52 A    53 A    54 A    55 A    56 A                  
  2.265   2.376   2.580   2.615   2.661   2.692   2.830   2.913
 57 A    58 A    59 A    60 A    61 A    62 A    63 A    64 A                  
  3.038   3.137   3.304   3.459   4.119   4.303   4.358   4.435
 65 A    66 A    67 A    68 A    69 A    70 A    71 A    72 A                  
  4.846   5.397  10.317  26.635  26.669  27.090  36.631  37.077
 73 A    74 A    75 A    76 A    77 A    78 A    79 A    80 A                  
219.159
 81 A                                                                          

 Occupation and symmetry of molecular orbitals

 Point group: C1 (1 irreducible representation).

                           A     All 
 -------------------------------------
 All molecular orbitals:
  - Alpha                  81    81  
  - Beta                   81    81  
 -------------------------------------
 Alpha orbitals:
  - Frozen occupied        7     7   
  - Active occupied        9     9   
  - Active virtual         65    65  
  - Frozen virtual         0     0   
 -------------------------------------
 Beta orbitals:
  - Frozen occupied        7     7   
  - Active occupied        9     9   
  - Active virtual         65    65  
  - Frozen virtual         0     0   
 -------------------------------------

 Import integrals:   CPU 0.00 s  wall 0.02 s

 Import integrals:   CPU 5.89 s  wall 17.28 s

 MP2 amplitudes:   CPU 0.03 s  wall 0.29 s

Running a double precision version
           CCSD T amplitudes will be solved using DIIS.

           Start     Size      MaxIter   EConv     TConv     
           3         7         100       1.00e-07  1.00e-05  
 ------------------------------------------------------------------------------
           Energy (a.u.)   Ediff      Tdiff       Comment
 ------------------------------------------------------------------------------
          -569.41554051                           
     1    -569.41488009   6.60e-04   6.74e-01     
     2    -569.43242694   1.75e-02   8.86e-02     
     3    -569.43265188   2.25e-04   3.67e-02     
     4    -569.43464521   1.99e-03   1.13e-02     Switched to DIIS steps.
     5    -569.43535426   7.09e-04   1.00e-02     
     6    -569.43539968   4.54e-05   1.88e-03     
     7    -569.43540795   8.27e-06   1.10e-03     
     8    -569.43541379   5.84e-06   4.80e-04     
     9    -569.43541641   2.62e-06   2.61e-04     
    10    -569.43541662   2.11e-07   6.61e-05     
    11    -569.43541642   2.06e-07   2.86e-05     
    12    -569.43541643   1.52e-08   7.82e-06     
 ------------------------------------------------------------------------------
          -569.43541643                           CCSD T converged.

End of double precision
 SCF energy                 = -568.92342281
 MP2 energy                 = -569.41554051
 CCSD correlation energy     =   -0.51199362
 CCSD total energy           = -569.43541643

 CCSD  T1^2 = 0.0093  T2^2 = 0.1966  Leading amplitudes:

 Amplitude    Orbitals with energies
 -0.0273       15 (A) A                  ->    18 (A) A                   
              -0.4573                          0.0739                     
 -0.0273       15 (A) B                  ->    18 (A) B                   
              -0.4573                          0.0739                     
 -0.0169       13 (A) A                  ->    39 (A) A                   
              -0.6022                          0.9150                     
 -0.0169       13 (A) B                  ->    39 (A) B                   
              -0.6022                          0.9150                     

 Amplitude    Orbitals with energies
 -0.0893       13 (A) A      13 (A) B    ->    18 (A) A      18 (A) B     
              -0.6022       -0.6022            0.0739        0.0739       
  0.0893       13 (A) A      13 (A) B    ->    18 (A) B      18 (A) A     
              -0.6022       -0.6022            0.0739        0.0739       
  0.0893       13 (A) B      13 (A) A    ->    18 (A) A      18 (A) B     
              -0.6022       -0.6022            0.0739        0.0739       
 -0.0893       13 (A) B      13 (A) A    ->    18 (A) B      18 (A) A     
              -0.6022       -0.6022            0.0739        0.0739       

 Computing CCSD intemediates for later calculations in double precision
 Finished.

Running a double precision version
           CCSD Lambda amplitudes will be solved using DIIS.
           Start     Size      MaxIter   EConv     LConv     
           3         7         100       1.00e-07  1.00e-05  
 ------------------------------------------------------------------------------
            Enorm      Ldiff       Comment
 ------------------------------------------------------------------------------
     1     4.25e-02   3.36e-02     
     2     9.79e-03   3.59e-03     
     3     4.07e-03   1.63e-03     
     4     2.52e-03   8.72e-04     Switched to DIIS steps.
     5     1.04e-03   5.07e-04     
     6     5.26e-04   1.92e-04     
     7     1.98e-04   5.02e-05     
     8     6.69e-05   3.85e-06     
     9     1.85e-05   5.08e-06     
    10     6.97e-06   1.12e-06     
    11     2.67e-06   2.17e-07     
    12     1.25e-06   5.64e-08     
    13     5.85e-07   7.13e-08     
    14     2.57e-07   7.85e-09     
    15     1.40e-07   1.62e-08     
    16     5.70e-08   3.58e-09     
 ------------------------------------------------------------------------------
                                   CCSD Lambda converged.

 Computing density matrices in double precision...
           Orbital response amplitudes will be solved using DIIS.
           Start     Size      MaxIter   EConv     LConv     
           3         7         100       1.00e-06  1.00e-06  
 ------------------------------------------------------------------------------
            Enorm      Ldiff       Comment
 ------------------------------------------------------------------------------
     1     6.69e-02   3.67e-03     
     2     5.93e-02   2.93e-03     
     3     7.75e-02   1.85e-02     
     4     1.16e-02   3.17e-02     Switched to DIIS steps.
     5     1.69e-03   1.38e-03     
     6     7.12e-04   7.88e-05     
     7     2.24e-04   5.86e-05     
     8     5.07e-05   2.78e-05     
     9     1.14e-05   5.88e-06     
    10     4.15e-06   7.94e-07     
    11     1.07e-06   3.03e-08     
    12     2.76e-07   1.18e-07     
 ------------------------------------------------------------------------------
                                   Orbital response converged.

 Computing density matrices... Done.
 CCSD calculation:   CPU 140.04 s  wall 40.96 s

Current path: /canmo/ccsd/grad/
/g1_bb_aa
/g1_bb_bb
/g1_o1o1
/g1_o1o2
/g1_o1v1
/g1_o2v1
/g1_v1v1
/g1p_bb_aa
/g1p_bb_bb
/g1s_bb_aa
/g1s_bb_bb
/g2_o1o1o1o1
/g2_o1o1o1v1
/g2_o1o1v1v1
/g2_o1v1o1v1
/g2_o1v1v1v1
/g2_v1v1v1v1
/w_bb_aa
/w_bb_bb
 Transferring MO TPDM to AO TPDM
 Transferring g2_o1o1o1o1
 Transferring g2_o1o1o1v1
 Transferring g2_o1o1v1v1
 Transferring g2_o1v1o1v1
 Transferring g2_o1v1v1v1
 Transferring g2_v1v1v1v1
 Adding separable TPDM
 Computing TPDM gradient
 --------------------------------------------------------
 2e gradient
  Atom          X               Y               Z
 --------------------------------------------------------
    1        -14.613341        2.856160        0.006066  
    2          1.001253      -13.279120       -0.016834  
    3         10.224672       11.513813        0.009560  
    4          3.387416       -1.090854        0.001208  
 --------------------------------------------------------
 --------------------------------------------------------
 Final gradient
  Atom          X               Y               Z
 --------------------------------------------------------
    1        -14.613341        2.856160        0.006066  
    2          1.001253      -13.279120       -0.016834  
    3         10.224672       11.513813        0.009560  
    4          3.387416       -1.090854        0.001208  
 --------------------------------------------------------
 Analytic gradient from two-electron contribution:   CPU 99.61 s  wall 73.80 s

 Total ccman2 time:   CPU 250.67 s  wall 143.23 s


 --------------------------------------------------------------

                    Orbital Energies (a.u.)
 --------------------------------------------------------------

 Alpha MOs
 -- Occupied --
******* -15.732 -15.675 -10.584  -8.052  -8.049  -8.049  -1.434
 -1.125  -0.899  -0.723  -0.654  -0.602  -0.471  -0.457  -0.436
 -- Virtual --
  0.042   0.074   0.089   0.111   0.132   0.134   0.168   0.178
  0.191   0.218   0.235   0.248   0.256   0.275   0.314   0.356
  0.567   0.585   0.598   0.614   0.697   0.832   0.915   0.921
  0.982   0.986   1.068   1.091   1.138   1.169   1.196   1.239
  1.306   1.389   1.468   1.469   1.664   1.913   2.088   2.174
  2.265   2.376   2.580   2.615   2.661   2.692   2.830   2.913
  3.038   3.137   3.304   3.459   4.119   4.303   4.358   4.435
  4.846   5.397  10.317  26.635  26.669  27.090  36.631  37.077
219.159
 --------------------------------------------------------------

          Ground-State Mulliken Net Atomic Charges

     Atom                 Charge (a.u.)
  ----------------------------------------
      1 Cl                   -0.079748
      2 N                     0.084227
      3 N                    -0.248682
      4 H                     0.244202
  ----------------------------------------
  Sum of atomic charges =    -0.000000

 -----------------------------------------------------------------
                    Cartesian Multipole Moments
 -----------------------------------------------------------------
    Charge (ESU x 10^10)
                 0.0000
    Dipole Moment (Debye)
         X      -1.9952      Y       0.4085      Z      -0.0001
       Tot       2.0366
    Quadrupole Moments (Debye-Ang)
        XX     -18.3973     XY      -1.5494     YY     -27.0415
        XZ      -0.0011     YZ      -0.0027     ZZ     -24.2895
    Octopole Moments (Debye-Ang^2)
       XXX     -13.3505    XXY       1.4379    XYY       2.3879
       YYY       0.1485    XXZ      -0.0073    XYZ       0.0033
       YYZ      -0.0068    XZZ      -0.8262    YZZ       0.2219
       ZZZ      -0.0153
    Hexadecapole Moments (Debye-Ang^3)
      XXXX    -158.0901   XXXY      -8.3451   XXYY     -45.1347
      XYYY      -1.4722   YYYY     -47.7275   XXXZ       0.0047
      XXYZ      -0.0056   XYYZ       0.0038   YYYZ      -0.0142
      XXZZ     -39.2922   XYZZ      -0.2992   YYZZ     -11.7554
      XZZZ       0.0098   YZZZ      -0.0109   ZZZZ     -25.6776
 -----------------------------------------------------------------
 DrvMan completing analytic gradient of the correlated energy
 Correlated dipole moment
            1
    1  -0.7849750
    2   0.1607033
    3  -0.0000201
 Energy read as -569.435416431
 Full Analytical Gradient: (in a.u., or Hartree/Bohr)
             1             2             3             4
    1   -0.00003053   -0.00000524    0.00004449   -0.00000873
    2   -0.00000002   -0.00001556    0.00000749    0.00000809
    3   -0.00002334    0.00002748    0.00003484   -0.00003897
 Gradient time:  CPU 0.24 s  wall 1.45 s
 ----------------------------------------------------------------
             Standard Nuclear Orientation (Angstroms)
    I     Atom           X                Y                Z
 ----------------------------------------------------------------
    1      Cl      1.0195371265    -0.0701280497     0.0000000000
    2      N      -0.6650428732     0.5403668022    -0.0000000000
    3      N      -1.4683388900    -0.3816941791     0.0000000000
    4      H      -2.3914588074     0.0814684829    -0.0000000000
 ----------------------------------------------------------------
 Nuclear Repulsion Energy =    89.7586299158 hartrees
 There are       16 alpha and       16 beta electrons

                       Distance Matrix (Angstroms)
             Cl(  1)   N (  2)   N (  3)
   N (  2)  1.791791
   N (  3)  2.507309  1.222899
   H (  4)  3.414363  1.786365  1.032797

 Requested basis set is 6-311++G(d,p)
 There are 30 shells and 81 basis functions
 A cutoff of  1.0D-14 yielded    451 shell pairs
 There are      3383 function pairs (      3647 Cartesian)
 Smallest overlap matrix eigenvalue = 2.46E-04
 Guess MOs from SCF MO coefficient file

 -----------------------------------------------------------------------
  General SCF calculation program by
  Eric Jon Sundstrom, Paul Horn, Yuezhi Mao, Dmitri Zuev, Alec White,
  David Stuck, Shaama M.S., Shane Yost, Joonho Lee, David Small,
  Daniel Levine, Susi Lehtola, Hugh Burton, Evgeny Epifanovsky
 -----------------------------------------------------------------------
 Hartree-Fock
 using 4 threads for integral computing
 -------------------------------------------------------
 OpenMP Integral computing Module                
 Release: version 2.0, May 2017, Q-Chem Inc. Pleasanton 
 -------------------------------------------------------
 A restricted SCF calculation will be
 performed using DIIS
 SCF converges when DIIS error is below 1.0e-08
 ---------------------------------------
  Cycle       Energy         DIIS error
 ---------------------------------------
    1    -568.9234711880      3.84e-05  
    2    -568.9234725781      1.07e-05  
    3    -568.9234727507      6.28e-06  
    4    -568.9234727952      2.37e-06  
    5    -568.9234728121      1.21e-06  
    6    -568.9234728190      6.06e-07  
    7    -568.9234728210      2.20e-07  
    8    -568.9234728212      8.89e-08  
    9    -568.9234728213      3.43e-08  
   10    -568.9234728213      8.97e-09  Convergence criterion met
 ---------------------------------------
 SCF time:   CPU 2.53s  wall 3.00s 
 SCF   energy in the final basis set =     -568.9234728213
 Total energy in the final basis set =     -568.9234728213


 ------------------------------------------------------------------------------

   CCMAN2: suite of methods based on coupled cluster
           and equation of motion theories.

   Components:
   * libvmm-1.3-trunk
     by Evgeny Epifanovsky, Ilya Kaliman.
   * libtensor-2.5-trunk
     by Evgeny Epifanovsky, Michael Wormit, Dmitry Zuev, Sam Manzer, 
        Ilya Kaliman.
   * libcc-2.5-trunk
     by Evgeny Epifanovsky, Arik Landau, Tomasz Kus, Kirill Khistyaev, 
        Dmitry Zuev, Prashant Manohar, Xintian Feng, Anna Krylov, 
        Matthew Goldey, Alec White, Thomas Jagau, Kaushik Nanda, 
        Anastasia Gunina, Alexander Kunitsa, Joonho Lee.

   CCMAN original authors:
   Anna I. Krylov, C. David Sherrill, Steven R. Gwaltney,
   Edward F. C. Byrd (2000)
   Sergey V. Levchenko, Lyudmila V. Slipchenko, Tao Wang,
   Ana-Maria C. Cristian (2003)
   Piotr A. Pieniazek, C. Melania Oana, Evgeny Epifanovsky (2007)
   Prashant Manohar (2009)

 ------------------------------------------------------------------------------


 Allocating and initializing 3808MB of RAM...
 Calculation will run on 4 cores.


 Alpha MOs, Restricted
 -- Occupied --                  
-104.86  -15.73  -15.68  -10.58   -8.05   -8.05   -8.05   -1.43
  1 A     2 A     3 A     4 A     5 A     6 A     7 A     8 A                  
 -1.125  -0.898  -0.723  -0.655  -0.602  -0.471  -0.457  -0.436
  9 A    10 A    11 A    12 A    13 A    14 A    15 A    16 A                  
 -- Virtual --                   
  0.041   0.074   0.089   0.111   0.132   0.134   0.168   0.178
 17 A    18 A    19 A    20 A    21 A    22 A    23 A    24 A                  
  0.191   0.218   0.235   0.248   0.256   0.275   0.314   0.356
 25 A    26 A    27 A    28 A    29 A    30 A    31 A    32 A                  
  0.567   0.585   0.598   0.614   0.696   0.832   0.915   0.921
 33 A    34 A    35 A    36 A    37 A    38 A    39 A    40 A                  
  0.982   0.986   1.068   1.091   1.138   1.169   1.196   1.239
 41 A    42 A    43 A    44 A    45 A    46 A    47 A    48 A                  
  1.306   1.389   1.468   1.469   1.664   1.914   2.087   2.174
 49 A    50 A    51 A    52 A    53 A    54 A    55 A    56 A                  
  2.265   2.376   2.580   2.615   2.662   2.692   2.831   2.913
 57 A    58 A    59 A    60 A    61 A    62 A    63 A    64 A                  
  3.039   3.137   3.304   3.459   4.120   4.303   4.358   4.436
 65 A    66 A    67 A    68 A    69 A    70 A    71 A    72 A                  
  4.846   5.396  10.318  26.635  26.669  27.090  36.631  37.080
 73 A    74 A    75 A    76 A    77 A    78 A    79 A    80 A                  
219.159
 81 A                                                                          

 Beta MOs, Restricted
 -- Occupied --                  
-104.86  -15.73  -15.68  -10.58   -8.05   -8.05   -8.05   -1.43
  1 A     2 A     3 A     4 A     5 A     6 A     7 A     8 A                  
 -1.125  -0.898  -0.723  -0.655  -0.602  -0.471  -0.457  -0.436
  9 A    10 A    11 A    12 A    13 A    14 A    15 A    16 A                  
 -- Virtual --                   
  0.041   0.074   0.089   0.111   0.132   0.134   0.168   0.178
 17 A    18 A    19 A    20 A    21 A    22 A    23 A    24 A                  
  0.191   0.218   0.235   0.248   0.256   0.275   0.314   0.356
 25 A    26 A    27 A    28 A    29 A    30 A    31 A    32 A                  
  0.567   0.585   0.598   0.614   0.696   0.832   0.915   0.921
 33 A    34 A    35 A    36 A    37 A    38 A    39 A    40 A                  
  0.982   0.986   1.068   1.091   1.138   1.169   1.196   1.239
 41 A    42 A    43 A    44 A    45 A    46 A    47 A    48 A                  
  1.306   1.389   1.468   1.469   1.664   1.914   2.087   2.174
 49 A    50 A    51 A    52 A    53 A    54 A    55 A    56 A                  
  2.265   2.376   2.580   2.615   2.662   2.692   2.831   2.913
 57 A    58 A    59 A    60 A    61 A    62 A    63 A    64 A                  
  3.039   3.137   3.304   3.459   4.120   4.303   4.358   4.436
 65 A    66 A    67 A    68 A    69 A    70 A    71 A    72 A                  
  4.846   5.396  10.318  26.635  26.669  27.090  36.631  37.080
 73 A    74 A    75 A    76 A    77 A    78 A    79 A    80 A                  
219.159
 81 A                                                                          

 Occupation and symmetry of molecular orbitals

 Point group: C1 (1 irreducible representation).

                           A     All 
 -------------------------------------
 All molecular orbitals:
  - Alpha                  81    81  
  - Beta                   81    81  
 -------------------------------------
 Alpha orbitals:
  - Frozen occupied        7     7   
  - Active occupied        9     9   
  - Active virtual         65    65  
  - Frozen virtual         0     0   
 -------------------------------------
 Beta orbitals:
  - Frozen occupied        7     7   
  - Active occupied        9     9   
  - Active virtual         65    65  
  - Frozen virtual         0     0   
 -------------------------------------

 Import integrals:   CPU 0.00 s  wall 0.00 s

 Import integrals:   CPU 5.89 s  wall 16.68 s

 MP2 amplitudes:   CPU 0.03 s  wall 0.62 s

Running a double precision version
           CCSD T amplitudes will be solved using DIIS.

           Start     Size      MaxIter   EConv     TConv     
           3         7         100       1.00e-07  1.00e-05  
 ------------------------------------------------------------------------------
           Energy (a.u.)   Ediff      Tdiff       Comment
 ------------------------------------------------------------------------------
          -569.41552535                           
     1    -569.41489607   6.29e-04   6.74e-01     
     2    -569.43242433   1.75e-02   8.86e-02     
     3    -569.43265423   2.30e-04   3.66e-02     
     4    -569.43464517   1.99e-03   1.13e-02     Switched to DIIS steps.
     5    -569.43535307   7.08e-04   1.00e-02     
     6    -569.43539838   4.53e-05   1.87e-03     
     7    -569.43540663   8.25e-06   1.09e-03     
     8    -569.43541246   5.82e-06   4.79e-04     
     9    -569.43541507   2.61e-06   2.60e-04     
    10    -569.43541528   2.10e-07   6.60e-05     
    11    -569.43541507   2.07e-07   2.86e-05     
    12    -569.43541508   1.49e-08   7.79e-06     
 ------------------------------------------------------------------------------
          -569.43541508                           CCSD T converged.

End of double precision
 SCF energy                 = -568.92347282
 MP2 energy                 = -569.41552535
 CCSD correlation energy     =   -0.51194226
 CCSD total energy           = -569.43541508

 CCSD  T1^2 = 0.0092  T2^2 = 0.1966  Leading amplitudes:

 Amplitude    Orbitals with energies
 -0.0273       15 (A) A                  ->    18 (A) A                   
              -0.4573                          0.0741                     
 -0.0273       15 (A) B                  ->    18 (A) B                   
              -0.4573                          0.0741                     
  0.0169       13 (A) A                  ->    39 (A) A                   
              -0.6025                          0.9149                     
  0.0169       13 (A) B                  ->    39 (A) B                   
              -0.6025                          0.9149                     

 Amplitude    Orbitals with energies
 -0.0892       13 (A) A      13 (A) B    ->    18 (A) A      18 (A) B     
              -0.6025       -0.6025            0.0741        0.0741       
  0.0892       13 (A) A      13 (A) B    ->    18 (A) B      18 (A) A     
              -0.6025       -0.6025            0.0741        0.0741       
  0.0892       13 (A) B      13 (A) A    ->    18 (A) A      18 (A) B     
              -0.6025       -0.6025            0.0741        0.0741       
 -0.0892       13 (A) B      13 (A) A    ->    18 (A) B      18 (A) A     
              -0.6025       -0.6025            0.0741        0.0741       

 Computing CCSD intemediates for later calculations in double precision
 Finished.

Running a double precision version
           CCSD Lambda amplitudes will be solved using DIIS.
           Start     Size      MaxIter   EConv     LConv     
           3         7         100       1.00e-07  1.00e-05  
 ------------------------------------------------------------------------------
            Enorm      Ldiff       Comment
 ------------------------------------------------------------------------------
     1     4.25e-02   3.36e-02     
     2     9.78e-03   3.59e-03     
     3     4.07e-03   1.63e-03     
     4     2.52e-03   8.71e-04     Switched to DIIS steps.
     5     1.04e-03   5.06e-04     
     6     5.26e-04   1.91e-04     
     7     1.98e-04   5.00e-05     
     8     6.67e-05   3.88e-06     
     9     1.85e-05   5.07e-06     
    10     6.94e-06   1.11e-06     
    11     2.66e-06   2.16e-07     
    12     1.25e-06   5.62e-08     
    13     5.81e-07   7.11e-08     
    14     2.55e-07   7.87e-09     
    15     1.39e-07   1.61e-08     
    16     5.65e-08   3.57e-09     
 ------------------------------------------------------------------------------
                                   CCSD Lambda converged.

 Computing density matrices in double precision...
           Orbital response amplitudes will be solved using DIIS.
           Start     Size      MaxIter   EConv     LConv     
           3         7         100       1.00e-06  1.00e-06  
 ------------------------------------------------------------------------------
            Enorm      Ldiff       Comment
 ------------------------------------------------------------------------------
     1     6.69e-02   3.69e-03     
     2     5.92e-02   2.96e-03     
     3     7.73e-02   1.84e-02     
     4     1.16e-02   3.15e-02     Switched to DIIS steps.
     5     1.68e-03   1.37e-03     
     6     7.12e-04   7.86e-05     
     7     2.23e-04   5.86e-05     
     8     5.06e-05   2.78e-05     
     9     1.14e-05   5.88e-06     
    10     4.13e-06   7.95e-07     
    11     1.07e-06   3.19e-08     
    12     2.75e-07   1.18e-07     
 ------------------------------------------------------------------------------
                                   Orbital response converged.

 Computing density matrices... Done.
 CCSD calculation:   CPU 141.91 s  wall 42.12 s

Current path: /canmo/ccsd/grad/
/g1_bb_aa
/g1_bb_bb
/g1_o1o1
/g1_o1o2
/g1_o1v1
/g1_o2v1
/g1_v1v1
/g1p_bb_aa
/g1p_bb_bb
/g1s_bb_aa
/g1s_bb_bb
/g2_o1o1o1o1
/g2_o1o1o1v1
/g2_o1o1v1v1
/g2_o1v1o1v1
/g2_o1v1v1v1
/g2_v1v1v1v1
/w_bb_aa
/w_bb_bb
 Transferring MO TPDM to AO TPDM
 Transferring g2_o1o1o1o1
 Transferring g2_o1o1o1v1
 Transferring g2_o1o1v1v1
 Transferring g2_o1v1o1v1
 Transferring g2_o1v1v1v1
 Transferring g2_v1v1v1v1
 Adding separable TPDM
 Computing TPDM gradient
 --------------------------------------------------------
 2e gradient
  Atom          X               Y               Z
 --------------------------------------------------------
    1        -14.613595        2.856114       -0.000000  
    2          1.002291      -13.292210       -0.000000  
    3         10.225423       11.526439       -0.000000  
    4          3.385881       -1.090344        0.000000  
 --------------------------------------------------------
 --------------------------------------------------------
 Final gradient
  Atom          X               Y               Z
 --------------------------------------------------------
    1        -14.613595        2.856114       -0.000000  
    2          1.002291      -13.292210       -0.000000  
    3         10.225423       11.526439       -0.000000  
    4          3.385881       -1.090344        0.000000  
 --------------------------------------------------------
 Analytic gradient from two-electron contribution:   CPU 99.80 s  wall 78.51 s

 Total ccman2 time:   CPU 253.44 s  wall 149.22 s


 --------------------------------------------------------------

                    Orbital Energies (a.u.)
 --------------------------------------------------------------

 Alpha MOs
 -- Occupied --
******* -15.732 -15.676 -10.584  -8.052  -8.049  -8.048  -1.434
 -1.125  -0.898  -0.723  -0.655  -0.602  -0.471  -0.457  -0.436
 -- Virtual --
  0.041   0.074   0.089   0.111   0.132   0.134   0.168   0.178
  0.191   0.218   0.235   0.248   0.256   0.275   0.314   0.356
  0.567   0.585   0.598   0.614   0.696   0.832   0.915   0.921
  0.982   0.986   1.068   1.091   1.138   1.169   1.196   1.239
  1.306   1.389   1.468   1.469   1.664   1.914   2.087   2.174
  2.265   2.376   2.580   2.615   2.662   2.692   2.831   2.913
  3.039   3.137   3.304   3.459   4.120   4.303   4.358   4.436
  4.846   5.396  10.318  26.635  26.669  27.090  36.631  37.080
219.159
 --------------------------------------------------------------

          Ground-State Mulliken Net Atomic Charges

     Atom                 Charge (a.u.)
  ----------------------------------------
      1 Cl                   -0.080024
      2 N                     0.084417
      3 N                    -0.248467
      4 H                     0.244073
  ----------------------------------------
  Sum of atomic charges =     0.000000

 -----------------------------------------------------------------
                    Cartesian Multipole Moments
 -----------------------------------------------------------------
    Charge (ESU x 10^10)
                 0.0000
    Dipole Moment (Debye)
         X      -1.9983      Y       0.4080      Z      -0.0000
       Tot       2.0395
    Quadrupole Moments (Debye-Ang)
        XX     -18.3991     XY      -1.5478     YY     -27.0400
        XZ       0.0000     YZ      -0.0000     ZZ     -24.2890
    Octopole Moments (Debye-Ang^2)
       XXX     -13.3706    XXY       1.4329    XYY       2.3789
       YYY       0.1475    XXZ       0.0000    XYZ       0.0000
       YYZ       0.0000    XZZ      -0.8335    YZZ       0.2218
       ZZZ       0.0000
    Hexadecapole Moments (Debye-Ang^3)
      XXXX    -158.0407   XXXY      -8.3309   XXYY     -45.1153
      XYYY      -1.4617   YYYY     -47.7227   XXXZ       0.0000
      XXYZ      -0.0000   XYYZ      -0.0000   YYYZ      -0.0000
      XXZZ     -39.2798   XYZZ      -0.2964   YYZZ     -11.7543
      XZZZ      -0.0000   YZZZ      -0.0000   ZZZZ     -25.6762
 -----------------------------------------------------------------
 DrvMan completing analytic gradient of the correlated energy
 Correlated dipole moment
            1
    1  -0.7861823
    2   0.1605133
    3  -0.0000000
 Energy read as -569.435415084
 Full Analytical Gradient: (in a.u., or Hartree/Bohr)
             1             2             3             4
    1   -0.00019692   -0.00063792    0.00139930   -0.00056446
    2   -0.00003774   -0.00061254    0.00029638    0.00035390
    3    0.00000001   -0.00000000    0.00000001   -0.00000002
 Gradient time:  CPU 0.25 s  wall 1.58 s
 ----------------------------------------------------------------
             Standard Nuclear Orientation (Angstroms)
    I     Atom           X                Y                Z
 ----------------------------------------------------------------
    1      Cl      1.0195371265    -0.0701280497     0.0000000000
    2      N      -0.6650428732     0.5403668022    -0.0000000000
    3      N      -1.4703388900    -0.3816941791     0.0000000000
    4      H      -2.3914588074     0.0814684829    -0.0000000000
 ----------------------------------------------------------------
 Nuclear Repulsion Energy =    89.7222138492 hartrees
 There are       16 alpha and       16 beta electrons

                       Distance Matrix (Angstroms)
             Cl(  1)   N (  2)   N (  3)
   N (  2)  1.791791
   N (  3)  2.509294  1.224213
   H (  4)  3.414363  1.786365  1.031010

 Requested basis set is 6-311++G(d,p)
 There are 30 shells and 81 basis functions
 A cutoff of  1.0D-14 yielded    451 shell pairs
 There are      3383 function pairs (      3647 Cartesian)
 Smallest overlap matrix eigenvalue = 2.47E-04
 Guess MOs from SCF MO coefficient file

 -----------------------------------------------------------------------
  General SCF calculation program by
  Eric Jon Sundstrom, Paul Horn, Yuezhi Mao, Dmitri Zuev, Alec White,
  David Stuck, Shaama M.S., Shane Yost, Joonho Lee, David Small,
  Daniel Levine, Susi Lehtola, Hugh Burton, Evgeny Epifanovsky
 -----------------------------------------------------------------------
 Hartree-Fock
 using 4 threads for integral computing
 -------------------------------------------------------
 OpenMP Integral computing Module                
 Release: version 2.0, May 2017, Q-Chem Inc. Pleasanton 
 -------------------------------------------------------
 A restricted SCF calculation will be
 performed using DIIS
 SCF converges when DIIS error is below 1.0e-08
 ---------------------------------------
  Cycle       Energy         DIIS error
 ---------------------------------------
    1    -568.9233670329      6.16e-05  
    2    -568.9233699514      1.64e-05  
    3    -568.9233701921      1.01e-05  
    4    -568.9233702695      2.34e-06  
    5    -568.9233702778      7.74e-07  
    6    -568.9233702790      2.86e-07  
    7    -568.9233702792      1.12e-07  
    8    -568.9233702792      3.56e-08  
    9    -568.9233702792      1.01e-08  
   10    -568.9233702792      3.08e-09  Convergence criterion met
 ---------------------------------------
 SCF time:   CPU 2.57s  wall 4.00s 
 SCF   energy in the final basis set =     -568.9233702792
 Total energy in the final basis set =     -568.9233702792


 ------------------------------------------------------------------------------

   CCMAN2: suite of methods based on coupled cluster
           and equation of motion theories.

   Components:
   * libvmm-1.3-trunk
     by Evgeny Epifanovsky, Ilya Kaliman.
   * libtensor-2.5-trunk
     by Evgeny Epifanovsky, Michael Wormit, Dmitry Zuev, Sam Manzer, 
        Ilya Kaliman.
   * libcc-2.5-trunk
     by Evgeny Epifanovsky, Arik Landau, Tomasz Kus, Kirill Khistyaev, 
        Dmitry Zuev, Prashant Manohar, Xintian Feng, Anna Krylov, 
        Matthew Goldey, Alec White, Thomas Jagau, Kaushik Nanda, 
        Anastasia Gunina, Alexander Kunitsa, Joonho Lee.

   CCMAN original authors:
   Anna I. Krylov, C. David Sherrill, Steven R. Gwaltney,
   Edward F. C. Byrd (2000)
   Sergey V. Levchenko, Lyudmila V. Slipchenko, Tao Wang,
   Ana-Maria C. Cristian (2003)
   Piotr A. Pieniazek, C. Melania Oana, Evgeny Epifanovsky (2007)
   Prashant Manohar (2009)

 ------------------------------------------------------------------------------


 Allocating and initializing 3808MB of RAM...
 Calculation will run on 4 cores.


 Alpha MOs, Restricted
 -- Occupied --                  
-104.86  -15.73  -15.68  -10.58   -8.05   -8.05   -8.05   -1.43
  1 A     2 A     3 A     4 A     5 A     6 A     7 A     8 A                  
 -1.125  -0.899  -0.723  -0.654  -0.602  -0.472  -0.457  -0.436
  9 A    10 A    11 A    12 A    13 A    14 A    15 A    16 A                  
 -- Virtual --                   
  0.042   0.074   0.089   0.111   0.132   0.134   0.168   0.178
 17 A    18 A    19 A    20 A    21 A    22 A    23 A    24 A                  
  0.191   0.218   0.235   0.248   0.256   0.275   0.314   0.356
 25 A    26 A    27 A    28 A    29 A    30 A    31 A    32 A                  
  0.566   0.585   0.598   0.614   0.697   0.832   0.915   0.921
 33 A    34 A    35 A    36 A    37 A    38 A    39 A    40 A                  
  0.982   0.985   1.068   1.091   1.138   1.168   1.196   1.239
 41 A    42 A    43 A    44 A    45 A    46 A    47 A    48 A                  
  1.306   1.389   1.468   1.469   1.664   1.913   2.089   2.174
 49 A    50 A    51 A    52 A    53 A    54 A    55 A    56 A                  
  2.266   2.376   2.580   2.615   2.660   2.692   2.830   2.913
 57 A    58 A    59 A    60 A    61 A    62 A    63 A    64 A                  
  3.037   3.137   3.304   3.459   4.119   4.303   4.358   4.434
 65 A    66 A    67 A    68 A    69 A    70 A    71 A    72 A                  
  4.847   5.398  10.317  26.635  26.669  27.090  36.632  37.075
 73 A    74 A    75 A    76 A    77 A    78 A    79 A    80 A                  
219.158
 81 A                                                                          

 Beta MOs, Restricted
 -- Occupied --                  
-104.86  -15.73  -15.68  -10.58   -8.05   -8.05   -8.05   -1.43
  1 A     2 A     3 A     4 A     5 A     6 A     7 A     8 A                  
 -1.125  -0.899  -0.723  -0.654  -0.602  -0.472  -0.457  -0.436
  9 A    10 A    11 A    12 A    13 A    14 A    15 A    16 A                  
 -- Virtual --                   
  0.042   0.074   0.089   0.111   0.132   0.134   0.168   0.178
 17 A    18 A    19 A    20 A    21 A    22 A    23 A    24 A                  
  0.191   0.218   0.235   0.248   0.256   0.275   0.314   0.356
 25 A    26 A    27 A    28 A    29 A    30 A    31 A    32 A                  
  0.566   0.585   0.598   0.614   0.697   0.832   0.915   0.921
 33 A    34 A    35 A    36 A    37 A    38 A    39 A    40 A                  
  0.982   0.985   1.068   1.091   1.138   1.168   1.196   1.239
 41 A    42 A    43 A    44 A    45 A    46 A    47 A    48 A                  
  1.306   1.389   1.468   1.469   1.664   1.913   2.089   2.174
 49 A    50 A    51 A    52 A    53 A    54 A    55 A    56 A                  
  2.266   2.376   2.580   2.615   2.660   2.692   2.830   2.913
 57 A    58 A    59 A    60 A    61 A    62 A    63 A    64 A                  
  3.037   3.137   3.304   3.459   4.119   4.303   4.358   4.434
 65 A    66 A    67 A    68 A    69 A    70 A    71 A    72 A                  
  4.847   5.398  10.317  26.635  26.669  27.090  36.632  37.075
 73 A    74 A    75 A    76 A    77 A    78 A    79 A    80 A                  
219.158
 81 A                                                                          

 Occupation and symmetry of molecular orbitals

 Point group: C1 (1 irreducible representation).

                           A     All 
 -------------------------------------
 All molecular orbitals:
  - Alpha                  81    81  
  - Beta                   81    81  
 -------------------------------------
 Alpha orbitals:
  - Frozen occupied        7     7   
  - Active occupied        9     9   
  - Active virtual         65    65  
  - Frozen virtual         0     0   
 -------------------------------------
 Beta orbitals:
  - Frozen occupied        7     7   
  - Active occupied        9     9   
  - Active virtual         65    65  
  - Frozen virtual         0     0   
 -------------------------------------

 Import integrals:   CPU 0.00 s  wall 0.04 s

 Import integrals:   CPU 5.97 s  wall 26.83 s

 MP2 amplitudes:   CPU 0.04 s  wall 0.38 s

Running a double precision version
           CCSD T amplitudes will be solved using DIIS.

           Start     Size      MaxIter   EConv     TConv     
           3         7         100       1.00e-07  1.00e-05  
 ------------------------------------------------------------------------------
           Energy (a.u.)   Ediff      Tdiff       Comment
 ------------------------------------------------------------------------------
          -569.41555319                           
     1    -569.41486157   6.92e-04   6.74e-01     
     2    -569.43242705   1.76e-02   8.86e-02     
     3    -569.43264701   2.20e-04   3.67e-02     
     4    -569.43464273   2.00e-03   1.13e-02     Switched to DIIS steps.
     5    -569.43535293   7.10e-04   1.00e-02     
     6    -569.43539847   4.55e-05   1.88e-03     
     7    -569.43540675   8.28e-06   1.10e-03     
     8    -569.43541261   5.86e-06   4.80e-04     
     9    -569.43541524   2.63e-06   2.62e-04     
    10    -569.43541546   2.12e-07   6.63e-05     
    11    -569.43541525   2.06e-07   2.87e-05     
    12    -569.43541527   1.55e-08   7.84e-06     
 ------------------------------------------------------------------------------
          -569.43541527                           CCSD T converged.

End of double precision
 SCF energy                 = -568.92337028
 MP2 energy                 = -569.41555319
 CCSD correlation energy     =   -0.51204499
 CCSD total energy           = -569.43541527

 CCSD  T1^2 = 0.0093  T2^2 = 0.1967  Leading amplitudes:

 Amplitude    Orbitals with energies
 -0.0274       15 (A) A                  ->    18 (A) A                   
              -0.4573                          0.0738                     
 -0.0274       15 (A) B                  ->    18 (A) B                   
              -0.4573                          0.0738                     
  0.0169       13 (A) A                  ->    39 (A) A                   
              -0.6020                          0.9152                     
  0.0169       13 (A) B                  ->    39 (A) B                   
              -0.6020                          0.9152                     

 Amplitude    Orbitals with energies
 -0.0894       13 (A) A      13 (A) B    ->    18 (A) A      18 (A) B     
              -0.6020       -0.6020            0.0738        0.0738       
  0.0894       13 (A) A      13 (A) B    ->    18 (A) B      18 (A) A     
              -0.6020       -0.6020            0.0738        0.0738       
  0.0894       13 (A) B      13 (A) A    ->    18 (A) A      18 (A) B     
              -0.6020       -0.6020            0.0738        0.0738       
 -0.0894       13 (A) B      13 (A) A    ->    18 (A) B      18 (A) A     
              -0.6020       -0.6020            0.0738        0.0738       

 Computing CCSD intemediates for later calculations in double precision
 Finished.

Running a double precision version
           CCSD Lambda amplitudes will be solved using DIIS.
           Start     Size      MaxIter   EConv     LConv     
           3         7         100       1.00e-07  1.00e-05  
 ------------------------------------------------------------------------------
            Enorm      Ldiff       Comment
 ------------------------------------------------------------------------------
     1     4.26e-02   3.36e-02     
     2     9.80e-03   3.60e-03     
     3     4.08e-03   1.63e-03     
     4     2.52e-03   8.73e-04     Switched to DIIS steps.
     5     1.04e-03   5.08e-04     
     6     5.27e-04   1.92e-04     
     7     1.99e-04   5.04e-05     
     8     6.71e-05   3.83e-06     
     9     1.86e-05   5.09e-06     
    10     6.99e-06   1.13e-06     
    11     2.68e-06   2.18e-07     
    12     1.26e-06   5.66e-08     
    13     5.88e-07   7.15e-08     
    14     2.58e-07   7.84e-09     
    15     1.40e-07   1.63e-08     
    16     5.71e-08   3.59e-09     
 ------------------------------------------------------------------------------
                                   CCSD Lambda converged.

 Computing density matrices in double precision...
           Orbital response amplitudes will be solved using DIIS.
           Start     Size      MaxIter   EConv     LConv     
           3         7         100       1.00e-06  1.00e-06  
 ------------------------------------------------------------------------------
            Enorm      Ldiff       Comment
 ------------------------------------------------------------------------------
     1     6.70e-02   3.65e-03     
     2     5.94e-02   2.90e-03     
     3     7.78e-02   1.86e-02     
     4     1.16e-02   3.18e-02     Switched to DIIS steps.
     5     1.70e-03   1.39e-03     
     6     7.12e-04   7.90e-05     
     7     2.24e-04   5.86e-05     
     8     5.08e-05   2.79e-05     
     9     1.14e-05   5.88e-06     
    10     4.17e-06   7.93e-07     
    11     1.08e-06   2.86e-08     
    12     2.78e-07   1.18e-07     
 ------------------------------------------------------------------------------
                                   Orbital response converged.

 Computing density matrices... Done.
 CCSD calculation:   CPU 141.65 s  wall 41.33 s

Current path: /canmo/ccsd/grad/
/g1_bb_aa
/g1_bb_bb
/g1_o1o1
/g1_o1o2
/g1_o1v1
/g1_o2v1
/g1_v1v1
/g1p_bb_aa
/g1p_bb_bb
/g1s_bb_aa
/g1s_bb_bb
/g2_o1o1o1o1
/g2_o1o1o1v1
/g2_o1o1v1v1
/g2_o1v1o1v1
/g2_o1v1v1v1
/g2_v1v1v1v1
/w_bb_aa
/w_bb_bb
 Transferring MO TPDM to AO TPDM
 Transferring g2_o1o1o1o1
 Transferring g2_o1o1o1v1
 Transferring g2_o1o1v1v1
 Transferring g2_o1v1o1v1
 Transferring g2_o1v1v1v1
 Transferring g2_v1v1v1v1
 Adding separable TPDM
 Computing TPDM gradient
 --------------------------------------------------------
 2e gradient
  Atom          X               Y               Z
 --------------------------------------------------------
    1        -14.613091        2.856206       -0.000000  
    2          1.000233      -13.266039       -0.000000  
    3         10.223919       11.501195       -0.000000  
    4          3.388939       -1.091363        0.000000  
 --------------------------------------------------------
 --------------------------------------------------------
 Final gradient
  Atom          X               Y               Z
 --------------------------------------------------------
    1        -14.613091        2.856206       -0.000000  
    2          1.000233      -13.266039       -0.000000  
    3         10.223919       11.501195       -0.000000  
    4          3.388939       -1.091363        0.000000  
 --------------------------------------------------------
 Analytic gradient from two-electron contribution:   CPU 100.14 s  wall 83.88 s

 Total ccman2 time:   CPU 253.26 s  wall 161.89 s


 --------------------------------------------------------------

                    Orbital Energies (a.u.)
 --------------------------------------------------------------

 Alpha MOs
 -- Occupied --
******* -15.732 -15.675 -10.584  -8.052  -8.049  -8.049  -1.433
 -1.125  -0.899  -0.723  -0.654  -0.602  -0.472  -0.457  -0.436
 -- Virtual --
  0.042   0.074   0.089   0.111   0.132   0.134   0.168   0.178
  0.191   0.218   0.235   0.248   0.256   0.275   0.314   0.356
  0.566   0.585   0.598   0.614   0.697   0.832   0.915   0.921
  0.982   0.985   1.068   1.091   1.138   1.168   1.196   1.239
  1.306   1.389   1.468   1.469   1.664   1.913   2.089   2.174
  2.266   2.376   2.580   2.615   2.660   2.692   2.830   2.913
  3.037   3.137   3.304   3.459   4.119   4.303   4.358   4.434
  4.847   5.398  10.317  26.635  26.669  27.090  36.632  37.075
219.158
 --------------------------------------------------------------

          Ground-State Mulliken Net Atomic Charges

     Atom                 Charge (a.u.)
  ----------------------------------------
      1 Cl                   -0.079472
      2 N                     0.084038
      3 N                    -0.248896
      4 H                     0.244330
  ----------------------------------------
  Sum of atomic charges =     0.000000

 -----------------------------------------------------------------
                    Cartesian Multipole Moments
 -----------------------------------------------------------------
    Charge (ESU x 10^10)
                -0.0000
    Dipole Moment (Debye)
         X      -1.9921      Y       0.4090      Z       0.0000
       Tot       2.0337
    Quadrupole Moments (Debye-Ang)
        XX     -18.3955     XY      -1.5510     YY     -27.0431
        XZ      -0.0000     YZ      -0.0000     ZZ     -24.2900
    Octopole Moments (Debye-Ang^2)
       XXX     -13.3303    XXY       1.4429    XYY       2.3969
       YYY       0.1494    XXZ       0.0000    XYZ       0.0000
       YYZ       0.0000    XZZ      -0.8188    YZZ       0.2220
       ZZZ       0.0000
    Hexadecapole Moments (Debye-Ang^3)
      XXXX    -158.1399   XXXY      -8.3594   XXYY     -45.1542
      XYYY      -1.4827   YYYY     -47.7322   XXXZ       0.0000
      XXYZ      -0.0000   XYYZ      -0.0000   YYYZ      -0.0000
      XXZZ     -39.3047   XYZZ      -0.3021   YYZZ     -11.7564
      XZZZ      -0.0000   YZZZ      -0.0000   ZZZZ     -25.6788
 -----------------------------------------------------------------
 DrvMan completing analytic gradient of the correlated energy
 Correlated dipole moment
            1
    1  -0.7837650
    2   0.1608934
    3   0.0000000
 Energy read as -569.435415266
 Full Analytical Gradient: (in a.u., or Hartree/Bohr)
             1             2             3             4
    1    0.00013528    0.00062528   -0.00131101    0.00055045
    2    0.00003776    0.00057706   -0.00027471   -0.00034011
    3    0.00000000   -0.00000000    0.00000000   -0.00000000
 Gradient time:  CPU 0.24 s  wall 2.08 s
 ----------------------------------------------------------------
             Standard Nuclear Orientation (Angstroms)
    I     Atom           X                Y                Z
 ----------------------------------------------------------------
    1      Cl      1.0195371265    -0.0701280497     0.0000000000
    2      N      -0.6650428732     0.5403668022    -0.0000000000
    3      N      -1.4693388900    -0.3806941791     0.0000000000
    4      H      -2.3914588074     0.0814684829    -0.0000000000
 ----------------------------------------------------------------
 Nuclear Repulsion Energy =    89.7562728571 hartrees
 There are       16 alpha and       16 beta electrons

                       Distance Matrix (Angstroms)
             Cl(  1)   N (  2)   N (  3)
   N (  2)  1.791791
   N (  3)  2.508178  1.222802
   H (  4)  3.414363  1.786365  1.031455

 Requested basis set is 6-311++G(d,p)
 There are 30 shells and 81 basis functions
 A cutoff of  1.0D-14 yielded    451 shell pairs
 There are      3383 function pairs (      3647 Cartesian)
 Smallest overlap matrix eigenvalue = 2.45E-04
 Guess MOs from SCF MO coefficient file

 -----------------------------------------------------------------------
  General SCF calculation program by
  Eric Jon Sundstrom, Paul Horn, Yuezhi Mao, Dmitri Zuev, Alec White,
  David Stuck, Shaama M.S., Shane Yost, Joonho Lee, David Small,
  Daniel Levine, Susi Lehtola, Hugh Burton, Evgeny Epifanovsky
 -----------------------------------------------------------------------
 Hartree-Fock
 using 4 threads for integral computing
 -------------------------------------------------------
 OpenMP Integral computing Module                
 Release: version 2.0, May 2017, Q-Chem Inc. Pleasanton 
 -------------------------------------------------------
 A restricted SCF calculation will be
 performed using DIIS
 SCF converges when DIIS error is below 1.0e-08
 ---------------------------------------
  Cycle       Energy         DIIS error
 ---------------------------------------
    1    -568.9235226120      4.83e-05  
    2    -568.9235242951      1.27e-05  
    3    -568.9235244569      6.68e-06  
    4    -568.9235244959      1.85e-06  
    5    -568.9235245009      8.58e-07  
    6    -568.9235245020      2.85e-07  
    7    -568.9235245023      1.14e-07  
    8    -568.9235245023      3.12e-08  
    9    -568.9235245023      7.93e-09  Convergence criterion met
 ---------------------------------------
 SCF time:   CPU 2.24s  wall 4.00s 
 SCF   energy in the final basis set =     -568.9235245023
 Total energy in the final basis set =     -568.9235245023


 ------------------------------------------------------------------------------

   CCMAN2: suite of methods based on coupled cluster
           and equation of motion theories.

   Components:
   * libvmm-1.3-trunk
     by Evgeny Epifanovsky, Ilya Kaliman.
   * libtensor-2.5-trunk
     by Evgeny Epifanovsky, Michael Wormit, Dmitry Zuev, Sam Manzer, 
        Ilya Kaliman.
   * libcc-2.5-trunk
     by Evgeny Epifanovsky, Arik Landau, Tomasz Kus, Kirill Khistyaev, 
        Dmitry Zuev, Prashant Manohar, Xintian Feng, Anna Krylov, 
        Matthew Goldey, Alec White, Thomas Jagau, Kaushik Nanda, 
        Anastasia Gunina, Alexander Kunitsa, Joonho Lee.

   CCMAN original authors:
   Anna I. Krylov, C. David Sherrill, Steven R. Gwaltney,
   Edward F. C. Byrd (2000)
   Sergey V. Levchenko, Lyudmila V. Slipchenko, Tao Wang,
   Ana-Maria C. Cristian (2003)
   Piotr A. Pieniazek, C. Melania Oana, Evgeny Epifanovsky (2007)
   Prashant Manohar (2009)

 ------------------------------------------------------------------------------


 Allocating and initializing 3808MB of RAM...
 Calculation will run on 4 cores.


 Alpha MOs, Restricted
 -- Occupied --                  
-104.86  -15.73  -15.68  -10.58   -8.05   -8.05   -8.05   -1.43
  1 A     2 A     3 A     4 A     5 A     6 A     7 A     8 A                  
 -1.125  -0.899  -0.723  -0.655  -0.602  -0.471  -0.457  -0.436
  9 A    10 A    11 A    12 A    13 A    14 A    15 A    16 A                  
 -- Virtual --                   
  0.041   0.074   0.089   0.111   0.132   0.134   0.168   0.178
 17 A    18 A    19 A    20 A    21 A    22 A    23 A    24 A                  
  0.191   0.218   0.235   0.248   0.256   0.275   0.314   0.356
 25 A    26 A    27 A    28 A    29 A    30 A    31 A    32 A                  
  0.567   0.585   0.598   0.614   0.697   0.832   0.915   0.921
 33 A    34 A    35 A    36 A    37 A    38 A    39 A    40 A                  
  0.982   0.986   1.068   1.091   1.138   1.169   1.196   1.239
 41 A    42 A    43 A    44 A    45 A    46 A    47 A    48 A                  
  1.306   1.389   1.468   1.469   1.664   1.914   2.088   2.174
 49 A    50 A    51 A    52 A    53 A    54 A    55 A    56 A                  
  2.266   2.376   2.580   2.616   2.662   2.692   2.830   2.913
 57 A    58 A    59 A    60 A    61 A    62 A    63 A    64 A                  
  3.039   3.137   3.305   3.460   4.120   4.303   4.359   4.436
 65 A    66 A    67 A    68 A    69 A    70 A    71 A    72 A                  
  4.847   5.397  10.318  26.635  26.669  27.090  36.631  37.080
 73 A    74 A    75 A    76 A    77 A    78 A    79 A    80 A                  
219.159
 81 A                                                                          

 Beta MOs, Restricted
 -- Occupied --                  
-104.86  -15.73  -15.68  -10.58   -8.05   -8.05   -8.05   -1.43
  1 A     2 A     3 A     4 A     5 A     6 A     7 A     8 A                  
 -1.125  -0.899  -0.723  -0.655  -0.602  -0.471  -0.457  -0.436
  9 A    10 A    11 A    12 A    13 A    14 A    15 A    16 A                  
 -- Virtual --                   
  0.041   0.074   0.089   0.111   0.132   0.134   0.168   0.178
 17 A    18 A    19 A    20 A    21 A    22 A    23 A    24 A                  
  0.191   0.218   0.235   0.248   0.256   0.275   0.314   0.356
 25 A    26 A    27 A    28 A    29 A    30 A    31 A    32 A                  
  0.567   0.585   0.598   0.614   0.697   0.832   0.915   0.921
 33 A    34 A    35 A    36 A    37 A    38 A    39 A    40 A                  
  0.982   0.986   1.068   1.091   1.138   1.169   1.196   1.239
 41 A    42 A    43 A    44 A    45 A    46 A    47 A    48 A                  
  1.306   1.389   1.468   1.469   1.664   1.914   2.088   2.174
 49 A    50 A    51 A    52 A    53 A    54 A    55 A    56 A                  
  2.266   2.376   2.580   2.616   2.662   2.692   2.830   2.913
 57 A    58 A    59 A    60 A    61 A    62 A    63 A    64 A                  
  3.039   3.137   3.305   3.460   4.120   4.303   4.359   4.436
 65 A    66 A    67 A    68 A    69 A    70 A    71 A    72 A                  
  4.847   5.397  10.318  26.635  26.669  27.090  36.631  37.080
 73 A    74 A    75 A    76 A    77 A    78 A    79 A    80 A                  
219.159
 81 A                                                                          

 Occupation and symmetry of molecular orbitals

 Point group: C1 (1 irreducible representation).

                           A     All 
 -------------------------------------
 All molecular orbitals:
  - Alpha                  81    81  
  - Beta                   81    81  
 -------------------------------------
 Alpha orbitals:
  - Frozen occupied        7     7   
  - Active occupied        9     9   
  - Active virtual         65    65  
  - Frozen virtual         0     0   
 -------------------------------------
 Beta orbitals:
  - Frozen occupied        7     7   
  - Active occupied        9     9   
  - Active virtual         65    65  
  - Frozen virtual         0     0   
 -------------------------------------

 Import integrals:   CPU 0.00 s  wall 0.00 s

 Import integrals:   CPU 5.96 s  wall 18.07 s

 MP2 amplitudes:   CPU 0.03 s  wall 0.25 s

Running a double precision version
           CCSD T amplitudes will be solved using DIIS.

           Start     Size      MaxIter   EConv     TConv     
           3         7         100       1.00e-07  1.00e-05  
 ------------------------------------------------------------------------------
           Energy (a.u.)   Ediff      Tdiff       Comment
 ------------------------------------------------------------------------------
          -569.41551942                           
     1    -569.41490459   6.15e-04   6.74e-01     
     2    -569.43242517   1.75e-02   8.85e-02     
     3    -569.43265549   2.30e-04   3.66e-02     
     4    -569.43464536   1.99e-03   1.13e-02     Switched to DIIS steps.
     5    -569.43535329   7.08e-04   1.00e-02     
     6    -569.43539865   4.54e-05   1.88e-03     
     7    -569.43540695   8.29e-06   1.10e-03     
     8    -569.43541280   5.86e-06   4.80e-04     
     9    -569.43541542   2.62e-06   2.61e-04     
    10    -569.43541563   2.10e-07   6.60e-05     
    11    -569.43541542   2.07e-07   2.86e-05     
    12    -569.43541544   1.47e-08   7.80e-06     
 ------------------------------------------------------------------------------
          -569.43541544                           CCSD T converged.

End of double precision
 SCF energy                 = -568.92352450
 MP2 energy                 = -569.41551942
 CCSD correlation energy     =   -0.51189093
 CCSD total energy           = -569.43541544

 CCSD  T1^2 = 0.0093  T2^2 = 0.1965  Leading amplitudes:

 Amplitude    Orbitals with energies
 -0.0273       15 (A) A                  ->    18 (A) A                   
              -0.4574                          0.0741                     
 -0.0273       15 (A) B                  ->    18 (A) B                   
              -0.4574                          0.0741                     
  0.0169       13 (A) A                  ->    39 (A) A                   
              -0.6025                          0.9149                     
  0.0169       13 (A) B                  ->    39 (A) B                   
              -0.6025                          0.9149                     

 Amplitude    Orbitals with energies
 -0.0892       13 (A) A      13 (A) B    ->    18 (A) A      18 (A) B     
              -0.6025       -0.6025            0.0741        0.0741       
  0.0892       13 (A) A      13 (A) B    ->    18 (A) B      18 (A) A     
              -0.6025       -0.6025            0.0741        0.0741       
  0.0892       13 (A) B      13 (A) A    ->    18 (A) A      18 (A) B     
              -0.6025       -0.6025            0.0741        0.0741       
 -0.0892       13 (A) B      13 (A) A    ->    18 (A) B      18 (A) A     
              -0.6025       -0.6025            0.0741        0.0741       

 Computing CCSD intemediates for later calculations in double precision
 Finished.

Running a double precision version
           CCSD Lambda amplitudes will be solved using DIIS.
           Start     Size      MaxIter   EConv     LConv     
           3         7         100       1.00e-07  1.00e-05  
 ------------------------------------------------------------------------------
            Enorm      Ldiff       Comment
 ------------------------------------------------------------------------------
     1     4.25e-02   3.36e-02     
     2     9.78e-03   3.59e-03     
     3     4.07e-03   1.63e-03     
     4     2.52e-03   8.72e-04     Switched to DIIS steps.
     5     1.04e-03   5.07e-04     
     6     5.26e-04   1.91e-04     
     7     1.98e-04   5.01e-05     
     8     6.68e-05   3.85e-06     
     9     1.85e-05   5.05e-06     
    10     6.96e-06   1.11e-06     
    11     2.68e-06   2.15e-07     
    12     1.26e-06   5.56e-08     
    13     5.85e-07   7.10e-08     
    14     2.57e-07   7.71e-09     
    15     1.39e-07   1.62e-08     
    16     5.69e-08   3.58e-09     
 ------------------------------------------------------------------------------
                                   CCSD Lambda converged.

 Computing density matrices in double precision...
           Orbital response amplitudes will be solved using DIIS.
           Start     Size      MaxIter   EConv     LConv     
           3         7         100       1.00e-06  1.00e-06  
 ------------------------------------------------------------------------------
            Enorm      Ldiff       Comment
 ------------------------------------------------------------------------------
     1     6.69e-02   3.68e-03     
     2     5.93e-02   2.92e-03     
     3     7.74e-02   1.85e-02     
     4     1.15e-02   3.16e-02     Switched to DIIS steps.
     5     1.68e-03   1.36e-03     
     6     7.12e-04   7.81e-05     
     7     2.23e-04   5.89e-05     
     8     5.05e-05   2.79e-05     
     9     1.14e-05   5.88e-06     
    10     4.13e-06   7.93e-07     
    11     1.07e-06   3.30e-08     
    12     2.75e-07   1.18e-07     
 ------------------------------------------------------------------------------
                                   Orbital response converged.

 Computing density matrices... Done.
 CCSD calculation:   CPU 142.86 s  wall 42.44 s

Current path: /canmo/ccsd/grad/
/g1_bb_aa
/g1_bb_bb
/g1_o1o1
/g1_o1o2
/g1_o1v1
/g1_o2v1
/g1_v1v1
/g1p_bb_aa
/g1p_bb_bb
/g1s_bb_aa
/g1s_bb_bb
/g2_o1o1o1o1
/g2_o1o1o1v1
/g2_o1o1v1v1
/g2_o1v1o1v1
/g2_o1v1v1v1
/g2_v1v1v1v1
/w_bb_aa
/w_bb_bb
 Transferring MO TPDM to AO TPDM
 Transferring g2_o1o1o1o1
 Transferring g2_o1o1o1v1
 Transferring g2_o1o1v1v1
 Transferring g2_o1v1o1v1
 Transferring g2_o1v1v1v1
 Transferring g2_v1v1v1v1
 Adding separable TPDM
 Computing TPDM gradient
 --------------------------------------------------------
 2e gradient
  Atom          X               Y               Z
 --------------------------------------------------------
    1        -14.612355        2.856327       -0.000000  
    2          0.985345      -13.282286       -0.000000  
    3         10.236122       11.512496       -0.000000  
    4          3.390888       -1.086537        0.000000  
 --------------------------------------------------------
 --------------------------------------------------------
 Final gradient
  Atom          X               Y               Z
 --------------------------------------------------------
    1        -14.612355        2.856327       -0.000000  
    2          0.985345      -13.282286       -0.000000  
    3         10.236122       11.512496       -0.000000  
    4          3.390888       -1.086537        0.000000  
 --------------------------------------------------------
 Analytic gradient from two-electron contribution:   CPU 99.95 s  wall 75.25 s

 Total ccman2 time:   CPU 253.92 s  wall 146.91 s


 --------------------------------------------------------------

                    Orbital Energies (a.u.)
 --------------------------------------------------------------

 Alpha MOs
 -- Occupied --
******* -15.732 -15.675 -10.584  -8.052  -8.049  -8.048  -1.434
 -1.125  -0.899  -0.723  -0.655  -0.602  -0.471  -0.457  -0.436
 -- Virtual --
  0.041   0.074   0.089   0.111   0.132   0.134   0.168   0.178
  0.191   0.218   0.235   0.248   0.256   0.275   0.314   0.356
  0.567   0.585   0.598   0.614   0.697   0.832   0.915   0.921
  0.982   0.986   1.068   1.091   1.138   1.169   1.196   1.239
  1.306   1.389   1.468   1.469   1.664   1.914   2.088   2.174
  2.266   2.376   2.580   2.616   2.662   2.692   2.830   2.913
  3.039   3.137   3.305   3.460   4.120   4.303   4.359   4.436
  4.847   5.397  10.318  26.635  26.669  27.090  36.631  37.080
219.159
 --------------------------------------------------------------

          Ground-State Mulliken Net Atomic Charges

     Atom                 Charge (a.u.)
  ----------------------------------------
      1 Cl                   -0.079793
      2 N                     0.084340
      3 N                    -0.249004
      4 H                     0.244457
  ----------------------------------------
  Sum of atomic charges =     0.000000

 -----------------------------------------------------------------
                    Cartesian Multipole Moments
 -----------------------------------------------------------------
    Charge (ESU x 10^10)
                -0.0000
    Dipole Moment (Debye)
         X      -1.9986      Y       0.4082      Z       0.0000
       Tot       2.0399
    Quadrupole Moments (Debye-Ang)
        XX     -18.3921     XY      -1.5488     YY     -27.0406
        XZ      -0.0000     YZ      -0.0000     ZZ     -24.2877
    Octopole Moments (Debye-Ang^2)
       XXX     -13.3755    XXY       1.4334    XYY       2.3833
       YYY       0.1298    XXZ       0.0000    XYZ       0.0000
       YYZ       0.0000    XZZ      -0.8307    YZZ       0.2171
       ZZZ       0.0000
    Hexadecapole Moments (Debye-Ang^3)
      XXXX    -158.0367   XXXY      -8.3175   XXYY     -45.1261
      XYYY      -1.4453   YYYY     -47.7014   XXXZ       0.0000
      XXYZ      -0.0000   XYYZ      -0.0000   YYYZ      -0.0000
      XXZZ     -39.2865   XYZZ      -0.2916   YYZZ     -11.7509
      XZZZ      -0.0000   YZZZ      -0.0000   ZZZZ     -25.6753
 -----------------------------------------------------------------
 DrvMan completing analytic gradient of the correlated energy
 Correlated dipole moment
            1
    1  -0.7863168
    2   0.1606076
    3   0.0000000
 Energy read as -569.435415437
 Full Analytical Gradient: (in a.u., or Hartree/Bohr)
             1             2             3             4
    1   -0.00009704   -0.00046816    0.00033196    0.00023324
    2    0.00006460   -0.00090263    0.00106583   -0.00022781
    3    0.00000000   -0.00000000    0.00000000   -0.00000000
 Gradient time:  CPU 0.25 s  wall 1.82 s
 ----------------------------------------------------------------
             Standard Nuclear Orientation (Angstroms)
    I     Atom           X                Y                Z
 ----------------------------------------------------------------
    1      Cl      1.0195371265    -0.0701280497     0.0000000000
    2      N      -0.6650428732     0.5403668022    -0.0000000000
    3      N      -1.4693388900    -0.3826941791     0.0000000000
    4      H      -2.3914588074     0.0814684829    -0.0000000000
 ----------------------------------------------------------------
 Nuclear Repulsion Energy =    89.7245590346 hartrees
 There are       16 alpha and       16 beta electrons

                       Distance Matrix (Angstroms)
             Cl(  1)   N (  2)   N (  3)
   N (  2)  1.791791
   N (  3)  2.508426  1.224309
   H (  4)  3.414363  1.786365  1.032353

 Requested basis set is 6-311++G(d,p)
 There are 30 shells and 81 basis functions
 A cutoff of  1.0D-14 yielded    451 shell pairs
 There are      3383 function pairs (      3647 Cartesian)
 Smallest overlap matrix eigenvalue = 2.47E-04
 Guess MOs from SCF MO coefficient file

 -----------------------------------------------------------------------
  General SCF calculation program by
  Eric Jon Sundstrom, Paul Horn, Yuezhi Mao, Dmitri Zuev, Alec White,
  David Stuck, Shaama M.S., Shane Yost, Joonho Lee, David Small,
  Daniel Levine, Susi Lehtola, Hugh Burton, Evgeny Epifanovsky
 -----------------------------------------------------------------------
 Hartree-Fock
 using 4 threads for integral computing
 -------------------------------------------------------
 OpenMP Integral computing Module                
 Release: version 2.0, May 2017, Q-Chem Inc. Pleasanton 
 -------------------------------------------------------
 A restricted SCF calculation will be
 performed using DIIS
 SCF converges when DIIS error is below 1.0e-08
 ---------------------------------------
  Cycle       Energy         DIIS error
 ---------------------------------------
    1    -568.9233158650      5.97e-05  
    2    -568.9233186932      1.58e-05  
    3    -568.9233189886      7.43e-06  
    4    -568.9233190490      1.77e-06  
    5    -568.9233190577      7.48e-07  
    6    -568.9233190592      2.91e-07  
    7    -568.9233190595      1.69e-07  
    8    -568.9233190595      3.38e-08  
    9    -568.9233190596      1.13e-08  
   10    -568.9233190596      3.27e-09  Convergence criterion met
 ---------------------------------------
 SCF time:   CPU 2.59s  wall 3.00s 
 SCF   energy in the final basis set =     -568.9233190596
 Total energy in the final basis set =     -568.9233190596


 ------------------------------------------------------------------------------

   CCMAN2: suite of methods based on coupled cluster
           and equation of motion theories.

   Components:
   * libvmm-1.3-trunk
     by Evgeny Epifanovsky, Ilya Kaliman.
   * libtensor-2.5-trunk
     by Evgeny Epifanovsky, Michael Wormit, Dmitry Zuev, Sam Manzer, 
        Ilya Kaliman.
   * libcc-2.5-trunk
     by Evgeny Epifanovsky, Arik Landau, Tomasz Kus, Kirill Khistyaev, 
        Dmitry Zuev, Prashant Manohar, Xintian Feng, Anna Krylov, 
        Matthew Goldey, Alec White, Thomas Jagau, Kaushik Nanda, 
        Anastasia Gunina, Alexander Kunitsa, Joonho Lee.

   CCMAN original authors:
   Anna I. Krylov, C. David Sherrill, Steven R. Gwaltney,
   Edward F. C. Byrd (2000)
   Sergey V. Levchenko, Lyudmila V. Slipchenko, Tao Wang,
   Ana-Maria C. Cristian (2003)
   Piotr A. Pieniazek, C. Melania Oana, Evgeny Epifanovsky (2007)
   Prashant Manohar (2009)

 ------------------------------------------------------------------------------


 Allocating and initializing 3808MB of RAM...
 Calculation will run on 4 cores.


 Alpha MOs, Restricted
 -- Occupied --                  
-104.86  -15.73  -15.68  -10.58   -8.05   -8.05   -8.05   -1.43
  1 A     2 A     3 A     4 A     5 A     6 A     7 A     8 A                  
 -1.125  -0.898  -0.723  -0.654  -0.602  -0.472  -0.457  -0.436
  9 A    10 A    11 A    12 A    13 A    14 A    15 A    16 A                  
 -- Virtual --                   
  0.042   0.074   0.089   0.111   0.132   0.134   0.168   0.178
 17 A    18 A    19 A    20 A    21 A    22 A    23 A    24 A                  
  0.191   0.218   0.235   0.248   0.256   0.275   0.314   0.356
 25 A    26 A    27 A    28 A    29 A    30 A    31 A    32 A                  
  0.566   0.585   0.598   0.614   0.696   0.832   0.915   0.921
 33 A    34 A    35 A    36 A    37 A    38 A    39 A    40 A                  
  0.982   0.985   1.068   1.091   1.138   1.168   1.195   1.239
 41 A    42 A    43 A    44 A    45 A    46 A    47 A    48 A                  
  1.305   1.389   1.468   1.469   1.663   1.913   2.088   2.174
 49 A    50 A    51 A    52 A    53 A    54 A    55 A    56 A                  
  2.265   2.376   2.580   2.615   2.660   2.691   2.831   2.913
 57 A    58 A    59 A    60 A    61 A    62 A    63 A    64 A                  
  3.037   3.136   3.302   3.459   4.119   4.303   4.358   4.434
 65 A    66 A    67 A    68 A    69 A    70 A    71 A    72 A                  
  4.846   5.396  10.317  26.635  26.669  27.090  36.631  37.075
 73 A    74 A    75 A    76 A    77 A    78 A    79 A    80 A                  
219.159
 81 A                                                                          

 Beta MOs, Restricted
 -- Occupied --                  
-104.86  -15.73  -15.68  -10.58   -8.05   -8.05   -8.05   -1.43
  1 A     2 A     3 A     4 A     5 A     6 A     7 A     8 A                  
 -1.125  -0.898  -0.723  -0.654  -0.602  -0.472  -0.457  -0.436
  9 A    10 A    11 A    12 A    13 A    14 A    15 A    16 A                  
 -- Virtual --                   
  0.042   0.074   0.089   0.111   0.132   0.134   0.168   0.178
 17 A    18 A    19 A    20 A    21 A    22 A    23 A    24 A                  
  0.191   0.218   0.235   0.248   0.256   0.275   0.314   0.356
 25 A    26 A    27 A    28 A    29 A    30 A    31 A    32 A                  
  0.566   0.585   0.598   0.614   0.696   0.832   0.915   0.921
 33 A    34 A    35 A    36 A    37 A    38 A    39 A    40 A                  
  0.982   0.985   1.068   1.091   1.138   1.168   1.195   1.239
 41 A    42 A    43 A    44 A    45 A    46 A    47 A    48 A                  
  1.305   1.389   1.468   1.469   1.663   1.913   2.088   2.174
 49 A    50 A    51 A    52 A    53 A    54 A    55 A    56 A                  
  2.265   2.376   2.580   2.615   2.660   2.691   2.831   2.913
 57 A    58 A    59 A    60 A    61 A    62 A    63 A    64 A                  
  3.037   3.136   3.302   3.459   4.119   4.303   4.358   4.434
 65 A    66 A    67 A    68 A    69 A    70 A    71 A    72 A                  
  4.846   5.396  10.317  26.635  26.669  27.090  36.631  37.075
 73 A    74 A    75 A    76 A    77 A    78 A    79 A    80 A                  
219.159
 81 A                                                                          

 Occupation and symmetry of molecular orbitals

 Point group: C1 (1 irreducible representation).

                           A     All 
 -------------------------------------
 All molecular orbitals:
  - Alpha                  81    81  
  - Beta                   81    81  
 -------------------------------------
 Alpha orbitals:
  - Frozen occupied        7     7   
  - Active occupied        9     9   
  - Active virtual         65    65  
  - Frozen virtual         0     0   
 -------------------------------------
 Beta orbitals:
  - Frozen occupied        7     7   
  - Active occupied        9     9   
  - Active virtual         65    65  
  - Frozen virtual         0     0   
 -------------------------------------

 Import integrals:   CPU 0.00 s  wall 0.00 s

 Import integrals:   CPU 5.78 s  wall 13.34 s

 MP2 amplitudes:   CPU 0.04 s  wall 0.25 s

Running a double precision version
           CCSD T amplitudes will be solved using DIIS.

           Start     Size      MaxIter   EConv     TConv     
           3         7         100       1.00e-07  1.00e-05  
 ------------------------------------------------------------------------------
           Energy (a.u.)   Ediff      Tdiff       Comment
 ------------------------------------------------------------------------------
          -569.41555980                           
     1    -569.41485358   7.06e-04   6.74e-01     
     2    -569.43242679   1.76e-02   8.87e-02     
     3    -569.43264631   2.20e-04   3.67e-02     
     4    -569.43464310   2.00e-03   1.13e-02     Switched to DIIS steps.
     5    -569.43535328   7.10e-04   1.01e-02     
     6    -569.43539876   4.55e-05   1.88e-03     
     7    -569.43540701   8.24e-06   1.10e-03     
     8    -569.43541283   5.83e-06   4.79e-04     
     9    -569.43541546   2.62e-06   2.61e-04     
    10    -569.43541567   2.13e-07   6.63e-05     
    11    -569.43541546   2.06e-07   2.87e-05     
    12    -569.43541548   1.56e-08   7.83e-06     
 ------------------------------------------------------------------------------
          -569.43541548                           CCSD T converged.

End of double precision
 SCF energy                 = -568.92331906
 MP2 energy                 = -569.41555980
 CCSD correlation energy     =   -0.51209642
 CCSD total energy           = -569.43541548

 CCSD  T1^2 = 0.0093  T2^2 = 0.1967  Leading amplitudes:

 Amplitude    Orbitals with energies
 -0.0274       15 (A) A                  ->    18 (A) A                   
              -0.4573                          0.0737                     
 -0.0274       15 (A) B                  ->    18 (A) B                   
              -0.4573                          0.0737                     
 -0.0169       13 (A) A                  ->    39 (A) A                   
              -0.6020                          0.9151                     
 -0.0169       13 (A) B                  ->    39 (A) B                   
              -0.6020                          0.9151                     

 Amplitude    Orbitals with energies
 -0.0894       13 (A) A      13 (A) B    ->    18 (A) A      18 (A) B     
              -0.6020       -0.6020            0.0737        0.0737       
  0.0894       13 (A) A      13 (A) B    ->    18 (A) B      18 (A) A     
              -0.6020       -0.6020            0.0737        0.0737       
  0.0894       13 (A) B      13 (A) A    ->    18 (A) A      18 (A) B     
              -0.6020       -0.6020            0.0737        0.0737       
 -0.0894       13 (A) B      13 (A) A    ->    18 (A) B      18 (A) A     
              -0.6020       -0.6020            0.0737        0.0737       

 Computing CCSD intemediates for later calculations in double precision
 Finished.

Running a double precision version
           CCSD Lambda amplitudes will be solved using DIIS.
           Start     Size      MaxIter   EConv     LConv     
           3         7         100       1.00e-07  1.00e-05  
 ------------------------------------------------------------------------------
            Enorm      Ldiff       Comment
 ------------------------------------------------------------------------------
     1     4.26e-02   3.36e-02     
     2     9.80e-03   3.60e-03     
     3     4.08e-03   1.63e-03     
     4     2.52e-03   8.73e-04     Switched to DIIS steps.
     5     1.04e-03   5.08e-04     
     6     5.27e-04   1.92e-04     
     7     1.98e-04   5.03e-05     
     8     6.71e-05   3.86e-06     
     9     1.86e-05   5.10e-06     
    10     6.96e-06   1.13e-06     
    11     2.67e-06   2.19e-07     
    12     1.25e-06   5.73e-08     
    13     5.84e-07   7.15e-08     
    14     2.57e-07   8.00e-09     
    15     1.39e-07   1.62e-08     
    16     5.67e-08   3.57e-09     
 ------------------------------------------------------------------------------
                                   CCSD Lambda converged.

 Computing density matrices in double precision...
           Orbital response amplitudes will be solved using DIIS.
           Start     Size      MaxIter   EConv     LConv     
           3         7         100       1.00e-06  1.00e-06  
 ------------------------------------------------------------------------------
            Enorm      Ldiff       Comment
 ------------------------------------------------------------------------------
     1     6.70e-02   3.65e-03     
     2     5.94e-02   2.94e-03     
     3     7.76e-02   1.86e-02     
     4     1.17e-02   3.17e-02     Switched to DIIS steps.
     5     1.70e-03   1.40e-03     
     6     7.12e-04   7.96e-05     
     7     2.24e-04   5.83e-05     
     8     5.09e-05   2.78e-05     
     9     1.14e-05   5.88e-06     
    10     4.17e-06   7.95e-07     
    11     1.08e-06   2.74e-08     
    12     2.78e-07   1.18e-07     
 ------------------------------------------------------------------------------
                                   Orbital response converged.

 Computing density matrices... Done.
 CCSD calculation:   CPU 139.75 s  wall 40.66 s

Current path: /canmo/ccsd/grad/
/g1_bb_aa
/g1_bb_bb
/g1_o1o1
/g1_o1o2
/g1_o1v1
/g1_o2v1
/g1_v1v1
/g1p_bb_aa
/g1p_bb_bb
/g1s_bb_aa
/g1s_bb_bb
/g2_o1o1o1o1
/g2_o1o1o1v1
/g2_o1o1v1v1
/g2_o1v1o1v1
/g2_o1v1v1v1
/g2_v1v1v1v1
/w_bb_aa
/w_bb_bb
 Transferring MO TPDM to AO TPDM
 Transferring g2_o1o1o1o1
 Transferring g2_o1o1o1v1
 Transferring g2_o1o1v1v1
 Transferring g2_o1v1o1v1
 Transferring g2_o1v1v1v1
 Transferring g2_v1v1v1v1
 Adding separable TPDM
 Computing TPDM gradient
 --------------------------------------------------------
 2e gradient
  Atom          X               Y               Z
 --------------------------------------------------------
    1        -14.614320        2.855987       -0.000000  
    2          1.017139      -13.275941       -0.000000  
    3         10.213236       11.515117        0.000000  
    4          3.383944       -1.095164        0.000000  
 --------------------------------------------------------
 --------------------------------------------------------
 Final gradient
  Atom          X               Y               Z
 --------------------------------------------------------
    1        -14.614320        2.855987       -0.000000  
    2          1.017139      -13.275941       -0.000000  
    3         10.213236       11.515117        0.000000  
    4          3.383944       -1.095164        0.000000  
 --------------------------------------------------------
 Analytic gradient from two-electron contribution:   CPU 99.73 s  wall 77.71 s

 Total ccman2 time:   CPU 250.80 s  wall 145.47 s


 --------------------------------------------------------------

                    Orbital Energies (a.u.)
 --------------------------------------------------------------

 Alpha MOs
 -- Occupied --
******* -15.732 -15.676 -10.584  -8.052  -8.049  -8.049  -1.433
 -1.125  -0.898  -0.723  -0.654  -0.602  -0.472  -0.457  -0.436
 -- Virtual --
  0.042   0.074   0.089   0.111   0.132   0.134   0.168   0.178
  0.191   0.218   0.235   0.248   0.256   0.275   0.314   0.356
  0.566   0.585   0.598   0.614   0.696   0.832   0.915   0.921
  0.982   0.985   1.068   1.091   1.138   1.168   1.195   1.239
  1.305   1.389   1.468   1.469   1.663   1.913   2.088   2.174
  2.265   2.376   2.580   2.615   2.660   2.691   2.831   2.913
  3.037   3.136   3.302   3.459   4.119   4.303   4.358   4.434
  4.846   5.396  10.317  26.635  26.669  27.090  36.631  37.075
219.159
 --------------------------------------------------------------

          Ground-State Mulliken Net Atomic Charges

     Atom                 Charge (a.u.)
  ----------------------------------------
      1 Cl                   -0.079703
      2 N                     0.084115
      3 N                    -0.248358
      4 H                     0.243947
  ----------------------------------------
  Sum of atomic charges =     0.000000

 -----------------------------------------------------------------
                    Cartesian Multipole Moments
 -----------------------------------------------------------------
    Charge (ESU x 10^10)
                 0.0000
    Dipole Moment (Debye)
         X      -1.9918      Y       0.4087      Z       0.0000
       Tot       2.0333
    Quadrupole Moments (Debye-Ang)
        XX     -18.4024     XY      -1.5500     YY     -27.0425
        XZ       0.0000     YZ      -0.0000     ZZ     -24.2914
    Octopole Moments (Debye-Ang^2)
       XXX     -13.3255    XXY       1.4423    XYY       2.3925
       YYY       0.1672    XXZ       0.0000    XYZ       0.0000
       YYZ       0.0000    XZZ      -0.8217    YZZ       0.2268
       ZZZ       0.0000
    Hexadecapole Moments (Debye-Ang^3)
      XXXX    -158.1435   XXXY      -8.3727   XXYY     -45.1434
      XYYY      -1.4991   YYYY     -47.7535   XXXZ       0.0000
      XXYZ      -0.0000   XYYZ      -0.0000   YYYZ      -0.0000
      XXZZ     -39.2980   XYZZ      -0.3069   YYZZ     -11.7598
      XZZZ       0.0000   YZZZ      -0.0000   ZZZZ     -25.6798
 -----------------------------------------------------------------
 DrvMan completing analytic gradient of the correlated energy
 Correlated dipole moment
            1
    1  -0.7836389
    2   0.1607981
    3   0.0000000
 Energy read as -569.435415478
 Full Analytical Gradient: (in a.u., or Hartree/Bohr)
             1             2             3             4
    1    0.00003540    0.00045372   -0.00023912   -0.00024999
    2   -0.00006431    0.00086721   -0.00104716    0.00024426
    3    0.00000000   -0.00000000    0.00000000    0.00000000
 Gradient time:  CPU 0.24 s  wall 1.51 s
 ----------------------------------------------------------------
             Standard Nuclear Orientation (Angstroms)
    I     Atom           X                Y                Z
 ----------------------------------------------------------------
    1      Cl      1.0195371265    -0.0701280497     0.0000000000
    2      N      -0.6650428732     0.5403668022    -0.0000000000
    3      N      -1.4693388900    -0.3816941791     0.0010000000
    4      H      -2.3914588074     0.0814684829    -0.0000000000
 ----------------------------------------------------------------
 Nuclear Repulsion Energy =    89.7404027764 hartrees
 There are       16 alpha and       16 beta electrons

                       Distance Matrix (Angstroms)
             Cl(  1)   N (  2)   N (  3)
   N (  2)  1.791791
   N (  3)  2.508302  1.223556
   H (  4)  3.414363  1.786365  1.031904

 Requested basis set is 6-311++G(d,p)
 There are 30 shells and 81 basis functions
 A cutoff of  1.0D-14 yielded    451 shell pairs
 There are      3383 function pairs (      3647 Cartesian)
 Smallest overlap matrix eigenvalue = 2.46E-04
 Guess MOs from SCF MO coefficient file

 -----------------------------------------------------------------------
  General SCF calculation program by
  Eric Jon Sundstrom, Paul Horn, Yuezhi Mao, Dmitri Zuev, Alec White,
  David Stuck, Shaama M.S., Shane Yost, Joonho Lee, David Small,
  Daniel Levine, Susi Lehtola, Hugh Burton, Evgeny Epifanovsky
 -----------------------------------------------------------------------
 Hartree-Fock
 using 4 threads for integral computing
 -------------------------------------------------------
 OpenMP Integral computing Module                
 Release: version 2.0, May 2017, Q-Chem Inc. Pleasanton 
 -------------------------------------------------------
 A restricted SCF calculation will be
 performed using DIIS
 SCF converges when DIIS error is below 1.0e-08
 ---------------------------------------
  Cycle       Energy         DIIS error
 ---------------------------------------
[truncated: 117,863 more chars]
