# Supplementary material for: Geometric and energetic data from ab initio calculations of haloethene, haloimine, halomethylenephosphine, haloiminophosphine, halodiazene, halodiphosphene and halocyclopropane
Source: Data Brief. 2019 Nov 2;27:104738. doi: 10.1016/j.dib.2019.104738 (PMC6861602; doi:10.1016/j.dib.2019.104738)
Supplement: Multimedia component 6 [file mmc6.zip › NN/CCSD/HENNEF.out]

Q-Chem Developer Version!
                  Welcome to Q-Chem
     A Quantum Leap Into The Future Of Chemistry


 Q-Chem 5.1, Q-Chem, Inc., Pleasanton, CA (2018)

 Yihan Shao,  Zhengting Gan,  E. Epifanovsky,  A. T. B. Gilbert,  M. Wormit,  
 J. Kussmann,  A. W. Lange,  A. Behn,  Jia Deng,  Xintian Feng,  D. Ghosh,  
 M. Goldey,  P. R. Horn,  L. D. Jacobson,  I. Kaliman,  T. Kus,  A. Landau,  
 Jie Liu,  E. I. Proynov,  R. M. Richard,  R. P. Steele,  E. J. Sundstrom,  
 H. L. Woodcock III,  P. M. Zimmerman,  D. Zuev,  B. Albrecht,  E. Alguire,  
 S. A. Baeppler,  D. Barton,  Z. Benda,  Y. A. Bernard,  E. J. Berquist,  
 K. B. Bravaya,  H. Burton,  D. Casanova,  Chun-Min Chang,  Yunqing Chen,  
 A. Chien,  K. D. Closser,  M. P. Coons,  S. Coriani,  S. Dasgupta,  
 A. L. Dempwolff,  M. Diedenhofen,  Hainam Do,  R. G. Edgar,  Po-Tung Fang,  
 S. Faraji,  S. Fatehi,  Qingguo Feng,  K. D. Fenk,  J. Fosso-Tande,  
 Qinghui Ge,  A. Ghysels,  G. Gidofalvi,  J. Gomes,  J. Gonthier,  A. Gunina,  
 D. Hait,  M. W. D. Hanson-Heine,  P. H. P. Harbach,  A. W. Hauser,  
 J. E. Herr,  E. G. Hohenstein,  Z. C. Holden,  Kerwin Hui,  B. C. Huynh,  
 T.-C. Jagau,  Hyunjun Ji,  B. Kaduk,  K. Khistyaev,  Jaehoon Kim,  
 P. Klunzinger,  K. Koh,  D. Kosenkov,  L. Koulias,  T. Kowalczyk,  
 C. M. Krauter,  A. Kunitsa,  Ka Un Lao,  A. Laurent,  K. V. Lawler,  
 Joonho Lee,  D. Lefrancois,  S. Lehtola,  D. S. Levine,  Yi-Pei Li,  
 You-Sheng Lin,  Fenglai Liu,  E. Livshits,  A. Luenser,  P. Manohar,  
 E. Mansoor,  S. F. Manzer,  Shan-Ping Mao,  Yuezhi Mao,  N. Mardirossian,  
 A. V. Marenich,  T. Markovich,  L. A. Martinez-Martinez,  S. A. Maurer,  
 N. J. Mayhall,  S. C. McKenzie,  J.-M. Mewes,  A. F. Morrison,  
 J. W. Mullinax,  K. Nanda,  T. S. Nguyen-Beck,  R. Olivares-Amaya,  
 J. A. Parkhill,  T. M. Perrine,  F. Plasser,  P. Pokhilko,  S. Prager,  
 A. Prociuk,  E. Ramos,  D. R. Rehn,  F. Rob,  M. Schneider,  N. Sergueev,  
 S. M. Sharada,  S. Sharma,  D. W. Small,  T. Stauch,  T. Stein,  
 Yu-Chuan Su,  A. J. W. Thom,  A. Tkatchenko,  T. Tsuchimochi,  N. M. Tubman,  
 L. Vogt,  M. L. Vidal,  O. Vydrov,  M. A. Watson,  J. Wenzel,  
 M. de Wergifosse,  T. A. Wesolowski,  A. White,  J. Witte,  A. Yamada,  
 Jun Yang,  K. Yao,  S. Yeganeh,  S. R. Yost,  Zhi-Qiang You,  A. Zech,  
 Igor Ying Zhang,  Xing Zhang,  Yan Zhao,  Ying Zhu,  B. R. Brooks,  
 G. K. L. Chan,  C. J. Cramer,  M. S. Gordon,  W. J. Hehre,  A. Klamt,  
 M. W. Schmidt,  C. D. Sherrill,  D. G. Truhlar,  A. Aspuru-Guzik,  R. Baer,  
 A. T. Bell,  N. A. Besley,  Jeng-Da Chai,  A. E. DePrince, III,  
 R. A. DiStasio Jr.,  A. Dreuw,  B. D. Dunietz,  T. R. Furlani,  
 Chao-Ping Hsu,  Yousung Jung,  Jing Kong,  D. S. Lambrecht,  WanZhen Liang,  
 C. Ochsenfeld,  V. A. Rassolov,  L. V. Slipchenko,  J. E. Subotnik,  
 T. Van Voorhis,  J. M. Herbert,  A. I. Krylov,  P. M. W. Gill,  M. Head-Gordon

 Contributors to earlier versions of Q-Chem not listed above: 
 R. D. Adamson,  B. Austin,  J. Baker,  G. J. O. Beran,  K. Brandhorst,  
 S. T. Brown,  E. F. C. Byrd,  A. K. Chakraborty,  C.-L. Cheng,  
 Siu Hung Chien,  D. M. Chipman,  D. L. Crittenden,  H. Dachsel,  
 R. J. Doerksen,  A. D. Dutoi,  L. Fusti-Molnar,  W. A. Goddard III,  
 A. Golubeva-Zadorozhnaya,  S. R. Gwaltney,  G. Hawkins,  A. Heyden,  
 S. Hirata,  G. Kedziora,  F. J. Keil,  C. Kelley,  Jihan Kim,  R. A. King,  
 R. Z. Khaliullin,  P. P. Korambath,  W. Kurlancheek,  A. M. Lee,  M. S. Lee,  
 S. V. Levchenko,  Ching Yeh Lin,  D. Liotard,  R. C. Lochan,  I. Lotan,  
 P. E. Maslen,  N. Nair,  D. P. O'Neill,  D. Neuhauser,  E. Neuscamman,  
 C. M. Oana,  R. Olson,  B. Peters,  R. Peverati,  P. A. Pieniazek,  
 Y. M. Rhee,  J. Ritchie,  M. A. Rohrdanz,  E. Rosta,  N. J. Russ,  
 H. F. Schaefer III,  N. E. Schultz,  N. Shenvi,  A. C. Simmonett,  A. Sodt,  
 D. Stuck,  K. S. Thanthiriwatte,  V. Vanovschi,  Tao Wang,  A. Warshel,  
 C. F. Williams,  Q. Wu,  X. Xu,  W. Zhang

 Please cite Q-Chem as follows:
 Y. Shao et al., Mol. Phys. 113, 184-215 (2015)
 DOI: 10.1080/00268976.2014.952696

 Q-Chem 5.1.1 for Intel X86 EM64T Linux

 Parts of Q-Chem use Armadillo 8.300.2 (Tropical Shenanigans).
 http://arma.sourceforge.net/

 Q-Chem begins on Thu Nov  1 10:39:25 2018  

Host: 
0

     Scratch files written to /scratch/taweetham/qchem28458//
Input Ideriv = 1
Curr. Ideriv = -1
Max.  Ideriv = 1

Checking the input file for inconsistencies... 	...done.

--------------------------------------------------------------
User input:
--------------------------------------------------------------
../CCSD/H=F_t.inp
$molecule
0 1
N 
N  1 1.200783
H  2 1.029993 1 105.532093
F  1 1.439984 2 108.196031 3 -180.000000 0
$end

$rem
   JOB_TYPE	OPTIMIZATION
   BASIS	6-311++G**
   METHOD	ccsd
   MEM_TOTAL	4000
   N_FROZEN_CORE      FC
$end

--------------------------------------------------------------
 ----------------------------------------------------------------
             Standard Nuclear Orientation (Angstroms)
    I     Atom           X                Y                Z
 ----------------------------------------------------------------
    1      N      -0.1591681306    -0.5061852430     0.0000000000
    2      N      -1.0122932121     0.3388339334    -0.0000000000
    3      H      -1.9066086184    -0.1721313630    -0.0000000000
    4      F       1.1229820019     0.1492878367     0.0000000000
 ----------------------------------------------------------------
 Molecular Point Group                 Cs    NOp =  2
 Largest Abelian Subgroup              Cs    NOp =  2
 Nuclear Repulsion Energy =    67.5393709874 hartrees
 There are       12 alpha and       12 beta electrons
 Requested basis set is 6-311++G(d,p)
 There are 23 shells and 73 basis functions
 Total memory of 4000MB is distributed as follows: 
   QALLOC including MEM_STATIC uses 192MB
   MEM_STATIC is set to 192MB
   CCMAN JOB total memory use is  3808MB
 Warning: actual memory use might exceed 4000MB

 Total QAlloc Memory Limit    192 MB
 Mega-Array Size       188 MB
 MEM_STATIC part       192 MB
 A cutoff of  1.0D-14 yielded    276 shell pairs
 There are      2806 function pairs (      3046 Cartesian)

 -------------------------------------------------------
 OpenMP Integral Computing Module                       
 Release: version 1.0, May 2013, Q-Chem Inc. Pittsburgh 
 -------------------------------------------------------
 Integral Job Info:
 Integral job number is                      11
 Integral operator is                         1
 short-range coefficients                     0
 long-range coefficients              100000000
 Omega coefficients                           0
 if combine SR and LR in K                    0
 Integral screening is                        0
 Integral computing path is                   2
 max size of driver memory is            800000
 size of driver memory is                593474
 size of scratch memory is              2361544
 max col of scratch BK array               1296
 max len of scratch array in speh3          155
 max len of scratch index in speh4           18
 max int batch size is                      520
 min int batch size is                       52
 fixed nKL is                                52
 max L of basis functions is                  2
 order of int derivative is                   0
 number of shells is                         23
 number of basis is                          76
 number of cartesian basis is                76
 number of contracted shell pairs           276
 number of primitive shell pairs            924
 maxK2 (contraction) of shell pair           36
 max number of K2 of shell pair               1
 max number of CS2 of shell pair             45
 max number of PS2 of shell pair            162
 mem total for path MDJ                  511554
 -------------------------------------------------------
 Smallest overlap matrix eigenvalue = 2.24E-04

 Scale SEOQF with 1.000000e-01/1.000000e-01/1.000000e-01

 Standard Electronic Orientation quadrupole field applied
 Nucleus-field energy     =     0.0000000010 hartrees
 Guess from superposition of atomic densities
 Warning:  Energy on first SCF cycle will be non-variational
 SAD guess density has 24.000000 electrons

 -----------------------------------------------------------------------
  General SCF calculation program by
  Eric Jon Sundstrom, Paul Horn, Yuezhi Mao, Dmitri Zuev, Alec White,
  David Stuck, Shaama M.S., Shane Yost, Joonho Lee, David Small,
  Daniel Levine, Susi Lehtola, Hugh Burton, Evgeny Epifanovsky
 -----------------------------------------------------------------------
 Hartree-Fock
 using 4 threads for integral computing
 -------------------------------------------------------
 OpenMP Integral computing Module                
 Release: version 2.0, May 2017, Q-Chem Inc. Pleasanton 
 -------------------------------------------------------
 A restricted SCF calculation will be
 performed using DIIS
 SCF converges when DIIS error is below 1.0e-08
 ---------------------------------------
  Cycle       Energy         DIIS error
 ---------------------------------------
    1    -209.1481147318      7.08e-02  
    2    -208.7773603265      1.18e-02  
    3    -208.8287214046      8.68e-03  
    4    -208.8602104289      1.18e-03  
    5    -208.8619732709      5.38e-04  
    6    -208.8624474350      1.97e-04  
    7    -208.8625395279      9.52e-05  
    8    -208.8625516443      3.39e-05  
    9    -208.8625532891      9.81e-06  
   10    -208.8625534332      2.65e-06  
   11    -208.8625534463      7.25e-07  
   12    -208.8625534474      1.61e-07  
   13    -208.8625534474      4.16e-08  
   14    -208.8625534474      7.36e-09  Convergence criterion met
 ---------------------------------------
 SCF time:   CPU 2.34s  wall 2.00s 
 SCF   energy in the final basis set =     -208.8625534474
 Total energy in the final basis set =     -208.8625534474


 ------------------------------------------------------------------------------

   CCMAN2: suite of methods based on coupled cluster
           and equation of motion theories.

   Components:
   * libvmm-1.3-trunk
     by Evgeny Epifanovsky, Ilya Kaliman.
   * libtensor-2.5-trunk
     by Evgeny Epifanovsky, Michael Wormit, Dmitry Zuev, Sam Manzer, 
        Ilya Kaliman.
   * libcc-2.5-trunk
     by Evgeny Epifanovsky, Arik Landau, Tomasz Kus, Kirill Khistyaev, 
        Dmitry Zuev, Prashant Manohar, Xintian Feng, Anna Krylov, 
        Matthew Goldey, Alec White, Thomas Jagau, Kaushik Nanda, 
        Anastasia Gunina, Alexander Kunitsa, Joonho Lee.

   CCMAN original authors:
   Anna I. Krylov, C. David Sherrill, Steven R. Gwaltney,
   Edward F. C. Byrd (2000)
   Sergey V. Levchenko, Lyudmila V. Slipchenko, Tao Wang,
   Ana-Maria C. Cristian (2003)
   Piotr A. Pieniazek, C. Melania Oana, Evgeny Epifanovsky (2007)
   Prashant Manohar (2009)

 ------------------------------------------------------------------------------


 Allocating and initializing 3808MB of RAM...
 Calculation will run on 4 cores.


 Alpha MOs, Restricted
 -- Occupied --                  
-26.316 -15.768 -15.680  -1.627  -1.418  -0.943  -0.770  -0.714
  1 A'    2 A'    3 A'    4 A'    5 A'    6 A'    7 A'    8 A'                 
 -0.700  -0.619  -0.556  -0.490
  1 A"    9 A'    2 A"   10 A'                                                 
 -- Virtual --                   
  0.038   0.081   0.138   0.154   0.163   0.177   0.209   0.229
 11 A'    3 A"   12 A'   13 A'    4 A"   14 A'   15 A'   16 A'                 
  0.234   0.240   0.304   0.322   0.366   0.369   0.438   0.539
 17 A'    5 A"   18 A'   19 A'    6 A"   20 A'   21 A'   22 A'                 
  0.610   0.693   0.859   0.913   0.939   0.995   1.008   1.100
 23 A'   24 A'   25 A'    7 A"   26 A'   27 A'    8 A"   28 A'                 
  1.238   1.393   1.460   1.552   1.556   1.629   1.705   1.912
 29 A'   30 A'    9 A"   31 A'   10 A"   32 A'   33 A'   11 A"                 
  2.080   2.174   2.185   2.275   2.519   2.647   2.675   2.851
 34 A'   12 A"   35 A'   36 A'   37 A'   13 A"   38 A'   39 A'                 
  3.038   3.053   3.271   3.424   4.028   4.065   4.209   4.229
 40 A'   14 A"   41 A'   42 A'   43 A'   15 A"   16 A"   44 A'                 
  4.285   4.298   4.399   4.495   4.715   5.170   5.537   6.919
 17 A"   45 A'   18 A"   46 A'   47 A'   48 A'   49 A'   19 A"                 
  6.971   7.124  36.585  37.149  68.755
 50 A'   51 A'   52 A'   53 A'   54 A'                                         

 Beta MOs, Restricted
 -- Occupied --                  
-26.316 -15.768 -15.680  -1.627  -1.418  -0.943  -0.770  -0.714
  1 A'    2 A'    3 A'    4 A'    5 A'    6 A'    7 A'    8 A'                 
 -0.700  -0.619  -0.556  -0.490
  1 A"    9 A'    2 A"   10 A'                                                 
 -- Virtual --                   
  0.038   0.081   0.138   0.154   0.163   0.177   0.209   0.229
 11 A'    3 A"   12 A'   13 A'    4 A"   14 A'   15 A'   16 A'                 
  0.234   0.240   0.304   0.322   0.366   0.369   0.438   0.539
 17 A'    5 A"   18 A'   19 A'    6 A"   20 A'   21 A'   22 A'                 
  0.610   0.693   0.859   0.913   0.939   0.995   1.008   1.100
 23 A'   24 A'   25 A'    7 A"   26 A'   27 A'    8 A"   28 A'                 
  1.238   1.393   1.460   1.552   1.556   1.629   1.705   1.912
 29 A'   30 A'    9 A"   31 A'   10 A"   32 A'   33 A'   11 A"                 
  2.080   2.174   2.185   2.275   2.519   2.647   2.675   2.851
 34 A'   12 A"   35 A'   36 A'   37 A'   13 A"   38 A'   39 A'                 
  3.038   3.053   3.271   3.424   4.028   4.065   4.209   4.229
 40 A'   14 A"   41 A'   42 A'   43 A'   15 A"   16 A"   44 A'                 
  4.285   4.298   4.399   4.495   4.715   5.170   5.537   6.919
 17 A"   45 A'   18 A"   46 A'   47 A'   48 A'   49 A'   19 A"                 
  6.971   7.124  36.585  37.149  68.755
 50 A'   51 A'   52 A'   53 A'   54 A'                                         

 Occupation and symmetry of molecular orbitals

 Point group: Cs (2 irreducible representations).

                           A'   A"    All 
 ------------------------------------------
 All molecular orbitals:
  - Alpha                  54   19    73  
  - Beta                   54   19    73  
 ------------------------------------------
 Alpha orbitals:
  - Frozen occupied        3    0     3   
  - Active occupied        7    2     9   
  - Active virtual         44   17    61  
  - Frozen virtual         0    0     0   
 ------------------------------------------
 Beta orbitals:
  - Frozen occupied        3    0     3   
  - Active occupied        7    2     9   
  - Active virtual         44   17    61  
  - Frozen virtual         0    0     0   
 ------------------------------------------

 Import integrals:   CPU 0.00 s  wall 0.00 s

 Import integrals:   CPU 3.57 s  wall 14.74 s

 MP2 amplitudes:   CPU 0.09 s  wall 0.37 s

Running a double precision version
           CCSD T amplitudes will be solved using DIIS.

           Start     Size      MaxIter   EConv     TConv     
           3         7         100       1.00e-07  1.00e-05  
 ------------------------------------------------------------------------------
           Energy (a.u.)   Ediff      Tdiff       Comment
 ------------------------------------------------------------------------------
          -209.42500492                           
     1    -209.41001658   1.50e-02   6.40e-01     
     2    -209.43128453   2.13e-02   8.63e-02     
     3    -209.42984389   1.44e-03   3.91e-02     
     4    -209.43219265   2.35e-03   1.53e-02     Switched to DIIS steps.
     5    -209.43310750   9.15e-04   1.07e-02     
     6    -209.43320121   9.37e-05   2.55e-03     
     7    -209.43321367   1.25e-05   1.21e-03     
     8    -209.43321888   5.21e-06   4.56e-04     
     9    -209.43322390   5.02e-06   2.77e-04     
    10    -209.43322421   3.18e-07   5.66e-05     
    11    -209.43322435   1.40e-07   2.19e-05     
    12    -209.43322436   9.92e-09   1.13e-05     
    13    -209.43322432   4.71e-08   2.62e-06     
 ------------------------------------------------------------------------------
          -209.43322432                           CCSD T converged.

End of double precision
 SCF energy                 = -208.86255345
 MP2 energy                 = -209.42500492
 CCSD correlation energy     =   -0.57067087
 CCSD total energy           = -209.43322432

 CCSD  T1^2 = 0.0118  T2^2 = 0.1746  Leading amplitudes:

 Amplitude    Orbitals with energies
 -0.0238       1 (A") A                  ->    3 (A") A                   
              -0.7001                          0.0813                     
 -0.0238       1 (A") B                  ->    3 (A") B                   
              -0.7001                          0.0813                     
 -0.0236       2 (A") A                  ->    3 (A") A                   
              -0.5564                          0.0813                     
 -0.0236       2 (A") B                  ->    3 (A") B                   
              -0.5564                          0.0813                     

 Amplitude    Orbitals with energies
 -0.0893       2 (A") A      2 (A") B    ->    3 (A") A      3 (A") B     
              -0.5564       -0.5564            0.0813        0.0813       
  0.0893       2 (A") A      2 (A") B    ->    3 (A") B      3 (A") A     
              -0.5564       -0.5564            0.0813        0.0813       
  0.0893       2 (A") B      2 (A") A    ->    3 (A") A      3 (A") B     
              -0.5564       -0.5564            0.0813        0.0813       
 -0.0893       2 (A") B      2 (A") A    ->    3 (A") B      3 (A") A     
              -0.5564       -0.5564            0.0813        0.0813       

 Computing CCSD intemediates for later calculations in double precision
 Finished.

Running a double precision version
           CCSD Lambda amplitudes will be solved using DIIS.
           Start     Size      MaxIter   EConv     LConv     
           3         7         100       1.00e-07  1.00e-05  
 ------------------------------------------------------------------------------
            Enorm      Ldiff       Comment
 ------------------------------------------------------------------------------
     1     4.67e-02   2.91e-02     
     2     1.59e-02   6.56e-03     
     3     6.83e-03   7.12e-04     
     4     3.54e-03   1.20e-03     Switched to DIIS steps.
     5     1.24e-03   7.08e-04     
     6     6.59e-04   1.86e-04     
     7     2.21e-04   6.31e-05     
     8     8.65e-05   1.47e-06     
     9     2.23e-05   6.35e-06     
    10     9.47e-06   9.87e-07     
    11     4.31e-06   1.34e-07     
    12     1.70e-06   6.08e-08     
    13     8.22e-07   6.47e-08     
    14     3.44e-07   1.14e-08     
    15     1.43e-07   2.16e-09     
    16     7.41e-08   3.66e-09     
 ------------------------------------------------------------------------------
                                   CCSD Lambda converged.

 Computing density matrices in double precision...
           Orbital response amplitudes will be solved using DIIS.
           Start     Size      MaxIter   EConv     LConv     
           3         7         100       1.00e-06  1.00e-06  
 ------------------------------------------------------------------------------
            Enorm      Ldiff       Comment
 ------------------------------------------------------------------------------
     1     8.08e-02   4.10e-03     
     2     7.16e-02   1.16e-02     
     3     8.51e-02   2.42e-02     
     4     1.10e-02   3.49e-02     Switched to DIIS steps.
     5     2.08e-03   1.29e-03     
     6     1.18e-03   6.27e-04     
     7     2.34e-04   4.16e-05     
     8     3.08e-05   3.79e-05     
     9     5.99e-06   4.25e-06     
    10     1.66e-06   8.05e-07     
    11     3.82e-07   2.44e-08     
 ------------------------------------------------------------------------------
                                   Orbital response converged.

 Computing density matrices... Done.
 CCSD calculation:   CPU 50.77 s  wall 17.52 s

Current path: /canmo/ccsd/grad/
/g1_bb_aa
/g1_bb_bb
/g1_o1o1
/g1_o1o2
/g1_o1v1
/g1_o2v1
/g1_v1v1
/g1p_bb_aa
/g1p_bb_bb
/g1s_bb_aa
/g1s_bb_bb
/g2_o1o1o1o1
/g2_o1o1o1v1
/g2_o1o1v1v1
/g2_o1v1o1v1
/g2_o1v1v1v1
/g2_v1v1v1v1
/w_bb_aa
/w_bb_bb
 Transferring MO TPDM to AO TPDM
 Transferring g2_o1o1o1o1
 Transferring g2_o1o1o1v1
 Transferring g2_o1o1v1v1
 Transferring g2_o1v1o1v1
 Transferring g2_o1v1v1v1
 Transferring g2_v1v1v1v1
 Adding separable TPDM
 Computing TPDM gradient
 --------------------------------------------------------
 2e gradient
  Atom          X               Y               Z
 --------------------------------------------------------
    1         -2.423431       12.840564       -0.000000  
    2          9.237104      -10.802338        0.000000  
    3          3.413596        1.193342        0.000000  
    4        -10.227269       -3.231568        0.000000  
 --------------------------------------------------------
 --------------------------------------------------------
 Final gradient
  Atom          X               Y               Z
 --------------------------------------------------------
    1         -2.423431       12.840564       -0.000000  
    2          9.237104      -10.802338        0.000000  
    3          3.413596        1.193342        0.000000  
    4        -10.227269       -3.231568        0.000000  
 --------------------------------------------------------
 Analytic gradient from two-electron contribution:   CPU 62.60 s  wall 57.46 s

 Total ccman2 time:   CPU 119.60 s  wall 96.10 s


 --------------------------------------------------------------
             Orbital Energies (a.u.) and Symmetries
 --------------------------------------------------------------

 Alpha MOs, Restricted
 -- Occupied --                  
-26.316 -15.768 -15.680  -1.627  -1.418  -0.943  -0.770  -0.714
  1 A'    2 A'    3 A'    4 A'    5 A'    6 A'    7 A'    8 A'                 
 -0.619  -0.490  -0.700  -0.556
  9 A'   10 A'    1 A"    2 A"                                                 
 -- Virtual --                   
  0.038   0.138   0.154   0.177   0.209   0.229   0.234   0.304
 11 A'   12 A'   13 A'   14 A'   15 A'   16 A'   17 A'   18 A'                 
  0.322   0.369   0.438   0.539   0.610   0.693   0.859   0.939
 19 A'   20 A'   21 A'   22 A'   23 A'   24 A'   25 A'   26 A'                 
  0.995   1.100   1.238   1.393   1.552   1.629   1.705   2.080
 27 A'   28 A'   29 A'   30 A'   31 A'   32 A'   33 A'   34 A'                 
  2.185   2.275   2.519   2.675   2.851   3.038   3.271   3.424
 35 A'   36 A'   37 A'   38 A'   39 A'   40 A'   41 A'   42 A'                 
  4.028   4.229   4.298   4.495   4.715   5.170   5.537   6.971
 43 A'   44 A'   45 A'   46 A'   47 A'   48 A'   49 A'   50 A'                 
  7.124  36.585  37.149  68.755   0.081   0.163   0.240   0.366
 51 A'   52 A'   53 A'   54 A'    3 A"    4 A"    5 A"    6 A"                 
  0.913   1.008   1.460   1.556   1.912   2.174   2.647   3.053
  7 A"    8 A"    9 A"   10 A"   11 A"   12 A"   13 A"   14 A"                 
  4.065   4.209   4.285   4.399   6.919
 15 A"   16 A"   17 A"   18 A"   19 A"                                         

 Beta MOs, Restricted
 -- Occupied --                  
-26.316 -15.768 -15.680  -1.627  -1.418  -0.943  -0.770  -0.714
  1 A'    2 A'    3 A'    4 A'    5 A'    6 A'    7 A'    8 A'                 
 -0.619  -0.490  -0.700  -0.556
  9 A'   10 A'    1 A"    2 A"                                                 
 -- Virtual --                   
  0.038   0.138   0.154   0.177   0.209   0.229   0.234   0.304
 11 A'   12 A'   13 A'   14 A'   15 A'   16 A'   17 A'   18 A'                 
  0.322   0.369   0.438   0.539   0.610   0.693   0.859   0.939
 19 A'   20 A'   21 A'   22 A'   23 A'   24 A'   25 A'   26 A'                 
  0.995   1.100   1.238   1.393   1.552   1.629   1.705   2.080
 27 A'   28 A'   29 A'   30 A'   31 A'   32 A'   33 A'   34 A'                 
  2.185   2.275   2.519   2.675   2.851   3.038   3.271   3.424
 35 A'   36 A'   37 A'   38 A'   39 A'   40 A'   41 A'   42 A'                 
  4.028   4.229   4.298   4.495   4.715   5.170   5.537   6.971
 43 A'   44 A'   45 A'   46 A'   47 A'   48 A'   49 A'   50 A'                 
  7.124  36.585  37.149  68.755   0.081   0.163   0.240   0.366
 51 A'   52 A'   53 A'   54 A'    3 A"    4 A"    5 A"    6 A"                 
  0.913   1.008   1.460   1.556   1.912   2.174   2.647   3.053
  7 A"    8 A"    9 A"   10 A"   11 A"   12 A"   13 A"   14 A"                 
  4.065   4.209   4.285   4.399   6.919
 15 A"   16 A"   17 A"   18 A"   19 A"                                         
 --------------------------------------------------------------

          Ground-State Mulliken Net Atomic Charges

     Atom                 Charge (a.u.)
  ----------------------------------------
      1 N                    -0.056137
      2 N                    -0.092362
      3 H                     0.235593
      4 F                    -0.087093
  ----------------------------------------
  Sum of atomic charges =     0.000000

 -----------------------------------------------------------------
                    Cartesian Multipole Moments
 -----------------------------------------------------------------
    Charge (ESU x 10^10)
                 0.0000
    Dipole Moment (Debye)
         X      -2.8445      Y      -0.8207      Z      -0.0000
       Tot       2.9605
    Quadrupole Moments (Debye-Ang)
        XX     -13.4547     XY       1.2239     YY     -18.5548
        XZ       0.0000     YZ       0.0000     ZZ     -16.1287
    Octopole Moments (Debye-Ang^2)
       XXX      -5.9444    XXY      -1.9991    XYY       2.7432
       YYY       0.6485    XXZ       0.0000    XYZ       0.0000
       YYZ      -0.0000    XZZ       1.4713    YZZ       0.0609
       ZZZ      -0.0000
    Hexadecapole Moments (Debye-Ang^3)
      XXXX     -77.6182   XXXY       5.2753   XXYY     -21.5750
      XYYY       2.6422   YYYY     -32.1430   XXXZ       0.0000
      XXYZ       0.0000   XYYZ       0.0000   YYYZ      -0.0000
      XXZZ     -18.4018   XYZZ       0.5345   YYZZ      -7.2133
      XZZZ       0.0000   YZZZ      -0.0000   ZZZZ     -13.1796
 -----------------------------------------------------------------
 DrvMan completing analytic gradient of the correlated energy
 Correlated dipole moment
            1
    1  -1.1190934
    2  -0.3229027
    3  -0.0000000
 Energy read as -209.433224317
 Full Analytical Gradient: (in a.u., or Hartree/Bohr)
             1             2             3             4
    1   -0.02022790    0.01017522   -0.00267249    0.01272517
    2    0.00877834   -0.01397598    0.00083868    0.00435895
    3   -0.00000000    0.00000000    0.00000000    0.00000000
 Gradient time:  CPU 0.24 s  wall 1.45 s
 Geometry Optimization Parameters
   NAtoms,    NIC,     NZ,  NCons,   NDum,   NFix, NCnnct, MaxDiis
        4      14       4       0       0       0       0       0


** GEOMETRY OPTIMIZATION IN DELOCALIZED INTERNAL COORDINATES **
   Searching for a Minimum

   Optimization Cycle:   1

                       Coordinates (Angstroms)
     ATOM                X               Y               Z
      1  N        -0.1591681306   -0.5061852430    0.0000000000
      2  N        -1.0122932121    0.3388339334    0.0000000000
      3  H        -1.9066086184   -0.1721313630    0.0000000000
      4  F         1.1229820019    0.1492878367    0.0000000000
   Point Group: cs    Number of degrees of freedom:     5


   Energy is   -209.433224317


 Attempting to Generate Delocalized Internal Coordinates

  5 Hessian modes will be used to form the next step
  Hessian Eigenvalues:
     0.160000    0.250000    0.395876    0.427812    1.044306

 Minimum Search - Taking Simple RFO Step
 Searching for Lamda that Minimizes Along All modes
 Value Taken    Lamda =  -0.00086573
 Step Taken.  Stepsize is  0.048866

                             Maximum     Tolerance    Cnvgd?
         Gradient           0.018876      0.000300      NO
         Displacement       0.032415      0.001200      NO
         Energy change     *********      0.000001      NO


 New Cartesian Coordinates Obtained by Inverse Iteration

 Displacement from previous Coordinates is:  0.053452
 ----------------------------------------------------------------
             Standard Nuclear Orientation (Angstroms)
    I     Atom           X                Y                Z
 ----------------------------------------------------------------
    1      N      -0.1578893484    -0.5116624101     0.0000000000
    2      N      -1.0070631854     0.3477332152     0.0000000000
    3      H      -1.8920625886    -0.1745927754     0.0000000000
    4      F       1.1019271633     0.1483271344     0.0000000000
 ----------------------------------------------------------------
 Molecular Point Group                 Cs    NOp =  2
 Largest Abelian Subgroup              Cs    NOp =  2
 Nuclear Repulsion Energy =    67.9233187340 hartrees
 There are       12 alpha and       12 beta electrons
 Applying Cartesian multipole field
    Component          Value
    ---------          -----
     (2,0,0)        1.00000E-11
     (0,2,0)        2.00000E-11
     (0,0,2)       -3.00000E-11
 Nucleus-field energy     =     0.0000000010 hartrees
 Requested basis set is 6-311++G(d,p)
 There are 23 shells and 73 basis functions
 A cutoff of  1.0D-14 yielded    276 shell pairs
 There are      2806 function pairs (      3046 Cartesian)
 Smallest overlap matrix eigenvalue = 2.32E-04
 Guess MOs from SCF MO coefficient file

 -----------------------------------------------------------------------
  General SCF calculation program by
  Eric Jon Sundstrom, Paul Horn, Yuezhi Mao, Dmitri Zuev, Alec White,
  David Stuck, Shaama M.S., Shane Yost, Joonho Lee, David Small,
  Daniel Levine, Susi Lehtola, Hugh Burton, Evgeny Epifanovsky
 -----------------------------------------------------------------------
 Hartree-Fock
 using 4 threads for integral computing
 -------------------------------------------------------
 OpenMP Integral computing Module                
 Release: version 2.0, May 2017, Q-Chem Inc. Pleasanton 
 -------------------------------------------------------
 A restricted SCF calculation will be
 performed using DIIS
 SCF converges when DIIS error is below 1.0e-08
 ---------------------------------------
  Cycle       Energy         DIIS error
 ---------------------------------------
    1    -208.8629530723      7.09e-04  
    2    -208.8633012217      1.72e-04  
    3    -208.8633411417      8.77e-05  
    4    -208.8633480915      3.76e-05  
    5    -208.8633504373      1.29e-05  
    6    -208.8633507897      4.96e-06  
    7    -208.8633508207      1.79e-06  
    8    -208.8633508246      5.89e-07  
    9    -208.8633508250      1.36e-07  
   10    -208.8633508250      3.53e-08  
   11    -208.8633508250      9.63e-09  Convergence criterion met
 ---------------------------------------
 SCF time:   CPU 1.79s  wall 1.00s 
 SCF   energy in the final basis set =     -208.8633508250
 Total energy in the final basis set =     -208.8633508250


 ------------------------------------------------------------------------------

   CCMAN2: suite of methods based on coupled cluster
           and equation of motion theories.

   Components:
   * libvmm-1.3-trunk
     by Evgeny Epifanovsky, Ilya Kaliman.
   * libtensor-2.5-trunk
     by Evgeny Epifanovsky, Michael Wormit, Dmitry Zuev, Sam Manzer, 
        Ilya Kaliman.
   * libcc-2.5-trunk
     by Evgeny Epifanovsky, Arik Landau, Tomasz Kus, Kirill Khistyaev, 
        Dmitry Zuev, Prashant Manohar, Xintian Feng, Anna Krylov, 
        Matthew Goldey, Alec White, Thomas Jagau, Kaushik Nanda, 
        Anastasia Gunina, Alexander Kunitsa, Joonho Lee.

   CCMAN original authors:
   Anna I. Krylov, C. David Sherrill, Steven R. Gwaltney,
   Edward F. C. Byrd (2000)
   Sergey V. Levchenko, Lyudmila V. Slipchenko, Tao Wang,
   Ana-Maria C. Cristian (2003)
   Piotr A. Pieniazek, C. Melania Oana, Evgeny Epifanovsky (2007)
   Prashant Manohar (2009)

 ------------------------------------------------------------------------------


 Allocating and initializing 3808MB of RAM...
 Calculation will run on 4 cores.


 Alpha MOs, Restricted
 -- Occupied --                  
-26.320 -15.768 -15.678  -1.637  -1.411  -0.944  -0.772  -0.716
  1 A'    2 A'    3 A'    4 A'    5 A'    6 A'    7 A'    8 A'                 
 -0.706  -0.619  -0.552  -0.493
  1 A"    9 A'    2 A"   10 A'                                                 
 -- Virtual --                   
  0.039   0.080   0.138   0.153   0.163   0.181   0.208   0.230
 11 A'    3 A"   12 A'   13 A'    4 A"   14 A'   15 A'   16 A'                 
  0.238   0.240   0.308   0.323   0.365   0.369   0.437   0.536
 17 A'    5 A"   18 A'   19 A'    6 A"   20 A'   21 A'   22 A'                 
  0.606   0.693   0.866   0.915   0.937   0.995   1.008   1.099
 23 A'   24 A'   25 A'    7 A"   26 A'   27 A'    8 A"   28 A'                 
  1.241   1.391   1.462   1.539   1.554   1.621   1.707   1.907
 29 A'   30 A'    9 A"   31 A'   10 A"   32 A'   33 A'   11 A"                 
  2.088   2.178   2.202   2.268   2.523   2.648   2.673   2.856
 34 A'   12 A"   35 A'   36 A'   37 A'   13 A"   38 A'   39 A'                 
  3.038   3.045   3.255   3.426   4.029   4.061   4.203   4.225
 40 A'   14 A"   41 A'   42 A'   43 A'   15 A"   16 A"   44 A'                 
  4.285   4.293   4.411   4.494   4.728   5.187   5.555   6.915
 17 A"   45 A'   18 A"   46 A'   47 A'   48 A'   49 A'   19 A"                 
  6.970   7.148  36.592  37.122  68.751
 50 A'   51 A'   52 A'   53 A'   54 A'                                         

 Beta MOs, Restricted
 -- Occupied --                  
-26.320 -15.768 -15.678  -1.637  -1.411  -0.944  -0.772  -0.716
  1 A'    2 A'    3 A'    4 A'    5 A'    6 A'    7 A'    8 A'                 
 -0.706  -0.619  -0.552  -0.493
  1 A"    9 A'    2 A"   10 A'                                                 
 -- Virtual --                   
  0.039   0.080   0.138   0.153   0.163   0.181   0.208   0.230
 11 A'    3 A"   12 A'   13 A'    4 A"   14 A'   15 A'   16 A'                 
  0.238   0.240   0.308   0.323   0.365   0.369   0.437   0.536
 17 A'    5 A"   18 A'   19 A'    6 A"   20 A'   21 A'   22 A'                 
  0.606   0.693   0.866   0.915   0.937   0.995   1.008   1.099
 23 A'   24 A'   25 A'    7 A"   26 A'   27 A'    8 A"   28 A'                 
  1.241   1.391   1.462   1.539   1.554   1.621   1.707   1.907
 29 A'   30 A'    9 A"   31 A'   10 A"   32 A'   33 A'   11 A"                 
  2.088   2.178   2.202   2.268   2.523   2.648   2.673   2.856
 34 A'   12 A"   35 A'   36 A'   37 A'   13 A"   38 A'   39 A'                 
  3.038   3.045   3.255   3.426   4.029   4.061   4.203   4.225
 40 A'   14 A"   41 A'   42 A'   43 A'   15 A"   16 A"   44 A'                 
  4.285   4.293   4.411   4.494   4.728   5.187   5.555   6.915
 17 A"   45 A'   18 A"   46 A'   47 A'   48 A'   49 A'   19 A"                 
  6.970   7.148  36.592  37.122  68.751
 50 A'   51 A'   52 A'   53 A'   54 A'                                         

 Occupation and symmetry of molecular orbitals

 Point group: Cs (2 irreducible representations).

                           A'   A"    All 
 ------------------------------------------
 All molecular orbitals:
  - Alpha                  54   19    73  
  - Beta                   54   19    73  
 ------------------------------------------
 Alpha orbitals:
  - Frozen occupied        3    0     3   
  - Active occupied        7    2     9   
  - Active virtual         44   17    61  
  - Frozen virtual         0    0     0   
 ------------------------------------------
 Beta orbitals:
  - Frozen occupied        3    0     3   
  - Active occupied        7    2     9   
  - Active virtual         44   17    61  
  - Frozen virtual         0    0     0   
 ------------------------------------------

 Import integrals:   CPU 0.00 s  wall 0.00 s

 Import integrals:   CPU 3.60 s  wall 15.67 s

 MP2 amplitudes:   CPU 0.09 s  wall 0.25 s

Running a double precision version
           CCSD T amplitudes will be solved using DIIS.

           Start     Size      MaxIter   EConv     TConv     
           3         7         100       1.00e-07  1.00e-05  
 ------------------------------------------------------------------------------
           Energy (a.u.)   Ediff      Tdiff       Comment
 ------------------------------------------------------------------------------
          -209.42538717                           
     1    -209.41080957   1.46e-02   6.40e-01     
     2    -209.43176875   2.10e-02   8.61e-02     
     3    -209.43045070   1.32e-03   3.86e-02     
     4    -209.43274502   2.29e-03   1.47e-02     Switched to DIIS steps.
     5    -209.43363880   8.94e-04   1.06e-02     
     6    -209.43372647   8.77e-05   2.48e-03     
     7    -209.43373683   1.04e-05   1.15e-03     
     8    -209.43374125   4.42e-06   4.21e-04     
     9    -209.43374577   4.52e-06   2.60e-04     
    10    -209.43374611   3.44e-07   5.46e-05     
    11    -209.43374624   1.27e-07   2.05e-05     
    12    -209.43374625   1.14e-08   1.07e-05     
    13    -209.43374621   3.86e-08   2.41e-06     
 ------------------------------------------------------------------------------
          -209.43374621                           CCSD T converged.

End of double precision
 SCF energy                 = -208.86335083
 MP2 energy                 = -209.42538717
 CCSD correlation energy     =   -0.57039538
 CCSD total energy           = -209.43374621

 CCSD  T1^2 = 0.0114  T2^2 = 0.1741  Leading amplitudes:

 Amplitude    Orbitals with energies
  0.0244       1 (A") A                  ->    3 (A") A                   
              -0.7057                          0.0805                     
  0.0244       1 (A") B                  ->    3 (A") B                   
              -0.7057                          0.0805                     
 -0.0228       2 (A") A                  ->    3 (A") A                   
              -0.5518                          0.0805                     
 -0.0228       2 (A") B                  ->    3 (A") B                   
              -0.5518                          0.0805                     

 Amplitude    Orbitals with energies
 -0.0933       2 (A") A      2 (A") B    ->    3 (A") A      3 (A") B     
              -0.5518       -0.5518            0.0805        0.0805       
  0.0933       2 (A") A      2 (A") B    ->    3 (A") B      3 (A") A     
              -0.5518       -0.5518            0.0805        0.0805       
  0.0933       2 (A") B      2 (A") A    ->    3 (A") A      3 (A") B     
              -0.5518       -0.5518            0.0805        0.0805       
 -0.0933       2 (A") B      2 (A") A    ->    3 (A") B      3 (A") A     
              -0.5518       -0.5518            0.0805        0.0805       

 Computing CCSD intemediates for later calculations in double precision
 Finished.

Running a double precision version
           CCSD Lambda amplitudes will be solved using DIIS.
           Start     Size      MaxIter   EConv     LConv     
           3         7         100       1.00e-07  1.00e-05  
 ------------------------------------------------------------------------------
            Enorm      Ldiff       Comment
 ------------------------------------------------------------------------------
     1     4.60e-02   2.89e-02     
     2     1.54e-02   6.33e-03     
     3     6.56e-03   7.57e-04     
     4     3.43e-03   1.15e-03     Switched to DIIS steps.
     5     1.20e-03   6.85e-04     
     6     6.29e-04   1.78e-04     
     7     2.08e-04   5.83e-05     
     8     8.02e-05   2.56e-07     
     9     2.06e-05   6.58e-06     
    10     8.43e-06   1.09e-06     
    11     3.67e-06   2.01e-07     
    12     1.37e-06   6.55e-09     
    13     6.61e-07   3.35e-08     
    14     2.85e-07   2.48e-09     
    15     1.19e-07   1.18e-10     
    16     6.04e-08   2.70e-09     
 ------------------------------------------------------------------------------
                                   CCSD Lambda converged.

 Computing density matrices in double precision...
           Orbital response amplitudes will be solved using DIIS.
           Start     Size      MaxIter   EConv     LConv     
           3         7         100       1.00e-06  1.00e-06  
 ------------------------------------------------------------------------------
            Enorm      Ldiff       Comment
 ------------------------------------------------------------------------------
     1     7.95e-02   3.27e-03     
     2     6.87e-02   1.21e-02     
     3     8.04e-02   2.28e-02     
     4     1.13e-02   3.22e-02     Switched to DIIS steps.
     5     2.03e-03   1.57e-03     
     6     1.08e-03   6.26e-04     
     7     2.33e-04   4.37e-05     
     8     3.09e-05   3.13e-05     
     9     5.59e-06   3.64e-06     
    10     1.83e-06   7.36e-07     
    11     4.06e-07   4.82e-09     
 ------------------------------------------------------------------------------
                                   Orbital response converged.

 Computing density matrices... Done.
 CCSD calculation:   CPU 50.10 s  wall 17.25 s

Current path: /canmo/ccsd/grad/
/g1_bb_aa
/g1_bb_bb
/g1_o1o1
/g1_o1o2
/g1_o1v1
/g1_o2v1
/g1_v1v1
/g1p_bb_aa
/g1p_bb_bb
/g1s_bb_aa
/g1s_bb_bb
/g2_o1o1o1o1
/g2_o1o1o1v1
/g2_o1o1v1v1
/g2_o1v1o1v1
/g2_o1v1v1v1
/g2_v1v1v1v1
/w_bb_aa
/w_bb_bb
 Transferring MO TPDM to AO TPDM
 Transferring g2_o1o1o1o1
 Transferring g2_o1o1o1v1
 Transferring g2_o1o1v1v1
 Transferring g2_o1v1o1v1
 Transferring g2_o1v1v1v1
 Transferring g2_v1v1v1v1
 Adding separable TPDM
 Computing TPDM gradient
 --------------------------------------------------------
 2e gradient
  Atom          X               Y               Z
 --------------------------------------------------------
    1         -2.091534       13.059596        0.000000  
    2          9.081382      -10.894727       -0.000000  
    3          3.372942        1.253037        0.000000  
    4        -10.362789       -3.417906       -0.000000  
 --------------------------------------------------------
 --------------------------------------------------------
 Final gradient
  Atom          X               Y               Z
 --------------------------------------------------------
    1         -2.091534       13.059596        0.000000  
    2          9.081382      -10.894727       -0.000000  
    3          3.372942        1.253037        0.000000  
    4        -10.362789       -3.417906       -0.000000  
 --------------------------------------------------------
 Analytic gradient from two-electron contribution:   CPU 61.94 s  wall 43.18 s

 Total ccman2 time:   CPU 118.31 s  wall 85.12 s


 --------------------------------------------------------------
             Orbital Energies (a.u.) and Symmetries
 --------------------------------------------------------------

 Alpha MOs, Restricted
 -- Occupied --                  
-26.320 -15.768 -15.678  -1.637  -1.411  -0.944  -0.772  -0.716
  1 A'    2 A'    3 A'    4 A'    5 A'    6 A'    7 A'    8 A'                 
 -0.619  -0.493  -0.706  -0.552
  9 A'   10 A'    1 A"    2 A"                                                 
 -- Virtual --                   
  0.039   0.138   0.153   0.181   0.208   0.230   0.238   0.308
 11 A'   12 A'   13 A'   14 A'   15 A'   16 A'   17 A'   18 A'                 
  0.323   0.369   0.437   0.536   0.606   0.693   0.866   0.937
 19 A'   20 A'   21 A'   22 A'   23 A'   24 A'   25 A'   26 A'                 
  0.995   1.099   1.241   1.391   1.539   1.621   1.707   2.088
 27 A'   28 A'   29 A'   30 A'   31 A'   32 A'   33 A'   34 A'                 
  2.202   2.268   2.523   2.673   2.856   3.038   3.255   3.426
 35 A'   36 A'   37 A'   38 A'   39 A'   40 A'   41 A'   42 A'                 
  4.029   4.225   4.293   4.494   4.728   5.187   5.555   6.970
 43 A'   44 A'   45 A'   46 A'   47 A'   48 A'   49 A'   50 A'                 
  7.148  36.592  37.122  68.751   0.080   0.163   0.240   0.365
 51 A'   52 A'   53 A'   54 A'    3 A"    4 A"    5 A"    6 A"                 
  0.915   1.008   1.462   1.554   1.907   2.178   2.648   3.045
  7 A"    8 A"    9 A"   10 A"   11 A"   12 A"   13 A"   14 A"                 
  4.061   4.203   4.285   4.411   6.915
 15 A"   16 A"   17 A"   18 A"   19 A"                                         

 Beta MOs, Restricted
 -- Occupied --                  
-26.320 -15.768 -15.678  -1.637  -1.411  -0.944  -0.772  -0.716
  1 A'    2 A'    3 A'    4 A'    5 A'    6 A'    7 A'    8 A'                 
 -0.619  -0.493  -0.706  -0.552
  9 A'   10 A'    1 A"    2 A"                                                 
 -- Virtual --                   
  0.039   0.138   0.153   0.181   0.208   0.230   0.238   0.308
 11 A'   12 A'   13 A'   14 A'   15 A'   16 A'   17 A'   18 A'                 
  0.323   0.369   0.437   0.536   0.606   0.693   0.866   0.937
 19 A'   20 A'   21 A'   22 A'   23 A'   24 A'   25 A'   26 A'                 
  0.995   1.099   1.241   1.391   1.539   1.621   1.707   2.088
 27 A'   28 A'   29 A'   30 A'   31 A'   32 A'   33 A'   34 A'                 
  2.202   2.268   2.523   2.673   2.856   3.038   3.255   3.426
 35 A'   36 A'   37 A'   38 A'   39 A'   40 A'   41 A'   42 A'                 
  4.029   4.225   4.293   4.494   4.728   5.187   5.555   6.970
 43 A'   44 A'   45 A'   46 A'   47 A'   48 A'   49 A'   50 A'                 
  7.148  36.592  37.122  68.751   0.080   0.163   0.240   0.365
 51 A'   52 A'   53 A'   54 A'    3 A"    4 A"    5 A"    6 A"                 
  0.915   1.008   1.462   1.554   1.907   2.178   2.648   3.045
  7 A"    8 A"    9 A"   10 A"   11 A"   12 A"   13 A"   14 A"                 
  4.061   4.203   4.285   4.411   6.915
 15 A"   16 A"   17 A"   18 A"   19 A"                                         
 --------------------------------------------------------------

          Ground-State Mulliken Net Atomic Charges

     Atom                 Charge (a.u.)
  ----------------------------------------
      1 N                    -0.055939
      2 N                    -0.096030
      3 H                     0.229483
      4 F                    -0.077514
  ----------------------------------------
  Sum of atomic charges =    -0.000000

 -----------------------------------------------------------------
                    Cartesian Multipole Moments
 -----------------------------------------------------------------
    Charge (ESU x 10^10)
                -0.0000
    Dipole Moment (Debye)
         X      -2.6932      Y      -0.8287      Z       0.0000
       Tot       2.8178
    Quadrupole Moments (Debye-Ang)
        XX     -13.5397     XY       1.2199     YY     -18.5603
        XZ      -0.0000     YZ       0.0000     ZZ     -16.1263
    Octopole Moments (Debye-Ang^2)
       XXX      -5.0903    XXY      -1.9766    XYY       2.8792
       YYY       0.6237    XXZ       0.0000    XYZ      -0.0000
       YYZ      -0.0000    XZZ       1.6042    YZZ       0.0530
       ZZZ       0.0000
    Hexadecapole Moments (Debye-Ang^3)
      XXXX     -76.6537   XXXY       5.4022   XXYY     -21.2716
      XYYY       2.8156   YYYY     -32.5914   XXXZ      -0.0000
      XXYZ       0.0000   XYYZ      -0.0000   YYYZ       0.0000
      XXZZ     -18.0770   XYZZ       0.5907   YYZZ      -7.2798
      XZZZ      -0.0000   YZZZ       0.0000   ZZZZ     -13.1798
 -----------------------------------------------------------------
 DrvMan completing analytic gradient of the correlated energy
 Correlated dipole moment
            1
    1  -1.0595848
    2  -0.3260469
    3   0.0000000
 Energy read as -209.433746209
 Full Analytical Gradient: (in a.u., or Hartree/Bohr)
             1             2             3             4
    1   -0.01337379    0.00816228    0.00089975    0.00431176
    2   -0.00120634   -0.00410598    0.00000519    0.00530713
    3    0.00000000   -0.00000000    0.00000000    0.00000000
 Gradient time:  CPU 0.24 s  wall 1.31 s
 Geometry Optimization Parameters
   NAtoms,    NIC,     NZ,  NCons,   NDum,   NFix, NCnnct, MaxDiis
        4      14       4       0       0       0       0       0

 Cartesian Hessian Update
 Hessian Updated using BFGS Update


** GEOMETRY OPTIMIZATION IN DELOCALIZED INTERNAL COORDINATES **
   Searching for a Minimum

   Optimization Cycle:   2

                       Coordinates (Angstroms)
     ATOM                X               Y               Z
      1  N        -0.1578893484   -0.5116624101    0.0000000000
      2  N        -1.0070631854    0.3477332152    0.0000000000
      3  H        -1.8920625886   -0.1745927754    0.0000000000
      4  F         1.1019271633    0.1483271344    0.0000000000
   Point Group: cs    Number of degrees of freedom:     5


   Energy is   -209.433746209

 Hessian Updated using BFGS Update

  5 Hessian modes will be used to form the next step
  Hessian Eigenvalues:
     0.147051    0.221576    0.409285    0.485595    0.886916

 Minimum Search - Taking Simple RFO Step
 Searching for Lamda that Minimizes Along All modes
 Value Taken    Lamda =  -0.00059803
 Step Taken.  Stepsize is  0.051796

                             Maximum     Tolerance    Cnvgd?
         Gradient           0.008392      0.000300      NO
         Displacement       0.027609      0.001200      NO
         Energy change     -0.000522      0.000001      NO


 New Cartesian Coordinates Obtained by Inverse Iteration

 Displacement from previous Coordinates is:  0.046774
 ----------------------------------------------------------------
             Standard Nuclear Orientation (Angstroms)
    I     Atom           X                Y                Z
 ----------------------------------------------------------------
    1      N      -0.1490332222    -0.5001025009     0.0000000000
    2      N      -1.0154108016     0.3570462908     0.0000000000
    3      H      -1.8891944807    -0.1831995559     0.0000000000
    4      F       1.0985505453     0.1360609301     0.0000000000
 ----------------------------------------------------------------
 Molecular Point Group                 Cs    NOp =  2
 Largest Abelian Subgroup              Cs    NOp =  2
 Nuclear Repulsion Energy =    68.0518059242 hartrees
 There are       12 alpha and       12 beta electrons
 Applying Cartesian multipole field
    Component          Value
    ---------          -----
     (2,0,0)        1.00000E-11
     (0,2,0)        2.00000E-11
     (0,0,2)       -3.00000E-11
 Nucleus-field energy     =     0.0000000010 hartrees
 Requested basis set is 6-311++G(d,p)
 There are 23 shells and 73 basis functions
 A cutoff of  1.0D-14 yielded    276 shell pairs
 There are      2806 function pairs (      3046 Cartesian)
 Smallest overlap matrix eigenvalue = 2.41E-04
 Guess MOs from SCF MO coefficient file

 -----------------------------------------------------------------------
  General SCF calculation program by
  Eric Jon Sundstrom, Paul Horn, Yuezhi Mao, Dmitri Zuev, Alec White,
  David Stuck, Shaama M.S., Shane Yost, Joonho Lee, David Small,
  Daniel Levine, Susi Lehtola, Hugh Burton, Evgeny Epifanovsky
 -----------------------------------------------------------------------
 Hartree-Fock
 using 4 threads for integral computing
 -------------------------------------------------------
 OpenMP Integral computing Module                
 Release: version 2.0, May 2017, Q-Chem Inc. Pleasanton 
 -------------------------------------------------------
 A restricted SCF calculation will be
 performed using DIIS
 SCF converges when DIIS error is below 1.0e-08
 ---------------------------------------
  Cycle       Energy         DIIS error
 ---------------------------------------
    1    -208.8630749466      8.96e-04  
    2    -208.8636284988      2.15e-04  
    3    -208.8636836980      9.36e-05  
    4    -208.8636902679      3.69e-05  
    5    -208.8636920211      1.13e-05  
    6    -208.8636922200      3.32e-06  
    7    -208.8636922334      1.29e-06  
    8    -208.8636922349      4.47e-07  
    9    -208.8636922351      1.22e-07  
   10    -208.8636922351      2.69e-08  
   11    -208.8636922351      6.47e-09  Convergence criterion met
 ---------------------------------------
 SCF time:   CPU 1.84s  wall 2.00s 
 SCF   energy in the final basis set =     -208.8636922351
 Total energy in the final basis set =     -208.8636922351


 ------------------------------------------------------------------------------

   CCMAN2: suite of methods based on coupled cluster
           and equation of motion theories.

   Components:
   * libvmm-1.3-trunk
     by Evgeny Epifanovsky, Ilya Kaliman.
   * libtensor-2.5-trunk
     by Evgeny Epifanovsky, Michael Wormit, Dmitry Zuev, Sam Manzer, 
        Ilya Kaliman.
   * libcc-2.5-trunk
     by Evgeny Epifanovsky, Arik Landau, Tomasz Kus, Kirill Khistyaev, 
        Dmitry Zuev, Prashant Manohar, Xintian Feng, Anna Krylov, 
        Matthew Goldey, Alec White, Thomas Jagau, Kaushik Nanda, 
        Anastasia Gunina, Alexander Kunitsa, Joonho Lee.

   CCMAN original authors:
   Anna I. Krylov, C. David Sherrill, Steven R. Gwaltney,
   Edward F. C. Byrd (2000)
   Sergey V. Levchenko, Lyudmila V. Slipchenko, Tao Wang,
   Ana-Maria C. Cristian (2003)
   Piotr A. Pieniazek, C. Melania Oana, Evgeny Epifanovsky (2007)
   Prashant Manohar (2009)

 ------------------------------------------------------------------------------


 Allocating and initializing 3808MB of RAM...
 Calculation will run on 4 cores.


 Alpha MOs, Restricted
 -- Occupied --                  
-26.327 -15.767 -15.676  -1.650  -1.403  -0.946  -0.775  -0.718
  1 A'    2 A'    3 A'    4 A'    5 A'    6 A'    7 A'    8 A'                 
 -0.713  -0.622  -0.546  -0.493
  1 A"    9 A'    2 A"   10 A'                                                 
 -- Virtual --                   
  0.040   0.080   0.139   0.153   0.164   0.185   0.209   0.232
 11 A'    3 A"   12 A'   13 A'    4 A"   14 A'   15 A'   16 A'                 
  0.239   0.241   0.312   0.328   0.364   0.369   0.435   0.533
  5 A"   17 A'   18 A'   19 A'    6 A"   20 A'   21 A'   22 A'                 
  0.601   0.694   0.871   0.919   0.938   0.993   1.008   1.095
 23 A'   24 A'   25 A'    7 A"   26 A'   27 A'    8 A"   28 A'                 
  1.244   1.391   1.465   1.542   1.552   1.610   1.706   1.904
 29 A'   30 A'    9 A"   31 A'   10 A"   32 A'   33 A'   11 A"                 
  2.092   2.178   2.213   2.265   2.518   2.647   2.665   2.858
 34 A'   12 A"   35 A'   36 A'   37 A'   13 A"   38 A'   39 A'                 
  3.031   3.033   3.246   3.418   4.036   4.054   4.195   4.217
 14 A"   40 A'   41 A'   42 A'   43 A'   15 A"   16 A"   44 A'                 
  4.288   4.292   4.420   4.488   4.736   5.195   5.588   6.908
 17 A"   45 A'   18 A"   46 A'   47 A'   48 A'   49 A'   19 A"                 
  6.963   7.180  36.598  37.084  68.743
 50 A'   51 A'   52 A'   53 A'   54 A'                                         

 Beta MOs, Restricted
 -- Occupied --                  
-26.327 -15.767 -15.676  -1.650  -1.403  -0.946  -0.775  -0.718
  1 A'    2 A'    3 A'    4 A'    5 A'    6 A'    7 A'    8 A'                 
 -0.713  -0.622  -0.546  -0.493
  1 A"    9 A'    2 A"   10 A'                                                 
 -- Virtual --                   
  0.040   0.080   0.139   0.153   0.164   0.185   0.209   0.232
 11 A'    3 A"   12 A'   13 A'    4 A"   14 A'   15 A'   16 A'                 
  0.239   0.241   0.312   0.328   0.364   0.369   0.435   0.533
  5 A"   17 A'   18 A'   19 A'    6 A"   20 A'   21 A'   22 A'                 
  0.601   0.694   0.871   0.919   0.938   0.993   1.008   1.095
 23 A'   24 A'   25 A'    7 A"   26 A'   27 A'    8 A"   28 A'                 
  1.244   1.391   1.465   1.542   1.552   1.610   1.706   1.904
 29 A'   30 A'    9 A"   31 A'   10 A"   32 A'   33 A'   11 A"                 
  2.092   2.178   2.213   2.265   2.518   2.647   2.665   2.858
 34 A'   12 A"   35 A'   36 A'   37 A'   13 A"   38 A'   39 A'                 
  3.031   3.033   3.246   3.418   4.036   4.054   4.195   4.217
 14 A"   40 A'   41 A'   42 A'   43 A'   15 A"   16 A"   44 A'                 
  4.288   4.292   4.420   4.488   4.736   5.195   5.588   6.908
 17 A"   45 A'   18 A"   46 A'   47 A'   48 A'   49 A'   19 A"                 
  6.963   7.180  36.598  37.084  68.743
 50 A'   51 A'   52 A'   53 A'   54 A'                                         

 Occupation and symmetry of molecular orbitals

 Point group: Cs (2 irreducible representations).

                           A'   A"    All 
 ------------------------------------------
 All molecular orbitals:
  - Alpha                  54   19    73  
  - Beta                   54   19    73  
 ------------------------------------------
 Alpha orbitals:
  - Frozen occupied        3    0     3   
  - Active occupied        7    2     9   
  - Active virtual         44   17    61  
  - Frozen virtual         0    0     0   
 ------------------------------------------
 Beta orbitals:
  - Frozen occupied        3    0     3   
  - Active occupied        7    2     9   
  - Active virtual         44   17    61  
  - Frozen virtual         0    0     0   
 ------------------------------------------

 Import integrals:   CPU 0.00 s  wall 0.00 s

 Import integrals:   CPU 3.57 s  wall 14.69 s

 MP2 amplitudes:   CPU 0.09 s  wall 0.29 s

Running a double precision version
           CCSD T amplitudes will be solved using DIIS.

           Start     Size      MaxIter   EConv     TConv     
           3         7         100       1.00e-07  1.00e-05  
 ------------------------------------------------------------------------------
           Energy (a.u.)   Ediff      Tdiff       Comment
 ------------------------------------------------------------------------------
          -209.42559008                           
     1    -209.41121801   1.44e-02   6.41e-01     
     2    -209.43198356   2.08e-02   8.60e-02     
     3    -209.43073305   1.25e-03   3.82e-02     
     4    -209.43299463   2.26e-03   1.45e-02     Switched to DIIS steps.
     5    -209.43387538   8.81e-04   1.06e-02     
     6    -209.43395868   8.33e-05   2.44e-03     
     7    -209.43396695   8.27e-06   1.11e-03     
     8    -209.43397072   3.77e-06   3.89e-04     
     9    -209.43397481   4.09e-06   2.45e-04     
    10    -209.43397520   3.89e-07   5.31e-05     
    11    -209.43397530   1.01e-07   1.89e-05     
    12    -209.43397532   2.26e-08   1.02e-05     
    13    -209.43397529   3.36e-08   2.27e-06     
 ------------------------------------------------------------------------------
          -209.43397529                           CCSD T converged.

End of double precision
 SCF energy                 = -208.86369224
 MP2 energy                 = -209.42559008
 CCSD correlation energy     =   -0.57028305
 CCSD total energy           = -209.43397529

 CCSD  T1^2 = 0.0111  T2^2 = 0.1739  Leading amplitudes:

 Amplitude    Orbitals with energies
 -0.0259       1 (A") A                  ->    3 (A") A                   
              -0.7129                          0.0798                     
 -0.0259       1 (A") B                  ->    3 (A") B                   
              -0.7129                          0.0798                     
 -0.0216       2 (A") A                  ->    7 (A") A                   
              -0.5462                          0.9187                     
 -0.0216       2 (A") B                  ->    7 (A") B                   
              -0.5462                          0.9187                     

 Amplitude    Orbitals with energies
 -0.0987       2 (A") A      2 (A") B    ->    3 (A") A      3 (A") B     
              -0.5462       -0.5462            0.0798        0.0798       
  0.0987       2 (A") A      2 (A") B    ->    3 (A") B      3 (A") A     
              -0.5462       -0.5462            0.0798        0.0798       
  0.0987       2 (A") B      2 (A") A    ->    3 (A") A      3 (A") B     
              -0.5462       -0.5462            0.0798        0.0798       
 -0.0987       2 (A") B      2 (A") A    ->    3 (A") B      3 (A") A     
              -0.5462       -0.5462            0.0798        0.0798       

 Computing CCSD intemediates for later calculations in double precision
 Finished.

Running a double precision version
           CCSD Lambda amplitudes will be solved using DIIS.
           Start     Size      MaxIter   EConv     LConv     
           3         7         100       1.00e-07  1.00e-05  
 ------------------------------------------------------------------------------
            Enorm      Ldiff       Comment
 ------------------------------------------------------------------------------
     1     4.55e-02   2.88e-02     
     2     1.49e-02   6.09e-03     
     3     6.31e-03   8.05e-04     
     4     3.35e-03   1.10e-03     Switched to DIIS steps.
     5     1.16e-03   6.65e-04     
     6     5.99e-04   1.72e-04     
     7     1.95e-04   5.36e-05     
     8     7.43e-05   1.92e-06     
     9     1.92e-05   6.76e-06     
    10     7.68e-06   1.16e-06     
    11     3.32e-06   2.47e-07     
    12     1.24e-06   3.80e-08     
    13     5.97e-07   1.96e-08     
    14     2.56e-07   1.01e-08     
    15     1.10e-07   7.99e-10     
    16     5.49e-08   3.04e-09     
 ------------------------------------------------------------------------------
                                   CCSD Lambda converged.

 Computing density matrices in double precision...
           Orbital response amplitudes will be solved using DIIS.
           Start     Size      MaxIter   EConv     LConv     
           3         7         100       1.00e-06  1.00e-06  
 ------------------------------------------------------------------------------
            Enorm      Ldiff       Comment
 ------------------------------------------------------------------------------
     1     7.84e-02   2.54e-03     
     2     6.64e-02   1.24e-02     
     3     7.64e-02   2.14e-02     
     4     1.16e-02   2.99e-02     Switched to DIIS steps.
     5     2.00e-03   1.79e-03     
     6     1.01e-03   6.16e-04     
     7     2.35e-04   4.49e-05     
     8     3.05e-05   2.57e-05     
     9     5.39e-06   3.11e-06     
    10     2.00e-06   6.61e-07     
    11     4.57e-07   2.15e-08     
 ------------------------------------------------------------------------------
                                   Orbital response converged.

 Computing density matrices... Done.
 CCSD calculation:   CPU 49.63 s  wall 17.35 s

Current path: /canmo/ccsd/grad/
/g1_bb_aa
/g1_bb_bb
/g1_o1o1
/g1_o1o2
/g1_o1v1
/g1_o2v1
/g1_v1v1
/g1p_bb_aa
/g1p_bb_bb
/g1s_bb_aa
/g1s_bb_bb
/g2_o1o1o1o1
/g2_o1o1o1v1
/g2_o1o1v1v1
/g2_o1v1o1v1
/g2_o1v1v1v1
/g2_v1v1v1v1
/w_bb_aa
/w_bb_bb
 Transferring MO TPDM to AO TPDM
 Transferring g2_o1o1o1o1
 Transferring g2_o1o1o1v1
 Transferring g2_o1o1v1v1
 Transferring g2_o1v1o1v1
 Transferring g2_o1v1v1v1
 Transferring g2_v1v1v1v1
 Adding separable TPDM
 Computing TPDM gradient
 --------------------------------------------------------
 2e gradient
  Atom          X               Y               Z
 --------------------------------------------------------
    1         -1.862377       12.772214       -0.000000  
    2          9.133941      -10.711017       -0.000000  
    3          3.336762        1.322981       -0.000000  
    4        -10.608326       -3.384178        0.000000  
 --------------------------------------------------------
 --------------------------------------------------------
 Final gradient
  Atom          X               Y               Z
 --------------------------------------------------------
    1         -1.862377       12.772214       -0.000000  
    2          9.133941      -10.711017       -0.000000  
    3          3.336762        1.322981       -0.000000  
    4        -10.608326       -3.384178        0.000000  
 --------------------------------------------------------
 Analytic gradient from two-electron contribution:   CPU 61.73 s  wall 55.98 s

 Total ccman2 time:   CPU 117.30 s  wall 98.10 s


 --------------------------------------------------------------
             Orbital Energies (a.u.) and Symmetries
 --------------------------------------------------------------

 Alpha MOs, Restricted
 -- Occupied --                  
-26.327 -15.767 -15.676  -1.650  -1.403  -0.946  -0.775  -0.718
  1 A'    2 A'    3 A'    4 A'    5 A'    6 A'    7 A'    8 A'                 
 -0.622  -0.493  -0.713  -0.546
  9 A'   10 A'    1 A"    2 A"                                                 
 -- Virtual --                   
  0.040   0.139   0.153   0.185   0.209   0.232   0.241   0.312
 11 A'   12 A'   13 A'   14 A'   15 A'   16 A'   17 A'   18 A'                 
  0.328   0.369   0.435   0.533   0.601   0.694   0.871   0.938
 19 A'   20 A'   21 A'   22 A'   23 A'   24 A'   25 A'   26 A'                 
  0.993   1.095   1.244   1.391   1.542   1.610   1.706   2.092
 27 A'   28 A'   29 A'   30 A'   31 A'   32 A'   33 A'   34 A'                 
  2.213   2.265   2.518   2.665   2.858   3.033   3.246   3.418
 35 A'   36 A'   37 A'   38 A'   39 A'   40 A'   41 A'   42 A'                 
  4.036   4.217   4.292   4.488   4.736   5.195   5.588   6.963
 43 A'   44 A'   45 A'   46 A'   47 A'   48 A'   49 A'   50 A'                 
  7.180  36.598  37.084  68.743   0.080   0.164   0.239   0.364
 51 A'   52 A'   53 A'   54 A'    3 A"    4 A"    5 A"    6 A"                 
  0.919   1.008   1.465   1.552   1.904   2.178   2.647   3.031
  7 A"    8 A"    9 A"   10 A"   11 A"   12 A"   13 A"   14 A"                 
  4.054   4.195   4.288   4.420   6.908
 15 A"   16 A"   17 A"   18 A"   19 A"                                         

 Beta MOs, Restricted
 -- Occupied --                  
-26.327 -15.767 -15.676  -1.650  -1.403  -0.946  -0.775  -0.718
  1 A'    2 A'    3 A'    4 A'    5 A'    6 A'    7 A'    8 A'                 
 -0.622  -0.493  -0.713  -0.546
  9 A'   10 A'    1 A"    2 A"                                                 
 -- Virtual --                   
  0.040   0.139   0.153   0.185   0.209   0.232   0.241   0.312
 11 A'   12 A'   13 A'   14 A'   15 A'   16 A'   17 A'   18 A'                 
  0.328   0.369   0.435   0.533   0.601   0.694   0.871   0.938
 19 A'   20 A'   21 A'   22 A'   23 A'   24 A'   25 A'   26 A'                 
  0.993   1.095   1.244   1.391   1.542   1.610   1.706   2.092
 27 A'   28 A'   29 A'   30 A'   31 A'   32 A'   33 A'   34 A'                 
  2.213   2.265   2.518   2.665   2.858   3.033   3.246   3.418
 35 A'   36 A'   37 A'   38 A'   39 A'   40 A'   41 A'   42 A'                 
  4.036   4.217   4.292   4.488   4.736   5.195   5.588   6.963
 43 A'   44 A'   45 A'   46 A'   47 A'   48 A'   49 A'   50 A'                 
  7.180  36.598  37.084  68.743   0.080   0.164   0.239   0.364
 51 A'   52 A'   53 A'   54 A'    3 A"    4 A"    5 A"    6 A"                 
  0.919   1.008   1.465   1.552   1.904   2.178   2.647   3.031
  7 A"    8 A"    9 A"   10 A"   11 A"   12 A"   13 A"   14 A"                 
  4.054   4.195   4.288   4.420   6.908
 15 A"   16 A"   17 A"   18 A"   19 A"                                         
 --------------------------------------------------------------

          Ground-State Mulliken Net Atomic Charges

     Atom                 Charge (a.u.)
  ----------------------------------------
      1 N                    -0.065835
      2 N                    -0.100610
      3 H                     0.227783
      4 F                    -0.061338
  ----------------------------------------
  Sum of atomic charges =    -0.000000

 -----------------------------------------------------------------
                    Cartesian Multipole Moments
 -----------------------------------------------------------------
    Charge (ESU x 10^10)
                -0.0000
    Dipole Moment (Debye)
         X      -2.5218      Y      -0.8132      Z       0.0000
       Tot       2.6497
    Quadrupole Moments (Debye-Ang)
        XX     -13.5573     XY       1.2840     YY     -18.6266
        XZ      -0.0000     YZ       0.0000     ZZ     -16.1429
    Octopole Moments (Debye-Ang^2)
       XXX      -4.5731    XXY      -2.1119    XYY       3.0105
       YYY       0.4564    XXZ       0.0000    XYZ      -0.0000
       YYZ       0.0000    XZZ       1.7218    YZZ       0.0154
       ZZZ      -0.0000
    Hexadecapole Moments (Debye-Ang^3)
      XXXX     -76.9567   XXXY       6.0575   XXYY     -21.3396
      XYYY       3.4007   YYYY     -32.5469   XXXZ       0.0000
      XXYZ       0.0000   XYYZ       0.0000   YYYZ       0.0000
      XXZZ     -18.1125   XYZZ       0.7719   YYZZ      -7.2827
      XZZZ       0.0000   YZZZ       0.0000   ZZZZ     -13.2420
 -----------------------------------------------------------------
 DrvMan completing analytic gradient of the correlated energy
 Correlated dipole moment
            1
    1  -0.9921497
    2  -0.3199337
    3   0.0000000
 Energy read as -209.433975286
 Full Analytical Gradient: (in a.u., or Hartree/Bohr)
             1             2             3             4
    1    0.00307067   -0.00432045    0.00068528    0.00056449
    2   -0.00195260    0.00285215   -0.00015610   -0.00074345
    3    0.00000000    0.00000000    0.00000000   -0.00000000
 Gradient time:  CPU 0.24 s  wall 3.60 s
 Geometry Optimization Parameters
   NAtoms,    NIC,     NZ,  NCons,   NDum,   NFix, NCnnct, MaxDiis
        4      14       4       0       0       0       0       0

 Cartesian Hessian Update
 Hessian Updated using BFGS Update


** GEOMETRY OPTIMIZATION IN DELOCALIZED INTERNAL COORDINATES **
   Searching for a Minimum

   Optimization Cycle:   3

                       Coordinates (Angstroms)
     ATOM                X               Y               Z
      1  N        -0.1490332222   -0.5001025009    0.0000000000
      2  N        -1.0154108016    0.3570462908    0.0000000000
      3  H        -1.8891944807   -0.1831995559    0.0000000000
      4  F         1.0985505453    0.1360609301    0.0000000000
   Point Group: cs    Number of degrees of freedom:     5


   Energy is   -209.433975286

 Hessian Updated using BFGS Update

  5 Hessian modes will be used to form the next step
  Hessian Eigenvalues:
     0.163880    0.213233    0.417946    0.494996    0.991358

 Minimum Search - Taking Simple RFO Step
 Searching for Lamda that Minimizes Along All modes
 Value Taken    Lamda =  -0.00004381
 Step Taken.  Stepsize is  0.011363

                             Maximum     Tolerance    Cnvgd?
         Gradient           0.003887      0.000300      NO
         Displacement       0.007568      0.001200      NO
         Energy change     -0.000229      0.000001      NO


 New Cartesian Coordinates Obtained by Inverse Iteration

 Displacement from previous Coordinates is:  0.014980
 ----------------------------------------------------------------
             Standard Nuclear Orientation (Angstroms)
    I     Atom           X                Y                Z
 ----------------------------------------------------------------
    1      N      -0.1488923772    -0.5031171205     0.0000000000
    2      N      -1.0122888498     0.3532319521     0.0000000000
    3      H      -1.8914466652    -0.1796835608     0.0000000000
    4      F       1.0975399332     0.1393738933     0.0000000000
 ----------------------------------------------------------------
 Molecular Point Group                 Cs    NOp =  2
 Largest Abelian Subgroup              Cs    NOp =  2
 Nuclear Repulsion Energy =    68.0954303962 hartrees
 There are       12 alpha and       12 beta electrons
 Applying Cartesian multipole field
    Component          Value
    ---------          -----
     (2,0,0)        1.00000E-11
     (0,2,0)        2.00000E-11
     (0,0,2)       -3.00000E-11
 Nucleus-field energy     =     0.0000000010 hartrees
 Requested basis set is 6-311++G(d,p)
 There are 23 shells and 73 basis functions
 A cutoff of  1.0D-14 yielded    276 shell pairs
 There are      2806 function pairs (      3046 Cartesian)
 Smallest overlap matrix eigenvalue = 2.39E-04
 Guess MOs from SCF MO coefficient file

 -----------------------------------------------------------------------
  General SCF calculation program by
  Eric Jon Sundstrom, Paul Horn, Yuezhi Mao, Dmitri Zuev, Alec White,
  David Stuck, Shaama M.S., Shane Yost, Joonho Lee, David Small,
  Daniel Levine, Susi Lehtola, Hugh Burton, Evgeny Epifanovsky
 -----------------------------------------------------------------------
 Hartree-Fock
 using 4 threads for integral computing
 -------------------------------------------------------
 OpenMP Integral computing Module                
 Release: version 2.0, May 2017, Q-Chem Inc. Pleasanton 
 -------------------------------------------------------
 A restricted SCF calculation will be
 performed using DIIS
 SCF converges when DIIS error is below 1.0e-08
 ---------------------------------------
  Cycle       Energy         DIIS error
 ---------------------------------------
    1    -208.8638893041      1.81e-04  
    2    -208.8639131538      4.97e-05  
    3    -208.8639160151      2.39e-05  
    4    -208.8639164851      9.71e-06  
    5    -208.8639166081      3.24e-06  
    6    -208.8639166219      9.08e-07  
    7    -208.8639166232      4.21e-07  
    8    -208.8639166233      1.29e-07  
    9    -208.8639166233      4.23e-08  
   10    -208.8639166233      9.89e-09  Convergence criterion met
 ---------------------------------------
 SCF time:   CPU 1.72s  wall 4.00s 
 SCF   energy in the final basis set =     -208.8639166233
 Total energy in the final basis set =     -208.8639166233


 ------------------------------------------------------------------------------

   CCMAN2: suite of methods based on coupled cluster
           and equation of motion theories.

   Components:
   * libvmm-1.3-trunk
     by Evgeny Epifanovsky, Ilya Kaliman.
   * libtensor-2.5-trunk
     by Evgeny Epifanovsky, Michael Wormit, Dmitry Zuev, Sam Manzer, 
        Ilya Kaliman.
   * libcc-2.5-trunk
     by Evgeny Epifanovsky, Arik Landau, Tomasz Kus, Kirill Khistyaev, 
        Dmitry Zuev, Prashant Manohar, Xintian Feng, Anna Krylov, 
        Matthew Goldey, Alec White, Thomas Jagau, Kaushik Nanda, 
        Anastasia Gunina, Alexander Kunitsa, Joonho Lee.

   CCMAN original authors:
   Anna I. Krylov, C. David Sherrill, Steven R. Gwaltney,
   Edward F. C. Byrd (2000)
   Sergey V. Levchenko, Lyudmila V. Slipchenko, Tao Wang,
   Ana-Maria C. Cristian (2003)
   Piotr A. Pieniazek, C. Melania Oana, Evgeny Epifanovsky (2007)
   Prashant Manohar (2009)

 ------------------------------------------------------------------------------


 Allocating and initializing 3808MB of RAM...
 Calculation will run on 4 cores.


 Alpha MOs, Restricted
 -- Occupied --                  
-26.326 -15.766 -15.676  -1.648  -1.404  -0.946  -0.775  -0.718
  1 A'    2 A'    3 A'    4 A'    5 A'    6 A'    7 A'    8 A'                 
 -0.712  -0.622  -0.547  -0.492
  1 A"    9 A'    2 A"   10 A'                                                 
 -- Virtual --                   
  0.040   0.080   0.139   0.153   0.164   0.185   0.209   0.232
 11 A'    3 A"   12 A'   13 A'    4 A"   14 A'   15 A'   16 A'                 
  0.240   0.241   0.312   0.328   0.364   0.369   0.436   0.533
  5 A"   17 A'   18 A'   19 A'    6 A"   20 A'   21 A'   22 A'                 
  0.603   0.694   0.869   0.918   0.938   0.994   1.008   1.096
 23 A'   24 A'   25 A'    7 A"   26 A'   27 A'    8 A"   28 A'                 
  1.244   1.391   1.465   1.543   1.552   1.611   1.707   1.905
 29 A'   30 A'    9 A"   31 A'   10 A"   32 A'   33 A'   11 A"                 
  2.090   2.178   2.211   2.266   2.520   2.647   2.668   2.857
 34 A'   12 A"   35 A'   36 A'   37 A'   13 A"   38 A'   39 A'                 
  3.034   3.035   3.251   3.419   4.036   4.056   4.196   4.218
 40 A'   14 A"   41 A'   42 A'   43 A'   15 A"   16 A"   44 A'                 
  4.288   4.292   4.420   4.492   4.733   5.196   5.585   6.909
 17 A"   45 A'   18 A"   46 A'   47 A'   48 A'   49 A'   19 A"                 
  6.964   7.177  36.597  37.094  68.744
 50 A'   51 A'   52 A'   53 A'   54 A'                                         

 Beta MOs, Restricted
 -- Occupied --                  
-26.326 -15.766 -15.676  -1.648  -1.404  -0.946  -0.775  -0.718
  1 A'    2 A'    3 A'    4 A'    5 A'    6 A'    7 A'    8 A'                 
 -0.712  -0.622  -0.547  -0.492
  1 A"    9 A'    2 A"   10 A'                                                 
 -- Virtual --                   
  0.040   0.080   0.139   0.153   0.164   0.185   0.209   0.232
 11 A'    3 A"   12 A'   13 A'    4 A"   14 A'   15 A'   16 A'                 
  0.240   0.241   0.312   0.328   0.364   0.369   0.436   0.533
  5 A"   17 A'   18 A'   19 A'    6 A"   20 A'   21 A'   22 A'                 
  0.603   0.694   0.869   0.918   0.938   0.994   1.008   1.096
 23 A'   24 A'   25 A'    7 A"   26 A'   27 A'    8 A"   28 A'                 
  1.244   1.391   1.465   1.543   1.552   1.611   1.707   1.905
 29 A'   30 A'    9 A"   31 A'   10 A"   32 A'   33 A'   11 A"                 
  2.090   2.178   2.211   2.266   2.520   2.647   2.668   2.857
 34 A'   12 A"   35 A'   36 A'   37 A'   13 A"   38 A'   39 A'                 
  3.034   3.035   3.251   3.419   4.036   4.056   4.196   4.218
 40 A'   14 A"   41 A'   42 A'   43 A'   15 A"   16 A"   44 A'                 
  4.288   4.292   4.420   4.492   4.733   5.196   5.585   6.909
 17 A"   45 A'   18 A"   46 A'   47 A'   48 A'   49 A'   19 A"                 
  6.964   7.177  36.597  37.094  68.744
 50 A'   51 A'   52 A'   53 A'   54 A'                                         

 Occupation and symmetry of molecular orbitals

 Point group: Cs (2 irreducible representations).

                           A'   A"    All 
 ------------------------------------------
 All molecular orbitals:
  - Alpha                  54   19    73  
  - Beta                   54   19    73  
 ------------------------------------------
 Alpha orbitals:
  - Frozen occupied        3    0     3   
  - Active occupied        7    2     9   
  - Active virtual         44   17    61  
  - Frozen virtual         0    0     0   
 ------------------------------------------
 Beta orbitals:
  - Frozen occupied        3    0     3   
  - Active occupied        7    2     9   
  - Active virtual         44   17    61  
  - Frozen virtual         0    0     0   
 ------------------------------------------

 Import integrals:   CPU 0.00 s  wall 0.00 s

 Import integrals:   CPU 3.63 s  wall 16.89 s

 MP2 amplitudes:   CPU 0.09 s  wall 0.25 s

Running a double precision version
           CCSD T amplitudes will be solved using DIIS.

           Start     Size      MaxIter   EConv     TConv     
           3         7         100       1.00e-07  1.00e-05  
 ------------------------------------------------------------------------------
           Energy (a.u.)   Ediff      Tdiff       Comment
 ------------------------------------------------------------------------------
          -209.42555648                           
     1    -209.41127609   1.43e-02   6.40e-01     
     2    -209.43199857   2.07e-02   8.59e-02     
     3    -209.43076103   1.24e-03   3.82e-02     
     4    -209.43301726   2.26e-03   1.44e-02     Switched to DIIS steps.
     5    -209.43389684   8.80e-04   1.06e-02     
     6    -209.43398005   8.32e-05   2.43e-03     
     7    -209.43398859   8.54e-06   1.11e-03     
     8    -209.43399247   3.87e-06   3.93e-04     
     9    -209.43399659   4.12e-06   2.46e-04     
    10    -209.43399697   3.81e-07   5.31e-05     
    11    -209.43399707   1.06e-07   1.91e-05     
    12    -209.43399709   1.90e-08   1.02e-05     
    13    -209.43399706   3.37e-08   2.26e-06     
 ------------------------------------------------------------------------------
          -209.43399706                           CCSD T converged.

End of double precision
 SCF energy                 = -208.86391662
 MP2 energy                 = -209.42555648
 CCSD correlation energy     =   -0.57008044
 CCSD total energy           = -209.43399706

 CCSD  T1^2 = 0.0111  T2^2 = 0.1737  Leading amplitudes:

 Amplitude    Orbitals with energies
 -0.0257       1 (A") A                  ->    3 (A") A                   
              -0.7123                          0.0803                     
 -0.0257       1 (A") B                  ->    3 (A") B                   
              -0.7123                          0.0803                     
  0.0214       2 (A") A                  ->    3 (A") A                   
              -0.5471                          0.0803                     
  0.0214       2 (A") B                  ->    3 (A") B                   
              -0.5471                          0.0803                     

 Amplitude    Orbitals with energies
 -0.0975       2 (A") A      2 (A") B    ->    3 (A") A      3 (A") B     
              -0.5471       -0.5471            0.0803        0.0803       
  0.0975       2 (A") A      2 (A") B    ->    3 (A") B      3 (A") A     
              -0.5471       -0.5471            0.0803        0.0803       
  0.0975       2 (A") B      2 (A") A    ->    3 (A") A      3 (A") B     
              -0.5471       -0.5471            0.0803        0.0803       
 -0.0975       2 (A") B      2 (A") A    ->    3 (A") B      3 (A") A     
              -0.5471       -0.5471            0.0803        0.0803       

 Computing CCSD intemediates for later calculations in double precision
 Finished.

Running a double precision version
           CCSD Lambda amplitudes will be solved using DIIS.
           Start     Size      MaxIter   EConv     LConv     
           3         7         100       1.00e-07  1.00e-05  
 ------------------------------------------------------------------------------
            Enorm      Ldiff       Comment
 ------------------------------------------------------------------------------
     1     4.54e-02   2.87e-02     
     2     1.49e-02   6.10e-03     
     3     6.31e-03   8.00e-04     
     4     3.35e-03   1.10e-03     Switched to DIIS steps.
     5     1.16e-03   6.65e-04     
     6     6.00e-04   1.72e-04     
     7     1.95e-04   5.39e-05     
     8     7.44e-05   1.71e-06     
     9     1.93e-05   6.67e-06     
    10     7.75e-06   1.14e-06     
    11     3.35e-06   2.38e-07     
    12     1.24e-06   3.38e-08     
    13     5.99e-07   2.13e-08     
    14     2.57e-07   9.13e-09     
    15     1.10e-07   7.02e-10     
    16     5.52e-08   2.99e-09     
 ------------------------------------------------------------------------------
                                   CCSD Lambda converged.

 Computing density matrices in double precision...
           Orbital response amplitudes will be solved using DIIS.
           Start     Size      MaxIter   EConv     LConv     
           3         7         100       1.00e-06  1.00e-06  
 ------------------------------------------------------------------------------
            Enorm      Ldiff       Comment
 ------------------------------------------------------------------------------
     1     7.83e-02   2.52e-03     
     2     6.63e-02   1.24e-02     
     3     7.63e-02   2.14e-02     
     4     1.14e-02   2.99e-02     Switched to DIIS steps.
     5     1.98e-03   1.71e-03     
     6     1.02e-03   6.13e-04     
     7     2.33e-04   4.66e-05     
     8     3.03e-05   2.66e-05     
     9     5.36e-06   3.14e-06     
    10     1.95e-06   6.68e-07     
    11     4.42e-07   1.86e-08     
 ------------------------------------------------------------------------------
                                   Orbital response converged.

 Computing density matrices... Done.
 CCSD calculation:   CPU 50.41 s  wall 17.20 s

Current path: /canmo/ccsd/grad/
/g1_bb_aa
/g1_bb_bb
/g1_o1o1
/g1_o1o2
/g1_o1v1
/g1_o2v1
/g1_v1v1
/g1p_bb_aa
/g1p_bb_bb
/g1s_bb_aa
/g1s_bb_bb
/g2_o1o1o1o1
/g2_o1o1o1v1
/g2_o1o1v1v1
/g2_o1v1o1v1
/g2_o1v1v1v1
/g2_v1v1v1v1
/w_bb_aa
/w_bb_bb
 Transferring MO TPDM to AO TPDM
 Transferring g2_o1o1o1o1
 Transferring g2_o1o1o1v1
 Transferring g2_o1o1v1v1
 Transferring g2_o1v1o1v1
 Transferring g2_o1v1v1v1
 Transferring g2_v1v1v1v1
 Adding separable TPDM
 Computing TPDM gradient
 --------------------------------------------------------
 2e gradient
  Atom          X               Y               Z
 --------------------------------------------------------
    1         -1.916142       12.863653        0.000000  
    2          9.138297      -10.726190       -0.000000  
    3          3.353321        1.287334       -0.000000  
    4        -10.575476       -3.424797       -0.000000  
 --------------------------------------------------------
 --------------------------------------------------------
 Final gradient
  Atom          X               Y               Z
 --------------------------------------------------------
    1         -1.916142       12.863653        0.000000  
    2          9.138297      -10.726190       -0.000000  
    3          3.353321        1.287334       -0.000000  
    4        -10.575476       -3.424797       -0.000000  
 --------------------------------------------------------
 Analytic gradient from two-electron contribution:   CPU 61.79 s  wall 44.48 s

 Total ccman2 time:   CPU 118.26 s  wall 90.37 s


 --------------------------------------------------------------
             Orbital Energies (a.u.) and Symmetries
 --------------------------------------------------------------

 Alpha MOs, Restricted
 -- Occupied --                  
-26.326 -15.766 -15.676  -1.648  -1.404  -0.946  -0.775  -0.718
  1 A'    2 A'    3 A'    4 A'    5 A'    6 A'    7 A'    8 A'                 
 -0.622  -0.492  -0.712  -0.547
  9 A'   10 A'    1 A"    2 A"                                                 
 -- Virtual --                   
  0.040   0.139   0.153   0.185   0.209   0.232   0.241   0.312
 11 A'   12 A'   13 A'   14 A'   15 A'   16 A'   17 A'   18 A'                 
  0.328   0.369   0.436   0.533   0.603   0.694   0.869   0.938
 19 A'   20 A'   21 A'   22 A'   23 A'   24 A'   25 A'   26 A'                 
  0.994   1.096   1.244   1.391   1.543   1.611   1.707   2.090
 27 A'   28 A'   29 A'   30 A'   31 A'   32 A'   33 A'   34 A'                 
  2.211   2.266   2.520   2.668   2.857   3.034   3.251   3.419
 35 A'   36 A'   37 A'   38 A'   39 A'   40 A'   41 A'   42 A'                 
  4.036   4.218   4.292   4.492   4.733   5.196   5.585   6.964
 43 A'   44 A'   45 A'   46 A'   47 A'   48 A'   49 A'   50 A'                 
  7.177  36.597  37.094  68.744   0.080   0.164   0.240   0.364
 51 A'   52 A'   53 A'   54 A'    3 A"    4 A"    5 A"    6 A"                 
  0.918   1.008   1.465   1.552   1.905   2.178   2.647   3.035
  7 A"    8 A"    9 A"   10 A"   11 A"   12 A"   13 A"   14 A"                 
  4.056   4.196   4.288   4.420   6.909
 15 A"   16 A"   17 A"   18 A"   19 A"                                         

 Beta MOs, Restricted
 -- Occupied --                  
-26.326 -15.766 -15.676  -1.648  -1.404  -0.946  -0.775  -0.718
  1 A'    2 A'    3 A'    4 A'    5 A'    6 A'    7 A'    8 A'                 
 -0.622  -0.492  -0.712  -0.547
  9 A'   10 A'    1 A"    2 A"                                                 
 -- Virtual --                   
  0.040   0.139   0.153   0.185   0.209   0.232   0.241   0.312
 11 A'   12 A'   13 A'   14 A'   15 A'   16 A'   17 A'   18 A'                 
  0.328   0.369   0.436   0.533   0.603   0.694   0.869   0.938
 19 A'   20 A'   21 A'   22 A'   23 A'   24 A'   25 A'   26 A'                 
  0.994   1.096   1.244   1.391   1.543   1.611   1.707   2.090
 27 A'   28 A'   29 A'   30 A'   31 A'   32 A'   33 A'   34 A'                 
  2.211   2.266   2.520   2.668   2.857   3.034   3.251   3.419
 35 A'   36 A'   37 A'   38 A'   39 A'   40 A'   41 A'   42 A'                 
  4.036   4.218   4.292   4.492   4.733   5.196   5.585   6.964
 43 A'   44 A'   45 A'   46 A'   47 A'   48 A'   49 A'   50 A'                 
  7.177  36.597  37.094  68.744   0.080   0.164   0.240   0.364
 51 A'   52 A'   53 A'   54 A'    3 A"    4 A"    5 A"    6 A"                 
  0.918   1.008   1.465   1.552   1.905   2.178   2.647   3.035
  7 A"    8 A"    9 A"   10 A"   11 A"   12 A"   13 A"   14 A"                 
  4.056   4.196   4.288   4.420   6.909
 15 A"   16 A"   17 A"   18 A"   19 A"                                         
 --------------------------------------------------------------

          Ground-State Mulliken Net Atomic Charges

     Atom                 Charge (a.u.)
  ----------------------------------------
      1 N                    -0.064738
      2 N                    -0.100960
      3 H                     0.228394
      4 F                    -0.062696
  ----------------------------------------
  Sum of atomic charges =     0.000000

 -----------------------------------------------------------------
                    Cartesian Multipole Moments
 -----------------------------------------------------------------
    Charge (ESU x 10^10)
                 0.0000
    Dipole Moment (Debye)
         X      -2.5479      Y      -0.8145      Z      -0.0000
       Tot       2.6749
    Quadrupole Moments (Debye-Ang)
        XX     -13.5339     XY       1.2654     YY     -18.6193
        XZ       0.0000     YZ      -0.0000     ZZ     -16.1374
    Octopole Moments (Debye-Ang^2)
       XXX      -4.7119    XXY      -2.0611    XYY       2.9809
       YYY       0.5241    XXZ      -0.0000    XYZ       0.0000
       YYZ      -0.0000    XZZ       1.6962    YZZ       0.0317
       ZZZ      -0.0000
    Hexadecapole Moments (Debye-Ang^3)
      XXXX     -76.5941   XXXY       5.8636   XXYY     -21.2881
      XYYY       3.2538   YYYY     -32.5557   XXXZ       0.0000
      XXYZ      -0.0000   XYYZ       0.0000   YYYZ      -0.0000
      XXZZ     -18.0690   XYZZ       0.7255   YYZZ      -7.2815
      XZZZ       0.0000   YZZZ      -0.0000   ZZZZ     -13.2287
 -----------------------------------------------------------------
 DrvMan completing analytic gradient of the correlated energy
 Correlated dipole moment
            1
    1  -1.0024258
    2  -0.3204340
    3  -0.0000000
 Energy read as -209.433997060
 Full Analytical Gradient: (in a.u., or Hartree/Bohr)
             1             2             3             4
    1    0.00046373   -0.00034154   -0.00020710    0.00008491
    2   -0.00083351    0.00062887    0.00000566    0.00019897
    3   -0.00000000    0.00000000    0.00000000    0.00000000
 Gradient time:  CPU 0.24 s  wall 1.53 s
 Geometry Optimization Parameters
   NAtoms,    NIC,     NZ,  NCons,   NDum,   NFix, NCnnct, MaxDiis
        4      14       4       0       0       0       0       0

 Cartesian Hessian Update
 Hessian Updated using BFGS Update


** GEOMETRY OPTIMIZATION IN DELOCALIZED INTERNAL COORDINATES **
   Searching for a Minimum

   Optimization Cycle:   4

                       Coordinates (Angstroms)
     ATOM                X               Y               Z
      1  N        -0.1488923772   -0.5031171205    0.0000000000
      2  N        -1.0122888498    0.3532319521    0.0000000000
      3  H        -1.8914466652   -0.1796835608    0.0000000000
      4  F         1.0975399332    0.1393738933    0.0000000000
   Point Group: cs    Number of degrees of freedom:     5


   Energy is   -209.433997060

 Hessian Updated using BFGS Update

  5 Hessian modes will be used to form the next step
  Hessian Eigenvalues:
     0.180480    0.212173    0.435087    0.520114    0.833044

 Minimum Search - Taking Simple RFO Step
 Searching for Lamda that Minimizes Along All modes
 Value Taken    Lamda =  -0.00000156
 Step Taken.  Stepsize is  0.001866

                             Maximum     Tolerance    Cnvgd?
         Gradient           0.000685      0.000300      NO
         Displacement       0.001451      0.001200      NO
         Energy change     -0.000022      0.000001      NO


 New Cartesian Coordinates Obtained by Inverse Iteration

 Displacement from previous Coordinates is:  0.002630
 ----------------------------------------------------------------
             Standard Nuclear Orientation (Angstroms)
    I     Atom           X                Y                Z
 ----------------------------------------------------------------
    1      N      -0.1494259639    -0.5024119245     0.0000000000
    2      N      -1.0123999976     0.3535770999     0.0000000000
    3      H      -1.8907644830    -0.1802551864     0.0000000000
    4      F       1.0975024854     0.1388951751     0.0000000000
 ----------------------------------------------------------------
 Molecular Point Group                 Cs    NOp =  2
 Largest Abelian Subgroup              Cs    NOp =  2
 Nuclear Repulsion Energy =    68.1084565945 hartrees
 There are       12 alpha and       12 beta electrons
 Applying Cartesian multipole field
    Component          Value
    ---------          -----
     (2,0,0)        1.00000E-11
     (0,2,0)        2.00000E-11
     (0,0,2)       -3.00000E-11
 Nucleus-field energy     =     0.0000000010 hartrees
 Requested basis set is 6-311++G(d,p)
 There are 23 shells and 73 basis functions
 A cutoff of  1.0D-14 yielded    276 shell pairs
 There are      2806 function pairs (      3046 Cartesian)
 Smallest overlap matrix eigenvalue = 2.38E-04
 Guess MOs from SCF MO coefficient file

 -----------------------------------------------------------------------
  General SCF calculation program by
  Eric Jon Sundstrom, Paul Horn, Yuezhi Mao, Dmitri Zuev, Alec White,
  David Stuck, Shaama M.S., Shane Yost, Joonho Lee, David Small,
  Daniel Levine, Susi Lehtola, Hugh Burton, Evgeny Epifanovsky
 -----------------------------------------------------------------------
 Hartree-Fock
 using 4 threads for integral computing
 -------------------------------------------------------
 OpenMP Integral computing Module                
 Release: version 2.0, May 2017, Q-Chem Inc. Pleasanton 
 -------------------------------------------------------
 A restricted SCF calculation will be
 performed using DIIS
 SCF converges when DIIS error is below 1.0e-08
 ---------------------------------------
  Cycle       Energy         DIIS error
 ---------------------------------------
    1    -208.8639914017      3.19e-05  
    2    -208.8639921085      8.96e-06  
    3    -208.8639921854      4.36e-06  
    4    -208.8639922006      1.60e-06  
    5    -208.8639922034      5.53e-07  
    6    -208.8639922038      1.59e-07  
    7    -208.8639922038      7.74e-08  
    8    -208.8639922038      2.38e-08  
    9    -208.8639922038      6.54e-09  Convergence criterion met
 ---------------------------------------
 SCF time:   CPU 1.50s  wall 1.00s 
 SCF   energy in the final basis set =     -208.8639922038
 Total energy in the final basis set =     -208.8639922038


 ------------------------------------------------------------------------------

   CCMAN2: suite of methods based on coupled cluster
           and equation of motion theories.

   Components:
   * libvmm-1.3-trunk
     by Evgeny Epifanovsky, Ilya Kaliman.
   * libtensor-2.5-trunk
     by Evgeny Epifanovsky, Michael Wormit, Dmitry Zuev, Sam Manzer, 
        Ilya Kaliman.
   * libcc-2.5-trunk
     by Evgeny Epifanovsky, Arik Landau, Tomasz Kus, Kirill Khistyaev, 
        Dmitry Zuev, Prashant Manohar, Xintian Feng, Anna Krylov, 
        Matthew Goldey, Alec White, Thomas Jagau, Kaushik Nanda, 
        Anastasia Gunina, Alexander Kunitsa, Joonho Lee.

   CCMAN original authors:
   Anna I. Krylov, C. David Sherrill, Steven R. Gwaltney,
   Edward F. C. Byrd (2000)
   Sergey V. Levchenko, Lyudmila V. Slipchenko, Tao Wang,
   Ana-Maria C. Cristian (2003)
   Piotr A. Pieniazek, C. Melania Oana, Evgeny Epifanovsky (2007)
   Prashant Manohar (2009)

 ------------------------------------------------------------------------------


 Allocating and initializing 3808MB of RAM...
 Calculation will run on 4 cores.


 Alpha MOs, Restricted
 -- Occupied --                  
-26.326 -15.766 -15.676  -1.649  -1.404  -0.946  -0.775  -0.719
  1 A'    2 A'    3 A'    4 A'    5 A'    6 A'    7 A'    8 A'                 
 -0.712  -0.622  -0.547  -0.492
  1 A"    9 A'    2 A"   10 A'                                                 
 -- Virtual --                   
  0.040   0.081   0.139   0.153   0.164   0.185   0.209   0.232
 11 A'    3 A"   12 A'   13 A'    4 A"   14 A'   15 A'   16 A'                 
  0.240   0.241   0.312   0.328   0.364   0.369   0.436   0.534
  5 A"   17 A'   18 A'   19 A'    6 A"   20 A'   21 A'   22 A'                 
  0.603   0.694   0.869   0.918   0.938   0.994   1.008   1.096
 23 A'   24 A'   25 A'    7 A"   26 A'   27 A'    8 A"   28 A'                 
  1.244   1.391   1.465   1.543   1.552   1.611   1.707   1.905
 29 A'   30 A'    9 A"   31 A'   10 A"   32 A'   33 A'   11 A"                 
  2.090   2.178   2.212   2.266   2.520   2.647   2.668   2.857
 34 A'   12 A"   35 A'   36 A'   37 A'   13 A"   38 A'   39 A'                 
  3.035   3.035   3.251   3.420   4.036   4.056   4.196   4.218
 40 A'   14 A"   41 A'   42 A'   43 A'   15 A"   16 A"   44 A'                 
  4.288   4.293   4.420   4.493   4.734   5.196   5.585   6.909
 17 A"   45 A'   18 A"   46 A'   47 A'   48 A'   49 A'   19 A"                 
  6.964   7.178  36.597  37.096  68.744
 50 A'   51 A'   52 A'   53 A'   54 A'                                         

 Beta MOs, Restricted
 -- Occupied --                  
-26.326 -15.766 -15.676  -1.649  -1.404  -0.946  -0.775  -0.719
  1 A'    2 A'    3 A'    4 A'    5 A'    6 A'    7 A'    8 A'                 
 -0.712  -0.622  -0.547  -0.492
  1 A"    9 A'    2 A"   10 A'                                                 
 -- Virtual --                   
  0.040   0.081   0.139   0.153   0.164   0.185   0.209   0.232
 11 A'    3 A"   12 A'   13 A'    4 A"   14 A'   15 A'   16 A'                 
  0.240   0.241   0.312   0.328   0.364   0.369   0.436   0.534
  5 A"   17 A'   18 A'   19 A'    6 A"   20 A'   21 A'   22 A'                 
  0.603   0.694   0.869   0.918   0.938   0.994   1.008   1.096
 23 A'   24 A'   25 A'    7 A"   26 A'   27 A'    8 A"   28 A'                 
  1.244   1.391   1.465   1.543   1.552   1.611   1.707   1.905
 29 A'   30 A'    9 A"   31 A'   10 A"   32 A'   33 A'   11 A"                 
  2.090   2.178   2.212   2.266   2.520   2.647   2.668   2.857
 34 A'   12 A"   35 A'   36 A'   37 A'   13 A"   38 A'   39 A'                 
  3.035   3.035   3.251   3.420   4.036   4.056   4.196   4.218
 40 A'   14 A"   41 A'   42 A'   43 A'   15 A"   16 A"   44 A'                 
  4.288   4.293   4.420   4.493   4.734   5.196   5.585   6.909
 17 A"   45 A'   18 A"   46 A'   47 A'   48 A'   49 A'   19 A"                 
  6.964   7.178  36.597  37.096  68.744
 50 A'   51 A'   52 A'   53 A'   54 A'                                         

 Occupation and symmetry of molecular orbitals

 Point group: Cs (2 irreducible representations).

                           A'   A"    All 
 ------------------------------------------
 All molecular orbitals:
  - Alpha                  54   19    73  
  - Beta                   54   19    73  
 ------------------------------------------
 Alpha orbitals:
  - Frozen occupied        3    0     3   
  - Active occupied        7    2     9   
  - Active virtual         44   17    61  
  - Frozen virtual         0    0     0   
 ------------------------------------------
 Beta orbitals:
  - Frozen occupied        3    0     3   
  - Active occupied        7    2     9   
  - Active virtual         44   17    61  
  - Frozen virtual         0    0     0   
 ------------------------------------------

 Import integrals:   CPU 0.00 s  wall 0.05 s

 Import integrals:   CPU 3.70 s  wall 17.05 s

 MP2 amplitudes:   CPU 0.09 s  wall 0.39 s

Running a double precision version
           CCSD T amplitudes will be solved using DIIS.

           Start     Size      MaxIter   EConv     TConv     
           3         7         100       1.00e-07  1.00e-05  
 ------------------------------------------------------------------------------
           Energy (a.u.)   Ediff      Tdiff       Comment
 ------------------------------------------------------------------------------
          -209.42554996                           
     1    -209.41129615   1.43e-02   6.40e-01     
     2    -209.43200017   2.07e-02   8.58e-02     
     3    -209.43076595   1.23e-03   3.82e-02     
     4    -209.43301930   2.25e-03   1.44e-02     Switched to DIIS steps.
     5    -209.43389773   8.78e-04   1.06e-02     
     6    -209.43398077   8.30e-05   2.42e-03     
     7    -209.43398931   8.54e-06   1.11e-03     
     8    -209.43399318   3.87e-06   3.92e-04     
     9    -209.43399729   4.11e-06   2.45e-04     
    10    -209.43399767   3.79e-07   5.29e-05     
    11    -209.43399778   1.06e-07   1.91e-05     
    12    -209.43399780   1.87e-08   1.02e-05     
    13    -209.43399776   3.37e-08   2.26e-06     
 ------------------------------------------------------------------------------
          -209.43399776                           CCSD T converged.

End of double precision
 SCF energy                 = -208.86399220
 MP2 energy                 = -209.42554996
 CCSD correlation energy     =   -0.57000556
 CCSD total energy           = -209.43399776

 CCSD  T1^2 = 0.0111  T2^2 = 0.1736  Leading amplitudes:

 Amplitude    Orbitals with energies
 -0.0256       1 (A") A                  ->    3 (A") A                   
              -0.7124                          0.0805                     
 -0.0256       1 (A") B                  ->    3 (A") B                   
              -0.7124                          0.0805                     
 -0.0214       2 (A") A                  ->    3 (A") A                   
              -0.5473                          0.0805                     
 -0.0214       2 (A") B                  ->    3 (A") B                   
              -0.5473                          0.0805                     

 Amplitude    Orbitals with energies
 -0.0973       2 (A") A      2 (A") B    ->    3 (A") A      3 (A") B     
              -0.5473       -0.5473            0.0805        0.0805       
  0.0973       2 (A") A      2 (A") B    ->    3 (A") B      3 (A") A     
              -0.5473       -0.5473            0.0805        0.0805       
  0.0973       2 (A") B      2 (A") A    ->    3 (A") A      3 (A") B     
              -0.5473       -0.5473            0.0805        0.0805       
 -0.0973       2 (A") B      2 (A") A    ->    3 (A") B      3 (A") A     
              -0.5473       -0.5473            0.0805        0.0805       

 Computing CCSD intemediates for later calculations in double precision
 Finished.

Running a double precision version
           CCSD Lambda amplitudes will be solved using DIIS.
           Start     Size      MaxIter   EConv     LConv     
           3         7         100       1.00e-07  1.00e-05  
 ------------------------------------------------------------------------------
            Enorm      Ldiff       Comment
 ------------------------------------------------------------------------------
     1     4.53e-02   2.87e-02     
     2     1.49e-02   6.10e-03     
     3     6.31e-03   7.98e-04     
     4     3.34e-03   1.10e-03     Switched to DIIS steps.
     5     1.16e-03   6.64e-04     
     6     5.99e-04   1.71e-04     
     7     1.95e-04   5.38e-05     
     8     7.43e-05   1.70e-06     
     9     1.93e-05   6.64e-06     
    10     7.73e-06   1.13e-06     
    11     3.34e-06   2.35e-07     
    12     1.24e-06   3.30e-08     
    13     5.98e-07   2.16e-08     
    14     2.57e-07   9.00e-09     
    15     1.10e-07   6.93e-10     
    16     5.51e-08   2.99e-09     
 ------------------------------------------------------------------------------
                                   CCSD Lambda converged.

 Computing density matrices in double precision...
           Orbital response amplitudes will be solved using DIIS.
           Start     Size      MaxIter   EConv     LConv     
           3         7         100       1.00e-06  1.00e-06  
 ------------------------------------------------------------------------------
            Enorm      Ldiff       Comment
 ------------------------------------------------------------------------------
     1     7.83e-02   2.50e-03     
     2     6.63e-02   1.24e-02     
     3     7.62e-02   2.14e-02     
     4     1.13e-02   2.98e-02     Switched to DIIS steps.
     5     1.98e-03   1.69e-03     
     6     1.02e-03   6.12e-04     
     7     2.32e-04   4.70e-05     
     8     3.02e-05   2.66e-05     
     9     5.33e-06   3.14e-06     
    10     1.93e-06   6.67e-07     
    11     4.38e-07   1.82e-08     
 ------------------------------------------------------------------------------
                                   Orbital response converged.

 Computing density matrices... Done.
 CCSD calculation:   CPU 50.65 s  wall 17.48 s

Current path: /canmo/ccsd/grad/
/g1_bb_aa
/g1_bb_bb
/g1_o1o1
/g1_o1o2
/g1_o1v1
/g1_o2v1
/g1_v1v1
/g1p_bb_aa
/g1p_bb_bb
/g1s_bb_aa
/g1s_bb_bb
/g2_o1o1o1o1
/g2_o1o1o1v1
/g2_o1o1v1v1
/g2_o1v1o1v1
/g2_o1v1v1v1
/g2_v1v1v1v1
/w_bb_aa
/w_bb_bb
 Transferring MO TPDM to AO TPDM
 Transferring g2_o1o1o1o1
 Transferring g2_o1o1o1v1
 Transferring g2_o1o1v1v1
 Transferring g2_o1v1o1v1
 Transferring g2_o1v1v1v1
 Transferring g2_v1v1v1v1
 Adding separable TPDM
 Computing TPDM gradient
 --------------------------------------------------------
 2e gradient
  Atom          X               Y               Z
 --------------------------------------------------------
    1         -1.915381       12.859140       -0.000000  
    2          9.143621      -10.736773        0.000000  
    3          3.351707        1.293528       -0.000000  
    4        -10.579948       -3.415894       -0.000000  
 --------------------------------------------------------
 --------------------------------------------------------
 Final gradient
  Atom          X               Y               Z
 --------------------------------------------------------
    1         -1.915381       12.859140       -0.000000  
    2          9.143621      -10.736773        0.000000  
    3          3.351707        1.293528       -0.000000  
    4        -10.579948       -3.415894       -0.000000  
 --------------------------------------------------------
 Analytic gradient from two-electron contribution:   CPU 62.00 s  wall 48.65 s

 Total ccman2 time:   CPU 119.20 s  wall 91.36 s


 --------------------------------------------------------------
             Orbital Energies (a.u.) and Symmetries
 --------------------------------------------------------------

 Alpha MOs, Restricted
 -- Occupied --                  
-26.326 -15.766 -15.676  -1.649  -1.404  -0.946  -0.775  -0.719
  1 A'    2 A'    3 A'    4 A'    5 A'    6 A'    7 A'    8 A'                 
 -0.622  -0.492  -0.712  -0.547
  9 A'   10 A'    1 A"    2 A"                                                 
 -- Virtual --                   
  0.040   0.139   0.153   0.185   0.209   0.232   0.241   0.312
 11 A'   12 A'   13 A'   14 A'   15 A'   16 A'   17 A'   18 A'                 
  0.328   0.369   0.436   0.534   0.603   0.694   0.869   0.938
 19 A'   20 A'   21 A'   22 A'   23 A'   24 A'   25 A'   26 A'                 
  0.994   1.096   1.244   1.391   1.543   1.611   1.707   2.090
 27 A'   28 A'   29 A'   30 A'   31 A'   32 A'   33 A'   34 A'                 
  2.212   2.266   2.520   2.668   2.857   3.035   3.251   3.420
 35 A'   36 A'   37 A'   38 A'   39 A'   40 A'   41 A'   42 A'                 
  4.036   4.218   4.293   4.493   4.734   5.196   5.585   6.964
 43 A'   44 A'   45 A'   46 A'   47 A'   48 A'   49 A'   50 A'                 
  7.178  36.597  37.096  68.744   0.081   0.164   0.240   0.364
 51 A'   52 A'   53 A'   54 A'    3 A"    4 A"    5 A"    6 A"                 
  0.918   1.008   1.465   1.552   1.905   2.178   2.647   3.035
  7 A"    8 A"    9 A"   10 A"   11 A"   12 A"   13 A"   14 A"                 
  4.056   4.196   4.288   4.420   6.909
 15 A"   16 A"   17 A"   18 A"   19 A"                                         

 Beta MOs, Restricted
 -- Occupied --                  
-26.326 -15.766 -15.676  -1.649  -1.404  -0.946  -0.775  -0.719
  1 A'    2 A'    3 A'    4 A'    5 A'    6 A'    7 A'    8 A'                 
 -0.622  -0.492  -0.712  -0.547
  9 A'   10 A'    1 A"    2 A"                                                 
 -- Virtual --                   
  0.040   0.139   0.153   0.185   0.209   0.232   0.241   0.312
 11 A'   12 A'   13 A'   14 A'   15 A'   16 A'   17 A'   18 A'                 
  0.328   0.369   0.436   0.534   0.603   0.694   0.869   0.938
 19 A'   20 A'   21 A'   22 A'   23 A'   24 A'   25 A'   26 A'                 
  0.994   1.096   1.244   1.391   1.543   1.611   1.707   2.090
 27 A'   28 A'   29 A'   30 A'   31 A'   32 A'   33 A'   34 A'                 
  2.212   2.266   2.520   2.668   2.857   3.035   3.251   3.420
 35 A'   36 A'   37 A'   38 A'   39 A'   40 A'   41 A'   42 A'                 
  4.036   4.218   4.293   4.493   4.734   5.196   5.585   6.964
 43 A'   44 A'   45 A'   46 A'   47 A'   48 A'   49 A'   50 A'                 
  7.178  36.597  37.096  68.744   0.081   0.164   0.240   0.364
 51 A'   52 A'   53 A'   54 A'    3 A"    4 A"    5 A"    6 A"                 
  0.918   1.008   1.465   1.552   1.905   2.178   2.647   3.035
  7 A"    8 A"    9 A"   10 A"   11 A"   12 A"   13 A"   14 A"                 
  4.056   4.196   4.288   4.420   6.909
 15 A"   16 A"   17 A"   18 A"   19 A"                                         
 --------------------------------------------------------------

          Ground-State Mulliken Net Atomic Charges

     Atom                 Charge (a.u.)
  ----------------------------------------
      1 N                    -0.064998
      2 N                    -0.100606
      3 H                     0.228401
      4 F                    -0.062797
  ----------------------------------------
  Sum of atomic charges =    -0.000000

 -----------------------------------------------------------------
                    Cartesian Multipole Moments
 -----------------------------------------------------------------
    Charge (ESU x 10^10)
                -0.0000
    Dipole Moment (Debye)
         X      -2.5475      Y      -0.8139      Z       0.0000
       Tot       2.6744
    Quadrupole Moments (Debye-Ang)
        XX     -13.5374     XY       1.2675     YY     -18.6182
        XZ      -0.0000     YZ       0.0000     ZZ     -16.1360
    Octopole Moments (Debye-Ang^2)
       XXX      -4.6933    XXY      -2.0689    XYY       2.9834
       YYY       0.5141    XXZ       0.0000    XYZ      -0.0000
       YYZ       0.0000    XZZ       1.6982    YZZ       0.0290
       ZZZ      -0.0000
    Hexadecapole Moments (Debye-Ang^3)
      XXXX     -76.6186   XXXY       5.8826   XXYY     -21.2851
      XYYY       3.2634   YYYY     -32.5353   XXXZ       0.0000
      XXYZ       0.0000   XYYZ      -0.0000   YYYZ       0.0000
      XXZZ     -18.0677   XYZZ       0.7291   YYZZ      -7.2780
      XZZZ      -0.0000   YZZZ       0.0000   ZZZZ     -13.2266
 -----------------------------------------------------------------
 DrvMan completing analytic gradient of the correlated energy
 Correlated dipole moment
            1
    1  -1.0022605
    2  -0.3202164
    3   0.0000000
 Energy read as -209.433997761
 Full Analytical Gradient: (in a.u., or Hartree/Bohr)
             1             2             3             4
    1   -0.00016002    0.00005614    0.00003785    0.00006603
    2   -0.00006472    0.00005300   -0.00004479    0.00005650
    3    0.00000000    0.00000000    0.00000000   -0.00000000
 Gradient time:  CPU 0.26 s  wall 1.58 s
 Geometry Optimization Parameters
   NAtoms,    NIC,     NZ,  NCons,   NDum,   NFix, NCnnct, MaxDiis
        4      14       4       0       0       0       0       0

 Cartesian Hessian Update
 Hessian Updated using BFGS Update


** GEOMETRY OPTIMIZATION IN DELOCALIZED INTERNAL COORDINATES **
   Searching for a Minimum

   Optimization Cycle:   5

                       Coordinates (Angstroms)
     ATOM                X               Y               Z
      1  N        -0.1494259639   -0.5024119245    0.0000000000
      2  N        -1.0123999976    0.3535770999    0.0000000000
      3  H        -1.8907644830   -0.1802551864    0.0000000000
      4  F         1.0975024854    0.1388951751    0.0000000000
   Point Group: cs    Number of degrees of freedom:     5


   Energy is   -209.433997761

 Hessian Updated using BFGS Update

  5 Hessian modes will be used to form the next step
  Hessian Eigenvalues:
     0.191182    0.226133    0.432697    0.489561    0.858773

 Minimum Search - Taking Simple RFO Step
 Searching for Lamda that Minimizes Along All modes
 Value Taken    Lamda =   0.00000000
 Step Taken.  Stepsize is  0.000641

                             Maximum     Tolerance    Cnvgd?
         Gradient           0.000110      0.000300     YES
         Displacement       0.000498      0.001200     YES
         Energy change     -0.000001      0.000001     YES


                       Distance Matrix (Angstroms)
             N (  1)   N (  2)   H (  3)
   N (  2)  1.215500
   H (  3)  1.770888  1.027862
   F (  4)  1.402179  2.120796  3.005261

 Final energy is   -209.43399776138719     


 ******************************
 **  OPTIMIZATION CONVERGED  **
 ******************************

                       Coordinates (Angstroms)
     ATOM                X               Y               Z
      1  N        -0.1494259639   -0.5024119245    0.0000000000
      2  N        -1.0123999976    0.3535770999    0.0000000000
      3  H        -1.8907644830   -0.1802551864    0.0000000000
      4  F         1.0975024854    0.1388951751    0.0000000000

Z-matrix Print:
$molecule
0 1
N 
N  1 1.215500
H  2 1.027862 1 103.943379
F  1 1.402179 2 108.015633 3 -180.000000 0
$end


 --------------------------------------------------------------
             Orbital Energies (a.u.) and Symmetries
 --------------------------------------------------------------

 Alpha MOs, Restricted
 -- Occupied --                  
-26.326 -15.766 -15.676  -1.649  -1.404  -0.946  -0.775  -0.719
  1 A'    2 A'    3 A'    4 A'    5 A'    6 A'    7 A'    8 A'                 
 -0.622  -0.492  -0.712  -0.547
  9 A'   10 A'    1 A"    2 A"                                                 
 -- Virtual --                   
  0.040   0.139   0.153   0.185   0.209   0.232   0.241   0.312
 11 A'   12 A'   13 A'   14 A'   15 A'   16 A'   17 A'   18 A'                 
  0.328   0.369   0.436   0.534   0.603   0.694   0.869   0.938
 19 A'   20 A'   21 A'   22 A'   23 A'   24 A'   25 A'   26 A'                 
  0.994   1.096   1.244   1.391   1.543   1.611   1.707   2.090
 27 A'   28 A'   29 A'   30 A'   31 A'   32 A'   33 A'   34 A'                 
  2.212   2.266   2.520   2.668   2.857   3.035   3.251   3.420
 35 A'   36 A'   37 A'   38 A'   39 A'   40 A'   41 A'   42 A'                 
  4.036   4.218   4.293   4.493   4.734   5.196   5.585   6.964
 43 A'   44 A'   45 A'   46 A'   47 A'   48 A'   49 A'   50 A'                 
  7.178  36.597  37.096  68.744   0.081   0.164   0.240   0.364
 51 A'   52 A'   53 A'   54 A'    3 A"    4 A"    5 A"    6 A"                 
  0.918   1.008   1.465   1.552   1.905   2.178   2.647   3.035
  7 A"    8 A"    9 A"   10 A"   11 A"   12 A"   13 A"   14 A"                 
  4.056   4.196   4.288   4.420   6.909
 15 A"   16 A"   17 A"   18 A"   19 A"                                         

 Beta MOs, Restricted
 -- Occupied --                  
-26.326 -15.766 -15.676  -1.649  -1.404  -0.946  -0.775  -0.719
  1 A'    2 A'    3 A'    4 A'    5 A'    6 A'    7 A'    8 A'                 
 -0.622  -0.492  -0.712  -0.547
  9 A'   10 A'    1 A"    2 A"                                                 
 -- Virtual --                   
  0.040   0.139   0.153   0.185   0.209   0.232   0.241   0.312
 11 A'   12 A'   13 A'   14 A'   15 A'   16 A'   17 A'   18 A'                 
  0.328   0.369   0.436   0.534   0.603   0.694   0.869   0.938
 19 A'   20 A'   21 A'   22 A'   23 A'   24 A'   25 A'   26 A'                 
  0.994   1.096   1.244   1.391   1.543   1.611   1.707   2.090
 27 A'   28 A'   29 A'   30 A'   31 A'   32 A'   33 A'   34 A'                 
  2.212   2.266   2.520   2.668   2.857   3.035   3.251   3.420
 35 A'   36 A'   37 A'   38 A'   39 A'   40 A'   41 A'   42 A'                 
  4.036   4.218   4.293   4.493   4.734   5.196   5.585   6.964
 43 A'   44 A'   45 A'   46 A'   47 A'   48 A'   49 A'   50 A'                 
  7.178  36.597  37.096  68.744   0.081   0.164   0.240   0.364
 51 A'   52 A'   53 A'   54 A'    3 A"    4 A"    5 A"    6 A"                 
  0.918   1.008   1.465   1.552   1.905   2.178   2.647   3.035
  7 A"    8 A"    9 A"   10 A"   11 A"   12 A"   13 A"   14 A"                 
  4.056   4.196   4.288   4.420   6.909
 15 A"   16 A"   17 A"   18 A"   19 A"                                         
 --------------------------------------------------------------

          Ground-State Mulliken Net Atomic Charges

     Atom                 Charge (a.u.)
  ----------------------------------------
      1 N                    -0.064998
      2 N                    -0.100606
      3 H                     0.228401
      4 F                    -0.062797
  ----------------------------------------
  Sum of atomic charges =    -0.000000

 -----------------------------------------------------------------
                    Cartesian Multipole Moments
 -----------------------------------------------------------------
    Charge (ESU x 10^10)
                -0.0000
    Dipole Moment (Debye)
         X      -2.5475      Y      -0.8139      Z       0.0000
       Tot       2.6744
    Quadrupole Moments (Debye-Ang)
        XX     -13.5374     XY       1.2675     YY     -18.6182
        XZ      -0.0000     YZ       0.0000     ZZ     -16.1360
    Octopole Moments (Debye-Ang^2)
       XXX      -4.6933    XXY      -2.0689    XYY       2.9834
       YYY       0.5141    XXZ       0.0000    XYZ      -0.0000
       YYZ       0.0000    XZZ       1.6982    YZZ       0.0290
       ZZZ      -0.0000
    Hexadecapole Moments (Debye-Ang^3)
      XXXX     -76.6186   XXXY       5.8826   XXYY     -21.2851
      XYYY       3.2634   YYYY     -32.5353   XXXZ       0.0000
      XXYZ       0.0000   XYYZ      -0.0000   YYYZ       0.0000
      XXZZ     -18.0677   XYZZ       0.7291   YYZZ      -7.2780
      XZZZ      -0.0000   YZZZ       0.0000   ZZZZ     -13.2266
 -----------------------------------------------------------------
Archival summary:
1\1\TWL02\OPT\ProcedureUnspecified\BasisUnspecified\121\taweetha\ThuNov110:48:432018ThuNov110:48:432018\0\\#,OPT,ProcedureUnspecified,BasisUnspecified,\\0,1\N\N,1,1.2155\H,2,1.02786,1,103.943\F,1,1.40218,2,108.016,3,-180,0\\HF=-208.863992\\@

 Total job time:  558.00s(wall), 610.32s(cpu) 
 Thu Nov  1 10:48:43 2018

        *************************************************************
        *                                                           *
        *  Thank you very much for using Q-Chem.  Have a nice day.  *
        *                                                           *
        *************************************************************


 
User input: 2 of 2 
 
Q-Chem Developer Version!
                  Welcome to Q-Chem
     A Quantum Leap Into The Future Of Chemistry


 Q-Chem 5.1, Q-Chem, Inc., Pleasanton, CA (2018)

 Yihan Shao,  Zhengting Gan,  E. Epifanovsky,  A. T. B. Gilbert,  M. Wormit,  
 J. Kussmann,  A. W. Lange,  A. Behn,  Jia Deng,  Xintian Feng,  D. Ghosh,  
 M. Goldey,  P. R. Horn,  L. D. Jacobson,  I. Kaliman,  T. Kus,  A. Landau,  
 Jie Liu,  E. I. Proynov,  R. M. Richard,  R. P. Steele,  E. J. Sundstrom,  
 H. L. Woodcock III,  P. M. Zimmerman,  D. Zuev,  B. Albrecht,  E. Alguire,  
 S. A. Baeppler,  D. Barton,  Z. Benda,  Y. A. Bernard,  E. J. Berquist,  
 K. B. Bravaya,  H. Burton,  D. Casanova,  Chun-Min Chang,  Yunqing Chen,  
 A. Chien,  K. D. Closser,  M. P. Coons,  S. Coriani,  S. Dasgupta,  
 A. L. Dempwolff,  M. Diedenhofen,  Hainam Do,  R. G. Edgar,  Po-Tung Fang,  
 S. Faraji,  S. Fatehi,  Qingguo Feng,  K. D. Fenk,  J. Fosso-Tande,  
 Qinghui Ge,  A. Ghysels,  G. Gidofalvi,  J. Gomes,  J. Gonthier,  A. Gunina,  
 D. Hait,  M. W. D. Hanson-Heine,  P. H. P. Harbach,  A. W. Hauser,  
 J. E. Herr,  E. G. Hohenstein,  Z. C. Holden,  Kerwin Hui,  B. C. Huynh,  
 T.-C. Jagau,  Hyunjun Ji,  B. Kaduk,  K. Khistyaev,  Jaehoon Kim,  
 P. Klunzinger,  K. Koh,  D. Kosenkov,  L. Koulias,  T. Kowalczyk,  
 C. M. Krauter,  A. Kunitsa,  Ka Un Lao,  A. Laurent,  K. V. Lawler,  
 Joonho Lee,  D. Lefrancois,  S. Lehtola,  D. S. Levine,  Yi-Pei Li,  
 You-Sheng Lin,  Fenglai Liu,  E. Livshits,  A. Luenser,  P. Manohar,  
 E. Mansoor,  S. F. Manzer,  Shan-Ping Mao,  Yuezhi Mao,  N. Mardirossian,  
 A. V. Marenich,  T. Markovich,  L. A. Martinez-Martinez,  S. A. Maurer,  
 N. J. Mayhall,  S. C. McKenzie,  J.-M. Mewes,  A. F. Morrison,  
 J. W. Mullinax,  K. Nanda,  T. S. Nguyen-Beck,  R. Olivares-Amaya,  
 J. A. Parkhill,  T. M. Perrine,  F. Plasser,  P. Pokhilko,  S. Prager,  
 A. Prociuk,  E. Ramos,  D. R. Rehn,  F. Rob,  M. Schneider,  N. Sergueev,  
 S. M. Sharada,  S. Sharma,  D. W. Small,  T. Stauch,  T. Stein,  
 Yu-Chuan Su,  A. J. W. Thom,  A. Tkatchenko,  T. Tsuchimochi,  N. M. Tubman,  
 L. Vogt,  M. L. Vidal,  O. Vydrov,  M. A. Watson,  J. Wenzel,  
 M. de Wergifosse,  T. A. Wesolowski,  A. White,  J. Witte,  A. Yamada,  
 Jun Yang,  K. Yao,  S. Yeganeh,  S. R. Yost,  Zhi-Qiang You,  A. Zech,  
 Igor Ying Zhang,  Xing Zhang,  Yan Zhao,  Ying Zhu,  B. R. Brooks,  
 G. K. L. Chan,  C. J. Cramer,  M. S. Gordon,  W. J. Hehre,  A. Klamt,  
 M. W. Schmidt,  C. D. Sherrill,  D. G. Truhlar,  A. Aspuru-Guzik,  R. Baer,  
 A. T. Bell,  N. A. Besley,  Jeng-Da Chai,  A. E. DePrince, III,  
 R. A. DiStasio Jr.,  A. Dreuw,  B. D. Dunietz,  T. R. Furlani,  
 Chao-Ping Hsu,  Yousung Jung,  Jing Kong,  D. S. Lambrecht,  WanZhen Liang,  
 C. Ochsenfeld,  V. A. Rassolov,  L. V. Slipchenko,  J. E. Subotnik,  
 T. Van Voorhis,  J. M. Herbert,  A. I. Krylov,  P. M. W. Gill,  M. Head-Gordon

 Contributors to earlier versions of Q-Chem not listed above: 
 R. D. Adamson,  B. Austin,  J. Baker,  G. J. O. Beran,  K. Brandhorst,  
 S. T. Brown,  E. F. C. Byrd,  A. K. Chakraborty,  C.-L. Cheng,  
 Siu Hung Chien,  D. M. Chipman,  D. L. Crittenden,  H. Dachsel,  
 R. J. Doerksen,  A. D. Dutoi,  L. Fusti-Molnar,  W. A. Goddard III,  
 A. Golubeva-Zadorozhnaya,  S. R. Gwaltney,  G. Hawkins,  A. Heyden,  
 S. Hirata,  G. Kedziora,  F. J. Keil,  C. Kelley,  Jihan Kim,  R. A. King,  
 R. Z. Khaliullin,  P. P. Korambath,  W. Kurlancheek,  A. M. Lee,  M. S. Lee,  
 S. V. Levchenko,  Ching Yeh Lin,  D. Liotard,  R. C. Lochan,  I. Lotan,  
 P. E. Maslen,  N. Nair,  D. P. O'Neill,  D. Neuhauser,  E. Neuscamman,  
 C. M. Oana,  R. Olson,  B. Peters,  R. Peverati,  P. A. Pieniazek,  
 Y. M. Rhee,  J. Ritchie,  M. A. Rohrdanz,  E. Rosta,  N. J. Russ,  
 H. F. Schaefer III,  N. E. Schultz,  N. Shenvi,  A. C. Simmonett,  A. Sodt,  
 D. Stuck,  K. S. Thanthiriwatte,  V. Vanovschi,  Tao Wang,  A. Warshel,  
 C. F. Williams,  Q. Wu,  X. Xu,  W. Zhang

 Please cite Q-Chem as follows:
 Y. Shao et al., Mol. Phys. 113, 184-215 (2015)
 DOI: 10.1080/00268976.2014.952696

 Q-Chem 5.1.1 for Intel X86 EM64T Linux

 Parts of Q-Chem use Armadillo 8.300.2 (Tropical Shenanigans).
 http://arma.sourceforge.net/

 Q-Chem begins on Thu Nov  1 10:48:45 2018  

Host: 
0

     Scratch files written to /scratch/taweetham/qchem28458//
The previous job contains 0 fragments, simply inherited here
Input Ideriv = 1
Curr. Ideriv = -1
Max.  Ideriv = 1


!!********************************************.
!!******************Warning*******************.
!!Desired Analytical derivatives not available.
!!Finite difference job might take a long time.
!!********************************************.
!!********************************************.


 2-order derivative to be evaluated numerically with 1-order analytical derivatives

Checking the input file for inconsistencies... 	...done.

--------------------------------------------------------------
User input:
--------------------------------------------------------------

$molecule
read
$end

$rem
   MEM_TOTAL	4000
   JOB_TYPE 	FREQUENCY
   BASIS 	6-311++G**
   METHOD	ccsd
   N_FROZEN_CORE      FC
$end


--------------------------------------------------------------
 ----------------------------------------------------------------
             Standard Nuclear Orientation (Angstroms)
    I     Atom           X                Y                Z
 ----------------------------------------------------------------
    1      N      -0.1362068769    -0.5055532914    -0.0000000000
    2      N      -1.0111980749     0.3381479566     0.0000000000
    3      H      -1.8819265159    -0.2080507811     0.0000000000
    4      F       1.1015290198     0.1533209028    -0.0000000000
 ----------------------------------------------------------------
 Molecular Point Group                 Cs    NOp =  2
 Largest Abelian Subgroup              Cs    NOp =  2
 Nuclear Repulsion Energy =    68.1084565945 hartrees
 There are       12 alpha and       12 beta electrons
 Requested basis set is 6-311++G(d,p)
 There are 23 shells and 73 basis functions
 Total memory of 4000MB is distributed as follows: 
   QALLOC including MEM_STATIC uses 192MB
   MEM_STATIC is set to 192MB
   CCMAN JOB total memory use is  3808MB
 Warning: actual memory use might exceed 4000MB

 Total QAlloc Memory Limit    192 MB
 Mega-Array Size       188 MB
 MEM_STATIC part       192 MB

                       Distance Matrix (Angstroms)
             N (  1)   N (  2)   H (  3)
   N (  2)  1.215500
   H (  3)  1.770888  1.027862
   F (  4)  1.402179  2.120796  3.005261

 A cutoff of  1.0D-14 yielded    276 shell pairs
 There are      2806 function pairs (      3046 Cartesian)

 -------------------------------------------------------
 OpenMP Integral Computing Module                       
 Release: version 1.0, May 2013, Q-Chem Inc. Pittsburgh 
 -------------------------------------------------------
 Integral Job Info:
 Integral job number is                      11
 Integral operator is                         1
 short-range coefficients                     0
 long-range coefficients              100000000
 Omega coefficients                           0
 if combine SR and LR in K                    0
 Integral screening is                        0
 Integral computing path is                   2
 max size of driver memory is            800000
 size of driver memory is                593474
 size of scratch memory is              2361544
 max col of scratch BK array               1296
 max len of scratch array in speh3          155
 max len of scratch index in speh4           18
 max int batch size is                      520
 min int batch size is                       52
 fixed nKL is                                52
 max L of basis functions is                  2
 order of int derivative is                   0
 number of shells is                         23
 number of basis is                          76
 number of cartesian basis is                76
 number of contracted shell pairs           276
 number of primitive shell pairs            926
 maxK2 (contraction) of shell pair           36
 max number of K2 of shell pair               1
 max number of CS2 of shell pair             45
 max number of PS2 of shell pair            162
 mem total for path MDJ                  511554
 -------------------------------------------------------
 Smallest overlap matrix eigenvalue = 2.38E-04
 Guess from superposition of atomic densities
 Warning:  Energy on first SCF cycle will be non-variational
 SAD guess density has 24.000000 electrons

 -----------------------------------------------------------------------
  General SCF calculation program by
  Eric Jon Sundstrom, Paul Horn, Yuezhi Mao, Dmitri Zuev, Alec White,
  David Stuck, Shaama M.S., Shane Yost, Joonho Lee, David Small,
  Daniel Levine, Susi Lehtola, Hugh Burton, Evgeny Epifanovsky
 -----------------------------------------------------------------------
 Hartree-Fock
 using 4 threads for integral computing
 -------------------------------------------------------
 OpenMP Integral computing Module                
 Release: version 2.0, May 2017, Q-Chem Inc. Pleasanton 
 -------------------------------------------------------
 A restricted SCF calculation will be
 performed using DIIS
 SCF converges when DIIS error is below 1.0e-08
 ---------------------------------------
  Cycle       Energy         DIIS error
 ---------------------------------------
    1    -209.1792825596      7.12e-02  
    2    -208.7827570437      1.16e-02  
    3    -208.8333620527      8.21e-03  
    4    -208.8619013405      1.19e-03  
    5    -208.8635009142      5.28e-04  
    6    -208.8639006388      1.95e-04  
    7    -208.8639759459      1.05e-04  
    8    -208.8639902496      3.17e-05  
    9    -208.8639920430      9.28e-06  
   10    -208.8639921883      2.75e-06  
   11    -208.8639922028      7.19e-07  
   12    -208.8639922038      1.53e-07  
   13    -208.8639922038      4.36e-08  
   14    -208.8639922038      9.82e-09  Convergence criterion met
 ---------------------------------------
 SCF time:   CPU 2.33s  wall 3.00s 
 SCF   energy in the final basis set =     -208.8639922038
 Total energy in the final basis set =     -208.8639922038


 ------------------------------------------------------------------------------

   CCMAN2: suite of methods based on coupled cluster
           and equation of motion theories.

   Components:
   * libvmm-1.3-trunk
     by Evgeny Epifanovsky, Ilya Kaliman.
   * libtensor-2.5-trunk
     by Evgeny Epifanovsky, Michael Wormit, Dmitry Zuev, Sam Manzer, 
        Ilya Kaliman.
   * libcc-2.5-trunk
     by Evgeny Epifanovsky, Arik Landau, Tomasz Kus, Kirill Khistyaev, 
        Dmitry Zuev, Prashant Manohar, Xintian Feng, Anna Krylov, 
        Matthew Goldey, Alec White, Thomas Jagau, Kaushik Nanda, 
        Anastasia Gunina, Alexander Kunitsa, Joonho Lee.

   CCMAN original authors:
   Anna I. Krylov, C. David Sherrill, Steven R. Gwaltney,
   Edward F. C. Byrd (2000)
   Sergey V. Levchenko, Lyudmila V. Slipchenko, Tao Wang,
   Ana-Maria C. Cristian (2003)
   Piotr A. Pieniazek, C. Melania Oana, Evgeny Epifanovsky (2007)
   Prashant Manohar (2009)

 ------------------------------------------------------------------------------


 Allocating and initializing 3808MB of RAM...
 Calculation will run on 4 cores.


 Alpha MOs, Restricted
 -- Occupied --                  
-26.326 -15.766 -15.676  -1.649  -1.404  -0.946  -0.775  -0.719
  1 A'    2 A'    3 A'    4 A'    5 A'    6 A'    7 A'    8 A'                 
 -0.712  -0.622  -0.547  -0.492
  1 A"    9 A'    2 A"   10 A'                                                 
 -- Virtual --                   
  0.040   0.081   0.139   0.153   0.164   0.185   0.209   0.232
 11 A'    3 A"   12 A'   13 A'    4 A"   14 A'   15 A'   16 A'                 
  0.240   0.241   0.312   0.328   0.364   0.369   0.436   0.534
  5 A"   17 A'   18 A'   19 A'    6 A"   20 A'   21 A'   22 A'                 
  0.603   0.694   0.869   0.918   0.938   0.994   1.008   1.096
 23 A'   24 A'   25 A'    7 A"   26 A'   27 A'    8 A"   28 A'                 
  1.244   1.391   1.465   1.543   1.552   1.611   1.707   1.905
 29 A'   30 A'    9 A"   31 A'   10 A"   32 A'   33 A'   11 A"                 
  2.090   2.178   2.212   2.266   2.520   2.647   2.668   2.857
 34 A'   12 A"   35 A'   36 A'   37 A'   13 A"   38 A'   39 A'                 
  3.035   3.035   3.251   3.420   4.036   4.056   4.196   4.218
 40 A'   14 A"   41 A'   42 A'   43 A'   15 A"   16 A"   44 A'                 
  4.288   4.293   4.420   4.493   4.734   5.196   5.585   6.909
 17 A"   45 A'   18 A"   46 A'   47 A'   48 A'   49 A'   19 A"                 
  6.964   7.178  36.597  37.096  68.744
 50 A'   51 A'   52 A'   53 A'   54 A'                                         

 Beta MOs, Restricted
 -- Occupied --                  
-26.326 -15.766 -15.676  -1.649  -1.404  -0.946  -0.775  -0.719
  1 A'    2 A'    3 A'    4 A'    5 A'    6 A'    7 A'    8 A'                 
 -0.712  -0.622  -0.547  -0.492
  1 A"    9 A'    2 A"   10 A'                                                 
 -- Virtual --                   
  0.040   0.081   0.139   0.153   0.164   0.185   0.209   0.232
 11 A'    3 A"   12 A'   13 A'    4 A"   14 A'   15 A'   16 A'                 
  0.240   0.241   0.312   0.328   0.364   0.369   0.436   0.534
  5 A"   17 A'   18 A'   19 A'    6 A"   20 A'   21 A'   22 A'                 
  0.603   0.694   0.869   0.918   0.938   0.994   1.008   1.096
 23 A'   24 A'   25 A'    7 A"   26 A'   27 A'    8 A"   28 A'                 
  1.244   1.391   1.465   1.543   1.552   1.611   1.707   1.905
 29 A'   30 A'    9 A"   31 A'   10 A"   32 A'   33 A'   11 A"                 
  2.090   2.178   2.212   2.266   2.520   2.647   2.668   2.857
 34 A'   12 A"   35 A'   36 A'   37 A'   13 A"   38 A'   39 A'                 
  3.035   3.035   3.251   3.420   4.036   4.056   4.196   4.218
 40 A'   14 A"   41 A'   42 A'   43 A'   15 A"   16 A"   44 A'                 
  4.288   4.293   4.420   4.493   4.734   5.196   5.585   6.909
 17 A"   45 A'   18 A"   46 A'   47 A'   48 A'   49 A'   19 A"                 
  6.964   7.178  36.597  37.096  68.744
 50 A'   51 A'   52 A'   53 A'   54 A'                                         

 Occupation and symmetry of molecular orbitals

 Point group: Cs (2 irreducible representations).

                           A'   A"    All 
 ------------------------------------------
 All molecular orbitals:
  - Alpha                  54   19    73  
  - Beta                   54   19    73  
 ------------------------------------------
 Alpha orbitals:
  - Frozen occupied        3    0     3   
  - Active occupied        7    2     9   
  - Active virtual         44   17    61  
  - Frozen virtual         0    0     0   
 ------------------------------------------
 Beta orbitals:
  - Frozen occupied        3    0     3   
  - Active occupied        7    2     9   
  - Active virtual         44   17    61  
  - Frozen virtual         0    0     0   
 ------------------------------------------

 Import integrals:   CPU 0.00 s  wall 0.02 s

 Import integrals:   CPU 3.56 s  wall 14.93 s

 MP2 amplitudes:   CPU 0.09 s  wall 0.39 s

Running a double precision version
           CCSD T amplitudes will be solved using DIIS.

           Start     Size      MaxIter   EConv     TConv     
           3         7         100       1.00e-07  1.00e-05  
 ------------------------------------------------------------------------------
           Energy (a.u.)   Ediff      Tdiff       Comment
 ------------------------------------------------------------------------------
          -209.42554996                           
     1    -209.41129615   1.43e-02   6.40e-01     
     2    -209.43200017   2.07e-02   8.58e-02     
     3    -209.43076595   1.23e-03   3.82e-02     
     4    -209.43301931   2.25e-03   1.44e-02     Switched to DIIS steps.
     5    -209.43389773   8.78e-04   1.06e-02     
     6    -209.43398077   8.30e-05   2.42e-03     
     7    -209.43398931   8.54e-06   1.11e-03     
     8    -209.43399318   3.87e-06   3.92e-04     
     9    -209.43399729   4.11e-06   2.45e-04     
    10    -209.43399767   3.79e-07   5.29e-05     
    11    -209.43399778   1.06e-07   1.91e-05     
    12    -209.43399780   1.87e-08   1.02e-05     
    13    -209.43399777   3.37e-08   2.26e-06     
 ------------------------------------------------------------------------------
          -209.43399777                           CCSD T converged.

End of double precision
 SCF energy                 = -208.86399220
 MP2 energy                 = -209.42554996
 CCSD correlation energy     =   -0.57000556
 CCSD total energy           = -209.43399777

 CCSD  T1^2 = 0.0111  T2^2 = 0.1736  Leading amplitudes:

 Amplitude    Orbitals with energies
 -0.0256       1 (A") A                  ->    3 (A") A                   
              -0.7123                          0.0805                     
 -0.0256       1 (A") B                  ->    3 (A") B                   
              -0.7123                          0.0805                     
 -0.0214       2 (A") A                  ->    3 (A") A                   
              -0.5473                          0.0805                     
 -0.0214       2 (A") B                  ->    3 (A") B                   
              -0.5473                          0.0805                     

 Amplitude    Orbitals with energies
 -0.0973       2 (A") A      2 (A") B    ->    3 (A") A      3 (A") B     
              -0.5473       -0.5473            0.0805        0.0805       
  0.0973       2 (A") A      2 (A") B    ->    3 (A") B      3 (A") A     
              -0.5473       -0.5473            0.0805        0.0805       
  0.0973       2 (A") B      2 (A") A    ->    3 (A") A      3 (A") B     
              -0.5473       -0.5473            0.0805        0.0805       
 -0.0973       2 (A") B      2 (A") A    ->    3 (A") B      3 (A") A     
              -0.5473       -0.5473            0.0805        0.0805       

 Computing CCSD intemediates for later calculations in double precision
 Finished.

Running a double precision version
           CCSD Lambda amplitudes will be solved using DIIS.
           Start     Size      MaxIter   EConv     LConv     
           3         7         100       1.00e-07  1.00e-05  
 ------------------------------------------------------------------------------
            Enorm      Ldiff       Comment
 ------------------------------------------------------------------------------
     1     4.53e-02   2.87e-02     
     2     1.49e-02   6.10e-03     
     3     6.31e-03   7.98e-04     
     4     3.34e-03   1.10e-03     Switched to DIIS steps.
     5     1.16e-03   6.64e-04     
     6     5.99e-04   1.71e-04     
     7     1.95e-04   5.38e-05     
     8     7.43e-05   1.70e-06     
     9     1.93e-05   6.64e-06     
    10     7.73e-06   1.13e-06     
    11     3.34e-06   2.35e-07     
    12     1.24e-06   3.30e-08     
    13     5.98e-07   2.16e-08     
    14     2.57e-07   9.00e-09     
    15     1.10e-07   6.93e-10     
    16     5.51e-08   2.99e-09     
 ------------------------------------------------------------------------------
                                   CCSD Lambda converged.

 Computing density matrices in double precision...
           Orbital response amplitudes will be solved using DIIS.
           Start     Size      MaxIter   EConv     LConv     
           3         7         100       1.00e-06  1.00e-06  
 ------------------------------------------------------------------------------
            Enorm      Ldiff       Comment
 ------------------------------------------------------------------------------
     1     7.83e-02   2.50e-03     
     2     6.63e-02   1.24e-02     
     3     7.62e-02   2.14e-02     
     4     1.13e-02   2.98e-02     Switched to DIIS steps.
     5     1.98e-03   1.69e-03     
     6     1.02e-03   6.12e-04     
     7     2.32e-04   4.70e-05     
     8     3.02e-05   2.66e-05     
     9     5.33e-06   3.14e-06     
    10     1.93e-06   6.67e-07     
    11     4.38e-07   1.82e-08     
 ------------------------------------------------------------------------------
                                   Orbital response converged.

 Computing density matrices... Done.
 CCSD calculation:   CPU 50.14 s  wall 21.98 s

Current path: /canmo/ccsd/grad/
/g1_bb_aa
/g1_bb_bb
/g1_o1o1
/g1_o1o2
/g1_o1v1
/g1_o2v1
/g1_v1v1
/g1p_bb_aa
/g1p_bb_bb
/g1s_bb_aa
/g1s_bb_bb
/g2_o1o1o1o1
/g2_o1o1o1v1
/g2_o1o1v1v1
/g2_o1v1o1v1
/g2_o1v1v1v1
/g2_v1v1v1v1
/w_bb_aa
/w_bb_bb
 Transferring MO TPDM to AO TPDM
 Transferring g2_o1o1o1o1
 Transferring g2_o1o1o1v1
 Transferring g2_o1o1v1v1
 Transferring g2_o1v1o1v1
 Transferring g2_o1v1v1v1
 Transferring g2_v1v1v1v1
 Adding separable TPDM
 Computing TPDM gradient
 --------------------------------------------------------
 2e gradient
  Atom          X               Y               Z
 --------------------------------------------------------
    1         -2.097014       12.830770        0.000000  
    2          9.294522      -10.606411       -0.000000  
    3          3.333082        1.340791        0.000000  
    4        -10.530590       -3.565149       -0.000000  
 --------------------------------------------------------
 --------------------------------------------------------
 Final gradient
  Atom          X               Y               Z
 --------------------------------------------------------
    1         -2.097014       12.830770        0.000000  
    2          9.294522      -10.606411       -0.000000  
    3          3.333082        1.340791        0.000000  
    4        -10.530590       -3.565149       -0.000000  
 --------------------------------------------------------
 Analytic gradient from two-electron contribution:   CPU 62.67 s  wall 55.46 s

 Total ccman2 time:   CPU 118.63 s  wall 99.95 s


 --------------------------------------------------------------
             Orbital Energies (a.u.) and Symmetries
 --------------------------------------------------------------

 Alpha MOs, Restricted
 -- Occupied --                  
-26.326 -15.766 -15.676  -1.649  -1.404  -0.946  -0.775  -0.719
  1 A'    2 A'    3 A'    4 A'    5 A'    6 A'    7 A'    8 A'                 
 -0.622  -0.492  -0.712  -0.547
  9 A'   10 A'    1 A"    2 A"                                                 
 -- Virtual --                   
  0.040   0.139   0.153   0.185   0.209   0.232   0.241   0.312
 11 A'   12 A'   13 A'   14 A'   15 A'   16 A'   17 A'   18 A'                 
  0.328   0.369   0.436   0.534   0.603   0.694   0.869   0.938
 19 A'   20 A'   21 A'   22 A'   23 A'   24 A'   25 A'   26 A'                 
  0.994   1.096   1.244   1.391   1.543   1.611   1.707   2.090
 27 A'   28 A'   29 A'   30 A'   31 A'   32 A'   33 A'   34 A'                 
  2.212   2.266   2.520   2.668   2.857   3.035   3.251   3.420
 35 A'   36 A'   37 A'   38 A'   39 A'   40 A'   41 A'   42 A'                 
  4.036   4.218   4.293   4.493   4.734   5.196   5.585   6.964
 43 A'   44 A'   45 A'   46 A'   47 A'   48 A'   49 A'   50 A'                 
  7.178  36.597  37.096  68.744   0.081   0.164   0.240   0.364
 51 A'   52 A'   53 A'   54 A'    3 A"    4 A"    5 A"    6 A"                 
  0.918   1.008   1.465   1.552   1.905   2.178   2.647   3.035
  7 A"    8 A"    9 A"   10 A"   11 A"   12 A"   13 A"   14 A"                 
  4.056   4.196   4.288   4.420   6.909
 15 A"   16 A"   17 A"   18 A"   19 A"                                         

 Beta MOs, Restricted
 -- Occupied --                  
-26.326 -15.766 -15.676  -1.649  -1.404  -0.946  -0.775  -0.719
  1 A'    2 A'    3 A'    4 A'    5 A'    6 A'    7 A'    8 A'                 
 -0.622  -0.492  -0.712  -0.547
  9 A'   10 A'    1 A"    2 A"                                                 
 -- Virtual --                   
  0.040   0.139   0.153   0.185   0.209   0.232   0.241   0.312
 11 A'   12 A'   13 A'   14 A'   15 A'   16 A'   17 A'   18 A'                 
  0.328   0.369   0.436   0.534   0.603   0.694   0.869   0.938
 19 A'   20 A'   21 A'   22 A'   23 A'   24 A'   25 A'   26 A'                 
  0.994   1.096   1.244   1.391   1.543   1.611   1.707   2.090
 27 A'   28 A'   29 A'   30 A'   31 A'   32 A'   33 A'   34 A'                 
  2.212   2.266   2.520   2.668   2.857   3.035   3.251   3.420
 35 A'   36 A'   37 A'   38 A'   39 A'   40 A'   41 A'   42 A'                 
  4.036   4.218   4.293   4.493   4.734   5.196   5.585   6.964
 43 A'   44 A'   45 A'   46 A'   47 A'   48 A'   49 A'   50 A'                 
  7.178  36.597  37.096  68.744   0.081   0.164   0.240   0.364
 51 A'   52 A'   53 A'   54 A'    3 A"    4 A"    5 A"    6 A"                 
  0.918   1.008   1.465   1.552   1.905   2.178   2.647   3.035
  7 A"    8 A"    9 A"   10 A"   11 A"   12 A"   13 A"   14 A"                 
  4.056   4.196   4.288   4.420   6.909
 15 A"   16 A"   17 A"   18 A"   19 A"                                         
 --------------------------------------------------------------

          Ground-State Mulliken Net Atomic Charges

     Atom                 Charge (a.u.)
  ----------------------------------------
      1 N                    -0.064998
      2 N                    -0.100606
      3 H                     0.228401
      4 F                    -0.062797
  ----------------------------------------
  Sum of atomic charges =    -0.000000

 -----------------------------------------------------------------
                    Cartesian Multipole Moments
 -----------------------------------------------------------------
    Charge (ESU x 10^10)
                 0.0000
    Dipole Moment (Debye)
         X      -2.5357      Y      -0.8498      Z      -0.0000
       Tot       2.6744
    Quadrupole Moments (Debye-Ang)
        XX     -13.6052     XY       1.3364     YY     -18.5795
        XZ       0.0000     YZ      -0.0000     ZZ     -16.1360
    Octopole Moments (Debye-Ang^2)
       XXX      -4.8510    XXY      -2.1871    XYY       2.7984
       YYY       0.6993    XXZ      -0.0000    XYZ       0.0000
       YYZ       0.0000    XZZ       1.5992    YZZ       0.0704
       ZZZ      -0.0000
    Hexadecapole Moments (Debye-Ang^3)
      XXXX     -77.0615   XXXY       5.6630   XXYY     -21.1678
      XYYY       2.8157   YYYY     -32.3661   XXXZ       0.0000
      XXYZ      -0.0000   XYYZ       0.0000   YYYZ      -0.0000
      XXZZ     -18.0661   XYZZ       0.5749   YYZZ      -7.2597
      XZZZ       0.0000   YZZZ      -0.0000   ZZZZ     -13.2266
 -----------------------------------------------------------------
 DrvMan completing analytic gradient of the correlated energy
 Correlated dipole moment
            1
    1  -0.9976326
    2  -0.3343560
    3  -0.0000000
 Energy read as -209.433997765
 Full Analytical Gradient: (in a.u., or Hartree/Bohr)
             1             2             3             4
    1   -0.00015908    0.00005537    0.00003848    0.00006523
    2   -0.00006693    0.00005379   -0.00004424    0.00005738
    3   -0.00000000    0.00000000   -0.00000000    0.00000000
 Gradient time:  CPU 0.25 s  wall 1.79 s
 ######################################################
 ######################################################
 # Starting finite difference calculation for IDERIV  #
 Finite diff step size:  1.88973e-03 a.u.
 ----------------------------------------------------------------
             Standard Nuclear Orientation (Angstroms)
    I     Atom           X                Y                Z
 ----------------------------------------------------------------
    1      N      -0.1352068769    -0.5055532914    -0.0000000000
    2      N      -1.0111980749     0.3381479566     0.0000000000
    3      H      -1.8819265159    -0.2080507811     0.0000000000
    4      F       1.1015290198     0.1533209028    -0.0000000000
 ----------------------------------------------------------------
 Nuclear Repulsion Energy =    68.1096389433 hartrees
 There are       12 alpha and       12 beta electrons

                       Distance Matrix (Angstroms)
             N (  1)   N (  2)   H (  3)
   N (  2)  1.216221
   H (  3)  1.771874  1.027862
   F (  4)  1.401296  2.120796  3.005261

 Requested basis set is 6-311++G(d,p)
 There are 23 shells and 73 basis functions
 A cutoff of  1.0D-14 yielded    276 shell pairs
 There are      2806 function pairs (      3046 Cartesian)
 Smallest overlap matrix eigenvalue = 2.39E-04
 Guess MOs from SCF MO coefficient file

 -----------------------------------------------------------------------
  General SCF calculation program by
  Eric Jon Sundstrom, Paul Horn, Yuezhi Mao, Dmitri Zuev, Alec White,
  David Stuck, Shaama M.S., Shane Yost, Joonho Lee, David Small,
  Daniel Levine, Susi Lehtola, Hugh Burton, Evgeny Epifanovsky
 -----------------------------------------------------------------------
 Hartree-Fock
 using 4 threads for integral computing
 -------------------------------------------------------
 OpenMP Integral computing Module                
 Release: version 2.0, May 2017, Q-Chem Inc. Pleasanton 
 -------------------------------------------------------
 A restricted SCF calculation will be
 performed using DIIS
 SCF converges when DIIS error is below 1.0e-08
 ---------------------------------------
  Cycle       Energy         DIIS error
 ---------------------------------------
    1    -208.8639619567      4.21e-05  
    2    -208.8639630873      1.00e-05  
    3    -208.8639631756      5.10e-06  
    4    -208.8639631895      1.27e-06  
    5    -208.8639631912      4.42e-07  
    6    -208.8639631915      1.49e-07  
    7    -208.8639631915      4.41e-08  
    8    -208.8639631915      1.60e-08  
    9    -208.8639631915      6.48e-09  Convergence criterion met
 ---------------------------------------
 SCF time:   CPU 1.49s  wall 2.00s 
 SCF   energy in the final basis set =     -208.8639631915
 Total energy in the final basis set =     -208.8639631915


 ------------------------------------------------------------------------------

   CCMAN2: suite of methods based on coupled cluster
           and equation of motion theories.

   Components:
   * libvmm-1.3-trunk
     by Evgeny Epifanovsky, Ilya Kaliman.
   * libtensor-2.5-trunk
     by Evgeny Epifanovsky, Michael Wormit, Dmitry Zuev, Sam Manzer, 
        Ilya Kaliman.
   * libcc-2.5-trunk
     by Evgeny Epifanovsky, Arik Landau, Tomasz Kus, Kirill Khistyaev, 
        Dmitry Zuev, Prashant Manohar, Xintian Feng, Anna Krylov, 
        Matthew Goldey, Alec White, Thomas Jagau, Kaushik Nanda, 
        Anastasia Gunina, Alexander Kunitsa, Joonho Lee.

   CCMAN original authors:
   Anna I. Krylov, C. David Sherrill, Steven R. Gwaltney,
   Edward F. C. Byrd (2000)
   Sergey V. Levchenko, Lyudmila V. Slipchenko, Tao Wang,
   Ana-Maria C. Cristian (2003)
   Piotr A. Pieniazek, C. Melania Oana, Evgeny Epifanovsky (2007)
   Prashant Manohar (2009)

 ------------------------------------------------------------------------------


 Allocating and initializing 3808MB of RAM...
 Calculation will run on 4 cores.


 Alpha MOs, Restricted
 -- Occupied --                  
-26.327 -15.766 -15.676  -1.649  -1.404  -0.946  -0.775  -0.719
  1 A     2 A     3 A     4 A     5 A     6 A     7 A     8 A                  
 -0.713  -0.622  -0.547  -0.492
  9 A    10 A    11 A    12 A                                                  
 -- Virtual --                   
  0.040   0.080   0.139   0.153   0.164   0.185   0.209   0.232
 13 A    14 A    15 A    16 A    17 A    18 A    19 A    20 A                  
  0.240   0.241   0.312   0.328   0.364   0.369   0.436   0.533
 21 A    22 A    23 A    24 A    25 A    26 A    27 A    28 A                  
  0.603   0.694   0.870   0.918   0.938   0.994   1.008   1.096
 29 A    30 A    31 A    32 A    33 A    34 A    35 A    36 A                  
  1.244   1.391   1.465   1.543   1.552   1.611   1.707   1.905
 37 A    38 A    39 A    40 A    41 A    42 A    43 A    44 A                  
  2.090   2.178   2.212   2.266   2.520   2.647   2.668   2.857
 45 A    46 A    47 A    48 A    49 A    50 A    51 A    52 A                  
  3.034   3.034   3.251   3.419   4.037   4.055   4.196   4.218
 53 A    54 A    55 A    56 A    57 A    58 A    59 A    60 A                  
  4.288   4.292   4.421   4.493   4.734   5.196   5.587   6.909
 61 A    62 A    63 A    64 A    65 A    66 A    67 A    68 A                  
  6.964   7.179  36.597  37.093  68.744
 69 A    70 A    71 A    72 A    73 A                                          

 Beta MOs, Restricted
 -- Occupied --                  
-26.327 -15.766 -15.676  -1.649  -1.404  -0.946  -0.775  -0.719
  1 A     2 A     3 A     4 A     5 A     6 A     7 A     8 A                  
 -0.713  -0.622  -0.547  -0.492
  9 A    10 A    11 A    12 A                                                  
 -- Virtual --                   
  0.040   0.080   0.139   0.153   0.164   0.185   0.209   0.232
 13 A    14 A    15 A    16 A    17 A    18 A    19 A    20 A                  
  0.240   0.241   0.312   0.328   0.364   0.369   0.436   0.533
 21 A    22 A    23 A    24 A    25 A    26 A    27 A    28 A                  
  0.603   0.694   0.870   0.918   0.938   0.994   1.008   1.096
 29 A    30 A    31 A    32 A    33 A    34 A    35 A    36 A                  
  1.244   1.391   1.465   1.543   1.552   1.611   1.707   1.905
 37 A    38 A    39 A    40 A    41 A    42 A    43 A    44 A                  
  2.090   2.178   2.212   2.266   2.520   2.647   2.668   2.857
 45 A    46 A    47 A    48 A    49 A    50 A    51 A    52 A                  
  3.034   3.034   3.251   3.419   4.037   4.055   4.196   4.218
 53 A    54 A    55 A    56 A    57 A    58 A    59 A    60 A                  
  4.288   4.292   4.421   4.493   4.734   5.196   5.587   6.909
 61 A    62 A    63 A    64 A    65 A    66 A    67 A    68 A                  
  6.964   7.179  36.597  37.093  68.744
 69 A    70 A    71 A    72 A    73 A                                          

 Occupation and symmetry of molecular orbitals

 Point group: C1 (1 irreducible representation).

                           A     All 
 -------------------------------------
 All molecular orbitals:
  - Alpha                  73    73  
  - Beta                   73    73  
 -------------------------------------
 Alpha orbitals:
  - Frozen occupied        3     3   
  - Active occupied        9     9   
  - Active virtual         61    61  
  - Frozen virtual         0     0   
 -------------------------------------
 Beta orbitals:
  - Frozen occupied        3     3   
  - Active occupied        9     9   
  - Active virtual         61    61  
  - Frozen virtual         0     0   
 -------------------------------------

 Import integrals:   CPU 0.00 s  wall 0.07 s

 Import integrals:   CPU 3.91 s  wall 13.62 s

 MP2 amplitudes:   CPU 0.03 s  wall 0.15 s

Running a double precision version
           CCSD T amplitudes will be solved using DIIS.

           Start     Size      MaxIter   EConv     TConv     
           3         7         100       1.00e-07  1.00e-05  
 ------------------------------------------------------------------------------
           Energy (a.u.)   Ediff      Tdiff       Comment
 ------------------------------------------------------------------------------
          -209.42555091                           
     1    -209.41129393   1.43e-02   6.40e-01     
     2    -209.43199832   2.07e-02   8.58e-02     
     3    -209.43076546   1.23e-03   3.82e-02     
     4    -209.43301884   2.25e-03   1.44e-02     Switched to DIIS steps.
     5    -209.43389726   8.78e-04   1.06e-02     
     6    -209.43398020   8.29e-05   2.42e-03     
     7    -209.43398865   8.45e-06   1.11e-03     
     8    -209.43399250   3.85e-06   3.91e-04     
     9    -209.43399660   4.10e-06   2.45e-04     
    10    -209.43399698   3.82e-07   5.30e-05     
    11    -209.43399709   1.05e-07   1.90e-05     
    12    -209.43399711   1.93e-08   1.02e-05     
    13    -209.43399707   3.35e-08   2.26e-06     
 ------------------------------------------------------------------------------
          -209.43399707                           CCSD T converged.

End of double precision
 SCF energy                 = -208.86396319
 MP2 energy                 = -209.42555091
 CCSD correlation energy     =   -0.57003388
 CCSD total energy           = -209.43399707

 CCSD  T1^2 = 0.0111  T2^2 = 0.1736  Leading amplitudes:

 Amplitude    Orbitals with energies
 -0.0257       9 (A) A                   ->    14 (A) A                   
              -0.7126                          0.0804                     
 -0.0257       9 (A) B                   ->    14 (A) B                   
              -0.7126                          0.0804                     
  0.0214       11 (A) A                  ->    32 (A) A                   
              -0.5469                          0.9183                     
  0.0214       11 (A) B                  ->    32 (A) B                   
              -0.5469                          0.9183                     

 Amplitude    Orbitals with energies
 -0.0976       11 (A) A      11 (A) B    ->    14 (A) A      14 (A) B     
              -0.5469       -0.5469            0.0804        0.0804       
  0.0976       11 (A) A      11 (A) B    ->    14 (A) B      14 (A) A     
              -0.5469       -0.5469            0.0804        0.0804       
  0.0976       11 (A) B      11 (A) A    ->    14 (A) A      14 (A) B     
              -0.5469       -0.5469            0.0804        0.0804       
 -0.0976       11 (A) B      11 (A) A    ->    14 (A) B      14 (A) A     
              -0.5469       -0.5469            0.0804        0.0804       

 Computing CCSD intemediates for later calculations in double precision
 Finished.

Running a double precision version
           CCSD Lambda amplitudes will be solved using DIIS.
           Start     Size      MaxIter   EConv     LConv     
           3         7         100       1.00e-07  1.00e-05  
 ------------------------------------------------------------------------------
            Enorm      Ldiff       Comment
 ------------------------------------------------------------------------------
     1     4.53e-02   2.87e-02     
     2     1.48e-02   6.09e-03     
     3     6.30e-03   8.01e-04     
     4     3.34e-03   1.10e-03     Switched to DIIS steps.
     5     1.16e-03   6.64e-04     
     6     5.98e-04   1.71e-04     
     7     1.95e-04   5.36e-05     
     8     7.41e-05   1.77e-06     
     9     1.92e-05   6.66e-06     
    10     7.71e-06   1.14e-06     
    11     3.33e-06   2.38e-07     
    12     1.23e-06   3.47e-08     
    13     5.95e-07   2.08e-08     
    14     2.56e-07   9.38e-09     
    15     1.09e-07   7.44e-10     
    16     5.49e-08   3.00e-09     
 ------------------------------------------------------------------------------
                                   CCSD Lambda converged.

 Computing density matrices in double precision...
           Orbital response amplitudes will be solved using DIIS.
           Start     Size      MaxIter   EConv     LConv     
           3         7         100       1.00e-06  1.00e-06  
 ------------------------------------------------------------------------------
            Enorm      Ldiff       Comment
 ------------------------------------------------------------------------------
     1     7.83e-02   2.49e-03     
     2     6.62e-02   1.24e-02     
     3     7.61e-02   2.14e-02     
     4     1.14e-02   2.98e-02     Switched to DIIS steps.
     5     1.98e-03   1.71e-03     
     6     1.01e-03   6.12e-04     
     7     2.33e-04   4.68e-05     
     8     3.03e-05   2.64e-05     
     9     5.34e-06   3.12e-06     
    10     1.95e-06   6.62e-07     
    11     4.44e-07   1.91e-08     
 ------------------------------------------------------------------------------
                                   Orbital response converged.

 Computing density matrices... Done.
 CCSD calculation:   CPU 118.85 s  wall 34.25 s

Current path: /canmo/ccsd/grad/
/g1_bb_aa
/g1_bb_bb
/g1_o1o1
/g1_o1o2
/g1_o1v1
/g1_o2v1
/g1_v1v1
/g1p_bb_aa
/g1p_bb_bb
/g1s_bb_aa
/g1s_bb_bb
/g2_o1o1o1o1
/g2_o1o1o1v1
/g2_o1o1v1v1
/g2_o1v1o1v1
/g2_o1v1v1v1
/g2_v1v1v1v1
/w_bb_aa
/w_bb_bb
 Transferring MO TPDM to AO TPDM
 Transferring g2_o1o1o1o1
 Transferring g2_o1o1o1v1
 Transferring g2_o1o1v1v1
 Transferring g2_o1v1o1v1
 Transferring g2_o1v1v1v1
 Transferring g2_v1v1v1v1
 Adding separable TPDM
 Computing TPDM gradient
 --------------------------------------------------------
 2e gradient
  Atom          X               Y               Z
 --------------------------------------------------------
    1         -2.089727       12.824406       -0.000000  
    2          9.294293      -10.591569       -0.000000  
    3          3.333157        1.339237        0.000000  
    4        -10.537723       -3.572075        0.000000  
 --------------------------------------------------------
 --------------------------------------------------------
 Final gradient
  Atom          X               Y               Z
 --------------------------------------------------------
    1         -2.089727       12.824406       -0.000000  
    2          9.294293      -10.591569       -0.000000  
    3          3.333157        1.339237        0.000000  
    4        -10.537723       -3.572075        0.000000  
 --------------------------------------------------------
 Analytic gradient from two-electron contribution:   CPU 59.60 s  wall 46.07 s

 Total ccman2 time:   CPU 184.02 s  wall 100.12 s


 --------------------------------------------------------------

                    Orbital Energies (a.u.)
 --------------------------------------------------------------

 Alpha MOs
 -- Occupied --
-26.327 -15.766 -15.676  -1.649  -1.404  -0.946  -0.775  -0.719
 -0.713  -0.622  -0.547  -0.492
 -- Virtual --
  0.040   0.080   0.139   0.153   0.164   0.185   0.209   0.232
  0.240   0.241   0.312   0.328   0.364   0.369   0.436   0.533
  0.603   0.694   0.870   0.918   0.938   0.994   1.008   1.096
  1.244   1.391   1.465   1.543   1.552   1.611   1.707   1.905
  2.090   2.178   2.212   2.266   2.520   2.647   2.668   2.857
  3.034   3.034   3.251   3.419   4.037   4.055   4.196   4.218
  4.288   4.292   4.421   4.493   4.734   5.196   5.587   6.909
  6.964   7.179  36.597  37.093  68.744
 --------------------------------------------------------------

          Ground-State Mulliken Net Atomic Charges

     Atom                 Charge (a.u.)
  ----------------------------------------
      1 N                    -0.065245
      2 N                    -0.101064
      3 H                     0.228344
      4 F                    -0.062035
  ----------------------------------------
  Sum of atomic charges =    -0.000000

 -----------------------------------------------------------------
                    Cartesian Multipole Moments
 -----------------------------------------------------------------
    Charge (ESU x 10^10)
                 0.0000
    Dipole Moment (Debye)
         X      -2.5288      Y      -0.8497      Z       0.0000
       Tot       2.6678
    Quadrupole Moments (Debye-Ang)
        XX     -13.6046     XY       1.3374     YY     -18.5826
        XZ       0.0000     YZ       0.0000     ZZ     -16.1373
    Octopole Moments (Debye-Ang^2)
       XXX      -4.8507    XXY      -2.1870    XYY       2.7973
       YYY       0.6994    XXZ       0.0000    XYZ      -0.0000
       YYZ       0.0000    XZZ       1.5988    YZZ       0.0706
       ZZZ       0.0000
    Hexadecapole Moments (Debye-Ang^3)
      XXXX     -77.0521   XXXY       5.6703   XXYY     -21.1683
      XYYY       2.8286   YYYY     -32.3755   XXXZ       0.0000
      XXYZ       0.0000   XYYZ       0.0000   YYYZ       0.0000
      XXZZ     -18.0652   XYZZ       0.5783   YYZZ      -7.2618
      XZZZ       0.0000   YZZZ       0.0000   ZZZZ     -13.2301
 -----------------------------------------------------------------
 DrvMan completing analytic gradient of the correlated energy
 Correlated dipole moment
            1
    1  -0.9949234
    2  -0.3342926
    3   0.0000000
 Energy read as -209.433997072
 Full Analytical Gradient: (in a.u., or Hartree/Bohr)
             1             2             3             4
    1    0.00089472   -0.00068840   -0.00005663   -0.00014969
    2   -0.00050012    0.00057328    0.00003469   -0.00010786
    3    0.00000000    0.00000000    0.00000000   -0.00000000
 Gradient time:  CPU 0.25 s  wall 1.47 s
 ----------------------------------------------------------------
             Standard Nuclear Orientation (Angstroms)
    I     Atom           X                Y                Z
 ----------------------------------------------------------------
    1      N      -0.1372068769    -0.5055532914    -0.0000000000
    2      N      -1.0111980749     0.3381479566     0.0000000000
    3      H      -1.8819265159    -0.2080507811     0.0000000000
    4      F       1.1015290198     0.1533209028    -0.0000000000
 ----------------------------------------------------------------
 Nuclear Repulsion Energy =    68.1072997064 hartrees
 There are       12 alpha and       12 beta electrons

                       Distance Matrix (Angstroms)
             N (  1)   N (  2)   H (  3)
   N (  2)  1.214781
   H (  3)  1.769902  1.027862
   F (  4)  1.403062  2.120796  3.005261

 Requested basis set is 6-311++G(d,p)
 There are 23 shells and 73 basis functions
 A cutoff of  1.0D-14 yielded    276 shell pairs
 There are      2806 function pairs (      3046 Cartesian)
 Smallest overlap matrix eigenvalue = 2.37E-04
 Guess MOs from SCF MO coefficient file

 -----------------------------------------------------------------------
  General SCF calculation program by
  Eric Jon Sundstrom, Paul Horn, Yuezhi Mao, Dmitri Zuev, Alec White,
  David Stuck, Shaama M.S., Shane Yost, Joonho Lee, David Small,
  Daniel Levine, Susi Lehtola, Hugh Burton, Evgeny Epifanovsky
 -----------------------------------------------------------------------
 Hartree-Fock
 using 4 threads for integral computing
 -------------------------------------------------------
 OpenMP Integral computing Module                
 Release: version 2.0, May 2017, Q-Chem Inc. Pleasanton 
 -------------------------------------------------------
 A restricted SCF calculation will be
 performed using DIIS
 SCF converges when DIIS error is below 1.0e-08
 ---------------------------------------
  Cycle       Energy         DIIS error
 ---------------------------------------
    1    -208.8640141967      8.42e-05  
    2    -208.8640187187      2.00e-05  
    3    -208.8640190720      1.02e-05  
    4    -208.8640191282      2.54e-06  
    5    -208.8640191350      8.90e-07  
    6    -208.8640191360      3.00e-07  
    7    -208.8640191362      8.73e-08  
    8    -208.8640191362      2.76e-08  
    9    -208.8640191362      1.30e-08  
   10    -208.8640191362      2.80e-09  Convergence criterion met
 ---------------------------------------
 SCF time:   CPU 1.75s  wall 2.00s 
 SCF   energy in the final basis set =     -208.8640191362
 Total energy in the final basis set =     -208.8640191362


 ------------------------------------------------------------------------------

   CCMAN2: suite of methods based on coupled cluster
           and equation of motion theories.

   Components:
   * libvmm-1.3-trunk
     by Evgeny Epifanovsky, Ilya Kaliman.
   * libtensor-2.5-trunk
     by Evgeny Epifanovsky, Michael Wormit, Dmitry Zuev, Sam Manzer, 
        Ilya Kaliman.
   * libcc-2.5-trunk
     by Evgeny Epifanovsky, Arik Landau, Tomasz Kus, Kirill Khistyaev, 
        Dmitry Zuev, Prashant Manohar, Xintian Feng, Anna Krylov, 
        Matthew Goldey, Alec White, Thomas Jagau, Kaushik Nanda, 
        Anastasia Gunina, Alexander Kunitsa, Joonho Lee.

   CCMAN original authors:
   Anna I. Krylov, C. David Sherrill, Steven R. Gwaltney,
   Edward F. C. Byrd (2000)
   Sergey V. Levchenko, Lyudmila V. Slipchenko, Tao Wang,
   Ana-Maria C. Cristian (2003)
   Piotr A. Pieniazek, C. Melania Oana, Evgeny Epifanovsky (2007)
   Prashant Manohar (2009)

 ------------------------------------------------------------------------------


 Allocating and initializing 3808MB of RAM...
 Calculation will run on 4 cores.


 Alpha MOs, Restricted
 -- Occupied --                  
-26.326 -15.766 -15.676  -1.648  -1.405  -0.946  -0.775  -0.718
  1 A     2 A     3 A     4 A     5 A     6 A     7 A     8 A                  
 -0.712  -0.622  -0.548  -0.492
  9 A    10 A    11 A    12 A                                                  
 -- Virtual --                   
  0.040   0.081   0.139   0.153   0.164   0.185   0.209   0.232
 13 A    14 A    15 A    16 A    17 A    18 A    19 A    20 A                  
  0.240   0.240   0.312   0.328   0.364   0.369   0.436   0.534
 21 A    22 A    23 A    24 A    25 A    26 A    27 A    28 A                  
  0.603   0.694   0.869   0.918   0.938   0.994   1.008   1.096
 29 A    30 A    31 A    32 A    33 A    34 A    35 A    36 A                  
  1.244   1.391   1.465   1.542   1.552   1.611   1.707   1.905
 37 A    38 A    39 A    40 A    41 A    42 A    43 A    44 A                  
  2.090   2.178   2.211   2.266   2.520   2.647   2.669   2.857
 45 A    46 A    47 A    48 A    49 A    50 A    51 A    52 A                  
  3.035   3.036   3.251   3.421   4.036   4.056   4.196   4.219
 53 A    54 A    55 A    56 A    57 A    58 A    59 A    60 A                  
  4.288   4.293   4.420   4.493   4.734   5.196   5.584   6.909
 61 A    62 A    63 A    64 A    65 A    66 A    67 A    68 A                  
  6.965   7.176  36.597  37.099  68.745
 69 A    70 A    71 A    72 A    73 A                                          

 Beta MOs, Restricted
 -- Occupied --                  
-26.326 -15.766 -15.676  -1.648  -1.405  -0.946  -0.775  -0.718
  1 A     2 A     3 A     4 A     5 A     6 A     7 A     8 A                  
 -0.712  -0.622  -0.548  -0.492
  9 A    10 A    11 A    12 A                                                  
 -- Virtual --                   
  0.040   0.081   0.139   0.153   0.164   0.185   0.209   0.232
 13 A    14 A    15 A    16 A    17 A    18 A    19 A    20 A                  
  0.240   0.240   0.312   0.328   0.364   0.369   0.436   0.534
 21 A    22 A    23 A    24 A    25 A    26 A    27 A    28 A                  
  0.603   0.694   0.869   0.918   0.938   0.994   1.008   1.096
 29 A    30 A    31 A    32 A    33 A    34 A    35 A    36 A                  
  1.244   1.391   1.465   1.542   1.552   1.611   1.707   1.905
 37 A    38 A    39 A    40 A    41 A    42 A    43 A    44 A                  
  2.090   2.178   2.211   2.266   2.520   2.647   2.669   2.857
 45 A    46 A    47 A    48 A    49 A    50 A    51 A    52 A                  
  3.035   3.036   3.251   3.421   4.036   4.056   4.196   4.219
 53 A    54 A    55 A    56 A    57 A    58 A    59 A    60 A                  
  4.288   4.293   4.420   4.493   4.734   5.196   5.584   6.909
 61 A    62 A    63 A    64 A    65 A    66 A    67 A    68 A                  
  6.965   7.176  36.597  37.099  68.745
 69 A    70 A    71 A    72 A    73 A                                          

 Occupation and symmetry of molecular orbitals

 Point group: C1 (1 irreducible representation).

                           A     All 
 -------------------------------------
 All molecular orbitals:
  - Alpha                  73    73  
  - Beta                   73    73  
 -------------------------------------
 Alpha orbitals:
  - Frozen occupied        3     3   
  - Active occupied        9     9   
  - Active virtual         61    61  
  - Frozen virtual         0     0   
 -------------------------------------
 Beta orbitals:
  - Frozen occupied        3     3   
  - Active occupied        9     9   
  - Active virtual         61    61  
  - Frozen virtual         0     0   
 -------------------------------------

 Import integrals:   CPU 0.00 s  wall 0.01 s

 Import integrals:   CPU 3.79 s  wall 15.67 s

 MP2 amplitudes:   CPU 0.03 s  wall 1.02 s

Running a double precision version
           CCSD T amplitudes will be solved using DIIS.

           Start     Size      MaxIter   EConv     TConv     
           3         7         100       1.00e-07  1.00e-05  
 ------------------------------------------------------------------------------
           Energy (a.u.)   Ediff      Tdiff       Comment
 ------------------------------------------------------------------------------
          -209.42554720                           
     1    -209.41129630   1.43e-02   6.40e-01     
     2    -209.43200007   2.07e-02   8.58e-02     
     3    -209.43076444   1.24e-03   3.82e-02     
     4    -209.43301779   2.25e-03   1.44e-02     Switched to DIIS steps.
     5    -209.43389621   8.78e-04   1.05e-02     
     6    -209.43397935   8.31e-05   2.42e-03     
     7    -209.43398798   8.63e-06   1.11e-03     
     8    -209.43399188   3.90e-06   3.93e-04     
     9    -209.43399600   4.12e-06   2.45e-04     
    10    -209.43399638   3.77e-07   5.29e-05     
    11    -209.43399648   1.07e-07   1.91e-05     
    12    -209.43399650   1.80e-08   1.02e-05     
    13    -209.43399647   3.39e-08   2.26e-06     
 ------------------------------------------------------------------------------
          -209.43399647                           CCSD T converged.

End of double precision
 SCF energy                 = -208.86401914
 MP2 energy                 = -209.42554720
 CCSD correlation energy     =   -0.56997733
 CCSD total energy           = -209.43399647

 CCSD  T1^2 = 0.0111  T2^2 = 0.1736  Leading amplitudes:

 Amplitude    Orbitals with energies
  0.0256       9 (A) A                   ->    14 (A) A                   
              -0.7121                          0.0806                     
  0.0256       9 (A) B                   ->    14 (A) B                   
              -0.7121                          0.0806                     
  0.0215       11 (A) A                  ->    14 (A) A                   
              -0.5476                          0.0806                     
  0.0215       11 (A) B                  ->    14 (A) B                   
              -0.5476                          0.0806                     

 Amplitude    Orbitals with energies
 -0.0970       11 (A) A      11 (A) B    ->    14 (A) A      14 (A) B     
              -0.5476       -0.5476            0.0806        0.0806       
  0.0970       11 (A) A      11 (A) B    ->    14 (A) B      14 (A) A     
              -0.5476       -0.5476            0.0806        0.0806       
  0.0970       11 (A) B      11 (A) A    ->    14 (A) A      14 (A) B     
              -0.5476       -0.5476            0.0806        0.0806       
 -0.0970       11 (A) B      11 (A) A    ->    14 (A) B      14 (A) A     
              -0.5476       -0.5476            0.0806        0.0806       

 Computing CCSD intemediates for later calculations in double precision
 Finished.

Running a double precision version
           CCSD Lambda amplitudes will be solved using DIIS.
           Start     Size      MaxIter   EConv     LConv     
           3         7         100       1.00e-07  1.00e-05  
 ------------------------------------------------------------------------------
            Enorm      Ldiff       Comment
 ------------------------------------------------------------------------------
     1     4.53e-02   2.87e-02     
     2     1.49e-02   6.11e-03     
     3     6.31e-03   7.95e-04     
     4     3.35e-03   1.10e-03     Switched to DIIS steps.
     5     1.16e-03   6.65e-04     
     6     6.00e-04   1.72e-04     
     7     1.95e-04   5.39e-05     
     8     7.44e-05   1.62e-06     
     9     1.93e-05   6.61e-06     
    10     7.75e-06   1.12e-06     
    11     3.35e-06   2.32e-07     
    12     1.25e-06   3.14e-08     
    13     6.01e-07   2.23e-08     
    14     2.58e-07   8.63e-09     
    15     1.10e-07   6.44e-10     
    16     5.53e-08   2.98e-09     
 ------------------------------------------------------------------------------
                                   CCSD Lambda converged.

 Computing density matrices in double precision...
           Orbital response amplitudes will be solved using DIIS.
           Start     Size      MaxIter   EConv     LConv     
           3         7         100       1.00e-06  1.00e-06  
 ------------------------------------------------------------------------------
            Enorm      Ldiff       Comment
 ------------------------------------------------------------------------------
     1     7.83e-02   2.51e-03     
     2     6.63e-02   1.24e-02     
     3     7.62e-02   2.14e-02     
     4     1.13e-02   2.99e-02     Switched to DIIS steps.
     5     1.97e-03   1.67e-03     
     6     1.02e-03   6.11e-04     
     7     2.31e-04   4.72e-05     
     8     3.01e-05   2.69e-05     
     9     5.32e-06   3.16e-06     
    10     1.91e-06   6.72e-07     
    11     4.33e-07   1.73e-08     
 ------------------------------------------------------------------------------
                                   Orbital response converged.

 Computing density matrices... Done.
 CCSD calculation:   CPU 117.04 s  wall 34.04 s

Current path: /canmo/ccsd/grad/
/g1_bb_aa
/g1_bb_bb
/g1_o1o1
/g1_o1o2
/g1_o1v1
/g1_o2v1
/g1_v1v1
/g1p_bb_aa
/g1p_bb_bb
/g1s_bb_aa
/g1s_bb_bb
/g2_o1o1o1o1
/g2_o1o1o1v1
/g2_o1o1v1v1
/g2_o1v1o1v1
/g2_o1v1v1v1
/g2_v1v1v1v1
/w_bb_aa
/w_bb_bb
 Transferring MO TPDM to AO TPDM
 Transferring g2_o1o1o1o1
 Transferring g2_o1o1o1v1
 Transferring g2_o1o1v1v1
 Transferring g2_o1v1o1v1
 Transferring g2_o1v1v1v1
 Transferring g2_v1v1v1v1
 Adding separable TPDM
 Computing TPDM gradient
 --------------------------------------------------------
 2e gradient
  Atom          X               Y               Z
 --------------------------------------------------------
    1         -2.104272       12.837150       -0.000000  
    2          9.294718      -10.621256        0.000000  
    3          3.333008        1.342346       -0.000000  
    4        -10.523455       -3.558240        0.000000  
 --------------------------------------------------------
 --------------------------------------------------------
 Final gradient
  Atom          X               Y               Z
 --------------------------------------------------------
    1         -2.104272       12.837150       -0.000000  
    2          9.294718      -10.621256        0.000000  
    3          3.333008        1.342346       -0.000000  
    4        -10.523455       -3.558240        0.000000  
 --------------------------------------------------------
 Analytic gradient from two-electron contribution:   CPU 59.08 s  wall 48.31 s

 Total ccman2 time:   CPU 181.35 s  wall 108.72 s


 --------------------------------------------------------------

                    Orbital Energies (a.u.)
 --------------------------------------------------------------

 Alpha MOs
 -- Occupied --
-26.326 -15.766 -15.676  -1.648  -1.405  -0.946  -0.775  -0.718
 -0.712  -0.622  -0.548  -0.492
 -- Virtual --
  0.040   0.081   0.139   0.153   0.164   0.185   0.209   0.232
  0.240   0.240   0.312   0.328   0.364   0.369   0.436   0.534
  0.603   0.694   0.869   0.918   0.938   0.994   1.008   1.096
  1.244   1.391   1.465   1.542   1.552   1.611   1.707   1.905
  2.090   2.178   2.211   2.266   2.520   2.647   2.669   2.857
  3.035   3.036   3.251   3.421   4.036   4.056   4.196   4.219
  4.288   4.293   4.420   4.493   4.734   5.196   5.584   6.909
  6.965   7.176  36.597  37.099  68.745
 --------------------------------------------------------------

          Ground-State Mulliken Net Atomic Charges

     Atom                 Charge (a.u.)
  ----------------------------------------
      1 N                    -0.064751
      2 N                    -0.100148
      3 H                     0.228458
      4 F                    -0.063560
  ----------------------------------------
  Sum of atomic charges =    -0.000000

 -----------------------------------------------------------------
                    Cartesian Multipole Moments
 -----------------------------------------------------------------
    Charge (ESU x 10^10)
                -0.0000
    Dipole Moment (Debye)
         X      -2.5426      Y      -0.8500      Z      -0.0000
       Tot       2.6809
    Quadrupole Moments (Debye-Ang)
        XX     -13.6058     XY       1.3354     YY     -18.5763
        XZ       0.0000     YZ      -0.0000     ZZ     -16.1348
    Octopole Moments (Debye-Ang^2)
       XXX      -4.8514    XXY      -2.1872    XYY       2.7995
       YYY       0.6992    XXZ      -0.0000    XYZ       0.0000
       YYZ      -0.0000    XZZ       1.5996    YZZ       0.0702
       ZZZ      -0.0000
    Hexadecapole Moments (Debye-Ang^3)
      XXXX     -77.0710   XXXY       5.6557   XXYY     -21.1672
      XYYY       2.8029   YYYY     -32.3567   XXXZ      -0.0000
      XXYZ      -0.0000   XYYZ       0.0000   YYYZ       0.0000
      XXZZ     -18.0670   XYZZ       0.5714   YYZZ      -7.2576
      XZZZ       0.0000   YZZZ       0.0000   ZZZZ     -13.2231
 -----------------------------------------------------------------
 DrvMan completing analytic gradient of the correlated energy
 Correlated dipole moment
            1
    1  -1.0003451
    2  -0.3344191
    3  -0.0000000
 Energy read as -209.433996468
 Full Analytical Gradient: (in a.u., or Hartree/Bohr)
             1             2             3             4
    1   -0.00121368    0.00080184    0.00013392    0.00027792
    2    0.00037104   -0.00046931   -0.00012323    0.00022149
    3   -0.00000000   -0.00000000    0.00000000    0.00000000
 Gradient time:  CPU 0.25 s  wall 1.42 s
 ----------------------------------------------------------------
             Standard Nuclear Orientation (Angstroms)
    I     Atom           X                Y                Z
 ----------------------------------------------------------------
    1      N      -0.1362068769    -0.5045532914    -0.0000000000
    2      N      -1.0111980749     0.3381479566     0.0000000000
    3      H      -1.8819265159    -0.2080507811     0.0000000000
    4      F       1.1015290198     0.1533209028    -0.0000000000
 ----------------------------------------------------------------
 Nuclear Repulsion Energy =    68.1288056638 hartrees
 There are       12 alpha and       12 beta electrons

                       Distance Matrix (Angstroms)
             N (  1)   N (  2)   H (  3)
   N (  2)  1.214807
   H (  3)  1.770720  1.027862
   F (  4)  1.401709  2.120796  3.005261

 Requested basis set is 6-311++G(d,p)
 There are 23 shells and 73 basis functions
 A cutoff of  1.0D-14 yielded    276 shell pairs
 There are      2806 function pairs (      3046 Cartesian)
 Smallest overlap matrix eigenvalue = 2.37E-04
 Guess MOs from SCF MO coefficient file

 -----------------------------------------------------------------------
  General SCF calculation program by
  Eric Jon Sundstrom, Paul Horn, Yuezhi Mao, Dmitri Zuev, Alec White,
  David Stuck, Shaama M.S., Shane Yost, Joonho Lee, David Small,
  Daniel Levine, Susi Lehtola, Hugh Burton, Evgeny Epifanovsky
 -----------------------------------------------------------------------
 Hartree-Fock
 using 4 threads for integral computing
 -------------------------------------------------------
 OpenMP Integral computing Module                
 Release: version 2.0, May 2017, Q-Chem Inc. Pleasanton 
 -------------------------------------------------------
 A restricted SCF calculation will be
 performed using DIIS
 SCF converges when DIIS error is below 1.0e-08
 ---------------------------------------
  Cycle       Energy         DIIS error
 ---------------------------------------
    1    -208.8641040391      5.13e-05  
    2    -208.8641058435      1.16e-05  
    3    -208.8641059947      3.79e-06  
    4    -208.8641060059      1.46e-06  
    5    -208.8641060083      5.96e-07  
    6    -208.8641060087      1.85e-07  
    7    -208.8641060088      4.75e-08  
    8    -208.8641060088      1.21e-08  
    9    -208.8641060088      7.74e-09  Convergence criterion met
 ---------------------------------------
 SCF time:   CPU 1.57s  wall 2.00s 
 SCF   energy in the final basis set =     -208.8641060088
 Total energy in the final basis set =     -208.8641060088


 ------------------------------------------------------------------------------

   CCMAN2: suite of methods based on coupled cluster
           and equation of motion theories.

   Components:
   * libvmm-1.3-trunk
     by Evgeny Epifanovsky, Ilya Kaliman.
   * libtensor-2.5-trunk
     by Evgeny Epifanovsky, Michael Wormit, Dmitry Zuev, Sam Manzer, 
        Ilya Kaliman.
   * libcc-2.5-trunk
     by Evgeny Epifanovsky, Arik Landau, Tomasz Kus, Kirill Khistyaev, 
        Dmitry Zuev, Prashant Manohar, Xintian Feng, Anna Krylov, 
        Matthew Goldey, Alec White, Thomas Jagau, Kaushik Nanda, 
        Anastasia Gunina, Alexander Kunitsa, Joonho Lee.

   CCMAN original authors:
   Anna I. Krylov, C. David Sherrill, Steven R. Gwaltney,
   Edward F. C. Byrd (2000)
   Sergey V. Levchenko, Lyudmila V. Slipchenko, Tao Wang,
   Ana-Maria C. Cristian (2003)
   Piotr A. Pieniazek, C. Melania Oana, Evgeny Epifanovsky (2007)
   Prashant Manohar (2009)

 ------------------------------------------------------------------------------


 Allocating and initializing 3808MB of RAM...
 Calculation will run on 4 cores.


 Alpha MOs, Restricted
 -- Occupied --                  
-26.326 -15.766 -15.676  -1.649  -1.405  -0.946  -0.776  -0.719
  1 A     2 A     3 A     4 A     5 A     6 A     7 A     8 A                  
 -0.713  -0.622  -0.547  -0.492
  9 A    10 A    11 A    12 A                                                  
 -- Virtual --                   
  0.040   0.081   0.139   0.153   0.164   0.185   0.209   0.232
 13 A    14 A    15 A    16 A    17 A    18 A    19 A    20 A                  
  0.240   0.241   0.312   0.328   0.364   0.369   0.436   0.534
 21 A    22 A    23 A    24 A    25 A    26 A    27 A    28 A                  
  0.603   0.694   0.869   0.918   0.938   0.994   1.008   1.096
 29 A    30 A    31 A    32 A    33 A    34 A    35 A    36 A                  
  1.244   1.391   1.465   1.543   1.552   1.611   1.707   1.906
 37 A    38 A    39 A    40 A    41 A    42 A    43 A    44 A                  
  2.090   2.177   2.212   2.266   2.520   2.647   2.669   2.857
 45 A    46 A    47 A    48 A    49 A    50 A    51 A    52 A                  
  3.035   3.036   3.252   3.420   4.037   4.056   4.196   4.218
 53 A    54 A    55 A    56 A    57 A    58 A    59 A    60 A                  
  4.288   4.293   4.421   4.494   4.734   5.196   5.586   6.909
 61 A    62 A    63 A    64 A    65 A    66 A    67 A    68 A                  
  6.964   7.179  36.597  37.099  68.744
 69 A    70 A    71 A    72 A    73 A                                          

 Beta MOs, Restricted
 -- Occupied --                  
-26.326 -15.766 -15.676  -1.649  -1.405  -0.946  -0.776  -0.719
  1 A     2 A     3 A     4 A     5 A     6 A     7 A     8 A                  
 -0.713  -0.622  -0.547  -0.492
  9 A    10 A    11 A    12 A                                                  
 -- Virtual --                   
  0.040   0.081   0.139   0.153   0.164   0.185   0.209   0.232
 13 A    14 A    15 A    16 A    17 A    18 A    19 A    20 A                  
  0.240   0.241   0.312   0.328   0.364   0.369   0.436   0.534
 21 A    22 A    23 A    24 A    25 A    26 A    27 A    28 A                  
  0.603   0.694   0.869   0.918   0.938   0.994   1.008   1.096
 29 A    30 A    31 A    32 A    33 A    34 A    35 A    36 A                  
  1.244   1.391   1.465   1.543   1.552   1.611   1.707   1.906
 37 A    38 A    39 A    40 A    41 A    42 A    43 A    44 A                  
  2.090   2.177   2.212   2.266   2.520   2.647   2.669   2.857
 45 A    46 A    47 A    48 A    49 A    50 A    51 A    52 A                  
  3.035   3.036   3.252   3.420   4.037   4.056   4.196   4.218
 53 A    54 A    55 A    56 A    57 A    58 A    59 A    60 A                  
  4.288   4.293   4.421   4.494   4.734   5.196   5.586   6.909
 61 A    62 A    63 A    64 A    65 A    66 A    67 A    68 A                  
  6.964   7.179  36.597  37.099  68.744
 69 A    70 A    71 A    72 A    73 A                                          

 Occupation and symmetry of molecular orbitals

 Point group: C1 (1 irreducible representation).

                           A     All 
 -------------------------------------
 All molecular orbitals:
  - Alpha                  73    73  
  - Beta                   73    73  
 -------------------------------------
 Alpha orbitals:
  - Frozen occupied        3     3   
  - Active occupied        9     9   
  - Active virtual         61    61  
  - Frozen virtual         0     0   
 -------------------------------------
 Beta orbitals:
  - Frozen occupied        3     3   
  - Active occupied        9     9   
  - Active virtual         61    61  
  - Frozen virtual         0     0   
 -------------------------------------

 Import integrals:   CPU 0.00 s  wall 0.00 s

 Import integrals:   CPU 4.00 s  wall 16.01 s

 MP2 amplitudes:   CPU 0.03 s  wall 0.23 s

Running a double precision version
           CCSD T amplitudes will be solved using DIIS.

           Start     Size      MaxIter   EConv     TConv     
           3         7         100       1.00e-07  1.00e-05  
 ------------------------------------------------------------------------------
           Energy (a.u.)   Ediff      Tdiff       Comment
 ------------------------------------------------------------------------------
          -209.42553144                           
     1    -209.41132497   1.42e-02   6.40e-01     
     2    -209.43199856   2.07e-02   8.58e-02     
     3    -209.43077133   1.23e-03   3.81e-02     
     4    -209.43302023   2.25e-03   1.44e-02     Switched to DIIS steps.
     5    -209.43389708   8.77e-04   1.05e-02     
     6    -209.43397982   8.27e-05   2.41e-03     
     7    -209.43398836   8.54e-06   1.11e-03     
     8    -209.43399223   3.88e-06   3.92e-04     
     9    -209.43399633   4.10e-06   2.44e-04     
    10    -209.43399671   3.78e-07   5.28e-05     
    11    -209.43399681   1.06e-07   1.90e-05     
    12    -209.43399683   1.81e-08   1.01e-05     
    13    -209.43399680   3.36e-08   2.25e-06     
 ------------------------------------------------------------------------------
          -209.43399680                           CCSD T converged.

End of double precision
 SCF energy                 = -208.86410601
 MP2 energy                 = -209.42553144
 CCSD correlation energy     =   -0.56989079
 CCSD total energy           = -209.43399680

 CCSD  T1^2 = 0.0111  T2^2 = 0.1735  Leading amplitudes:

 Amplitude    Orbitals with energies
 -0.0256       9 (A) A                   ->    14 (A) A                   
              -0.7125                          0.0808                     
 -0.0256       9 (A) B                   ->    14 (A) B                   
              -0.7125                          0.0808                     
 -0.0214       11 (A) A                  ->    14 (A) A                   
              -0.5474                          0.0808                     
 -0.0214       11 (A) B                  ->    14 (A) B                   
              -0.5474                          0.0808                     

 Amplitude    Orbitals with energies
 -0.0970       11 (A) A      11 (A) B    ->    14 (A) A      14 (A) B     
              -0.5474       -0.5474            0.0808        0.0808       
  0.0970       11 (A) A      11 (A) B    ->    14 (A) B      14 (A) A     
              -0.5474       -0.5474            0.0808        0.0808       
  0.0970       11 (A) B      11 (A) A    ->    14 (A) A      14 (A) B     
              -0.5474       -0.5474            0.0808        0.0808       
 -0.0970       11 (A) B      11 (A) A    ->    14 (A) B      14 (A) A     
              -0.5474       -0.5474            0.0808        0.0808       

 Computing CCSD intemediates for later calculations in double precision
 Finished.

Running a double precision version
           CCSD Lambda amplitudes will be solved using DIIS.
           Start     Size      MaxIter   EConv     LConv     
           3         7         100       1.00e-07  1.00e-05  
 ------------------------------------------------------------------------------
            Enorm      Ldiff       Comment
 ------------------------------------------------------------------------------
     1     4.53e-02   2.87e-02     
     2     1.48e-02   6.09e-03     
     3     6.29e-03   7.97e-04     
     4     3.34e-03   1.10e-03     Switched to DIIS steps.
     5     1.15e-03   6.63e-04     
     6     5.97e-04   1.71e-04     
     7     1.94e-04   5.35e-05     
     8     7.39e-05   1.69e-06     
     9     1.92e-05   6.59e-06     
    10     7.71e-06   1.12e-06     
    11     3.33e-06   2.32e-07     
    12     1.24e-06   3.17e-08     
    13     5.98e-07   2.21e-08     
    14     2.57e-07   8.78e-09     
    15     1.09e-07   6.50e-10     
    16     5.50e-08   3.00e-09     
 ------------------------------------------------------------------------------
                                   CCSD Lambda converged.

 Computing density matrices in double precision...
           Orbital response amplitudes will be solved using DIIS.
           Start     Size      MaxIter   EConv     LConv     
           3         7         100       1.00e-06  1.00e-06  
 ------------------------------------------------------------------------------
            Enorm      Ldiff       Comment
 ------------------------------------------------------------------------------
     1     7.82e-02   2.46e-03     
     2     6.61e-02   1.24e-02     
     3     7.59e-02   2.13e-02     
     4     1.13e-02   2.97e-02     Switched to DIIS steps.
     5     1.97e-03   1.66e-03     
     6     1.02e-03   6.09e-04     
     7     2.31e-04   4.77e-05     
     8     3.00e-05   2.67e-05     
     9     5.29e-06   3.12e-06     
    10     1.91e-06   6.64e-07     
    11     4.33e-07   1.79e-08     
 ------------------------------------------------------------------------------
                                   Orbital response converged.

 Computing density matrices... Done.
 CCSD calculation:   CPU 118.82 s  wall 34.42 s

Current path: /canmo/ccsd/grad/
/g1_bb_aa
/g1_bb_bb
/g1_o1o1
/g1_o1o2
/g1_o1v1
/g1_o2v1
/g1_v1v1
/g1p_bb_aa
/g1p_bb_bb
/g1s_bb_aa
/g1s_bb_bb
/g2_o1o1o1o1
/g2_o1o1o1v1
/g2_o1o1v1v1
/g2_o1v1o1v1
/g2_o1v1v1v1
/g2_v1v1v1v1
/w_bb_aa
/w_bb_bb
 Transferring MO TPDM to AO TPDM
 Transferring g2_o1o1o1o1
 Transferring g2_o1o1o1v1
 Transferring g2_o1o1v1v1
 Transferring g2_o1v1o1v1
 Transferring g2_o1v1v1v1
 Transferring g2_v1v1v1v1
 Adding separable TPDM
 Computing TPDM gradient
 --------------------------------------------------------
 2e gradient
  Atom          X               Y               Z
 --------------------------------------------------------
    1         -2.103445       12.826005        0.000000  
    2          9.307127      -10.606770       -0.000000  
    3          3.334115        1.341318        0.000000  
    4        -10.537798       -3.560553       -0.000000  
 --------------------------------------------------------
 --------------------------------------------------------
 Final gradient
  Atom          X               Y               Z
 --------------------------------------------------------
    1         -2.103445       12.826005        0.000000  
    2          9.307127      -10.606770       -0.000000  
    3          3.334115        1.341318        0.000000  
    4        -10.537798       -3.560553       -0.000000  
 --------------------------------------------------------
 Analytic gradient from two-electron contribution:   CPU 59.77 s  wall 57.30 s

 Total ccman2 time:   CPU 184.41 s  wall 114.93 s


 --------------------------------------------------------------

                    Orbital Energies (a.u.)
 --------------------------------------------------------------

 Alpha MOs
 -- Occupied --
-26.326 -15.766 -15.676  -1.649  -1.405  -0.946  -0.776  -0.719
 -0.713  -0.622  -0.547  -0.492
 -- Virtual --
  0.040   0.081   0.139   0.153   0.164   0.185   0.209   0.232
  0.240   0.241   0.312   0.328   0.364   0.369   0.436   0.534
  0.603   0.694   0.869   0.918   0.938   0.994   1.008   1.096
  1.244   1.391   1.465   1.543   1.552   1.611   1.707   1.906
  2.090   2.177   2.212   2.266   2.520   2.647   2.669   2.857
  3.035   3.036   3.252   3.420   4.037   4.056   4.196   4.218
  4.288   4.293   4.421   4.494   4.734   5.196   5.586   6.909
  6.964   7.179  36.597  37.099  68.744
 --------------------------------------------------------------

          Ground-State Mulliken Net Atomic Charges

     Atom                 Charge (a.u.)
  ----------------------------------------
      1 N                    -0.065538
      2 N                    -0.100523
      3 H                     0.228583
      4 F                    -0.062523
  ----------------------------------------
  Sum of atomic charges =     0.000000

 -----------------------------------------------------------------
                    Cartesian Multipole Moments
 -----------------------------------------------------------------
    Charge (ESU x 10^10)
                 0.0000
    Dipole Moment (Debye)
         X      -2.5350      Y      -0.8488      Z       0.0000
       Tot       2.6733
    Quadrupole Moments (Debye-Ang)
        XX     -13.6026     XY       1.3375     YY     -18.5805
        XZ      -0.0000     YZ      -0.0000     ZZ     -16.1345
    Octopole Moments (Debye-Ang^2)
       XXX      -4.8534    XXY      -2.1955    XYY       2.7989
       YYY       0.6814    XXZ       0.0000    XYZ       0.0000
       YYZ       0.0000    XZZ       1.5990    YZZ       0.0651
       ZZZ       0.0000
    Hexadecapole Moments (Debye-Ang^3)
      XXXX     -77.0432   XXXY       5.6682   XXYY     -21.1646
      XYYY       2.8202   YYYY     -32.3358   XXXZ      -0.0000
      XXYZ       0.0000   XYYZ      -0.0000   YYYZ      -0.0000
      XXZZ     -18.0642   XYZZ       0.5762   YYZZ      -7.2548
      XZZZ      -0.0000   YZZZ      -0.0000   ZZZZ     -13.2251
 -----------------------------------------------------------------
 DrvMan completing analytic gradient of the correlated energy
 Correlated dipole moment
            1
    1  -0.9973422
    2  -0.3339329
    3   0.0000000
 Energy read as -209.433996798
 Full Analytical Gradient: (in a.u., or Hartree/Bohr)
             1             2             3             4
    1   -0.00059621    0.00067975   -0.00001334   -0.00007020
    2    0.00108231   -0.00082505   -0.00003999   -0.00021727
    3    0.00000000   -0.00000000    0.00000000    0.00000000
 Gradient time:  CPU 0.24 s  wall 2.55 s
 ----------------------------------------------------------------
             Standard Nuclear Orientation (Angstroms)
    I     Atom           X                Y                Z
 ----------------------------------------------------------------
    1      N      -0.1362068769    -0.5065532914    -0.0000000000
    2      N      -1.0111980749     0.3381479566     0.0000000000
    3      H      -1.8819265159    -0.2080507811     0.0000000000
    4      F       1.1015290198     0.1533209028    -0.0000000000
 ----------------------------------------------------------------
 Nuclear Repulsion Energy =    68.0881092631 hartrees
 There are       12 alpha and       12 beta electrons

                       Distance Matrix (Angstroms)
             N (  1)   N (  2)   H (  3)
   N (  2)  1.216195
   H (  3)  1.771056  1.027862
   F (  4)  1.402649  2.120796  3.005261

 Requested basis set is 6-311++G(d,p)
 There are 23 shells and 73 basis functions
 A cutoff of  1.0D-14 yielded    276 shell pairs
 There are      2806 function pairs (      3046 Cartesian)
 Smallest overlap matrix eigenvalue = 2.39E-04
 Guess MOs from SCF MO coefficient file

 -----------------------------------------------------------------------
  General SCF calculation program by
  Eric Jon Sundstrom, Paul Horn, Yuezhi Mao, Dmitri Zuev, Alec White,
  David Stuck, Shaama M.S., Shane Yost, Joonho Lee, David Small,
  Daniel Levine, Susi Lehtola, Hugh Burton, Evgeny Epifanovsky
 -----------------------------------------------------------------------
 Hartree-Fock
 using 4 threads for integral computing
 -------------------------------------------------------
 OpenMP Integral computing Module                
 Release: version 2.0, May 2017, Q-Chem Inc. Pleasanton 
 -------------------------------------------------------
 A restricted SCF calculation will be
 performed using DIIS
 SCF converges when DIIS error is below 1.0e-08
 ---------------------------------------
  Cycle       Energy         DIIS error
 ---------------------------------------
    1    -208.8638724278      7.09e-05  
    2    -208.8638756387      1.84e-05  
    3    -208.8638759583      7.88e-06  
    4    -208.8638760118      2.91e-06  
    5    -208.8638760204      1.23e-06  
    6    -208.8638760226      3.73e-07  
    7    -208.8638760229      8.17e-08  
    8    -208.8638760230      3.07e-08  
    9    -208.8638760230      1.36e-08  
   10    -208.8638760230      4.82e-09  Convergence criterion met
 ---------------------------------------
 SCF time:   CPU 1.67s  wall 2.00s 
 SCF   energy in the final basis set =     -208.8638760230
 Total energy in the final basis set =     -208.8638760230


 ------------------------------------------------------------------------------

   CCMAN2: suite of methods based on coupled cluster
           and equation of motion theories.

   Components:
   * libvmm-1.3-trunk
     by Evgeny Epifanovsky, Ilya Kaliman.
   * libtensor-2.5-trunk
     by Evgeny Epifanovsky, Michael Wormit, Dmitry Zuev, Sam Manzer, 
        Ilya Kaliman.
   * libcc-2.5-trunk
     by Evgeny Epifanovsky, Arik Landau, Tomasz Kus, Kirill Khistyaev, 
        Dmitry Zuev, Prashant Manohar, Xintian Feng, Anna Krylov, 
        Matthew Goldey, Alec White, Thomas Jagau, Kaushik Nanda, 
        Anastasia Gunina, Alexander Kunitsa, Joonho Lee.

   CCMAN original authors:
   Anna I. Krylov, C. David Sherrill, Steven R. Gwaltney,
   Edward F. C. Byrd (2000)
   Sergey V. Levchenko, Lyudmila V. Slipchenko, Tao Wang,
   Ana-Maria C. Cristian (2003)
   Piotr A. Pieniazek, C. Melania Oana, Evgeny Epifanovsky (2007)
   Prashant Manohar (2009)

 ------------------------------------------------------------------------------


 Allocating and initializing 3808MB of RAM...
 Calculation will run on 4 cores.


 Alpha MOs, Restricted
 -- Occupied --                  
-26.326 -15.766 -15.676  -1.648  -1.404  -0.946  -0.775  -0.718
  1 A     2 A     3 A     4 A     5 A     6 A     7 A     8 A                  
 -0.712  -0.622  -0.547  -0.493
  9 A    10 A    11 A    12 A                                                  
 -- Virtual --                   
  0.040   0.080   0.139   0.153   0.164   0.185   0.209   0.232
 13 A    14 A    15 A    16 A    17 A    18 A    19 A    20 A                  
  0.240   0.241   0.312   0.328   0.364   0.369   0.436   0.533
 21 A    22 A    23 A    24 A    25 A    26 A    27 A    28 A                  
  0.603   0.694   0.870   0.918   0.938   0.994   1.008   1.096
 29 A    30 A    31 A    32 A    33 A    34 A    35 A    36 A                  
  1.244   1.391   1.465   1.542   1.552   1.611   1.707   1.905
 37 A    38 A    39 A    40 A    41 A    42 A    43 A    44 A                  
  2.090   2.178   2.211   2.266   2.520   2.647   2.668   2.857
 45 A    46 A    47 A    48 A    49 A    50 A    51 A    52 A                  
  3.034   3.035   3.250   3.420   4.036   4.056   4.196   4.218
 53 A    54 A    55 A    56 A    57 A    58 A    59 A    60 A                  
  4.287   4.292   4.420   4.492   4.734   5.196   5.585   6.909
 61 A    62 A    63 A    64 A    65 A    66 A    67 A    68 A                  
  6.964   7.177  36.597  37.093  68.744
 69 A    70 A    71 A    72 A    73 A                                          

 Beta MOs, Restricted
 -- Occupied --                  
-26.326 -15.766 -15.676  -1.648  -1.404  -0.946  -0.775  -0.718
  1 A     2 A     3 A     4 A     5 A     6 A     7 A     8 A                  
 -0.712  -0.622  -0.547  -0.493
  9 A    10 A    11 A    12 A                                                  
 -- Virtual --                   
  0.040   0.080   0.139   0.153   0.164   0.185   0.209   0.232
 13 A    14 A    15 A    16 A    17 A    18 A    19 A    20 A                  
  0.240   0.241   0.312   0.328   0.364   0.369   0.436   0.533
 21 A    22 A    23 A    24 A    25 A    26 A    27 A    28 A                  
  0.603   0.694   0.870   0.918   0.938   0.994   1.008   1.096
 29 A    30 A    31 A    32 A    33 A    34 A    35 A    36 A                  
  1.244   1.391   1.465   1.542   1.552   1.611   1.707   1.905
 37 A    38 A    39 A    40 A    41 A    42 A    43 A    44 A                  
  2.090   2.178   2.211   2.266   2.520   2.647   2.668   2.857
 45 A    46 A    47 A    48 A    49 A    50 A    51 A    52 A                  
  3.034   3.035   3.250   3.420   4.036   4.056   4.196   4.218
 53 A    54 A    55 A    56 A    57 A    58 A    59 A    60 A                  
  4.287   4.292   4.420   4.492   4.734   5.196   5.585   6.909
 61 A    62 A    63 A    64 A    65 A    66 A    67 A    68 A                  
  6.964   7.177  36.597  37.093  68.744
 69 A    70 A    71 A    72 A    73 A                                          

 Occupation and symmetry of molecular orbitals

 Point group: C1 (1 irreducible representation).

                           A     All 
 -------------------------------------
 All molecular orbitals:
  - Alpha                  73    73  
  - Beta                   73    73  
 -------------------------------------
 Alpha orbitals:
  - Frozen occupied        3     3   
  - Active occupied        9     9   
  - Active virtual         61    61  
  - Frozen virtual         0     0   
 -------------------------------------
 Beta orbitals:
  - Frozen occupied        3     3   
  - Active occupied        9     9   
  - Active virtual         61    61  
  - Frozen virtual         0     0   
 -------------------------------------

 Import integrals:   CPU 0.00 s  wall 0.00 s

 Import integrals:   CPU 4.00 s  wall 20.71 s

 MP2 amplitudes:   CPU 0.03 s  wall 0.29 s

Running a double precision version
           CCSD T amplitudes will be solved using DIIS.

           Start     Size      MaxIter   EConv     TConv     
           3         7         100       1.00e-07  1.00e-05  
 ------------------------------------------------------------------------------
           Energy (a.u.)   Ediff      Tdiff       Comment
 ------------------------------------------------------------------------------
          -209.42556642                           
     1    -209.41126506   1.43e-02   6.40e-01     
     2    -209.43199963   2.07e-02   8.59e-02     
     3    -209.43075838   1.24e-03   3.82e-02     
     4    -209.43301621   2.26e-03   1.44e-02     Switched to DIIS steps.
     5    -209.43389622   8.80e-04   1.06e-02     
     6    -209.43397955   8.33e-05   2.43e-03     
     7    -209.43398810   8.55e-06   1.11e-03     
     8    -209.43399197   3.87e-06   3.93e-04     
     9    -209.43399609   4.12e-06   2.46e-04     
    10    -209.43399647   3.81e-07   5.31e-05     
    11    -209.43399658   1.06e-07   1.91e-05     
    12    -209.43399660   1.92e-08   1.02e-05     
    13    -209.43399656   3.37e-08   2.27e-06     
 ------------------------------------------------------------------------------
          -209.43399656                           CCSD T converged.

End of double precision
 SCF energy                 = -208.86387602
 MP2 energy                 = -209.42556642
 CCSD correlation energy     =   -0.57012054
 CCSD total energy           = -209.43399656

 CCSD  T1^2 = 0.0111  T2^2 = 0.1737  Leading amplitudes:

 Amplitude    Orbitals with energies
  0.0256       9 (A) A                   ->    14 (A) A                   
              -0.7122                          0.0803                     
  0.0256       9 (A) B                   ->    14 (A) B                   
              -0.7122                          0.0803                     
 -0.0215       11 (A) A                  ->    14 (A) A                   
              -0.5471                          0.0803                     
 -0.0215       11 (A) B                  ->    14 (A) B                   
              -0.5471                          0.0803                     

 Amplitude    Orbitals with energies
 -0.0976       11 (A) A      11 (A) B    ->    14 (A) A      14 (A) B     
              -0.5471       -0.5471            0.0803        0.0803       
  0.0976       11 (A) A      11 (A) B    ->    14 (A) B      14 (A) A     
              -0.5471       -0.5471            0.0803        0.0803       
  0.0976       11 (A) B      11 (A) A    ->    14 (A) A      14 (A) B     
              -0.5471       -0.5471            0.0803        0.0803       
 -0.0976       11 (A) B      11 (A) A    ->    14 (A) B      14 (A) A     
              -0.5471       -0.5471            0.0803        0.0803       

 Computing CCSD intemediates for later calculations in double precision
 Finished.

Running a double precision version
           CCSD Lambda amplitudes will be solved using DIIS.
           Start     Size      MaxIter   EConv     LConv     
           3         7         100       1.00e-07  1.00e-05  
 ------------------------------------------------------------------------------
            Enorm      Ldiff       Comment
 ------------------------------------------------------------------------------
     1     4.54e-02   2.88e-02     
     2     1.49e-02   6.11e-03     
     3     6.32e-03   7.99e-04     
     4     3.35e-03   1.10e-03     Switched to DIIS steps.
     5     1.16e-03   6.66e-04     
     6     6.00e-04   1.72e-04     
     7     1.96e-04   5.40e-05     
     8     7.46e-05   1.70e-06     
     9     1.93e-05   6.68e-06     
    10     7.75e-06   1.14e-06     
    11     3.35e-06   2.38e-07     
    12     1.24e-06   3.43e-08     
    13     5.98e-07   2.11e-08     
    14     2.57e-07   9.23e-09     
    15     1.10e-07   7.38e-10     
    16     5.52e-08   2.98e-09     
 ------------------------------------------------------------------------------
                                   CCSD Lambda converged.

 Computing density matrices in double precision...
           Orbital response amplitudes will be solved using DIIS.
           Start     Size      MaxIter   EConv     LConv     
           3         7         100       1.00e-06  1.00e-06  
 ------------------------------------------------------------------------------
            Enorm      Ldiff       Comment
 ------------------------------------------------------------------------------
     1     7.84e-02   2.54e-03     
     2     6.64e-02   1.24e-02     
     3     7.64e-02   2.15e-02     
     4     1.14e-02   2.99e-02     Switched to DIIS steps.
     5     1.99e-03   1.72e-03     
     6     1.02e-03   6.15e-04     
     7     2.33e-04   4.63e-05     
     8     3.04e-05   2.65e-05     
     9     5.37e-06   3.15e-06     
    10     1.95e-06   6.70e-07     
    11     4.44e-07   1.86e-08     
 ------------------------------------------------------------------------------
                                   Orbital response converged.

 Computing density matrices... Done.
 CCSD calculation:   CPU 116.68 s  wall 33.70 s

Current path: /canmo/ccsd/grad/
/g1_bb_aa
/g1_bb_bb
/g1_o1o1
/g1_o1o2
/g1_o1v1
/g1_o2v1
/g1_v1v1
/g1p_bb_aa
/g1p_bb_bb
/g1s_bb_aa
/g1s_bb_bb
/g2_o1o1o1o1
/g2_o1o1o1v1
/g2_o1o1v1v1
/g2_o1v1o1v1
/g2_o1v1v1v1
/g2_v1v1v1v1
/w_bb_aa
/w_bb_bb
 Transferring MO TPDM to AO TPDM
 Transferring g2_o1o1o1o1
 Transferring g2_o1o1o1v1
 Transferring g2_o1o1v1v1
 Transferring g2_o1v1o1v1
 Transferring g2_o1v1v1v1
 Transferring g2_v1v1v1v1
 Adding separable TPDM
 Computing TPDM gradient
 --------------------------------------------------------
 2e gradient
  Atom          X               Y               Z
 --------------------------------------------------------
    1         -2.090587       12.835484        0.000000  
    2          9.281920      -10.606022       -0.000000  
    3          3.332045        1.340263        0.000000  
    4        -10.523378       -3.569726       -0.000000  
 --------------------------------------------------------
 --------------------------------------------------------
 Final gradient
  Atom          X               Y               Z
 --------------------------------------------------------
    1         -2.090587       12.835484        0.000000  
    2          9.281920      -10.606022       -0.000000  
    3          3.332045        1.340263        0.000000  
    4        -10.523378       -3.569726       -0.000000  
 --------------------------------------------------------
 Analytic gradient from two-electron contribution:   CPU 59.45 s  wall 48.88 s

 Total ccman2 time:   CPU 181.81 s  wall 113.39 s


 --------------------------------------------------------------

                    Orbital Energies (a.u.)
 --------------------------------------------------------------

 Alpha MOs
 -- Occupied --
-26.326 -15.766 -15.676  -1.648  -1.404  -0.946  -0.775  -0.718
 -0.712  -0.622  -0.547  -0.493
 -- Virtual --
  0.040   0.080   0.139   0.153   0.164   0.185   0.209   0.232
  0.240   0.241   0.312   0.328   0.364   0.369   0.436   0.533
  0.603   0.694   0.870   0.918   0.938   0.994   1.008   1.096
  1.244   1.391   1.465   1.542   1.552   1.611   1.707   1.905
  2.090   2.178   2.211   2.266   2.520   2.647   2.668   2.857
  3.034   3.035   3.250   3.420   4.036   4.056   4.196   4.218
  4.287   4.292   4.420   4.492   4.734   5.196   5.585   6.909
  6.964   7.177  36.597  37.093  68.744
 --------------------------------------------------------------

          Ground-State Mulliken Net Atomic Charges

     Atom                 Charge (a.u.)
  ----------------------------------------
      1 N                    -0.064460
      2 N                    -0.100688
      3 H                     0.228219
      4 F                    -0.063071
  ----------------------------------------
  Sum of atomic charges =    -0.000000

 -----------------------------------------------------------------
                    Cartesian Multipole Moments
 -----------------------------------------------------------------
    Charge (ESU x 10^10)
                -0.0000
    Dipole Moment (Debye)
         X      -2.5365      Y      -0.8509      Z       0.0000
       Tot       2.6754
    Quadrupole Moments (Debye-Ang)
        XX     -13.6078     XY       1.3353     YY     -18.5784
        XZ       0.0000     YZ       0.0000     ZZ     -16.1376
    Octopole Moments (Debye-Ang^2)
       XXX      -4.8486    XXY      -2.1787    XYY       2.7979
       YYY       0.7172    XXZ       0.0000    XYZ      -0.0000
       YYZ      -0.0000    XZZ       1.5994    YZZ       0.0756
       ZZZ       0.0000
    Hexadecapole Moments (Debye-Ang^3)
      XXXX     -77.0798   XXXY       5.6578   XXYY     -21.1709
      XYYY       2.8113   YYYY     -32.3965   XXXZ       0.0000
      XXYZ       0.0000   XYYZ       0.0000   YYYZ       0.0000
      XXZZ     -18.0680   XYZZ       0.5735   YYZZ      -7.2646
      XZZZ       0.0000   YZZZ       0.0000   ZZZZ     -13.2281
 -----------------------------------------------------------------
 DrvMan completing analytic gradient of the correlated energy
 Correlated dipole moment
            1
    1  -0.9979233
    2  -0.3347785
    3   0.0000000
 Energy read as -209.433996563
 Full Analytical Gradient: (in a.u., or Hartree/Bohr)
             1             2             3             4
    1    0.00027495   -0.00056509    0.00009032    0.00019983
    2   -0.00121292    0.00092986   -0.00004854    0.00033160
    3    0.00000000    0.00000000   -0.00000000   -0.00000000
 Gradient time:  CPU 0.26 s  wall 1.97 s
 ----------------------------------------------------------------
             Standard Nuclear Orientation (Angstroms)
    I     Atom           X                Y                Z
 ----------------------------------------------------------------
    1      N      -0.1362068769    -0.5055532914     0.0010000000
    2      N      -1.0111980749     0.3381479566     0.0000000000
    3      H      -1.8819265159    -0.2080507811     0.0000000000
    4      F       1.1015290198     0.1533209028    -0.0000000000
 ----------------------------------------------------------------
 Nuclear Repulsion Energy =    68.1084429951 hartrees
 There are       12 alpha and       12 beta electrons

                       Distance Matrix (Angstroms)
             N (  1)   N (  2)   H (  3)
   N (  2)  1.215501
   H (  3)  1.770888  1.027862
   F (  4)  1.402179  2.120796  3.005261

 Requested basis set is 6-311++G(d,p)
 There are 23 shells and 73 basis functions
 A cutoff of  1.0D-14 yielded    276 shell pairs
 There are      2806 function pairs (      3046 Cartesian)
 Smallest overlap matrix eigenvalue = 2.38E-04
 Guess MOs from SCF MO coefficient file

 -----------------------------------------------------------------------
  General SCF calculation program by
  Eric Jon Sundstrom, Paul Horn, Yuezhi Mao, Dmitri Zuev, Alec White,
  David Stuck, Shaama M.S., Shane Yost, Joonho Lee, David Small,
  Daniel Levine, Susi Lehtola, Hugh Burton, Evgeny Epifanovsky
 -----------------------------------------------------------------------
 Hartree-Fock
 using 4 threads for integral computing
 -------------------------------------------------------
 OpenMP Integral computing Module                
 Release: version 2.0, May 2017, Q-Chem Inc. Pleasanton 
 -------------------------------------------------------
 A restricted SCF calculation will be
 performed using DIIS
 SCF converges when DIIS error is below 1.0e-08
 ---------------------------------------
  Cycle       Energy         DIIS error
 ---------------------------------------
    1    -208.8639901971      4.54e-05  
    2    -208.8639917998      1.27e-05  
    3    -208.8639920214      5.56e-06  
    4    -208.8639920651      2.61e-06  
    5    -208.8639920800      1.43e-06  
    6    -208.8639920860      6.24e-07  
    7    -208.8639920876      1.83e-07  
    8    -208.8639920877      6.47e-08  
    9    -208.8639920877      3.10e-08  
   10    -208.8639920877      9.85e-09  Convergence criterion met
 ---------------------------------------
 SCF time:   CPU 1.65s  wall 2.00s 
 SCF   energy in the final basis set =     -208.8639920877
 Total energy in the final basis set =     -208.8639920877


 ------------------------------------------------------------------------------

   CCMAN2: suite of methods based on coupled cluster
           and equation of motion theories.

   Components:
   * libvmm-1.3-trunk
     by Evgeny Epifanovsky, Ilya Kaliman.
   * libtensor-2.5-trunk
     by Evgeny Epifanovsky, Michael Wormit, Dmitry Zuev, Sam Manzer, 
        Ilya Kaliman.
   * libcc-2.5-trunk
     by Evgeny Epifanovsky, Arik Landau, Tomasz Kus, Kirill Khistyaev, 
        Dmitry Zuev, Prashant Manohar, Xintian Feng, Anna Krylov, 
        Matthew Goldey, Alec White, Thomas Jagau, Kaushik Nanda, 
        Anastasia Gunina, Alexander Kunitsa, Joonho Lee.

   CCMAN original authors:
   Anna I. Krylov, C. David Sherrill, Steven R. Gwaltney,
   Edward F. C. Byrd (2000)
   Sergey V. Levchenko, Lyudmila V. Slipchenko, Tao Wang,
   Ana-Maria C. Cristian (2003)
   Piotr A. Pieniazek, C. Melania Oana, Evgeny Epifanovsky (2007)
   Prashant Manohar (2009)

 ------------------------------------------------------------------------------


 Allocating and initializing 3808MB of RAM...
 Calculation will run on 4 cores.


 Alpha MOs, Restricted
 -- Occupied --                  
-26.326 -15.766 -15.676  -1.649  -1.404  -0.946  -0.775  -0.719
  1 A     2 A     3 A     4 A     5 A     6 A     7 A     8 A                  
 -0.712  -0.622  -0.547  -0.492
  9 A    10 A    11 A    12 A                                                  
 -- Virtual --                   
  0.040   0.081   0.139   0.153   0.164   0.185   0.209   0.232
 13 A    14 A    15 A    16 A    17 A    18 A    19 A    20 A                  
  0.240   0.241   0.312   0.328   0.364   0.369   0.436   0.534
 21 A    22 A    23 A    24 A    25 A    26 A    27 A    28 A                  
  0.603   0.694   0.869   0.918   0.938   0.994   1.008   1.096
 29 A    30 A    31 A    32 A    33 A    34 A    35 A    36 A                  
  1.244   1.391   1.465   1.543   1.552   1.611   1.707   1.905
 37 A    38 A    39 A    40 A    41 A    42 A    43 A    44 A                  
  2.090   2.178   2.212   2.266   2.520   2.647   2.668   2.857
 45 A    46 A    47 A    48 A    49 A    50 A    51 A    52 A                  
  3.035   3.035   3.251   3.420   4.036   4.056   4.196   4.218
 53 A    54 A    55 A    56 A    57 A    58 A    59 A    60 A                  
  4.288   4.293   4.420   4.493   4.734   5.196   5.585   6.909
 61 A    62 A    63 A    64 A    65 A    66 A    67 A    68 A                  
  6.964   7.178  36.597  37.096  68.744
 69 A    70 A    71 A    72 A    73 A                                          

 Beta MOs, Restricted
 -- Occupied --                  
-26.326 -15.766 -15.676  -1.649  -1.404  -0.946  -0.775  -0.719
  1 A     2 A     3 A     4 A     5 A     6 A     7 A     8 A                  
 -0.712  -0.622  -0.547  -0.492
  9 A    10 A    11 A    12 A                                                  
 -- Virtual --                   
  0.040   0.081   0.139   0.153   0.164   0.185   0.209   0.232
 13 A    14 A    15 A    16 A    17 A    18 A    19 A    20 A                  
  0.240   0.241   0.312   0.328   0.364   0.369   0.436   0.534
 21 A    22 A    23 A    24 A    25 A    26 A    27 A    28 A                  
  0.603   0.694   0.869   0.918   0.938   0.994   1.008   1.096
 29 A    30 A    31 A    32 A    33 A    34 A    35 A    36 A                  
  1.244   1.391   1.465   1.543   1.552   1.611   1.707   1.905
 37 A    38 A    39 A    40 A    41 A    42 A    43 A    44 A                  
  2.090   2.178   2.212   2.266   2.520   2.647   2.668   2.857
 45 A    46 A    47 A    48 A    49 A    50 A    51 A    52 A                  
  3.035   3.035   3.251   3.420   4.036   4.056   4.196   4.218
 53 A    54 A    55 A    56 A    57 A    58 A    59 A    60 A                  
  4.288   4.293   4.420   4.493   4.734   5.196   5.585   6.909
 61 A    62 A    63 A    64 A    65 A    66 A    67 A    68 A                  
  6.964   7.178  36.597  37.096  68.744
 69 A    70 A    71 A    72 A    73 A                                          

 Occupation and symmetry of molecular orbitals

 Point group: C1 (1 irreducible representation).

                           A     All 
 -------------------------------------
 All molecular orbitals:
  - Alpha                  73    73  
  - Beta                   73    73  
 -------------------------------------
 Alpha orbitals:
  - Frozen occupied        3     3   
  - Active occupied        9     9   
  - Active virtual         61    61  
  - Frozen virtual         0     0   
 -------------------------------------
 Beta orbitals:
  - Frozen occupied        3     3   
  - Active occupied        9     9   
  - Active virtual         61    61  
  - Frozen virtual         0     0   
 -------------------------------------

 Import integrals:   CPU 0.00 s  wall 0.00 s

 Import integrals:   CPU 3.93 s  wall 16.40 s

 MP2 amplitudes:   CPU 0.03 s  wall 0.27 s

Running a double precision version
           CCSD T amplitudes will be solved using DIIS.

           Start     Size      MaxIter   EConv     TConv     
           3         7         100       1.00e-07  1.00e-05  
 ------------------------------------------------------------------------------
           Energy (a.u.)   Ediff      Tdiff       Comment
 ------------------------------------------------------------------------------
          -209.42554994                           
     1    -209.41129609   1.43e-02   6.40e-01     
     2    -209.43200014   2.07e-02   8.58e-02     
     3    -209.43076591   1.23e-03   3.82e-02     
     4    -209.43301927   2.25e-03   1.44e-02     Switched to DIIS steps.
     5    -209.43389770   8.78e-04   1.06e-02     
     6    -209.43398073   8.30e-05   2.42e-03     
     7    -209.43398927   8.54e-06   1.11e-03     
     8    -209.43399315   3.87e-06   3.92e-04     
     9    -209.43399726   4.11e-06   2.45e-04     
    10    -209.43399764   3.79e-07   5.29e-05     
    11    -209.43399774   1.06e-07   1.91e-05     
    12    -209.43399776   1.87e-08   1.02e-05     
    13    -209.43399773   3.37e-08   2.26e-06     
 ------------------------------------------------------------------------------
          -209.43399773                           CCSD T converged.

End of double precision
 SCF energy                 = -208.86399209
 MP2 energy                 = -209.42554994
 CCSD correlation energy     =   -0.57000564
 CCSD total energy           = -209.43399773

 CCSD  T1^2 = 0.0111  T2^2 = 0.1736  Leading amplitudes:

 Amplitude    Orbitals with energies
  0.0256       9 (A) A                   ->    14 (A) A                   
              -0.7123                          0.0805                     
  0.0256       9 (A) B                   ->    14 (A) B                   
              -0.7123                          0.0805                     
  0.0214       11 (A) A                  ->    14 (A) A                   
              -0.5473                          0.0805                     
  0.0214       11 (A) B                  ->    14 (A) B                   
              -0.5473                          0.0805                     

 Amplitude    Orbitals with energies
 -0.0973       11 (A) A      11 (A) B    ->    14 (A) A      14 (A) B     
              -0.5473       -0.5473            0.0805        0.0805       
  0.0973       11 (A) A      11 (A) B    ->    14 (A) B      14 (A) A     
              -0.5473       -0.5473            0.0805        0.0805       
  0.0973       11 (A) B      11 (A) A    ->    14 (A) A      14 (A) B     
              -0.5473       -0.5473            0.0805        0.0805       
 -0.0973       11 (A) B      11 (A) A    ->    14 (A) B      14 (A) A     
              -0.5473       -0.5473            0.0805        0.0805       

 Computing CCSD intemediates for later calculations in double precision
 Finished.

Running a double precision version
           CCSD Lambda amplitudes will be solved using DIIS.
           Start     Size      MaxIter   EConv     LConv     
           3         7         100       1.00e-07  1.00e-05  
 ------------------------------------------------------------------------------
            Enorm      Ldiff       Comment
 ------------------------------------------------------------------------------
     1     4.53e-02   2.87e-02     
     2     1.49e-02   6.10e-03     
     3     6.31e-03   7.98e-04     
     4     3.34e-03   1.10e-03     Switched to DIIS steps.
     5     1.16e-03   6.64e-04     
     6     5.99e-04   1.71e-04     
     7     1.95e-04   5.38e-05     
     8     7.43e-05   1.70e-06     
     9     1.93e-05   6.64e-06     
    10     7.73e-06   1.13e-06     
    11     3.34e-06   2.35e-07     
    12     1.24e-06   3.30e-08     
    13     5.98e-07   2.16e-08     
    14     2.57e-07   9.00e-09     
    15     1.10e-07   6.91e-10     
    16     5.53e-08   2.99e-09     
 ------------------------------------------------------------------------------
                                   CCSD Lambda converged.

 Computing density matrices in double precision...
           Orbital response amplitudes will be solved using DIIS.
           Start     Size      MaxIter   EConv     LConv     
           3         7         100       1.00e-06  1.00e-06  
 ------------------------------------------------------------------------------
            Enorm      Ldiff       Comment
 ------------------------------------------------------------------------------
     1     7.83e-02   2.50e-03     
     2     6.63e-02   1.24e-02     
     3     7.62e-02   2.14e-02     
     4     1.13e-02   2.98e-02     Switched to DIIS steps.
     5     1.98e-03   1.69e-03     
     6     1.02e-03   6.12e-04     
     7     2.32e-04   4.70e-05     
     8     3.02e-05   2.66e-05     
     9     5.33e-06   3.14e-06     
    10     1.93e-06   6.67e-07     
    11     4.38e-07   1.82e-08     
 ------------------------------------------------------------------------------
                                   Orbital response converged.

 Computing density matrices... Done.
 CCSD calculation:   CPU 118.30 s  wall 34.34 s

Current path: /canmo/ccsd/grad/
/g1_bb_aa
/g1_bb_bb
/g1_o1o1
/g1_o1o2
/g1_o1v1
/g1_o2v1
/g1_v1v1
/g1p_bb_aa
/g1p_bb_bb
/g1s_bb_aa
/g1s_bb_bb
/g2_o1o1o1o1
/g2_o1o1o1v1
/g2_o1o1v1v1
/g2_o1v1o1v1
/g2_o1v1v1v1
/g2_v1v1v1v1
/w_bb_aa
/w_bb_bb
 Transferring MO TPDM to AO TPDM
 Transferring g2_o1o1o1o1
 Transferring g2_o1o1o1v1
 Transferring g2_o1o1v1v1
 Transferring g2_o1v1o1v1
 Transferring g2_o1v1v1v1
 Transferring g2_v1v1v1v1
 Adding separable TPDM
 Computing TPDM gradient
 --------------------------------------------------------
 2e gradient
  Atom          X               Y               Z
 --------------------------------------------------------
    1         -2.097012       12.830762       -0.017561  
    2          9.294515      -10.606406        0.009875  
    3          3.333081        1.340791        0.001264  
    4        -10.530584       -3.565147        0.006422  
 --------------------------------------------------------
 --------------------------------------------------------
 Final gradient
  Atom          X               Y               Z
 --------------------------------------------------------
    1         -2.097012       12.830762       -0.017561  
    2          9.294515      -10.606406        0.009875  
    3          3.333081        1.340791        0.001264  
    4        -10.530584       -3.565147        0.006422  
 --------------------------------------------------------
 Analytic gradient from two-electron contribution:   CPU 59.68 s  wall 50.52 s

 Total ccman2 time:   CPU 183.43 s  wall 109.24 s


 --------------------------------------------------------------

                    Orbital Energies (a.u.)
 --------------------------------------------------------------

 Alpha MOs
 -- Occupied --
-26.326 -15.766 -15.676  -1.649  -1.404  -0.946  -0.775  -0.719
 -0.712  -0.622  -0.547  -0.492
 -- Virtual --
  0.040   0.081   0.139   0.153   0.164   0.185   0.209   0.232
  0.240   0.241   0.312   0.328   0.364   0.369   0.436   0.534
  0.603   0.694   0.869   0.918   0.938   0.994   1.008   1.096
  1.244   1.391   1.465   1.543   1.552   1.611   1.707   1.905
  2.090   2.178   2.212   2.266   2.520   2.647   2.668   2.857
  3.035   3.035   3.251   3.420   4.036   4.056   4.196   4.218
  4.288   4.293   4.420   4.493   4.734   5.196   5.585   6.909
  6.964   7.178  36.597  37.096  68.744
 --------------------------------------------------------------

          Ground-State Mulliken Net Atomic Charges

     Atom                 Charge (a.u.)
  ----------------------------------------
      1 N                    -0.064998
      2 N                    -0.100606
      3 H                     0.228401
      4 F                    -0.062797
  ----------------------------------------
  Sum of atomic charges =    -0.000000

 -----------------------------------------------------------------
                    Cartesian Multipole Moments
 -----------------------------------------------------------------
    Charge (ESU x 10^10)
                 0.0000
    Dipole Moment (Debye)
         X      -2.5357      Y      -0.8498      Z       0.0005
       Tot       2.6744
    Quadrupole Moments (Debye-Ang)
        XX     -13.6052     XY       1.3364     YY     -18.5795
        XZ      -0.0005     YZ       0.0028     ZZ     -16.1360
    Octopole Moments (Debye-Ang^2)
       XXX      -4.8510    XXY      -2.1871    XYY       2.7984
       YYY       0.6993    XXZ      -0.0053    XYZ      -0.0014
       YYZ      -0.0066    XZZ       1.5992    YZZ       0.0704
       ZZZ      -0.0153
    Hexadecapole Moments (Debye-Ang^3)
      XXXX     -77.0615   XXXY       5.6630   XXYY     -21.1677
      XYYY       2.8157   YYYY     -32.3661   XXXZ       0.0007
      XXYZ       0.0037   XYYZ      -0.0001   YYYZ       0.0131
      XXZZ     -18.0661   XYZZ       0.5749   YYZZ      -7.2597
      XZZZ       0.0020   YZZZ       0.0105   ZZZZ     -13.2266
 -----------------------------------------------------------------
 DrvMan completing analytic gradient of the correlated energy
 Correlated dipole moment
            1
    1  -0.9976331
    2  -0.3343562
    3   0.0001906
 Energy read as -209.433997729
 Full Analytical Gradient: (in a.u., or Hartree/Bohr)
             1             2             3             4
    1   -0.00015881    0.00005500    0.00003852    0.00006530
    2   -0.00006762    0.00005435   -0.00004427    0.00005754
    3    0.00004055    0.00004669   -0.00004982   -0.00003742
 Gradient time:  CPU 0.24 s  wall 1.77 s
 ----------------------------------------------------------------
             Standard Nuclear Orientation (Angstroms)
    I     Atom           X                Y                Z
 ----------------------------------------------------------------
    1      N      -0.1362068769    -0.5055532914    -0.0000000000
    2      N      -1.0101980749     0.3381479566     0.0000000000
    3      H      -1.8819265159    -0.2080507811     0.0000000000
    4      F       1.1015290198     0.1533209028    -0.0000000000
 ----------------------------------------------------------------
 Nuclear Repulsion Energy =    68.1255136634 hartrees
 There are       12 alpha and       12 beta electrons

                       Distance Matrix (Angstroms)
             N (  1)   N (  2)   H (  3)
   N (  2)  1.214781
   H (  3)  1.770888  1.028710
   F (  4)  1.402179  2.119800  3.005261

 Requested basis set is 6-311++G(d,p)
 There are 23 shells and 73 basis functions
 A cutoff of  1.0D-14 yielded    276 shell pairs
 There are      2806 function pairs (      3046 Cartesian)
 Smallest overlap matrix eigenvalue = 2.37E-04
 Guess MOs from SCF MO coefficient file

 -----------------------------------------------------------------------
  General SCF calculation program by
  Eric Jon Sundstrom, Paul Horn, Yuezhi Mao, Dmitri Zuev, Alec White,
  David Stuck, Shaama M.S., Shane Yost, Joonho Lee, David Small,
  Daniel Levine, Susi Lehtola, Hugh Burton, Evgeny Epifanovsky
 -----------------------------------------------------------------------
 Hartree-Fock
 using 4 threads for integral computing
 -------------------------------------------------------
 OpenMP Integral computing Module                
 Release: version 2.0, May 2017, Q-Chem Inc. Pleasanton 
 -------------------------------------------------------
 A restricted SCF calculation will be
 performed using DIIS
 SCF converges when DIIS error is below 1.0e-08
 ---------------------------------------
  Cycle       Energy         DIIS error
 ---------------------------------------
    1    -208.8640526515      4.53e-05  
    2    -208.8640541812      1.30e-05  
    3    -208.8640543795      7.32e-06  
    4    -208.8640544280      2.81e-06  
    5    -208.8640544457      1.40e-06  
    6    -208.8640544523      6.44e-07  
    7    -208.8640544540      2.30e-07  
    8    -208.8640544542      1.15e-07  
    9    -208.8640544542      3.63e-08  
   10    -208.8640544542      8.13e-09  Convergence criterion met
 ---------------------------------------
 SCF time:   CPU 1.67s  wall 2.00s 
 SCF   energy in the final basis set =     -208.8640544542
 Total energy in the final basis set =     -208.8640544542


 ------------------------------------------------------------------------------

   CCMAN2: suite of methods based on coupled cluster
           and equation of motion theories.

   Components:
   * libvmm-1.3-trunk
     by Evgeny Epifanovsky, Ilya Kaliman.
   * libtensor-2.5-trunk
     by Evgeny Epifanovsky, Michael Wormit, Dmitry Zuev, Sam Manzer, 
        Ilya Kaliman.
   * libcc-2.5-trunk
     by Evgeny Epifanovsky, Arik Landau, Tomasz Kus, Kirill Khistyaev, 
        Dmitry Zuev, Prashant Manohar, Xintian Feng, Anna Krylov, 
        Matthew Goldey, Alec White, Thomas Jagau, Kaushik Nanda, 
        Anastasia Gunina, Alexander Kunitsa, Joonho Lee.

   CCMAN original authors:
   Anna I. Krylov, C. David Sherrill, Steven R. Gwaltney,
   Edward F. C. Byrd (2000)
   Sergey V. Levchenko, Lyudmila V. Slipchenko, Tao Wang,
   Ana-Maria C. Cristian (2003)
   Piotr A. Pieniazek, C. Melania Oana, Evgeny Epifanovsky (2007)
   Prashant Manohar (2009)

 ------------------------------------------------------------------------------


 Allocating and initializing 3808MB of RAM...
 Calculation will run on 4 cores.


 Alpha MOs, Restricted
 -- Occupied --                  
-26.326 -15.766 -15.676  -1.649  -1.405  -0.946  -0.775  -0.719
  1 A     2 A     3 A     4 A     5 A     6 A     7 A     8 A                  
 -0.712  -0.622  -0.547  -0.492
  9 A    10 A    11 A    12 A                                                  
 -- Virtual --                   
  0.040   0.081   0.139   0.153   0.164   0.185   0.209   0.232
 13 A    14 A    15 A    16 A    17 A    18 A    19 A    20 A                  
  0.240   0.240   0.312   0.328   0.364   0.369   0.436   0.534
 21 A    22 A    23 A    24 A    25 A    26 A    27 A    28 A                  
  0.603   0.694   0.869   0.918   0.938   0.994   1.008   1.097
 29 A    30 A    31 A    32 A    33 A    34 A    35 A    36 A                  
  1.244   1.391   1.465   1.542   1.552   1.611   1.707   1.905
 37 A    38 A    39 A    40 A    41 A    42 A    43 A    44 A                  
  2.090   2.177   2.212   2.265   2.520   2.647   2.669   2.858
 45 A    46 A    47 A    48 A    49 A    50 A    51 A    52 A                  
  3.035   3.036   3.251   3.420   4.036   4.056   4.196   4.218
 53 A    54 A    55 A    56 A    57 A    58 A    59 A    60 A                  
  4.288   4.293   4.421   4.494   4.733   5.196   5.585   6.909
 61 A    62 A    63 A    64 A    65 A    66 A    67 A    68 A                  
  6.965   7.178  36.597  37.099  68.744
 69 A    70 A    71 A    72 A    73 A                                          

 Beta MOs, Restricted
 -- Occupied --                  
-26.326 -15.766 -15.676  -1.649  -1.405  -0.946  -0.775  -0.719
  1 A     2 A     3 A     4 A     5 A     6 A     7 A     8 A                  
 -0.712  -0.622  -0.547  -0.492
  9 A    10 A    11 A    12 A                                                  
 -- Virtual --                   
  0.040   0.081   0.139   0.153   0.164   0.185   0.209   0.232
 13 A    14 A    15 A    16 A    17 A    18 A    19 A    20 A                  
  0.240   0.240   0.312   0.328   0.364   0.369   0.436   0.534
 21 A    22 A    23 A    24 A    25 A    26 A    27 A    28 A                  
  0.603   0.694   0.869   0.918   0.938   0.994   1.008   1.097
 29 A    30 A    31 A    32 A    33 A    34 A    35 A    36 A                  
  1.244   1.391   1.465   1.542   1.552   1.611   1.707   1.905
 37 A    38 A    39 A    40 A    41 A    42 A    43 A    44 A                  
  2.090   2.177   2.212   2.265   2.520   2.647   2.669   2.858
 45 A    46 A    47 A    48 A    49 A    50 A    51 A    52 A                  
  3.035   3.036   3.251   3.420   4.036   4.056   4.196   4.218
 53 A    54 A    55 A    56 A    57 A    58 A    59 A    60 A                  
  4.288   4.293   4.421   4.494   4.733   5.196   5.585   6.909
 61 A    62 A    63 A    64 A    65 A    66 A    67 A    68 A                  
  6.965   7.178  36.597  37.099  68.744
 69 A    70 A    71 A    72 A    73 A                                          

 Occupation and symmetry of molecular orbitals

 Point group: C1 (1 irreducible representation).

                           A     All 
 -------------------------------------
 All molecular orbitals:
  - Alpha                  73    73  
  - Beta                   73    73  
 -------------------------------------
 Alpha orbitals:
  - Frozen occupied        3     3   
  - Active occupied        9     9   
  - Active virtual         61    61  
  - Frozen virtual         0     0   
 -------------------------------------
 Beta orbitals:
  - Frozen occupied        3     3   
  - Active occupied        9     9   
  - Active virtual         61    61  
  - Frozen virtual         0     0   
 -------------------------------------

 Import integrals:   CPU 0.00 s  wall 0.00 s

 Import integrals:   CPU 4.01 s  wall 14.83 s

 MP2 amplitudes:   CPU 0.03 s  wall 0.28 s

Running a double precision version
           CCSD T amplitudes will be solved using DIIS.

           Start     Size      MaxIter   EConv     TConv     
           3         7         100       1.00e-07  1.00e-05  
 ------------------------------------------------------------------------------
           Energy (a.u.)   Ediff      Tdiff       Comment
 ------------------------------------------------------------------------------
          -209.42553477                           
     1    -209.41131236   1.42e-02   6.40e-01     
     2    -209.43199738   2.07e-02   8.58e-02     
     3    -209.43076849   1.23e-03   3.81e-02     
     4    -209.43301901   2.25e-03   1.44e-02     Switched to DIIS steps.
     5    -209.43389640   8.77e-04   1.05e-02     
     6    -209.43397924   8.28e-05   2.42e-03     
     7    -209.43398779   8.55e-06   1.11e-03     
     8    -209.43399166   3.87e-06   3.92e-04     
     9    -209.43399576   4.10e-06   2.45e-04     
    10    -209.43399614   3.77e-07   5.29e-05     
    11    -209.43399624   1.07e-07   1.91e-05     
    12    -209.43399626   1.77e-08   1.02e-05     
    13    -209.43399623   3.36e-08   2.26e-06     
 ------------------------------------------------------------------------------
          -209.43399623                           CCSD T converged.

End of double precision
 SCF energy                 = -208.86405445
 MP2 energy                 = -209.42553477
 CCSD correlation energy     =   -0.56994177
 CCSD total energy           = -209.43399623

 CCSD  T1^2 = 0.0111  T2^2 = 0.1735  Leading amplitudes:

 Amplitude    Orbitals with energies
 -0.0256       9 (A) A                   ->    14 (A) A                   
              -0.7124                          0.0807                     
 -0.0256       9 (A) B                   ->    14 (A) B                   
              -0.7124                          0.0807                     
 -0.0214       11 (A) A                  ->    14 (A) A                   
              -0.5475                          0.0807                     
 -0.0214       11 (A) B                  ->    14 (A) B                   
              -0.5475                          0.0807                     

 Amplitude    Orbitals with energies
 -0.0970       11 (A) A      11 (A) B    ->    14 (A) A      14 (A) B     
              -0.5475       -0.5475            0.0807        0.0807       
  0.0970       11 (A) A      11 (A) B    ->    14 (A) B      14 (A) A     
              -0.5475       -0.5475            0.0807        0.0807       
  0.0970       11 (A) B      11 (A) A    ->    14 (A) A      14 (A) B     
              -0.5475       -0.5475            0.0807        0.0807       
 -0.0970       11 (A) B      11 (A) A    ->    14 (A) B      14 (A) A     
              -0.5475       -0.5475            0.0807        0.0807       

 Computing CCSD intemediates for later calculations in double precision
 Finished.

Running a double precision version
           CCSD Lambda amplitudes will be solved using DIIS.
           Start     Size      MaxIter   EConv     LConv     
           3         7         100       1.00e-07  1.00e-05  
 ------------------------------------------------------------------------------
            Enorm      Ldiff       Comment
 ------------------------------------------------------------------------------
     1     4.53e-02   2.87e-02     
     2     1.48e-02   6.10e-03     
     3     6.30e-03   7.96e-04     
     4     3.34e-03   1.10e-03     Switched to DIIS steps.
     5     1.15e-03   6.64e-04     
     6     5.98e-04   1.71e-04     
     7     1.95e-04   5.36e-05     
     8     7.41e-05   1.68e-06     
     9     1.93e-05   6.61e-06     
    10     7.73e-06   1.12e-06     
    11     3.34e-06   2.33e-07     
    12     1.24e-06   3.27e-08     
    13     5.97e-07   2.18e-08     
    14     2.57e-07   8.91e-09     
    15     1.09e-07   7.05e-10     
    16     5.50e-08   2.98e-09     
 ------------------------------------------------------------------------------
                                   CCSD Lambda converged.

 Computing density matrices in double precision...
           Orbital response amplitudes will be solved using DIIS.
           Start     Size      MaxIter   EConv     LConv     
           3         7         100       1.00e-06  1.00e-06  
 ------------------------------------------------------------------------------
            Enorm      Ldiff       Comment
 ------------------------------------------------------------------------------
     1     7.82e-02   2.48e-03     
     2     6.62e-02   1.24e-02     
     3     7.60e-02   2.13e-02     
     4     1.13e-02   2.97e-02     Switched to DIIS steps.
     5     1.97e-03   1.66e-03     
     6     1.02e-03   6.10e-04     
     7     2.31e-04   4.77e-05     
     8     3.01e-05   2.68e-05     
     9     5.31e-06   3.13e-06     
    10     1.92e-06   6.66e-07     
    11     4.34e-07   1.77e-08     
 ------------------------------------------------------------------------------
                                   Orbital response converged.

 Computing density matrices... Done.
 CCSD calculation:   CPU 116.73 s  wall 33.84 s

Current path: /canmo/ccsd/grad/
/g1_bb_aa
/g1_bb_bb
/g1_o1o1
/g1_o1o2
/g1_o1v1
/g1_o2v1
/g1_v1v1
/g1p_bb_aa
/g1p_bb_bb
/g1s_bb_aa
/g1s_bb_bb
/g2_o1o1o1o1
/g2_o1o1o1v1
/g2_o1o1v1v1
/g2_o1v1o1v1
/g2_o1v1v1v1
/g2_v1v1v1v1
/w_bb_aa
/w_bb_bb
 Transferring MO TPDM to AO TPDM
 Transferring g2_o1o1o1o1
 Transferring g2_o1o1o1v1
 Transferring g2_o1o1v1v1
 Transferring g2_o1v1o1v1
 Transferring g2_o1v1v1v1
 Transferring g2_v1v1v1v1
 Adding separable TPDM
 Computing TPDM gradient
 --------------------------------------------------------
 2e gradient
  Atom          X               Y               Z
 --------------------------------------------------------
    1         -2.097472       12.844738        0.000000  
    2          9.295634      -10.619034       -0.000000  
    3          3.332382        1.339898        0.000000  
    4        -10.530544       -3.565602       -0.000000  
 --------------------------------------------------------
 --------------------------------------------------------
 Final gradient
  Atom          X               Y               Z
 --------------------------------------------------------
    1         -2.097472       12.844738        0.000000  
    2          9.295634      -10.619034       -0.000000  
    3          3.332382        1.339898        0.000000  
    4        -10.530544       -3.565602       -0.000000  
 --------------------------------------------------------
 Analytic gradient from two-electron contribution:   CPU 59.69 s  wall 54.35 s

 Total ccman2 time:   CPU 182.00 s  wall 110.13 s


 --------------------------------------------------------------

                    Orbital Energies (a.u.)
 --------------------------------------------------------------

 Alpha MOs
 -- Occupied --
-26.326 -15.766 -15.676  -1.649  -1.405  -0.946  -0.775  -0.719
 -0.712  -0.622  -0.547  -0.492
 -- Virtual --
  0.040   0.081   0.139   0.153   0.164   0.185   0.209   0.232
  0.240   0.240   0.312   0.328   0.364   0.369   0.436   0.534
  0.603   0.694   0.869   0.918   0.938   0.994   1.008   1.097
  1.244   1.391   1.465   1.542   1.552   1.611   1.707   1.905
  2.090   2.177   2.212   2.265   2.520   2.647   2.669   2.858
  3.035   3.036   3.251   3.420   4.036   4.056   4.196   4.218
  4.288   4.293   4.421   4.494   4.733   5.196   5.585   6.909
  6.965   7.178  36.597  37.099  68.744
 --------------------------------------------------------------

          Ground-State Mulliken Net Atomic Charges

     Atom                 Charge (a.u.)
  ----------------------------------------
      1 N                    -0.065073
      2 N                    -0.100349
      3 H                     0.228372
      4 F                    -0.062951
  ----------------------------------------
  Sum of atomic charges =     0.000000

 -----------------------------------------------------------------
                    Cartesian Multipole Moments
 -----------------------------------------------------------------
    Charge (ESU x 10^10)
                 0.0000
    Dipole Moment (Debye)
         X      -2.5382      Y      -0.8495      Z      -0.0000
       Tot       2.6766
    Quadrupole Moments (Debye-Ang)
        XX     -13.6055     XY       1.3346     YY     -18.5783
        XZ       0.0000     YZ       0.0000     ZZ     -16.1350
    Octopole Moments (Debye-Ang^2)
       XXX      -4.8709    XXY      -2.1845    XYY       2.7908
       YYY       0.7004    XXZ      -0.0000    XYZ      -0.0000
       YYZ       0.0000    XZZ       1.5931    YZZ       0.0705
       ZZZ       0.0000
    Hexadecapole Moments (Debye-Ang^3)
      XXXX     -77.0132   XXXY       5.6519   XXYY     -21.1550
      XYYY       2.8059   YYYY     -32.3632   XXXZ       0.0000
      XXYZ       0.0000   XYYZ      -0.0000   YYYZ       0.0000
      XXZZ     -18.0569   XYZZ       0.5721   YYZZ      -7.2587
      XZZZ      -0.0000   YZZZ       0.0000   ZZZZ     -13.2240
 -----------------------------------------------------------------
 DrvMan completing analytic gradient of the correlated energy
 Correlated dipole moment
            1
    1  -0.9986239
    2  -0.3342198
    3  -0.0000000
 Energy read as -209.433996228
 Full Analytical Gradient: (in a.u., or Hartree/Bohr)
             1             2             3             4
    1   -0.00090558    0.00156890   -0.00049668   -0.00016665
    2    0.00055746   -0.00022117   -0.00043210    0.00009581
    3   -0.00000001    0.00000001   -0.00000001    0.00000002
 Gradient time:  CPU 0.25 s  wall 1.96 s
 ----------------------------------------------------------------
             Standard Nuclear Orientation (Angstroms)
    I     Atom           X                Y                Z
 ----------------------------------------------------------------
    1      N      -0.1362068769    -0.5055532914    -0.0000000000
    2      N      -1.0121980749     0.3381479566     0.0000000000
    3      H      -1.8819265159    -0.2080507811     0.0000000000
    4      F       1.1015290198     0.1533209028    -0.0000000000
 ----------------------------------------------------------------
 Nuclear Repulsion Energy =    68.0914183761 hartrees
 There are       12 alpha and       12 beta electrons

                       Distance Matrix (Angstroms)
             N (  1)   N (  2)   H (  3)
   N (  2)  1.216221
   H (  3)  1.770888  1.027015
   F (  4)  1.402179  2.121792  3.005261

 Requested basis set is 6-311++G(d,p)
 There are 23 shells and 73 basis functions
 A cutoff of  1.0D-14 yielded    276 shell pairs
 There are      2806 function pairs (      3046 Cartesian)
 Smallest overlap matrix eigenvalue = 2.39E-04
 Guess MOs from SCF MO coefficient file

 -----------------------------------------------------------------------
  General SCF calculation program by
  Eric Jon Sundstrom, Paul Horn, Yuezhi Mao, Dmitri Zuev, Alec White,
  David Stuck, Shaama M.S., Shane Yost, Joonho Lee, David Small,
  Daniel Levine, Susi Lehtola, Hugh Burton, Evgeny Epifanovsky
 -----------------------------------------------------------------------
 Hartree-Fock
 using 4 threads for integral computing
 -------------------------------------------------------
 OpenMP Integral computing Module                
 Release: version 2.0, May 2017, Q-Chem Inc. Pleasanton 
 -------------------------------------------------------
 A restricted SCF calculation will be
 performed using DIIS
 SCF converges when DIIS error is below 1.0e-08
 ---------------------------------------
  Cycle       Energy         DIIS error
 ---------------------------------------
    1    -208.8639237256      7.04e-05  
    2    -208.8639266336      1.94e-05  
    3    -208.8639268800      1.11e-05  
    4    -208.8639269501      2.63e-06  
    5    -208.8639269570      8.62e-07  
    6    -208.8639269580      2.87e-07  
    7    -208.8639269581      1.50e-07  
    8    -208.8639269581      4.73e-08  
    9    -208.8639269582      1.19e-08  
   10    -208.8639269581      3.62e-09  Convergence criterion met
 ---------------------------------------
 SCF time:   CPU 1.69s  wall 2.00s 
 SCF   energy in the final basis set =     -208.8639269581
 Total energy in the final basis set =     -208.8639269581


 ------------------------------------------------------------------------------

   CCMAN2: suite of methods based on coupled cluster
           and equation of motion theories.

   Components:
   * libvmm-1.3-trunk
     by Evgeny Epifanovsky, Ilya Kaliman.
   * libtensor-2.5-trunk
     by Evgeny Epifanovsky, Michael Wormit, Dmitry Zuev, Sam Manzer, 
        Ilya Kaliman.
   * libcc-2.5-trunk
     by Evgeny Epifanovsky, Arik Landau, Tomasz Kus, Kirill Khistyaev, 
        Dmitry Zuev, Prashant Manohar, Xintian Feng, Anna Krylov, 
        Matthew Goldey, Alec White, Thomas Jagau, Kaushik Nanda, 
        Anastasia Gunina, Alexander Kunitsa, Joonho Lee.

   CCMAN original authors:
   Anna I. Krylov, C. David Sherrill, Steven R. Gwaltney,
   Edward F. C. Byrd (2000)
   Sergey V. Levchenko, Lyudmila V. Slipchenko, Tao Wang,
   Ana-Maria C. Cristian (2003)
   Piotr A. Pieniazek, C. Melania Oana, Evgeny Epifanovsky (2007)
   Prashant Manohar (2009)

 ------------------------------------------------------------------------------


 Allocating and initializing 3808MB of RAM...
 Calculation will run on 4 cores.


 Alpha MOs, Restricted
 -- Occupied --                  
-26.327 -15.766 -15.676  -1.649  -1.404  -0.946  -0.775  -0.718
  1 A     2 A     3 A     4 A     5 A     6 A     7 A     8 A                  
 -0.712  -0.622  -0.547  -0.492
  9 A    10 A    11 A    12 A                                                  
 -- Virtual --                   
  0.040   0.080   0.139   0.153   0.164   0.185   0.209   0.232
 13 A    14 A    15 A    16 A    17 A    18 A    19 A    20 A                  
  0.240   0.241   0.312   0.328   0.364   0.369   0.436   0.533
 21 A    22 A    23 A    24 A    25 A    26 A    27 A    28 A                  
  0.603   0.694   0.870   0.918   0.938   0.994   1.008   1.096
 29 A    30 A    31 A    32 A    33 A    34 A    35 A    36 A                  
  1.244   1.391   1.465   1.543   1.552   1.611   1.707   1.905
 37 A    38 A    39 A    40 A    41 A    42 A    43 A    44 A                  
  2.091   2.178   2.211   2.266   2.520   2.648   2.668   2.857
 45 A    46 A    47 A    48 A    49 A    50 A    51 A    52 A                  
  3.034   3.034   3.251   3.420   4.036   4.055   4.196   4.218
 53 A    54 A    55 A    56 A    57 A    58 A    59 A    60 A                  
  4.288   4.293   4.420   4.492   4.734   5.196   5.586   6.909
 61 A    62 A    63 A    64 A    65 A    66 A    67 A    68 A                  
  6.964   7.177  36.598  37.094  68.744
 69 A    70 A    71 A    72 A    73 A                                          

 Beta MOs, Restricted
 -- Occupied --                  
-26.327 -15.766 -15.676  -1.649  -1.404  -0.946  -0.775  -0.718
  1 A     2 A     3 A     4 A     5 A     6 A     7 A     8 A                  
 -0.712  -0.622  -0.547  -0.492
  9 A    10 A    11 A    12 A                                                  
 -- Virtual --                   
  0.040   0.080   0.139   0.153   0.164   0.185   0.209   0.232
 13 A    14 A    15 A    16 A    17 A    18 A    19 A    20 A                  
  0.240   0.241   0.312   0.328   0.364   0.369   0.436   0.533
 21 A    22 A    23 A    24 A    25 A    26 A    27 A    28 A                  
  0.603   0.694   0.870   0.918   0.938   0.994   1.008   1.096
 29 A    30 A    31 A    32 A    33 A    34 A    35 A    36 A                  
  1.244   1.391   1.465   1.543   1.552   1.611   1.707   1.905
 37 A    38 A    39 A    40 A    41 A    42 A    43 A    44 A                  
  2.091   2.178   2.211   2.266   2.520   2.648   2.668   2.857
 45 A    46 A    47 A    48 A    49 A    50 A    51 A    52 A                  
  3.034   3.034   3.251   3.420   4.036   4.055   4.196   4.218
 53 A    54 A    55 A    56 A    57 A    58 A    59 A    60 A                  
  4.288   4.293   4.420   4.492   4.734   5.196   5.586   6.909
 61 A    62 A    63 A    64 A    65 A    66 A    67 A    68 A                  
  6.964   7.177  36.598  37.094  68.744
 69 A    70 A    71 A    72 A    73 A                                          

 Occupation and symmetry of molecular orbitals

 Point group: C1 (1 irreducible representation).

                           A     All 
 -------------------------------------
 All molecular orbitals:
  - Alpha                  73    73  
  - Beta                   73    73  
 -------------------------------------
 Alpha orbitals:
  - Frozen occupied        3     3   
  - Active occupied        9     9   
  - Active virtual         61    61  
  - Frozen virtual         0     0   
 -------------------------------------
 Beta orbitals:
  - Frozen occupied        3     3   
  - Active occupied        9     9   
  - Active virtual         61    61  
  - Frozen virtual         0     0   
 -------------------------------------

 Import integrals:   CPU 0.00 s  wall 0.00 s

 Import integrals:   CPU 3.95 s  wall 16.01 s

 MP2 amplitudes:   CPU 0.03 s  wall 0.23 s

Running a double precision version
           CCSD T amplitudes will be solved using DIIS.

           Start     Size      MaxIter   EConv     TConv     
           3         7         100       1.00e-07  1.00e-05  
 ------------------------------------------------------------------------------
           Energy (a.u.)   Ediff      Tdiff       Comment
 ------------------------------------------------------------------------------
          -209.42556237                           
     1    -209.41127702   1.43e-02   6.40e-01     
     2    -209.43200012   2.07e-02   8.59e-02     
     3    -209.43076054   1.24e-03   3.82e-02     
     4    -209.43301675   2.26e-03   1.44e-02     Switched to DIIS steps.
     5    -209.43389621   8.79e-04   1.06e-02     
     6    -209.43397944   8.32e-05   2.43e-03     
     7    -209.43398798   8.53e-06   1.11e-03     
     8    -209.43399185   3.87e-06   3.92e-04     
     9    -209.43399597   4.12e-06   2.46e-04     
    10    -209.43399635   3.82e-07   5.30e-05     
    11    -209.43399646   1.05e-07   1.90e-05     
    12    -209.43399648   1.97e-08   1.02e-05     
    13    -209.43399644   3.38e-08   2.27e-06     
 ------------------------------------------------------------------------------
          -209.43399644                           CCSD T converged.

End of double precision
 SCF energy                 = -208.86392696
 MP2 energy                 = -209.42556237
 CCSD correlation energy     =   -0.57006949
 CCSD total energy           = -209.43399644

 CCSD  T1^2 = 0.0111  T2^2 = 0.1737  Leading amplitudes:

 Amplitude    Orbitals with energies
 -0.0257       9 (A) A                   ->    14 (A) A                   
              -0.7123                          0.0803                     
 -0.0257       9 (A) B                   ->    14 (A) B                   
              -0.7123                          0.0803                     
 -0.0214       11 (A) A                  ->    14 (A) A                   
              -0.5471                          0.0803                     
 -0.0214       11 (A) B                  ->    14 (A) B                   
              -0.5471                          0.0803                     

 Amplitude    Orbitals with energies
 -0.0976       11 (A) A      11 (A) B    ->    14 (A) A      14 (A) B     
              -0.5471       -0.5471            0.0803        0.0803       
  0.0976       11 (A) A      11 (A) B    ->    14 (A) B      14 (A) A     
              -0.5471       -0.5471            0.0803        0.0803       
  0.0976       11 (A) B      11 (A) A    ->    14 (A) A      14 (A) B     
              -0.5471       -0.5471            0.0803        0.0803       
 -0.0976       11 (A) B      11 (A) A    ->    14 (A) B      14 (A) A     
              -0.5471       -0.5471            0.0803        0.0803       

 Computing CCSD intemediates for later calculations in double precision
 Finished.

Running a double precision version
           CCSD Lambda amplitudes will be solved using DIIS.
           Start     Size      MaxIter   EConv     LConv     
           3         7         100       1.00e-07  1.00e-05  
 ------------------------------------------------------------------------------
            Enorm      Ldiff       Comment
 ------------------------------------------------------------------------------
     1     4.54e-02   2.87e-02     
     2     1.49e-02   6.10e-03     
     3     6.31e-03   7.99e-04     
     4     3.35e-03   1.10e-03     Switched to DIIS steps.
     5     1.16e-03   6.65e-04     
     6     6.00e-04   1.72e-04     
     7     1.95e-04   5.39e-05     
     8     7.44e-05   1.71e-06     
     9     1.93e-05   6.67e-06     
    10     7.73e-06   1.13e-06     
    11     3.34e-06   2.37e-07     
    12     1.24e-06   3.34e-08     
    13     5.99e-07   2.14e-08     
    14     2.57e-07   9.10e-09     
    15     1.10e-07   6.83e-10     
    16     5.52e-08   3.00e-09     
 ------------------------------------------------------------------------------
                                   CCSD Lambda converged.

 Computing density matrices in double precision...
           Orbital response amplitudes will be solved using DIIS.
           Start     Size      MaxIter   EConv     LConv     
           3         7         100       1.00e-06  1.00e-06  
 ------------------------------------------------------------------------------
            Enorm      Ldiff       Comment
 ------------------------------------------------------------------------------
     1     7.83e-02   2.52e-03     
     2     6.64e-02   1.24e-02     
     3     7.64e-02   2.14e-02     
     4     1.14e-02   2.99e-02     Switched to DIIS steps.
     5     1.98e-03   1.72e-03     
     6     1.02e-03   6.14e-04     
     7     2.33e-04   4.63e-05     
     8     3.03e-05   2.65e-05     
     9     5.35e-06   3.14e-06     
    10     1.95e-06   6.68e-07     
    11     4.42e-07   1.88e-08     
 ------------------------------------------------------------------------------
                                   Orbital response converged.

 Computing density matrices... Done.
 CCSD calculation:   CPU 116.47 s  wall 33.66 s

Current path: /canmo/ccsd/grad/
/g1_bb_aa
/g1_bb_bb
/g1_o1o1
/g1_o1o2
/g1_o1v1
/g1_o2v1
/g1_v1v1
/g1p_bb_aa
/g1p_bb_bb
/g1s_bb_aa
/g1s_bb_bb
/g2_o1o1o1o1
/g2_o1o1o1v1
/g2_o1o1v1v1
/g2_o1v1o1v1
/g2_o1v1v1v1
/g2_v1v1v1v1
/w_bb_aa
/w_bb_bb
 Transferring MO TPDM to AO TPDM
 Transferring g2_o1o1o1o1
 Transferring g2_o1o1o1v1
 Transferring g2_o1o1v1v1
 Transferring g2_o1v1o1v1
 Transferring g2_o1v1v1v1
 Transferring g2_v1v1v1v1
 Adding separable TPDM
 Computing TPDM gradient
 --------------------------------------------------------
 2e gradient
  Atom          X               Y               Z
 --------------------------------------------------------
    1         -2.096526       12.816802        0.000000  
    2          9.293386      -10.593786       -0.000000  
    3          3.333772        1.341682        0.000000  
    4        -10.530631       -3.564698       -0.000000  
 --------------------------------------------------------
 --------------------------------------------------------
 Final gradient
  Atom          X               Y               Z
 --------------------------------------------------------
    1         -2.096526       12.816802        0.000000  
    2          9.293386      -10.593786       -0.000000  
    3          3.333772        1.341682        0.000000  
    4        -10.530631       -3.564698       -0.000000  
 --------------------------------------------------------
 Analytic gradient from two-electron contribution:   CPU 59.59 s  wall 51.84 s

 Total ccman2 time:   CPU 181.71 s  wall 110.12 s


 --------------------------------------------------------------

                    Orbital Energies (a.u.)
 --------------------------------------------------------------

 Alpha MOs
 -- Occupied --
-26.327 -15.766 -15.676  -1.649  -1.404  -0.946  -0.775  -0.718
 -0.712  -0.622  -0.547  -0.492
 -- Virtual --
  0.040   0.080   0.139   0.153   0.164   0.185   0.209   0.232
  0.240   0.241   0.312   0.328   0.364   0.369   0.436   0.533
  0.603   0.694   0.870   0.918   0.938   0.994   1.008   1.096
  1.244   1.391   1.465   1.543   1.552   1.611   1.707   1.905
  2.091   2.178   2.211   2.266   2.520   2.648   2.668   2.857
  3.034   3.034   3.251   3.420   4.036   4.055   4.196   4.218
  4.288   4.293   4.420   4.492   4.734   5.196   5.586   6.909
  6.964   7.177  36.598  37.094  68.744
 --------------------------------------------------------------

          Ground-State Mulliken Net Atomic Charges

     Atom                 Charge (a.u.)
  ----------------------------------------
      1 N                    -0.064923
      2 N                    -0.100863
      3 H                     0.228430
      4 F                    -0.062644
  ----------------------------------------
  Sum of atomic charges =    -0.000000

 -----------------------------------------------------------------
                    Cartesian Multipole Moments
 -----------------------------------------------------------------
    Charge (ESU x 10^10)
                -0.0000
    Dipole Moment (Debye)
         X      -2.5332      Y      -0.8502      Z       0.0000
       Tot       2.6721
    Quadrupole Moments (Debye-Ang)
        XX     -13.6049     XY       1.3382     YY     -18.5807
        XZ      -0.0000     YZ       0.0000     ZZ     -16.1371
    Octopole Moments (Debye-Ang^2)
       XXX      -4.8311    XXY      -2.1897    XYY       2.8060
       YYY       0.6983    XXZ       0.0000    XYZ      -0.0000
       YYZ       0.0000    XZZ       1.6053    YZZ       0.0702
       ZZZ       0.0000
    Hexadecapole Moments (Debye-Ang^3)
      XXXX     -77.1099   XXXY       5.6741   XXYY     -21.1806
      XYYY       2.8256   YYYY     -32.3690   XXXZ      -0.0000
      XXYZ       0.0000   XYYZ      -0.0000   YYYZ       0.0000
      XXZZ     -18.0753   XYZZ       0.5776   YYZZ      -7.2607
      XZZZ      -0.0000   YZZZ       0.0000   ZZZZ     -13.2292
 -----------------------------------------------------------------
 DrvMan completing analytic gradient of the correlated energy
 Correlated dipole moment
            1
    1  -0.9966396
    2  -0.3344923
    3   0.0000000
 Energy read as -209.433996444
 Full Analytical Gradient: (in a.u., or Hartree/Bohr)
             1             2             3             4
    1    0.00058467   -0.00145736    0.00057641    0.00029628
    2   -0.00068737    0.00032214    0.00034613    0.00001910
    3   -0.00000000    0.00000000   -0.00000000    0.00000000
 Gradient time:  CPU 0.24 s  wall 1.48 s
 ----------------------------------------------------------------
             Standard Nuclear Orientation (Angstroms)
    I     Atom           X                Y                Z
 ----------------------------------------------------------------
    1      N      -0.1362068769    -0.5055532914    -0.0000000000
    2      N      -1.0111980749     0.3391479566     0.0000000000
    3      H      -1.8819265159    -0.2080507811     0.0000000000
    4      F       1.1015290198     0.1533209028    -0.0000000000
 ----------------------------------------------------------------
 Nuclear Repulsion Energy =    68.0937666872 hartrees
 There are       12 alpha and       12 beta electrons

                       Distance Matrix (Angstroms)
             N (  1)   N (  2)   H (  3)
   N (  2)  1.216195
   H (  3)  1.770888  1.028394
   F (  4)  1.402179  2.120884  3.005261

 Requested basis set is 6-311++G(d,p)
 There are 23 shells and 73 basis functions
 A cutoff of  1.0D-14 yielded    276 shell pairs
 There are      2806 function pairs (      3046 Cartesian)
 Smallest overlap matrix eigenvalue = 2.39E-04
 Guess MOs from SCF MO coefficient file

 -----------------------------------------------------------------------
  General SCF calculation program by
  Eric Jon Sundstrom, Paul Horn, Yuezhi Mao, Dmitri Zuev, Alec White,
  David Stuck, Shaama M.S., Shane Yost, Joonho Lee, David Small,
  Daniel Levine, Susi Lehtola, Hugh Burton, Evgeny Epifanovsky
 -----------------------------------------------------------------------
 Hartree-Fock
 using 4 threads for integral computing
 -------------------------------------------------------
 OpenMP Integral computing Module                
 Release: version 2.0, May 2017, Q-Chem Inc. Pleasanton 
 -------------------------------------------------------
 A restricted SCF calculation will be
 performed using DIIS
 SCF converges when DIIS error is below 1.0e-08
 ---------------------------------------
  Cycle       Energy         DIIS error
 ---------------------------------------
    1    -208.8638889043      4.14e-05  
    2    -208.8638900839      1.20e-05  
    3    -208.8638901880      7.48e-06  
    4    -208.8638902217      1.55e-06  
    5    -208.8638902251      4.65e-07  
    6    -208.8638902256      2.04e-07  
    7    -208.8638902256      8.46e-08  
    8    -208.8638902256      2.40e-08  
    9    -208.8638902256      6.99e-09  Convergence criterion met
 ---------------------------------------
 SCF time:   CPU 1.53s  wall 2.00s 
 SCF   energy in the final basis set =     -208.8638902256
 Total energy in the final basis set =     -208.8638902256


 ------------------------------------------------------------------------------

   CCMAN2: suite of methods based on coupled cluster
           and equation of motion theories.

   Components:
   * libvmm-1.3-trunk
     by Evgeny Epifanovsky, Ilya Kaliman.
   * libtensor-2.5-trunk
     by Evgeny Epifanovsky, Michael Wormit, Dmitry Zuev, Sam Manzer, 
        Ilya Kaliman.
   * libcc-2.5-trunk
     by Evgeny Epifanovsky, Arik Landau, Tomasz Kus, Kirill Khistyaev, 
        Dmitry Zuev, Prashant Manohar, Xintian Feng, Anna Krylov, 
        Matthew Goldey, Alec White, Thomas Jagau, Kaushik Nanda, 
        Anastasia Gunina, Alexander Kunitsa, Joonho Lee.

   CCMAN original authors:
   Anna I. Krylov, C. David Sherrill, Steven R. Gwaltney,
   Edward F. C. Byrd (2000)
   Sergey V. Levchenko, Lyudmila V. Slipchenko, Tao Wang,
   Ana-Maria C. Cristian (2003)
   Piotr A. Pieniazek, C. Melania Oana, Evgeny Epifanovsky (2007)
   Prashant Manohar (2009)

 ------------------------------------------------------------------------------


 Allocating and initializing 3808MB of RAM...
 Calculation will run on 4 cores.


 Alpha MOs, Restricted
 -- Occupied --                  
-26.326 -15.766 -15.676  -1.649  -1.404  -0.946  -0.775  -0.718
  1 A     2 A     3 A     4 A     5 A     6 A     7 A     8 A                  
 -0.712  -0.622  -0.547  -0.492
  9 A    10 A    11 A    12 A                                                  
 -- Virtual --                   
  0.040   0.080   0.139   0.153   0.164   0.185   0.209   0.232
 13 A    14 A    15 A    16 A    17 A    18 A    19 A    20 A                  
  0.240   0.241   0.312   0.328   0.364   0.369   0.436   0.533
 21 A    22 A    23 A    24 A    25 A    26 A    27 A    28 A                  
  0.603   0.694   0.870   0.918   0.938   0.994   1.008   1.096
 29 A    30 A    31 A    32 A    33 A    34 A    35 A    36 A                  
  1.244   1.391   1.465   1.542   1.552   1.611   1.707   1.905
 37 A    38 A    39 A    40 A    41 A    42 A    43 A    44 A                  
  2.090   2.178   2.212   2.265   2.520   2.647   2.668   2.858
 45 A    46 A    47 A    48 A    49 A    50 A    51 A    52 A                  
  3.034   3.035   3.249   3.419   4.036   4.055   4.196   4.218
 53 A    54 A    55 A    56 A    57 A    58 A    59 A    60 A                  
  4.287   4.292   4.420   4.492   4.734   5.195   5.585   6.909
 61 A    62 A    63 A    64 A    65 A    66 A    67 A    68 A                  
  6.964   7.177  36.597  37.093  68.744
 69 A    70 A    71 A    72 A    73 A                                          

 Beta MOs, Restricted
 -- Occupied --                  
-26.326 -15.766 -15.676  -1.649  -1.404  -0.946  -0.775  -0.718
  1 A     2 A     3 A     4 A     5 A     6 A     7 A     8 A                  
 -0.712  -0.622  -0.547  -0.492
  9 A    10 A    11 A    12 A                                                  
 -- Virtual --                   
  0.040   0.080   0.139   0.153   0.164   0.185   0.209   0.232
 13 A    14 A    15 A    16 A    17 A    18 A    19 A    20 A                  
  0.240   0.241   0.312   0.328   0.364   0.369   0.436   0.533
 21 A    22 A    23 A    24 A    25 A    26 A    27 A    28 A                  
  0.603   0.694   0.870   0.918   0.938   0.994   1.008   1.096
 29 A    30 A    31 A    32 A    33 A    34 A    35 A    36 A                  
  1.244   1.391   1.465   1.542   1.552   1.611   1.707   1.905
 37 A    38 A    39 A    40 A    41 A    42 A    43 A    44 A                  
  2.090   2.178   2.212   2.265   2.520   2.647   2.668   2.858
 45 A    46 A    47 A    48 A    49 A    50 A    51 A    52 A                  
  3.034   3.035   3.249   3.419   4.036   4.055   4.196   4.218
 53 A    54 A    55 A    56 A    57 A    58 A    59 A    60 A                  
  4.287   4.292   4.420   4.492   4.734   5.195   5.585   6.909
 61 A    62 A    63 A    64 A    65 A    66 A    67 A    68 A                  
  6.964   7.177  36.597  37.093  68.744
 69 A    70 A    71 A    72 A    73 A                                          

 Occupation and symmetry of molecular orbitals

 Point group: C1 (1 irreducible representation).

                           A     All 
 -------------------------------------
 All molecular orbitals:
  - Alpha                  73    73  
  - Beta                   73    73  
 -------------------------------------
 Alpha orbitals:
  - Frozen occupied        3     3   
  - Active occupied        9     9   
  - Active virtual         61    61  
  - Frozen virtual         0     0   
 -------------------------------------
 Beta orbitals:
  - Frozen occupied        3     3   
  - Active occupied        9     9   
  - Active virtual         61    61  
  - Frozen virtual         0     0   
 -------------------------------------

 Import integrals:   CPU 0.00 s  wall 0.00 s

 Import integrals:   CPU 3.90 s  wall 16.53 s

 MP2 amplitudes:   CPU 0.03 s  wall 0.23 s

Running a double precision version
           CCSD T amplitudes will be solved using DIIS.

           Start     Size      MaxIter   EConv     TConv     
           3         7         100       1.00e-07  1.00e-05  
 ------------------------------------------------------------------------------
           Energy (a.u.)   Ediff      Tdiff       Comment
 ------------------------------------------------------------------------------
          -209.42556418                           
     1    -209.41127302   1.43e-02   6.40e-01     
     2    -209.43199947   2.07e-02   8.59e-02     
     3    -209.43076065   1.24e-03   3.82e-02     
     4    -209.43301712   2.26e-03   1.44e-02     Switched to DIIS steps.
     5    -209.43389656   8.79e-04   1.06e-02     
     6    -209.43397973   8.32e-05   2.43e-03     
     7    -209.43398823   8.50e-06   1.11e-03     
     8    -209.43399208   3.85e-06   3.92e-04     
     9    -209.43399619   4.11e-06   2.45e-04     
    10    -209.43399657   3.81e-07   5.31e-05     
    11    -209.43399668   1.06e-07   1.91e-05     
    12    -209.43399670   1.91e-08   1.02e-05     
    13    -209.43399666   3.36e-08   2.26e-06     
 ------------------------------------------------------------------------------
          -209.43399666                           CCSD T converged.

End of double precision
 SCF energy                 = -208.86389023
 MP2 energy                 = -209.42556418
 CCSD correlation energy     =   -0.57010644
 CCSD total energy           = -209.43399666

 CCSD  T1^2 = 0.0111  T2^2 = 0.1737  Leading amplitudes:

 Amplitude    Orbitals with energies
 -0.0257       9 (A) A                   ->    14 (A) A                   
              -0.7123                          0.0803                     
 -0.0257       9 (A) B                   ->    14 (A) B                   
              -0.7123                          0.0803                     
 -0.0214       11 (A) A                  ->    14 (A) A                   
              -0.5471                          0.0803                     
 -0.0214       11 (A) B                  ->    14 (A) B                   
              -0.5471                          0.0803                     

 Amplitude    Orbitals with energies
 -0.0976       11 (A) A      11 (A) B    ->    14 (A) A      14 (A) B     
              -0.5471       -0.5471            0.0803        0.0803       
  0.0976       11 (A) A      11 (A) B    ->    14 (A) B      14 (A) A     
              -0.5471       -0.5471            0.0803        0.0803       
  0.0976       11 (A) B      11 (A) A    ->    14 (A) A      14 (A) B     
              -0.5471       -0.5471            0.0803        0.0803       
 -0.0976       11 (A) B      11 (A) A    ->    14 (A) B      14 (A) A     
              -0.5471       -0.5471            0.0803        0.0803       

 Computing CCSD intemediates for later calculations in double precision
 Finished.

Running a double precision version
           CCSD Lambda amplitudes will be solved using DIIS.
           Start     Size      MaxIter   EConv     LConv     
           3         7         100       1.00e-07  1.00e-05  
 ------------------------------------------------------------------------------
            Enorm      Ldiff       Comment
 ------------------------------------------------------------------------------
     1     4.54e-02   2.87e-02     
     2     1.49e-02   6.10e-03     
     3     6.31e-03   7.99e-04     
     4     3.35e-03   1.10e-03     Switched to DIIS steps.
     5     1.16e-03   6.65e-04     
     6     5.99e-04   1.72e-04     
     7     1.95e-04   5.38e-05     
     8     7.44e-05   1.74e-06     
     9     1.93e-05   6.68e-06     
    10     7.74e-06   1.14e-06     
    11     3.34e-06   2.39e-07     
    12     1.24e-06   3.48e-08     
    13     5.97e-07   2.10e-08     
    14     2.57e-07   9.35e-09     
    15     1.10e-07   7.57e-10     
    16     5.51e-08   2.98e-09     
 ------------------------------------------------------------------------------
                                   CCSD Lambda converged.

 Computing density matrices in double precision...
           Orbital response amplitudes will be solved using DIIS.
           Start     Size      MaxIter   EConv     LConv     
           3         7         100       1.00e-06  1.00e-06  
 ------------------------------------------------------------------------------
            Enorm      Ldiff       Comment
 ------------------------------------------------------------------------------
     1     7.83e-02   2.52e-03     
     2     6.63e-02   1.24e-02     
     3     7.63e-02   2.14e-02     
     4     1.14e-02   2.98e-02     Switched to DIIS steps.
     5     1.98e-03   1.71e-03     
     6     1.02e-03   6.13e-04     
     7     2.33e-04   4.65e-05     
     8     3.03e-05   2.65e-05     
     9     5.35e-06   3.14e-06     
    10     1.95e-06   6.67e-07     
    11     4.44e-07   1.88e-08     
 ------------------------------------------------------------------------------
                                   Orbital response converged.

 Computing density matrices... Done.
 CCSD calculation:   CPU 116.89 s  wall 34.02 s

Current path: /canmo/ccsd/grad/
/g1_bb_aa
/g1_bb_bb
/g1_o1o1
/g1_o1o2
/g1_o1v1
/g1_o2v1
/g1_v1v1
/g1p_bb_aa
/g1p_bb_bb
/g1s_bb_aa
/g1s_bb_bb
/g2_o1o1o1o1
/g2_o1o1o1v1
/g2_o1o1v1v1
/g2_o1v1o1v1
/g2_o1v1v1v1
/g2_v1v1v1v1
/w_bb_aa
/w_bb_bb
 Transferring MO TPDM to AO TPDM
 Transferring g2_o1o1o1o1
 Transferring g2_o1o1o1v1
 Transferring g2_o1o1v1v1
 Transferring g2_o1v1o1v1
 Transferring g2_o1v1v1v1
 Transferring g2_v1v1v1v1
 Adding separable TPDM
 Computing TPDM gradient
 --------------------------------------------------------
 2e gradient
  Atom          X               Y               Z
 --------------------------------------------------------
    1         -2.082578       12.829399        0.000000  
    2          9.283317      -10.608408       -0.000000  
    3          3.329356        1.344007        0.000000  
    4        -10.530096       -3.564998       -0.000000  
 --------------------------------------------------------
 --------------------------------------------------------
 Final gradient
  Atom          X               Y               Z
 --------------------------------------------------------
    1         -2.082578       12.829399        0.000000  
    2          9.283317      -10.608408       -0.000000  
    3          3.329356        1.344007        0.000000  
    4        -10.530096       -3.564998       -0.000000  
 --------------------------------------------------------
 Analytic gradient from two-electron contribution:   CPU 59.51 s  wall 55.95 s

 Total ccman2 time:   CPU 182.05 s  wall 112.86 s


 --------------------------------------------------------------

                    Orbital Energies (a.u.)
 --------------------------------------------------------------

 Alpha MOs
 -- Occupied --
-26.326 -15.766 -15.676  -1.649  -1.404  -0.946  -0.775  -0.718
 -0.712  -0.622  -0.547  -0.492
 -- Virtual --
  0.040   0.080   0.139   0.153   0.164   0.185   0.209   0.232
  0.240   0.241   0.312   0.328   0.364   0.369   0.436   0.533
  0.603   0.694   0.870   0.918   0.938   0.994   1.008   1.096
  1.244   1.391   1.465   1.542   1.552   1.611   1.707   1.905
  2.090   2.178   2.212   2.265   2.520   2.647   2.668   2.858
  3.034   3.035   3.249   3.419   4.036   4.055   4.196   4.218
  4.287   4.292   4.420   4.492   4.734   5.195   5.585   6.909
  6.964   7.177  36.597  37.093  68.744
 --------------------------------------------------------------

          Ground-State Mulliken Net Atomic Charges

     Atom                 Charge (a.u.)
  ----------------------------------------
      1 N                    -0.064772
      2 N                    -0.100561
      3 H                     0.228129
      4 F                    -0.062796
  ----------------------------------------
  Sum of atomic charges =     0.000000

 -----------------------------------------------------------------
                    Cartesian Multipole Moments
 -----------------------------------------------------------------
    Charge (ESU x 10^10)
                 0.0000
    Dipole Moment (Debye)
         X      -2.5332      Y      -0.8503      Z       0.0000
       Tot       2.6721
    Quadrupole Moments (Debye-Ang)
        XX     -13.6094     XY       1.3360     YY     -18.5803
        XZ      -0.0000     YZ       0.0000     ZZ     -16.1379
    Octopole Moments (Debye-Ang^2)
       XXX      -4.8365    XXY      -2.1916    XYY       2.8017
       YYY       0.6805    XXZ       0.0000    XYZ      -0.0000
       YYZ       0.0000    XZZ       1.6020    YZZ       0.0654
       ZZZ       0.0000
    Hexadecapole Moments (Debye-Ang^3)
      XXXX     -77.0934   XXXY       5.6786   XXYY     -21.1737
      XYYY       2.8322   YYYY     -32.3896   XXXZ      -0.0000
      XXYZ       0.0000   XYYZ      -0.0000   YYYZ       0.0000
      XXZZ     -18.0696   XYZZ       0.5797   YYZZ      -7.2638
      XZZZ      -0.0000   YZZZ       0.0000   ZZZZ     -13.2291
 -----------------------------------------------------------------
 DrvMan completing analytic gradient of the correlated energy
 Correlated dipole moment
            1
    1  -0.9966293
    2  -0.3345255
    3   0.0000000
 Energy read as -209.433996665
 Full Analytical Gradient: (in a.u., or Hartree/Bohr)
             1             2             3             4
    1    0.00036058   -0.00021504   -0.00022714    0.00008160
    2   -0.00094320    0.00111441   -0.00033238    0.00016117
    3   -0.00000000    0.00000000   -0.00000000    0.00000000
 Gradient time:  CPU 0.25 s  wall 2.00 s
 ----------------------------------------------------------------
             Standard Nuclear Orientation (Angstroms)
    I     Atom           X                Y                Z
 ----------------------------------------------------------------
    1      N      -0.1362068769    -0.5055532914    -0.0000000000
    2      N      -1.0111980749     0.3371479566     0.0000000000
    3      H      -1.8819265159    -0.2080507811     0.0000000000
    4      F       1.1015290198     0.1533209028    -0.0000000000
 ----------------------------------------------------------------
 Nuclear Repulsion Energy =    68.1231489960 hartrees
 There are       12 alpha and       12 beta electrons

                       Distance Matrix (Angstroms)
             N (  1)   N (  2)   H (  3)
   N (  2)  1.214807
   H (  3)  1.770888  1.027331
   F (  4)  1.402179  2.120709  3.005261

 Requested basis set is 6-311++G(d,p)
 There are 23 shells and 73 basis functions
 A cutoff of  1.0D-14 yielded    276 shell pairs
 There are      2806 function pairs (      3046 Cartesian)
 Smallest overlap matrix eigenvalue = 2.37E-04
 Guess MOs from SCF MO coefficient file

 -----------------------------------------------------------------------
  General SCF calculation program by
  Eric Jon Sundstrom, Paul Horn, Yuezhi Mao, Dmitri Zuev, Alec White,
  David Stuck, Shaama M.S., Shane Yost, Joonho Lee, David Small,
  Daniel Levine, Susi Lehtola, Hugh Burton, Evgeny Epifanovsky
 -----------------------------------------------------------------------
 Hartree-Fock
 using 4 threads for integral computing
 -------------------------------------------------------
 OpenMP Integral computing Module                
 Release: version 2.0, May 2017, Q-Chem Inc. Pleasanton 
 -------------------------------------------------------
 A restricted SCF calculation will be
 performed using DIIS
 SCF converges when DIIS error is below 1.0e-08
 ---------------------------------------
  Cycle       Energy         DIIS error
 ---------------------------------------
    1    -208.8640888690      6.58e-05  
    2    -208.8640916020      1.77e-05  
    3    -208.8640918656      8.55e-06  
    4    -208.8640919174      2.74e-06  
    5    -208.8640919248      9.69e-07  
    6    -208.8640919264      3.54e-07  
    7    -208.8640919266      1.57e-07  
    8    -208.8640919267      5.74e-08  
    9    -208.8640919267      1.42e-08  
   10    -208.8640919267      4.17e-09  Convergence criterion met
 ---------------------------------------
 SCF time:   CPU 1.72s  wall 3.00s 
 SCF   energy in the final basis set =     -208.8640919267
 Total energy in the final basis set =     -208.8640919267


 ------------------------------------------------------------------------------

   CCMAN2: suite of methods based on coupled cluster
           and equation of motion theories.

   Components:
   * libvmm-1.3-trunk
     by Evgeny Epifanovsky, Ilya Kaliman.
   * libtensor-2.5-trunk
     by Evgeny Epifanovsky, Michael Wormit, Dmitry Zuev, Sam Manzer, 
        Ilya Kaliman.
   * libcc-2.5-trunk
     by Evgeny Epifanovsky, Arik Landau, Tomasz Kus, Kirill Khistyaev, 
        Dmitry Zuev, Prashant Manohar, Xintian Feng, Anna Krylov, 
        Matthew Goldey, Alec White, Thomas Jagau, Kaushik Nanda, 
        Anastasia Gunina, Alexander Kunitsa, Joonho Lee.

   CCMAN original authors:
   Anna I. Krylov, C. David Sherrill, Steven R. Gwaltney,
   Edward F. C. Byrd (2000)
   Sergey V. Levchenko, Lyudmila V. Slipchenko, Tao Wang,
   Ana-Maria C. Cristian (2003)
   Piotr A. Pieniazek, C. Melania Oana, Evgeny Epifanovsky (2007)
   Prashant Manohar (2009)

 ------------------------------------------------------------------------------


 Allocating and initializing 3808MB of RAM...
 Calculation will run on 4 cores.


 Alpha MOs, Restricted
 -- Occupied --                  
-26.326 -15.766 -15.676  -1.649  -1.405  -0.946  -0.775  -0.719
  1 A     2 A     3 A     4 A     5 A     6 A     7 A     8 A                  
 -0.712  -0.622  -0.547  -0.492
  9 A    10 A    11 A    12 A                                                  
 -- Virtual --                   
  0.040   0.081   0.139   0.153   0.164   0.185   0.209   0.232
 13 A    14 A    15 A    16 A    17 A    18 A    19 A    20 A                  
  0.240   0.241   0.312   0.328   0.364   0.369   0.436   0.534
 21 A    22 A    23 A    24 A    25 A    26 A    27 A    28 A                  
  0.603   0.694   0.869   0.918   0.938   0.994   1.008   1.096
 29 A    30 A    31 A    32 A    33 A    34 A    35 A    36 A                  
  1.244   1.391   1.465   1.543   1.552   1.611   1.707   1.906
 37 A    38 A    39 A    40 A    41 A    42 A    43 A    44 A                  
  2.090   2.177   2.211   2.267   2.520   2.648   2.669   2.857
 45 A    46 A    47 A    48 A    49 A    50 A    51 A    52 A                  
  3.035   3.036   3.252   3.421   4.037   4.056   4.196   4.218
 53 A    54 A    55 A    56 A    57 A    58 A    59 A    60 A                  
  4.288   4.293   4.420   4.494   4.734   5.197   5.586   6.909
 61 A    62 A    63 A    64 A    65 A    66 A    67 A    68 A                  
  6.964   7.178  36.597  37.099  68.744
 69 A    70 A    71 A    72 A    73 A                                          

 Beta MOs, Restricted
 -- Occupied --                  
-26.326 -15.766 -15.676  -1.649  -1.405  -0.946  -0.775  -0.719
  1 A     2 A     3 A     4 A     5 A     6 A     7 A     8 A                  
 -0.712  -0.622  -0.547  -0.492
  9 A    10 A    11 A    12 A                                                  
 -- Virtual --                   
  0.040   0.081   0.139   0.153   0.164   0.185   0.209   0.232
 13 A    14 A    15 A    16 A    17 A    18 A    19 A    20 A                  
  0.240   0.241   0.312   0.328   0.364   0.369   0.436   0.534
 21 A    22 A    23 A    24 A    25 A    26 A    27 A    28 A                  
  0.603   0.694   0.869   0.918   0.938   0.994   1.008   1.096
 29 A    30 A    31 A    32 A    33 A    34 A    35 A    36 A                  
  1.244   1.391   1.465   1.543   1.552   1.611   1.707   1.906
 37 A    38 A    39 A    40 A    41 A    42 A    43 A    44 A                  
  2.090   2.177   2.211   2.267   2.520   2.648   2.669   2.857
 45 A    46 A    47 A    48 A    49 A    50 A    51 A    52 A                  
  3.035   3.036   3.252   3.421   4.037   4.056   4.196   4.218
 53 A    54 A    55 A    56 A    57 A    58 A    59 A    60 A                  
  4.288   4.293   4.420   4.494   4.734   5.197   5.586   6.909
 61 A    62 A    63 A    64 A    65 A    66 A    67 A    68 A                  
  6.964   7.178  36.597  37.099  68.744
 69 A    70 A    71 A    72 A    73 A                                          

 Occupation and symmetry of molecular orbitals

 Point group: C1 (1 irreducible representation).

                           A     All 
 -------------------------------------
 All molecular orbitals:
  - Alpha                  73    73  
  - Beta                   73    73  
 -------------------------------------
 Alpha orbitals:
  - Frozen occupied        3     3   
  - Active occupied        9     9   
  - Active virtual         61    61  
  - Frozen virtual         0     0   
 -------------------------------------
 Beta orbitals:
  - Frozen occupied        3     3   
  - Active occupied        9     9   
  - Active virtual         61    61  
  - Frozen virtual         0     0   
 -------------------------------------

 Import integrals:   CPU 0.00 s  wall 0.02 s

 Import integrals:   CPU 3.86 s  wall 19.68 s

 MP2 amplitudes:   CPU 0.03 s  wall 0.19 s

Running a double precision version
           CCSD T amplitudes will be solved using DIIS.

           Start     Size      MaxIter   EConv     TConv     
           3         7         100       1.00e-07  1.00e-05  
 ------------------------------------------------------------------------------
           Energy (a.u.)   Ediff      Tdiff       Comment
 ------------------------------------------------------------------------------
          -209.42553389                           
     1    -209.41131717   1.42e-02   6.40e-01     
     2    -209.43199889   2.07e-02   8.58e-02     
     3    -209.43076922   1.23e-03   3.81e-02     
     4    -209.43301948   2.25e-03   1.44e-02     Switched to DIIS steps.
     5    -209.43389690   8.77e-04   1.05e-02     
     6    -209.43397980   8.29e-05   2.42e-03     
     7    -209.43398838   8.59e-06   1.11e-03     
     8    -209.43399228   3.90e-06   3.93e-04     
     9    -209.43399639   4.11e-06   2.45e-04     
    10    -209.43399677   3.78e-07   5.28e-05     
    11    -209.43399687   1.06e-07   1.90e-05     
    12    -209.43399689   1.82e-08   1.02e-05     
    13    -209.43399686   3.37e-08   2.26e-06     
 ------------------------------------------------------------------------------
          -209.43399686                           CCSD T converged.

End of double precision
 SCF energy                 = -208.86409193
 MP2 energy                 = -209.42553389
 CCSD correlation energy     =   -0.56990493
 CCSD total energy           = -209.43399686

 CCSD  T1^2 = 0.0111  T2^2 = 0.1735  Leading amplitudes:

 Amplitude    Orbitals with energies
  0.0256       9 (A) A                   ->    14 (A) A                   
              -0.7124                          0.0807                     
  0.0256       9 (A) B                   ->    14 (A) B                   
              -0.7124                          0.0807                     
  0.0214       11 (A) A                  ->    14 (A) A                   
              -0.5475                          0.0807                     
  0.0214       11 (A) B                  ->    14 (A) B                   
              -0.5475                          0.0807                     

 Amplitude    Orbitals with energies
 -0.0970       11 (A) A      11 (A) B    ->    14 (A) A      14 (A) B     
              -0.5475       -0.5475            0.0807        0.0807       
  0.0970       11 (A) A      11 (A) B    ->    14 (A) B      14 (A) A     
              -0.5475       -0.5475            0.0807        0.0807       
  0.0970       11 (A) B      11 (A) A    ->    14 (A) A      14 (A) B     
              -0.5475       -0.5475            0.0807        0.0807       
 -0.0970       11 (A) B      11 (A) A    ->    14 (A) B      14 (A) A     
              -0.5475       -0.5475            0.0807        0.0807       

 Computing CCSD intemediates for later calculations in double precision
 Finished.

Running a double precision version
           CCSD Lambda amplitudes will be solved using DIIS.
           Start     Size      MaxIter   EConv     LConv     
           3         7         100       1.00e-07  1.00e-05  
 ------------------------------------------------------------------------------
            Enorm      Ldiff       Comment
 ------------------------------------------------------------------------------
     1     4.53e-02   2.87e-02     
     2     1.48e-02   6.10e-03     
     3     6.30e-03   7.96e-04     
     4     3.34e-03   1.10e-03     Switched to DIIS steps.
     5     1.15e-03   6.64e-04     
     6     5.98e-04   1.71e-04     
     7     1.95e-04   5.37e-05     
     8     7.41e-05   1.65e-06     
     9     1.92e-05   6.59e-06     
    10     7.73e-06   1.12e-06     
    11     3.34e-06   2.32e-07     
    12     1.24e-06   3.13e-08     
    13     5.99e-07   2.22e-08     
    14     2.57e-07   8.66e-09     
    15     1.10e-07   6.31e-10     
    16     5.51e-08   3.00e-09     
 ------------------------------------------------------------------------------
                                   CCSD Lambda converged.

 Computing density matrices in double precision...
           Orbital response amplitudes will be solved using DIIS.
           Start     Size      MaxIter   EConv     LConv     
           3         7         100       1.00e-06  1.00e-06  
 ------------------------------------------------------------------------------
            Enorm      Ldiff       Comment
 ------------------------------------------------------------------------------
     1     7.82e-02   2.48e-03     
     2     6.62e-02   1.24e-02     
     3     7.61e-02   2.13e-02     
     4     1.13e-02   2.98e-02     Switched to DIIS steps.
     5     1.97e-03   1.67e-03     
     6     1.02e-03   6.10e-04     
     7     2.31e-04   4.74e-05     
     8     3.01e-05   2.68e-05     
     9     5.30e-06   3.13e-06     
    10     1.91e-06   6.67e-07     
    11     4.33e-07   1.77e-08     
 ------------------------------------------------------------------------------
                                   Orbital response converged.

 Computing density matrices... Done.
 CCSD calculation:   CPU 118.19 s  wall 34.04 s

Current path: /canmo/ccsd/grad/
/g1_bb_aa
/g1_bb_bb
/g1_o1o1
/g1_o1o2
/g1_o1v1
/g1_o2v1
/g1_v1v1
/g1p_bb_aa
/g1p_bb_bb
/g1s_bb_aa
/g1s_bb_bb
/g2_o1o1o1o1
/g2_o1o1o1v1
/g2_o1o1v1v1
/g2_o1v1o1v1
/g2_o1v1v1v1
/g2_v1v1v1v1
/w_bb_aa
/w_bb_bb
 Transferring MO TPDM to AO TPDM
 Transferring g2_o1o1o1o1
 Transferring g2_o1o1o1v1
 Transferring g2_o1o1v1v1
 Transferring g2_o1v1o1v1
 Transferring g2_o1v1v1v1
 Transferring g2_v1v1v1v1
 Adding separable TPDM
 Computing TPDM gradient
 --------------------------------------------------------
 2e gradient
  Atom          X               Y               Z
 --------------------------------------------------------
    1         -2.111463       12.832119       -0.000000  
    2          9.305731      -10.604391        0.000000  
    3          3.336807        1.337568       -0.000000  
    4        -10.531074       -3.565296       -0.000000  
 --------------------------------------------------------
 --------------------------------------------------------
 Final gradient
  Atom          X               Y               Z
 --------------------------------------------------------
    1         -2.111463       12.832119       -0.000000  
    2          9.305731      -10.604391        0.000000  
    3          3.336807        1.337568       -0.000000  
    4        -10.531074       -3.565296       -0.000000  
 --------------------------------------------------------
 Analytic gradient from two-electron contribution:   CPU 59.66 s  wall 48.21 s

 Total ccman2 time:   CPU 183.10 s  wall 112.03 s


 --------------------------------------------------------------

                    Orbital Energies (a.u.)
 --------------------------------------------------------------

 Alpha MOs
 -- Occupied --
-26.326 -15.766 -15.676  -1.649  -1.405  -0.946  -0.775  -0.719
 -0.712  -0.622  -0.547  -0.492
 -- Virtual --
  0.040   0.081   0.139   0.153   0.164   0.185   0.209   0.232
  0.240   0.241   0.312   0.328   0.364   0.369   0.436   0.534
  0.603   0.694   0.869   0.918   0.938   0.994   1.008   1.096
  1.244   1.391   1.465   1.543   1.552   1.611   1.707   1.906
  2.090   2.177   2.211   2.267   2.520   2.648   2.669   2.857
  3.035   3.036   3.252   3.421   4.037   4.056   4.196   4.218
  4.288   4.293   4.420   4.494   4.734   5.197   5.586   6.909
  6.964   7.178  36.597  37.099  68.744
 --------------------------------------------------------------

          Ground-State Mulliken Net Atomic Charges

     Atom                 Charge (a.u.)
  ----------------------------------------
      1 N                    -0.065225
      2 N                    -0.100650
      3 H                     0.228674
      4 F                    -0.062799
  ----------------------------------------
  Sum of atomic charges =     0.000000

 -----------------------------------------------------------------
                    Cartesian Multipole Moments
 -----------------------------------------------------------------
    Charge (ESU x 10^10)
                 0.0000
    Dipole Moment (Debye)
         X      -2.5383      Y      -0.8494      Z      -0.0000
       Tot       2.6766
    Quadrupole Moments (Debye-Ang)
        XX     -13.6010     XY       1.3368     YY     -18.5786
        XZ      -0.0000     YZ       0.0000     ZZ     -16.1342
    Octopole Moments (Debye-Ang^2)
       XXX      -4.8656    XXY      -2.1825    XYY       2.7951
       YYY       0.7181    XXZ       0.0000    XYZ      -0.0000
       YYZ      -0.0000    XZZ       1.5964    YZZ       0.0754
       ZZZ      -0.0000
    Hexadecapole Moments (Debye-Ang^3)
      XXXX     -77.0297   XXXY       5.6474   XXYY     -21.1618
      XYYY       2.7993   YYYY     -32.3426   XXXZ      -0.0000
      XXYZ       0.0000   XYYZ      -0.0000   YYYZ       0.0000
      XXZZ     -18.0625   XYZZ       0.5700   YYZZ      -7.2556
      XZZZ       0.0000   YZZZ       0.0000   ZZZZ     -13.2241
 -----------------------------------------------------------------
 DrvMan completing analytic gradient of the correlated energy
 Correlated dipole moment
            1
    1  -0.9986384
    2  -0.3341850
    3  -0.0000000
 Energy read as -209.433996859
 Full Analytical Gradient: (in a.u., or Hartree/Bohr)
             1             2             3             4
    1   -0.00068201    0.00032828    0.00030529    0.00004844
    2    0.00081172   -0.00100897    0.00024386   -0.00004660
    3   -0.00000000    0.00000000   -0.00000000    0.00000000
 Gradient time:  CPU 0.24 s  wall 1.94 s
 ----------------------------------------------------------------
             Standard Nuclear Orientation (Angstroms)
    I     Atom           X                Y                Z
 ----------------------------------------------------------------
    1      N      -0.1362068769    -0.5055532914    -0.0000000000
    2      N      -1.0111980749     0.3381479566     0.0010000000
    3      H      -1.8819265159    -0.2080507811     0.0000000000
    4      F       1.1015290198     0.1533209028    -0.0000000000
 ----------------------------------------------------------------
 Nuclear Repulsion Energy =    68.1084459220 hartrees
 There are       12 alpha and       12 beta electrons

                       Distance Matrix (Angstroms)
             N (  1)   N (  2)   H (  3)
   N (  2)  1.215501
   H (  3)  1.770888  1.027863
   F (  4)  1.402179  2.120797  3.005261

 Requested basis set is 6-311++G(d,p)
 There are 23 shells and 73 basis functions
 A cutoff of  1.0D-14 yielded    276 shell pairs
 There are      2806 function pairs (      3046 Cartesian)
 Smallest overlap matrix eigenvalue = 2.38E-04
 Guess MOs from SCF MO coefficient file

 -----------------------------------------------------------------------
  General SCF calculation program by
  Eric Jon Sundstrom, Paul Horn, Yuezhi Mao, Dmitri Zuev, Alec White,
  David Stuck, Shaama M.S., Shane Yost, Joonho Lee, David Small,
  Daniel Levine, Susi Lehtola, Hugh Burton, Evgeny Epifanovsky
 -----------------------------------------------------------------------
 Hartree-Fock
 using 4 threads for integral computing
 -------------------------------------------------------
 OpenMP Integral computing Module                
 Release: version 2.0, May 2017, Q-Chem Inc. Pleasanton 
 -------------------------------------------------------
 A restricted SCF calculation will be
 performed using DIIS
 SCF converges when DIIS error is below 1.0e-08
 ---------------------------------------
  Cycle       Energy         DIIS error
 ---------------------------------------
    1    -208.8639905822      4.17e-05  
    2    -208.8639918639      1.15e-05  
    3    -208.8639920239      5.67e-06  
    4    -208.8639920599      2.46e-06  
    5    -208.8639920726      1.36e-06  
    6    -208.8639920792      6.12e-07  
    7    -208.8639920808      2.26e-07  
    8    -208.8639920809      8.04e-08  
    9    -208.8639920809      2.77e-08  
   10    -208.8639920809      6.95e-09  Convergence criterion met
 ---------------------------------------
 SCF time:   CPU 1.69s  wall 2.00s 
 SCF   energy in the final basis set =     -208.8639920809
 Total energy in the final basis set =     -208.8639920809


 ------------------------------------------------------------------------------

   CCMAN2: suite of methods based on coupled cluster
           and equation of motion theories.

   Components:
   * libvmm-1.3-trunk
     by Evgeny Epifanovsky, Ilya Kaliman.
   * libtensor-2.5-trunk
     by Evgeny Epifanovsky, Michael Wormit, Dmitry Zuev, Sam Manzer, 
        Ilya Kaliman.
   * libcc-2.5-trunk
     by Evgeny Epifanovsky, Arik Landau, Tomasz Kus, Kirill Khistyaev, 
        Dmitry Zuev, Prashant Manohar, Xintian Feng, Anna Krylov, 
        Matthew Goldey, Alec White, Thomas Jagau, Kaushik Nanda, 
        Anastasia Gunina, Alexander Kunitsa, Joonho Lee.

   CCMAN original authors:
   Anna I. Krylov, C. David Sherrill, Steven R. Gwaltney,
   Edward F. C. Byrd (2000)
   Sergey V. Levchenko, Lyudmila V. Slipchenko, Tao Wang,
   Ana-Maria C. Cristian (2003)
   Piotr A. Pieniazek, C. Melania Oana, Evgeny Epifanovsky (2007)
   Prashant Manohar (2009)

 ------------------------------------------------------------------------------


 Allocating and initializing 3808MB of RAM...
 Calculation will run on 4 cores.


 Alpha MOs, Restricted
 -- Occupied --                  
-26.326 -15.766 -15.676  -1.649  -1.404  -0.946  -0.775  -0.719
  1 A     2 A     3 A     4 A     5 A     6 A     7 A     8 A                  
 -0.712  -0.622  -0.547  -0.492
  9 A    10 A    11 A    12 A                                                  
 -- Virtual --                   
  0.040   0.081   0.139   0.153   0.164   0.185   0.209   0.232
 13 A    14 A    15 A    16 A    17 A    18 A    19 A    20 A                  
  0.240   0.241   0.312   0.328   0.364   0.369   0.436   0.534
 21 A    22 A    23 A    24 A    25 A    26 A    27 A    28 A                  
  0.603   0.694   0.869   0.918   0.938   0.994   1.008   1.096
 29 A    30 A    31 A    32 A    33 A    34 A    35 A    36 A                  
  1.244   1.391   1.465   1.543   1.552   1.611   1.707   1.905
 37 A    38 A    39 A    40 A    41 A    42 A    43 A    44 A                  
  2.090   2.178   2.212   2.266   2.520   2.647   2.668   2.857
 45 A    46 A    47 A    48 A    49 A    50 A    51 A    52 A                  
  3.035   3.035   3.251   3.420   4.036   4.056   4.196   4.218
 53 A    54 A    55 A    56 A    57 A    58 A    59 A    60 A                  
  4.288   4.293   4.420   4.493   4.734   5.196   5.585   6.909
 61 A    62 A    63 A    64 A    65 A    66 A    67 A    68 A                  
  6.964   7.178  36.597  37.096  68.744
 69 A    70 A    71 A    72 A    73 A                                          

 Beta MOs, Restricted
 -- Occupied --                  
-26.326 -15.766 -15.676  -1.649  -1.404  -0.946  -0.775  -0.719
  1 A     2 A     3 A     4 A     5 A     6 A     7 A     8 A                  
 -0.712  -0.622  -0.547  -0.492
  9 A    10 A    11 A    12 A                                                  
 -- Virtual --                   
  0.040   0.081   0.139   0.153   0.164   0.185   0.209   0.232
 13 A    14 A    15 A    16 A    17 A    18 A    19 A    20 A                  
  0.240   0.241   0.312   0.328   0.364   0.369   0.436   0.534
 21 A    22 A    23 A    24 A    25 A    26 A    27 A    28 A                  
  0.603   0.694   0.869   0.918   0.938   0.994   1.008   1.096
 29 A    30 A    31 A    32 A    33 A    34 A    35 A    36 A                  
  1.244   1.391   1.465   1.543   1.552   1.611   1.707   1.905
 37 A    38 A    39 A    40 A    41 A    42 A    43 A    44 A                  
  2.090   2.178   2.212   2.266   2.520   2.647   2.668   2.857
 45 A    46 A    47 A    48 A    49 A    50 A    51 A    52 A                  
  3.035   3.035   3.251   3.420   4.036   4.056   4.196   4.218
 53 A    54 A    55 A    56 A    57 A    58 A    59 A    60 A                  
  4.288   4.293   4.420   4.493   4.734   5.196   5.585   6.909
 61 A    62 A    63 A    64 A    65 A    66 A    67 A    68 A                  
  6.964   7.178  36.597  37.096  68.744
 69 A    70 A    71 A    72 A    73 A                                          

 Occupation and symmetry of molecular orbitals

 Point group: C1 (1 irreducible representation).

                           A     All 
 -------------------------------------
 All molecular orbitals:
  - Alpha                  73    73  
  - Beta                   73    73  
 -------------------------------------
 Alpha orbitals:
  - Frozen occupied        3     3   
  - Active occupied        9     9   
  - Active virtual         61    61  
  - Frozen virtual         0     0   
 -------------------------------------
 Beta orbitals:
  - Frozen occupied        3     3   
  - Active occupied        9     9   
  - Active virtual         61    61  
  - Frozen virtual         0     0   
 -------------------------------------

 Import integrals:   CPU 0.00 s  wall 0.00 s

 Import integrals:   CPU 3.94 s  wall 13.42 s

 MP2 amplitudes:   CPU 0.03 s  wall 0.33 s

Running a double precision version
           CCSD T amplitudes will be solved using DIIS.

           Start     Size      MaxIter   EConv     TConv     
           3         7         100       1.00e-07  1.00e-05  
 ------------------------------------------------------------------------------
           Energy (a.u.)   Ediff      Tdiff       Comment
 ------------------------------------------------------------------------------
          -209.42554992                           
     1    -209.41129608   1.43e-02   6.40e-01     
     2    -209.43200012   2.07e-02   8.58e-02     
     3    -209.43076590   1.23e-03   3.82e-02     
     4    -209.43301926   2.25e-03   1.44e-02     Switched to DIIS steps.
     5    -209.43389768   8.78e-04   1.06e-02     
     6    -209.43398072   8.30e-05   2.42e-03     
     7    -209.43398926   8.54e-06   1.11e-03     
     8    -209.43399313   3.87e-06   3.92e-04     
     9    -209.43399724   4.11e-06   2.45e-04     
    10    -209.43399762   3.79e-07   5.29e-05     
    11    -209.43399773   1.06e-07   1.91e-05     
    12    -209.43399775   1.87e-08   1.02e-05     
    13    -209.43399771   3.37e-08   2.26e-06     
 ------------------------------------------------------------------------------
          -209.43399771                           CCSD T converged.

End of double precision
 SCF energy                 = -208.86399208
 MP2 energy                 = -209.42554992
 CCSD correlation energy     =   -0.57000563
 CCSD total energy           = -209.43399771

 CCSD  T1^2 = 0.0111  T2^2 = 0.1736  Leading amplitudes:

 Amplitude    Orbitals with energies
 -0.0256       9 (A) A                   ->    14 (A) A                   
              -0.7123                          0.0805                     
 -0.0256       9 (A) B                   ->    14 (A) B                   
              -0.7123                          0.0805                     
 -0.0214       11 (A) A                  ->    14 (A) A                   
              -0.5473                          0.0805                     
 -0.0214       11 (A) B                  ->    14 (A) B                   
              -0.5473                          0.0805                     

 Amplitude    Orbitals with energies
 -0.0973       11 (A) A      11 (A) B    ->    14 (A) A      14 (A) B     
              -0.5473       -0.5473            0.0805        0.0805       
  0.0973       11 (A) A      11 (A) B    ->    14 (A) B      14 (A) A     
              -0.5473       -0.5473            0.0805        0.0805       
  0.0973       11 (A) B      11 (A) A    ->    14 (A) A      14 (A) B     
              -0.5473       -0.5473            0.0805        0.0805       
 -0.0973       11 (A) B      11 (A) A    ->    14 (A) B      14 (A) A     
              -0.5473       -0.5473            0.0805        0.0805       

 Computing CCSD intemediates for later calculations in double precision
 Finished.

Running a double precision version
           CCSD Lambda amplitudes will be solved using DIIS.
           Start     Size      MaxIter   EConv     LConv     
           3         7         100       1.00e-07  1.00e-05  
 ------------------------------------------------------------------------------
            Enorm      Ldiff       Comment
 ------------------------------------------------------------------------------
     1     4.53e-02   2.87e-02     
     2     1.49e-02   6.10e-03     
     3     6.31e-03   7.98e-04     
     4     3.34e-03   1.10e-03     Switched to DIIS steps.
     5     1.16e-03   6.64e-04     
     6     5.99e-04   1.71e-04     
     7     1.95e-04   5.38e-05     
     8     7.43e-05   1.70e-06     
     9     1.93e-05   6.64e-06     
    10     7.73e-06   1.13e-06     
    11     3.34e-06   2.35e-07     
    12     1.24e-06   3.30e-08     
    13     5.99e-07   2.16e-08     
    14     2.57e-07   9.00e-09     
    15     1.10e-07   6.91e-10     
    16     5.53e-08   2.99e-09     
 ------------------------------------------------------------------------------
                                   CCSD Lambda converged.

 Computing density matrices in double precision...
           Orbital response amplitudes will be solved using DIIS.
           Start     Size      MaxIter   EConv     LConv     
           3         7         100       1.00e-06  1.00e-06  
 ------------------------------------------------------------------------------
            Enorm      Ldiff       Comment
 ------------------------------------------------------------------------------
     1     7.83e-02   2.50e-03     
     2     6.63e-02   1.24e-02     
     3     7.62e-02   2.14e-02     
     4     1.13e-02   2.98e-02     Switched to DIIS steps.
     5     1.98e-03   1.69e-03     
     6     1.02e-03   6.12e-04     
     7     2.32e-04   4.70e-05     
     8     3.02e-05   2.66e-05     
     9     5.33e-06   3.14e-06     
    10     1.93e-06   6.67e-07     
    11     4.38e-07   1.82e-08     
 ------------------------------------------------------------------------------
                                   Orbital response converged.

 Computing density matrices... Done.
 CCSD calculation:   CPU 117.63 s  wall 33.82 s

Current path: /canmo/ccsd/grad/
/g1_bb_aa
/g1_bb_bb
/g1_o1o1
/g1_o1o2
/g1_o1v1
/g1_o2v1
/g1_v1v1
/g1p_bb_aa
/g1p_bb_bb
/g1s_bb_aa
/g1s_bb_bb
/g2_o1o1o1o1
/g2_o1o1o1v1
/g2_o1o1v1v1
/g2_o1v1o1v1
/g2_o1v1v1v1
/g2_v1v1v1v1
/w_bb_aa
/w_bb_bb
 Transferring MO TPDM to AO TPDM
 Transferring g2_o1o1o1o1
 Transferring g2_o1o1o1v1
 Transferring g2_o1o1v1v1
 Transferring g2_o1v1o1v1
 Transferring g2_o1v1v1v1
 Transferring g2_v1v1v1v1
 Adding separable TPDM
 Computing TPDM gradient
 --------------------------------------------------------
 2e gradient
  Atom          X               Y               Z
 --------------------------------------------------------
    1         -2.097006       12.830762        0.009410  
    2          9.294516      -10.606402       -0.015217  
    3          3.333079        1.340790        0.003587  
    4        -10.530588       -3.565150        0.002220  
 --------------------------------------------------------
 --------------------------------------------------------
 Final gradient
  Atom          X               Y               Z
 --------------------------------------------------------
    1         -2.097006       12.830762        0.009410  
    2          9.294516      -10.606402       -0.015217  
    3          3.333079        1.340790        0.003587  
    4        -10.530588       -3.565150        0.002220  
 --------------------------------------------------------
 Analytic gradient from two-electron contribution:   CPU 59.47 s  wall 47.39 s

 Total ccman2 time:   CPU 183.11 s  wall 103.01 s


 --------------------------------------------------------------

                    Orbital Energies (a.u.)
 --------------------------------------------------------------

 Alpha MOs
 -- Occupied --
-26.326 -15.766 -15.676  -1.649  -1.404  -0.946  -0.775  -0.719
 -0.712  -0.622  -0.547  -0.492
 -- Virtual --
  0.040   0.081   0.139   0.153   0.164   0.185   0.209   0.232
  0.240   0.241   0.312   0.328   0.364   0.369   0.436   0.534
  0.603   0.694   0.869   0.918   0.938   0.994   1.008   1.096
  1.244   1.391   1.465   1.543   1.552   1.611   1.707   1.905
  2.090   2.178   2.212   2.266   2.520   2.647   2.668   2.857
  3.035   3.035   3.251   3.420   4.036   4.056   4.196   4.218
  4.288   4.293   4.420   4.493   4.734   5.196   5.585   6.909
  6.964   7.178  36.597  37.096  68.744
 --------------------------------------------------------------

          Ground-State Mulliken Net Atomic Charges

     Atom                 Charge (a.u.)
  ----------------------------------------
      1 N                    -0.064998
      2 N                    -0.100606
      3 H                     0.228401
      4 F                    -0.062797
  ----------------------------------------
  Sum of atomic charges =     0.000000

 -----------------------------------------------------------------
                    Cartesian Multipole Moments
 -----------------------------------------------------------------
    Charge (ESU x 10^10)
                 0.0000
    Dipole Moment (Debye)
         X      -2.5357      Y      -0.8498      Z      -0.0007
       Tot       2.6744
    Quadrupole Moments (Debye-Ang)
        XX     -13.6052     XY       1.3364     YY     -18.5795
        XZ       0.0019     YZ      -0.0027     ZZ     -16.1360
    Octopole Moments (Debye-Ang^2)
       XXX      -4.8510    XXY      -2.1871    XYY       2.7984
       YYY       0.6993    XXZ      -0.0082    XYZ       0.0016
       YYZ      -0.0063    XZZ       1.5992    YZZ       0.0704
       ZZZ      -0.0163
    Hexadecapole Moments (Debye-Ang^3)
      XXXX     -77.0615   XXXY       5.6630   XXYY     -21.1678
      XYYY       2.8157   YYYY     -32.3661   XXXZ       0.0202
      XXYZ      -0.0039   XYYZ       0.0074   YYYZ      -0.0097
      XXZZ     -18.0661   XYZZ       0.5749   YYZZ      -7.2597
      XZZZ       0.0172   YZZZ      -0.0078   ZZZZ     -13.2266
 -----------------------------------------------------------------
 DrvMan completing analytic gradient of the correlated energy
 Correlated dipole moment
            1
    1  -0.9976319
    2  -0.3343559
    3  -0.0002644
 Energy read as -209.433997715
 Full Analytical Gradient: (in a.u., or Hartree/Bohr)
             1             2             3             4
    1   -0.00015875    0.00005529    0.00003823    0.00006523
    2   -0.00006744    0.00005441   -0.00004443    0.00005746
    3    0.00004670    0.00005404   -0.00005767   -0.00004308
 Gradient time:  CPU 0.25 s  wall 1.77 s
 ----------------------------------------------------------------
             Standard Nuclear Orientation (Angstroms)
    I     Atom           X                Y                Z
 ----------------------------------------------------------------
    1      N      -0.1362068769    -0.5055532914    -0.0000000000
    2      N      -1.0111980749     0.3381479566     0.0000000000
    3      H      -1.8809265159    -0.2080507811     0.0000000000
    4      F       1.1015290198     0.1533209028    -0.0000000000
 ----------------------------------------------------------------
 Nuclear Repulsion Energy =    68.1131174074 hartrees
 There are       12 alpha and       12 beta electrons

                       Distance Matrix (Angstroms)
             N (  1)   N (  2)   H (  3)
   N (  2)  1.215500
   H (  3)  1.769902  1.027015
   F (  4)  1.402179  2.120796  3.004269

 Requested basis set is 6-311++G(d,p)
 There are 23 shells and 73 basis functions
 A cutoff of  1.0D-14 yielded    276 shell pairs
 There are      2806 function pairs (      3046 Cartesian)
 Smallest overlap matrix eigenvalue = 2.38E-04
 Guess MOs from SCF MO coefficient file

 -----------------------------------------------------------------------
  General SCF calculation program by
  Eric Jon Sundstrom, Paul Horn, Yuezhi Mao, Dmitri Zuev, Alec White,
  David Stuck, Shaama M.S., Shane Yost, Joonho Lee, David Small,
  Daniel Levine, Susi Lehtola, Hugh Burton, Evgeny Epifanovsky
 -----------------------------------------------------------------------
 Hartree-Fock
 using 4 threads for integral computing
 -------------------------------------------------------
 OpenMP Integral computing Module                
 Release: version 2.0, May 2017, Q-Chem Inc. Pleasanton 
 -------------------------------------------------------
 A restricted SCF calculation will be
 performed using DIIS
 SCF converges when DIIS error is below 1.0e-08
 ---------------------------------------
  Cycle       Energy         DIIS error
 ---------------------------------------
    1    -208.8640110621      3.15e-05  
    2    -208.8640118355      8.77e-06  
    3    -208.8640119420      4.90e-06  
    4    -208.8640119674      2.18e-06  
    5    -208.8640119819      1.09e-06  
    6    -208.8640119873      4.30e-07  
    7    -208.8640119878      1.55e-07  
    8    -208.8640119878      3.30e-08  
    9    -208.8640119878      1.28e-08  
   10    -208.8640119878      4.41e-09  Convergence criterion met
 ---------------------------------------
 SCF time:   CPU 1.73s  wall 2.00s 
 SCF   energy in the final basis set =     -208.8640119878
 Total energy in the final basis set =     -208.8640119878


 ------------------------------------------------------------------------------

   CCMAN2: suite of methods based on coupled cluster
           and equation of motion theories.

   Components:
   * libvmm-1.3-trunk
     by Evgeny Epifanovsky, Ilya Kaliman.
   * libtensor-2.5-trunk
     by Evgeny Epifanovsky, Michael Wormit, Dmitry Zuev, Sam Manzer, 
        Ilya Kaliman.
   * libcc-2.5-trunk
     by Evgeny Epifanovsky, Arik Landau, Tomasz Kus, Kirill Khistyaev, 
        Dmitry Zuev, Prashant Manohar, Xintian Feng, Anna Krylov, 
        Matthew Goldey, Alec White, Thomas Jagau, Kaushik Nanda, 
        Anastasia Gunina, Alexander Kunitsa, Joonho Lee.

   CCMAN original authors:
   Anna I. Krylov, C. David Sherrill, Steven R. Gwaltney,
   Edward F. C. Byrd (2000)
   Sergey V. Levchenko, Lyudmila V. Slipchenko, Tao Wang,
   Ana-Maria C. Cristian (2003)
   Piotr A. Pieniazek, C. Melania Oana, Evgeny Epifanovsky (2007)
   Prashant Manohar (2009)

 ------------------------------------------------------------------------------


 Allocating and initializing 3808MB of RAM...
 Calculation will run on 4 cores.


 Alpha MOs, Restricted
 -- Occupied --                  
-26.326 -15.766 -15.676  -1.649  -1.405  -0.946  -0.775  -0.719
  1 A     2 A     3 A     4 A     5 A     6 A     7 A     8 A                  
 -0.712  -0.622  -0.547  -0.492
  9 A    10 A    11 A    12 A                                                  
 -- Virtual --                   
  0.040   0.081   0.139   0.153   0.164   0.185   0.209   0.232
 13 A    14 A    15 A    16 A    17 A    18 A    19 A    20 A                  
  0.240   0.241   0.312   0.328   0.364   0.369   0.436   0.534
 21 A    22 A    23 A    24 A    25 A    26 A    27 A    28 A                  
  0.603   0.694   0.869   0.918   0.938   0.994   1.008   1.096
 29 A    30 A    31 A    32 A    33 A    34 A    35 A    36 A                  
  1.244   1.391   1.465   1.543   1.552   1.611   1.707   1.905
 37 A    38 A    39 A    40 A    41 A    42 A    43 A    44 A                  
  2.091   2.178   2.212   2.267   2.520   2.648   2.668   2.857
 45 A    46 A    47 A    48 A    49 A    50 A    51 A    52 A                  
  3.035   3.035   3.251   3.421   4.036   4.056   4.196   4.218
 53 A    54 A    55 A    56 A    57 A    58 A    59 A    60 A                  
  4.288   4.293   4.420   4.493   4.734   5.197   5.586   6.909
 61 A    62 A    63 A    64 A    65 A    66 A    67 A    68 A                  
  6.964   7.178  36.597  37.096  68.744
 69 A    70 A    71 A    72 A    73 A                                          

 Beta MOs, Restricted
 -- Occupied --                  
-26.326 -15.766 -15.676  -1.649  -1.405  -0.946  -0.775  -0.719
  1 A     2 A     3 A     4 A     5 A     6 A     7 A     8 A                  
 -0.712  -0.622  -0.547  -0.492
  9 A    10 A    11 A    12 A                                                  
 -- Virtual --                   
  0.040   0.081   0.139   0.153   0.164   0.185   0.209   0.232
 13 A    14 A    15 A    16 A    17 A    18 A    19 A    20 A                  
  0.240   0.241   0.312   0.328   0.364   0.369   0.436   0.534
 21 A    22 A    23 A    24 A    25 A    26 A    27 A    28 A                  
  0.603   0.694   0.869   0.918   0.938   0.994   1.008   1.096
 29 A    30 A    31 A    32 A    33 A    34 A    35 A    36 A                  
  1.244   1.391   1.465   1.543   1.552   1.611   1.707   1.905
 37 A    38 A    39 A    40 A    41 A    42 A    43 A    44 A                  
  2.091   2.178   2.212   2.267   2.520   2.648   2.668   2.857
 45 A    46 A    47 A    48 A    49 A    50 A    51 A    52 A                  
  3.035   3.035   3.251   3.421   4.036   4.056   4.196   4.218
 53 A    54 A    55 A    56 A    57 A    58 A    59 A    60 A                  
  4.288   4.293   4.420   4.493   4.734   5.197   5.586   6.909
 61 A    62 A    63 A    64 A    65 A    66 A    67 A    68 A                  
  6.964   7.178  36.597  37.096  68.744
 69 A    70 A    71 A    72 A    73 A                                          

 Occupation and symmetry of molecular orbitals

 Point group: C1 (1 irreducible representation).

                           A     All 
 -------------------------------------
 All molecular orbitals:
  - Alpha                  73    73  
  - Beta                   73    73  
 -------------------------------------
 Alpha orbitals:
  - Frozen occupied        3     3   
  - Active occupied        9     9   
  - Active virtual         61    61  
  - Frozen virtual         0     0   
 -------------------------------------
 Beta orbitals:
  - Frozen occupied        3     3   
  - Active occupied        9     9   
  - Active virtual         61    61  
  - Frozen virtual         0     0   
 -------------------------------------

 Import integrals:   CPU 0.00 s  wall 0.00 s

 Import integrals:   CPU 4.02 s  wall 34.74 s

 MP2 amplitudes:   CPU 0.03 s  wall 0.16 s

Running a double precision version
           CCSD T amplitudes will be solved using DIIS.

           Start     Size      MaxIter   EConv     TConv     
           3         7         100       1.00e-07  1.00e-05  
 ------------------------------------------------------------------------------
           Energy (a.u.)   Ediff      Tdiff       Comment
 ------------------------------------------------------------------------------
          -209.42554989                           
     1    -209.41129996   1.42e-02   6.40e-01     
     2    -209.43200038   2.07e-02   8.58e-02     
     3    -209.43076618   1.23e-03   3.82e-02     
     4    -209.43301894   2.25e-03   1.44e-02     Switched to DIIS steps.
     5    -209.43389708   8.78e-04   1.06e-02     
     6    -209.43398009   8.30e-05   2.42e-03     
     7    -209.43398864   8.54e-06   1.11e-03     
     8    -209.43399251   3.88e-06   3.92e-04     
     9    -209.43399662   4.11e-06   2.45e-04     
    10    -209.43399700   3.79e-07   5.29e-05     
    11    -209.43399711   1.05e-07   1.90e-05     
    12    -209.43399713   1.89e-08   1.02e-05     
    13    -209.43399709   3.37e-08   2.26e-06     
 ------------------------------------------------------------------------------
          -209.43399709                           CCSD T converged.

End of double precision
 SCF energy                 = -208.86401199
 MP2 energy                 = -209.42554989
 CCSD correlation energy     =   -0.56998511
 CCSD total energy           = -209.43399709

 CCSD  T1^2 = 0.0111  T2^2 = 0.1736  Leading amplitudes:

 Amplitude    Orbitals with energies
 -0.0256       9 (A) A                   ->    14 (A) A                   
              -0.7124                          0.0805                     
 -0.0256       9 (A) B                   ->    14 (A) B                   
              -0.7124                          0.0805                     
 -0.0214       11 (A) A                  ->    14 (A) A                   
              -0.5473                          0.0805                     
 -0.0214       11 (A) B                  ->    14 (A) B                   
              -0.5473                          0.0805                     

 Amplitude    Orbitals with energies
 -0.0973       11 (A) A      11 (A) B    ->    14 (A) A      14 (A) B     
              -0.5473       -0.5473            0.0805        0.0805       
  0.0973       11 (A) A      11 (A) B    ->    14 (A) B      14 (A) A     
              -0.5473       -0.5473            0.0805        0.0805       
  0.0973       11 (A) B      11 (A) A    ->    14 (A) A      14 (A) B     
              -0.5473       -0.5473            0.0805        0.0805       
 -0.0973       11 (A) B      11 (A) A    ->    14 (A) B      14 (A) A     
              -0.5473       -0.5473            0.0805        0.0805       

 Computing CCSD intemediates for later calculations in double precision
 Finished.

Running a double precision version
           CCSD Lambda amplitudes will be solved using DIIS.
           Start     Size      MaxIter   EConv     LConv     
           3         7         100       1.00e-07  1.00e-05  
 ------------------------------------------------------------------------------
            Enorm      Ldiff       Comment
 ------------------------------------------------------------------------------
     1     4.53e-02   2.87e-02     
     2     1.49e-02   6.10e-03     
     3     6.30e-03   7.98e-04     
     4     3.34e-03   1.10e-03     Switched to DIIS steps.
     5     1.16e-03   6.64e-04     
     6     5.99e-04   1.71e-04     
     7     1.95e-04   5.38e-05     
     8     7.42e-05   1.69e-06     
     9     1.93e-05   6.63e-06     
    10     7.72e-06   1.13e-06     
    11     3.34e-06   2.35e-07     
    12     1.24e-06   3.31e-08     
    13     5.97e-07   2.14e-08     
    14     2.56e-07   9.06e-09     
    15     1.09e-07   7.16e-10     
    16     5.50e-08   2.99e-09     
 ------------------------------------------------------------------------------
                                   CCSD Lambda converged.

 Computing density matrices in double precision...
           Orbital response amplitudes will be solved using DIIS.
           Start     Size      MaxIter   EConv     LConv     
           3         7         100       1.00e-06  1.00e-06  
 ------------------------------------------------------------------------------
            Enorm      Ldiff       Comment
 ------------------------------------------------------------------------------
     1     7.83e-02   2.50e-03     
     2     6.63e-02   1.24e-02     
     3     7.62e-02   2.14e-02     
     4     1.13e-02   2.98e-02     Switched to DIIS steps.
     5     1.98e-03   1.69e-03     
     6     1.02e-03   6.12e-04     
     7     2.32e-04   4.68e-05     
     8     3.02e-05   2.66e-05     
     9     5.33e-06   3.13e-06     
    10     1.93e-06   6.67e-07     
    11     4.38e-07   1.81e-08     
 ------------------------------------------------------------------------------
                                   Orbital response converged.

 Computing density matrices... Done.
 CCSD calculation:   CPU 117.45 s  wall 34.12 s

Current path: /canmo/ccsd/grad/
/g1_bb_aa
/g1_bb_bb
/g1_o1o1
/g1_o1o2
/g1_o1v1
/g1_o2v1
/g1_v1v1
/g1p_bb_aa
/g1p_bb_bb
/g1s_bb_aa
/g1s_bb_bb
/g2_o1o1o1o1
/g2_o1o1o1v1
/g2_o1o1v1v1
/g2_o1v1o1v1
/g2_o1v1v1v1
/g2_v1v1v1v1
/w_bb_aa
/w_bb_bb
 Transferring MO TPDM to AO TPDM
 Transferring g2_o1o1o1o1
 Transferring g2_o1o1o1v1
 Transferring g2_o1o1v1v1
 Transferring g2_o1v1o1v1
 Transferring g2_o1v1v1v1
 Transferring g2_v1v1v1v1
 Adding separable TPDM
 Computing TPDM gradient
 --------------------------------------------------------
 2e gradient
  Atom          X               Y               Z
 --------------------------------------------------------
    1         -2.096927       12.831072        0.000000  
    2          9.294198      -10.608754        0.000000  
    3          3.333558        1.343192       -0.000000  
    4        -10.530829       -3.565510       -0.000000  
 --------------------------------------------------------
 --------------------------------------------------------
 Final gradient
  Atom          X               Y               Z
 --------------------------------------------------------
    1         -2.096927       12.831072        0.000000  
    2          9.294198      -10.608754        0.000000  
    3          3.333558        1.343192       -0.000000  
    4        -10.530829       -3.565510       -0.000000  
 --------------------------------------------------------
 Analytic gradient from two-electron contribution:   CPU 59.68 s  wall 57.11 s

 Total ccman2 time:   CPU 182.88 s  wall 135.13 s


 --------------------------------------------------------------

                    Orbital Energies (a.u.)
 --------------------------------------------------------------

 Alpha MOs
 -- Occupied --
-26.326 -15.766 -15.676  -1.649  -1.405  -0.946  -0.775  -0.719
 -0.712  -0.622  -0.547  -0.492
 -- Virtual --
  0.040   0.081   0.139   0.153   0.164   0.185   0.209   0.232
  0.240   0.241   0.312   0.328   0.364   0.369   0.436   0.534
  0.603   0.694   0.869   0.918   0.938   0.994   1.008   1.096
  1.244   1.391   1.465   1.543   1.552   1.611   1.707   1.905
  2.091   2.178   2.212   2.267   2.520   2.648   2.668   2.857
  3.035   3.035   3.251   3.421   4.036   4.056   4.196   4.218
  4.288   4.293   4.420   4.493   4.734   5.197   5.586   6.909
  6.964   7.178  36.597  37.096  68.744
 --------------------------------------------------------------

          Ground-State Mulliken Net Atomic Charges

     Atom                 Charge (a.u.)
  ----------------------------------------
      1 N                    -0.064918
      2 N                    -0.100616
      3 H                     0.228393
      4 F                    -0.062858
  ----------------------------------------
  Sum of atomic charges =     0.000000

 -----------------------------------------------------------------
                    Cartesian Multipole Moments
 -----------------------------------------------------------------
    Charge (ESU x 10^10)
                -0.0000
    Dipole Moment (Debye)
         X      -2.5347      Y      -0.8501      Z      -0.0000
       Tot       2.6735
    Quadrupole Moments (Debye-Ang)
        XX     -13.6091     XY       1.3365     YY     -18.5784
        XZ      -0.0000     YZ      -0.0000     ZZ     -16.1352
    Octopole Moments (Debye-Ang^2)
       XXX      -4.8422    XXY      -2.1867    XYY       2.7966
       YYY       0.6992    XXZ       0.0000    XYZ       0.0000
       YYZ      -0.0000    XZZ       1.5973    YZZ       0.0702
       ZZZ      -0.0000
    Hexadecapole Moments (Debye-Ang^3)
      XXXX     -77.0759   XXXY       5.6616   XXYY     -21.1632
      XYYY       2.8166   YYYY     -32.3642   XXXZ      -0.0000
      XXYZ      -0.0000   XYYZ       0.0000   YYYZ      -0.0000
      XXZZ     -18.0613   XYZZ       0.5753   YYZZ      -7.2592
      XZZZ      -0.0000   YZZZ      -0.0000   ZZZZ     -13.2254
 -----------------------------------------------------------------
 DrvMan completing analytic gradient of the correlated energy
 Correlated dipole moment
            1
    1  -0.9972470
    2  -0.3344535
    3  -0.0000000
 Energy read as -209.433997093
 Full Analytical Gradient: (in a.u., or Hartree/Bohr)
             1             2             3             4
    1   -0.00025446   -0.00048249    0.00067195    0.00006499
    2   -0.00011884   -0.00021353    0.00025566    0.00007671
    3   -0.00000000   -0.00000000    0.00000000    0.00000000
 Gradient time:  CPU 0.26 s  wall 1.63 s
 ----------------------------------------------------------------
             Standard Nuclear Orientation (Angstroms)
    I     Atom           X                Y                Z
 ----------------------------------------------------------------
    1      N      -0.1362068769    -0.5055532914    -0.0000000000
    2      N      -1.0111980749     0.3381479566     0.0000000000
    3      H      -1.8829265159    -0.2080507811     0.0000000000
    4      F       1.1015290198     0.1533209028    -0.0000000000
 ----------------------------------------------------------------
 Nuclear Repulsion Energy =    68.1038013349 hartrees
 There are       12 alpha and       12 beta electrons

                       Distance Matrix (Angstroms)
             N (  1)   N (  2)   H (  3)
   N (  2)  1.215500
   H (  3)  1.771874  1.028710
   F (  4)  1.402179  2.120796  3.006254

 Requested basis set is 6-311++G(d,p)
 There are 23 shells and 73 basis functions
 A cutoff of  1.0D-14 yielded    276 shell pairs
 There are      2806 function pairs (      3046 Cartesian)
 Smallest overlap matrix eigenvalue = 2.38E-04
 Guess MOs from SCF MO coefficient file

 -----------------------------------------------------------------------
  General SCF calculation program by
  Eric Jon Sundstrom, Paul Horn, Yuezhi Mao, Dmitri Zuev, Alec White,
  David Stuck, Shaama M.S., Shane Yost, Joonho Lee, David Small,
  Daniel Levine, Susi Lehtola, Hugh Burton, Evgeny Epifanovsky
 -----------------------------------------------------------------------
 Hartree-Fock
 using 4 threads for integral computing
 -------------------------------------------------------
 OpenMP Integral computing Module                
 Release: version 2.0, May 2017, Q-Chem Inc. Pleasanton 
 -------------------------------------------------------
 A restricted SCF calculation will be
 performed using DIIS
 SCF converges when DIIS error is below 1.0e-08
 ---------------------------------------
  Cycle       Energy         DIIS error
 ---------------------------------------
    1    -208.8639704179      3.69e-05  
    2    -208.8639711236      9.54e-06  
    3    -208.8639711682      6.01e-06  
    4    -208.8639711883      1.04e-06  
    5    -208.8639711898      3.50e-07  
    6    -208.8639711900      1.55e-07  
    7    -208.8639711900      6.78e-08  
    8    -208.8639711900      2.40e-08  
    9    -208.8639711900      7.38e-09  Convergence criterion met
 ---------------------------------------
 SCF time:   CPU 1.59s  wall 3.00s 
 SCF   energy in the final basis set =     -208.8639711900
 Total energy in the final basis set =     -208.8639711900


 ------------------------------------------------------------------------------

   CCMAN2: suite of methods based on coupled cluster
           and equation of motion theories.

   Components:
   * libvmm-1.3-trunk
     by Evgeny Epifanovsky, Ilya Kaliman.
   * libtensor-2.5-trunk
     by Evgeny Epifanovsky, Michael Wormit, Dmitry Zuev, Sam Manzer, 
        Ilya Kaliman.
   * libcc-2.5-trunk
     by Evgeny Epifanovsky, Arik Landau, Tomasz Kus, Kirill Khistyaev, 
        Dmitry Zuev, Prashant Manohar, Xintian Feng, Anna Krylov, 
        Matthew Goldey, Alec White, Thomas Jagau, Kaushik Nanda, 
        Anastasia Gunina, Alexander Kunitsa, Joonho Lee.

   CCMAN original authors:
   Anna I. Krylov, C. David Sherrill, Steven R. Gwaltney,
   Edward F. C. Byrd (2000)
   Sergey V. Levchenko, Lyudmila V. Slipchenko, Tao Wang,
   Ana-Maria C. Cristian (2003)
   Piotr A. Pieniazek, C. Melania Oana, Evgeny Epifanovsky (2007)
   Prashant Manohar (2009)

 ------------------------------------------------------------------------------


 Allocating and initializing 3808MB of RAM...
 Calculation will run on 4 cores.


 Alpha MOs, Restricted
 -- Occupied --                  
-26.326 -15.766 -15.676  -1.649  -1.404  -0.946  -0.775  -0.719
  1 A     2 A     3 A     4 A     5 A     6 A     7 A     8 A                  
 -0.712  -0.622  -0.547  -0.492
  9 A    10 A    11 A    12 A                                                  
 -- Virtual --                   
  0.040   0.081   0.139   0.153   0.164   0.185   0.209   0.232
 13 A    14 A    15 A    16 A    17 A    18 A    19 A    20 A                  
  0.240   0.240   0.312   0.328   0.364   0.369   0.436   0.534
 21 A    22 A    23 A    24 A    25 A    26 A    27 A    28 A                  
  0.603   0.694   0.869   0.918   0.938   0.994   1.008   1.096
 29 A    30 A    31 A    32 A    33 A    34 A    35 A    36 A                  
  1.244   1.391   1.465   1.543   1.552   1.611   1.707   1.905
 37 A    38 A    39 A    40 A    41 A    42 A    43 A    44 A                  
  2.090   2.177   2.211   2.265   2.520   2.647   2.668   2.858
 45 A    46 A    47 A    48 A    49 A    50 A    51 A    52 A                  
  3.034   3.035   3.251   3.419   4.036   4.056   4.196   4.218
 53 A    54 A    55 A    56 A    57 A    58 A    59 A    60 A                  
  4.288   4.293   4.420   4.493   4.733   5.195   5.585   6.909
 61 A    62 A    63 A    64 A    65 A    66 A    67 A    68 A                  
  6.964   7.178  36.597  37.096  68.744
 69 A    70 A    71 A    72 A    73 A                                          

 Beta MOs, Restricted
 -- Occupied --                  
-26.326 -15.766 -15.676  -1.649  -1.404  -0.946  -0.775  -0.719
  1 A     2 A     3 A     4 A     5 A     6 A     7 A     8 A                  
 -0.712  -0.622  -0.547  -0.492
  9 A    10 A    11 A    12 A                                                  
 -- Virtual --                   
  0.040   0.081   0.139   0.153   0.164   0.185   0.209   0.232
 13 A    14 A    15 A    16 A    17 A    18 A    19 A    20 A                  
  0.240   0.240   0.312   0.328   0.364   0.369   0.436   0.534
 21 A    22 A    23 A    24 A    25 A    26 A    27 A    28 A                  
  0.603   0.694   0.869   0.918   0.938   0.994   1.008   1.096
 29 A    30 A    31 A    32 A    33 A    34 A    35 A    36 A                  
  1.244   1.391   1.465   1.543   1.552   1.611   1.707   1.905
 37 A    38 A    39 A    40 A    41 A    42 A    43 A    44 A                  
  2.090   2.177   2.211   2.265   2.520   2.647   2.668   2.858
 45 A    46 A    47 A    48 A    49 A    50 A    51 A    52 A                  
  3.034   3.035   3.251   3.419   4.036   4.056   4.196   4.218
 53 A    54 A    55 A    56 A    57 A    58 A    59 A    60 A                  
  4.288   4.293   4.420   4.493   4.733   5.195   5.585   6.909
 61 A    62 A    63 A    64 A    65 A    66 A    67 A    68 A                  
  6.964   7.178  36.597  37.096  68.744
 69 A    70 A    71 A    72 A    73 A                                          

 Occupation and symmetry of molecular orbitals

 Point group: C1 (1 irreducible representation).

                           A     All 
 -------------------------------------
 All molecular orbitals:
  - Alpha                  73    73  
  - Beta                   73    73  
 -------------------------------------
 Alpha orbitals:
  - Frozen occupied        3     3   
  - Active occupied        9     9   
  - Active virtual         61    61  
  - Frozen virtual         0     0   
 -------------------------------------
 Beta orbitals:
  - Frozen occupied        3     3   
  - Active occupied        9     9   
  - Active virtual         61    61  
  - Frozen virtual         0     0   
 -------------------------------------

 Import integrals:   CPU 0.00 s  wall 0.00 s

 Import integrals:   CPU 3.92 s  wall 22.54 s

 MP2 amplitudes:   CPU 0.03 s  wall 0.22 s

Running a double precision version
           CCSD T amplitudes will be solved using DIIS.

           Start     Size      MaxIter   EConv     TConv     
           3         7         100       1.00e-07  1.00e-05  
 ------------------------------------------------------------------------------
           Energy (a.u.)   Ediff      Tdiff       Comment
 ------------------------------------------------------------------------------
          -209.42554884                           
     1    -209.41129113   1.43e-02   6.40e-01     
     2    -209.43199877   2.07e-02   8.58e-02     
     3    -209.43076453   1.23e-03   3.82e-02     
     4    -209.43301848   2.25e-03   1.44e-02     Switched to DIIS steps.
     5    -209.43389720   8.79e-04   1.06e-02     
     6    -209.43398025   8.31e-05   2.42e-03     
     7    -209.43398879   8.54e-06   1.11e-03     
     8    -209.43399266   3.87e-06   3.92e-04     
     9    -209.43399677   4.11e-06   2.45e-04     
    10    -209.43399715   3.79e-07   5.30e-05     
    11    -209.43399726   1.07e-07   1.91e-05     
    12    -209.43399728   1.85e-08   1.02e-05     
    13    -209.43399724   3.37e-08   2.26e-06     
 ------------------------------------------------------------------------------
          -209.43399724                           CCSD T converged.

End of double precision
 SCF energy                 = -208.86397119
 MP2 energy                 = -209.42554884
 CCSD correlation energy     =   -0.57002605
 CCSD total energy           = -209.43399724

 CCSD  T1^2 = 0.0111  T2^2 = 0.1736  Leading amplitudes:

 Amplitude    Orbitals with energies
  0.0256       9 (A) A                   ->    14 (A) A                   
              -0.7123                          0.0805                     
  0.0256       9 (A) B                   ->    14 (A) B                   
              -0.7123                          0.0805                     
  0.0214       11 (A) A                  ->    14 (A) A                   
              -0.5472                          0.0805                     
  0.0214       11 (A) B                  ->    14 (A) B                   
              -0.5472                          0.0805                     

 Amplitude    Orbitals with energies
 -0.0973       11 (A) A      11 (A) B    ->    14 (A) A      14 (A) B     
              -0.5472       -0.5472            0.0805        0.0805       
  0.0973       11 (A) A      11 (A) B    ->    14 (A) B      14 (A) A     
              -0.5472       -0.5472            0.0805        0.0805       
  0.0973       11 (A) B      11 (A) A    ->    14 (A) A      14 (A) B     
              -0.5472       -0.5472            0.0805        0.0805       
 -0.0973       11 (A) B      11 (A) A    ->    14 (A) B      14 (A) A     
              -0.5472       -0.5472            0.0805        0.0805       

 Computing CCSD intemediates for later calculations in double precision
 Finished.

Running a double precision version
           CCSD Lambda amplitudes will be solved using DIIS.
           Start     Size      MaxIter   EConv     LConv     
           3         7         100       1.00e-07  1.00e-05  
 ------------------------------------------------------------------------------
            Enorm      Ldiff       Comment
 ------------------------------------------------------------------------------
     1     4.53e-02   2.87e-02     
     2     1.49e-02   6.10e-03     
     3     6.31e-03   7.98e-04     
     4     3.34e-03   1.10e-03     Switched to DIIS steps.
     5     1.16e-03   6.65e-04     
     6     5.99e-04   1.72e-04     
     7     1.95e-04   5.37e-05     
     8     7.43e-05   1.70e-06     
     9     1.93e-05   6.64e-06     
    10     7.74e-06   1.13e-06     
    11     3.35e-06   2.35e-07     
    12     1.24e-06   3.30e-08     
    13     5.99e-07   2.18e-08     
    14     2.58e-07   8.95e-09     
    15     1.10e-07   6.70e-10     
    16     5.52e-08   2.99e-09     
 ------------------------------------------------------------------------------
                                   CCSD Lambda converged.

 Computing density matrices in double precision...
           Orbital response amplitudes will be solved using DIIS.
           Start     Size      MaxIter   EConv     LConv     
           3         7         100       1.00e-06  1.00e-06  
 ------------------------------------------------------------------------------
            Enorm      Ldiff       Comment
 ------------------------------------------------------------------------------
     1     7.83e-02   2.50e-03     
     2     6.62e-02   1.24e-02     
     3     7.61e-02   2.14e-02     
     4     1.13e-02   2.98e-02     Switched to DIIS steps.
     5     1.98e-03   1.69e-03     
     6     1.02e-03   6.11e-04     
     7     2.32e-04   4.72e-05     
     8     3.02e-05   2.67e-05     
     9     5.33e-06   3.14e-06     
    10     1.93e-06   6.67e-07     
    11     4.38e-07   1.83e-08     
 ------------------------------------------------------------------------------
                                   Orbital response converged.

 Computing density matrices... Done.
 CCSD calculation:   CPU 118.68 s  wall 34.22 s

Current path: /canmo/ccsd/grad/
/g1_bb_aa
/g1_bb_bb
/g1_o1o1
/g1_o1o2
/g1_o1v1
/g1_o2v1
/g1_v1v1
/g1p_bb_aa
/g1p_bb_bb
/g1s_bb_aa
/g1s_bb_bb
/g2_o1o1o1o1
/g2_o1o1o1v1
/g2_o1o1v1v1
/g2_o1v1o1v1
/g2_o1v1v1v1
/g2_v1v1v1v1
/w_bb_aa
/w_bb_bb
 Transferring MO TPDM to AO TPDM
 Transferring g2_o1o1o1o1
 Transferring g2_o1o1o1v1
 Transferring g2_o1o1v1v1
 Transferring g2_o1v1o1v1
 Transferring g2_o1v1v1v1
 Transferring g2_v1v1v1v1
 Adding separable TPDM
 Computing TPDM gradient
 --------------------------------------------------------
 2e gradient
  Atom          X               Y               Z
 --------------------------------------------------------
    1         -2.097102       12.830468       -0.000000  
    2          9.294856      -10.604067        0.000000  
    3          3.332597        1.338388       -0.000000  
    4        -10.530351       -3.564789        0.000000  
 --------------------------------------------------------
 --------------------------------------------------------
 Final gradient
  Atom          X               Y               Z
 --------------------------------------------------------
    1         -2.097102       12.830468       -0.000000  
    2          9.294856      -10.604067        0.000000  
    3          3.332597        1.338388       -0.000000  
    4        -10.530351       -3.564789        0.000000  
 --------------------------------------------------------
 Analytic gradient from two-electron contribution:   CPU 59.74 s  wall 62.21 s

 Total ccman2 time:   CPU 184.15 s  wall 127.09 s


 --------------------------------------------------------------

                    Orbital Energies (a.u.)
 --------------------------------------------------------------

 Alpha MOs
 -- Occupied --
-26.326 -15.766 -15.676  -1.649  -1.404  -0.946  -0.775  -0.719
 -0.712  -0.622  -0.547  -0.492
 -- Virtual --
  0.040   0.081   0.139   0.153   0.164   0.185   0.209   0.232
  0.240   0.240   0.312   0.328   0.364   0.369   0.436   0.534
  0.603   0.694   0.869   0.918   0.938   0.994   1.008   1.096
  1.244   1.391   1.465   1.543   1.552   1.611   1.707   1.905
  2.090   2.177   2.211   2.265   2.520   2.647   2.668   2.858
  3.034   3.035   3.251   3.419   4.036   4.056   4.196   4.218
  4.288   4.293   4.420   4.493   4.733   5.195   5.585   6.909
  6.964   7.178  36.597  37.096  68.744
 --------------------------------------------------------------

          Ground-State Mulliken Net Atomic Charges

     Atom                 Charge (a.u.)
  ----------------------------------------
      1 N                    -0.065077
      2 N                    -0.100595
      3 H                     0.228409
      4 F                    -0.062737
  ----------------------------------------
  Sum of atomic charges =    -0.000000

 -----------------------------------------------------------------
                    Cartesian Multipole Moments
 -----------------------------------------------------------------
    Charge (ESU x 10^10)
                -0.0000
    Dipole Moment (Debye)
         X      -2.5367      Y      -0.8496      Z      -0.0000
       Tot       2.6752
    Quadrupole Moments (Debye-Ang)
        XX     -13.6013     XY       1.3364     YY     -18.5805
        XZ       0.0000     YZ      -0.0000     ZZ     -16.1369
    Octopole Moments (Debye-Ang^2)
       XXX      -4.8599    XXY      -2.1875    XYY       2.8002
       YYY       0.6995    XXZ      -0.0000    XYZ       0.0000
       YYZ      -0.0000    XZZ       1.6011    YZZ       0.0706
       ZZZ      -0.0000
    Hexadecapole Moments (Debye-Ang^3)
      XXXX     -77.0471   XXXY       5.6644   XXYY     -21.1723
      XYYY       2.8149   YYYY     -32.3680   XXXZ       0.0000
      XXYZ      -0.0000   XYYZ       0.0000   YYYZ      -0.0000
      XXZZ     -18.0709   XYZZ       0.5744   YYZZ      -7.2602
      XZZZ       0.0000   YZZZ      -0.0000   ZZZZ     -13.2277
 -----------------------------------------------------------------
 DrvMan completing analytic gradient of the correlated energy
 Correlated dipole moment
            1
    1  -0.9980172
    2  -0.3342582
    3  -0.0000000
 Energy read as -209.433997242
 Full Analytical Gradient: (in a.u., or Hartree/Bohr)
             1             2             3             4
    1   -0.00006391    0.00059060   -0.00059211    0.00006542
    2   -0.00001519    0.00031891   -0.00034187    0.00003814
    3    0.00000000   -0.00000000    0.00000000   -0.00000000
 Gradient time:  CPU 0.24 s  wall 1.61 s
 ----------------------------------------------------------------
             Standard Nuclear Orientation (Angstroms)
    I     Atom           X                Y                Z
 ----------------------------------------------------------------
    1      N      -0.1362068769    -0.5055532914    -0.0000000000
    2      N      -1.0111980749     0.3381479566     0.0000000000
    3      H      -1.8819265159    -0.2070507811     0.0000000000
    4      F       1.1015290198     0.1533209028    -0.0000000000
 ----------------------------------------------------------------
 Nuclear Repulsion Energy =    68.1101840558 hartrees
 There are       12 alpha and       12 beta electrons

                       Distance Matrix (Angstroms)
             N (  1)   N (  2)   H (  3)
   N (  2)  1.215500
   H (  3)  1.771056  1.027331
   F (  4)  1.402179  2.120796  3.005141

 Requested basis set is 6-311++G(d,p)
 There are 23 shells and 73 basis functions
 A cutoff of  1.0D-14 yielded    276 shell pairs
 There are      2806 function pairs (      3046 Cartesian)
 Smallest overlap matrix eigenvalue = 2.38E-04
 Guess MOs from SCF MO coefficient file

 -----------------------------------------------------------------------
  General SCF calculation program by
  Eric Jon Sundstrom, Paul Horn, Yuezhi Mao, Dmitri Zuev, Alec White,
  David Stuck, Shaama M.S., Shane Yost, Joonho Lee, David Small,
  Daniel Levine, Susi Lehtola, Hugh Burton, Evgeny Epifanovsky
 -----------------------------------------------------------------------
 Hartree-Fock
 using 4 threads for integral computing
 -------------------------------------------------------
 OpenMP Integral computing Module                
 Release: version 2.0, May 2017, Q-Chem Inc. Pleasanton 
 -------------------------------------------------------
 A restricted SCF calculation will be
 performed using DIIS
 SCF converges when DIIS error is below 1.0e-08
 ---------------------------------------
  Cycle       Energy         DIIS error
 ---------------------------------------
    1    -208.8640074914      2.90e-05  
    2    -208.8640079265      7.41e-06  
    3    -208.8640079565      4.70e-06  
    4    -208.8640079691      8.82e-07  
    5    -208.8640079703      2.76e-07  
    6    -208.8640079704      1.14e-07  
    7    -208.8640079704      4.02e-08  
    8    -208.8640079704      1.46e-08  
    9    -208.8640079704      5.58e-09  Convergence criterion met
 ---------------------------------------
 SCF time:   CPU 1.56s  wall 2.00s 
 SCF   energy in the final basis set =     -208.8640079704
 Total energy in the final basis set =     -208.8640079704


 ------------------------------------------------------------------------------

   CCMAN2: suite of methods based on coupled cluster
           and equation of motion theories.

   Components:
   * libvmm-1.3-trunk
     by Evgeny Epifanovsky, Ilya Kaliman.
   * libtensor-2.5-trunk
     by Evgeny Epifanovsky, Michael Wormit, Dmitry Zuev, Sam Manzer, 
        Ilya Kaliman.
   * libcc-2.5-trunk
     by Evgeny Epifanovsky, Arik Landau, Tomasz Kus, Kirill Khistyaev, 
        Dmitry Zuev, Prashant Manohar, Xintian Feng, Anna Krylov, 
        Matthew Goldey, Alec White, Thomas Jagau, Kaushik Nanda, 
        Anastasia Gunina, Alexander Kunitsa, Joonho Lee.

   CCMAN original authors:
   Anna I. Krylov, C. David Sherrill, Steven R. Gwaltney,
   Edward F. C. Byrd (2000)
   Sergey V. Levchenko, Lyudmila V. Slipchenko, Tao Wang,
   Ana-Maria C. Cristian (2003)
   Piotr A. Pieniazek, C. Melania Oana, Evgeny Epifanovsky (2007)
   Prashant Manohar (2009)

 ------------------------------------------------------------------------------


 Allocating and initializing 3808MB of RAM...
 Calculation will run on 4 cores.


 Alpha MOs, Restricted
 -- Occupied --                  
-26.326 -15.766 -15.676  -1.649  -1.404  -0.946  -0.775  -0.719
  1 A     2 A     3 A     4 A     5 A     6 A     7 A     8 A                  
 -0.712  -0.622  -0.547  -0.492
  9 A    10 A    11 A    12 A                                                  
 -- Virtual --                   
  0.040   0.081   0.139   0.153   0.164   0.185   0.209   0.232
 13 A    14 A    15 A    16 A    17 A    18 A    19 A    20 A                  
  0.240   0.241   0.312   0.328   0.364   0.369   0.436   0.534
 21 A    22 A    23 A    24 A    25 A    26 A    27 A    28 A                  
  0.603   0.694   0.869   0.918   0.938   0.994   1.008   1.096
 29 A    30 A    31 A    32 A    33 A    34 A    35 A    36 A                  
  1.244   1.391   1.465   1.543   1.552   1.611   1.707   1.905
 37 A    38 A    39 A    40 A    41 A    42 A    43 A    44 A                  
  2.091   2.178   2.211   2.266   2.520   2.648   2.668   2.857
 45 A    46 A    47 A    48 A    49 A    50 A    51 A    52 A                  
  3.035   3.035   3.251   3.420   4.036   4.056   4.196   4.218
 53 A    54 A    55 A    56 A    57 A    58 A    59 A    60 A                  
  4.288   4.293   4.420   4.493   4.734   5.196   5.586   6.909
 61 A    62 A    63 A    64 A    65 A    66 A    67 A    68 A                  
  6.964   7.178  36.597  37.096  68.744
 69 A    70 A    71 A    72 A    73 A                                          

 Beta MOs, Restricted
 -- Occupied --                  
-26.326 -15.766 -15.676  -1.649  -1.404  -0.946  -0.775  -0.719
  1 A     2 A     3 A     4 A     5 A     6 A     7 A     8 A                  
 -0.712  -0.622  -0.547  -0.492
  9 A    10 A    11 A    12 A                                                  
 -- Virtual --                   
  0.040   0.081   0.139   0.153   0.164   0.185   0.209   0.232
 13 A    14 A    15 A    16 A    17 A    18 A    19 A    20 A                  
  0.240   0.241   0.312   0.328   0.364   0.369   0.436   0.534
 21 A    22 A    23 A    24 A    25 A    26 A    27 A    28 A                  
  0.603   0.694   0.869   0.918   0.938   0.994   1.008   1.096
 29 A    30 A    31 A    32 A    33 A    34 A    35 A    36 A                  
  1.244   1.391   1.465   1.543   1.552   1.611   1.707   1.905
 37 A    38 A    39 A    40 A    41 A    42 A    43 A    44 A                  
  2.091   2.178   2.211   2.266   2.520   2.648   2.668   2.857
 45 A    46 A    47 A    48 A    49 A    50 A    51 A    52 A                  
  3.035   3.035   3.251   3.420   4.036   4.056   4.196   4.218
 53 A    54 A    55 A    56 A    57 A    58 A    59 A    60 A                  
  4.288   4.293   4.420   4.493   4.734   5.196   5.586   6.909
 61 A    62 A    63 A    64 A    65 A    66 A    67 A    68 A                  
  6.964   7.178  36.597  37.096  68.744
 69 A    70 A    71 A    72 A    73 A                                          

 Occupation and symmetry of molecular orbitals

 Point group: C1 (1 irreducible representation).

                           A     All 
 -------------------------------------
 All molecular orbitals:
  - Alpha                  73    73  
  - Beta                   73    73  
 -------------------------------------
 Alpha orbitals:
  - Frozen occupied        3     3   
  - Active occupied        9     9   
  - Active virtual         61    61  
  - Frozen virtual         0     0   
 -------------------------------------
 Beta orbitals:
  - Frozen occupied        3     3   
  - Active occupied        9     9   
  - Active virtual         61    61  
  - Frozen virtual         0     0   
 -------------------------------------

 Import integrals:   CPU 0.00 s  wall 0.01 s

 Import integrals:   CPU 3.92 s  wall 15.88 s

 MP2 amplitudes:   CPU 0.03 s  wall 0.23 s

Running a double precision version
           CCSD T amplitudes will be solved using DIIS.

           Start     Size      MaxIter   EConv     TConv     
           3         7         100       1.00e-07  1.00e-05  
 ------------------------------------------------------------------------------
           Energy (a.u.)   Ediff      Tdiff       Comment
 ------------------------------------------------------------------------------
          -209.42554757                           
     1    -209.41129826   1.42e-02   6.40e-01     
     2    -209.43199992   2.07e-02   8.58e-02     
     3    -209.43076600   1.23e-03   3.82e-02     
     4    -209.43301912   2.25e-03   1.44e-02     Switched to DIIS steps.
     5    -209.43389752   8.78e-04   1.06e-02     
     6    -209.43398056   8.30e-05   2.42e-03     
     7    -209.43398912   8.55e-06   1.11e-03     
     8    -209.43399300   3.88e-06   3.92e-04     
     9    -209.43399712   4.12e-06   2.45e-04     
    10    -209.43399750   3.80e-07   5.29e-05     
    11    -209.43399760   1.06e-07   1.91e-05     
    12    -209.43399762   1.88e-08   1.02e-05     
    13    -209.43399759   3.37e-08   2.26e-06     
 ------------------------------------------------------------------------------
          -209.43399759                           CCSD T converged.

End of double precision
 SCF energy                 = -208.86400797
 MP2 energy                 = -209.42554757
 CCSD correlation energy     =   -0.56998962
 CCSD total energy           = -209.43399759

 CCSD  T1^2 = 0.0111  T2^2 = 0.1736  Leading amplitudes:

 Amplitude    Orbitals with energies
 -0.0256       9 (A) A                   ->    14 (A) A                   
              -0.7124                          0.0805                     
 -0.0256       9 (A) B                   ->    14 (A) B                   
              -0.7124                          0.0805                     
 -0.0214       11 (A) A                  ->    14 (A) A                   
              -0.5473                          0.0805                     
 -0.0214       11 (A) B                  ->    14 (A) B                   
              -0.5473                          0.0805                     

 Amplitude    Orbitals with energies
 -0.0973       11 (A) A      11 (A) B    ->    14 (A) A      14 (A) B     
              -0.5473       -0.5473            0.0805        0.0805       
  0.0973       11 (A) A      11 (A) B    ->    14 (A) B      14 (A) A     
              -0.5473       -0.5473            0.0805        0.0805       
  0.0973       11 (A) B      11 (A) A    ->    14 (A) A      14 (A) B     
              -0.5473       -0.5473            0.0805        0.0805       
 -0.0973       11 (A) B      11 (A) A    ->    14 (A) B      14 (A) A     
              -0.5473       -0.5473            0.0805        0.0805       

 Computing CCSD intemediates for later calculations in double precision
 Finished.

Running a double precision version
           CCSD Lambda amplitudes will be solved using DIIS.
           Start     Size      MaxIter   EConv     LConv     
           3         7         100       1.00e-07  1.00e-05  
 ------------------------------------------------------------------------------
            Enorm      Ldiff       Comment
 ------------------------------------------------------------------------------
     1     4.53e-02   2.87e-02     
     2     1.49e-02   6.10e-03     
     3     6.30e-03   7.98e-04     
     4     3.34e-03   1.10e-03     Switched to DIIS steps.
     5     1.16e-03   6.65e-04     
     6     5.99e-04   1.72e-04     
     7     1.95e-04   5.38e-05     
     8     7.43e-05   1.68e-06     
     9     1.93e-05   6.63e-06     
    10     7.73e-06   1.13e-06     
    11     3.34e-06   2.35e-07     
    12     1.24e-06   3.27e-08     
    13     5.98e-07   2.17e-08     
    14     2.57e-07   8.95e-09     
    15     1.10e-07   6.80e-10     
    16     5.51e-08   2.99e-09     
 ------------------------------------------------------------------------------
                                   CCSD Lambda converged.

 Computing density matrices in double precision...
           Orbital response amplitudes will be solved using DIIS.
           Start     Size      MaxIter   EConv     LConv     
           3         7         100       1.00e-06  1.00e-06  
 ------------------------------------------------------------------------------
            Enorm      Ldiff       Comment
 ------------------------------------------------------------------------------
     1     7.83e-02   2.50e-03     
     2     6.63e-02   1.24e-02     
     3     7.62e-02   2.14e-02     
     4     1.13e-02   2.98e-02     Switched to DIIS steps.
     5     1.98e-03   1.69e-03     
     6     1.02e-03   6.12e-04     
     7     2.32e-04   4.69e-05     
     8     3.02e-05   2.66e-05     
     9     5.33e-06   3.14e-06     
    10     1.93e-06   6.67e-07     
    11     4.38e-07   1.82e-08     
 ------------------------------------------------------------------------------
                                   Orbital response converged.

 Computing density matrices... Done.
 CCSD calculation:   CPU 118.09 s  wall 34.33 s

Current path: /canmo/ccsd/grad/
/g1_bb_aa
/g1_bb_bb
/g1_o1o1
/g1_o1o2
/g1_o1v1
/g1_o2v1
/g1_v1v1
/g1p_bb_aa
/g1p_bb_bb
/g1s_bb_aa
/g1s_bb_bb
/g2_o1o1o1o1
/g2_o1o1o1v1
/g2_o1o1v1v1
/g2_o1v1o1v1
/g2_o1v1v1v1
/g2_v1v1v1v1
/w_bb_aa
/w_bb_bb
 Transferring MO TPDM to AO TPDM
 Transferring g2_o1o1o1o1
 Transferring g2_o1o1o1v1
 Transferring g2_o1o1v1v1
 Transferring g2_o1v1o1v1
 Transferring g2_o1v1v1v1
 Transferring g2_v1v1v1v1
 Adding separable TPDM
 Computing TPDM gradient
 --------------------------------------------------------
 2e gradient
  Atom          X               Y               Z
 --------------------------------------------------------
    1         -2.098628       12.832167       -0.000000  
    2          9.293518      -10.604170        0.000000  
    3          3.335857        1.337174       -0.000000  
    4        -10.530747       -3.565171        0.000000  
 --------------------------------------------------------
 --------------------------------------------------------
 Final gradient
  Atom          X               Y               Z
 --------------------------------------------------------
    1         -2.098628       12.832167       -0.000000  
    2          9.293518      -10.604170        0.000000  
    3          3.335857        1.337174       -0.000000  
    4        -10.530747       -3.565171        0.000000  
 --------------------------------------------------------
 Analytic gradient from two-electron contribution:   CPU 59.56 s  wall 50.66 s

 Total ccman2 time:   CPU 183.61 s  wall 113.19 s


 --------------------------------------------------------------

                    Orbital Energies (a.u.)
 --------------------------------------------------------------

 Alpha MOs
 -- Occupied --
-26.326 -15.766 -15.676  -1.649  -1.404  -0.946  -0.775  -0.719
 -0.712  -0.622  -0.547  -0.492
 -- Virtual --
  0.040   0.081   0.139   0.153   0.164   0.185   0.209   0.232
  0.240   0.241   0.312   0.328   0.364   0.369   0.436   0.534
  0.603   0.694   0.869   0.918   0.938   0.994   1.008   1.096
  1.244   1.391   1.465   1.543   1.552   1.611   1.707   1.905
  2.091   2.178   2.211   2.266   2.520   2.648   2.668   2.857
  3.035   3.035   3.251   3.420   4.036   4.056   4.196   4.218
  4.288   4.293   4.420   4.493   4.734   5.196   5.586   6.909
  6.964   7.178  36.597  37.096  68.744
 --------------------------------------------------------------

          Ground-State Mulliken Net Atomic Charges

     Atom                 Charge (a.u.)
  ----------------------------------------
      1 N                    -0.064975
      2 N                    -0.100790
      3 H                     0.228507
      4 F                    -0.062742
  ----------------------------------------
  Sum of atomic charges =    -0.000000

 -----------------------------------------------------------------
                    Cartesian Multipole Moments
 -----------------------------------------------------------------
    Charge (ESU x 10^10)
                -0.0000
    Dipole Moment (Debye)
         X      -2.5363      Y      -0.8492      Z      -0.0000
       Tot       2.6747
    Quadrupole Moments (Debye-Ang)
        XX     -13.6025     XY       1.3340     YY     -18.5806
        XZ       0.0000     YZ      -0.0000     ZZ     -16.1356
    Octopole Moments (Debye-Ang^2)
       XXX      -4.8580    XXY      -2.1821    XYY       2.7995
       YYY       0.6966    XXZ      -0.0000    XYZ       0.0000
       YYZ      -0.0000    XZZ       1.5982    YZZ       0.0696
       ZZZ      -0.0000
    Hexadecapole Moments (Debye-Ang^3)
      XXXX     -77.0406   XXXY       5.6550   XXYY     -21.1690
      XYYY       2.8193   YYYY     -32.3668   XXXZ       0.0000
      XXYZ      -0.0000   XYYZ       0.0000   YYYZ      -0.0000
      XXZZ     -18.0639   XYZZ       0.5760   YYZZ      -7.2596
      XZZZ       0.0000   YZZZ      -0.0000   ZZZZ     -13.2262
 -----------------------------------------------------------------
 DrvMan completing analytic gradient of the correlated energy
 Correlated dipole moment
            1
    1  -0.9978699
    2  -0.3340826
    3  -0.0000000
 Energy read as -209.433997586
 Full Analytical Gradient: (in a.u., or Hartree/Bohr)
             1             2             3             4
    1   -0.00008003   -0.00033436    0.00033782    0.00007656
    2   -0.00006269   -0.00023433    0.00023577    0.00006126
    3    0.00000000   -0.00000000    0.00000000   -0.00000000
 Gradient time:  CPU 0.25 s  wall 1.99 s
 ----------------------------------------------------------------
             Standard Nuclear Orientation (Angstroms)
    I     Atom           X                Y                Z
 ----------------------------------------------------------------
    1      N      -0.1362068769    -0.5055532914    -0.0000000000
    2      N      -1.0111980749     0.3381479566     0.0000000000
    3      H      -1.8819265159    -0.2090507811     0.0000000000
    4      F       1.1015290198     0.1533209028    -0.0000000000
 ----------------------------------------------------------------
 Nuclear Repulsion Energy =    68.1067278334 hartrees
 There are       12 alpha and       12 beta electrons

                       Distance Matrix (Angstroms)
             N (  1)   N (  2)   H (  3)
   N (  2)  1.215500
   H (  3)  1.770720  1.028394
   F (  4)  1.402179  2.120796  3.005382

 Requested basis set is 6-311++G(d,p)
 There are 23 shells and 73 basis functions
 A cutoff of  1.0D-14 yielded    276 shell pairs
 There are      2806 function pairs (      3046 Cartesian)
 Smallest overlap matrix eigenvalue = 2.38E-04
 Guess MOs from SCF MO coefficient file

 -----------------------------------------------------------------------
  General SCF calculation program by
  Eric Jon Sundstrom, Paul Horn, Yuezhi Mao, Dmitri Zuev, Alec White,
  David Stuck, Shaama M.S., Shane Yost, Joonho Lee, David Small,
  Daniel Levine, Susi Lehtola, Hugh Burton, Evgeny Epifanovsky
 -----------------------------------------------------------------------
 Hartree-Fock
 using 4 threads for integral computing
 -------------------------------------------------------
 OpenMP Integral computing Module                
 Release: version 2.0, May 2017, Q-Chem Inc. Pleasanton 
 -------------------------------------------------------
 A restricted SCF calculation will be
 performed using DIIS
 SCF converges when DIIS error is below 1.0e-08
 ---------------------------------------
  Cycle       Energy         DIIS error
 ---------------------------------------
    1    -208.8639753433      2.80e-05  
    2    -208.8639758157      6.62e-06  
    3    -208.8639758508      3.92e-06  
    4    -208.8639758600      9.34e-07  
    5    -208.8639758612      2.43e-07  
    6    -208.8639758613      1.00e-07  
    7    -208.8639758613      3.13e-08  
    8    -208.8639758613      7.74e-09  Convergence criterion met
 ---------------------------------------
 SCF time:   CPU 1.38s  wall 2.00s 
 SCF   energy in the final basis set =     -208.8639758613
 Total energy in the final basis set =     -208.8639758613


 ------------------------------------------------------------------------------

   CCMAN2: suite of methods based on coupled cluster
           and equation of motion theories.

   Components:
   * libvmm-1.3-trunk
     by Evgeny Epifanovsky, Ilya Kaliman.
   * libtensor-2.5-trunk
     by Evgeny Epifanovsky, Michael Wormit, Dmitry Zuev, Sam Manzer, 
        Ilya Kaliman.
   * libcc-2.5-trunk
     by Evgeny Epifanovsky, Arik Landau, Tomasz Kus, Kirill Khistyaev, 
        Dmitry Zuev, Prashant Manohar, Xintian Feng, Anna Krylov, 
        Matthew Goldey, Alec White, Thomas Jagau, Kaushik Nanda, 
        Anastasia Gunina, Alexander Kunitsa, Joonho Lee.

   CCMAN original authors:
   Anna I. Krylov, C. David Sherrill, Steven R. Gwaltney,
   Edward F. C. Byrd (2000)
   Sergey V. Levchenko, Lyudmila V. Slipchenko, Tao Wang,
   Ana-Maria C. Cristian (2003)
   Piotr A. Pieniazek, C. Melania Oana, Evgeny Epifanovsky (2007)
   Prashant Manohar (2009)

 ------------------------------------------------------------------------------


 Allocating and initializing 3808MB of RAM...
 Calculation will run on 4 cores.


 Alpha MOs, Restricted
 -- Occupied --                  
-26.326 -15.766 -15.676  -1.649  -1.404  -0.946  -0.775  -0.718
  1 A     2 A     3 A     4 A     5 A     6 A     7 A     8 A                  
 -0.712  -0.622  -0.547  -0.492
  9 A    10 A    11 A    12 A                                                  
 -- Virtual --                   
  0.040   0.081   0.139   0.153   0.164   0.185   0.209   0.232
 13 A    14 A    15 A    16 A    17 A    18 A    19 A    20 A                  
  0.240   0.241   0.312   0.328   0.364   0.369   0.436   0.534
 21 A    22 A    23 A    24 A    25 A    26 A    27 A    28 A                  
  0.603   0.694   0.869   0.918   0.938   0.994   1.008   1.096
 29 A    30 A    31 A    32 A    33 A    34 A    35 A    36 A                  
  1.244   1.391   1.465   1.542   1.552   1.611   1.707   1.905
 37 A    38 A    39 A    40 A    41 A    42 A    43 A    44 A                  
  2.090   2.178   2.212   2.265   2.520   2.647   2.668   2.858
 45 A    46 A    47 A    48 A    49 A    50 A    51 A    52 A                  
  3.034   3.035   3.250   3.420   4.036   4.056   4.196   4.218
 53 A    54 A    55 A    56 A    57 A    58 A    59 A    60 A                  
  4.288   4.293   4.420   4.493   4.734   5.195   5.585   6.909
 61 A    62 A    63 A    64 A    65 A    66 A    67 A    68 A                  
  6.964   7.178  36.597  37.096  68.744
 69 A    70 A    71 A    72 A    73 A                                          

 Beta MOs, Restricted
 -- Occupied --                  
-26.326 -15.766 -15.676  -1.649  -1.404  -0.946  -0.775  -0.718
  1 A     2 A     3 A     4 A     5 A     6 A     7 A     8 A                  
 -0.712  -0.622  -0.547  -0.492
  9 A    10 A    11 A    12 A                                                  
 -- Virtual --                   
  0.040   0.081   0.139   0.153   0.164   0.185   0.209   0.232
 13 A    14 A    15 A    16 A    17 A    18 A    19 A    20 A                  
  0.240   0.241   0.312   0.328   0.364   0.369   0.436   0.534
 21 A    22 A    23 A    24 A    25 A    26 A    27 A    28 A                  
  0.603   0.694   0.869   0.918   0.938   0.994   1.008   1.096
 29 A    30 A    31 A    32 A    33 A    34 A    35 A    36 A                  
  1.244   1.391   1.465   1.542   1.552   1.611   1.707   1.905
 37 A    38 A    39 A    40 A    41 A    42 A    43 A    44 A                  
  2.090   2.178   2.212   2.265   2.520   2.647   2.668   2.858
 45 A    46 A    47 A    48 A    49 A    50 A    51 A    52 A                  
  3.034   3.035   3.250   3.420   4.036   4.056   4.196   4.218
 53 A    54 A    55 A    56 A    57 A    58 A    59 A    60 A                  
  4.288   4.293   4.420   4.493   4.734   5.195   5.585   6.909
 61 A    62 A    63 A    64 A    65 A    66 A    67 A    68 A                  
  6.964   7.178  36.597  37.096  68.744
 69 A    70 A    71 A    72 A    73 A                                          

 Occupation and symmetry of molecular orbitals

 Point group: C1 (1 irreducible representation).

                           A     All 
 -------------------------------------
 All molecular orbitals:
  - Alpha                  73    73  
  - Beta                   73    73  
 -------------------------------------
 Alpha orbitals:
  - Frozen occupied        3     3   
  - Active occupied        9     9   
  - Active virtual         61    61  
  - Frozen virtual         0     0   
 -------------------------------------
 Beta orbitals:
  - Frozen occupied        3     3   
  - Active occupied        9     9   
  - Active virtual         61    61  
  - Frozen virtual         0     0   
 -------------------------------------

 Import integrals:   CPU 0.00 s  wall 0.00 s

 Import integrals:   CPU 3.98 s  wall 15.33 s

 MP2 amplitudes:   CPU 0.04 s  wall 0.22 s

Running a double precision version
           CCSD T amplitudes will be solved using DIIS.

           Start     Size      MaxIter   EConv     TConv     
           3         7         100       1.00e-07  1.00e-05  
 ------------------------------------------------------------------------------
           Energy (a.u.)   Ediff      Tdiff       Comment
 ------------------------------------------------------------------------------
          -209.42555184                           
     1    -209.41129350   1.43e-02   6.40e-01     
     2    -209.43199990   2.07e-02   8.58e-02     
     3    -209.43076537   1.23e-03   3.82e-02     
     4    -209.43301897   2.25e-03   1.44e-02     Switched to DIIS steps.
     5    -209.43389742   8.78e-04   1.06e-02     
     6    -209.43398045   8.30e-05   2.42e-03     
     7    -209.43398898   8.53e-06   1.11e-03     
     8    -209.43399284   3.87e-06   3.92e-04     
     9    -209.43399695   4.11e-06   2.45e-04     
    10    -209.43399733   3.79e-07   5.30e-05     
    11    -209.43399743   1.06e-07   1.91e-05     
    12    -209.43399745   1.85e-08   1.02e-05     
    13    -209.43399742   3.37e-08   2.26e-06     
 ------------------------------------------------------------------------------
          -209.43399742                           CCSD T converged.

End of double precision
 SCF energy                 = -208.86397586
 MP2 energy                 = -209.42555184
 CCSD correlation energy     =   -0.57002156
 CCSD total energy           = -209.43399742

 CCSD  T1^2 = 0.0111  T2^2 = 0.1736  Leading amplitudes:

 Amplitude    Orbitals with energies
  0.0256       9 (A) A                   ->    14 (A) A                   
              -0.7123                          0.0805                     
  0.0256       9 (A) B                   ->    14 (A) B                   
              -0.7123                          0.0805                     
  0.0214       11 (A) A                  ->    14 (A) A                   
              -0.5473                          0.0805                     
  0.0214       11 (A) B                  ->    14 (A) B                   
              -0.5473                          0.0805                     

 Amplitude    Orbitals with energies
 -0.0973       11 (A) A      11 (A) B    ->    14 (A) A      14 (A) B     
              -0.5473       -0.5473            0.0805        0.0805       
  0.0973       11 (A) A      11 (A) B    ->    14 (A) B      14 (A) A     
              -0.5473       -0.5473            0.0805        0.0805       
  0.0973       11 (A) B      11 (A) A    ->    14 (A) A      14 (A) B     
              -0.5473       -0.5473            0.0805        0.0805       
 -0.0973       11 (A) B      11 (A) A    ->    14 (A) B      14 (A) A     
              -0.5473       -0.5473            0.0805        0.0805       

 Computing CCSD intemediates for later calculations in double precision
 Finished.

Running a double precision version
           CCSD Lambda amplitudes will be solved using DIIS.
           Start     Size      MaxIter   EConv     LConv     
           3         7         100       1.00e-07  1.00e-05  
 ------------------------------------------------------------------------------
            Enorm      Ldiff       Comment
 ------------------------------------------------------------------------------
     1     4.53e-02   2.87e-02     
     2     1.49e-02   6.10e-03     
     3     6.31e-03   7.98e-04     
     4     3.34e-03   1.10e-03     Switched to DIIS steps.
     5     1.16e-03   6.64e-04     
     6     5.99e-04   1.71e-04     
     7     1.95e-04   5.37e-05     
     8     7.42e-05   1.71e-06     
     9     1.93e-05   6.64e-06     
    10     7.73e-06   1.13e-06     
    11     3.34e-06   2.36e-07     
    12     1.24e-06   3.34e-08     
    13     5.98e-07   2.15e-08     
    14     2.57e-07   9.06e-09     
    15     1.10e-07   7.07e-10     
    16     5.51e-08   2.99e-09     
 ------------------------------------------------------------------------------
                                   CCSD Lambda converged.

 Computing density matrices in double precision...
           Orbital response amplitudes will be solved using DIIS.
           Start     Size      MaxIter   EConv     LConv     
           3         7         100       1.00e-06  1.00e-06  
 ------------------------------------------------------------------------------
            Enorm      Ldiff       Comment
 ------------------------------------------------------------------------------
     1     7.83e-02   2.50e-03     
     2     6.62e-02   1.24e-02     
     3     7.61e-02   2.14e-02     
     4     1.13e-02   2.98e-02     Switched to DIIS steps.
     5     1.98e-03   1.69e-03     
     6     1.02e-03   6.12e-04     
     7     2.32e-04   4.71e-05     
     8     3.02e-05   2.66e-05     
     9     5.33e-06   3.14e-06     
    10     1.93e-06   6.67e-07     
    11     4.38e-07   1.83e-08     
 ------------------------------------------------------------------------------
                                   Orbital response converged.

 Computing density matrices... Done.
 CCSD calculation:   CPU 117.30 s  wall 33.66 s

Current path: /canmo/ccsd/grad/
/g1_bb_aa
/g1_bb_bb
/g1_o1o1
/g1_o1o2
/g1_o1v1
/g1_o2v1
/g1_v1v1
/g1p_bb_aa
/g1p_bb_bb
/g1s_bb_aa
/g1s_bb_bb
/g2_o1o1o1o1
/g2_o1o1o1v1
/g2_o1o1v1v1
/g2_o1v1o1v1
/g2_o1v1v1v1
/g2_v1v1v1v1
/w_bb_aa
/w_bb_bb
 Transferring MO TPDM to AO TPDM
 Transferring g2_o1o1o1o1
 Transferring g2_o1o1o1v1
 Transferring g2_o1o1v1v1
 Transferring g2_o1v1o1v1
 Transferring g2_o1v1v1v1
 Transferring g2_v1v1v1v1
 Adding separable TPDM
 Computing TPDM gradient
 --------------------------------------------------------
 2e gradient
  Atom          X               Y               Z
 --------------------------------------------------------
    1         -2.095401       12.829374       -0.000000  
    2          9.295527      -10.608647       -0.000000  
    3          3.330304        1.344400       -0.000000  
    4        -10.530431       -3.565127        0.000000  
 --------------------------------------------------------
 --------------------------------------------------------
 Final gradient
  Atom          X               Y               Z
 --------------------------------------------------------
    1         -2.095401       12.829374       -0.000000  
    2          9.295527      -10.608647       -0.000000  
    3          3.330304        1.344400       -0.000000  
    4        -10.530431       -3.565127        0.000000  
 --------------------------------------------------------
 Analytic gradient from two-electron contribution:   CPU 59.43 s  wall 51.26 s

 Total ccman2 time:   CPU 182.61 s  wall 107.17 s


 --------------------------------------------------------------

                    Orbital Energies (a.u.)
 --------------------------------------------------------------

 Alpha MOs
 -- Occupied --
-26.326 -15.766 -15.676  -1.649  -1.404  -0.946  -0.775  -0.718
 -0.712  -0.622  -0.547  -0.492
 -- Virtual --
  0.040   0.081   0.139   0.153   0.164   0.185   0.209   0.232
  0.240   0.241   0.312   0.328   0.364   0.369   0.436   0.534
  0.603   0.694   0.869   0.918   0.938   0.994   1.008   1.096
  1.244   1.391   1.465   1.542   1.552   1.611   1.707   1.905
  2.090   2.178   2.212   2.265   2.520   2.647   2.668   2.858
  3.034   3.035   3.250   3.420   4.036   4.056   4.196   4.218
  4.288   4.293   4.420   4.493   4.734   5.195   5.585   6.909
  6.964   7.178  36.597  37.096  68.744
 --------------------------------------------------------------

          Ground-State Mulliken Net Atomic Charges

     Atom                 Charge (a.u.)
  ----------------------------------------
      1 N                    -0.065021
      2 N                    -0.100422
      3 H                     0.228296
      4 F                    -0.062853
  ----------------------------------------
  Sum of atomic charges =     0.000000

 -----------------------------------------------------------------
                    Cartesian Multipole Moments
 -----------------------------------------------------------------
    Charge (ESU x 10^10)
                 0.0000
    Dipole Moment (Debye)
         X      -2.5351      Y      -0.8505      Z      -0.0000
       Tot       2.6740
    Quadrupole Moments (Debye-Ang)
        XX     -13.6079     XY       1.3388     YY     -18.5784
        XZ       0.0000     YZ      -0.0000     ZZ     -16.1365
    Octopole Moments (Debye-Ang^2)
       XXX      -4.8440    XXY      -2.1921    XYY       2.7973
       YYY       0.7020    XXZ      -0.0000    XYZ       0.0000
       YYZ      -0.0000    XZZ       1.6002    YZZ       0.0712
       ZZZ      -0.0000
    Hexadecapole Moments (Debye-Ang^3)
      XXXX     -77.0824   XXXY       5.6710   XXYY     -21.1665
      XYYY       2.8122   YYYY     -32.3654   XXXZ       0.0000
      XXYZ      -0.0000   XYYZ       0.0000   YYYZ      -0.0000
      XXZZ     -18.0682   XYZZ       0.5737   YYZZ      -7.2598
      XZZZ       0.0000   YZZZ      -0.0000   ZZZZ     -13.2269
 -----------------------------------------------------------------
 DrvMan completing analytic gradient of the correlated energy
 Correlated dipole moment
            1
    1  -0.9973955
    2  -0.3346290
    3  -0.0000000
 Energy read as -209.433997418
 Full Analytical Gradient: (in a.u., or Hartree/Bohr)
             1             2             3             4
    1   -0.00023796    0.00044389   -0.00025970    0.00005377
    2   -0.00007125    0.00034190   -0.00032418    0.00005353
    3    0.00000000   -0.00000000    0.00000000   -0.00000000
 Gradient time:  CPU 0.25 s  wall 1.62 s
 ----------------------------------------------------------------
             Standard Nuclear Orientation (Angstroms)
    I     Atom           X                Y                Z
 ----------------------------------------------------------------
    1      N      -0.1362068769    -0.5055532914    -0.0000000000
    2      N      -1.0111980749     0.3381479566     0.0000000000
    3      H      -1.8819265159    -0.2080507811     0.0010000000
    4      F       1.1015290198     0.1533209028    -0.0000000000
 ----------------------------------------------------------------
 Nuclear Repulsion Energy =    68.1084544677 hartrees
 There are       12 alpha and       12 beta electrons

                       Distance Matrix (Angstroms)
             N (  1)   N (  2)   H (  3)
   N (  2)  1.215500
   H (  3)  1.770888  1.027863
   F (  4)  1.402179  2.120796  3.005262

 Requested basis set is 6-311++G(d,p)
 There are 23 shells and 73 basis functions
 A cutoff of  1.0D-14 yielded    276 shell pairs
 There are      2806 function pairs (      3046 Cartesian)
 Smallest overlap matrix eigenvalue = 2.38E-04
 Guess MOs from SCF MO coefficient file

 -----------------------------------------------------------------------
  General SCF calculation program by
  Eric Jon Sundstrom, Paul Horn, Yuezhi Mao, Dmitri Zuev, Alec White,
  David Stuck, Shaama M.S., Shane Yost, Joonho Lee, David Small,
  Daniel Levine, Susi Lehtola, Hugh Burton, Evgeny Epifanovsky
 -----------------------------------------------------------------------
 Hartree-Fock
 using 4 threads for integral computing
 -------------------------------------------------------
 OpenMP Integral computing Module                
 Release: version 2.0, May 2017, Q-Chem Inc. Pleasanton 
 -------------------------------------------------------
 A restricted SCF calculation will be
 performed using DIIS
 SCF converges when DIIS error is below 1.0e-08
 ---------------------------------------
  Cycle       Energy         DIIS error
 ---------------------------------------
    1    -208.8639918965      1.70e-05  
    2    -208.8639920968      4.21e-06  
    3    -208.8639921177      2.30e-06  
    4    -208.8639921222      8.78e-07  
    5    -208.8639921240      3.39e-07  
    6    -208.8639921244      1.65e-07  
    7    -208.8639921245      8.58e-08  
    8    -208.8639921245      3.19e-08  
    9    -208.8639921245      1.15e-08  
   10    -208.8639921245      3.76e-09  Convergence criterion met
 ---------------------------------------
 SCF time:   CPU 1.69s  wall 2.00s 
 SCF   energy in the final basis set =     -208.8639921245
 Total energy in the final basis set =     -208.8639921245


 ------------------------------------------------------------------------------

   CCMAN2: suite of methods based on coupled cluster
           and equation of motion theories.

   Components:
   * libvmm-1.3-trunk
     by Evgeny Epifanovsky, Ilya Kaliman.
   * libtensor-2.5-trunk
     by Evgeny Epifanovsky, Michael Wormit, Dmitry Zuev, Sam Manzer, 
        Ilya Kaliman.
   * libcc-2.5-trunk
     by Evgeny Epifanovsky, Arik Landau, Tomasz Kus, Kirill Khistyaev, 
        Dmitry Zuev, Prashant Manohar, Xintian Feng, Anna Krylov, 
        Matthew Goldey, Alec White, Thomas Jagau, Kaushik Nanda, 
        Anastasia Gunina, Alexander Kunitsa, Joonho Lee.

   CCMAN original authors:
   Anna I. Krylov, C. David Sherrill, Steven R. Gwaltney,
   Edward F. C. Byrd (2000)
   Sergey V. Levchenko, Lyudmila V. Slipchenko, Tao Wang,
   Ana-Maria C. Cristian (2003)
   Piotr A. Pieniazek, C. Melania Oana, Evgeny Epifanovsky (2007)
   Prashant Manohar (2009)

 ------------------------------------------------------------------------------


 Allocating and initializing 3808MB of RAM...
 Calculation will run on 4 cores.


 Alpha MOs, Restricted
 -- Occupied --                  
-26.326 -15.766 -15.676  -1.649  -1.404  -0.946  -0.775  -0.719
  1 A     2 A     3 A     4 A     5 A     6 A     7 A     8 A                  
 -0.712  -0.622  -0.547  -0.492
  9 A    10 A    11 A    12 A                                                  
 -- Virtual --                   
  0.040   0.081   0.139   0.153   0.164   0.185   0.209   0.232
 13 A    14 A    15 A    16 A    17 A    18 A    19 A    20 A                  
  0.240   0.241   0.312   0.328   0.364   0.369   0.436   0.534
 21 A    22 A    23 A    24 A    25 A    26 A    27 A    28 A                  
  0.603   0.694   0.869   0.918   0.938   0.994   1.008   1.096
 29 A    30 A    31 A    32 A    33 A    34 A    35 A    36 A                  
  1.244   1.391   1.465   1.543   1.552   1.611   1.707   1.905
 37 A    38 A    39 A    40 A    41 A    42 A    43 A    44 A                  
  2.090   2.178   2.212   2.266   2.520   2.647   2.668   2.857
 45 A    46 A    47 A    48 A    49 A    50 A    51 A    52 A                  
  3.035   3.035   3.251   3.420   4.036   4.056   4.196   4.218
 53 A    54 A    55 A    56 A    57 A    58 A    59 A    60 A                  
  4.288   4.293   4.420   4.493   4.734   5.196   5.585   6.909
 61 A    62 A    63 A    64 A    65 A    66 A    67 A    68 A                  
  6.964   7.178  36.597  37.096  68.744
 69 A    70 A    71 A    72 A    73 A                                          

 Beta MOs, Restricted
 -- Occupied --                  
-26.326 -15.766 -15.676  -1.649  -1.404  -0.946  -0.775  -0.719
  1 A     2 A     3 A     4 A     5 A     6 A     7 A     8 A                  
 -0.712  -0.622  -0.547  -0.492
  9 A    10 A    11 A    12 A                                                  
 -- Virtual --                   
  0.040   0.081   0.139   0.153   0.164   0.185   0.209   0.232
 13 A    14 A    15 A    16 A    17 A    18 A    19 A    20 A                  
  0.240   0.241   0.312   0.328   0.364   0.369   0.436   0.534
 21 A    22 A    23 A    24 A    25 A    26 A    27 A    28 A                  
  0.603   0.694   0.869   0.918   0.938   0.994   1.008   1.096
 29 A    30 A    31 A    32 A    33 A    34 A    35 A    36 A                  
  1.244   1.391   1.465   1.543   1.552   1.611   1.707   1.905
 37 A    38 A    39 A    40 A    41 A    42 A    43 A    44 A                  
  2.090   2.178   2.212   2.266   2.520   2.647   2.668   2.857
 45 A    46 A    47 A    48 A    49 A    50 A    51 A    52 A                  
  3.035   3.035   3.251   3.420   4.036   4.056   4.196   4.218
 53 A    54 A    55 A    56 A    57 A    58 A    59 A    60 A                  
  4.288   4.293   4.420   4.493   4.734   5.196   5.585   6.909
 61 A    62 A    63 A    64 A    65 A    66 A    67 A    68 A                  
  6.964   7.178  36.597  37.096  68.744
 69 A    70 A    71 A    72 A    73 A                                          

 Occupation and symmetry of molecular orbitals

 Point group: C1 (1 irreducible representation).

                           A     All 
 -------------------------------------
 All molecular orbitals:
  - Alpha                  73    73  
  - Beta                   73    73  
 -------------------------------------
 Alpha orbitals:
  - Frozen occupied        3     3   
  - Active occupied        9     9   
  - Active virtual         61    61  
  - Frozen virtual         0     0   
 -------------------------------------
 Beta orbitals:
  - Frozen occupied        3     3   
  - Active occupied        9     9   
  - Active virtual         61    61  
  - Frozen virtual         0     0   
 -------------------------------------

 Import integrals:   CPU 0.00 s  wall 0.00 s

 Import integrals:   CPU 3.92 s  wall 31.98 s

 MP2 amplitudes:   CPU 0.03 s  wall 0.31 s

Running a double precision version
           CCSD T amplitudes will be solved using DIIS.

           Start     Size      MaxIter   EConv     TConv     
           3         7         100       1.00e-07  1.00e-05  
 ------------------------------------------------------------------------------
           Energy (a.u.)   Ediff      Tdiff       Comment
 ------------------------------------------------------------------------------
          -209.42554991                           
     1    -209.41129609   1.43e-02   6.40e-01     
     2    -209.43200012   2.07e-02   8.58e-02     
     3    -209.43076589   1.23e-03   3.82e-02     
     4    -209.43301925   2.25e-03   1.44e-02     Switched to DIIS steps.
     5    -209.43389768   8.78e-04   1.06e-02     
     6    -209.43398071   8.30e-05   2.42e-03     
     7    -209.43398925   8.54e-06   1.11e-03     
     8    -209.43399313   3.87e-06   3.92e-04     
     9    -209.43399724   4.11e-06   2.45e-04     
    10    -209.43399762   3.79e-07   5.29e-05     
    11    -209.43399772   1.06e-07   1.91e-05     
    12    -209.43399774   1.87e-08   1.02e-05     
    13    -209.43399771   3.37e-08   2.26e-06     
 ------------------------------------------------------------------------------
          -209.43399771                           CCSD T converged.

End of double precision
 SCF energy                 = -208.86399212
 MP2 energy                 = -209.42554991
 CCSD correlation energy     =   -0.57000558
 CCSD total energy           = -209.43399771

 CCSD  T1^2 = 0.0111  T2^2 = 0.1736  Leading amplitudes:

 Amplitude    Orbitals with energies
  0.0256       9 (A) A                   ->    14 (A) A                   
              -0.7123                          0.0805                     
  0.0256       9 (A) B                   ->    14 (A) B                   
              -0.7123                          0.0805                     
  0.0214       11 (A) A                  ->    14 (A) A                   
              -0.5473                          0.0805                     
  0.0214       11 (A) B                  ->    14 (A) B                   
              -0.5473                          0.0805                     

 Amplitude    Orbitals with energies
 -0.0973       11 (A) A      11 (A) B    ->    14 (A) A      14 (A) B     
              -0.5473       -0.5473            0.0805        0.0805       
  0.0973       11 (A) A      11 (A) B    ->    14 (A) B      14 (A) A     
              -0.5473       -0.5473            0.0805        0.0805       
  0.0973       11 (A) B      11 (A) A    ->    14 (A) A      14 (A) B     
              -0.5473       -0.5473            0.0805        0.0805       
 -0.0973       11 (A) B      11 (A) A    ->    14 (A) B      14 (A) A     
              -0.5473       -0.5473            0.0805        0.0805       

 Computing CCSD intemediates for later calculations in double precision
[truncated: 107,460 more chars]
