# Supplementary material for: Geometric and energetic data from ab initio calculations of haloethene, haloimine, halomethylenephosphine, haloiminophosphine, halodiazene, halodiphosphene and halocyclopropane
Source: Data Brief. 2019 Nov 2;27:104738. doi: 10.1016/j.dib.2019.104738 (PMC6861602; doi:10.1016/j.dib.2019.104738)
Supplement: Multimedia component 6 [file mmc6.zip › NN/CCSD/HENNEH.out]

Q-Chem Developer Version!
                  Welcome to Q-Chem
     A Quantum Leap Into The Future Of Chemistry


 Q-Chem 5.1, Q-Chem, Inc., Pleasanton, CA (2018)

 Yihan Shao,  Zhengting Gan,  E. Epifanovsky,  A. T. B. Gilbert,  M. Wormit,  
 J. Kussmann,  A. W. Lange,  A. Behn,  Jia Deng,  Xintian Feng,  D. Ghosh,  
 M. Goldey,  P. R. Horn,  L. D. Jacobson,  I. Kaliman,  T. Kus,  A. Landau,  
 Jie Liu,  E. I. Proynov,  R. M. Richard,  R. P. Steele,  E. J. Sundstrom,  
 H. L. Woodcock III,  P. M. Zimmerman,  D. Zuev,  B. Albrecht,  E. Alguire,  
 S. A. Baeppler,  D. Barton,  Z. Benda,  Y. A. Bernard,  E. J. Berquist,  
 K. B. Bravaya,  H. Burton,  D. Casanova,  Chun-Min Chang,  Yunqing Chen,  
 A. Chien,  K. D. Closser,  M. P. Coons,  S. Coriani,  S. Dasgupta,  
 A. L. Dempwolff,  M. Diedenhofen,  Hainam Do,  R. G. Edgar,  Po-Tung Fang,  
 S. Faraji,  S. Fatehi,  Qingguo Feng,  K. D. Fenk,  J. Fosso-Tande,  
 Qinghui Ge,  A. Ghysels,  G. Gidofalvi,  J. Gomes,  J. Gonthier,  A. Gunina,  
 D. Hait,  M. W. D. Hanson-Heine,  P. H. P. Harbach,  A. W. Hauser,  
 J. E. Herr,  E. G. Hohenstein,  Z. C. Holden,  Kerwin Hui,  B. C. Huynh,  
 T.-C. Jagau,  Hyunjun Ji,  B. Kaduk,  K. Khistyaev,  Jaehoon Kim,  
 P. Klunzinger,  K. Koh,  D. Kosenkov,  L. Koulias,  T. Kowalczyk,  
 C. M. Krauter,  A. Kunitsa,  Ka Un Lao,  A. Laurent,  K. V. Lawler,  
 Joonho Lee,  D. Lefrancois,  S. Lehtola,  D. S. Levine,  Yi-Pei Li,  
 You-Sheng Lin,  Fenglai Liu,  E. Livshits,  A. Luenser,  P. Manohar,  
 E. Mansoor,  S. F. Manzer,  Shan-Ping Mao,  Yuezhi Mao,  N. Mardirossian,  
 A. V. Marenich,  T. Markovich,  L. A. Martinez-Martinez,  S. A. Maurer,  
 N. J. Mayhall,  S. C. McKenzie,  J.-M. Mewes,  A. F. Morrison,  
 J. W. Mullinax,  K. Nanda,  T. S. Nguyen-Beck,  R. Olivares-Amaya,  
 J. A. Parkhill,  T. M. Perrine,  F. Plasser,  P. Pokhilko,  S. Prager,  
 A. Prociuk,  E. Ramos,  D. R. Rehn,  F. Rob,  M. Schneider,  N. Sergueev,  
 S. M. Sharada,  S. Sharma,  D. W. Small,  T. Stauch,  T. Stein,  
 Yu-Chuan Su,  A. J. W. Thom,  A. Tkatchenko,  T. Tsuchimochi,  N. M. Tubman,  
 L. Vogt,  M. L. Vidal,  O. Vydrov,  M. A. Watson,  J. Wenzel,  
 M. de Wergifosse,  T. A. Wesolowski,  A. White,  J. Witte,  A. Yamada,  
 Jun Yang,  K. Yao,  S. Yeganeh,  S. R. Yost,  Zhi-Qiang You,  A. Zech,  
 Igor Ying Zhang,  Xing Zhang,  Yan Zhao,  Ying Zhu,  B. R. Brooks,  
 G. K. L. Chan,  C. J. Cramer,  M. S. Gordon,  W. J. Hehre,  A. Klamt,  
 M. W. Schmidt,  C. D. Sherrill,  D. G. Truhlar,  A. Aspuru-Guzik,  R. Baer,  
 A. T. Bell,  N. A. Besley,  Jeng-Da Chai,  A. E. DePrince, III,  
 R. A. DiStasio Jr.,  A. Dreuw,  B. D. Dunietz,  T. R. Furlani,  
 Chao-Ping Hsu,  Yousung Jung,  Jing Kong,  D. S. Lambrecht,  WanZhen Liang,  
 C. Ochsenfeld,  V. A. Rassolov,  L. V. Slipchenko,  J. E. Subotnik,  
 T. Van Voorhis,  J. M. Herbert,  A. I. Krylov,  P. M. W. Gill,  M. Head-Gordon

 Contributors to earlier versions of Q-Chem not listed above: 
 R. D. Adamson,  B. Austin,  J. Baker,  G. J. O. Beran,  K. Brandhorst,  
 S. T. Brown,  E. F. C. Byrd,  A. K. Chakraborty,  C.-L. Cheng,  
 Siu Hung Chien,  D. M. Chipman,  D. L. Crittenden,  H. Dachsel,  
 R. J. Doerksen,  A. D. Dutoi,  L. Fusti-Molnar,  W. A. Goddard III,  
 A. Golubeva-Zadorozhnaya,  S. R. Gwaltney,  G. Hawkins,  A. Heyden,  
 S. Hirata,  G. Kedziora,  F. J. Keil,  C. Kelley,  Jihan Kim,  R. A. King,  
 R. Z. Khaliullin,  P. P. Korambath,  W. Kurlancheek,  A. M. Lee,  M. S. Lee,  
 S. V. Levchenko,  Ching Yeh Lin,  D. Liotard,  R. C. Lochan,  I. Lotan,  
 P. E. Maslen,  N. Nair,  D. P. O'Neill,  D. Neuhauser,  E. Neuscamman,  
 C. M. Oana,  R. Olson,  B. Peters,  R. Peverati,  P. A. Pieniazek,  
 Y. M. Rhee,  J. Ritchie,  M. A. Rohrdanz,  E. Rosta,  N. J. Russ,  
 H. F. Schaefer III,  N. E. Schultz,  N. Shenvi,  A. C. Simmonett,  A. Sodt,  
 D. Stuck,  K. S. Thanthiriwatte,  V. Vanovschi,  Tao Wang,  A. Warshel,  
 C. F. Williams,  Q. Wu,  X. Xu,  W. Zhang

 Please cite Q-Chem as follows:
 Y. Shao et al., Mol. Phys. 113, 184-215 (2015)
 DOI: 10.1080/00268976.2014.952696

 Q-Chem 5.1.1 for Intel X86 EM64T Linux

 Parts of Q-Chem use Armadillo 8.300.2 (Tropical Shenanigans).
 http://arma.sourceforge.net/

 Q-Chem begins on Thu Nov  1 10:21:52 2018  

Host: 
0

     Scratch files written to /scratch/taweetham/qchem28242//
Input Ideriv = 1
Curr. Ideriv = -1
Max.  Ideriv = 1

Checking the input file for inconsistencies... 	...done.

--------------------------------------------------------------
User input:
--------------------------------------------------------------
../CCSD/H=H_t.inp
$molecule
0 1
N 
H  1 1.035023
N  1 1.238471 2 107.017887
H  3 1.035023 1 107.017887 2 -180.000000 0
$end

$rem
   JOB_TYPE	OPTIMIZATION
   BASIS	6-311++G**
   METHOD	ccsd
   MEM_TOTAL	4000
   N_FROZEN_CORE      FC
$end

--------------------------------------------------------------
 ----------------------------------------------------------------
             Standard Nuclear Orientation (Angstroms)
    I     Atom           X                Y                Z
 ----------------------------------------------------------------
    1      N       0.5896878191    -0.1889996838     0.0000000000
    2      H       1.1802257004     0.6610224461    -0.0000000000
    3      N      -0.5896878191     0.1889996838    -0.0000000000
    4      H      -1.1802257004    -0.6610224461     0.0000000000
 ----------------------------------------------------------------
 Molecular Point Group                 C2h   NOp =  4
 Largest Abelian Subgroup              C2h   NOp =  4
 Nuclear Repulsion Energy =    32.3346682885 hartrees
 There are        8 alpha and        8 beta electrons
 Requested basis set is 6-311++G(d,p)
 There are 22 shells and 58 basis functions
 Total memory of 4000MB is distributed as follows: 
   QALLOC including MEM_STATIC uses 192MB
   MEM_STATIC is set to 192MB
   CCMAN JOB total memory use is  3808MB
 Warning: actual memory use might exceed 4000MB

 Total QAlloc Memory Limit    192 MB
 Mega-Array Size       188 MB
 MEM_STATIC part       192 MB
 A cutoff of  1.0D-14 yielded    253 shell pairs
 There are      1785 function pairs (      1914 Cartesian)

 -------------------------------------------------------
 OpenMP Integral Computing Module                       
 Release: version 1.0, May 2013, Q-Chem Inc. Pittsburgh 
 -------------------------------------------------------
 Integral Job Info:
 Integral job number is                      11
 Integral operator is                         1
 short-range coefficients                     0
 long-range coefficients              100000000
 Omega coefficients                           0
 if combine SR and LR in K                    0
 Integral screening is                        0
 Integral computing path is                   2
 max size of driver memory is            800000
 size of driver memory is                593474
 size of scratch memory is              2361544
 max col of scratch BK array               1296
 max len of scratch array in speh3          155
 max len of scratch index in speh4           18
 max int batch size is                      520
 min int batch size is                       52
 fixed nKL is                                52
 max L of basis functions is                  2
 order of int derivative is                   0
 number of shells is                         22
 number of basis is                          60
 number of cartesian basis is                60
 number of contracted shell pairs           253
 number of primitive shell pairs            774
 maxK2 (contraction) of shell pair           36
 max number of K2 of shell pair               1
 max number of CS2 of shell pair             36
 max number of PS2 of shell pair             72
 mem total for path MDJ                  509160
 -------------------------------------------------------
 Smallest overlap matrix eigenvalue = 2.72E-04

 Scale SEOQF with 1.000000e-01/1.000000e-01/1.000000e-01

 Standard Electronic Orientation quadrupole field applied
 Nucleus-field energy     =     0.0000000004 hartrees
 Guess from superposition of atomic densities
 Warning:  Energy on first SCF cycle will be non-variational
 SAD guess density has 16.000000 electrons

 -----------------------------------------------------------------------
  General SCF calculation program by
  Eric Jon Sundstrom, Paul Horn, Yuezhi Mao, Dmitri Zuev, Alec White,
  David Stuck, Shaama M.S., Shane Yost, Joonho Lee, David Small,
  Daniel Levine, Susi Lehtola, Hugh Burton, Evgeny Epifanovsky
 -----------------------------------------------------------------------
 Hartree-Fock
 using 4 threads for integral computing
 -------------------------------------------------------
 OpenMP Integral computing Module                
 Release: version 2.0, May 2017, Q-Chem Inc. Pleasanton 
 -------------------------------------------------------
 A restricted SCF calculation will be
 performed using DIIS
 SCF converges when DIIS error is below 1.0e-08
 ---------------------------------------
  Cycle       Energy         DIIS error
 ---------------------------------------
    1    -110.2537720151      8.27e-02  
    2    -110.0085483749      6.94e-03  
    3    -110.0285134237      1.82e-03  
    4    -110.0300507723      6.17e-04  
    5    -110.0302951917      1.46e-04  
    6    -110.0303212253      3.92e-05  
    7    -110.0303241132      8.40e-06  
    8    -110.0303242205      1.38e-06  
    9    -110.0303242225      2.16e-07  
   10    -110.0303242225      3.55e-08  
   11    -110.0303242225      4.29e-09  Convergence criterion met
 ---------------------------------------
 SCF time:   CPU 1.11s  wall 1.00s 
 SCF   energy in the final basis set =     -110.0303242225
 Total energy in the final basis set =     -110.0303242225


 ------------------------------------------------------------------------------

   CCMAN2: suite of methods based on coupled cluster
           and equation of motion theories.

   Components:
   * libvmm-1.3-trunk
     by Evgeny Epifanovsky, Ilya Kaliman.
   * libtensor-2.5-trunk
     by Evgeny Epifanovsky, Michael Wormit, Dmitry Zuev, Sam Manzer, 
        Ilya Kaliman.
   * libcc-2.5-trunk
     by Evgeny Epifanovsky, Arik Landau, Tomasz Kus, Kirill Khistyaev, 
        Dmitry Zuev, Prashant Manohar, Xintian Feng, Anna Krylov, 
        Matthew Goldey, Alec White, Thomas Jagau, Kaushik Nanda, 
        Anastasia Gunina, Alexander Kunitsa, Joonho Lee.

   CCMAN original authors:
   Anna I. Krylov, C. David Sherrill, Steven R. Gwaltney,
   Edward F. C. Byrd (2000)
   Sergey V. Levchenko, Lyudmila V. Slipchenko, Tao Wang,
   Ana-Maria C. Cristian (2003)
   Piotr A. Pieniazek, C. Melania Oana, Evgeny Epifanovsky (2007)
   Prashant Manohar (2009)

 ------------------------------------------------------------------------------


 Allocating and initializing 3808MB of RAM...
 Calculation will run on 4 cores.


 Alpha MOs, Restricted
 -- Occupied --                  
-15.638 -15.637  -1.367  -0.942  -0.675  -0.653  -0.522  -0.410
  1 Ag    1 Bu    2 Ag    2 Bu    3 Ag    3 Bu    1 Au    4 Ag                 
 -- Virtual --                   
  0.052   0.060   0.100   0.153   0.174   0.199   0.218   0.241
  5 Ag    4 Bu    1 Bg    5 Bu    2 Au    6 Ag    7 Ag    6 Bu                 
  0.254   0.261   0.275   0.311   0.334   0.596   0.700   0.720
  8 Ag    2 Bg    9 Ag    7 Bu    8 Bu    9 Bu   10 Ag   10 Bu                 
  0.900   0.957   0.968   0.988   1.040   1.099   1.250   1.401
 11 Ag    3 Au   12 Ag   11 Bu    3 Bg   12 Bu   13 Ag   13 Bu                 
  1.486   1.531   1.555   1.816   1.980   2.137   2.171   2.459
  4 Bg    4 Au   14 Bu   14 Ag    5 Au   15 Ag   15 Bu   16 Bu                 
  2.472   2.569   2.780   2.857   2.949   3.051   3.064   3.220
  5 Bg   16 Ag    6 Au   17 Ag   17 Bu   18 Ag    6 Bg   18 Bu                 
  3.483   3.526   4.153   4.399   4.462   4.610   5.037   5.596
 19 Ag   19 Bu    7 Au    7 Bg   20 Ag   20 Bu   21 Ag   21 Bu                 
 36.719  37.096
 22 Ag   22 Bu                                                                 

 Beta MOs, Restricted
 -- Occupied --                  
-15.638 -15.637  -1.367  -0.942  -0.675  -0.653  -0.522  -0.410
  1 Ag    1 Bu    2 Ag    2 Bu    3 Ag    3 Bu    1 Au    4 Ag                 
 -- Virtual --                   
  0.052   0.060   0.100   0.153   0.174   0.199   0.218   0.241
  5 Ag    4 Bu    1 Bg    5 Bu    2 Au    6 Ag    7 Ag    6 Bu                 
  0.254   0.261   0.275   0.311   0.334   0.596   0.700   0.720
  8 Ag    2 Bg    9 Ag    7 Bu    8 Bu    9 Bu   10 Ag   10 Bu                 
  0.900   0.957   0.968   0.988   1.040   1.099   1.250   1.401
 11 Ag    3 Au   12 Ag   11 Bu    3 Bg   12 Bu   13 Ag   13 Bu                 
  1.486   1.531   1.555   1.816   1.980   2.137   2.171   2.459
  4 Bg    4 Au   14 Bu   14 Ag    5 Au   15 Ag   15 Bu   16 Bu                 
  2.472   2.569   2.780   2.857   2.949   3.051   3.064   3.220
  5 Bg   16 Ag    6 Au   17 Ag   17 Bu   18 Ag    6 Bg   18 Bu                 
  3.483   3.526   4.153   4.399   4.462   4.610   5.037   5.596
 19 Ag   19 Bu    7 Au    7 Bg   20 Ag   20 Bu   21 Ag   21 Bu                 
 36.719  37.096
 22 Ag   22 Bu                                                                 

 Occupation and symmetry of molecular orbitals

 Point group: C2h (4 irreducible representations).

                           Ag   Bg   Au   Bu    All 
 ----------------------------------------------------
 All molecular orbitals:
  - Alpha                  22   7    7    22    58  
  - Beta                   22   7    7    22    58  
 ----------------------------------------------------
 Alpha orbitals:
  - Frozen occupied        1    0    0    1     2   
  - Active occupied        3    0    1    2     6   
  - Active virtual         18   7    6    19    50  
  - Frozen virtual         0    0    0    0     0   
 ----------------------------------------------------
 Beta orbitals:
  - Frozen occupied        1    0    0    1     2   
  - Active occupied        3    0    1    2     6   
  - Active virtual         18   7    6    19    50  
  - Frozen virtual         0    0    0    0     0   
 ----------------------------------------------------

 Import integrals:   CPU 0.00 s  wall 0.07 s

 Import integrals:   CPU 1.27 s  wall 9.29 s

 MP2 amplitudes:   CPU 0.26 s  wall 0.58 s

Running a double precision version
           CCSD T amplitudes will be solved using DIIS.

           Start     Size      MaxIter   EConv     TConv     
           3         7         100       1.00e-07  1.00e-05  
 ------------------------------------------------------------------------------
           Energy (a.u.)   Ediff      Tdiff       Comment
 ------------------------------------------------------------------------------
          -110.38381292                           
     1    -110.38406053   2.48e-04   5.58e-01     
     2    -110.39587674   1.18e-02   7.06e-02     
     3    -110.39671230   8.36e-04   2.81e-02     
     4    -110.39825991   1.55e-03   1.11e-02     Switched to DIIS steps.
     5    -110.39863381   3.74e-04   7.02e-03     
     6    -110.39863657   2.76e-06   1.33e-03     
     7    -110.39863624   3.36e-07   2.46e-04     
     8    -110.39863650   2.60e-07   1.19e-04     
     9    -110.39863617   3.26e-07   4.38e-05     
    10    -110.39863618   5.48e-09   1.87e-05     
    11    -110.39863614   3.49e-08   8.20e-06     
 ------------------------------------------------------------------------------
          -110.39863614                           CCSD T converged.

End of double precision
 SCF energy                 = -110.03032422
 MP2 energy                 = -110.38381292
 CCSD correlation energy     =   -0.36831192
 CCSD total energy           = -110.39863614

 CCSD  T1^2 = 0.0042  T2^2 = 0.1343  Leading amplitudes:

 Amplitude    Orbitals with energies
  0.0257       1 (Au) A                  ->    3 (Au) A                   
              -0.5224                          0.9567                     
  0.0257       1 (Au) B                  ->    3 (Au) B                   
              -0.5224                          0.9567                     
 -0.0172       1 (Au) A                  ->    2 (Au) A                   
              -0.5224                          0.1737                     
 -0.0172       1 (Au) B                  ->    2 (Au) B                   
              -0.5224                          0.1737                     

 Amplitude    Orbitals with energies
 -0.1117       1 (Au) A      1 (Au) B    ->    1 (Bg) A      1 (Bg) B     
              -0.5224       -0.5224            0.1003        0.1003       
  0.1117       1 (Au) A      1 (Au) B    ->    1 (Bg) B      1 (Bg) A     
              -0.5224       -0.5224            0.1003        0.1003       
  0.1117       1 (Au) B      1 (Au) A    ->    1 (Bg) A      1 (Bg) B     
              -0.5224       -0.5224            0.1003        0.1003       
 -0.1117       1 (Au) B      1 (Au) A    ->    1 (Bg) B      1 (Bg) A     
              -0.5224       -0.5224            0.1003        0.1003       

 Computing CCSD intemediates for later calculations in double precision
 Finished.

Running a double precision version
           CCSD Lambda amplitudes will be solved using DIIS.
           Start     Size      MaxIter   EConv     LConv     
           3         7         100       1.00e-07  1.00e-05  
 ------------------------------------------------------------------------------
            Enorm      Ldiff       Comment
 ------------------------------------------------------------------------------
     1     3.02e-02   2.43e-02     
     2     5.44e-03   2.42e-03     
     3     2.28e-03   1.26e-03     
     4     7.04e-04   6.78e-04     Switched to DIIS steps.
     5     2.63e-04   2.11e-04     
     6     6.87e-05   7.11e-05     
     7     2.99e-05   8.08e-06     
     8     1.21e-05   3.11e-07     
     9     3.50e-06   2.39e-07     
    10     1.05e-06   6.29e-08     
    11     3.51e-07   4.24e-08     
    12     1.01e-07   2.50e-08     
    13     3.44e-08   5.58e-09     
 ------------------------------------------------------------------------------
                                   CCSD Lambda converged.

 Computing density matrices in double precision...
           Orbital response amplitudes will be solved using DIIS.
           Start     Size      MaxIter   EConv     LConv     
           3         7         100       1.00e-06  1.00e-06  
 ------------------------------------------------------------------------------
            Enorm      Ldiff       Comment
 ------------------------------------------------------------------------------
     1     4.61e-02   6.83e-03     
     2     3.38e-02   5.88e-03     
     3     2.92e-02   1.26e-03     
     4     7.26e-04   8.20e-03     Switched to DIIS steps.
     5     1.08e-04   1.36e-05     
     6     1.66e-05   2.79e-06     
     7     9.03e-07   2.24e-06     
     8     1.28e-07   2.07e-08     
 ------------------------------------------------------------------------------
                                   Orbital response converged.

 Computing density matrices... Done.
 CCSD calculation:   CPU 20.48 s  wall 9.78 s

Current path: /canmo/ccsd/grad/
/g1_bb_aa
/g1_bb_bb
/g1_o1o1
/g1_o1o2
/g1_o1v1
/g1_o2v1
/g1_v1v1
/g1p_bb_aa
/g1p_bb_bb
/g1s_bb_aa
/g1s_bb_bb
/g2_o1o1o1o1
/g2_o1o1o1v1
/g2_o1o1v1v1
/g2_o1v1o1v1
/g2_o1v1v1v1
/g2_v1v1v1v1
/w_bb_aa
/w_bb_bb
 Transferring MO TPDM to AO TPDM
 Transferring g2_o1o1o1o1
 Transferring g2_o1o1o1v1
 Transferring g2_o1o1v1v1
 Transferring g2_o1v1o1v1
 Transferring g2_o1v1v1v1
 Transferring g2_v1v1v1v1
 Adding separable TPDM
 Computing TPDM gradient
 --------------------------------------------------------
 2e gradient
  Atom          X               Y               Z
 --------------------------------------------------------
    1         -8.812107        5.486781       -0.000000  
    2         -1.841621       -2.032913        0.000000  
    3          8.812107       -5.486781        0.000000  
    4          1.841621        2.032913       -0.000000  
 --------------------------------------------------------
 --------------------------------------------------------
 Final gradient
  Atom          X               Y               Z
 --------------------------------------------------------
    1         -8.812107        5.486781       -0.000000  
    2         -1.841621       -2.032913        0.000000  
    3          8.812107       -5.486781        0.000000  
    4          1.841621        2.032913       -0.000000  
 --------------------------------------------------------
 Analytic gradient from two-electron contribution:   CPU 26.01 s  wall 11.45 s

 Total ccman2 time:   CPU 51.69 s  wall 42.33 s


 --------------------------------------------------------------
             Orbital Energies (a.u.) and Symmetries
 --------------------------------------------------------------

 Alpha MOs, Restricted
 -- Occupied --                  
-15.638 -15.637  -1.367  -0.675  -0.410  -0.522  -0.942  -0.653
  1 Ag    1 Bu    2 Ag    3 Ag    4 Ag    1 Au    2 Bu    3 Bu                 
 -- Virtual --                   
  0.052   0.199   0.218   0.254   0.275   0.700   0.900   0.968
  5 Ag    6 Ag    7 Ag    8 Ag    9 Ag   10 Ag   11 Ag   12 Ag                 
  1.250   1.816   2.137   2.569   2.857   3.051   3.483   4.462
 13 Ag   14 Ag   15 Ag   16 Ag   17 Ag   18 Ag   19 Ag   20 Ag                 
  5.037  36.719   0.100   0.261   1.040   1.486   2.472   3.064
 21 Ag   22 Ag    1 Bg    2 Bg    3 Bg    4 Bg    5 Bg    6 Bg                 
  4.399   0.174   0.957   1.531   1.980   2.780   4.153   0.060
  7 Bg    2 Au    3 Au    4 Au    5 Au    6 Au    7 Au    4 Bu                 
  0.153   0.241   0.311   0.334   0.596   0.720   0.988   1.099
  5 Bu    6 Bu    7 Bu    8 Bu    9 Bu   10 Bu   11 Bu   12 Bu                 
  1.401   1.555   2.171   2.459   2.949   3.220   3.526   4.610
 13 Bu   14 Bu   15 Bu   16 Bu   17 Bu   18 Bu   19 Bu   20 Bu                 
  5.596  37.096
 21 Bu   22 Bu                                                                 

 Beta MOs, Restricted
 -- Occupied --                  
-15.638 -15.637  -1.367  -0.675  -0.410  -0.522  -0.942  -0.653
  1 Ag    1 Bu    2 Ag    3 Ag    4 Ag    1 Au    2 Bu    3 Bu                 
 -- Virtual --                   
  0.052   0.199   0.218   0.254   0.275   0.700   0.900   0.968
  5 Ag    6 Ag    7 Ag    8 Ag    9 Ag   10 Ag   11 Ag   12 Ag                 
  1.250   1.816   2.137   2.569   2.857   3.051   3.483   4.462
 13 Ag   14 Ag   15 Ag   16 Ag   17 Ag   18 Ag   19 Ag   20 Ag                 
  5.037  36.719   0.100   0.261   1.040   1.486   2.472   3.064
 21 Ag   22 Ag    1 Bg    2 Bg    3 Bg    4 Bg    5 Bg    6 Bg                 
  4.399   0.174   0.957   1.531   1.980   2.780   4.153   0.060
  7 Bg    2 Au    3 Au    4 Au    5 Au    6 Au    7 Au    4 Bu                 
  0.153   0.241   0.311   0.334   0.596   0.720   0.988   1.099
  5 Bu    6 Bu    7 Bu    8 Bu    9 Bu   10 Bu   11 Bu   12 Bu                 
  1.401   1.555   2.171   2.459   2.949   3.220   3.526   4.610
 13 Bu   14 Bu   15 Bu   16 Bu   17 Bu   18 Bu   19 Bu   20 Bu                 
  5.596  37.096
 21 Bu   22 Bu                                                                 
 --------------------------------------------------------------

          Ground-State Mulliken Net Atomic Charges

     Atom                 Charge (a.u.)
  ----------------------------------------
      1 N                    -0.200773
      2 H                     0.200773
      3 N                    -0.200773
      4 H                     0.200773
  ----------------------------------------
  Sum of atomic charges =     0.000000

 -----------------------------------------------------------------
                    Cartesian Multipole Moments
 -----------------------------------------------------------------
    Charge (ESU x 10^10)
                 0.0000
    Dipole Moment (Debye)
         X       0.0000      Y      -0.0000      Z      -0.0000
       Tot       0.0000
    Quadrupole Moments (Debye-Ang)
        XX     -11.1370     XY       3.7867     YY     -13.1565
        XZ      -0.0000     YZ       0.0000     ZZ     -12.3255
    Octopole Moments (Debye-Ang^2)
       XXX      -0.0000    XXY       0.0000    XYY      -0.0000
       YYY       0.0000    XXZ      -0.0000    XYZ       0.0000
       YYZ      -0.0000    XZZ       0.0000    YZZ      -0.0000
       ZZZ       0.0000
    Hexadecapole Moments (Debye-Ang^3)
      XXXX     -42.2312   XXXY       6.5190   XXYY     -10.9785
      XYYY       4.8737   YYYY     -20.0573   XXXZ       0.0000
      XXYZ      -0.0000   XYYZ       0.0000   YYYZ      -0.0000
      XXZZ      -9.5068   XYZZ       1.0084   YYZZ      -5.3469
      XZZZ       0.0000   YZZZ      -0.0000   ZZZZ     -11.5485
 -----------------------------------------------------------------
 DrvMan completing analytic gradient of the correlated energy
 Correlated dipole moment
            1
    1   0.0000000
    2  -0.0000000
    3  -0.0000000
 Energy read as -110.398636140
 Full Analytical Gradient: (in a.u., or Hartree/Bohr)
             1             2             3             4
    1   -0.01184727    0.00216117    0.01184727   -0.00216117
    2    0.00453123    0.00084367   -0.00453123   -0.00084367
    3    0.00000000   -0.00000000    0.00000000   -0.00000000
 Gradient time:  CPU 0.26 s  wall 1.42 s
 Geometry Optimization Parameters
   NAtoms,    NIC,     NZ,  NCons,   NDum,   NFix, NCnnct, MaxDiis
        4      14       4       0       0       0       0       0


** GEOMETRY OPTIMIZATION IN DELOCALIZED INTERNAL COORDINATES **
   Searching for a Minimum

   Optimization Cycle:   1

                       Coordinates (Angstroms)
     ATOM                X               Y               Z
      1  N         0.5896878191   -0.1889996838    0.0000000000
      2  H         1.1802257004    0.6610224461    0.0000000000
      3  N        -0.5896878191    0.1889996838    0.0000000000
      4  H        -1.1802257004   -0.6610224461    0.0000000000
   Point Group: c2h   Number of degrees of freedom:     3


   Energy is   -110.398636140


 Attempting to Generate Delocalized Internal Coordinates

  3 Hessian modes will be used to form the next step
  Hessian Eigenvalues:
     0.160000    0.420251    0.876461

 Minimum Search - Taking Simple RFO Step
 Searching for Lamda that Minimizes Along All modes
 Value Taken    Lamda =  -0.00023234
 Step Taken.  Stepsize is  0.026347

                             Maximum     Tolerance    Cnvgd?
         Gradient           0.011097      0.000300      NO
         Displacement       0.017477      0.001200      NO
         Energy change     *********      0.000001      NO


 New Cartesian Coordinates Obtained by Inverse Iteration

 Displacement from previous Coordinates is:  0.024449
 ----------------------------------------------------------------
             Standard Nuclear Orientation (Angstroms)
    I     Atom           X                Y                Z
 ----------------------------------------------------------------
    1      N       0.5914980059    -0.1940471442     0.0000000000
    2      H       1.1730345158     0.6592268061     0.0000000000
    3      N      -0.5914980059     0.1940471442     0.0000000000
    4      H      -1.1730345158    -0.6592268061     0.0000000000
 ----------------------------------------------------------------
 Molecular Point Group                 C2h   NOp =  4
 Largest Abelian Subgroup              C2h   NOp =  4
 Nuclear Repulsion Energy =    32.2576453953 hartrees
 There are        8 alpha and        8 beta electrons
 Applying Cartesian multipole field
    Component          Value
    ---------          -----
     (2,0,0)        1.00000E-11
     (0,2,0)        2.00000E-11
     (0,0,2)       -3.00000E-11
 Nucleus-field energy     =     0.0000000004 hartrees
 Requested basis set is 6-311++G(d,p)
 There are 22 shells and 58 basis functions
 A cutoff of  1.0D-14 yielded    253 shell pairs
 There are      1785 function pairs (      1914 Cartesian)
 Smallest overlap matrix eigenvalue = 2.77E-04
 Guess MOs from SCF MO coefficient file

 -----------------------------------------------------------------------
  General SCF calculation program by
  Eric Jon Sundstrom, Paul Horn, Yuezhi Mao, Dmitri Zuev, Alec White,
  David Stuck, Shaama M.S., Shane Yost, Joonho Lee, David Small,
  Daniel Levine, Susi Lehtola, Hugh Burton, Evgeny Epifanovsky
 -----------------------------------------------------------------------
 Hartree-Fock
 using 4 threads for integral computing
 -------------------------------------------------------
 OpenMP Integral computing Module                
 Release: version 2.0, May 2017, Q-Chem Inc. Pleasanton 
 -------------------------------------------------------
 A restricted SCF calculation will be
 performed using DIIS
 SCF converges when DIIS error is below 1.0e-08
 ---------------------------------------
  Cycle       Energy         DIIS error
 ---------------------------------------
    1    -110.0296900178      3.97e-04  
    2    -110.0297550981      9.20e-05  
    3    -110.0297611397      3.49e-05  
    4    -110.0297618453      7.97e-06  
    5    -110.0297619295      1.94e-06  
    6    -110.0297619358      3.92e-07  
    7    -110.0297619360      4.86e-08  
    8    -110.0297619360      6.92e-09  Convergence criterion met
 ---------------------------------------
 SCF time:   CPU 0.98s  wall 2.00s 
 SCF   energy in the final basis set =     -110.0297619360
 Total energy in the final basis set =     -110.0297619360


 ------------------------------------------------------------------------------

   CCMAN2: suite of methods based on coupled cluster
           and equation of motion theories.

   Components:
   * libvmm-1.3-trunk
     by Evgeny Epifanovsky, Ilya Kaliman.
   * libtensor-2.5-trunk
     by Evgeny Epifanovsky, Michael Wormit, Dmitry Zuev, Sam Manzer, 
        Ilya Kaliman.
   * libcc-2.5-trunk
     by Evgeny Epifanovsky, Arik Landau, Tomasz Kus, Kirill Khistyaev, 
        Dmitry Zuev, Prashant Manohar, Xintian Feng, Anna Krylov, 
        Matthew Goldey, Alec White, Thomas Jagau, Kaushik Nanda, 
        Anastasia Gunina, Alexander Kunitsa, Joonho Lee.

   CCMAN original authors:
   Anna I. Krylov, C. David Sherrill, Steven R. Gwaltney,
   Edward F. C. Byrd (2000)
   Sergey V. Levchenko, Lyudmila V. Slipchenko, Tao Wang,
   Ana-Maria C. Cristian (2003)
   Piotr A. Pieniazek, C. Melania Oana, Evgeny Epifanovsky (2007)
   Prashant Manohar (2009)

 ------------------------------------------------------------------------------


 Allocating and initializing 3808MB of RAM...
 Calculation will run on 4 cores.


 Alpha MOs, Restricted
 -- Occupied --                  
-15.639 -15.638  -1.365  -0.943  -0.672  -0.653  -0.520  -0.414
  1 Ag    1 Bu    2 Ag    2 Bu    3 Ag    3 Bu    1 Au    4 Ag                 
 -- Virtual --                   
  0.052   0.060   0.099   0.152   0.174   0.199   0.218   0.241
  5 Ag    4 Bu    1 Bg    5 Bu    2 Au    6 Ag    7 Ag    6 Bu                 
  0.254   0.260   0.274   0.312   0.334   0.590   0.695   0.724
  8 Ag    2 Bg    9 Ag    7 Bu    8 Bu    9 Bu   10 Ag   10 Bu                 
  0.904   0.958   0.966   0.988   1.039   1.095   1.251   1.400
 11 Ag    3 Au   12 Ag   11 Bu    3 Bg   12 Bu   13 Ag   13 Bu                 
  1.483   1.533   1.541   1.820   1.974   2.138   2.182   2.456
  4 Bg    4 Au   14 Bu   14 Ag    5 Au   15 Ag   15 Bu   16 Bu                 
  2.481   2.561   2.778   2.853   2.953   3.056   3.061   3.209
  5 Bg   16 Ag    6 Au   17 Ag   17 Bu    6 Bg   18 Ag   18 Bu                 
  3.468   3.526   4.151   4.397   4.450   4.616   5.039   5.593
 19 Ag   19 Bu    7 Au    7 Bg   20 Ag   20 Bu   21 Ag   21 Bu                 
 36.722  37.076
 22 Ag   22 Bu                                                                 

 Beta MOs, Restricted
 -- Occupied --                  
-15.639 -15.638  -1.365  -0.943  -0.672  -0.653  -0.520  -0.414
  1 Ag    1 Bu    2 Ag    2 Bu    3 Ag    3 Bu    1 Au    4 Ag                 
 -- Virtual --                   
  0.052   0.060   0.099   0.152   0.174   0.199   0.218   0.241
  5 Ag    4 Bu    1 Bg    5 Bu    2 Au    6 Ag    7 Ag    6 Bu                 
  0.254   0.260   0.274   0.312   0.334   0.590   0.695   0.724
  8 Ag    2 Bg    9 Ag    7 Bu    8 Bu    9 Bu   10 Ag   10 Bu                 
  0.904   0.958   0.966   0.988   1.039   1.095   1.251   1.400
 11 Ag    3 Au   12 Ag   11 Bu    3 Bg   12 Bu   13 Ag   13 Bu                 
  1.483   1.533   1.541   1.820   1.974   2.138   2.182   2.456
  4 Bg    4 Au   14 Bu   14 Ag    5 Au   15 Ag   15 Bu   16 Bu                 
  2.481   2.561   2.778   2.853   2.953   3.056   3.061   3.209
  5 Bg   16 Ag    6 Au   17 Ag   17 Bu    6 Bg   18 Ag   18 Bu                 
  3.468   3.526   4.151   4.397   4.450   4.616   5.039   5.593
 19 Ag   19 Bu    7 Au    7 Bg   20 Ag   20 Bu   21 Ag   21 Bu                 
 36.722  37.076
 22 Ag   22 Bu                                                                 

 Occupation and symmetry of molecular orbitals

 Point group: C2h (4 irreducible representations).

                           Ag   Bg   Au   Bu    All 
 ----------------------------------------------------
 All molecular orbitals:
  - Alpha                  22   7    7    22    58  
  - Beta                   22   7    7    22    58  
 ----------------------------------------------------
 Alpha orbitals:
  - Frozen occupied        1    0    0    1     2   
  - Active occupied        3    0    1    2     6   
  - Active virtual         18   7    6    19    50  
  - Frozen virtual         0    0    0    0     0   
 ----------------------------------------------------
 Beta orbitals:
  - Frozen occupied        1    0    0    1     2   
  - Active occupied        3    0    1    2     6   
  - Active virtual         18   7    6    19    50  
  - Frozen virtual         0    0    0    0     0   
 ----------------------------------------------------

 Import integrals:   CPU 0.00 s  wall 0.00 s

 Import integrals:   CPU 1.58 s  wall 7.39 s

 MP2 amplitudes:   CPU 0.26 s  wall 0.46 s

Running a double precision version
           CCSD T amplitudes will be solved using DIIS.

           Start     Size      MaxIter   EConv     TConv     
           3         7         100       1.00e-07  1.00e-05  
 ------------------------------------------------------------------------------
           Energy (a.u.)   Ediff      Tdiff       Comment
 ------------------------------------------------------------------------------
          -110.38412853                           
     1    -110.38402061   1.08e-04   5.59e-01     
     2    -110.39600524   1.20e-02   7.10e-02     
     3    -110.39680306   7.98e-04   2.84e-02     
     4    -110.39836795   1.56e-03   1.11e-02     Switched to DIIS steps.
     5    -110.39875259   3.85e-04   7.21e-03     
     6    -110.39875519   2.60e-06   1.35e-03     
     7    -110.39875483   3.57e-07   2.42e-04     
     8    -110.39875508   2.41e-07   1.16e-04     
     9    -110.39875473   3.42e-07   4.24e-05     
    10    -110.39875474   7.77e-09   1.84e-05     
    11    -110.39875471   3.10e-08   8.06e-06     
 ------------------------------------------------------------------------------
          -110.39875471                           CCSD T converged.

End of double precision
 SCF energy                 = -110.02976194
 MP2 energy                 = -110.38412853
 CCSD correlation energy     =   -0.36899277
 CCSD total energy           = -110.39875471

 CCSD  T1^2 = 0.0042  T2^2 = 0.1350  Leading amplitudes:

 Amplitude    Orbitals with energies
 -0.0260       1 (Au) A                  ->    3 (Au) A                   
              -0.5203                          0.9576                     
 -0.0260       1 (Au) B                  ->    3 (Au) B                   
              -0.5203                          0.9576                     
 -0.0176       1 (Au) A                  ->    2 (Au) A                   
              -0.5203                          0.1738                     
 -0.0176       1 (Au) B                  ->    2 (Au) B                   
              -0.5203                          0.1738                     

 Amplitude    Orbitals with energies
 -0.1140       1 (Au) A      1 (Au) B    ->    1 (Bg) A      1 (Bg) B     
              -0.5203       -0.5203            0.0985        0.0985       
  0.1140       1 (Au) A      1 (Au) B    ->    1 (Bg) B      1 (Bg) A     
              -0.5203       -0.5203            0.0985        0.0985       
  0.1140       1 (Au) B      1 (Au) A    ->    1 (Bg) A      1 (Bg) B     
              -0.5203       -0.5203            0.0985        0.0985       
 -0.1140       1 (Au) B      1 (Au) A    ->    1 (Bg) B      1 (Bg) A     
              -0.5203       -0.5203            0.0985        0.0985       

 Computing CCSD intemediates for later calculations in double precision
 Finished.

Running a double precision version
           CCSD Lambda amplitudes will be solved using DIIS.
           Start     Size      MaxIter   EConv     LConv     
           3         7         100       1.00e-07  1.00e-05  
 ------------------------------------------------------------------------------
            Enorm      Ldiff       Comment
 ------------------------------------------------------------------------------
     1     3.07e-02   2.46e-02     
     2     5.51e-03   2.41e-03     
     3     2.30e-03   1.28e-03     
     4     7.17e-04   6.81e-04     Switched to DIIS steps.
     5     2.68e-04   2.18e-04     
     6     6.80e-05   7.35e-05     
     7     2.94e-05   8.35e-06     
     8     1.20e-05   3.95e-07     
     9     3.57e-06   2.18e-07     
    10     1.07e-06   5.94e-08     
    11     3.58e-07   4.43e-08     
    12     1.03e-07   2.59e-08     
    13     3.49e-08   5.74e-09     
 ------------------------------------------------------------------------------
                                   CCSD Lambda converged.

 Computing density matrices in double precision...
           Orbital response amplitudes will be solved using DIIS.
           Start     Size      MaxIter   EConv     LConv     
           3         7         100       1.00e-06  1.00e-06  
 ------------------------------------------------------------------------------
            Enorm      Ldiff       Comment
 ------------------------------------------------------------------------------
     1     4.66e-02   6.63e-03     
     2     3.42e-02   6.27e-03     
     3     2.94e-02   1.49e-03     
     4     7.34e-04   8.38e-03     Switched to DIIS steps.
     5     1.08e-04   1.41e-05     
     6     1.64e-05   3.44e-06     
     7     8.70e-07   2.33e-06     
     8     1.21e-07   2.38e-08     
 ------------------------------------------------------------------------------
                                   Orbital response converged.

 Computing density matrices... Done.
 CCSD calculation:   CPU 20.18 s  wall 9.43 s

Current path: /canmo/ccsd/grad/
/g1_bb_aa
/g1_bb_bb
/g1_o1o1
/g1_o1o2
/g1_o1v1
/g1_o2v1
/g1_v1v1
/g1p_bb_aa
/g1p_bb_bb
/g1s_bb_aa
/g1s_bb_bb
/g2_o1o1o1o1
/g2_o1o1o1v1
/g2_o1o1v1v1
/g2_o1v1o1v1
/g2_o1v1v1v1
/g2_v1v1v1v1
/w_bb_aa
/w_bb_bb
 Transferring MO TPDM to AO TPDM
 Transferring g2_o1o1o1o1
 Transferring g2_o1o1o1v1
 Transferring g2_o1o1v1v1
 Transferring g2_o1v1o1v1
 Transferring g2_o1v1v1v1
 Transferring g2_v1v1v1v1
 Adding separable TPDM
 Computing TPDM gradient
 --------------------------------------------------------
 2e gradient
  Atom          X               Y               Z
 --------------------------------------------------------
    1         -8.717104        5.573241        0.000000  
    2         -1.806131       -2.068495       -0.000000  
    3          8.717104       -5.573241       -0.000000  
    4          1.806131        2.068495        0.000000  
 --------------------------------------------------------
 --------------------------------------------------------
 Final gradient
  Atom          X               Y               Z
 --------------------------------------------------------
    1         -8.717104        5.573241        0.000000  
    2         -1.806131       -2.068495       -0.000000  
    3          8.717104       -5.573241       -0.000000  
    4          1.806131        2.068495        0.000000  
 --------------------------------------------------------
 Analytic gradient from two-electron contribution:   CPU 26.43 s  wall 15.78 s

 Total ccman2 time:   CPU 51.86 s  wall 40.09 s


 --------------------------------------------------------------
             Orbital Energies (a.u.) and Symmetries
 --------------------------------------------------------------

 Alpha MOs, Restricted
 -- Occupied --                  
-15.639 -15.638  -1.365  -0.672  -0.414  -0.520  -0.943  -0.653
  1 Ag    1 Bu    2 Ag    3 Ag    4 Ag    1 Au    2 Bu    3 Bu                 
 -- Virtual --                   
  0.052   0.199   0.218   0.254   0.274   0.695   0.904   0.966
  5 Ag    6 Ag    7 Ag    8 Ag    9 Ag   10 Ag   11 Ag   12 Ag                 
  1.251   1.820   2.138   2.561   2.853   3.061   3.468   4.450
 13 Ag   14 Ag   15 Ag   16 Ag   17 Ag   18 Ag   19 Ag   20 Ag                 
  5.039  36.722   0.099   0.260   1.039   1.483   2.481   3.056
 21 Ag   22 Ag    1 Bg    2 Bg    3 Bg    4 Bg    5 Bg    6 Bg                 
  4.397   0.174   0.958   1.533   1.974   2.778   4.151   0.060
  7 Bg    2 Au    3 Au    4 Au    5 Au    6 Au    7 Au    4 Bu                 
  0.152   0.241   0.312   0.334   0.590   0.724   0.988   1.095
  5 Bu    6 Bu    7 Bu    8 Bu    9 Bu   10 Bu   11 Bu   12 Bu                 
  1.400   1.541   2.182   2.456   2.953   3.209   3.526   4.616
 13 Bu   14 Bu   15 Bu   16 Bu   17 Bu   18 Bu   19 Bu   20 Bu                 
  5.593  37.076
 21 Bu   22 Bu                                                                 

 Beta MOs, Restricted
 -- Occupied --                  
-15.639 -15.638  -1.365  -0.672  -0.414  -0.520  -0.943  -0.653
  1 Ag    1 Bu    2 Ag    3 Ag    4 Ag    1 Au    2 Bu    3 Bu                 
 -- Virtual --                   
  0.052   0.199   0.218   0.254   0.274   0.695   0.904   0.966
  5 Ag    6 Ag    7 Ag    8 Ag    9 Ag   10 Ag   11 Ag   12 Ag                 
  1.251   1.820   2.138   2.561   2.853   3.061   3.468   4.450
 13 Ag   14 Ag   15 Ag   16 Ag   17 Ag   18 Ag   19 Ag   20 Ag                 
  5.039  36.722   0.099   0.260   1.039   1.483   2.481   3.056
 21 Ag   22 Ag    1 Bg    2 Bg    3 Bg    4 Bg    5 Bg    6 Bg                 
  4.397   0.174   0.958   1.533   1.974   2.778   4.151   0.060
  7 Bg    2 Au    3 Au    4 Au    5 Au    6 Au    7 Au    4 Bu                 
  0.152   0.241   0.312   0.334   0.590   0.724   0.988   1.095
  5 Bu    6 Bu    7 Bu    8 Bu    9 Bu   10 Bu   11 Bu   12 Bu                 
  1.400   1.541   2.182   2.456   2.953   3.209   3.526   4.616
 13 Bu   14 Bu   15 Bu   16 Bu   17 Bu   18 Bu   19 Bu   20 Bu                 
  5.593  37.076
 21 Bu   22 Bu                                                                 
 --------------------------------------------------------------

          Ground-State Mulliken Net Atomic Charges

     Atom                 Charge (a.u.)
  ----------------------------------------
      1 N                    -0.200449
      2 H                     0.200449
      3 N                    -0.200449
      4 H                     0.200449
  ----------------------------------------
  Sum of atomic charges =    -0.000000

 -----------------------------------------------------------------
                    Cartesian Multipole Moments
 -----------------------------------------------------------------
    Charge (ESU x 10^10)
                 0.0000
    Dipole Moment (Debye)
         X       0.0000      Y      -0.0000      Z      -0.0000
       Tot       0.0000
    Quadrupole Moments (Debye-Ang)
        XX     -11.1743     XY       3.7681     YY     -13.1580
        XZ      -0.0000     YZ       0.0000     ZZ     -12.3370
    Octopole Moments (Debye-Ang^2)
       XXX       0.0000    XXY      -0.0000    XYY       0.0000
       YYY      -0.0000    XXZ      -0.0000    XYZ       0.0000
       YYZ      -0.0000    XZZ       0.0000    YZZ      -0.0000
       ZZZ      -0.0000
    Hexadecapole Moments (Debye-Ang^3)
      XXXX     -42.3594   XXXY       6.5737   XXYY     -10.9936
      XYYY       5.0271   YYYY     -20.1537   XXXZ      -0.0000
      XXYZ       0.0000   XYYZ      -0.0000   YYYZ       0.0000
      XXZZ      -9.5065   XYZZ       1.0515   YYZZ      -5.3651
      XZZZ      -0.0000   YZZZ       0.0000   ZZZZ     -11.5719
 -----------------------------------------------------------------
 DrvMan completing analytic gradient of the correlated energy
 Correlated dipole moment
            1
    1   0.0000000
    2  -0.0000000
    3  -0.0000000
 Energy read as -110.398754710
 Full Analytical Gradient: (in a.u., or Hartree/Bohr)
             1             2             3             4
    1   -0.00350374   -0.00056155    0.00350374    0.00056155
    2   -0.00030866    0.00041968    0.00030866   -0.00041968
    3   -0.00000000    0.00000000    0.00000000    0.00000000
 Gradient time:  CPU 0.24 s  wall 2.52 s
 Geometry Optimization Parameters
   NAtoms,    NIC,     NZ,  NCons,   NDum,   NFix, NCnnct, MaxDiis
        4      14       4       0       0       0       0       0

 Cartesian Hessian Update
 Hessian Updated using BFGS Update


** GEOMETRY OPTIMIZATION IN DELOCALIZED INTERNAL COORDINATES **
   Searching for a Minimum

   Optimization Cycle:   2

                       Coordinates (Angstroms)
     ATOM                X               Y               Z
      1  N         0.5914980059   -0.1940471442    0.0000000000
      2  H         1.1730345158    0.6592268061    0.0000000000
      3  N        -0.5914980059    0.1940471442    0.0000000000
      4  H        -1.1730345158   -0.6592268061    0.0000000000
   Point Group: c2h   Number of degrees of freedom:     3


   Energy is   -110.398754710

 Hessian Updated using BFGS Update

  3 Hessian modes will be used to form the next step
  Hessian Eigenvalues:
     0.235799    0.411368    0.593791

 Minimum Search - Taking Simple RFO Step
 Searching for Lamda that Minimizes Along All modes
 Value Taken    Lamda =  -0.00004265
 Step Taken.  Stepsize is  0.010802

                             Maximum     Tolerance    Cnvgd?
         Gradient           0.003188      0.000300      NO
         Displacement       0.008478      0.001200      NO
         Energy change     -0.000119      0.000001      NO


 New Cartesian Coordinates Obtained by Inverse Iteration

 Displacement from previous Coordinates is:  0.013050
 ----------------------------------------------------------------
             Standard Nuclear Orientation (Angstroms)
    I     Atom           X                Y                Z
 ----------------------------------------------------------------
    1      N       0.5940356989    -0.1920865106     0.0000000000
    2      H       1.1766626691     0.6598573222     0.0000000000
    3      N      -0.5940356989     0.1920865106     0.0000000000
    4      H      -1.1766626691    -0.6598573222     0.0000000000
 ----------------------------------------------------------------
 Molecular Point Group                 C2h   NOp =  4
 Largest Abelian Subgroup              C2h   NOp =  4
 Nuclear Repulsion Energy =    32.1855830127 hartrees
 There are        8 alpha and        8 beta electrons
 Applying Cartesian multipole field
    Component          Value
    ---------          -----
     (2,0,0)        1.00000E-11
     (0,2,0)        2.00000E-11
     (0,0,2)       -3.00000E-11
 Nucleus-field energy     =     0.0000000004 hartrees
 Requested basis set is 6-311++G(d,p)
 There are 22 shells and 58 basis functions
 A cutoff of  1.0D-14 yielded    253 shell pairs
 There are      1785 function pairs (      1914 Cartesian)
 Smallest overlap matrix eigenvalue = 2.83E-04
 Guess MOs from SCF MO coefficient file

 -----------------------------------------------------------------------
  General SCF calculation program by
  Eric Jon Sundstrom, Paul Horn, Yuezhi Mao, Dmitri Zuev, Alec White,
  David Stuck, Shaama M.S., Shane Yost, Joonho Lee, David Small,
  Daniel Levine, Susi Lehtola, Hugh Burton, Evgeny Epifanovsky
 -----------------------------------------------------------------------
 Hartree-Fock
 using 4 threads for integral computing
 -------------------------------------------------------
 OpenMP Integral computing Module                
 Release: version 2.0, May 2017, Q-Chem Inc. Pleasanton 
 -------------------------------------------------------
 A restricted SCF calculation will be
 performed using DIIS
 SCF converges when DIIS error is below 1.0e-08
 ---------------------------------------
  Cycle       Energy         DIIS error
 ---------------------------------------
    1    -110.0294331760      1.99e-04  
    2    -110.0294493308      4.79e-05  
    3    -110.0294507030      1.65e-05  
    4    -110.0294508575      3.60e-06  
    5    -110.0294508688      5.14e-07  
    6    -110.0294508691      7.53e-08  
    7    -110.0294508691      1.08e-08  
    8    -110.0294508691      1.77e-09  Convergence criterion met
 ---------------------------------------
 SCF time:   CPU 1.01s  wall 2.00s 
 SCF   energy in the final basis set =     -110.0294508691
 Total energy in the final basis set =     -110.0294508691


 ------------------------------------------------------------------------------

   CCMAN2: suite of methods based on coupled cluster
           and equation of motion theories.

   Components:
   * libvmm-1.3-trunk
     by Evgeny Epifanovsky, Ilya Kaliman.
   * libtensor-2.5-trunk
     by Evgeny Epifanovsky, Michael Wormit, Dmitry Zuev, Sam Manzer, 
        Ilya Kaliman.
   * libcc-2.5-trunk
     by Evgeny Epifanovsky, Arik Landau, Tomasz Kus, Kirill Khistyaev, 
        Dmitry Zuev, Prashant Manohar, Xintian Feng, Anna Krylov, 
        Matthew Goldey, Alec White, Thomas Jagau, Kaushik Nanda, 
        Anastasia Gunina, Alexander Kunitsa, Joonho Lee.

   CCMAN original authors:
   Anna I. Krylov, C. David Sherrill, Steven R. Gwaltney,
   Edward F. C. Byrd (2000)
   Sergey V. Levchenko, Lyudmila V. Slipchenko, Tao Wang,
   Ana-Maria C. Cristian (2003)
   Piotr A. Pieniazek, C. Melania Oana, Evgeny Epifanovsky (2007)
   Prashant Manohar (2009)

 ------------------------------------------------------------------------------


 Allocating and initializing 3808MB of RAM...
 Calculation will run on 4 cores.


 Alpha MOs, Restricted
 -- Occupied --                  
-15.639 -15.638  -1.362  -0.944  -0.673  -0.652  -0.519  -0.414
  1 Ag    1 Bu    2 Ag    2 Bu    3 Ag    3 Bu    1 Au    4 Ag                 
 -- Virtual --                   
  0.052   0.060   0.097   0.152   0.174   0.199   0.218   0.241
  5 Ag    4 Bu    1 Bg    5 Bu    2 Au    6 Ag    7 Ag    6 Bu                 
  0.254   0.259   0.274   0.312   0.334   0.588   0.698   0.723
  8 Ag    2 Bg    9 Ag    7 Bu    8 Bu    9 Bu   10 Ag   10 Bu                 
  0.904   0.958   0.967   0.988   1.039   1.092   1.251   1.399
 11 Ag    3 Au   12 Ag   11 Bu    3 Bg   12 Bu   13 Ag   13 Bu                 
  1.485   1.531   1.547   1.818   1.974   2.140   2.178   2.457
  4 Bg    4 Au   14 Bu   14 Ag    5 Au   15 Ag   15 Bu   16 Bu                 
  2.481   2.559   2.777   2.851   2.949   3.051   3.057   3.210
  5 Bg   16 Ag    6 Au   17 Ag   17 Bu    6 Bg   18 Ag   18 Bu                 
  3.470   3.523   4.151   4.395   4.444   4.614   5.034   5.597
 19 Ag   19 Bu    7 Au    7 Bg   20 Ag   20 Bu   21 Ag   21 Bu                 
 36.724  37.065
 22 Ag   22 Bu                                                                 

 Beta MOs, Restricted
 -- Occupied --                  
-15.639 -15.638  -1.362  -0.944  -0.673  -0.652  -0.519  -0.414
  1 Ag    1 Bu    2 Ag    2 Bu    3 Ag    3 Bu    1 Au    4 Ag                 
 -- Virtual --                   
  0.052   0.060   0.097   0.152   0.174   0.199   0.218   0.241
  5 Ag    4 Bu    1 Bg    5 Bu    2 Au    6 Ag    7 Ag    6 Bu                 
  0.254   0.259   0.274   0.312   0.334   0.588   0.698   0.723
  8 Ag    2 Bg    9 Ag    7 Bu    8 Bu    9 Bu   10 Ag   10 Bu                 
  0.904   0.958   0.967   0.988   1.039   1.092   1.251   1.399
 11 Ag    3 Au   12 Ag   11 Bu    3 Bg   12 Bu   13 Ag   13 Bu                 
  1.485   1.531   1.547   1.818   1.974   2.140   2.178   2.457
  4 Bg    4 Au   14 Bu   14 Ag    5 Au   15 Ag   15 Bu   16 Bu                 
  2.481   2.559   2.777   2.851   2.949   3.051   3.057   3.210
  5 Bg   16 Ag    6 Au   17 Ag   17 Bu    6 Bg   18 Ag   18 Bu                 
  3.470   3.523   4.151   4.395   4.444   4.614   5.034   5.597
 19 Ag   19 Bu    7 Au    7 Bg   20 Ag   20 Bu   21 Ag   21 Bu                 
 36.724  37.065
 22 Ag   22 Bu                                                                 

 Occupation and symmetry of molecular orbitals

 Point group: C2h (4 irreducible representations).

                           Ag   Bg   Au   Bu    All 
 ----------------------------------------------------
 All molecular orbitals:
  - Alpha                  22   7    7    22    58  
  - Beta                   22   7    7    22    58  
 ----------------------------------------------------
 Alpha orbitals:
  - Frozen occupied        1    0    0    1     2   
  - Active occupied        3    0    1    2     6   
  - Active virtual         18   7    6    19    50  
  - Frozen virtual         0    0    0    0     0   
 ----------------------------------------------------
 Beta orbitals:
  - Frozen occupied        1    0    0    1     2   
  - Active occupied        3    0    1    2     6   
  - Active virtual         18   7    6    19    50  
  - Frozen virtual         0    0    0    0     0   
 ----------------------------------------------------

 Import integrals:   CPU 0.00 s  wall 0.02 s

 Import integrals:   CPU 1.49 s  wall 8.63 s

 MP2 amplitudes:   CPU 0.26 s  wall 0.50 s

Running a double precision version
           CCSD T amplitudes will be solved using DIIS.

           Start     Size      MaxIter   EConv     TConv     
           3         7         100       1.00e-07  1.00e-05  
 ------------------------------------------------------------------------------
           Energy (a.u.)   Ediff      Tdiff       Comment
 ------------------------------------------------------------------------------
          -110.38420745                           
     1    -110.38392805   2.79e-04   5.60e-01     
     2    -110.39601012   1.21e-02   7.13e-02     
     3    -110.39679071   7.81e-04   2.86e-02     
     4    -110.39836832   1.58e-03   1.11e-02     Switched to DIIS steps.
     5    -110.39876069   3.92e-04   7.33e-03     
     6    -110.39876329   2.59e-06   1.36e-03     
     7    -110.39876291   3.82e-07   2.45e-04     
     8    -110.39876314   2.36e-07   1.17e-04     
     9    -110.39876278   3.59e-07   4.33e-05     
    10    -110.39876279   9.80e-09   1.88e-05     
    11    -110.39876276   3.06e-08   8.20e-06     
 ------------------------------------------------------------------------------
          -110.39876276                           CCSD T converged.

End of double precision
 SCF energy                 = -110.02945087
 MP2 energy                 = -110.38420745
 CCSD correlation energy     =   -0.36931189
 CCSD total energy           = -110.39876276

 CCSD  T1^2 = 0.0043  T2^2 = 0.1355  Leading amplitudes:

 Amplitude    Orbitals with energies
  0.0263       1 (Au) A                  ->    3 (Au) A                   
              -0.5187                          0.9584                     
  0.0263       1 (Au) B                  ->    3 (Au) B                   
              -0.5187                          0.9584                     
 -0.0179       1 (Au) A                  ->    2 (Au) A                   
              -0.5187                          0.1740                     
 -0.0179       1 (Au) B                  ->    2 (Au) B                   
              -0.5187                          0.1740                     

 Amplitude    Orbitals with energies
 -0.1153       1 (Au) A      1 (Au) B    ->    1 (Bg) A      1 (Bg) B     
              -0.5187       -0.5187            0.0975        0.0975       
  0.1153       1 (Au) A      1 (Au) B    ->    1 (Bg) B      1 (Bg) A     
              -0.5187       -0.5187            0.0975        0.0975       
  0.1153       1 (Au) B      1 (Au) A    ->    1 (Bg) A      1 (Bg) B     
              -0.5187       -0.5187            0.0975        0.0975       
 -0.1153       1 (Au) B      1 (Au) A    ->    1 (Bg) B      1 (Bg) A     
              -0.5187       -0.5187            0.0975        0.0975       

 Computing CCSD intemediates for later calculations in double precision
 Finished.

Running a double precision version
           CCSD Lambda amplitudes will be solved using DIIS.
           Start     Size      MaxIter   EConv     LConv     
           3         7         100       1.00e-07  1.00e-05  
 ------------------------------------------------------------------------------
            Enorm      Ldiff       Comment
 ------------------------------------------------------------------------------
     1     3.10e-02   2.48e-02     
     2     5.56e-03   2.42e-03     
     3     2.33e-03   1.30e-03     
     4     7.29e-04   6.88e-04     Switched to DIIS steps.
     5     2.72e-04   2.23e-04     
     6     6.93e-05   7.56e-05     
     7     3.00e-05   8.61e-06     
     8     1.23e-05   4.28e-07     
     9     3.68e-06   2.27e-07     
    10     1.10e-06   6.19e-08     
    11     3.68e-07   4.67e-08     
    12     1.06e-07   2.70e-08     
    13     3.56e-08   5.90e-09     
 ------------------------------------------------------------------------------
                                   CCSD Lambda converged.

 Computing density matrices in double precision...
           Orbital response amplitudes will be solved using DIIS.
           Start     Size      MaxIter   EConv     LConv     
           3         7         100       1.00e-06  1.00e-06  
 ------------------------------------------------------------------------------
            Enorm      Ldiff       Comment
 ------------------------------------------------------------------------------
     1     4.69e-02   6.54e-03     
     2     3.45e-02   6.38e-03     
     3     2.97e-02   1.57e-03     
     4     7.39e-04   8.49e-03     Switched to DIIS steps.
     5     1.09e-04   1.43e-05     
     6     1.64e-05   3.65e-06     
     7     8.52e-07   2.37e-06     
     8     1.18e-07   2.59e-08     
 ------------------------------------------------------------------------------
                                   Orbital response converged.

 Computing density matrices... Done.
 CCSD calculation:   CPU 19.57 s  wall 9.37 s

Current path: /canmo/ccsd/grad/
/g1_bb_aa
/g1_bb_bb
/g1_o1o1
/g1_o1o2
/g1_o1v1
/g1_o2v1
/g1_v1v1
/g1p_bb_aa
/g1p_bb_bb
/g1s_bb_aa
/g1s_bb_bb
/g2_o1o1o1o1
/g2_o1o1o1v1
/g2_o1o1v1v1
/g2_o1v1o1v1
/g2_o1v1v1v1
/g2_v1v1v1v1
/w_bb_aa
/w_bb_bb
 Transferring MO TPDM to AO TPDM
 Transferring g2_o1o1o1o1
 Transferring g2_o1o1o1v1
 Transferring g2_o1o1v1v1
 Transferring g2_o1v1o1v1
 Transferring g2_o1v1v1v1
 Transferring g2_v1v1v1v1
 Adding separable TPDM
 Computing TPDM gradient
 --------------------------------------------------------
 2e gradient
  Atom          X               Y               Z
 --------------------------------------------------------
    1         -8.704325        5.498327       -0.000000  
    2         -1.822755       -2.058417        0.000000  
    3          8.704325       -5.498327        0.000000  
    4          1.822755        2.058417       -0.000000  
 --------------------------------------------------------
 --------------------------------------------------------
 Final gradient
  Atom          X               Y               Z
 --------------------------------------------------------
    1         -8.704325        5.498327       -0.000000  
    2         -1.822755       -2.058417        0.000000  
    3          8.704325       -5.498327        0.000000  
    4          1.822755        2.058417       -0.000000  
 --------------------------------------------------------
 Analytic gradient from two-electron contribution:   CPU 26.45 s  wall 14.55 s

 Total ccman2 time:   CPU 50.39 s  wall 45.72 s


 --------------------------------------------------------------
             Orbital Energies (a.u.) and Symmetries
 --------------------------------------------------------------

 Alpha MOs, Restricted
 -- Occupied --                  
-15.639 -15.638  -1.362  -0.673  -0.414  -0.519  -0.944  -0.652
  1 Ag    1 Bu    2 Ag    3 Ag    4 Ag    1 Au    2 Bu    3 Bu                 
 -- Virtual --                   
  0.052   0.199   0.218   0.254   0.274   0.698   0.904   0.967
  5 Ag    6 Ag    7 Ag    8 Ag    9 Ag   10 Ag   11 Ag   12 Ag                 
  1.251   1.818   2.140   2.559   2.851   3.057   3.470   4.444
 13 Ag   14 Ag   15 Ag   16 Ag   17 Ag   18 Ag   19 Ag   20 Ag                 
  5.034  36.724   0.097   0.259   1.039   1.485   2.481   3.051
 21 Ag   22 Ag    1 Bg    2 Bg    3 Bg    4 Bg    5 Bg    6 Bg                 
  4.395   0.174   0.958   1.531   1.974   2.777   4.151   0.060
  7 Bg    2 Au    3 Au    4 Au    5 Au    6 Au    7 Au    4 Bu                 
  0.152   0.241   0.312   0.334   0.588   0.723   0.988   1.092
  5 Bu    6 Bu    7 Bu    8 Bu    9 Bu   10 Bu   11 Bu   12 Bu                 
  1.399   1.547   2.178   2.457   2.949   3.210   3.523   4.614
 13 Bu   14 Bu   15 Bu   16 Bu   17 Bu   18 Bu   19 Bu   20 Bu                 
  5.597  37.065
 21 Bu   22 Bu                                                                 

 Beta MOs, Restricted
 -- Occupied --                  
-15.639 -15.638  -1.362  -0.673  -0.414  -0.519  -0.944  -0.652
  1 Ag    1 Bu    2 Ag    3 Ag    4 Ag    1 Au    2 Bu    3 Bu                 
 -- Virtual --                   
  0.052   0.199   0.218   0.254   0.274   0.698   0.904   0.967
  5 Ag    6 Ag    7 Ag    8 Ag    9 Ag   10 Ag   11 Ag   12 Ag                 
  1.251   1.818   2.140   2.559   2.851   3.057   3.470   4.444
 13 Ag   14 Ag   15 Ag   16 Ag   17 Ag   18 Ag   19 Ag   20 Ag                 
  5.034  36.724   0.097   0.259   1.039   1.485   2.481   3.051
 21 Ag   22 Ag    1 Bg    2 Bg    3 Bg    4 Bg    5 Bg    6 Bg                 
  4.395   0.174   0.958   1.531   1.974   2.777   4.151   0.060
  7 Bg    2 Au    3 Au    4 Au    5 Au    6 Au    7 Au    4 Bu                 
  0.152   0.241   0.312   0.334   0.588   0.723   0.988   1.092
  5 Bu    6 Bu    7 Bu    8 Bu    9 Bu   10 Bu   11 Bu   12 Bu                 
  1.399   1.547   2.178   2.457   2.949   3.210   3.523   4.614
 13 Bu   14 Bu   15 Bu   16 Bu   17 Bu   18 Bu   19 Bu   20 Bu                 
  5.597  37.065
 21 Bu   22 Bu                                                                 
 --------------------------------------------------------------

          Ground-State Mulliken Net Atomic Charges

     Atom                 Charge (a.u.)
  ----------------------------------------
      1 N                    -0.201294
      2 H                     0.201294
      3 N                    -0.201294
      4 H                     0.201294
  ----------------------------------------
  Sum of atomic charges =    -0.000000

 -----------------------------------------------------------------
                    Cartesian Multipole Moments
 -----------------------------------------------------------------
    Charge (ESU x 10^10)
                -0.0000
    Dipole Moment (Debye)
         X      -0.0000      Y       0.0000      Z      -0.0000
       Tot       0.0000
    Quadrupole Moments (Debye-Ang)
        XX     -11.1521     XY       3.7896     YY     -13.1602
        XZ      -0.0000     YZ       0.0000     ZZ     -12.3461
    Octopole Moments (Debye-Ang^2)
       XXX       0.0000    XXY      -0.0000    XYY      -0.0000
       YYY       0.0000    XXZ      -0.0000    XYZ       0.0000
       YYZ      -0.0000    XZZ      -0.0000    YZZ       0.0000
       ZZZ      -0.0000
    Hexadecapole Moments (Debye-Ang^3)
      XXXX     -42.5208   XXXY       6.6310   XXYY     -11.0197
      XYYY       5.0094   YYYY     -20.1066   XXXZ       0.0000
      XXYZ      -0.0000   XYYZ       0.0000   YYYZ      -0.0000
      XXZZ      -9.5536   XYZZ       1.0471   YYZZ      -5.3624
      XZZZ       0.0000   YZZZ      -0.0000   ZZZZ     -11.5944
 -----------------------------------------------------------------
 DrvMan completing analytic gradient of the correlated energy
 Correlated dipole moment
            1
    1  -0.0000000
    2   0.0000000
    3  -0.0000000
 Energy read as -110.398762762
 Full Analytical Gradient: (in a.u., or Hartree/Bohr)
             1             2             3             4
    1    0.00198333    0.00037510   -0.00198333   -0.00037510
    2    0.00039818   -0.00031442   -0.00039818    0.00031442
    3   -0.00000000    0.00000000    0.00000000   -0.00000000
 Gradient time:  CPU 0.26 s  wall 1.71 s
 Geometry Optimization Parameters
   NAtoms,    NIC,     NZ,  NCons,   NDum,   NFix, NCnnct, MaxDiis
        4      14       4       0       0       0       0       0

 Cartesian Hessian Update
 Hessian Updated using BFGS Update


** GEOMETRY OPTIMIZATION IN DELOCALIZED INTERNAL COORDINATES **
   Searching for a Minimum

   Optimization Cycle:   3

                       Coordinates (Angstroms)
     ATOM                X               Y               Z
      1  N         0.5940356989   -0.1920865106    0.0000000000
      2  H         1.1766626691    0.6598573222    0.0000000000
      3  N        -0.5940356989    0.1920865106    0.0000000000
      4  H        -1.1766626691   -0.6598573222    0.0000000000
   Point Group: c2h   Number of degrees of freedom:     3


   Energy is   -110.398762762

 Hessian Updated using BFGS Update

  3 Hessian modes will be used to form the next step
  Hessian Eigenvalues:
     0.280437    0.416151    0.798506

 Minimum Search - Taking Simple RFO Step
 Searching for Lamda that Minimizes Along All modes
 Value Taken    Lamda =  -0.00001012
 Step Taken.  Stepsize is  0.004312

                             Maximum     Tolerance    Cnvgd?
         Gradient           0.001968      0.000300      NO
         Displacement       0.003385      0.001200      NO
         Energy change     -0.000008      0.000001      NO


 New Cartesian Coordinates Obtained by Inverse Iteration

 Displacement from previous Coordinates is:  0.005209
 ----------------------------------------------------------------
             Standard Nuclear Orientation (Angstroms)
    I     Atom           X                Y                Z
 ----------------------------------------------------------------
    1      N       0.5930934877    -0.1929320807     0.0000000000
    2      H       1.1752000825     0.6596178206     0.0000000000
    3      N      -0.5930934877     0.1929320807     0.0000000000
    4      H      -1.1752000825    -0.6596178206     0.0000000000
 ----------------------------------------------------------------
 Molecular Point Group                 C2h   NOp =  4
 Largest Abelian Subgroup              C2h   NOp =  4
 Nuclear Repulsion Energy =    32.2112592729 hartrees
 There are        8 alpha and        8 beta electrons
 Applying Cartesian multipole field
    Component          Value
    ---------          -----
     (2,0,0)        1.00000E-11
     (0,2,0)        2.00000E-11
     (0,0,2)       -3.00000E-11
 Nucleus-field energy     =     0.0000000004 hartrees
 Requested basis set is 6-311++G(d,p)
 There are 22 shells and 58 basis functions
 A cutoff of  1.0D-14 yielded    253 shell pairs
 There are      1785 function pairs (      1914 Cartesian)
 Smallest overlap matrix eigenvalue = 2.81E-04
 Guess MOs from SCF MO coefficient file

 -----------------------------------------------------------------------
  General SCF calculation program by
  Eric Jon Sundstrom, Paul Horn, Yuezhi Mao, Dmitri Zuev, Alec White,
  David Stuck, Shaama M.S., Shane Yost, Joonho Lee, David Small,
  Daniel Levine, Susi Lehtola, Hugh Burton, Evgeny Epifanovsky
 -----------------------------------------------------------------------
 Hartree-Fock
 using 4 threads for integral computing
 -------------------------------------------------------
 OpenMP Integral computing Module                
 Release: version 2.0, May 2017, Q-Chem Inc. Pleasanton 
 -------------------------------------------------------
 A restricted SCF calculation will be
 performed using DIIS
 SCF converges when DIIS error is below 1.0e-08
 ---------------------------------------
  Cycle       Energy         DIIS error
 ---------------------------------------
    1    -110.0295603849      7.55e-05  
    2    -110.0295627701      1.80e-05  
    3    -110.0295629731      6.00e-06  
    4    -110.0295629943      1.40e-06  
    5    -110.0295629959      1.97e-07  
    6    -110.0295629960      2.99e-08  
    7    -110.0295629960      4.81e-09  Convergence criterion met
 ---------------------------------------
 SCF time:   CPU 0.88s  wall 2.00s 
 SCF   energy in the final basis set =     -110.0295629960
 Total energy in the final basis set =     -110.0295629960


 ------------------------------------------------------------------------------

   CCMAN2: suite of methods based on coupled cluster
           and equation of motion theories.

   Components:
   * libvmm-1.3-trunk
     by Evgeny Epifanovsky, Ilya Kaliman.
   * libtensor-2.5-trunk
     by Evgeny Epifanovsky, Michael Wormit, Dmitry Zuev, Sam Manzer, 
        Ilya Kaliman.
   * libcc-2.5-trunk
     by Evgeny Epifanovsky, Arik Landau, Tomasz Kus, Kirill Khistyaev, 
        Dmitry Zuev, Prashant Manohar, Xintian Feng, Anna Krylov, 
        Matthew Goldey, Alec White, Thomas Jagau, Kaushik Nanda, 
        Anastasia Gunina, Alexander Kunitsa, Joonho Lee.

   CCMAN original authors:
   Anna I. Krylov, C. David Sherrill, Steven R. Gwaltney,
   Edward F. C. Byrd (2000)
   Sergey V. Levchenko, Lyudmila V. Slipchenko, Tao Wang,
   Ana-Maria C. Cristian (2003)
   Piotr A. Pieniazek, C. Melania Oana, Evgeny Epifanovsky (2007)
   Prashant Manohar (2009)

 ------------------------------------------------------------------------------


 Allocating and initializing 3808MB of RAM...
 Calculation will run on 4 cores.


 Alpha MOs, Restricted
 -- Occupied --                  
-15.639 -15.638  -1.363  -0.944  -0.672  -0.653  -0.519  -0.414
  1 Ag    1 Bu    2 Ag    2 Bu    3 Ag    3 Bu    1 Au    4 Ag                 
 -- Virtual --                   
  0.052   0.060   0.098   0.152   0.174   0.199   0.218   0.241
  5 Ag    4 Bu    1 Bg    5 Bu    2 Au    6 Ag    7 Ag    6 Bu                 
  0.254   0.260   0.274   0.312   0.334   0.589   0.697   0.723
  8 Ag    2 Bg    9 Ag    7 Bu    8 Bu    9 Bu   10 Ag   10 Bu                 
  0.904   0.958   0.967   0.988   1.039   1.093   1.251   1.399
 11 Ag    3 Au   12 Ag   11 Bu    3 Bg   12 Bu   13 Ag   13 Bu                 
  1.484   1.532   1.545   1.819   1.974   2.140   2.180   2.456
  4 Bg    4 Au   14 Bu   14 Ag    5 Au   15 Ag   15 Bu   16 Bu                 
  2.481   2.560   2.777   2.852   2.951   3.053   3.059   3.210
  5 Bg   16 Ag    6 Au   17 Ag   17 Bu    6 Bg   18 Ag   18 Bu                 
  3.469   3.524   4.151   4.396   4.446   4.615   5.036   5.595
 19 Ag   19 Bu    7 Au    7 Bg   20 Ag   20 Bu   21 Ag   21 Bu                 
 36.723  37.069
 22 Ag   22 Bu                                                                 

 Beta MOs, Restricted
 -- Occupied --                  
-15.639 -15.638  -1.363  -0.944  -0.672  -0.653  -0.519  -0.414
  1 Ag    1 Bu    2 Ag    2 Bu    3 Ag    3 Bu    1 Au    4 Ag                 
 -- Virtual --                   
  0.052   0.060   0.098   0.152   0.174   0.199   0.218   0.241
  5 Ag    4 Bu    1 Bg    5 Bu    2 Au    6 Ag    7 Ag    6 Bu                 
  0.254   0.260   0.274   0.312   0.334   0.589   0.697   0.723
  8 Ag    2 Bg    9 Ag    7 Bu    8 Bu    9 Bu   10 Ag   10 Bu                 
  0.904   0.958   0.967   0.988   1.039   1.093   1.251   1.399
 11 Ag    3 Au   12 Ag   11 Bu    3 Bg   12 Bu   13 Ag   13 Bu                 
  1.484   1.532   1.545   1.819   1.974   2.140   2.180   2.456
  4 Bg    4 Au   14 Bu   14 Ag    5 Au   15 Ag   15 Bu   16 Bu                 
  2.481   2.560   2.777   2.852   2.951   3.053   3.059   3.210
  5 Bg   16 Ag    6 Au   17 Ag   17 Bu    6 Bg   18 Ag   18 Bu                 
  3.469   3.524   4.151   4.396   4.446   4.615   5.036   5.595
 19 Ag   19 Bu    7 Au    7 Bg   20 Ag   20 Bu   21 Ag   21 Bu                 
 36.723  37.069
 22 Ag   22 Bu                                                                 

 Occupation and symmetry of molecular orbitals

 Point group: C2h (4 irreducible representations).

                           Ag   Bg   Au   Bu    All 
 ----------------------------------------------------
 All molecular orbitals:
  - Alpha                  22   7    7    22    58  
  - Beta                   22   7    7    22    58  
 ----------------------------------------------------
 Alpha orbitals:
  - Frozen occupied        1    0    0    1     2   
  - Active occupied        3    0    1    2     6   
  - Active virtual         18   7    6    19    50  
  - Frozen virtual         0    0    0    0     0   
 ----------------------------------------------------
 Beta orbitals:
  - Frozen occupied        1    0    0    1     2   
  - Active occupied        3    0    1    2     6   
  - Active virtual         18   7    6    19    50  
  - Frozen virtual         0    0    0    0     0   
 ----------------------------------------------------

 Import integrals:   CPU 0.00 s  wall 0.00 s

 Import integrals:   CPU 1.39 s  wall 8.49 s

 MP2 amplitudes:   CPU 0.26 s  wall 0.52 s

Running a double precision version
           CCSD T amplitudes will be solved using DIIS.

           Start     Size      MaxIter   EConv     TConv     
           3         7         100       1.00e-07  1.00e-05  
 ------------------------------------------------------------------------------
           Energy (a.u.)   Ediff      Tdiff       Comment
 ------------------------------------------------------------------------------
          -110.38418866                           
     1    -110.38396825   2.20e-04   5.59e-01     
     2    -110.39601642   1.20e-02   7.12e-02     
     3    -110.39680301   7.87e-04   2.86e-02     
     4    -110.39837614   1.57e-03   1.11e-02     Switched to DIIS steps.
     5    -110.39876577   3.90e-04   7.29e-03     
     6    -110.39876836   2.60e-06   1.36e-03     
     7    -110.39876799   3.72e-07   2.44e-04     
     8    -110.39876823   2.38e-07   1.17e-04     
     9    -110.39876788   3.52e-07   4.30e-05     
    10    -110.39876789   9.03e-09   1.86e-05     
    11    -110.39876786   3.07e-08   8.14e-06     
 ------------------------------------------------------------------------------
          -110.39876786                           CCSD T converged.

End of double precision
 SCF energy                 = -110.02956300
 MP2 energy                 = -110.38418866
 CCSD correlation energy     =   -0.36920486
 CCSD total energy           = -110.39876786

 CCSD  T1^2 = 0.0043  T2^2 = 0.1353  Leading amplitudes:

 Amplitude    Orbitals with energies
 -0.0262       1 (Au) A                  ->    3 (Au) A                   
              -0.5193                          0.9581                     
 -0.0262       1 (Au) B                  ->    3 (Au) B                   
              -0.5193                          0.9581                     
  0.0178       1 (Au) A                  ->    2 (Au) A                   
              -0.5193                          0.1740                     
  0.0178       1 (Au) B                  ->    2 (Au) B                   
              -0.5193                          0.1740                     

 Amplitude    Orbitals with energies
 -0.1148       1 (Au) A      1 (Au) B    ->    1 (Bg) A      1 (Bg) B     
              -0.5193       -0.5193            0.0979        0.0979       
  0.1148       1 (Au) A      1 (Au) B    ->    1 (Bg) B      1 (Bg) A     
              -0.5193       -0.5193            0.0979        0.0979       
  0.1148       1 (Au) B      1 (Au) A    ->    1 (Bg) A      1 (Bg) B     
              -0.5193       -0.5193            0.0979        0.0979       
 -0.1148       1 (Au) B      1 (Au) A    ->    1 (Bg) B      1 (Bg) A     
              -0.5193       -0.5193            0.0979        0.0979       

 Computing CCSD intemediates for later calculations in double precision
 Finished.

Running a double precision version
           CCSD Lambda amplitudes will be solved using DIIS.
           Start     Size      MaxIter   EConv     LConv     
           3         7         100       1.00e-07  1.00e-05  
 ------------------------------------------------------------------------------
            Enorm      Ldiff       Comment
 ------------------------------------------------------------------------------
     1     3.09e-02   2.47e-02     
     2     5.54e-03   2.42e-03     
     3     2.32e-03   1.29e-03     
     4     7.25e-04   6.86e-04     Switched to DIIS steps.
     5     2.71e-04   2.21e-04     
     6     6.88e-05   7.48e-05     
     7     2.98e-05   8.52e-06     
     8     1.22e-05   4.17e-07     
     9     3.64e-06   2.23e-07     
    10     1.09e-06   6.09e-08     
    11     3.64e-07   4.58e-08     
    12     1.05e-07   2.66e-08     
    13     3.54e-08   5.85e-09     
 ------------------------------------------------------------------------------
                                   CCSD Lambda converged.

 Computing density matrices in double precision...
           Orbital response amplitudes will be solved using DIIS.
           Start     Size      MaxIter   EConv     LConv     
           3         7         100       1.00e-06  1.00e-06  
 ------------------------------------------------------------------------------
            Enorm      Ldiff       Comment
 ------------------------------------------------------------------------------
     1     4.68e-02   6.57e-03     
     2     3.44e-02   6.35e-03     
     3     2.96e-02   1.54e-03     
     4     7.38e-04   8.45e-03     Switched to DIIS steps.
     5     1.09e-04   1.42e-05     
     6     1.64e-05   3.58e-06     
     7     8.58e-07   2.35e-06     
     8     1.19e-07   2.51e-08     
 ------------------------------------------------------------------------------
                                   Orbital response converged.

 Computing density matrices... Done.
 CCSD calculation:   CPU 20.11 s  wall 10.43 s

Current path: /canmo/ccsd/grad/
/g1_bb_aa
/g1_bb_bb
/g1_o1o1
/g1_o1o2
/g1_o1v1
/g1_o2v1
/g1_v1v1
/g1p_bb_aa
/g1p_bb_bb
/g1s_bb_aa
/g1s_bb_bb
/g2_o1o1o1o1
/g2_o1o1o1v1
/g2_o1o1v1v1
/g2_o1v1o1v1
/g2_o1v1v1v1
/g2_v1v1v1v1
/w_bb_aa
/w_bb_bb
 Transferring MO TPDM to AO TPDM
 Transferring g2_o1o1o1o1
 Transferring g2_o1o1o1v1
 Transferring g2_o1o1v1v1
 Transferring g2_o1v1o1v1
 Transferring g2_o1v1v1v1
 Transferring g2_v1v1v1v1
 Adding separable TPDM
 Computing TPDM gradient
 --------------------------------------------------------
 2e gradient
  Atom          X               Y               Z
 --------------------------------------------------------
    1         -8.707692        5.528446        0.000000  
    2         -1.815761       -2.062751       -0.000000  
    3          8.707692       -5.528446        0.000000  
    4          1.815761        2.062751       -0.000000  
 --------------------------------------------------------
 --------------------------------------------------------
 Final gradient
  Atom          X               Y               Z
 --------------------------------------------------------
    1         -8.707692        5.528446        0.000000  
    2         -1.815761       -2.062751       -0.000000  
    3          8.707692       -5.528446        0.000000  
    4          1.815761        2.062751       -0.000000  
 --------------------------------------------------------
 Analytic gradient from two-electron contribution:   CPU 26.59 s  wall 16.57 s

 Total ccman2 time:   CPU 51.74 s  wall 45.46 s


 --------------------------------------------------------------
             Orbital Energies (a.u.) and Symmetries
 --------------------------------------------------------------

 Alpha MOs, Restricted
 -- Occupied --                  
-15.639 -15.638  -1.363  -0.672  -0.414  -0.519  -0.944  -0.653
  1 Ag    1 Bu    2 Ag    3 Ag    4 Ag    1 Au    2 Bu    3 Bu                 
 -- Virtual --                   
  0.052   0.199   0.218   0.254   0.274   0.697   0.904   0.967
  5 Ag    6 Ag    7 Ag    8 Ag    9 Ag   10 Ag   11 Ag   12 Ag                 
  1.251   1.819   2.140   2.560   2.852   3.059   3.469   4.446
 13 Ag   14 Ag   15 Ag   16 Ag   17 Ag   18 Ag   19 Ag   20 Ag                 
  5.036  36.723   0.098   0.260   1.039   1.484   2.481   3.053
 21 Ag   22 Ag    1 Bg    2 Bg    3 Bg    4 Bg    5 Bg    6 Bg                 
  4.396   0.174   0.958   1.532   1.974   2.777   4.151   0.060
  7 Bg    2 Au    3 Au    4 Au    5 Au    6 Au    7 Au    4 Bu                 
  0.152   0.241   0.312   0.334   0.589   0.723   0.988   1.093
  5 Bu    6 Bu    7 Bu    8 Bu    9 Bu   10 Bu   11 Bu   12 Bu                 
  1.399   1.545   2.180   2.456   2.951   3.210   3.524   4.615
 13 Bu   14 Bu   15 Bu   16 Bu   17 Bu   18 Bu   19 Bu   20 Bu                 
  5.595  37.069
 21 Bu   22 Bu                                                                 

 Beta MOs, Restricted
 -- Occupied --                  
-15.639 -15.638  -1.363  -0.672  -0.414  -0.519  -0.944  -0.653
  1 Ag    1 Bu    2 Ag    3 Ag    4 Ag    1 Au    2 Bu    3 Bu                 
 -- Virtual --                   
  0.052   0.199   0.218   0.254   0.274   0.697   0.904   0.967
  5 Ag    6 Ag    7 Ag    8 Ag    9 Ag   10 Ag   11 Ag   12 Ag                 
  1.251   1.819   2.140   2.560   2.852   3.059   3.469   4.446
 13 Ag   14 Ag   15 Ag   16 Ag   17 Ag   18 Ag   19 Ag   20 Ag                 
  5.036  36.723   0.098   0.260   1.039   1.484   2.481   3.053
 21 Ag   22 Ag    1 Bg    2 Bg    3 Bg    4 Bg    5 Bg    6 Bg                 
  4.396   0.174   0.958   1.532   1.974   2.777   4.151   0.060
  7 Bg    2 Au    3 Au    4 Au    5 Au    6 Au    7 Au    4 Bu                 
  0.152   0.241   0.312   0.334   0.589   0.723   0.988   1.093
  5 Bu    6 Bu    7 Bu    8 Bu    9 Bu   10 Bu   11 Bu   12 Bu                 
  1.399   1.545   2.180   2.456   2.951   3.210   3.524   4.615
 13 Bu   14 Bu   15 Bu   16 Bu   17 Bu   18 Bu   19 Bu   20 Bu                 
  5.595  37.069
 21 Bu   22 Bu                                                                 
 --------------------------------------------------------------

          Ground-State Mulliken Net Atomic Charges

     Atom                 Charge (a.u.)
  ----------------------------------------
      1 N                    -0.200952
      2 H                     0.200952
      3 N                    -0.200952
      4 H                     0.200952
  ----------------------------------------
  Sum of atomic charges =    -0.000000

 -----------------------------------------------------------------
                    Cartesian Multipole Moments
 -----------------------------------------------------------------
    Charge (ESU x 10^10)
                -0.0000
    Dipole Moment (Debye)
         X       0.0000      Y       0.0000      Z      -0.0000
       Tot       0.0000
    Quadrupole Moments (Debye-Ang)
        XX     -11.1612     XY       3.7810     YY     -13.1594
        XZ       0.0000     YZ      -0.0000     ZZ     -12.3429
    Octopole Moments (Debye-Ang^2)
       XXX       0.0000    XXY       0.0000    XYY      -0.0000
       YYY       0.0000    XXZ      -0.0000    XYZ      -0.0000
       YYZ       0.0000    XZZ       0.0000    YZZ       0.0000
       ZZZ      -0.0000
    Hexadecapole Moments (Debye-Ang^3)
      XXXX     -42.4623   XXXY       6.6098   XXYY     -11.0102
      XYYY       5.0185   YYYY     -20.1271   XXXZ       0.0000
      XXYZ       0.0000   XYYZ       0.0000   YYYZ       0.0000
      XXZZ      -9.5358   XYZZ       1.0493   YYZZ      -5.3639
      XZZZ       0.0000   YZZZ       0.0000   ZZZZ     -11.5863
 -----------------------------------------------------------------
 DrvMan completing analytic gradient of the correlated energy
 Correlated dipole moment
            1
    1   0.0000000
    2   0.0000000
    3  -0.0000000
 Energy read as -110.398767855
 Full Analytical Gradient: (in a.u., or Hartree/Bohr)
             1             2             3             4
    1    0.00001346    0.00000072   -0.00001346   -0.00000072
    2    0.00000307   -0.00000334   -0.00000307    0.00000334
    3   -0.00000000   -0.00000000    0.00000000   -0.00000000
 Gradient time:  CPU 0.24 s  wall 1.39 s
 Geometry Optimization Parameters
   NAtoms,    NIC,     NZ,  NCons,   NDum,   NFix, NCnnct, MaxDiis
        4      14       4       0       0       0       0       0

 Cartesian Hessian Update
 Hessian Updated using BFGS Update


** GEOMETRY OPTIMIZATION IN DELOCALIZED INTERNAL COORDINATES **
   Searching for a Minimum

   Optimization Cycle:   4

                       Coordinates (Angstroms)
     ATOM                X               Y               Z
      1  N         0.5930934877   -0.1929320807    0.0000000000
      2  H         1.1752000825    0.6596178206    0.0000000000
      3  N        -0.5930934877    0.1929320807    0.0000000000
      4  H        -1.1752000825   -0.6596178206    0.0000000000
   Point Group: c2h   Number of degrees of freedom:     3


   Energy is   -110.398767855

 Hessian Updated using BFGS Update

  3 Hessian modes will be used to form the next step
  Hessian Eigenvalues:
     0.280179    0.415937    0.795029

 Minimum Search - Taking Simple RFO Step
 Searching for Lamda that Minimizes Along All modes
 Value Taken    Lamda =   0.00000000
 Step Taken.  Stepsize is  0.000026

                             Maximum     Tolerance    Cnvgd?
         Gradient           0.000012      0.000300     YES
         Displacement       0.000016      0.001200     YES
         Energy change     -0.000005      0.000001      NO


                       Distance Matrix (Angstroms)
             N (  1)   H (  2)   N (  3)
   H (  2)  1.032322
   N (  3)  1.247370  1.828841
   H (  4)  1.828841  2.695323  1.032322

 Final energy is   -110.39876785509931     


 ******************************
 **  OPTIMIZATION CONVERGED  **
 ******************************

                       Coordinates (Angstroms)
     ATOM                X               Y               Z
      1  N         0.5930934877   -0.1929320807    0.0000000000
      2  H         1.1752000825    0.6596178206    0.0000000000
      3  N        -0.5930934877    0.1929320807    0.0000000000
      4  H        -1.1752000825   -0.6596178206    0.0000000000

Z-matrix Print:
$molecule
0 1
N 
H  1 1.032322
N  1 1.247370 2 106.304998
H  3 1.032322 1 106.304998 2 -180.000000 0
$end


 --------------------------------------------------------------
             Orbital Energies (a.u.) and Symmetries
 --------------------------------------------------------------

 Alpha MOs, Restricted
 -- Occupied --                  
-15.639 -15.638  -1.363  -0.672  -0.414  -0.519  -0.944  -0.653
  1 Ag    1 Bu    2 Ag    3 Ag    4 Ag    1 Au    2 Bu    3 Bu                 
 -- Virtual --                   
  0.052   0.199   0.218   0.254   0.274   0.697   0.904   0.967
  5 Ag    6 Ag    7 Ag    8 Ag    9 Ag   10 Ag   11 Ag   12 Ag                 
  1.251   1.819   2.140   2.560   2.852   3.059   3.469   4.446
 13 Ag   14 Ag   15 Ag   16 Ag   17 Ag   18 Ag   19 Ag   20 Ag                 
  5.036  36.723   0.098   0.260   1.039   1.484   2.481   3.053
 21 Ag   22 Ag    1 Bg    2 Bg    3 Bg    4 Bg    5 Bg    6 Bg                 
  4.396   0.174   0.958   1.532   1.974   2.777   4.151   0.060
  7 Bg    2 Au    3 Au    4 Au    5 Au    6 Au    7 Au    4 Bu                 
  0.152   0.241   0.312   0.334   0.589   0.723   0.988   1.093
  5 Bu    6 Bu    7 Bu    8 Bu    9 Bu   10 Bu   11 Bu   12 Bu                 
  1.399   1.545   2.180   2.456   2.951   3.210   3.524   4.615
 13 Bu   14 Bu   15 Bu   16 Bu   17 Bu   18 Bu   19 Bu   20 Bu                 
  5.595  37.069
 21 Bu   22 Bu                                                                 

 Beta MOs, Restricted
 -- Occupied --                  
-15.639 -15.638  -1.363  -0.672  -0.414  -0.519  -0.944  -0.653
  1 Ag    1 Bu    2 Ag    3 Ag    4 Ag    1 Au    2 Bu    3 Bu                 
 -- Virtual --                   
  0.052   0.199   0.218   0.254   0.274   0.697   0.904   0.967
  5 Ag    6 Ag    7 Ag    8 Ag    9 Ag   10 Ag   11 Ag   12 Ag                 
  1.251   1.819   2.140   2.560   2.852   3.059   3.469   4.446
 13 Ag   14 Ag   15 Ag   16 Ag   17 Ag   18 Ag   19 Ag   20 Ag                 
  5.036  36.723   0.098   0.260   1.039   1.484   2.481   3.053
 21 Ag   22 Ag    1 Bg    2 Bg    3 Bg    4 Bg    5 Bg    6 Bg                 
  4.396   0.174   0.958   1.532   1.974   2.777   4.151   0.060
  7 Bg    2 Au    3 Au    4 Au    5 Au    6 Au    7 Au    4 Bu                 
  0.152   0.241   0.312   0.334   0.589   0.723   0.988   1.093
  5 Bu    6 Bu    7 Bu    8 Bu    9 Bu   10 Bu   11 Bu   12 Bu                 
  1.399   1.545   2.180   2.456   2.951   3.210   3.524   4.615
 13 Bu   14 Bu   15 Bu   16 Bu   17 Bu   18 Bu   19 Bu   20 Bu                 
  5.595  37.069
 21 Bu   22 Bu                                                                 
 --------------------------------------------------------------

          Ground-State Mulliken Net Atomic Charges

     Atom                 Charge (a.u.)
  ----------------------------------------
      1 N                    -0.200952
      2 H                     0.200952
      3 N                    -0.200952
      4 H                     0.200952
  ----------------------------------------
  Sum of atomic charges =    -0.000000

 -----------------------------------------------------------------
                    Cartesian Multipole Moments
 -----------------------------------------------------------------
    Charge (ESU x 10^10)
                -0.0000
    Dipole Moment (Debye)
         X       0.0000      Y       0.0000      Z      -0.0000
       Tot       0.0000
    Quadrupole Moments (Debye-Ang)
        XX     -11.1612     XY       3.7810     YY     -13.1594
        XZ       0.0000     YZ      -0.0000     ZZ     -12.3429
    Octopole Moments (Debye-Ang^2)
       XXX       0.0000    XXY       0.0000    XYY      -0.0000
       YYY       0.0000    XXZ      -0.0000    XYZ      -0.0000
       YYZ       0.0000    XZZ       0.0000    YZZ       0.0000
       ZZZ      -0.0000
    Hexadecapole Moments (Debye-Ang^3)
      XXXX     -42.4623   XXXY       6.6098   XXYY     -11.0102
      XYYY       5.0185   YYYY     -20.1271   XXXZ       0.0000
      XXYZ       0.0000   XYYZ       0.0000   YYYZ       0.0000
      XXZZ      -9.5358   XYZZ       1.0493   YYZZ      -5.3639
      XZZZ       0.0000   YZZZ       0.0000   ZZZZ     -11.5863
 -----------------------------------------------------------------
Archival summary:
1\1\TWL02\OPT\ProcedureUnspecified\BasisUnspecified\22\taweetha\ThuNov110:26:002018ThuNov110:26:002018\0\\#,OPT,ProcedureUnspecified,BasisUnspecified,\\0,1\N\H,1,1.03232\N,1,1.24737,2,106.305\H,3,1.03232,1,106.305,2,-180,0\\HF=-110.029563\\@

 Total job time:  247.74s(wall), 216.87s(cpu) 
 Thu Nov  1 10:26:00 2018

        *************************************************************
        *                                                           *
        *  Thank you very much for using Q-Chem.  Have a nice day.  *
        *                                                           *
        *************************************************************


 
User input: 2 of 2 
 
Q-Chem Developer Version!
                  Welcome to Q-Chem
     A Quantum Leap Into The Future Of Chemistry


 Q-Chem 5.1, Q-Chem, Inc., Pleasanton, CA (2018)

 Yihan Shao,  Zhengting Gan,  E. Epifanovsky,  A. T. B. Gilbert,  M. Wormit,  
 J. Kussmann,  A. W. Lange,  A. Behn,  Jia Deng,  Xintian Feng,  D. Ghosh,  
 M. Goldey,  P. R. Horn,  L. D. Jacobson,  I. Kaliman,  T. Kus,  A. Landau,  
 Jie Liu,  E. I. Proynov,  R. M. Richard,  R. P. Steele,  E. J. Sundstrom,  
 H. L. Woodcock III,  P. M. Zimmerman,  D. Zuev,  B. Albrecht,  E. Alguire,  
 S. A. Baeppler,  D. Barton,  Z. Benda,  Y. A. Bernard,  E. J. Berquist,  
 K. B. Bravaya,  H. Burton,  D. Casanova,  Chun-Min Chang,  Yunqing Chen,  
 A. Chien,  K. D. Closser,  M. P. Coons,  S. Coriani,  S. Dasgupta,  
 A. L. Dempwolff,  M. Diedenhofen,  Hainam Do,  R. G. Edgar,  Po-Tung Fang,  
 S. Faraji,  S. Fatehi,  Qingguo Feng,  K. D. Fenk,  J. Fosso-Tande,  
 Qinghui Ge,  A. Ghysels,  G. Gidofalvi,  J. Gomes,  J. Gonthier,  A. Gunina,  
 D. Hait,  M. W. D. Hanson-Heine,  P. H. P. Harbach,  A. W. Hauser,  
 J. E. Herr,  E. G. Hohenstein,  Z. C. Holden,  Kerwin Hui,  B. C. Huynh,  
 T.-C. Jagau,  Hyunjun Ji,  B. Kaduk,  K. Khistyaev,  Jaehoon Kim,  
 P. Klunzinger,  K. Koh,  D. Kosenkov,  L. Koulias,  T. Kowalczyk,  
 C. M. Krauter,  A. Kunitsa,  Ka Un Lao,  A. Laurent,  K. V. Lawler,  
 Joonho Lee,  D. Lefrancois,  S. Lehtola,  D. S. Levine,  Yi-Pei Li,  
 You-Sheng Lin,  Fenglai Liu,  E. Livshits,  A. Luenser,  P. Manohar,  
 E. Mansoor,  S. F. Manzer,  Shan-Ping Mao,  Yuezhi Mao,  N. Mardirossian,  
 A. V. Marenich,  T. Markovich,  L. A. Martinez-Martinez,  S. A. Maurer,  
 N. J. Mayhall,  S. C. McKenzie,  J.-M. Mewes,  A. F. Morrison,  
 J. W. Mullinax,  K. Nanda,  T. S. Nguyen-Beck,  R. Olivares-Amaya,  
 J. A. Parkhill,  T. M. Perrine,  F. Plasser,  P. Pokhilko,  S. Prager,  
 A. Prociuk,  E. Ramos,  D. R. Rehn,  F. Rob,  M. Schneider,  N. Sergueev,  
 S. M. Sharada,  S. Sharma,  D. W. Small,  T. Stauch,  T. Stein,  
 Yu-Chuan Su,  A. J. W. Thom,  A. Tkatchenko,  T. Tsuchimochi,  N. M. Tubman,  
 L. Vogt,  M. L. Vidal,  O. Vydrov,  M. A. Watson,  J. Wenzel,  
 M. de Wergifosse,  T. A. Wesolowski,  A. White,  J. Witte,  A. Yamada,  
 Jun Yang,  K. Yao,  S. Yeganeh,  S. R. Yost,  Zhi-Qiang You,  A. Zech,  
 Igor Ying Zhang,  Xing Zhang,  Yan Zhao,  Ying Zhu,  B. R. Brooks,  
 G. K. L. Chan,  C. J. Cramer,  M. S. Gordon,  W. J. Hehre,  A. Klamt,  
 M. W. Schmidt,  C. D. Sherrill,  D. G. Truhlar,  A. Aspuru-Guzik,  R. Baer,  
 A. T. Bell,  N. A. Besley,  Jeng-Da Chai,  A. E. DePrince, III,  
 R. A. DiStasio Jr.,  A. Dreuw,  B. D. Dunietz,  T. R. Furlani,  
 Chao-Ping Hsu,  Yousung Jung,  Jing Kong,  D. S. Lambrecht,  WanZhen Liang,  
 C. Ochsenfeld,  V. A. Rassolov,  L. V. Slipchenko,  J. E. Subotnik,  
 T. Van Voorhis,  J. M. Herbert,  A. I. Krylov,  P. M. W. Gill,  M. Head-Gordon

 Contributors to earlier versions of Q-Chem not listed above: 
 R. D. Adamson,  B. Austin,  J. Baker,  G. J. O. Beran,  K. Brandhorst,  
 S. T. Brown,  E. F. C. Byrd,  A. K. Chakraborty,  C.-L. Cheng,  
 Siu Hung Chien,  D. M. Chipman,  D. L. Crittenden,  H. Dachsel,  
 R. J. Doerksen,  A. D. Dutoi,  L. Fusti-Molnar,  W. A. Goddard III,  
 A. Golubeva-Zadorozhnaya,  S. R. Gwaltney,  G. Hawkins,  A. Heyden,  
 S. Hirata,  G. Kedziora,  F. J. Keil,  C. Kelley,  Jihan Kim,  R. A. King,  
 R. Z. Khaliullin,  P. P. Korambath,  W. Kurlancheek,  A. M. Lee,  M. S. Lee,  
 S. V. Levchenko,  Ching Yeh Lin,  D. Liotard,  R. C. Lochan,  I. Lotan,  
 P. E. Maslen,  N. Nair,  D. P. O'Neill,  D. Neuhauser,  E. Neuscamman,  
 C. M. Oana,  R. Olson,  B. Peters,  R. Peverati,  P. A. Pieniazek,  
 Y. M. Rhee,  J. Ritchie,  M. A. Rohrdanz,  E. Rosta,  N. J. Russ,  
 H. F. Schaefer III,  N. E. Schultz,  N. Shenvi,  A. C. Simmonett,  A. Sodt,  
 D. Stuck,  K. S. Thanthiriwatte,  V. Vanovschi,  Tao Wang,  A. Warshel,  
 C. F. Williams,  Q. Wu,  X. Xu,  W. Zhang

 Please cite Q-Chem as follows:
 Y. Shao et al., Mol. Phys. 113, 184-215 (2015)
 DOI: 10.1080/00268976.2014.952696

 Q-Chem 5.1.1 for Intel X86 EM64T Linux

 Parts of Q-Chem use Armadillo 8.300.2 (Tropical Shenanigans).
 http://arma.sourceforge.net/

 Q-Chem begins on Thu Nov  1 10:26:02 2018  

Host: 
0

     Scratch files written to /scratch/taweetham/qchem28242//
The previous job contains 0 fragments, simply inherited here
Input Ideriv = 1
Curr. Ideriv = -1
Max.  Ideriv = 1


!!********************************************.
!!******************Warning*******************.
!!Desired Analytical derivatives not available.
!!Finite difference job might take a long time.
!!********************************************.
!!********************************************.


 2-order derivative to be evaluated numerically with 1-order analytical derivatives

Checking the input file for inconsistencies... 	...done.

--------------------------------------------------------------
User input:
--------------------------------------------------------------

$molecule
read
$end

$rem
   MEM_TOTAL	4000
   JOB_TYPE 	FREQUENCY
   BASIS 	6-311++G**
   METHOD	ccsd
   N_FROZEN_CORE      FC
$end


--------------------------------------------------------------
 ----------------------------------------------------------------
             Standard Nuclear Orientation (Angstroms)
    I     Atom           X                Y                Z
 ----------------------------------------------------------------
    1      N       0.5946550039    -0.1880640827    -0.0000000000
    2      H       1.1697537932     0.6692286353     0.0000000000
    3      N      -0.5946550039     0.1880640827     0.0000000000
    4      H      -1.1697537932    -0.6692286353    -0.0000000000
 ----------------------------------------------------------------
 Molecular Point Group                 C2h   NOp =  4
 Largest Abelian Subgroup              C2h   NOp =  4
 Nuclear Repulsion Energy =    32.2112592729 hartrees
 There are        8 alpha and        8 beta electrons
 Requested basis set is 6-311++G(d,p)
 There are 22 shells and 58 basis functions
 Total memory of 4000MB is distributed as follows: 
   QALLOC including MEM_STATIC uses 192MB
   MEM_STATIC is set to 192MB
   CCMAN JOB total memory use is  3808MB
 Warning: actual memory use might exceed 4000MB

 Total QAlloc Memory Limit    192 MB
 Mega-Array Size       188 MB
 MEM_STATIC part       192 MB

                       Distance Matrix (Angstroms)
             N (  1)   H (  2)   N (  3)
   H (  2)  1.032322
   N (  3)  1.247370  1.828841
   H (  4)  1.828841  2.695323  1.032322

 A cutoff of  1.0D-14 yielded    253 shell pairs
 There are      1785 function pairs (      1914 Cartesian)

 -------------------------------------------------------
 OpenMP Integral Computing Module                       
 Release: version 1.0, May 2013, Q-Chem Inc. Pittsburgh 
 -------------------------------------------------------
 Integral Job Info:
 Integral job number is                      11
 Integral operator is                         1
 short-range coefficients                     0
 long-range coefficients              100000000
 Omega coefficients                           0
 if combine SR and LR in K                    0
 Integral screening is                        0
 Integral computing path is                   2
 max size of driver memory is            800000
 size of driver memory is                593474
 size of scratch memory is              2361544
 max col of scratch BK array               1296
 max len of scratch array in speh3          155
 max len of scratch index in speh4           18
 max int batch size is                      520
 min int batch size is                       52
 fixed nKL is                                52
 max L of basis functions is                  2
 order of int derivative is                   0
 number of shells is                         22
 number of basis is                          60
 number of cartesian basis is                60
 number of contracted shell pairs           253
 number of primitive shell pairs            772
 maxK2 (contraction) of shell pair           36
 max number of K2 of shell pair               1
 max number of CS2 of shell pair             36
 max number of PS2 of shell pair             72
 mem total for path MDJ                  509160
 -------------------------------------------------------
 Smallest overlap matrix eigenvalue = 2.81E-04
 Guess from superposition of atomic densities
 Warning:  Energy on first SCF cycle will be non-variational
 SAD guess density has 16.000000 electrons

 -----------------------------------------------------------------------
  General SCF calculation program by
  Eric Jon Sundstrom, Paul Horn, Yuezhi Mao, Dmitri Zuev, Alec White,
  David Stuck, Shaama M.S., Shane Yost, Joonho Lee, David Small,
  Daniel Levine, Susi Lehtola, Hugh Burton, Evgeny Epifanovsky
 -----------------------------------------------------------------------
 Hartree-Fock
 using 4 threads for integral computing
 -------------------------------------------------------
 OpenMP Integral computing Module                
 Release: version 2.0, May 2017, Q-Chem Inc. Pleasanton 
 -------------------------------------------------------
 A restricted SCF calculation will be
 performed using DIIS
 SCF converges when DIIS error is below 1.0e-08
 ---------------------------------------
  Cycle       Energy         DIIS error
 ---------------------------------------
    1    -110.2352646457      8.19e-02  
    2    -110.0076473095      6.96e-03  
    3    -110.0277215675      1.84e-03  
    4    -110.0292860430      6.19e-04  
    5    -110.0295339930      1.46e-04  
    6    -110.0295600852      3.90e-05  
    7    -110.0295628904      8.30e-06  
    8    -110.0295629939      1.39e-06  
    9    -110.0295629959      2.17e-07  
   10    -110.0295629960      3.55e-08  
   11    -110.0295629960      4.32e-09  Convergence criterion met
 ---------------------------------------
 SCF time:   CPU 1.13s  wall 2.00s 
 SCF   energy in the final basis set =     -110.0295629960
 Total energy in the final basis set =     -110.0295629960


 ------------------------------------------------------------------------------

   CCMAN2: suite of methods based on coupled cluster
           and equation of motion theories.

   Components:
   * libvmm-1.3-trunk
     by Evgeny Epifanovsky, Ilya Kaliman.
   * libtensor-2.5-trunk
     by Evgeny Epifanovsky, Michael Wormit, Dmitry Zuev, Sam Manzer, 
        Ilya Kaliman.
   * libcc-2.5-trunk
     by Evgeny Epifanovsky, Arik Landau, Tomasz Kus, Kirill Khistyaev, 
        Dmitry Zuev, Prashant Manohar, Xintian Feng, Anna Krylov, 
        Matthew Goldey, Alec White, Thomas Jagau, Kaushik Nanda, 
        Anastasia Gunina, Alexander Kunitsa, Joonho Lee.

   CCMAN original authors:
   Anna I. Krylov, C. David Sherrill, Steven R. Gwaltney,
   Edward F. C. Byrd (2000)
   Sergey V. Levchenko, Lyudmila V. Slipchenko, Tao Wang,
   Ana-Maria C. Cristian (2003)
   Piotr A. Pieniazek, C. Melania Oana, Evgeny Epifanovsky (2007)
   Prashant Manohar (2009)

 ------------------------------------------------------------------------------


 Allocating and initializing 3808MB of RAM...
 Calculation will run on 4 cores.


 Alpha MOs, Restricted
 -- Occupied --                  
-15.639 -15.638  -1.363  -0.944  -0.672  -0.653  -0.519  -0.414
  1 Ag    1 Bu    2 Ag    2 Bu    3 Ag    3 Bu    1 Au    4 Ag                 
 -- Virtual --                   
  0.052   0.060   0.098   0.152   0.174   0.199   0.218   0.241
  5 Ag    4 Bu    1 Bg    5 Bu    2 Au    6 Ag    7 Ag    6 Bu                 
  0.254   0.260   0.274   0.312   0.334   0.589   0.697   0.723
  8 Ag    2 Bg    9 Ag    7 Bu    8 Bu    9 Bu   10 Ag   10 Bu                 
  0.904   0.958   0.967   0.988   1.039   1.093   1.251   1.399
 11 Ag    3 Au   12 Ag   11 Bu    3 Bg   12 Bu   13 Ag   13 Bu                 
  1.484   1.532   1.545   1.819   1.974   2.140   2.180   2.456
  4 Bg    4 Au   14 Bu   14 Ag    5 Au   15 Ag   15 Bu   16 Bu                 
  2.481   2.560   2.777   2.852   2.951   3.053   3.059   3.210
  5 Bg   16 Ag    6 Au   17 Ag   17 Bu    6 Bg   18 Ag   18 Bu                 
  3.469   3.524   4.151   4.396   4.446   4.615   5.036   5.595
 19 Ag   19 Bu    7 Au    7 Bg   20 Ag   20 Bu   21 Ag   21 Bu                 
 36.723  37.069
 22 Ag   22 Bu                                                                 

 Beta MOs, Restricted
 -- Occupied --                  
-15.639 -15.638  -1.363  -0.944  -0.672  -0.653  -0.519  -0.414
  1 Ag    1 Bu    2 Ag    2 Bu    3 Ag    3 Bu    1 Au    4 Ag                 
 -- Virtual --                   
  0.052   0.060   0.098   0.152   0.174   0.199   0.218   0.241
  5 Ag    4 Bu    1 Bg    5 Bu    2 Au    6 Ag    7 Ag    6 Bu                 
  0.254   0.260   0.274   0.312   0.334   0.589   0.697   0.723
  8 Ag    2 Bg    9 Ag    7 Bu    8 Bu    9 Bu   10 Ag   10 Bu                 
  0.904   0.958   0.967   0.988   1.039   1.093   1.251   1.399
 11 Ag    3 Au   12 Ag   11 Bu    3 Bg   12 Bu   13 Ag   13 Bu                 
  1.484   1.532   1.545   1.819   1.974   2.140   2.180   2.456
  4 Bg    4 Au   14 Bu   14 Ag    5 Au   15 Ag   15 Bu   16 Bu                 
  2.481   2.560   2.777   2.852   2.951   3.053   3.059   3.210
  5 Bg   16 Ag    6 Au   17 Ag   17 Bu    6 Bg   18 Ag   18 Bu                 
  3.469   3.524   4.151   4.396   4.446   4.615   5.036   5.595
 19 Ag   19 Bu    7 Au    7 Bg   20 Ag   20 Bu   21 Ag   21 Bu                 
 36.723  37.069
 22 Ag   22 Bu                                                                 

 Occupation and symmetry of molecular orbitals

 Point group: C2h (4 irreducible representations).

                           Ag   Bg   Au   Bu    All 
 ----------------------------------------------------
 All molecular orbitals:
  - Alpha                  22   7    7    22    58  
  - Beta                   22   7    7    22    58  
 ----------------------------------------------------
 Alpha orbitals:
  - Frozen occupied        1    0    0    1     2   
  - Active occupied        3    0    1    2     6   
  - Active virtual         18   7    6    19    50  
  - Frozen virtual         0    0    0    0     0   
 ----------------------------------------------------
 Beta orbitals:
  - Frozen occupied        1    0    0    1     2   
  - Active occupied        3    0    1    2     6   
  - Active virtual         18   7    6    19    50  
  - Frozen virtual         0    0    0    0     0   
 ----------------------------------------------------

 Import integrals:   CPU 0.00 s  wall 0.05 s

 Import integrals:   CPU 2.18 s  wall 9.36 s

 MP2 amplitudes:   CPU 0.27 s  wall 0.53 s

Running a double precision version
           CCSD T amplitudes will be solved using DIIS.

           Start     Size      MaxIter   EConv     TConv     
           3         7         100       1.00e-07  1.00e-05  
 ------------------------------------------------------------------------------
           Energy (a.u.)   Ediff      Tdiff       Comment
 ------------------------------------------------------------------------------
          -110.38418866                           
     1    -110.38396825   2.20e-04   5.59e-01     
     2    -110.39601641   1.20e-02   7.12e-02     
     3    -110.39680301   7.87e-04   2.86e-02     
     4    -110.39837614   1.57e-03   1.11e-02     Switched to DIIS steps.
     5    -110.39876577   3.90e-04   7.29e-03     
     6    -110.39876836   2.60e-06   1.36e-03     
     7    -110.39876799   3.72e-07   2.44e-04     
     8    -110.39876823   2.38e-07   1.17e-04     
     9    -110.39876788   3.52e-07   4.30e-05     
    10    -110.39876788   9.03e-09   1.86e-05     
    11    -110.39876785   3.07e-08   8.14e-06     
 ------------------------------------------------------------------------------
          -110.39876785                           CCSD T converged.

End of double precision
 SCF energy                 = -110.02956300
 MP2 energy                 = -110.38418866
 CCSD correlation energy     =   -0.36920486
 CCSD total energy           = -110.39876785

 CCSD  T1^2 = 0.0043  T2^2 = 0.1353  Leading amplitudes:

 Amplitude    Orbitals with energies
  0.0262       1 (Au) A                  ->    3 (Au) A                   
              -0.5193                          0.9581                     
  0.0262       1 (Au) B                  ->    3 (Au) B                   
              -0.5193                          0.9581                     
  0.0178       1 (Au) A                  ->    2 (Au) A                   
              -0.5193                          0.1740                     
  0.0178       1 (Au) B                  ->    2 (Au) B                   
              -0.5193                          0.1740                     

 Amplitude    Orbitals with energies
 -0.1148       1 (Au) A      1 (Au) B    ->    1 (Bg) A      1 (Bg) B     
              -0.5193       -0.5193            0.0979        0.0979       
  0.1148       1 (Au) A      1 (Au) B    ->    1 (Bg) B      1 (Bg) A     
              -0.5193       -0.5193            0.0979        0.0979       
  0.1148       1 (Au) B      1 (Au) A    ->    1 (Bg) A      1 (Bg) B     
              -0.5193       -0.5193            0.0979        0.0979       
 -0.1148       1 (Au) B      1 (Au) A    ->    1 (Bg) B      1 (Bg) A     
              -0.5193       -0.5193            0.0979        0.0979       

 Computing CCSD intemediates for later calculations in double precision
 Finished.

Running a double precision version
           CCSD Lambda amplitudes will be solved using DIIS.
           Start     Size      MaxIter   EConv     LConv     
           3         7         100       1.00e-07  1.00e-05  
 ------------------------------------------------------------------------------
            Enorm      Ldiff       Comment
 ------------------------------------------------------------------------------
     1     3.09e-02   2.47e-02     
     2     5.54e-03   2.42e-03     
     3     2.32e-03   1.29e-03     
     4     7.25e-04   6.86e-04     Switched to DIIS steps.
     5     2.71e-04   2.21e-04     
     6     6.88e-05   7.48e-05     
     7     2.98e-05   8.52e-06     
     8     1.22e-05   4.17e-07     
     9     3.64e-06   2.23e-07     
    10     1.09e-06   6.09e-08     
    11     3.64e-07   4.58e-08     
    12     1.05e-07   2.66e-08     
    13     3.54e-08   5.85e-09     
 ------------------------------------------------------------------------------
                                   CCSD Lambda converged.

 Computing density matrices in double precision...
           Orbital response amplitudes will be solved using DIIS.
           Start     Size      MaxIter   EConv     LConv     
           3         7         100       1.00e-06  1.00e-06  
 ------------------------------------------------------------------------------
            Enorm      Ldiff       Comment
 ------------------------------------------------------------------------------
     1     4.68e-02   6.57e-03     
     2     3.44e-02   6.35e-03     
     3     2.96e-02   1.54e-03     
     4     7.38e-04   8.45e-03     Switched to DIIS steps.
     5     1.09e-04   1.42e-05     
     6     1.64e-05   3.58e-06     
     7     8.58e-07   2.35e-06     
     8     1.19e-07   2.51e-08     
 ------------------------------------------------------------------------------
                                   Orbital response converged.

 Computing density matrices... Done.
 CCSD calculation:   CPU 20.66 s  wall 9.67 s

Current path: /canmo/ccsd/grad/
/g1_bb_aa
/g1_bb_bb
/g1_o1o1
/g1_o1o2
/g1_o1v1
/g1_o2v1
/g1_v1v1
/g1p_bb_aa
/g1p_bb_bb
/g1s_bb_aa
/g1s_bb_bb
/g2_o1o1o1o1
/g2_o1o1o1v1
/g2_o1o1v1v1
/g2_o1v1o1v1
/g2_o1v1v1v1
/g2_v1v1v1v1
/w_bb_aa
/w_bb_bb
 Transferring MO TPDM to AO TPDM
 Transferring g2_o1o1o1o1
 Transferring g2_o1o1o1v1
 Transferring g2_o1o1v1v1
 Transferring g2_o1v1o1v1
 Transferring g2_o1v1v1v1
 Transferring g2_v1v1v1v1
 Adding separable TPDM
 Computing TPDM gradient
 --------------------------------------------------------
 2e gradient
  Atom          X               Y               Z
 --------------------------------------------------------
    1         -8.752715        5.456885        0.000000  
    2         -1.798792       -2.077566       -0.000000  
    3          8.752715       -5.456885       -0.000000  
    4          1.798792        2.077566        0.000000  
 --------------------------------------------------------
 --------------------------------------------------------
 Final gradient
  Atom          X               Y               Z
 --------------------------------------------------------
    1         -8.752715        5.456885        0.000000  
    2         -1.798792       -2.077566       -0.000000  
    3          8.752715       -5.456885       -0.000000  
    4          1.798792        2.077566        0.000000  
 --------------------------------------------------------
 Analytic gradient from two-electron contribution:   CPU 26.32 s  wall 18.48 s

 Total ccman2 time:   CPU 53.14 s  wall 47.27 s


 --------------------------------------------------------------
             Orbital Energies (a.u.) and Symmetries
 --------------------------------------------------------------

 Alpha MOs, Restricted
 -- Occupied --                  
-15.639 -15.638  -1.363  -0.672  -0.414  -0.519  -0.944  -0.653
  1 Ag    1 Bu    2 Ag    3 Ag    4 Ag    1 Au    2 Bu    3 Bu                 
 -- Virtual --                   
  0.052   0.199   0.218   0.254   0.274   0.697   0.904   0.967
  5 Ag    6 Ag    7 Ag    8 Ag    9 Ag   10 Ag   11 Ag   12 Ag                 
  1.251   1.819   2.140   2.560   2.852   3.059   3.469   4.446
 13 Ag   14 Ag   15 Ag   16 Ag   17 Ag   18 Ag   19 Ag   20 Ag                 
  5.036  36.723   0.098   0.260   1.039   1.484   2.481   3.053
 21 Ag   22 Ag    1 Bg    2 Bg    3 Bg    4 Bg    5 Bg    6 Bg                 
  4.396   0.174   0.958   1.532   1.974   2.777   4.151   0.060
  7 Bg    2 Au    3 Au    4 Au    5 Au    6 Au    7 Au    4 Bu                 
  0.152   0.241   0.312   0.334   0.589   0.723   0.988   1.093
  5 Bu    6 Bu    7 Bu    8 Bu    9 Bu   10 Bu   11 Bu   12 Bu                 
  1.399   1.545   2.180   2.456   2.951   3.210   3.524   4.615
 13 Bu   14 Bu   15 Bu   16 Bu   17 Bu   18 Bu   19 Bu   20 Bu                 
  5.595  37.069
 21 Bu   22 Bu                                                                 

 Beta MOs, Restricted
 -- Occupied --                  
-15.639 -15.638  -1.363  -0.672  -0.414  -0.519  -0.944  -0.653
  1 Ag    1 Bu    2 Ag    3 Ag    4 Ag    1 Au    2 Bu    3 Bu                 
 -- Virtual --                   
  0.052   0.199   0.218   0.254   0.274   0.697   0.904   0.967
  5 Ag    6 Ag    7 Ag    8 Ag    9 Ag   10 Ag   11 Ag   12 Ag                 
  1.251   1.819   2.140   2.560   2.852   3.059   3.469   4.446
 13 Ag   14 Ag   15 Ag   16 Ag   17 Ag   18 Ag   19 Ag   20 Ag                 
  5.036  36.723   0.098   0.260   1.039   1.484   2.481   3.053
 21 Ag   22 Ag    1 Bg    2 Bg    3 Bg    4 Bg    5 Bg    6 Bg                 
  4.396   0.174   0.958   1.532   1.974   2.777   4.151   0.060
  7 Bg    2 Au    3 Au    4 Au    5 Au    6 Au    7 Au    4 Bu                 
  0.152   0.241   0.312   0.334   0.589   0.723   0.988   1.093
  5 Bu    6 Bu    7 Bu    8 Bu    9 Bu   10 Bu   11 Bu   12 Bu                 
  1.399   1.545   2.180   2.456   2.951   3.210   3.524   4.615
 13 Bu   14 Bu   15 Bu   16 Bu   17 Bu   18 Bu   19 Bu   20 Bu                 
  5.595  37.069
 21 Bu   22 Bu                                                                 
 --------------------------------------------------------------

          Ground-State Mulliken Net Atomic Charges

     Atom                 Charge (a.u.)
  ----------------------------------------
      1 N                    -0.200952
      2 H                     0.200952
      3 N                    -0.200952
      4 H                     0.200952
  ----------------------------------------
  Sum of atomic charges =     0.000000

 -----------------------------------------------------------------
                    Cartesian Multipole Moments
 -----------------------------------------------------------------
    Charge (ESU x 10^10)
                -0.0000
    Dipole Moment (Debye)
         X      -0.0000      Y       0.0000      Z      -0.0000
       Tot       0.0000
    Quadrupole Moments (Debye-Ang)
        XX     -11.2233     XY       3.7969     YY     -13.0973
        XZ      -0.0000     YZ       0.0000     ZZ     -12.3429
    Octopole Moments (Debye-Ang^2)
       XXX      -0.0000    XXY       0.0000    XYY      -0.0000
       YYY       0.0000    XXZ      -0.0000    XYZ       0.0000
       YYZ      -0.0000    XZZ      -0.0000    YZZ       0.0000
       ZZZ      -0.0000
    Hexadecapole Moments (Debye-Ang^3)
      XXXX     -42.6777   XXXY       6.5313   XXYY     -10.9839
      XYYY       4.9124   YYYY     -19.9643   XXXZ       0.0000
      XXYZ      -0.0000   XYYZ       0.0000   YYYZ      -0.0000
      XXZZ      -9.5528   XYZZ       1.0150   YYZZ      -5.3470
      XZZZ       0.0000   YZZZ      -0.0000   ZZZZ     -11.5863
 -----------------------------------------------------------------
 DrvMan completing analytic gradient of the correlated energy
 Correlated dipole moment
            1
    1  -0.0000000
    2   0.0000000
    3  -0.0000000
 Energy read as -110.398767854
 Full Analytical Gradient: (in a.u., or Hartree/Bohr)
             1             2             3             4
    1    0.00001344    0.00000075   -0.00001344   -0.00000075
    2    0.00000318   -0.00000333   -0.00000318    0.00000333
    3   -0.00000000    0.00000000    0.00000000   -0.00000000
 Gradient time:  CPU 0.23 s  wall 2.43 s
 ######################################################
 ######################################################
 # Starting finite difference calculation for IDERIV  #
 Finite diff step size:  1.88973e-03 a.u.
 ----------------------------------------------------------------
             Standard Nuclear Orientation (Angstroms)
    I     Atom           X                Y                Z
 ----------------------------------------------------------------
    1      N       0.5956550039    -0.1880640827    -0.0000000000
    2      H       1.1697537932     0.6692286353     0.0000000000
    3      N      -0.5946550039     0.1880640827     0.0000000000
    4      H      -1.1697537932    -0.6692286353    -0.0000000000
 ----------------------------------------------------------------
 Nuclear Repulsion Energy =    32.1962497610 hartrees
 There are        8 alpha and        8 beta electrons

                       Distance Matrix (Angstroms)
             N (  1)   H (  2)   N (  3)
   H (  2)  1.031766
   N (  3)  1.248323  1.828841
   H (  4)  1.829805  2.695323  1.032322

 Requested basis set is 6-311++G(d,p)
 There are 22 shells and 58 basis functions
 A cutoff of  1.0D-14 yielded    253 shell pairs
 There are      1785 function pairs (      1914 Cartesian)
 Smallest overlap matrix eigenvalue = 2.82E-04
 Guess MOs from SCF MO coefficient file

 -----------------------------------------------------------------------
  General SCF calculation program by
  Eric Jon Sundstrom, Paul Horn, Yuezhi Mao, Dmitri Zuev, Alec White,
  David Stuck, Shaama M.S., Shane Yost, Joonho Lee, David Small,
  Daniel Levine, Susi Lehtola, Hugh Burton, Evgeny Epifanovsky
 -----------------------------------------------------------------------
 Hartree-Fock
 using 4 threads for integral computing
 -------------------------------------------------------
 OpenMP Integral computing Module                
 Release: version 2.0, May 2017, Q-Chem Inc. Pleasanton 
 -------------------------------------------------------
 A restricted SCF calculation will be
 performed using DIIS
 SCF converges when DIIS error is below 1.0e-08
 ---------------------------------------
  Cycle       Energy         DIIS error
 ---------------------------------------
    1    -110.0294724602      4.46e-05  
    2    -110.0294732013      1.13e-05  
    3    -110.0294732663      4.88e-06  
    4    -110.0294732770      1.43e-06  
    5    -110.0294732780      5.53e-07  
    6    -110.0294732782      1.10e-07  
    7    -110.0294732782      2.60e-08  
    8    -110.0294732783      8.11e-09  Convergence criterion met
 ---------------------------------------
 SCF time:   CPU 1.01s  wall 2.00s 
 SCF   energy in the final basis set =     -110.0294732783
 Total energy in the final basis set =     -110.0294732783


 ------------------------------------------------------------------------------

   CCMAN2: suite of methods based on coupled cluster
           and equation of motion theories.

   Components:
   * libvmm-1.3-trunk
     by Evgeny Epifanovsky, Ilya Kaliman.
   * libtensor-2.5-trunk
     by Evgeny Epifanovsky, Michael Wormit, Dmitry Zuev, Sam Manzer, 
        Ilya Kaliman.
   * libcc-2.5-trunk
     by Evgeny Epifanovsky, Arik Landau, Tomasz Kus, Kirill Khistyaev, 
        Dmitry Zuev, Prashant Manohar, Xintian Feng, Anna Krylov, 
        Matthew Goldey, Alec White, Thomas Jagau, Kaushik Nanda, 
        Anastasia Gunina, Alexander Kunitsa, Joonho Lee.

   CCMAN original authors:
   Anna I. Krylov, C. David Sherrill, Steven R. Gwaltney,
   Edward F. C. Byrd (2000)
   Sergey V. Levchenko, Lyudmila V. Slipchenko, Tao Wang,
   Ana-Maria C. Cristian (2003)
   Piotr A. Pieniazek, C. Melania Oana, Evgeny Epifanovsky (2007)
   Prashant Manohar (2009)

 ------------------------------------------------------------------------------


 Allocating and initializing 3808MB of RAM...
 Calculation will run on 4 cores.


 Alpha MOs, Restricted
 -- Occupied --                  
-15.639 -15.638  -1.363  -0.944  -0.672  -0.653  -0.519  -0.414
  1 A     2 A     3 A     4 A     5 A     6 A     7 A     8 A                  
 -- Virtual --                   
  0.052   0.060   0.098   0.152   0.174   0.199   0.218   0.241
  9 A    10 A    11 A    12 A    13 A    14 A    15 A    16 A                  
  0.254   0.259   0.274   0.312   0.334   0.588   0.697   0.723
 17 A    18 A    19 A    20 A    21 A    22 A    23 A    24 A                  
  0.904   0.958   0.967   0.988   1.039   1.093   1.251   1.399
 25 A    26 A    27 A    28 A    29 A    30 A    31 A    32 A                  
  1.484   1.532   1.545   1.819   1.973   2.140   2.180   2.456
 33 A    34 A    35 A    36 A    37 A    38 A    39 A    40 A                  
  2.481   2.559   2.777   2.851   2.951   3.052   3.059   3.209
 41 A    42 A    43 A    44 A    45 A    46 A    47 A    48 A                  
  3.468   3.524   4.151   4.395   4.444   4.615   5.035   5.596
 49 A    50 A    51 A    52 A    53 A    54 A    55 A    56 A                  
 36.724  37.066
 57 A    58 A                                                                  

 Beta MOs, Restricted
 -- Occupied --                  
-15.639 -15.638  -1.363  -0.944  -0.672  -0.653  -0.519  -0.414
  1 A     2 A     3 A     4 A     5 A     6 A     7 A     8 A                  
 -- Virtual --                   
  0.052   0.060   0.098   0.152   0.174   0.199   0.218   0.241
  9 A    10 A    11 A    12 A    13 A    14 A    15 A    16 A                  
  0.254   0.259   0.274   0.312   0.334   0.588   0.697   0.723
 17 A    18 A    19 A    20 A    21 A    22 A    23 A    24 A                  
  0.904   0.958   0.967   0.988   1.039   1.093   1.251   1.399
 25 A    26 A    27 A    28 A    29 A    30 A    31 A    32 A                  
  1.484   1.532   1.545   1.819   1.973   2.140   2.180   2.456
 33 A    34 A    35 A    36 A    37 A    38 A    39 A    40 A                  
  2.481   2.559   2.777   2.851   2.951   3.052   3.059   3.209
 41 A    42 A    43 A    44 A    45 A    46 A    47 A    48 A                  
  3.468   3.524   4.151   4.395   4.444   4.615   5.035   5.596
 49 A    50 A    51 A    52 A    53 A    54 A    55 A    56 A                  
 36.724  37.066
 57 A    58 A                                                                  

 Occupation and symmetry of molecular orbitals

 Point group: C1 (1 irreducible representation).

                           A     All 
 -------------------------------------
 All molecular orbitals:
  - Alpha                  58    58  
  - Beta                   58    58  
 -------------------------------------
 Alpha orbitals:
  - Frozen occupied        2     2   
  - Active occupied        6     6   
  - Active virtual         50    50  
  - Frozen virtual         0     0   
 -------------------------------------
 Beta orbitals:
  - Frozen occupied        2     2   
  - Active occupied        6     6   
  - Active virtual         50    50  
  - Frozen virtual         0     0   
 -------------------------------------

 Import integrals:   CPU 0.00 s  wall 0.00 s

 Import integrals:   CPU 1.61 s  wall 11.24 s

 MP2 amplitudes:   CPU 0.02 s  wall 0.27 s

Running a double precision version
           CCSD T amplitudes will be solved using DIIS.

           Start     Size      MaxIter   EConv     TConv     
           3         7         100       1.00e-07  1.00e-05  
 ------------------------------------------------------------------------------
           Energy (a.u.)   Ediff      Tdiff       Comment
 ------------------------------------------------------------------------------
          -110.38421093                           
     1    -110.38394213   2.69e-04   5.59e-01     
     2    -110.39601538   1.21e-02   7.13e-02     
     3    -110.39679683   7.81e-04   2.86e-02     
     4    -110.39837290   1.58e-03   1.11e-02     Switched to DIIS steps.
     5    -110.39876435   3.91e-04   7.32e-03     
     6    -110.39876693   2.58e-06   1.36e-03     
     7    -110.39876656   3.77e-07   2.44e-04     
     8    -110.39876679   2.36e-07   1.17e-04     
     9    -110.39876644   3.56e-07   4.30e-05     
    10    -110.39876645   9.49e-09   1.86e-05     
    11    -110.39876642   3.04e-08   8.15e-06     
 ------------------------------------------------------------------------------
          -110.39876642                           CCSD T converged.

End of double precision
 SCF energy                 = -110.02947328
 MP2 energy                 = -110.38421093
 CCSD correlation energy     =   -0.36929314
 CCSD total energy           = -110.39876642

 CCSD  T1^2 = 0.0043  T2^2 = 0.1354  Leading amplitudes:

 Amplitude    Orbitals with energies
  0.0263       7 (A) A                   ->    26 (A) A                   
              -0.5189                          0.9583                     
  0.0263       7 (A) B                   ->    26 (A) B                   
              -0.5189                          0.9583                     
 -0.0178       7 (A) A                   ->    13 (A) A                   
              -0.5189                          0.1740                     
 -0.0178       7 (A) B                   ->    13 (A) B                   
              -0.5189                          0.1740                     

 Amplitude    Orbitals with energies
 -0.1151       7 (A) A       7 (A) B     ->    11 (A) A      11 (A) B     
              -0.5189       -0.5189            0.0976        0.0976       
  0.1151       7 (A) A       7 (A) B     ->    11 (A) B      11 (A) A     
              -0.5189       -0.5189            0.0976        0.0976       
  0.1151       7 (A) B       7 (A) A     ->    11 (A) A      11 (A) B     
              -0.5189       -0.5189            0.0976        0.0976       
 -0.1151       7 (A) B       7 (A) A     ->    11 (A) B      11 (A) A     
              -0.5189       -0.5189            0.0976        0.0976       

 Computing CCSD intemediates for later calculations in double precision
 Finished.

Running a double precision version
           CCSD Lambda amplitudes will be solved using DIIS.
           Start     Size      MaxIter   EConv     LConv     
           3         7         100       1.00e-07  1.00e-05  
 ------------------------------------------------------------------------------
            Enorm      Ldiff       Comment
 ------------------------------------------------------------------------------
     1     3.09e-02   2.47e-02     
     2     5.55e-03   2.42e-03     
     3     2.32e-03   1.29e-03     
     4     7.27e-04   6.87e-04     Switched to DIIS steps.
     5     2.72e-04   2.23e-04     
     6     6.89e-05   7.53e-05     
     7     2.98e-05   8.57e-06     
     8     1.22e-05   4.27e-07     
     9     3.66e-06   2.23e-07     
    10     1.10e-06   6.10e-08     
    11     3.66e-07   4.63e-08     
    12     1.06e-07   2.68e-08     
    13     3.55e-08   5.88e-09     
 ------------------------------------------------------------------------------
                                   CCSD Lambda converged.

 Computing density matrices in double precision...
           Orbital response amplitudes will be solved using DIIS.
           Start     Size      MaxIter   EConv     LConv     
           3         7         100       1.00e-06  1.00e-06  
 ------------------------------------------------------------------------------
            Enorm      Ldiff       Comment
 ------------------------------------------------------------------------------
     1     4.69e-02   6.55e-03     
     2     3.45e-02   6.39e-03     
     3     2.97e-02   1.57e-03     
     4     7.40e-04   8.48e-03     Switched to DIIS steps.
     5     1.17e-04   1.42e-05     
     6     7.29e-05   3.51e-06     
     7     2.33e-05   8.68e-07     
     8     5.89e-07   1.33e-06     
     9     7.56e-08   9.62e-09     
 ------------------------------------------------------------------------------
                                   Orbital response converged.

 Computing density matrices... Done.
 CCSD calculation:   CPU 28.37 s  wall 10.25 s

Current path: /canmo/ccsd/grad/
/g1_bb_aa
/g1_bb_bb
/g1_o1o1
/g1_o1o2
/g1_o1v1
/g1_o2v1
/g1_v1v1
/g1p_bb_aa
/g1p_bb_bb
/g1s_bb_aa
/g1s_bb_bb
/g2_o1o1o1o1
/g2_o1o1o1v1
/g2_o1o1v1v1
/g2_o1v1o1v1
/g2_o1v1v1v1
/g2_v1v1v1v1
/w_bb_aa
/w_bb_bb
 Transferring MO TPDM to AO TPDM
 Transferring g2_o1o1o1o1
 Transferring g2_o1o1o1v1
 Transferring g2_o1o1v1v1
 Transferring g2_o1v1o1v1
 Transferring g2_o1v1v1v1
 Transferring g2_v1v1v1v1
 Adding separable TPDM
 Computing TPDM gradient
 --------------------------------------------------------
 2e gradient
  Atom          X               Y               Z
 --------------------------------------------------------
    1         -8.745832        5.452465       -0.000000  
    2         -1.797976       -2.079947        0.000000  
    3          8.744075       -5.449628        0.000000  
    4          1.799733        2.077110       -0.000000  
 --------------------------------------------------------
 --------------------------------------------------------
 Final gradient
  Atom          X               Y               Z
 --------------------------------------------------------
    1         -8.745832        5.452465       -0.000000  
    2         -1.797976       -2.079947        0.000000  
    3          8.744075       -5.449628        0.000000  
    4          1.799733        2.077110       -0.000000  
 --------------------------------------------------------
 Analytic gradient from two-electron contribution:   CPU 21.28 s  wall 19.56 s

 Total ccman2 time:   CPU 53.33 s  wall 47.71 s


 --------------------------------------------------------------

                    Orbital Energies (a.u.)
 --------------------------------------------------------------

 Alpha MOs
 -- Occupied --
-15.639 -15.638  -1.363  -0.944  -0.672  -0.653  -0.519  -0.414
 -- Virtual --
  0.052   0.060   0.098   0.152   0.174   0.199   0.218   0.241
  0.254   0.259   0.274   0.312   0.334   0.588   0.697   0.723
  0.904   0.958   0.967   0.988   1.039   1.093   1.251   1.399
  1.484   1.532   1.545   1.819   1.973   2.140   2.180   2.456
  2.481   2.559   2.777   2.851   2.951   3.052   3.059   3.209
  3.468   3.524   4.151   4.395   4.444   4.615   5.035   5.596
 36.724  37.066
 --------------------------------------------------------------

          Ground-State Mulliken Net Atomic Charges

     Atom                 Charge (a.u.)
  ----------------------------------------
      1 N                    -0.201056
      2 H                     0.201124
      3 N                    -0.201074
      4 H                     0.201007
  ----------------------------------------
  Sum of atomic charges =     0.000000

 -----------------------------------------------------------------
                    Cartesian Multipole Moments
 -----------------------------------------------------------------
    Charge (ESU x 10^10)
                 0.0000
    Dipole Moment (Debye)
         X      -0.0005      Y       0.0003      Z       0.0000
       Tot       0.0006
    Quadrupole Moments (Debye-Ang)
        XX     -11.2229     XY       3.7989     YY     -13.0973
        XZ       0.0000     YZ       0.0000     ZZ     -12.3449
    Octopole Moments (Debye-Ang^2)
       XXX      -0.0180    XXY       0.0031    XYY      -0.0047
       YYY       0.0009    XXZ       0.0000    XYZ       0.0000
       YYZ       0.0000    XZZ      -0.0050    YZZ       0.0004
       ZZZ       0.0000
    Hexadecapole Moments (Debye-Ang^3)
      XXXX     -42.7107   XXXY       6.5428   XXYY     -10.9884
      XYYY       4.9192   YYYY     -19.9619   XXXZ      -0.0000
      XXYZ       0.0000   XYYZ      -0.0000   YYYZ       0.0000
      XXZZ      -9.5596   XYZZ       1.0171   YYZZ      -5.3475
      XZZZ       0.0000   YZZZ       0.0000   ZZZZ     -11.5910
 -----------------------------------------------------------------
 DrvMan completing analytic gradient of the correlated energy
 Correlated dipole moment
            1
    1  -0.0002074
    2   0.0001280
    3   0.0000000
 Energy read as -110.398766416
 Full Analytical Gradient: (in a.u., or Hartree/Bohr)
             1             2             3             4
    1    0.00150912   -0.00021886   -0.00119125   -0.00009900
    2   -0.00000977   -0.00031782    0.00030042    0.00002717
    3    0.00000000   -0.00000000   -0.00000000    0.00000000
 Gradient time:  CPU 0.23 s  wall 2.67 s
 ----------------------------------------------------------------
             Standard Nuclear Orientation (Angstroms)
    I     Atom           X                Y                Z
 ----------------------------------------------------------------
    1      N       0.5936550039    -0.1880640827    -0.0000000000
    2      H       1.1697537932     0.6692286353     0.0000000000
    3      N      -0.5946550039     0.1880640827     0.0000000000
    4      H      -1.1697537932    -0.6692286353    -0.0000000000
 ----------------------------------------------------------------
 Nuclear Repulsion Energy =    32.2262927141 hartrees
 There are        8 alpha and        8 beta electrons

                       Distance Matrix (Angstroms)
             N (  1)   H (  2)   N (  3)
   H (  2)  1.032880
   N (  3)  1.246416  1.828841
   H (  4)  1.827876  2.695323  1.032322

 Requested basis set is 6-311++G(d,p)
 There are 22 shells and 58 basis functions
 A cutoff of  1.0D-14 yielded    253 shell pairs
 There are      1785 function pairs (      1914 Cartesian)
 Smallest overlap matrix eigenvalue = 2.80E-04
 Guess MOs from SCF MO coefficient file

 -----------------------------------------------------------------------
  General SCF calculation program by
  Eric Jon Sundstrom, Paul Horn, Yuezhi Mao, Dmitri Zuev, Alec White,
  David Stuck, Shaama M.S., Shane Yost, Joonho Lee, David Small,
  Daniel Levine, Susi Lehtola, Hugh Burton, Evgeny Epifanovsky
 -----------------------------------------------------------------------
 Hartree-Fock
 using 4 threads for integral computing
 -------------------------------------------------------
 OpenMP Integral computing Module                
 Release: version 2.0, May 2017, Q-Chem Inc. Pleasanton 
 -------------------------------------------------------
 A restricted SCF calculation will be
 performed using DIIS
 SCF converges when DIIS error is below 1.0e-08
 ---------------------------------------
  Cycle       Energy         DIIS error
 ---------------------------------------
    1    -110.0296464594      8.93e-05  
    2    -110.0296494257      2.26e-05  
    3    -110.0296496863      9.75e-06  
    4    -110.0296497289      2.84e-06  
    5    -110.0296497332      1.10e-06  
    6    -110.0296497339      2.21e-07  
    7    -110.0296497340      5.20e-08  
    8    -110.0296497340      1.61e-08  
    9    -110.0296497340      5.70e-09  Convergence criterion met
 ---------------------------------------
 SCF time:   CPU 1.13s  wall 2.00s 
 SCF   energy in the final basis set =     -110.0296497340
 Total energy in the final basis set =     -110.0296497340


 ------------------------------------------------------------------------------

   CCMAN2: suite of methods based on coupled cluster
           and equation of motion theories.

   Components:
   * libvmm-1.3-trunk
     by Evgeny Epifanovsky, Ilya Kaliman.
   * libtensor-2.5-trunk
     by Evgeny Epifanovsky, Michael Wormit, Dmitry Zuev, Sam Manzer, 
        Ilya Kaliman.
   * libcc-2.5-trunk
     by Evgeny Epifanovsky, Arik Landau, Tomasz Kus, Kirill Khistyaev, 
        Dmitry Zuev, Prashant Manohar, Xintian Feng, Anna Krylov, 
        Matthew Goldey, Alec White, Thomas Jagau, Kaushik Nanda, 
        Anastasia Gunina, Alexander Kunitsa, Joonho Lee.

   CCMAN original authors:
   Anna I. Krylov, C. David Sherrill, Steven R. Gwaltney,
   Edward F. C. Byrd (2000)
   Sergey V. Levchenko, Lyudmila V. Slipchenko, Tao Wang,
   Ana-Maria C. Cristian (2003)
   Piotr A. Pieniazek, C. Melania Oana, Evgeny Epifanovsky (2007)
   Prashant Manohar (2009)

 ------------------------------------------------------------------------------


 Allocating and initializing 3808MB of RAM...
 Calculation will run on 4 cores.


 Alpha MOs, Restricted
 -- Occupied --                  
-15.639 -15.638  -1.364  -0.944  -0.672  -0.653  -0.520  -0.413
  1 A     2 A     3 A     4 A     5 A     6 A     7 A     8 A                  
 -- Virtual --                   
  0.052   0.060   0.098   0.152   0.174   0.199   0.218   0.241
  9 A    10 A    11 A    12 A    13 A    14 A    15 A    16 A                  
  0.254   0.260   0.274   0.312   0.334   0.589   0.697   0.723
 17 A    18 A    19 A    20 A    21 A    22 A    23 A    24 A                  
  0.904   0.958   0.967   0.988   1.039   1.094   1.251   1.400
 25 A    26 A    27 A    28 A    29 A    30 A    31 A    32 A                  
  1.484   1.532   1.545   1.819   1.974   2.139   2.179   2.456
 33 A    34 A    35 A    36 A    37 A    38 A    39 A    40 A                  
  2.480   2.561   2.778   2.852   2.951   3.054   3.059   3.210
 41 A    42 A    43 A    44 A    45 A    46 A    47 A    48 A                  
  3.469   3.524   4.151   4.396   4.448   4.615   5.036   5.595
 49 A    50 A    51 A    52 A    53 A    54 A    55 A    56 A                  
 36.723  37.072
 57 A    58 A                                                                  

 Beta MOs, Restricted
 -- Occupied --                  
-15.639 -15.638  -1.364  -0.944  -0.672  -0.653  -0.520  -0.413
  1 A     2 A     3 A     4 A     5 A     6 A     7 A     8 A                  
 -- Virtual --                   
  0.052   0.060   0.098   0.152   0.174   0.199   0.218   0.241
  9 A    10 A    11 A    12 A    13 A    14 A    15 A    16 A                  
  0.254   0.260   0.274   0.312   0.334   0.589   0.697   0.723
 17 A    18 A    19 A    20 A    21 A    22 A    23 A    24 A                  
  0.904   0.958   0.967   0.988   1.039   1.094   1.251   1.400
 25 A    26 A    27 A    28 A    29 A    30 A    31 A    32 A                  
  1.484   1.532   1.545   1.819   1.974   2.139   2.179   2.456
 33 A    34 A    35 A    36 A    37 A    38 A    39 A    40 A                  
  2.480   2.561   2.778   2.852   2.951   3.054   3.059   3.210
 41 A    42 A    43 A    44 A    45 A    46 A    47 A    48 A                  
  3.469   3.524   4.151   4.396   4.448   4.615   5.036   5.595
 49 A    50 A    51 A    52 A    53 A    54 A    55 A    56 A                  
 36.723  37.072
 57 A    58 A                                                                  

 Occupation and symmetry of molecular orbitals

 Point group: C1 (1 irreducible representation).

                           A     All 
 -------------------------------------
 All molecular orbitals:
  - Alpha                  58    58  
  - Beta                   58    58  
 -------------------------------------
 Alpha orbitals:
  - Frozen occupied        2     2   
  - Active occupied        6     6   
  - Active virtual         50    50  
  - Frozen virtual         0     0   
 -------------------------------------
 Beta orbitals:
  - Frozen occupied        2     2   
  - Active occupied        6     6   
  - Active virtual         50    50  
  - Frozen virtual         0     0   
 -------------------------------------

 Import integrals:   CPU 0.00 s  wall 0.00 s

 Import integrals:   CPU 1.61 s  wall 14.55 s

 MP2 amplitudes:   CPU 0.02 s  wall 0.24 s

Running a double precision version
           CCSD T amplitudes will be solved using DIIS.

           Start     Size      MaxIter   EConv     TConv     
           3         7         100       1.00e-07  1.00e-05  
 ------------------------------------------------------------------------------
           Energy (a.u.)   Ediff      Tdiff       Comment
 ------------------------------------------------------------------------------
          -110.38416365                           
     1    -110.38399144   1.72e-04   5.59e-01     
     2    -110.39601463   1.20e-02   7.11e-02     
     3    -110.39680633   7.92e-04   2.85e-02     
     4    -110.39837654   1.57e-03   1.11e-02     Switched to DIIS steps.
     5    -110.39876435   3.88e-04   7.26e-03     
     6    -110.39876696   2.61e-06   1.36e-03     
     7    -110.39876659   3.67e-07   2.44e-04     
     8    -110.39876683   2.40e-07   1.17e-04     
     9    -110.39876648   3.49e-07   4.29e-05     
    10    -110.39876649   8.58e-09   1.86e-05     
    11    -110.39876646   3.10e-08   8.13e-06     
 ------------------------------------------------------------------------------
          -110.39876646                           CCSD T converged.

End of double precision
 SCF energy                 = -110.02964973
 MP2 energy                 = -110.38416365
 CCSD correlation energy     =   -0.36911672
 CCSD total energy           = -110.39876646

 CCSD  T1^2 = 0.0043  T2^2 = 0.1352  Leading amplitudes:

 Amplitude    Orbitals with energies
 -0.0261       7 (A) A                   ->    26 (A) A                   
              -0.5196                          0.9579                     
 -0.0261       7 (A) B                   ->    26 (A) B                   
              -0.5196                          0.9579                     
  0.0177       7 (A) A                   ->    13 (A) A                   
              -0.5196                          0.1739                     
  0.0177       7 (A) B                   ->    13 (A) B                   
              -0.5196                          0.1739                     

 Amplitude    Orbitals with energies
 -0.1145       7 (A) A       7 (A) B     ->    11 (A) A      11 (A) B     
              -0.5196       -0.5196            0.0981        0.0981       
  0.1145       7 (A) A       7 (A) B     ->    11 (A) B      11 (A) A     
              -0.5196       -0.5196            0.0981        0.0981       
  0.1145       7 (A) B       7 (A) A     ->    11 (A) A      11 (A) B     
              -0.5196       -0.5196            0.0981        0.0981       
 -0.1145       7 (A) B       7 (A) A     ->    11 (A) B      11 (A) A     
              -0.5196       -0.5196            0.0981        0.0981       

 Computing CCSD intemediates for later calculations in double precision
 Finished.

Running a double precision version
           CCSD Lambda amplitudes will be solved using DIIS.
           Start     Size      MaxIter   EConv     LConv     
           3         7         100       1.00e-07  1.00e-05  
 ------------------------------------------------------------------------------
            Enorm      Ldiff       Comment
 ------------------------------------------------------------------------------
     1     3.08e-02   2.46e-02     
     2     5.53e-03   2.42e-03     
     3     2.31e-03   1.29e-03     
     4     7.22e-04   6.84e-04     Switched to DIIS steps.
     5     2.70e-04   2.20e-04     
     6     6.87e-05   7.44e-05     
     7     2.97e-05   8.46e-06     
     8     1.21e-05   4.07e-07     
     9     3.62e-06   2.23e-07     
    10     1.09e-06   6.08e-08     
    11     3.62e-07   4.53e-08     
    12     1.05e-07   2.64e-08     
    13     3.52e-08   5.82e-09     
 ------------------------------------------------------------------------------
                                   CCSD Lambda converged.

 Computing density matrices in double precision...
           Orbital response amplitudes will be solved using DIIS.
           Start     Size      MaxIter   EConv     LConv     
           3         7         100       1.00e-06  1.00e-06  
 ------------------------------------------------------------------------------
            Enorm      Ldiff       Comment
 ------------------------------------------------------------------------------
     1     4.67e-02   6.60e-03     
     2     3.44e-02   6.31e-03     
     3     2.96e-02   1.52e-03     
     4     7.37e-04   8.43e-03     Switched to DIIS steps.
     5     1.17e-04   1.41e-05     
     6     7.13e-05   3.38e-06     
     7     2.35e-05   8.82e-07     
     8     5.96e-07   1.30e-06     
     9     7.67e-08   8.84e-09     
 ------------------------------------------------------------------------------
                                   Orbital response converged.

 Computing density matrices... Done.
 CCSD calculation:   CPU 29.01 s  wall 10.45 s

Current path: /canmo/ccsd/grad/
/g1_bb_aa
/g1_bb_bb
/g1_o1o1
/g1_o1o2
/g1_o1v1
/g1_o2v1
/g1_v1v1
/g1p_bb_aa
/g1p_bb_bb
/g1s_bb_aa
/g1s_bb_bb
/g2_o1o1o1o1
/g2_o1o1o1v1
/g2_o1o1v1v1
/g2_o1v1o1v1
/g2_o1v1v1v1
/g2_v1v1v1v1
/w_bb_aa
/w_bb_bb
 Transferring MO TPDM to AO TPDM
 Transferring g2_o1o1o1o1
 Transferring g2_o1o1o1v1
 Transferring g2_o1o1v1v1
 Transferring g2_o1v1o1v1
 Transferring g2_o1v1v1v1
 Transferring g2_v1v1v1v1
 Adding separable TPDM
 Computing TPDM gradient
 --------------------------------------------------------
 2e gradient
  Atom          X               Y               Z
 --------------------------------------------------------
    1         -8.759591        5.461308        0.000000  
    2         -1.799597       -2.075177       -0.000000  
    3          8.761341       -5.464151       -0.000000  
    4          1.797847        2.078021        0.000000  
 --------------------------------------------------------
 --------------------------------------------------------
 Final gradient
  Atom          X               Y               Z
 --------------------------------------------------------
    1         -8.759591        5.461308        0.000000  
    2         -1.799597       -2.075177       -0.000000  
    3          8.761341       -5.464151       -0.000000  
    4          1.797847        2.078021        0.000000  
 --------------------------------------------------------
 Analytic gradient from two-electron contribution:   CPU 20.78 s  wall 17.55 s

 Total ccman2 time:   CPU 53.20 s  wall 53.35 s


 --------------------------------------------------------------

                    Orbital Energies (a.u.)
 --------------------------------------------------------------

 Alpha MOs
 -- Occupied --
-15.639 -15.638  -1.364  -0.944  -0.672  -0.653  -0.520  -0.413
 -- Virtual --
  0.052   0.060   0.098   0.152   0.174   0.199   0.218   0.241
  0.254   0.260   0.274   0.312   0.334   0.589   0.697   0.723
  0.904   0.958   0.967   0.988   1.039   1.094   1.251   1.400
  1.484   1.532   1.545   1.819   1.974   2.139   2.179   2.456
  2.480   2.561   2.778   2.852   2.951   3.054   3.059   3.210
  3.469   3.524   4.151   4.396   4.448   4.615   5.036   5.595
 36.723  37.072
 --------------------------------------------------------------

          Ground-State Mulliken Net Atomic Charges

     Atom                 Charge (a.u.)
  ----------------------------------------
      1 N                    -0.200846
      2 H                     0.200779
      3 N                    -0.200829
      4 H                     0.200896
  ----------------------------------------
  Sum of atomic charges =     0.000000

 -----------------------------------------------------------------
                    Cartesian Multipole Moments
 -----------------------------------------------------------------
    Charge (ESU x 10^10)
                -0.0000
    Dipole Moment (Debye)
         X       0.0005      Y      -0.0003      Z       0.0000
       Tot       0.0006
    Quadrupole Moments (Debye-Ang)
        XX     -11.2238     XY       3.7949     YY     -13.0973
        XZ       0.0000     YZ       0.0000     ZZ     -12.3409
    Octopole Moments (Debye-Ang^2)
       XXX       0.0180    XXY      -0.0031    XYY       0.0047
       YYY      -0.0010    XXZ       0.0000    XYZ       0.0000
       YYZ      -0.0000    XZZ       0.0049    YZZ      -0.0004
       ZZZ      -0.0000
    Hexadecapole Moments (Debye-Ang^3)
      XXXX     -42.6449   XXXY       6.5198   XXYY     -10.9794
      XYYY       4.9056   YYYY     -19.9667   XXXZ      -0.0000
      XXYZ       0.0000   XYYZ      -0.0000   YYYZ       0.0000
      XXZZ      -9.5460   XYZZ       1.0130   YYZZ      -5.3465
      XZZZ      -0.0000   YZZZ       0.0000   ZZZZ     -11.5816
 -----------------------------------------------------------------
 DrvMan completing analytic gradient of the correlated energy
 Correlated dipole moment
            1
    1   0.0002045
    2  -0.0001296
    3   0.0000000
 Energy read as -110.398766457
 Full Analytical Gradient: (in a.u., or Hartree/Bohr)
             1             2             3             4
    1   -0.00148963    0.00021992    0.00117179    0.00009792
    2    0.00002032    0.00030962   -0.00030949   -0.00002045
    3    0.00000000    0.00000000   -0.00000000   -0.00000000
 Gradient time:  CPU 0.25 s  wall 2.68 s
 ----------------------------------------------------------------
             Standard Nuclear Orientation (Angstroms)
    I     Atom           X                Y                Z
 ----------------------------------------------------------------
    1      N       0.5946550039    -0.1870640827    -0.0000000000
    2      H       1.1697537932     0.6692286353     0.0000000000
    3      N      -0.5946550039     0.1880640827     0.0000000000
    4      H      -1.1697537932    -0.6692286353    -0.0000000000
 ----------------------------------------------------------------
 Nuclear Repulsion Energy =    32.2188762937 hartrees
 There are        8 alpha and        8 beta electrons

                       Distance Matrix (Angstroms)
             N (  1)   H (  2)   N (  3)
   H (  2)  1.031492
   N (  3)  1.247068  1.828841
   H (  4)  1.829104  2.695323  1.032322

 Requested basis set is 6-311++G(d,p)
 There are 22 shells and 58 basis functions
 A cutoff of  1.0D-14 yielded    253 shell pairs
 There are      1785 function pairs (      1914 Cartesian)
 Smallest overlap matrix eigenvalue = 2.80E-04
 Guess MOs from SCF MO coefficient file

 -----------------------------------------------------------------------
  General SCF calculation program by
  Eric Jon Sundstrom, Paul Horn, Yuezhi Mao, Dmitri Zuev, Alec White,
  David Stuck, Shaama M.S., Shane Yost, Joonho Lee, David Small,
  Daniel Levine, Susi Lehtola, Hugh Burton, Evgeny Epifanovsky
 -----------------------------------------------------------------------
 Hartree-Fock
 using 4 threads for integral computing
 -------------------------------------------------------
 OpenMP Integral computing Module                
 Release: version 2.0, May 2017, Q-Chem Inc. Pleasanton 
 -------------------------------------------------------
 A restricted SCF calculation will be
 performed using DIIS
 SCF converges when DIIS error is below 1.0e-08
 ---------------------------------------
  Cycle       Energy         DIIS error
 ---------------------------------------
    1    -110.0296269246      5.45e-05  
    2    -110.0296281307      1.36e-05  
    3    -110.0296282282      7.39e-06  
    4    -110.0296282493      1.87e-06  
    5    -110.0296282516      4.29e-07  
    6    -110.0296282518      1.32e-07  
    7    -110.0296282518      3.86e-08  
    8    -110.0296282518      1.36e-08  
    9    -110.0296282518      4.43e-09  Convergence criterion met
 ---------------------------------------
 SCF time:   CPU 1.10s  wall 3.00s 
 SCF   energy in the final basis set =     -110.0296282518
 Total energy in the final basis set =     -110.0296282518


 ------------------------------------------------------------------------------

   CCMAN2: suite of methods based on coupled cluster
           and equation of motion theories.

   Components:
   * libvmm-1.3-trunk
     by Evgeny Epifanovsky, Ilya Kaliman.
   * libtensor-2.5-trunk
     by Evgeny Epifanovsky, Michael Wormit, Dmitry Zuev, Sam Manzer, 
        Ilya Kaliman.
   * libcc-2.5-trunk
     by Evgeny Epifanovsky, Arik Landau, Tomasz Kus, Kirill Khistyaev, 
        Dmitry Zuev, Prashant Manohar, Xintian Feng, Anna Krylov, 
        Matthew Goldey, Alec White, Thomas Jagau, Kaushik Nanda, 
        Anastasia Gunina, Alexander Kunitsa, Joonho Lee.

   CCMAN original authors:
   Anna I. Krylov, C. David Sherrill, Steven R. Gwaltney,
   Edward F. C. Byrd (2000)
   Sergey V. Levchenko, Lyudmila V. Slipchenko, Tao Wang,
   Ana-Maria C. Cristian (2003)
   Piotr A. Pieniazek, C. Melania Oana, Evgeny Epifanovsky (2007)
   Prashant Manohar (2009)

 ------------------------------------------------------------------------------


 Allocating and initializing 3808MB of RAM...
 Calculation will run on 4 cores.


 Alpha MOs, Restricted
 -- Occupied --                  
-15.639 -15.638  -1.363  -0.944  -0.673  -0.653  -0.519  -0.414
  1 A     2 A     3 A     4 A     5 A     6 A     7 A     8 A                  
 -- Virtual --                   
  0.052   0.060   0.098   0.152   0.174   0.199   0.218   0.241
  9 A    10 A    11 A    12 A    13 A    14 A    15 A    16 A                  
  0.254   0.260   0.274   0.312   0.334   0.589   0.697   0.723
 17 A    18 A    19 A    20 A    21 A    22 A    23 A    24 A                  
  0.904   0.958   0.967   0.988   1.039   1.093   1.251   1.399
 25 A    26 A    27 A    28 A    29 A    30 A    31 A    32 A                  
  1.484   1.532   1.546   1.819   1.974   2.140   2.179   2.457
 33 A    34 A    35 A    36 A    37 A    38 A    39 A    40 A                  
  2.481   2.560   2.778   2.852   2.950   3.053   3.059   3.211
 41 A    42 A    43 A    44 A    45 A    46 A    47 A    48 A                  
  3.470   3.524   4.151   4.396   4.447   4.615   5.036   5.597
 49 A    50 A    51 A    52 A    53 A    54 A    55 A    56 A                  
 36.724  37.070
 57 A    58 A                                                                  

 Beta MOs, Restricted
 -- Occupied --                  
-15.639 -15.638  -1.363  -0.944  -0.673  -0.653  -0.519  -0.414
  1 A     2 A     3 A     4 A     5 A     6 A     7 A     8 A                  
 -- Virtual --                   
  0.052   0.060   0.098   0.152   0.174   0.199   0.218   0.241
  9 A    10 A    11 A    12 A    13 A    14 A    15 A    16 A                  
  0.254   0.260   0.274   0.312   0.334   0.589   0.697   0.723
 17 A    18 A    19 A    20 A    21 A    22 A    23 A    24 A                  
  0.904   0.958   0.967   0.988   1.039   1.093   1.251   1.399
 25 A    26 A    27 A    28 A    29 A    30 A    31 A    32 A                  
  1.484   1.532   1.546   1.819   1.974   2.140   2.179   2.457
 33 A    34 A    35 A    36 A    37 A    38 A    39 A    40 A                  
  2.481   2.560   2.778   2.852   2.950   3.053   3.059   3.211
 41 A    42 A    43 A    44 A    45 A    46 A    47 A    48 A                  
  3.470   3.524   4.151   4.396   4.447   4.615   5.036   5.597
 49 A    50 A    51 A    52 A    53 A    54 A    55 A    56 A                  
 36.724  37.070
 57 A    58 A                                                                  

 Occupation and symmetry of molecular orbitals

 Point group: C1 (1 irreducible representation).

                           A     All 
 -------------------------------------
 All molecular orbitals:
  - Alpha                  58    58  
  - Beta                   58    58  
 -------------------------------------
 Alpha orbitals:
  - Frozen occupied        2     2   
  - Active occupied        6     6   
  - Active virtual         50    50  
  - Frozen virtual         0     0   
 -------------------------------------
 Beta orbitals:
  - Frozen occupied        2     2   
  - Active occupied        6     6   
  - Active virtual         50    50  
  - Frozen virtual         0     0   
 -------------------------------------

 Import integrals:   CPU 0.00 s  wall 0.00 s

 Import integrals:   CPU 1.47 s  wall 12.07 s

 MP2 amplitudes:   CPU 0.02 s  wall 0.25 s

Running a double precision version
           CCSD T amplitudes will be solved using DIIS.

           Start     Size      MaxIter   EConv     TConv     
           3         7         100       1.00e-07  1.00e-05  
 ------------------------------------------------------------------------------
           Energy (a.u.)   Ediff      Tdiff       Comment
 ------------------------------------------------------------------------------
          -110.38417836                           
     1    -110.38398160   1.97e-04   5.59e-01     
     2    -110.39601649   1.20e-02   7.11e-02     
     3    -110.39680475   7.88e-04   2.85e-02     
     4    -110.39837615   1.57e-03   1.11e-02     Switched to DIIS steps.
     5    -110.39876495   3.89e-04   7.28e-03     
     6    -110.39876752   2.57e-06   1.36e-03     
     7    -110.39876714   3.74e-07   2.44e-04     
     8    -110.39876738   2.37e-07   1.17e-04     
     9    -110.39876703   3.52e-07   4.31e-05     
    10    -110.39876704   9.05e-09   1.86e-05     
    11    -110.39876701   3.08e-08   8.15e-06     
 ------------------------------------------------------------------------------
          -110.39876701                           CCSD T converged.

End of double precision
 SCF energy                 = -110.02962825
 MP2 energy                 = -110.38417836
 CCSD correlation energy     =   -0.36913875
 CCSD total energy           = -110.39876701

 CCSD  T1^2 = 0.0043  T2^2 = 0.1352  Leading amplitudes:

 Amplitude    Orbitals with energies
  0.0262       7 (A) A                   ->    26 (A) A                   
              -0.5194                          0.9581                     
  0.0262       7 (A) B                   ->    26 (A) B                   
              -0.5194                          0.9581                     
  0.0177       7 (A) A                   ->    13 (A) A                   
              -0.5194                          0.1740                     
  0.0177       7 (A) B                   ->    13 (A) B                   
              -0.5194                          0.1740                     

 Amplitude    Orbitals with energies
 -0.1147       7 (A) A       7 (A) B     ->    11 (A) A      11 (A) B     
              -0.5194       -0.5194            0.0979        0.0979       
  0.1147       7 (A) A       7 (A) B     ->    11 (A) B      11 (A) A     
              -0.5194       -0.5194            0.0979        0.0979       
  0.1147       7 (A) B       7 (A) A     ->    11 (A) A      11 (A) B     
              -0.5194       -0.5194            0.0979        0.0979       
 -0.1147       7 (A) B       7 (A) A     ->    11 (A) B      11 (A) A     
              -0.5194       -0.5194            0.0979        0.0979       

 Computing CCSD intemediates for later calculations in double precision
 Finished.

Running a double precision version
           CCSD Lambda amplitudes will be solved using DIIS.
           Start     Size      MaxIter   EConv     LConv     
           3         7         100       1.00e-07  1.00e-05  
 ------------------------------------------------------------------------------
            Enorm      Ldiff       Comment
 ------------------------------------------------------------------------------
     1     3.08e-02   2.47e-02     
     2     5.54e-03   2.42e-03     
     3     2.32e-03   1.29e-03     
     4     7.24e-04   6.85e-04     Switched to DIIS steps.
     5     2.70e-04   2.21e-04     
     6     6.88e-05   7.47e-05     
     7     2.98e-05   8.50e-06     
     8     1.22e-05   4.11e-07     
     9     3.63e-06   2.24e-07     
    10     1.09e-06   6.10e-08     
    11     3.63e-07   4.57e-08     
    12     1.05e-07   2.65e-08     
    13     3.53e-08   5.82e-09     
 ------------------------------------------------------------------------------
                                   CCSD Lambda converged.

 Computing density matrices in double precision...
           Orbital response amplitudes will be solved using DIIS.
           Start     Size      MaxIter   EConv     LConv     
           3         7         100       1.00e-06  1.00e-06  
 ------------------------------------------------------------------------------
            Enorm      Ldiff       Comment
 ------------------------------------------------------------------------------
     1     4.68e-02   6.59e-03     
     2     3.44e-02   6.33e-03     
     3     2.96e-02   1.53e-03     
     4     7.39e-04   8.43e-03     Switched to DIIS steps.
     5     1.28e-04   1.41e-05     
     6     1.06e-04   3.22e-06     
     7     1.82e-05   4.94e-07     
     8     5.88e-07   1.45e-06     
     9     7.62e-08   9.17e-09     
 ------------------------------------------------------------------------------
                                   Orbital response converged.

 Computing density matrices... Done.
 CCSD calculation:   CPU 28.79 s  wall 10.18 s

Current path: /canmo/ccsd/grad/
/g1_bb_aa
/g1_bb_bb
/g1_o1o1
/g1_o1o2
/g1_o1v1
/g1_o2v1
/g1_v1v1
/g1p_bb_aa
/g1p_bb_bb
/g1s_bb_aa
/g1s_bb_bb
/g2_o1o1o1o1
/g2_o1o1o1v1
/g2_o1o1v1v1
/g2_o1v1o1v1
/g2_o1v1v1v1
/g2_v1v1v1v1
/w_bb_aa
/w_bb_bb
 Transferring MO TPDM to AO TPDM
 Transferring g2_o1o1o1o1
 Transferring g2_o1o1o1v1
 Transferring g2_o1o1v1v1
 Transferring g2_o1v1o1v1
 Transferring g2_o1v1v1v1
 Transferring g2_v1v1v1v1
 Adding separable TPDM
 Computing TPDM gradient
 --------------------------------------------------------
 2e gradient
  Atom          X               Y               Z
 --------------------------------------------------------
    1         -8.757544        5.448413        0.000000  
    2         -1.802989       -2.076237       -0.000000  
    3          8.760799       -5.449084       -0.000000  
    4          1.799733        2.076908        0.000000  
 --------------------------------------------------------
 --------------------------------------------------------
 Final gradient
  Atom          X               Y               Z
 --------------------------------------------------------
    1         -8.757544        5.448413        0.000000  
    2         -1.802989       -2.076237       -0.000000  
    3          8.760799       -5.449084       -0.000000  
    4          1.799733        2.076908        0.000000  
 --------------------------------------------------------
 Analytic gradient from two-electron contribution:   CPU 21.17 s  wall 20.70 s

 Total ccman2 time:   CPU 53.04 s  wall 51.79 s


 --------------------------------------------------------------

                    Orbital Energies (a.u.)
 --------------------------------------------------------------

 Alpha MOs
 -- Occupied --
-15.639 -15.638  -1.363  -0.944  -0.673  -0.653  -0.519  -0.414
 -- Virtual --
  0.052   0.060   0.098   0.152   0.174   0.199   0.218   0.241
  0.254   0.260   0.274   0.312   0.334   0.589   0.697   0.723
  0.904   0.958   0.967   0.988   1.039   1.093   1.251   1.399
  1.484   1.532   1.546   1.819   1.974   2.140   2.179   2.457
  2.481   2.560   2.778   2.852   2.950   3.053   3.059   3.211
  3.470   3.524   4.151   4.396   4.447   4.615   5.036   5.597
 36.724  37.070
 --------------------------------------------------------------

          Ground-State Mulliken Net Atomic Charges

     Atom                 Charge (a.u.)
  ----------------------------------------
      1 N                    -0.201234
      2 H                     0.201203
      3 N                    -0.200989
      4 H                     0.201020
  ----------------------------------------
  Sum of atomic charges =     0.000000

 -----------------------------------------------------------------
                    Cartesian Multipole Moments
 -----------------------------------------------------------------
    Charge (ESU x 10^10)
                 0.0000
    Dipole Moment (Debye)
         X       0.0008      Y       0.0002      Z      -0.0000
       Tot       0.0008
    Quadrupole Moments (Debye-Ang)
        XX     -11.2219     XY       3.7990     YY     -13.0958
        XZ      -0.0000     YZ       0.0000     ZZ     -12.3415
    Octopole Moments (Debye-Ang^2)
       XXX       0.0052    XXY      -0.0044    XYY       0.0026
       YYY      -0.0171    XXZ      -0.0000    XYZ      -0.0000
       YYZ       0.0000    XZZ       0.0009    YZZ      -0.0048
       ZZZ       0.0000
    Hexadecapole Moments (Debye-Ang^3)
      XXXX     -42.6685   XXXY       6.5305   XXYY     -10.9812
      XYYY       4.9043   YYYY     -19.9475   XXXZ      -0.0000
      XXYZ      -0.0000   XYYZ      -0.0000   YYYZ      -0.0000
      XXZZ      -9.5515   XYZZ       1.0134   YYZZ      -5.3441
      XZZZ      -0.0000   YZZZ      -0.0000   ZZZZ     -11.5847
 -----------------------------------------------------------------
 DrvMan completing analytic gradient of the correlated energy
 Correlated dipole moment
            1
    1   0.0003134
    2   0.0000799
    3  -0.0000000
 Energy read as -110.398767006
 Full Analytical Gradient: (in a.u., or Hartree/Bohr)
             1             2             3             4
    1   -0.00000060   -0.00020402    0.00029160   -0.00008699
    2    0.00089167   -0.00060073   -0.00033241    0.00004147
    3   -0.00000000    0.00000000    0.00000000   -0.00000000
 Gradient time:  CPU 0.25 s  wall 1.42 s
 ----------------------------------------------------------------
             Standard Nuclear Orientation (Angstroms)
    I     Atom           X                Y                Z
 ----------------------------------------------------------------
    1      N       0.5946550039    -0.1890640827    -0.0000000000
    2      H       1.1697537932     0.6692286353     0.0000000000
    3      N      -0.5946550039     0.1880640827     0.0000000000
    4      H      -1.1697537932    -0.6692286353    -0.0000000000
 ----------------------------------------------------------------
 Nuclear Repulsion Energy =    32.2036356556 hartrees
 There are        8 alpha and        8 beta electrons

                       Distance Matrix (Angstroms)
             N (  1)   H (  2)   N (  3)
   H (  2)  1.033153
   N (  3)  1.247671  1.828841
   H (  4)  1.828578  2.695323  1.032322

 Requested basis set is 6-311++G(d,p)
 There are 22 shells and 58 basis functions
 A cutoff of  1.0D-14 yielded    253 shell pairs
 There are      1785 function pairs (      1914 Cartesian)
 Smallest overlap matrix eigenvalue = 2.81E-04
 Guess MOs from SCF MO coefficient file

 -----------------------------------------------------------------------
  General SCF calculation program by
  Eric Jon Sundstrom, Paul Horn, Yuezhi Mao, Dmitri Zuev, Alec White,
  David Stuck, Shaama M.S., Shane Yost, Joonho Lee, David Small,
  Daniel Levine, Susi Lehtola, Hugh Burton, Evgeny Epifanovsky
 -----------------------------------------------------------------------
 Hartree-Fock
 using 4 threads for integral computing
 -------------------------------------------------------
 OpenMP Integral computing Module                
 Release: version 2.0, May 2017, Q-Chem Inc. Pleasanton 
 -------------------------------------------------------
 A restricted SCF calculation will be
 performed using DIIS
 SCF converges when DIIS error is below 1.0e-08
 ---------------------------------------
  Cycle       Energy         DIIS error
 ---------------------------------------
    1    -110.0294935821      6.92e-05  
    2    -110.0294956636      1.79e-05  
    3    -110.0294958425      8.68e-06  
    4    -110.0294958729      2.43e-06  
    5    -110.0294958759      7.83e-07  
    6    -110.0294958763      1.35e-07  
    7    -110.0294958763      3.65e-08  
    8    -110.0294958763      1.13e-08  
    9    -110.0294958763      4.09e-09  Convergence criterion met
 ---------------------------------------
 SCF time:   CPU 1.04s  wall 2.00s 
 SCF   energy in the final basis set =     -110.0294958763
 Total energy in the final basis set =     -110.0294958763


 ------------------------------------------------------------------------------

   CCMAN2: suite of methods based on coupled cluster
           and equation of motion theories.

   Components:
   * libvmm-1.3-trunk
     by Evgeny Epifanovsky, Ilya Kaliman.
   * libtensor-2.5-trunk
     by Evgeny Epifanovsky, Michael Wormit, Dmitry Zuev, Sam Manzer, 
        Ilya Kaliman.
   * libcc-2.5-trunk
     by Evgeny Epifanovsky, Arik Landau, Tomasz Kus, Kirill Khistyaev, 
        Dmitry Zuev, Prashant Manohar, Xintian Feng, Anna Krylov, 
        Matthew Goldey, Alec White, Thomas Jagau, Kaushik Nanda, 
        Anastasia Gunina, Alexander Kunitsa, Joonho Lee.

   CCMAN original authors:
   Anna I. Krylov, C. David Sherrill, Steven R. Gwaltney,
   Edward F. C. Byrd (2000)
   Sergey V. Levchenko, Lyudmila V. Slipchenko, Tao Wang,
   Ana-Maria C. Cristian (2003)
   Piotr A. Pieniazek, C. Melania Oana, Evgeny Epifanovsky (2007)
   Prashant Manohar (2009)

 ------------------------------------------------------------------------------


 Allocating and initializing 3808MB of RAM...
 Calculation will run on 4 cores.


 Alpha MOs, Restricted
 -- Occupied --                  
-15.639 -15.638  -1.363  -0.944  -0.672  -0.653  -0.519  -0.414
  1 A     2 A     3 A     4 A     5 A     6 A     7 A     8 A                  
 -- Virtual --                   
  0.052   0.060   0.098   0.152   0.174   0.199   0.218   0.241
  9 A    10 A    11 A    12 A    13 A    14 A    15 A    16 A                  
  0.254   0.260   0.274   0.312   0.334   0.588   0.696   0.723
 17 A    18 A    19 A    20 A    21 A    22 A    23 A    24 A                  
  0.904   0.958   0.967   0.988   1.039   1.093   1.251   1.400
 25 A    26 A    27 A    28 A    29 A    30 A    31 A    32 A                  
  1.484   1.532   1.544   1.819   1.973   2.139   2.180   2.456
 33 A    34 A    35 A    36 A    37 A    38 A    39 A    40 A                  
  2.481   2.560   2.777   2.852   2.951   3.052   3.059   3.209
 41 A    42 A    43 A    44 A    45 A    46 A    47 A    48 A                  
  3.467   3.524   4.151   4.395   4.445   4.615   5.035   5.594
 49 A    50 A    51 A    52 A    53 A    54 A    55 A    56 A                  
 36.723  37.068
 57 A    58 A                                                                  

 Beta MOs, Restricted
 -- Occupied --                  
-15.639 -15.638  -1.363  -0.944  -0.672  -0.653  -0.519  -0.414
  1 A     2 A     3 A     4 A     5 A     6 A     7 A     8 A                  
 -- Virtual --                   
  0.052   0.060   0.098   0.152   0.174   0.199   0.218   0.241
  9 A    10 A    11 A    12 A    13 A    14 A    15 A    16 A                  
  0.254   0.260   0.274   0.312   0.334   0.588   0.696   0.723
 17 A    18 A    19 A    20 A    21 A    22 A    23 A    24 A                  
  0.904   0.958   0.967   0.988   1.039   1.093   1.251   1.400
 25 A    26 A    27 A    28 A    29 A    30 A    31 A    32 A                  
  1.484   1.532   1.544   1.819   1.973   2.139   2.180   2.456
 33 A    34 A    35 A    36 A    37 A    38 A    39 A    40 A                  
  2.481   2.560   2.777   2.852   2.951   3.052   3.059   3.209
 41 A    42 A    43 A    44 A    45 A    46 A    47 A    48 A                  
  3.467   3.524   4.151   4.395   4.445   4.615   5.035   5.594
 49 A    50 A    51 A    52 A    53 A    54 A    55 A    56 A                  
 36.723  37.068
 57 A    58 A                                                                  

 Occupation and symmetry of molecular orbitals

 Point group: C1 (1 irreducible representation).

                           A     All 
 -------------------------------------
 All molecular orbitals:
  - Alpha                  58    58  
  - Beta                   58    58  
 -------------------------------------
 Alpha orbitals:
  - Frozen occupied        2     2   
  - Active occupied        6     6   
  - Active virtual         50    50  
  - Frozen virtual         0     0   
 -------------------------------------
 Beta orbitals:
  - Frozen occupied        2     2   
  - Active occupied        6     6   
  - Active virtual         50    50  
  - Frozen virtual         0     0   
 -------------------------------------

 Import integrals:   CPU 0.00 s  wall 0.00 s

 Import integrals:   CPU 1.60 s  wall 10.49 s

 MP2 amplitudes:   CPU 0.02 s  wall 0.18 s

Running a double precision version
           CCSD T amplitudes will be solved using DIIS.

           Start     Size      MaxIter   EConv     TConv     
           3         7         100       1.00e-07  1.00e-05  
 ------------------------------------------------------------------------------
           Energy (a.u.)   Ediff      Tdiff       Comment
 ------------------------------------------------------------------------------
          -110.38419733                           
     1    -110.38395317   2.44e-04   5.59e-01     
     2    -110.39601466   1.21e-02   7.12e-02     
     3    -110.39679958   7.85e-04   2.86e-02     
     4    -110.39837445   1.57e-03   1.11e-02     Switched to DIIS steps.
     5    -110.39876491   3.90e-04   7.30e-03     
     6    -110.39876753   2.62e-06   1.36e-03     
     7    -110.39876716   3.71e-07   2.44e-04     
     8    -110.39876740   2.39e-07   1.17e-04     
     9    -110.39876705   3.52e-07   4.28e-05     
    10    -110.39876705   9.01e-09   1.86e-05     
    11    -110.39876702   3.06e-08   8.14e-06     
 ------------------------------------------------------------------------------
          -110.39876702                           CCSD T converged.

End of double precision
 SCF energy                 = -110.02949588
 MP2 energy                 = -110.38419733
 CCSD correlation energy     =   -0.36927115
 CCSD total energy           = -110.39876702

 CCSD  T1^2 = 0.0043  T2^2 = 0.1354  Leading amplitudes:

 Amplitude    Orbitals with energies
 -0.0262       7 (A) A                   ->    26 (A) A                   
              -0.5192                          0.9581                     
 -0.0262       7 (A) B                   ->    26 (A) B                   
              -0.5192                          0.9581                     
 -0.0178       7 (A) A                   ->    13 (A) A                   
              -0.5192                          0.1740                     
 -0.0178       7 (A) B                   ->    13 (A) B                   
              -0.5192                          0.1740                     

 Amplitude    Orbitals with energies
 -0.1149       7 (A) A       7 (A) B     ->    11 (A) A      11 (A) B     
              -0.5192       -0.5192            0.0978        0.0978       
  0.1149       7 (A) A       7 (A) B     ->    11 (A) B      11 (A) A     
              -0.5192       -0.5192            0.0978        0.0978       
  0.1149       7 (A) B       7 (A) A     ->    11 (A) A      11 (A) B     
              -0.5192       -0.5192            0.0978        0.0978       
 -0.1149       7 (A) B       7 (A) A     ->    11 (A) B      11 (A) A     
              -0.5192       -0.5192            0.0978        0.0978       

 Computing CCSD intemediates for later calculations in double precision
 Finished.

Running a double precision version
           CCSD Lambda amplitudes will be solved using DIIS.
           Start     Size      MaxIter   EConv     LConv     
           3         7         100       1.00e-07  1.00e-05  
 ------------------------------------------------------------------------------
            Enorm      Ldiff       Comment
 ------------------------------------------------------------------------------
     1     3.09e-02   2.47e-02     
     2     5.54e-03   2.42e-03     
     3     2.32e-03   1.29e-03     
     4     7.26e-04   6.86e-04     Switched to DIIS steps.
     5     2.71e-04   2.22e-04     
     6     6.88e-05   7.50e-05     
     7     2.97e-05   8.54e-06     
     8     1.22e-05   4.23e-07     
     9     3.64e-06   2.22e-07     
    10     1.09e-06   6.08e-08     
    11     3.65e-07   4.60e-08     
    12     1.05e-07   2.67e-08     
    13     3.54e-08   5.88e-09     
 ------------------------------------------------------------------------------
                                   CCSD Lambda converged.

 Computing density matrices in double precision...
           Orbital response amplitudes will be solved using DIIS.
           Start     Size      MaxIter   EConv     LConv     
           3         7         100       1.00e-06  1.00e-06  
 ------------------------------------------------------------------------------
            Enorm      Ldiff       Comment
 ------------------------------------------------------------------------------
     1     4.69e-02   6.56e-03     
     2     3.45e-02   6.37e-03     
     3     2.97e-02   1.56e-03     
     4     7.41e-04   8.48e-03     Switched to DIIS steps.
     5     1.29e-04   1.42e-05     
     6     1.07e-04   3.30e-06     
     7     1.81e-05   4.84e-07     
     8     5.89e-07   1.46e-06     
     9     7.64e-08   9.28e-09     
 ------------------------------------------------------------------------------
                                   Orbital response converged.

 Computing density matrices... Done.
 CCSD calculation:   CPU 28.83 s  wall 10.36 s

Current path: /canmo/ccsd/grad/
/g1_bb_aa
/g1_bb_bb
/g1_o1o1
/g1_o1o2
/g1_o1v1
/g1_o2v1
/g1_v1v1
/g1p_bb_aa
/g1p_bb_bb
/g1s_bb_aa
/g1s_bb_bb
/g2_o1o1o1o1
/g2_o1o1o1v1
/g2_o1o1v1v1
/g2_o1v1o1v1
/g2_o1v1v1v1
/g2_v1v1v1v1
/w_bb_aa
/w_bb_bb
 Transferring MO TPDM to AO TPDM
 Transferring g2_o1o1o1o1
 Transferring g2_o1o1o1v1
 Transferring g2_o1o1v1v1
 Transferring g2_o1v1o1v1
 Transferring g2_o1v1v1v1
 Transferring g2_v1v1v1v1
 Adding separable TPDM
 Computing TPDM gradient
 --------------------------------------------------------
 2e gradient
  Atom          X               Y               Z
 --------------------------------------------------------
    1         -8.747870        5.465327       -0.000000  
    2         -1.794601       -2.078885        0.000000  
    3          8.744619       -5.464661        0.000000  
    4          1.797851        2.078220       -0.000000  
 --------------------------------------------------------
 --------------------------------------------------------
 Final gradient
  Atom          X               Y               Z
 --------------------------------------------------------
    1         -8.747870        5.465327       -0.000000  
    2         -1.794601       -2.078885        0.000000  
    3          8.744619       -5.464661        0.000000  
    4          1.797851        2.078220       -0.000000  
 --------------------------------------------------------
 Analytic gradient from two-electron contribution:   CPU 21.54 s  wall 22.99 s

 Total ccman2 time:   CPU 53.71 s  wall 52.49 s


 --------------------------------------------------------------

                    Orbital Energies (a.u.)
 --------------------------------------------------------------

 Alpha MOs
 -- Occupied --
-15.639 -15.638  -1.363  -0.944  -0.672  -0.653  -0.519  -0.414
 -- Virtual --
  0.052   0.060   0.098   0.152   0.174   0.199   0.218   0.241
  0.254   0.260   0.274   0.312   0.334   0.588   0.696   0.723
  0.904   0.958   0.967   0.988   1.039   1.093   1.251   1.400
  1.484   1.532   1.544   1.819   1.973   2.139   2.180   2.456
  2.481   2.560   2.777   2.852   2.951   3.052   3.059   3.209
  3.467   3.524   4.151   4.395   4.445   4.615   5.035   5.594
 36.723  37.068
 --------------------------------------------------------------

          Ground-State Mulliken Net Atomic Charges

     Atom                 Charge (a.u.)
  ----------------------------------------
      1 N                    -0.200670
      2 H                     0.200701
      3 N                    -0.200915
      4 H                     0.200884
  ----------------------------------------
  Sum of atomic charges =     0.000000

 -----------------------------------------------------------------
                    Cartesian Multipole Moments
 -----------------------------------------------------------------
    Charge (ESU x 10^10)
                 0.0000
    Dipole Moment (Debye)
         X      -0.0008      Y      -0.0002      Z      -0.0000
       Tot       0.0008
    Quadrupole Moments (Debye-Ang)
        XX     -11.2247     XY       3.7948     YY     -13.0989
        XZ       0.0000     YZ      -0.0000     ZZ     -12.3443
    Octopole Moments (Debye-Ang^2)
       XXX      -0.0052    XXY       0.0044    XYY      -0.0026
       YYY       0.0171    XXZ      -0.0000    XYZ      -0.0000
       YYZ      -0.0000    XZZ      -0.0009    YZZ       0.0048
       ZZZ       0.0000
    Hexadecapole Moments (Debye-Ang^3)
      XXXX     -42.6871   XXXY       6.5321   XXYY     -10.9866
      XYYY       4.9205   YYYY     -19.9812   XXXZ       0.0000
      XXYZ      -0.0000   XYYZ       0.0000   YYYZ      -0.0000
      XXZZ      -9.5540   XYZZ       1.0166   YYZZ      -5.3499
      XZZZ       0.0000   YZZZ      -0.0000   ZZZZ     -11.5879
 -----------------------------------------------------------------
 DrvMan completing analytic gradient of the correlated energy
 Correlated dipole moment
            1
    1  -0.0003138
    2  -0.0000804
    3  -0.0000000
 Energy read as -110.398767024
 Full Analytical Gradient: (in a.u., or Hartree/Bohr)
             1             2             3             4
    1    0.00002947    0.00020337   -0.00031830    0.00008546
    2   -0.00088302    0.00059153    0.00032625   -0.00003476
    3    0.00000000   -0.00000000   -0.00000000   -0.00000000
 Gradient time:  CPU 0.24 s  wall 1.72 s
 ----------------------------------------------------------------
             Standard Nuclear Orientation (Angstroms)
    I     Atom           X                Y                Z
 ----------------------------------------------------------------
    1      N       0.5946550039    -0.1880640827     0.0010000000
    2      H       1.1697537932     0.6692286353     0.0000000000
    3      N      -0.5946550039     0.1880640827     0.0000000000
    4      H      -1.1697537932    -0.6692286353    -0.0000000000
 ----------------------------------------------------------------
 Nuclear Repulsion Energy =    32.2112506065 hartrees
 There are        8 alpha and        8 beta electrons

                       Distance Matrix (Angstroms)
             N (  1)   H (  2)   N (  3)
   H (  2)  1.032323
   N (  3)  1.247370  1.828841
   H (  4)  1.828841  2.695323  1.032322

 Requested basis set is 6-311++G(d,p)
 There are 22 shells and 58 basis functions
 A cutoff of  1.0D-14 yielded    253 shell pairs
 There are      1785 function pairs (      1914 Cartesian)
 Smallest overlap matrix eigenvalue = 2.81E-04
 Guess MOs from SCF MO coefficient file

 -----------------------------------------------------------------------
  General SCF calculation program by
  Eric Jon Sundstrom, Paul Horn, Yuezhi Mao, Dmitri Zuev, Alec White,
  David Stuck, Shaama M.S., Shane Yost, Joonho Lee, David Small,
  Daniel Levine, Susi Lehtola, Hugh Burton, Evgeny Epifanovsky
 -----------------------------------------------------------------------
 Hartree-Fock
 using 4 threads for integral computing
 -------------------------------------------------------
 OpenMP Integral computing Module                
 Release: version 2.0, May 2017, Q-Chem Inc. Pleasanton 
 -------------------------------------------------------
 A restricted SCF calculation will be
 performed using DIIS
 SCF converges when DIIS error is below 1.0e-08
 ---------------------------------------
  Cycle       Energy         DIIS error
 ---------------------------------------
    1    -110.0295616137      4.55e-05  
    2    -110.0295626676      1.25e-05  
    3    -110.0295628099      6.01e-06  
    4    -110.0295628402      2.96e-06  
    5    -110.0295628565      1.84e-06  
    6    -110.0295628661      9.77e-07  
    7    -110.0295628700      1.80e-07  
    8    -110.0295628701      5.22e-08  
    9    -110.0295628701      1.73e-08  
   10    -110.0295628701      4.03e-09  Convergence criterion met
 ---------------------------------------
 SCF time:   CPU 1.15s  wall 2.00s 
 SCF   energy in the final basis set =     -110.0295628701
 Total energy in the final basis set =     -110.0295628701


 ------------------------------------------------------------------------------

   CCMAN2: suite of methods based on coupled cluster
           and equation of motion theories.

   Components:
   * libvmm-1.3-trunk
     by Evgeny Epifanovsky, Ilya Kaliman.
   * libtensor-2.5-trunk
     by Evgeny Epifanovsky, Michael Wormit, Dmitry Zuev, Sam Manzer, 
        Ilya Kaliman.
   * libcc-2.5-trunk
     by Evgeny Epifanovsky, Arik Landau, Tomasz Kus, Kirill Khistyaev, 
        Dmitry Zuev, Prashant Manohar, Xintian Feng, Anna Krylov, 
        Matthew Goldey, Alec White, Thomas Jagau, Kaushik Nanda, 
        Anastasia Gunina, Alexander Kunitsa, Joonho Lee.

   CCMAN original authors:
   Anna I. Krylov, C. David Sherrill, Steven R. Gwaltney,
   Edward F. C. Byrd (2000)
   Sergey V. Levchenko, Lyudmila V. Slipchenko, Tao Wang,
   Ana-Maria C. Cristian (2003)
   Piotr A. Pieniazek, C. Melania Oana, Evgeny Epifanovsky (2007)
   Prashant Manohar (2009)

 ------------------------------------------------------------------------------


 Allocating and initializing 3808MB of RAM...
 Calculation will run on 4 cores.


 Alpha MOs, Restricted
 -- Occupied --                  
-15.639 -15.638  -1.363  -0.944  -0.672  -0.653  -0.519  -0.414
  1 A     2 A     3 A     4 A     5 A     6 A     7 A     8 A                  
 -- Virtual --                   
  0.052   0.060   0.098   0.152   0.174   0.199   0.218   0.241
  9 A    10 A    11 A    12 A    13 A    14 A    15 A    16 A                  
  0.254   0.260   0.274   0.312   0.334   0.589   0.697   0.723
 17 A    18 A    19 A    20 A    21 A    22 A    23 A    24 A                  
  0.904   0.958   0.967   0.988   1.039   1.093   1.251   1.399
 25 A    26 A    27 A    28 A    29 A    30 A    31 A    32 A                  
  1.484   1.532   1.545   1.819   1.974   2.140   2.180   2.456
 33 A    34 A    35 A    36 A    37 A    38 A    39 A    40 A                  
  2.481   2.560   2.777   2.852   2.951   3.053   3.059   3.210
 41 A    42 A    43 A    44 A    45 A    46 A    47 A    48 A                  
  3.469   3.524   4.151   4.396   4.446   4.615   5.036   5.595
 49 A    50 A    51 A    52 A    53 A    54 A    55 A    56 A                  
 36.723  37.069
 57 A    58 A                                                                  

 Beta MOs, Restricted
 -- Occupied --                  
-15.639 -15.638  -1.363  -0.944  -0.672  -0.653  -0.519  -0.414
  1 A     2 A     3 A     4 A     5 A     6 A     7 A     8 A                  
 -- Virtual --                   
  0.052   0.060   0.098   0.152   0.174   0.199   0.218   0.241
  9 A    10 A    11 A    12 A    13 A    14 A    15 A    16 A                  
  0.254   0.260   0.274   0.312   0.334   0.589   0.697   0.723
 17 A    18 A    19 A    20 A    21 A    22 A    23 A    24 A                  
  0.904   0.958   0.967   0.988   1.039   1.093   1.251   1.399
 25 A    26 A    27 A    28 A    29 A    30 A    31 A    32 A                  
  1.484   1.532   1.545   1.819   1.974   2.140   2.180   2.456
 33 A    34 A    35 A    36 A    37 A    38 A    39 A    40 A                  
  2.481   2.560   2.777   2.852   2.951   3.053   3.059   3.210
 41 A    42 A    43 A    44 A    45 A    46 A    47 A    48 A                  
  3.469   3.524   4.151   4.396   4.446   4.615   5.036   5.595
 49 A    50 A    51 A    52 A    53 A    54 A    55 A    56 A                  
 36.723  37.069
 57 A    58 A                                                                  

 Occupation and symmetry of molecular orbitals

 Point group: C1 (1 irreducible representation).

                           A     All 
 -------------------------------------
 All molecular orbitals:
  - Alpha                  58    58  
  - Beta                   58    58  
 -------------------------------------
 Alpha orbitals:
  - Frozen occupied        2     2   
  - Active occupied        6     6   
  - Active virtual         50    50  
  - Frozen virtual         0     0   
 -------------------------------------
 Beta orbitals:
  - Frozen occupied        2     2   
  - Active occupied        6     6   
  - Active virtual         50    50  
  - Frozen virtual         0     0   
 -------------------------------------

 Import integrals:   CPU 0.00 s  wall 0.00 s

 Import integrals:   CPU 1.53 s  wall 9.71 s

 MP2 amplitudes:   CPU 0.02 s  wall 0.21 s

Running a double precision version
           CCSD T amplitudes will be solved using DIIS.

           Start     Size      MaxIter   EConv     TConv     
           3         7         100       1.00e-07  1.00e-05  
 ------------------------------------------------------------------------------
           Energy (a.u.)   Ediff      Tdiff       Comment
 ------------------------------------------------------------------------------
          -110.38418861                           
     1    -110.38396818   2.20e-04   5.59e-01     
     2    -110.39601636   1.20e-02   7.12e-02     
     3    -110.39680295   7.87e-04   2.86e-02     
     4    -110.39837608   1.57e-03   1.11e-02     Switched to DIIS steps.
     5    -110.39876571   3.90e-04   7.29e-03     
     6    -110.39876830   2.60e-06   1.36e-03     
     7    -110.39876793   3.72e-07   2.44e-04     
     8    -110.39876817   2.38e-07   1.17e-04     
     9    -110.39876782   3.52e-07   4.30e-05     
    10    -110.39876783   9.03e-09   1.86e-05     
    11    -110.39876780   3.07e-08   8.14e-06     
 ------------------------------------------------------------------------------
          -110.39876780                           CCSD T converged.

End of double precision
 SCF energy                 = -110.02956287
 MP2 energy                 = -110.38418861
 CCSD correlation energy     =   -0.36920493
 CCSD total energy           = -110.39876780

 CCSD  T1^2 = 0.0043  T2^2 = 0.1353  Leading amplitudes:

 Amplitude    Orbitals with energies
  0.0262       7 (A) A                   ->    26 (A) A                   
              -0.5193                          0.9581                     
  0.0262       7 (A) B                   ->    26 (A) B                   
              -0.5193                          0.9581                     
 -0.0178       7 (A) A                   ->    13 (A) A                   
              -0.5193                          0.1740                     
 -0.0178       7 (A) B                   ->    13 (A) B                   
              -0.5193                          0.1740                     

 Amplitude    Orbitals with energies
 -0.1148       7 (A) A       7 (A) B     ->    11 (A) A      11 (A) B     
              -0.5193       -0.5193            0.0979        0.0979       
  0.1148       7 (A) A       7 (A) B     ->    11 (A) B      11 (A) A     
              -0.5193       -0.5193            0.0979        0.0979       
  0.1148       7 (A) B       7 (A) A     ->    11 (A) A      11 (A) B     
              -0.5193       -0.5193            0.0979        0.0979       
 -0.1148       7 (A) B       7 (A) A     ->    11 (A) B      11 (A) A     
              -0.5193       -0.5193            0.0979        0.0979       

 Computing CCSD intemediates for later calculations in double precision
 Finished.

Running a double precision version
           CCSD Lambda amplitudes will be solved using DIIS.
           Start     Size      MaxIter   EConv     LConv     
           3         7         100       1.00e-07  1.00e-05  
 ------------------------------------------------------------------------------
            Enorm      Ldiff       Comment
 ------------------------------------------------------------------------------
     1     3.09e-02   2.47e-02     
     2     5.54e-03   2.42e-03     
     3     2.32e-03   1.29e-03     
     4     7.25e-04   6.86e-04     Switched to DIIS steps.
     5     2.71e-04   2.21e-04     
     6     6.88e-05   7.48e-05     
     7     2.98e-05   8.52e-06     
     8     1.22e-05   4.17e-07     
     9     3.64e-06   2.23e-07     
    10     1.09e-06   6.09e-08     
    11     3.64e-07   4.58e-08     
    12     1.05e-07   2.66e-08     
    13     3.54e-08   5.85e-09     
 ------------------------------------------------------------------------------
                                   CCSD Lambda converged.

 Computing density matrices in double precision...
           Orbital response amplitudes will be solved using DIIS.
           Start     Size      MaxIter   EConv     LConv     
           3         7         100       1.00e-06  1.00e-06  
 ------------------------------------------------------------------------------
            Enorm      Ldiff       Comment
 ------------------------------------------------------------------------------
     1     4.68e-02   6.57e-03     
     2     3.44e-02   6.35e-03     
     3     2.96e-02   1.54e-03     
     4     7.38e-04   8.45e-03     Switched to DIIS steps.
     5     1.09e-04   1.42e-05     
     6     1.64e-05   3.58e-06     
     7     8.70e-07   2.35e-06     
     8     3.07e-07   2.51e-08     
 ------------------------------------------------------------------------------
                                   Orbital response converged.

 Computing density matrices... Done.
 CCSD calculation:   CPU 28.91 s  wall 10.41 s

Current path: /canmo/ccsd/grad/
/g1_bb_aa
/g1_bb_bb
/g1_o1o1
/g1_o1o2
/g1_o1v1
/g1_o2v1
/g1_v1v1
/g1p_bb_aa
/g1p_bb_bb
/g1s_bb_aa
/g1s_bb_bb
/g2_o1o1o1o1
/g2_o1o1o1v1
/g2_o1o1v1v1
/g2_o1v1o1v1
/g2_o1v1v1v1
/g2_v1v1v1v1
/w_bb_aa
/w_bb_bb
 Transferring MO TPDM to AO TPDM
 Transferring g2_o1o1o1o1
 Transferring g2_o1o1o1v1
 Transferring g2_o1o1v1v1
 Transferring g2_o1v1o1v1
 Transferring g2_o1v1v1v1
 Transferring g2_v1v1v1v1
 Adding separable TPDM
 Computing TPDM gradient
 --------------------------------------------------------
 2e gradient
  Atom          X               Y               Z
 --------------------------------------------------------
    1         -8.752708        5.456880       -0.012179  
    2         -1.798790       -2.077564        0.003267  
    3          8.752706       -5.456882        0.007630  
    4          1.798792        2.077566        0.001282  
 --------------------------------------------------------
 --------------------------------------------------------
 Final gradient
  Atom          X               Y               Z
 --------------------------------------------------------
    1         -8.752708        5.456880       -0.012179  
    2         -1.798790       -2.077564        0.003267  
    3          8.752706       -5.456882        0.007630  
    4          1.798792        2.077566        0.001282  
 --------------------------------------------------------
 Analytic gradient from two-electron contribution:   CPU 20.97 s  wall 17.25 s

 Total ccman2 time:   CPU 53.13 s  wall 44.36 s


 --------------------------------------------------------------

                    Orbital Energies (a.u.)
 --------------------------------------------------------------

 Alpha MOs
 -- Occupied --
-15.639 -15.638  -1.363  -0.944  -0.672  -0.653  -0.519  -0.414
 -- Virtual --
  0.052   0.060   0.098   0.152   0.174   0.199   0.218   0.241
  0.254   0.260   0.274   0.312   0.334   0.589   0.697   0.723
  0.904   0.958   0.967   0.988   1.039   1.093   1.251   1.399
  1.484   1.532   1.545   1.819   1.974   2.140   2.180   2.456
  2.481   2.560   2.777   2.852   2.951   3.053   3.059   3.210
  3.469   3.524   4.151   4.396   4.446   4.615   5.036   5.595
 36.723  37.069
 --------------------------------------------------------------

          Ground-State Mulliken Net Atomic Charges

     Atom                 Charge (a.u.)
  ----------------------------------------
      1 N                    -0.200952
      2 H                     0.200952
      3 N                    -0.200952
      4 H                     0.200952
  ----------------------------------------
  Sum of atomic charges =    -0.000000

 -----------------------------------------------------------------
                    Cartesian Multipole Moments
 -----------------------------------------------------------------
    Charge (ESU x 10^10)
                -0.0000
    Dipole Moment (Debye)
         X      -0.0000      Y      -0.0000      Z      -0.0010
       Tot       0.0010
    Quadrupole Moments (Debye-Ang)
        XX     -11.2233     XY       3.7969     YY     -13.0973
        XZ      -0.0030     YZ       0.0028     ZZ     -12.3429
    Octopole Moments (Debye-Ang^2)
       XXX      -0.0000    XXY      -0.0000    XYY      -0.0000
       YYY      -0.0000    XXZ      -0.0070    XYZ       0.0005
       YYZ      -0.0066    XZZ      -0.0000    YZZ       0.0000
       ZZZ      -0.0166
    Hexadecapole Moments (Debye-Ang^3)
      XXXX     -42.6777   XXXY       6.5313   XXYY     -10.9839
      XYYY       4.9124   YYYY     -19.9643   XXXZ      -0.0138
      XXYZ       0.0038   XYYZ      -0.0058   YYYZ       0.0064
      XXZZ      -9.5528   XYZZ       1.0150   YYZZ      -5.3470
      XZZZ      -0.0121   YZZZ       0.0059   ZZZZ     -11.5863
 -----------------------------------------------------------------
 DrvMan completing analytic gradient of the correlated energy
 Correlated dipole moment
            1
    1  -0.0000005
    2  -0.0000003
    3  -0.0003760
 Energy read as -110.398767796
 Full Analytical Gradient: (in a.u., or Hartree/Bohr)
             1             2             3             4
    1    0.00001372    0.00000088   -0.00001391   -0.00000070
    2    0.00000267   -0.00000304   -0.00000294    0.00000331
    3    0.00006047   -0.00006047    0.00006047   -0.00006047
 Gradient time:  CPU 0.25 s  wall 1.40 s
 ----------------------------------------------------------------
             Standard Nuclear Orientation (Angstroms)
    I     Atom           X                Y                Z
 ----------------------------------------------------------------
    1      N       0.5946550039    -0.1880640827    -0.0000000000
    2      H       1.1707537932     0.6692286353     0.0000000000
    3      N      -0.5946550039     0.1880640827     0.0000000000
    4      H      -1.1697537932    -0.6692286353    -0.0000000000
 ----------------------------------------------------------------
 Nuclear Repulsion Energy =    32.2081915984 hartrees
 There are        8 alpha and        8 beta electrons

                       Distance Matrix (Angstroms)
             N (  1)   H (  2)   N (  3)
   H (  2)  1.032880
   N (  3)  1.247370  1.829805
   H (  4)  1.828841  2.696191  1.032322

 Requested basis set is 6-311++G(d,p)
 There are 22 shells and 58 basis functions
 A cutoff of  1.0D-14 yielded    253 shell pairs
 There are      1785 function pairs (      1914 Cartesian)
 Smallest overlap matrix eigenvalue = 2.81E-04
 Guess MOs from SCF MO coefficient file

 -----------------------------------------------------------------------
  General SCF calculation program by
  Eric Jon Sundstrom, Paul Horn, Yuezhi Mao, Dmitri Zuev, Alec White,
  David Stuck, Shaama M.S., Shane Yost, Joonho Lee, David Small,
  Daniel Levine, Susi Lehtola, Hugh Burton, Evgeny Epifanovsky
 -----------------------------------------------------------------------
 Hartree-Fock
 using 4 threads for integral computing
 -------------------------------------------------------
 OpenMP Integral computing Module                
 Release: version 2.0, May 2017, Q-Chem Inc. Pleasanton 
 -------------------------------------------------------
 A restricted SCF calculation will be
 performed using DIIS
 SCF converges when DIIS error is below 1.0e-08
 ---------------------------------------
  Cycle       Energy         DIIS error
 ---------------------------------------
    1    -110.0295479093      3.44e-05  
    2    -110.0295485567      1.00e-05  
    3    -110.0295486630      5.33e-06  
    4    -110.0295486879      2.81e-06  
    5    -110.0295487069      1.56e-06  
    6    -110.0295487166      5.63e-07  
    7    -110.0295487177      1.37e-07  
    8    -110.0295487177      4.90e-08  
    9    -110.0295487177      1.50e-08  
   10    -110.0295487177      3.39e-09  Convergence criterion met
 ---------------------------------------
 SCF time:   CPU 1.19s  wall 2.00s 
 SCF   energy in the final basis set =     -110.0295487177
 Total energy in the final basis set =     -110.0295487177


 ------------------------------------------------------------------------------

   CCMAN2: suite of methods based on coupled cluster
           and equation of motion theories.

   Components:
   * libvmm-1.3-trunk
     by Evgeny Epifanovsky, Ilya Kaliman.
   * libtensor-2.5-trunk
     by Evgeny Epifanovsky, Michael Wormit, Dmitry Zuev, Sam Manzer, 
        Ilya Kaliman.
   * libcc-2.5-trunk
     by Evgeny Epifanovsky, Arik Landau, Tomasz Kus, Kirill Khistyaev, 
        Dmitry Zuev, Prashant Manohar, Xintian Feng, Anna Krylov, 
        Matthew Goldey, Alec White, Thomas Jagau, Kaushik Nanda, 
        Anastasia Gunina, Alexander Kunitsa, Joonho Lee.

   CCMAN original authors:
   Anna I. Krylov, C. David Sherrill, Steven R. Gwaltney,
   Edward F. C. Byrd (2000)
   Sergey V. Levchenko, Lyudmila V. Slipchenko, Tao Wang,
   Ana-Maria C. Cristian (2003)
   Piotr A. Pieniazek, C. Melania Oana, Evgeny Epifanovsky (2007)
   Prashant Manohar (2009)

 ------------------------------------------------------------------------------


 Allocating and initializing 3808MB of RAM...
 Calculation will run on 4 cores.


 Alpha MOs, Restricted
 -- Occupied --                  
-15.639 -15.638  -1.363  -0.944  -0.672  -0.653  -0.519  -0.414
  1 A     2 A     3 A     4 A     5 A     6 A     7 A     8 A                  
 -- Virtual --                   
  0.052   0.060   0.098   0.152   0.174   0.199   0.218   0.241
  9 A    10 A    11 A    12 A    13 A    14 A    15 A    16 A                  
  0.254   0.260   0.274   0.312   0.334   0.589   0.697   0.723
 17 A    18 A    19 A    20 A    21 A    22 A    23 A    24 A                  
  0.904   0.958   0.967   0.988   1.039   1.093   1.251   1.399
 25 A    26 A    27 A    28 A    29 A    30 A    31 A    32 A                  
  1.484   1.532   1.545   1.818   1.974   2.139   2.179   2.456
 33 A    34 A    35 A    36 A    37 A    38 A    39 A    40 A                  
  2.480   2.560   2.777   2.852   2.951   3.053   3.058   3.210
 41 A    42 A    43 A    44 A    45 A    46 A    47 A    48 A                  
  3.469   3.524   4.151   4.396   4.446   4.614   5.035   5.595
 49 A    50 A    51 A    52 A    53 A    54 A    55 A    56 A                  
 36.723  37.069
 57 A    58 A                                                                  

 Beta MOs, Restricted
 -- Occupied --                  
-15.639 -15.638  -1.363  -0.944  -0.672  -0.653  -0.519  -0.414
  1 A     2 A     3 A     4 A     5 A     6 A     7 A     8 A                  
 -- Virtual --                   
  0.052   0.060   0.098   0.152   0.174   0.199   0.218   0.241
  9 A    10 A    11 A    12 A    13 A    14 A    15 A    16 A                  
  0.254   0.260   0.274   0.312   0.334   0.589   0.697   0.723
 17 A    18 A    19 A    20 A    21 A    22 A    23 A    24 A                  
  0.904   0.958   0.967   0.988   1.039   1.093   1.251   1.399
 25 A    26 A    27 A    28 A    29 A    30 A    31 A    32 A                  
  1.484   1.532   1.545   1.818   1.974   2.139   2.179   2.456
 33 A    34 A    35 A    36 A    37 A    38 A    39 A    40 A                  
  2.480   2.560   2.777   2.852   2.951   3.053   3.058   3.210
 41 A    42 A    43 A    44 A    45 A    46 A    47 A    48 A                  
  3.469   3.524   4.151   4.396   4.446   4.614   5.035   5.595
 49 A    50 A    51 A    52 A    53 A    54 A    55 A    56 A                  
 36.723  37.069
 57 A    58 A                                                                  

 Occupation and symmetry of molecular orbitals

 Point group: C1 (1 irreducible representation).

                           A     All 
 -------------------------------------
 All molecular orbitals:
  - Alpha                  58    58  
  - Beta                   58    58  
 -------------------------------------
 Alpha orbitals:
  - Frozen occupied        2     2   
  - Active occupied        6     6   
  - Active virtual         50    50  
  - Frozen virtual         0     0   
 -------------------------------------
 Beta orbitals:
  - Frozen occupied        2     2   
  - Active occupied        6     6   
  - Active virtual         50    50  
  - Frozen virtual         0     0   
 -------------------------------------

 Import integrals:   CPU 0.00 s  wall 0.00 s

 Import integrals:   CPU 1.52 s  wall 12.77 s

 MP2 amplitudes:   CPU 0.02 s  wall 0.24 s

Running a double precision version
           CCSD T amplitudes will be solved using DIIS.

           Start     Size      MaxIter   EConv     TConv     
           3         7         100       1.00e-07  1.00e-05  
 ------------------------------------------------------------------------------
           Energy (a.u.)   Ediff      Tdiff       Comment
 ------------------------------------------------------------------------------
          -110.38418684                           
     1    -110.38396434   2.22e-04   5.59e-01     
     2    -110.39601508   1.21e-02   7.12e-02     
     3    -110.39680192   7.87e-04   2.86e-02     
     4    -110.39837559   1.57e-03   1.11e-02     Switched to DIIS steps.
     5    -110.39876543   3.90e-04   7.29e-03     
     6    -110.39876804   2.61e-06   1.36e-03     
     7    -110.39876767   3.72e-07   2.44e-04     
     8    -110.39876791   2.39e-07   1.17e-04     
     9    -110.39876756   3.52e-07   4.30e-05     
    10    -110.39876757   9.00e-09   1.86e-05     
    11    -110.39876753   3.08e-08   8.15e-06     
 ------------------------------------------------------------------------------
          -110.39876753                           CCSD T converged.

End of double precision
 SCF energy                 = -110.02954872
 MP2 energy                 = -110.38418684
 CCSD correlation energy     =   -0.36921882
 CCSD total energy           = -110.39876753

 CCSD  T1^2 = 0.0043  T2^2 = 0.1353  Leading amplitudes:

 Amplitude    Orbitals with energies
 -0.0262       7 (A) A                   ->    26 (A) A                   
              -0.5193                          0.9581                     
 -0.0262       7 (A) B                   ->    26 (A) B                   
              -0.5193                          0.9581                     
 -0.0178       7 (A) A                   ->    13 (A) A                   
              -0.5193                          0.1740                     
 -0.0178       7 (A) B                   ->    13 (A) B                   
              -0.5193                          0.1740                     

 Amplitude    Orbitals with energies
 -0.1148       7 (A) A       7 (A) B     ->    11 (A) A      11 (A) B     
              -0.5193       -0.5193            0.0979        0.0979       
  0.1148       7 (A) A       7 (A) B     ->    11 (A) B      11 (A) A     
              -0.5193       -0.5193            0.0979        0.0979       
  0.1148       7 (A) B       7 (A) A     ->    11 (A) A      11 (A) B     
              -0.5193       -0.5193            0.0979        0.0979       
 -0.1148       7 (A) B       7 (A) A     ->    11 (A) B      11 (A) A     
              -0.5193       -0.5193            0.0979        0.0979       

 Computing CCSD intemediates for later calculations in double precision
 Finished.

Running a double precision version
           CCSD Lambda amplitudes will be solved using DIIS.
           Start     Size      MaxIter   EConv     LConv     
           3         7         100       1.00e-07  1.00e-05  
 ------------------------------------------------------------------------------
            Enorm      Ldiff       Comment
 ------------------------------------------------------------------------------
     1     3.09e-02   2.47e-02     
     2     5.54e-03   2.42e-03     
     3     2.32e-03   1.29e-03     
     4     7.25e-04   6.86e-04     Switched to DIIS steps.
     5     2.71e-04   2.22e-04     
     6     6.89e-05   7.49e-05     
     7     2.98e-05   8.52e-06     
     8     1.22e-05   4.17e-07     
     9     3.64e-06   2.24e-07     
    10     1.09e-06   6.11e-08     
    11     3.65e-07   4.59e-08     
    12     1.05e-07   2.66e-08     
    13     3.54e-08   5.86e-09     
 ------------------------------------------------------------------------------
                                   CCSD Lambda converged.

 Computing density matrices in double precision...
           Orbital response amplitudes will be solved using DIIS.
           Start     Size      MaxIter   EConv     LConv     
           3         7         100       1.00e-06  1.00e-06  
 ------------------------------------------------------------------------------
            Enorm      Ldiff       Comment
 ------------------------------------------------------------------------------
     1     4.68e-02   6.57e-03     
     2     3.44e-02   6.34e-03     
     3     2.96e-02   1.54e-03     
     4     7.39e-04   8.46e-03     Switched to DIIS steps.
     5     1.17e-04   1.42e-05     
     6     7.21e-05   3.45e-06     
     7     2.34e-05   8.75e-07     
     8     5.93e-07   1.31e-06     
     9     7.62e-08   9.22e-09     
 ------------------------------------------------------------------------------
                                   Orbital response converged.

 Computing density matrices... Done.
 CCSD calculation:   CPU 28.80 s  wall 12.54 s

Current path: /canmo/ccsd/grad/
/g1_bb_aa
/g1_bb_bb
/g1_o1o1
/g1_o1o2
/g1_o1v1
/g1_o2v1
/g1_v1v1
/g1p_bb_aa
/g1p_bb_bb
/g1s_bb_aa
/g1s_bb_bb
/g2_o1o1o1o1
/g2_o1o1o1v1
/g2_o1o1v1v1
/g2_o1v1o1v1
/g2_o1v1v1v1
/g2_v1v1v1v1
/w_bb_aa
/w_bb_bb
 Transferring MO TPDM to AO TPDM
 Transferring g2_o1o1o1o1
 Transferring g2_o1o1o1v1
 Transferring g2_o1o1v1v1
 Transferring g2_o1v1o1v1
 Transferring g2_o1v1v1v1
 Transferring g2_v1v1v1v1
 Adding separable TPDM
 Computing TPDM gradient
 --------------------------------------------------------
 2e gradient
  Atom          X               Y               Z
 --------------------------------------------------------
    1         -8.751788        5.453603       -0.000000  
    2         -1.800800       -2.074601       -0.000000  
    3          8.753537       -5.456444        0.000000  
    4          1.799051        2.077442        0.000000  
 --------------------------------------------------------
 --------------------------------------------------------
 Final gradient
  Atom          X               Y               Z
 --------------------------------------------------------
    1         -8.751788        5.453603       -0.000000  
    2         -1.800800       -2.074601       -0.000000  
    3          8.753537       -5.456444        0.000000  
    4          1.799051        2.077442        0.000000  
 --------------------------------------------------------
 Analytic gradient from two-electron contribution:   CPU 21.67 s  wall 24.22 s

 Total ccman2 time:   CPU 53.75 s  wall 58.30 s


 --------------------------------------------------------------

                    Orbital Energies (a.u.)
 --------------------------------------------------------------

 Alpha MOs
 -- Occupied --
-15.639 -15.638  -1.363  -0.944  -0.672  -0.653  -0.519  -0.414
 -- Virtual --
  0.052   0.060   0.098   0.152   0.174   0.199   0.218   0.241
  0.254   0.260   0.274   0.312   0.334   0.589   0.697   0.723
  0.904   0.958   0.967   0.988   1.039   1.093   1.251   1.399
  1.484   1.532   1.545   1.818   1.974   2.139   2.179   2.456
  2.480   2.560   2.777   2.852   2.951   3.053   3.058   3.210
  3.469   3.524   4.151   4.396   4.446   4.614   5.035   5.595
 36.723  37.069
 --------------------------------------------------------------

          Ground-State Mulliken Net Atomic Charges

     Atom                 Charge (a.u.)
  ----------------------------------------
      1 N                    -0.200931
      2 H                     0.200864
      3 N                    -0.200914
      4 H                     0.200981
  ----------------------------------------
  Sum of atomic charges =     0.000000

 -----------------------------------------------------------------
                    Cartesian Multipole Moments
 -----------------------------------------------------------------
    Charge (ESU x 10^10)
                 0.0000
    Dipole Moment (Debye)
         X       0.0005      Y      -0.0003      Z      -0.0000
       Tot       0.0006
    Quadrupole Moments (Debye-Ang)
        XX     -11.2209     XY       3.7974     YY     -13.0987
        XZ       0.0000     YZ       0.0000     ZZ     -12.3434
    Octopole Moments (Debye-Ang^2)
       XXX       0.0011    XXY       0.0007    XYY      -0.0018
       YYY      -0.0010    XXZ       0.0000    XYZ       0.0000
       YYZ      -0.0000    XZZ      -0.0012    YZZ      -0.0004
       ZZZ       0.0000
    Hexadecapole Moments (Debye-Ang^3)
      XXXX     -42.6803   XXXY       6.5324   XXYY     -10.9856
      XYYY       4.9102   YYYY     -19.9682   XXXZ       0.0000
      XXYZ       0.0000   XYYZ       0.0000   YYYZ       0.0000
      XXZZ      -9.5549   XYZZ       1.0141   YYZZ      -5.3477
      XZZZ       0.0000   YZZZ       0.0000   ZZZZ     -11.5869
 -----------------------------------------------------------------
 DrvMan completing analytic gradient of the correlated energy
 Correlated dipole moment
            1
    1   0.0002055
    2  -0.0001291
    3  -0.0000000
 Energy read as -110.398767535
 Full Analytical Gradient: (in a.u., or Hartree/Bohr)
             1             2             3             4
    1   -0.00020585    0.00033767   -0.00011181   -0.00002001
    2   -0.00019996    0.00028254   -0.00008933    0.00000675
    3    0.00000000    0.00000000   -0.00000001   -0.00000000
 Gradient time:  CPU 0.23 s  wall 1.21 s
 ----------------------------------------------------------------
             Standard Nuclear Orientation (Angstroms)
    I     Atom           X                Y                Z
 ----------------------------------------------------------------
    1      N       0.5946550039    -0.1880640827    -0.0000000000
    2      H       1.1687537932     0.6692286353     0.0000000000
    3      N      -0.5946550039     0.1880640827     0.0000000000
    4      H      -1.1697537932    -0.6692286353    -0.0000000000
 ----------------------------------------------------------------
 Nuclear Repulsion Energy =    32.2143278347 hartrees
 There are        8 alpha and        8 beta electrons

                       Distance Matrix (Angstroms)
             N (  1)   H (  2)   N (  3)
   H (  2)  1.031766
   N (  3)  1.247370  1.827876
   H (  4)  1.828841  2.694455  1.032322

 Requested basis set is 6-311++G(d,p)
 There are 22 shells and 58 basis functions
 A cutoff of  1.0D-14 yielded    253 shell pairs
 There are      1785 function pairs (      1914 Cartesian)
 Smallest overlap matrix eigenvalue = 2.81E-04
 Guess MOs from SCF MO coefficient file

 -----------------------------------------------------------------------
  General SCF calculation program by
  Eric Jon Sundstrom, Paul Horn, Yuezhi Mao, Dmitri Zuev, Alec White,
  David Stuck, Shaama M.S., Shane Yost, Joonho Lee, David Small,
  Daniel Levine, Susi Lehtola, Hugh Burton, Evgeny Epifanovsky
 -----------------------------------------------------------------------
 Hartree-Fock
 using 4 threads for integral computing
 -------------------------------------------------------
 OpenMP Integral computing Module                
 Release: version 2.0, May 2017, Q-Chem Inc. Pleasanton 
 -------------------------------------------------------
 A restricted SCF calculation will be
 performed using DIIS
 SCF converges when DIIS error is below 1.0e-08
 ---------------------------------------
  Cycle       Energy         DIIS error
 ---------------------------------------
    1    -110.0295760863      3.56e-05  
    2    -110.0295765391      9.52e-06  
    3    -110.0295765711      5.96e-06  
    4    -110.0295765845      1.13e-06  
    5    -110.0295765857      3.25e-07  
    6    -110.0295765858      9.98e-08  
    7    -110.0295765858      3.86e-08  
    8    -110.0295765858      1.40e-08  
    9    -110.0295765858      3.81e-09  Convergence criterion met
 ---------------------------------------
 SCF time:   CPU 1.11s  wall 2.00s 
 SCF   energy in the final basis set =     -110.0295765858
 Total energy in the final basis set =     -110.0295765858


 ------------------------------------------------------------------------------

   CCMAN2: suite of methods based on coupled cluster
           and equation of motion theories.

   Components:
   * libvmm-1.3-trunk
     by Evgeny Epifanovsky, Ilya Kaliman.
   * libtensor-2.5-trunk
     by Evgeny Epifanovsky, Michael Wormit, Dmitry Zuev, Sam Manzer, 
        Ilya Kaliman.
   * libcc-2.5-trunk
     by Evgeny Epifanovsky, Arik Landau, Tomasz Kus, Kirill Khistyaev, 
        Dmitry Zuev, Prashant Manohar, Xintian Feng, Anna Krylov, 
        Matthew Goldey, Alec White, Thomas Jagau, Kaushik Nanda, 
        Anastasia Gunina, Alexander Kunitsa, Joonho Lee.

   CCMAN original authors:
   Anna I. Krylov, C. David Sherrill, Steven R. Gwaltney,
   Edward F. C. Byrd (2000)
   Sergey V. Levchenko, Lyudmila V. Slipchenko, Tao Wang,
   Ana-Maria C. Cristian (2003)
   Piotr A. Pieniazek, C. Melania Oana, Evgeny Epifanovsky (2007)
   Prashant Manohar (2009)

 ------------------------------------------------------------------------------


 Allocating and initializing 3808MB of RAM...
 Calculation will run on 4 cores.


 Alpha MOs, Restricted
 -- Occupied --                  
-15.639 -15.638  -1.363  -0.944  -0.672  -0.653  -0.519  -0.414
  1 A     2 A     3 A     4 A     5 A     6 A     7 A     8 A                  
 -- Virtual --                   
  0.052   0.060   0.098   0.152   0.174   0.199   0.218   0.241
  9 A    10 A    11 A    12 A    13 A    14 A    15 A    16 A                  
  0.254   0.260   0.274   0.312   0.334   0.589   0.697   0.724
 17 A    18 A    19 A    20 A    21 A    22 A    23 A    24 A                  
  0.904   0.958   0.967   0.988   1.039   1.093   1.251   1.399
 25 A    26 A    27 A    28 A    29 A    30 A    31 A    32 A                  
  1.484   1.532   1.544   1.819   1.974   2.140   2.180   2.456
 33 A    34 A    35 A    36 A    37 A    38 A    39 A    40 A                  
  2.481   2.560   2.778   2.852   2.951   3.053   3.059   3.210
 41 A    42 A    43 A    44 A    45 A    46 A    47 A    48 A                  
  3.469   3.524   4.151   4.396   4.446   4.615   5.036   5.596
 49 A    50 A    51 A    52 A    53 A    54 A    55 A    56 A                  
 36.724  37.069
 57 A    58 A                                                                  

 Beta MOs, Restricted
 -- Occupied --                  
-15.639 -15.638  -1.363  -0.944  -0.672  -0.653  -0.519  -0.414
  1 A     2 A     3 A     4 A     5 A     6 A     7 A     8 A                  
 -- Virtual --                   
  0.052   0.060   0.098   0.152   0.174   0.199   0.218   0.241
  9 A    10 A    11 A    12 A    13 A    14 A    15 A    16 A                  
  0.254   0.260   0.274   0.312   0.334   0.589   0.697   0.724
 17 A    18 A    19 A    20 A    21 A    22 A    23 A    24 A                  
  0.904   0.958   0.967   0.988   1.039   1.093   1.251   1.399
 25 A    26 A    27 A    28 A    29 A    30 A    31 A    32 A                  
  1.484   1.532   1.544   1.819   1.974   2.140   2.180   2.456
 33 A    34 A    35 A    36 A    37 A    38 A    39 A    40 A                  
  2.481   2.560   2.778   2.852   2.951   3.053   3.059   3.210
 41 A    42 A    43 A    44 A    45 A    46 A    47 A    48 A                  
  3.469   3.524   4.151   4.396   4.446   4.615   5.036   5.596
 49 A    50 A    51 A    52 A    53 A    54 A    55 A    56 A                  
 36.724  37.069
 57 A    58 A                                                                  

 Occupation and symmetry of molecular orbitals

 Point group: C1 (1 irreducible representation).

                           A     All 
 -------------------------------------
 All molecular orbitals:
  - Alpha                  58    58  
  - Beta                   58    58  
 -------------------------------------
 Alpha orbitals:
  - Frozen occupied        2     2   
  - Active occupied        6     6   
  - Active virtual         50    50  
  - Frozen virtual         0     0   
 -------------------------------------
 Beta orbitals:
  - Frozen occupied        2     2   
  - Active occupied        6     6   
  - Active virtual         50    50  
  - Frozen virtual         0     0   
 -------------------------------------

 Import integrals:   CPU 0.00 s  wall 0.00 s

 Import integrals:   CPU 1.47 s  wall 8.11 s

 MP2 amplitudes:   CPU 0.02 s  wall 0.29 s

Running a double precision version
           CCSD T amplitudes will be solved using DIIS.

           Start     Size      MaxIter   EConv     TConv     
           3         7         100       1.00e-07  1.00e-05  
 ------------------------------------------------------------------------------
           Energy (a.u.)   Ediff      Tdiff       Comment
 ------------------------------------------------------------------------------
          -110.38418985                           
     1    -110.38397151   2.18e-04   5.59e-01     
     2    -110.39601711   1.20e-02   7.12e-02     
     3    -110.39680346   7.86e-04   2.85e-02     
     4    -110.39837605   1.57e-03   1.11e-02     Switched to DIIS steps.
     5    -110.39876547   3.89e-04   7.29e-03     
     6    -110.39876805   2.58e-06   1.36e-03     
     7    -110.39876767   3.73e-07   2.44e-04     
     8    -110.39876791   2.37e-07   1.17e-04     
     9    -110.39876756   3.52e-07   4.29e-05     
    10    -110.39876757   9.06e-09   1.86e-05     
    11    -110.39876754   3.06e-08   8.13e-06     
 ------------------------------------------------------------------------------
          -110.39876754                           CCSD T converged.

End of double precision
 SCF energy                 = -110.02957659
 MP2 energy                 = -110.38418985
 CCSD correlation energy     =   -0.36919095
 CCSD total energy           = -110.39876754

 CCSD  T1^2 = 0.0043  T2^2 = 0.1353  Leading amplitudes:

 Amplitude    Orbitals with energies
  0.0262       7 (A) A                   ->    26 (A) A                   
              -0.5193                          0.9581                     
  0.0262       7 (A) B                   ->    26 (A) B                   
              -0.5193                          0.9581                     
  0.0178       7 (A) A                   ->    13 (A) A                   
              -0.5193                          0.1740                     
  0.0178       7 (A) B                   ->    13 (A) B                   
              -0.5193                          0.1740                     

 Amplitude    Orbitals with energies
 -0.1148       7 (A) A       7 (A) B     ->    11 (A) A      11 (A) B     
              -0.5193       -0.5193            0.0979        0.0979       
  0.1148       7 (A) A       7 (A) B     ->    11 (A) B      11 (A) A     
              -0.5193       -0.5193            0.0979        0.0979       
  0.1148       7 (A) B       7 (A) A     ->    11 (A) A      11 (A) B     
              -0.5193       -0.5193            0.0979        0.0979       
 -0.1148       7 (A) B       7 (A) A     ->    11 (A) B      11 (A) A     
              -0.5193       -0.5193            0.0979        0.0979       

 Computing CCSD intemediates for later calculations in double precision
 Finished.

Running a double precision version
           CCSD Lambda amplitudes will be solved using DIIS.
           Start     Size      MaxIter   EConv     LConv     
           3         7         100       1.00e-07  1.00e-05  
 ------------------------------------------------------------------------------
            Enorm      Ldiff       Comment
 ------------------------------------------------------------------------------
     1     3.09e-02   2.47e-02     
     2     5.54e-03   2.42e-03     
     3     2.32e-03   1.29e-03     
     4     7.25e-04   6.85e-04     Switched to DIIS steps.
     5     2.70e-04   2.21e-04     
     6     6.87e-05   7.48e-05     
     7     2.97e-05   8.51e-06     
     8     1.22e-05   4.17e-07     
     9     3.64e-06   2.22e-07     
    10     1.09e-06   6.07e-08     
    11     3.64e-07   4.57e-08     
    12     1.05e-07   2.66e-08     
    13     3.53e-08   5.83e-09     
 ------------------------------------------------------------------------------
                                   CCSD Lambda converged.

 Computing density matrices in double precision...
           Orbital response amplitudes will be solved using DIIS.
           Start     Size      MaxIter   EConv     LConv     
           3         7         100       1.00e-06  1.00e-06  
 ------------------------------------------------------------------------------
            Enorm      Ldiff       Comment
 ------------------------------------------------------------------------------
     1     4.68e-02   6.57e-03     
     2     3.44e-02   6.35e-03     
     3     2.96e-02   1.54e-03     
     4     7.38e-04   8.45e-03     Switched to DIIS steps.
     5     1.17e-04   1.42e-05     
     6     7.20e-05   3.44e-06     
     7     2.34e-05   8.76e-07     
     8     5.92e-07   1.31e-06     
     9     7.60e-08   9.24e-09     
 ------------------------------------------------------------------------------
                                   Orbital response converged.

 Computing density matrices... Done.
 CCSD calculation:   CPU 29.00 s  wall 10.33 s

Current path: /canmo/ccsd/grad/
/g1_bb_aa
/g1_bb_bb
/g1_o1o1
/g1_o1o2
/g1_o1v1
/g1_o2v1
/g1_v1v1
/g1p_bb_aa
/g1p_bb_bb
/g1s_bb_aa
/g1s_bb_bb
/g2_o1o1o1o1
/g2_o1o1o1v1
/g2_o1o1v1v1
/g2_o1v1o1v1
/g2_o1v1v1v1
/g2_v1v1v1v1
/w_bb_aa
/w_bb_bb
 Transferring MO TPDM to AO TPDM
 Transferring g2_o1o1o1o1
 Transferring g2_o1o1o1v1
 Transferring g2_o1o1v1v1
 Transferring g2_o1v1o1v1
 Transferring g2_o1v1v1v1
 Transferring g2_v1v1v1v1
 Adding separable TPDM
 Computing TPDM gradient
 --------------------------------------------------------
 2e gradient
  Atom          X               Y               Z
 --------------------------------------------------------
    1         -8.753648        5.460165       -0.000000  
    2         -1.796775       -2.080529        0.000000  
    3          8.751890       -5.457325        0.000000  
    4          1.798533        2.077690       -0.000000  
 --------------------------------------------------------
 --------------------------------------------------------
 Final gradient
  Atom          X               Y               Z
 --------------------------------------------------------
    1         -8.753648        5.460165       -0.000000  
    2         -1.796775       -2.080529        0.000000  
    3          8.751890       -5.457325        0.000000  
    4          1.798533        2.077690       -0.000000  
 --------------------------------------------------------
 Analytic gradient from two-electron contribution:   CPU 21.47 s  wall 22.99 s

 Total ccman2 time:   CPU 53.83 s  wall 49.75 s


 --------------------------------------------------------------

                    Orbital Energies (a.u.)
 --------------------------------------------------------------

 Alpha MOs
 -- Occupied --
-15.639 -15.638  -1.363  -0.944  -0.672  -0.653  -0.519  -0.414
 -- Virtual --
  0.052   0.060   0.098   0.152   0.174   0.199   0.218   0.241
  0.254   0.260   0.274   0.312   0.334   0.589   0.697   0.724
  0.904   0.958   0.967   0.988   1.039   1.093   1.251   1.399
  1.484   1.532   1.544   1.819   1.974   2.140   2.180   2.456
  2.481   2.560   2.778   2.852   2.951   3.053   3.059   3.210
  3.469   3.524   4.151   4.396   4.446   4.615   5.036   5.596
 36.724  37.069
 --------------------------------------------------------------

          Ground-State Mulliken Net Atomic Charges

     Atom                 Charge (a.u.)
  ----------------------------------------
      1 N                    -0.200972
      2 H                     0.201039
      3 N                    -0.200989
      4 H                     0.200922
  ----------------------------------------
  Sum of atomic charges =     0.000000

 -----------------------------------------------------------------
                    Cartesian Multipole Moments
 -----------------------------------------------------------------
    Charge (ESU x 10^10)
                -0.0000
    Dipole Moment (Debye)
         X      -0.0005      Y       0.0003      Z       0.0000
       Tot       0.0006
    Quadrupole Moments (Debye-Ang)
        XX     -11.2257     XY       3.7964     YY     -13.0959
        XZ       0.0000     YZ      -0.0000     ZZ     -12.3424
    Octopole Moments (Debye-Ang^2)
       XXX      -0.0011    XXY      -0.0007    XYY       0.0018
       YYY       0.0009    XXZ       0.0000    XYZ      -0.0000
       YYZ       0.0000    XZZ       0.0012    YZZ       0.0004
       ZZZ      -0.0000
    Hexadecapole Moments (Debye-Ang^3)
      XXXX     -42.6752   XXXY       6.5301   XXYY     -10.9822
      XYYY       4.9146   YYYY     -19.9603   XXXZ       0.0000
      XXYZ      -0.0000   XYYZ       0.0000   YYYZ      -0.0000
      XXZZ      -9.5506   XYZZ       1.0159   YYZZ      -5.3463
      XZZZ       0.0000   YZZZ      -0.0000   ZZZZ     -11.5857
 -----------------------------------------------------------------
 DrvMan completing analytic gradient of the correlated energy
 Correlated dipole moment
            1
    1  -0.0002062
    2   0.0001283
    3   0.0000000
 Energy read as -110.398767536
 Full Analytical Gradient: (in a.u., or Hartree/Bohr)
             1             2             3             4
    1    0.00023294   -0.00033661    0.00008512    0.00001855
    2    0.00020742   -0.00029045    0.00008312   -0.00000009
    3    0.00000000   -0.00000000   -0.00000000    0.00000000
 Gradient time:  CPU 0.25 s  wall 3.64 s
 ----------------------------------------------------------------
             Standard Nuclear Orientation (Angstroms)
    I     Atom           X                Y                Z
 ----------------------------------------------------------------
    1      N       0.5946550039    -0.1880640827    -0.0000000000
    2      H       1.1697537932     0.6702286353     0.0000000000
    3      N      -0.5946550039     0.1880640827     0.0000000000
    4      H      -1.1697537932    -0.6692286353    -0.0000000000
 ----------------------------------------------------------------
 Nuclear Repulsion Energy =    32.2080467013 hartrees
 There are        8 alpha and        8 beta electrons

                       Distance Matrix (Angstroms)
             N (  1)   H (  2)   N (  3)
   H (  2)  1.033153
   N (  3)  1.247370  1.829104
   H (  4)  1.828841  2.695819  1.032322

 Requested basis set is 6-311++G(d,p)
 There are 22 shells and 58 basis functions
 A cutoff of  1.0D-14 yielded    253 shell pairs
 There are      1785 function pairs (      1914 Cartesian)
 Smallest overlap matrix eigenvalue = 2.81E-04
 Guess MOs from SCF MO coefficient file

 -----------------------------------------------------------------------
  General SCF calculation program by
  Eric Jon Sundstrom, Paul Horn, Yuezhi Mao, Dmitri Zuev, Alec White,
  David Stuck, Shaama M.S., Shane Yost, Joonho Lee, David Small,
  Daniel Levine, Susi Lehtola, Hugh Burton, Evgeny Epifanovsky
 -----------------------------------------------------------------------
 Hartree-Fock
 using 4 threads for integral computing
 -------------------------------------------------------
 OpenMP Integral computing Module                
 Release: version 2.0, May 2017, Q-Chem Inc. Pleasanton 
 -------------------------------------------------------
 A restricted SCF calculation will be
 performed using DIIS
 SCF converges when DIIS error is below 1.0e-08
 ---------------------------------------
  Cycle       Energy         DIIS error
 ---------------------------------------
    1    -110.0295345301      3.65e-05  
    2    -110.0295349725      9.51e-06  
    3    -110.0295350073      5.93e-06  
    4    -110.0295350213      1.30e-06  
    5    -110.0295350231      3.94e-07  
    6    -110.0295350233      1.05e-07  
    7    -110.0295350233      3.38e-08  
    8    -110.0295350233      1.19e-08  
    9    -110.0295350233      3.86e-09  Convergence criterion met
 ---------------------------------------
 SCF time:   CPU 1.06s  wall 1.00s 
 SCF   energy in the final basis set =     -110.0295350233
 Total energy in the final basis set =     -110.0295350233


 ------------------------------------------------------------------------------

   CCMAN2: suite of methods based on coupled cluster
           and equation of motion theories.

   Components:
   * libvmm-1.3-trunk
     by Evgeny Epifanovsky, Ilya Kaliman.
   * libtensor-2.5-trunk
     by Evgeny Epifanovsky, Michael Wormit, Dmitry Zuev, Sam Manzer, 
        Ilya Kaliman.
   * libcc-2.5-trunk
     by Evgeny Epifanovsky, Arik Landau, Tomasz Kus, Kirill Khistyaev, 
        Dmitry Zuev, Prashant Manohar, Xintian Feng, Anna Krylov, 
        Matthew Goldey, Alec White, Thomas Jagau, Kaushik Nanda, 
        Anastasia Gunina, Alexander Kunitsa, Joonho Lee.

   CCMAN original authors:
   Anna I. Krylov, C. David Sherrill, Steven R. Gwaltney,
   Edward F. C. Byrd (2000)
   Sergey V. Levchenko, Lyudmila V. Slipchenko, Tao Wang,
   Ana-Maria C. Cristian (2003)
   Piotr A. Pieniazek, C. Melania Oana, Evgeny Epifanovsky (2007)
   Prashant Manohar (2009)

 ------------------------------------------------------------------------------


 Allocating and initializing 3808MB of RAM...
 Calculation will run on 4 cores.


 Alpha MOs, Restricted
 -- Occupied --                  
-15.639 -15.638  -1.363  -0.944  -0.672  -0.653  -0.519  -0.414
  1 A     2 A     3 A     4 A     5 A     6 A     7 A     8 A                  
 -- Virtual --                   
  0.052   0.060   0.098   0.152   0.174   0.199   0.218   0.241
  9 A    10 A    11 A    12 A    13 A    14 A    15 A    16 A                  
  0.254   0.260   0.274   0.312   0.334   0.589   0.697   0.723
 17 A    18 A    19 A    20 A    21 A    22 A    23 A    24 A                  
  0.904   0.958   0.967   0.988   1.039   1.093   1.251   1.400
 25 A    26 A    27 A    28 A    29 A    30 A    31 A    32 A                  
  1.484   1.532   1.544   1.819   1.974   2.139   2.179   2.456
 33 A    34 A    35 A    36 A    37 A    38 A    39 A    40 A                  
  2.480   2.560   2.777   2.852   2.951   3.053   3.059   3.210
 41 A    42 A    43 A    44 A    45 A    46 A    47 A    48 A                  
  3.468   3.524   4.151   4.396   4.446   4.614   5.035   5.594
 49 A    50 A    51 A    52 A    53 A    54 A    55 A    56 A                  
 36.723  37.069
 57 A    58 A                                                                  

 Beta MOs, Restricted
 -- Occupied --                  
-15.639 -15.638  -1.363  -0.944  -0.672  -0.653  -0.519  -0.414
  1 A     2 A     3 A     4 A     5 A     6 A     7 A     8 A                  
 -- Virtual --                   
  0.052   0.060   0.098   0.152   0.174   0.199   0.218   0.241
  9 A    10 A    11 A    12 A    13 A    14 A    15 A    16 A                  
  0.254   0.260   0.274   0.312   0.334   0.589   0.697   0.723
 17 A    18 A    19 A    20 A    21 A    22 A    23 A    24 A                  
  0.904   0.958   0.967   0.988   1.039   1.093   1.251   1.400
 25 A    26 A    27 A    28 A    29 A    30 A    31 A    32 A                  
  1.484   1.532   1.544   1.819   1.974   2.139   2.179   2.456
 33 A    34 A    35 A    36 A    37 A    38 A    39 A    40 A                  
  2.480   2.560   2.777   2.852   2.951   3.053   3.059   3.210
 41 A    42 A    43 A    44 A    45 A    46 A    47 A    48 A                  
  3.468   3.524   4.151   4.396   4.446   4.614   5.035   5.594
 49 A    50 A    51 A    52 A    53 A    54 A    55 A    56 A                  
 36.723  37.069
 57 A    58 A                                                                  

 Occupation and symmetry of molecular orbitals

 Point group: C1 (1 irreducible representation).

                           A     All 
 -------------------------------------
 All molecular orbitals:
  - Alpha                  58    58  
  - Beta                   58    58  
 -------------------------------------
 Alpha orbitals:
  - Frozen occupied        2     2   
  - Active occupied        6     6   
  - Active virtual         50    50  
  - Frozen virtual         0     0   
 -------------------------------------
 Beta orbitals:
  - Frozen occupied        2     2   
  - Active occupied        6     6   
  - Active virtual         50    50  
  - Frozen virtual         0     0   
 -------------------------------------

 Import integrals:   CPU 0.00 s  wall 0.00 s

 Import integrals:   CPU 1.49 s  wall 9.68 s

 MP2 amplitudes:   CPU 0.02 s  wall 0.29 s

Running a double precision version
           CCSD T amplitudes will be solved using DIIS.

           Start     Size      MaxIter   EConv     TConv     
           3         7         100       1.00e-07  1.00e-05  
 ------------------------------------------------------------------------------
           Energy (a.u.)   Ediff      Tdiff       Comment
 ------------------------------------------------------------------------------
          -110.38418830                           
     1    -110.38396241   2.26e-04   5.59e-01     
     2    -110.39601479   1.21e-02   7.12e-02     
     3    -110.39680150   7.87e-04   2.86e-02     
     4    -110.39837535   1.57e-03   1.11e-02     Switched to DIIS steps.
     5    -110.39876523   3.90e-04   7.29e-03     
     6    -110.39876785   2.62e-06   1.36e-03     
     7    -110.39876748   3.70e-07   2.44e-04     
     8    -110.39876772   2.40e-07   1.17e-04     
     9    -110.39876737   3.52e-07   4.29e-05     
    10    -110.39876737   8.93e-09   1.86e-05     
    11    -110.39876734   3.07e-08   8.14e-06     
 ------------------------------------------------------------------------------
          -110.39876734                           CCSD T converged.

End of double precision
 SCF energy                 = -110.02953502
 MP2 energy                 = -110.38418830
 CCSD correlation energy     =   -0.36923232
 CCSD total energy           = -110.39876734

 CCSD  T1^2 = 0.0043  T2^2 = 0.1353  Leading amplitudes:

 Amplitude    Orbitals with energies
 -0.0262       7 (A) A                   ->    26 (A) A                   
              -0.5193                          0.9581                     
 -0.0262       7 (A) B                   ->    26 (A) B                   
              -0.5193                          0.9581                     
 -0.0178       7 (A) A                   ->    13 (A) A                   
              -0.5193                          0.1740                     
 -0.0178       7 (A) B                   ->    13 (A) B                   
              -0.5193                          0.1740                     

 Amplitude    Orbitals with energies
 -0.1148       7 (A) A       7 (A) B     ->    11 (A) A      11 (A) B     
              -0.5193       -0.5193            0.0979        0.0979       
  0.1148       7 (A) A       7 (A) B     ->    11 (A) B      11 (A) A     
              -0.5193       -0.5193            0.0979        0.0979       
  0.1148       7 (A) B       7 (A) A     ->    11 (A) A      11 (A) B     
              -0.5193       -0.5193            0.0979        0.0979       
 -0.1148       7 (A) B       7 (A) A     ->    11 (A) B      11 (A) A     
              -0.5193       -0.5193            0.0979        0.0979       

 Computing CCSD intemediates for later calculations in double precision
 Finished.

Running a double precision version
           CCSD Lambda amplitudes will be solved using DIIS.
           Start     Size      MaxIter   EConv     LConv     
           3         7         100       1.00e-07  1.00e-05  
 ------------------------------------------------------------------------------
            Enorm      Ldiff       Comment
 ------------------------------------------------------------------------------
     1     3.09e-02   2.47e-02     
     2     5.54e-03   2.42e-03     
     3     2.32e-03   1.29e-03     
     4     7.25e-04   6.85e-04     Switched to DIIS steps.
     5     2.71e-04   2.22e-04     
     6     6.88e-05   7.48e-05     
     7     2.98e-05   8.52e-06     
     8     1.22e-05   4.18e-07     
     9     3.64e-06   2.23e-07     
    10     1.09e-06   6.09e-08     
    11     3.64e-07   4.59e-08     
    12     1.05e-07   2.66e-08     
    13     3.54e-08   5.87e-09     
 ------------------------------------------------------------------------------
                                   CCSD Lambda converged.

 Computing density matrices in double precision...
           Orbital response amplitudes will be solved using DIIS.
           Start     Size      MaxIter   EConv     LConv     
           3         7         100       1.00e-06  1.00e-06  
 ------------------------------------------------------------------------------
            Enorm      Ldiff       Comment
 ------------------------------------------------------------------------------
     1     4.68e-02   6.57e-03     
     2     3.45e-02   6.35e-03     
     3     2.96e-02   1.55e-03     
     4     7.40e-04   8.47e-03     Switched to DIIS steps.
     5     1.29e-04   1.42e-05     
     6     1.06e-04   3.27e-06     
     7     1.82e-05   4.89e-07     
     8     5.90e-07   1.46e-06     
     9     7.65e-08   9.19e-09     
 ------------------------------------------------------------------------------
                                   Orbital response converged.

 Computing density matrices... Done.
 CCSD calculation:   CPU 28.67 s  wall 11.46 s

Current path: /canmo/ccsd/grad/
/g1_bb_aa
/g1_bb_bb
/g1_o1o1
/g1_o1o2
/g1_o1v1
/g1_o2v1
/g1_v1v1
/g1p_bb_aa
/g1p_bb_bb
/g1s_bb_aa
/g1s_bb_bb
/g2_o1o1o1o1
/g2_o1o1o1v1
/g2_o1o1v1v1
/g2_o1v1o1v1
/g2_o1v1v1v1
/g2_v1v1v1v1
/w_bb_aa
/w_bb_bb
 Transferring MO TPDM to AO TPDM
 Transferring g2_o1o1o1o1
 Transferring g2_o1o1o1v1
 Transferring g2_o1o1v1v1
 Transferring g2_o1v1o1v1
 Transferring g2_o1v1v1v1
 Transferring g2_v1v1v1v1
 Adding separable TPDM
 Computing TPDM gradient
 --------------------------------------------------------
 2e gradient
  Atom          X               Y               Z
 --------------------------------------------------------
    1         -8.754605        5.457478       -0.000000  
    2         -1.795613       -2.078129        0.000000  
    3          8.751353       -5.456813        0.000000  
    4          1.798864        2.077465       -0.000000  
 --------------------------------------------------------
 --------------------------------------------------------
 Final gradient
  Atom          X               Y               Z
 --------------------------------------------------------
    1         -8.754605        5.457478       -0.000000  
    2         -1.795613       -2.078129        0.000000  
    3          8.751353       -5.456813        0.000000  
    4          1.798864        2.077465       -0.000000  
 --------------------------------------------------------
 Analytic gradient from two-electron contribution:   CPU 21.74 s  wall 25.78 s

 Total ccman2 time:   CPU 53.43 s  wall 58.19 s


 --------------------------------------------------------------

                    Orbital Energies (a.u.)
 --------------------------------------------------------------

 Alpha MOs
 -- Occupied --
-15.639 -15.638  -1.363  -0.944  -0.672  -0.653  -0.519  -0.414
 -- Virtual --
  0.052   0.060   0.098   0.152   0.174   0.199   0.218   0.241
  0.254   0.260   0.274   0.312   0.334   0.589   0.697   0.723
  0.904   0.958   0.967   0.988   1.039   1.093   1.251   1.400
  1.484   1.532   1.544   1.819   1.974   2.139   2.179   2.456
  2.480   2.560   2.777   2.852   2.951   3.053   3.059   3.210
  3.468   3.524   4.151   4.396   4.446   4.614   5.035   5.594
 36.723  37.069
 --------------------------------------------------------------

          Ground-State Mulliken Net Atomic Charges

     Atom                 Charge (a.u.)
  ----------------------------------------
      1 N                    -0.200714
      2 H                     0.200744
      3 N                    -0.200958
      4 H                     0.200928
  ----------------------------------------
  Sum of atomic charges =     0.000000

 -----------------------------------------------------------------
                    Cartesian Multipole Moments
 -----------------------------------------------------------------
    Charge (ESU x 10^10)
                 0.0000
    Dipole Moment (Debye)
         X      -0.0008      Y      -0.0002      Z      -0.0000
       Tot       0.0008
    Quadrupole Moments (Debye-Ang)
        XX     -11.2260     XY       3.7966     YY     -13.0957
        XZ       0.0000     YZ      -0.0000     ZZ     -12.3436
    Octopole Moments (Debye-Ang^2)
       XXX      -0.0052    XXY      -0.0012    XYY       0.0012
       YYY      -0.0025    XXZ       0.0000    XYZ      -0.0000
       YYZ      -0.0000    XZZ      -0.0009    YZZ      -0.0014
       ZZZ      -0.0000
    Hexadecapole Moments (Debye-Ang^3)
      XXXX     -42.6898   XXXY       6.5263   XXYY     -10.9842
      XYYY       4.9086   YYYY     -19.9671   XXXZ       0.0000
      XXYZ      -0.0000   XYYZ       0.0000   YYYZ      -0.0000
      XXZZ      -9.5544   XYZZ       1.0132   YYZZ      -5.3479
      XZZZ       0.0000   YZZZ      -0.0000   ZZZZ     -11.5867
 -----------------------------------------------------------------
 DrvMan completing analytic gradient of the correlated energy
 Correlated dipole moment
            1
    1  -0.0003141
    2  -0.0000806
    3  -0.0000000
 Energy read as -110.398767344
 Full Analytical Gradient: (in a.u., or Hartree/Bohr)
             1             2             3             4
    1   -0.00029907    0.00028612    0.00001028    0.00000267
    2   -0.00059170    0.00054375    0.00003493    0.00001302
    3    0.00000000   -0.00000000   -0.00000000    0.00000000
 Gradient time:  CPU 0.24 s  wall 2.32 s
 ----------------------------------------------------------------
             Standard Nuclear Orientation (Angstroms)
    I     Atom           X                Y                Z
 ----------------------------------------------------------------
    1      N       0.5946550039    -0.1880640827    -0.0000000000
    2      H       1.1697537932     0.6682286353     0.0000000000
    3      N      -0.5946550039     0.1880640827     0.0000000000
    4      H      -1.1697537932    -0.6692286353    -0.0000000000
 ----------------------------------------------------------------
 Nuclear Repulsion Energy =    32.2144749569 hartrees
 There are        8 alpha and        8 beta electrons

                       Distance Matrix (Angstroms)
             N (  1)   H (  2)   N (  3)
   H (  2)  1.031492
   N (  3)  1.247370  1.828578
   H (  4)  1.828841  2.694826  1.032322

 Requested basis set is 6-311++G(d,p)
 There are 22 shells and 58 basis functions
 A cutoff of  1.0D-14 yielded    253 shell pairs
 There are      1785 function pairs (      1914 Cartesian)
 Smallest overlap matrix eigenvalue = 2.81E-04
 Guess MOs from SCF MO coefficient file

 -----------------------------------------------------------------------
  General SCF calculation program by
  Eric Jon Sundstrom, Paul Horn, Yuezhi Mao, Dmitri Zuev, Alec White,
  David Stuck, Shaama M.S., Shane Yost, Joonho Lee, David Small,
  Daniel Levine, Susi Lehtola, Hugh Burton, Evgeny Epifanovsky
 -----------------------------------------------------------------------
 Hartree-Fock
 using 4 threads for integral computing
 -------------------------------------------------------
 OpenMP Integral computing Module                
 Release: version 2.0, May 2017, Q-Chem Inc. Pleasanton 
 -------------------------------------------------------
 A restricted SCF calculation will be
 performed using DIIS
 SCF converges when DIIS error is below 1.0e-08
 ---------------------------------------
  Cycle       Energy         DIIS error
 ---------------------------------------
    1    -110.0295890724      4.59e-05  
    2    -110.0295898107      1.11e-05  
    3    -110.0295898690      6.71e-06  
    4    -110.0295898874      1.69e-06  
    5    -110.0295898902      4.83e-07  
    6    -110.0295898905      1.27e-07  
    7    -110.0295898906      3.48e-08  
    8    -110.0295898906      9.93e-09  Convergence criterion met
 ---------------------------------------
 SCF time:   CPU 0.99s  wall 3.00s 
 SCF   energy in the final basis set =     -110.0295898906
 Total energy in the final basis set =     -110.0295898906


 ------------------------------------------------------------------------------

   CCMAN2: suite of methods based on coupled cluster
           and equation of motion theories.

   Components:
   * libvmm-1.3-trunk
     by Evgeny Epifanovsky, Ilya Kaliman.
   * libtensor-2.5-trunk
     by Evgeny Epifanovsky, Michael Wormit, Dmitry Zuev, Sam Manzer, 
        Ilya Kaliman.
   * libcc-2.5-trunk
     by Evgeny Epifanovsky, Arik Landau, Tomasz Kus, Kirill Khistyaev, 
        Dmitry Zuev, Prashant Manohar, Xintian Feng, Anna Krylov, 
        Matthew Goldey, Alec White, Thomas Jagau, Kaushik Nanda, 
        Anastasia Gunina, Alexander Kunitsa, Joonho Lee.

   CCMAN original authors:
   Anna I. Krylov, C. David Sherrill, Steven R. Gwaltney,
   Edward F. C. Byrd (2000)
   Sergey V. Levchenko, Lyudmila V. Slipchenko, Tao Wang,
   Ana-Maria C. Cristian (2003)
   Piotr A. Pieniazek, C. Melania Oana, Evgeny Epifanovsky (2007)
   Prashant Manohar (2009)

 ------------------------------------------------------------------------------


 Allocating and initializing 3808MB of RAM...
 Calculation will run on 4 cores.


 Alpha MOs, Restricted
 -- Occupied --                  
-15.639 -15.638  -1.363  -0.944  -0.672  -0.653  -0.519  -0.414
  1 A     2 A     3 A     4 A     5 A     6 A     7 A     8 A                  
 -- Virtual --                   
  0.052   0.060   0.098   0.152   0.174   0.199   0.218   0.241
  9 A    10 A    11 A    12 A    13 A    14 A    15 A    16 A                  
  0.254   0.260   0.274   0.312   0.334   0.589   0.697   0.723
 17 A    18 A    19 A    20 A    21 A    22 A    23 A    24 A                  
  0.904   0.958   0.967   0.988   1.039   1.093   1.251   1.399
 25 A    26 A    27 A    28 A    29 A    30 A    31 A    32 A                  
  1.484   1.532   1.545   1.819   1.974   2.140   2.180   2.457
 33 A    34 A    35 A    36 A    37 A    38 A    39 A    40 A                  
  2.481   2.560   2.778   2.852   2.951   3.053   3.059   3.210
 41 A    42 A    43 A    44 A    45 A    46 A    47 A    48 A                  
  3.469   3.524   4.151   4.396   4.446   4.615   5.036   5.596
 49 A    50 A    51 A    52 A    53 A    54 A    55 A    56 A                  
 36.724  37.069
 57 A    58 A                                                                  

 Beta MOs, Restricted
 -- Occupied --                  
-15.639 -15.638  -1.363  -0.944  -0.672  -0.653  -0.519  -0.414
  1 A     2 A     3 A     4 A     5 A     6 A     7 A     8 A                  
 -- Virtual --                   
  0.052   0.060   0.098   0.152   0.174   0.199   0.218   0.241
  9 A    10 A    11 A    12 A    13 A    14 A    15 A    16 A                  
  0.254   0.260   0.274   0.312   0.334   0.589   0.697   0.723
 17 A    18 A    19 A    20 A    21 A    22 A    23 A    24 A                  
  0.904   0.958   0.967   0.988   1.039   1.093   1.251   1.399
 25 A    26 A    27 A    28 A    29 A    30 A    31 A    32 A                  
  1.484   1.532   1.545   1.819   1.974   2.140   2.180   2.457
 33 A    34 A    35 A    36 A    37 A    38 A    39 A    40 A                  
  2.481   2.560   2.778   2.852   2.951   3.053   3.059   3.210
 41 A    42 A    43 A    44 A    45 A    46 A    47 A    48 A                  
  3.469   3.524   4.151   4.396   4.446   4.615   5.036   5.596
 49 A    50 A    51 A    52 A    53 A    54 A    55 A    56 A                  
 36.724  37.069
 57 A    58 A                                                                  

 Occupation and symmetry of molecular orbitals

 Point group: C1 (1 irreducible representation).

                           A     All 
 -------------------------------------
 All molecular orbitals:
  - Alpha                  58    58  
  - Beta                   58    58  
 -------------------------------------
 Alpha orbitals:
  - Frozen occupied        2     2   
  - Active occupied        6     6   
  - Active virtual         50    50  
  - Frozen virtual         0     0   
 -------------------------------------
 Beta orbitals:
  - Frozen occupied        2     2   
  - Active occupied        6     6   
  - Active virtual         50    50  
  - Frozen virtual         0     0   
 -------------------------------------

 Import integrals:   CPU 0.00 s  wall 0.00 s

 Import integrals:   CPU 1.58 s  wall 9.77 s

 MP2 amplitudes:   CPU 0.02 s  wall 0.34 s

Running a double precision version
           CCSD T amplitudes will be solved using DIIS.

           Start     Size      MaxIter   EConv     TConv     
           3         7         100       1.00e-07  1.00e-05  
 ------------------------------------------------------------------------------
           Energy (a.u.)   Ediff      Tdiff       Comment
 ------------------------------------------------------------------------------
          -110.38418798                           
     1    -110.38397304   2.15e-04   5.59e-01     
     2    -110.39601700   1.20e-02   7.12e-02     
     3    -110.39680348   7.86e-04   2.85e-02     
     4    -110.39837589   1.57e-03   1.11e-02     Switched to DIIS steps.
     5    -110.39876527   3.89e-04   7.28e-03     
     6    -110.39876784   2.57e-06   1.36e-03     
     7    -110.39876747   3.74e-07   2.44e-04     
     8    -110.39876770   2.36e-07   1.17e-04     
     9    -110.39876735   3.53e-07   4.30e-05     
    10    -110.39876736   9.13e-09   1.86e-05     
    11    -110.39876733   3.07e-08   8.14e-06     
 ------------------------------------------------------------------------------
          -110.39876733                           CCSD T converged.

End of double precision
 SCF energy                 = -110.02958989
 MP2 energy                 = -110.38418798
 CCSD correlation energy     =   -0.36917744
 CCSD total energy           = -110.39876733

 CCSD  T1^2 = 0.0043  T2^2 = 0.1353  Leading amplitudes:

 Amplitude    Orbitals with energies
 -0.0262       7 (A) A                   ->    26 (A) A                   
              -0.5193                          0.9581                     
 -0.0262       7 (A) B                   ->    26 (A) B                   
              -0.5193                          0.9581                     
  0.0178       7 (A) A                   ->    13 (A) A                   
              -0.5193                          0.1740                     
  0.0178       7 (A) B                   ->    13 (A) B                   
              -0.5193                          0.1740                     

 Amplitude    Orbitals with energies
 -0.1148       7 (A) A       7 (A) B     ->    11 (A) A      11 (A) B     
              -0.5193       -0.5193            0.0979        0.0979       
  0.1148       7 (A) A       7 (A) B     ->    11 (A) B      11 (A) A     
              -0.5193       -0.5193            0.0979        0.0979       
  0.1148       7 (A) B       7 (A) A     ->    11 (A) A      11 (A) B     
              -0.5193       -0.5193            0.0979        0.0979       
 -0.1148       7 (A) B       7 (A) A     ->    11 (A) B      11 (A) A     
              -0.5193       -0.5193            0.0979        0.0979       

 Computing CCSD intemediates for later calculations in double precision
 Finished.

Running a double precision version
           CCSD Lambda amplitudes will be solved using DIIS.
           Start     Size      MaxIter   EConv     LConv     
           3         7         100       1.00e-07  1.00e-05  
 ------------------------------------------------------------------------------
            Enorm      Ldiff       Comment
 ------------------------------------------------------------------------------
     1     3.09e-02   2.47e-02     
     2     5.54e-03   2.42e-03     
     3     2.32e-03   1.29e-03     
     4     7.25e-04   6.86e-04     Switched to DIIS steps.
     5     2.71e-04   2.21e-04     
     6     6.88e-05   7.48e-05     
     7     2.98e-05   8.51e-06     
     8     1.22e-05   4.16e-07     
     9     3.64e-06   2.23e-07     
    10     1.09e-06   6.08e-08     
    11     3.64e-07   4.58e-08     
    12     1.05e-07   2.66e-08     
    13     3.53e-08   5.83e-09     
 ------------------------------------------------------------------------------
                                   CCSD Lambda converged.

 Computing density matrices in double precision...
           Orbital response amplitudes will be solved using DIIS.
           Start     Size      MaxIter   EConv     LConv     
           3         7         100       1.00e-06  1.00e-06  
 ------------------------------------------------------------------------------
            Enorm      Ldiff       Comment
 ------------------------------------------------------------------------------
     1     4.68e-02   6.58e-03     
     2     3.44e-02   6.35e-03     
     3     2.96e-02   1.54e-03     
     4     7.40e-04   8.44e-03     Switched to DIIS steps.
     5     1.28e-04   1.41e-05     
     6     1.06e-04   3.25e-06     
     7     1.82e-05   4.89e-07     
     8     5.88e-07   1.45e-06     
     9     7.61e-08   9.26e-09     
 ------------------------------------------------------------------------------
                                   Orbital response converged.

 Computing density matrices... Done.
 CCSD calculation:   CPU 28.54 s  wall 10.58 s

Current path: /canmo/ccsd/grad/
/g1_bb_aa
/g1_bb_bb
/g1_o1o1
/g1_o1o2
/g1_o1v1
/g1_o2v1
/g1_v1v1
/g1p_bb_aa
/g1p_bb_bb
/g1s_bb_aa
/g1s_bb_bb
/g2_o1o1o1o1
/g2_o1o1o1v1
/g2_o1o1v1v1
/g2_o1v1o1v1
/g2_o1v1v1v1
/g2_v1v1v1v1
/w_bb_aa
/w_bb_bb
 Transferring MO TPDM to AO TPDM
 Transferring g2_o1o1o1o1
 Transferring g2_o1o1o1v1
 Transferring g2_o1o1v1v1
 Transferring g2_o1v1o1v1
 Transferring g2_o1v1v1v1
 Transferring g2_v1v1v1v1
 Adding separable TPDM
 Computing TPDM gradient
 --------------------------------------------------------
 2e gradient
  Atom          X               Y               Z
 --------------------------------------------------------
    1         -8.750826        5.456284       -0.000000  
    2         -1.801974       -2.076993        0.000000  
    3          8.754080       -5.456956        0.000000  
    4          1.798720        2.077666       -0.000000  
 --------------------------------------------------------
 --------------------------------------------------------
 Final gradient
  Atom          X               Y               Z
 --------------------------------------------------------
    1         -8.750826        5.456284       -0.000000  
    2         -1.801974       -2.076993        0.000000  
    3          8.754080       -5.456956        0.000000  
    4          1.798720        2.077666       -0.000000  
 --------------------------------------------------------
 Analytic gradient from two-electron contribution:   CPU 21.39 s  wall 20.70 s

 Total ccman2 time:   CPU 53.40 s  wall 49.68 s


 --------------------------------------------------------------

                    Orbital Energies (a.u.)
 --------------------------------------------------------------

 Alpha MOs
 -- Occupied --
-15.639 -15.638  -1.363  -0.944  -0.672  -0.653  -0.519  -0.414
 -- Virtual --
  0.052   0.060   0.098   0.152   0.174   0.199   0.218   0.241
  0.254   0.260   0.274   0.312   0.334   0.589   0.697   0.723
  0.904   0.958   0.967   0.988   1.039   1.093   1.251   1.399
  1.484   1.532   1.545   1.819   1.974   2.140   2.180   2.457
  2.481   2.560   2.778   2.852   2.951   3.053   3.059   3.210
  3.469   3.524   4.151   4.396   4.446   4.615   5.036   5.596
 36.724  37.069
 --------------------------------------------------------------

          Ground-State Mulliken Net Atomic Charges

     Atom                 Charge (a.u.)
  ----------------------------------------
      1 N                    -0.201190
      2 H                     0.201160
      3 N                    -0.200945
      4 H                     0.200976
  ----------------------------------------
  Sum of atomic charges =     0.000000

 -----------------------------------------------------------------
                    Cartesian Multipole Moments
 -----------------------------------------------------------------
    Charge (ESU x 10^10)
                 0.0000
    Dipole Moment (Debye)
         X       0.0008      Y       0.0002      Z      -0.0000
       Tot       0.0008
    Quadrupole Moments (Debye-Ang)
        XX     -11.2206     XY       3.7972     YY     -13.0990
        XZ       0.0000     YZ      -0.0000     ZZ     -12.3422
    Octopole Moments (Debye-Ang^2)
       XXX       0.0052    XXY       0.0012    XYY      -0.0012
       YYY       0.0025    XXZ      -0.0000    XYZ       0.0000
       YYZ      -0.0000    XZZ       0.0009    YZZ       0.0014
       ZZZ      -0.0000
    Hexadecapole Moments (Debye-Ang^3)
      XXXX     -42.6657   XXXY       6.5362   XXYY     -10.9836
      XYYY       4.9162   YYYY     -19.9615   XXXZ       0.0000
      XXYZ      -0.0000   XYYZ       0.0000   YYYZ      -0.0000
      XXZZ      -9.5511   XYZZ       1.0168   YYZZ      -5.3461
      XZZZ       0.0000   YZZZ      -0.0000   ZZZZ     -11.5859
 -----------------------------------------------------------------
 DrvMan completing analytic gradient of the correlated energy
 Correlated dipole moment
            1
    1   0.0003130
    2   0.0000798
    3  -0.0000000
 Energy read as -110.398767329
 Full Analytical Gradient: (in a.u., or Hartree/Bohr)
             1             2             3             4
    1    0.00032837   -0.00028687   -0.00003733   -0.00000417
    2    0.00060056   -0.00055290   -0.00004132   -0.00000634
    3    0.00000000   -0.00000000   -0.00000000    0.00000000
 Gradient time:  CPU 0.23 s  wall 5.80 s
 ----------------------------------------------------------------
             Standard Nuclear Orientation (Angstroms)
    I     Atom           X                Y                Z
 ----------------------------------------------------------------
    1      N       0.5946550039    -0.1880640827    -0.0000000000
    2      H       1.1697537932     0.6692286353     0.0010000000
    3      N      -0.5946550039     0.1880640827     0.0000000000
    4      H      -1.1697537932    -0.6692286353    -0.0000000000
 ----------------------------------------------------------------
 Nuclear Repulsion Energy =    32.2112572731 hartrees
 There are        8 alpha and        8 beta electrons

                       Distance Matrix (Angstroms)
             N (  1)   H (  2)   N (  3)
   H (  2)  1.032323
   N (  3)  1.247370  1.828841
   H (  4)  1.828841  2.695323  1.032322

 Requested basis set is 6-311++G(d,p)
 There are 22 shells and 58 basis functions
 A cutoff of  1.0D-14 yielded    253 shell pairs
 There are      1785 function pairs (      1914 Cartesian)
 Smallest overlap matrix eigenvalue = 2.81E-04
 Guess MOs from SCF MO coefficient file

 -----------------------------------------------------------------------
  General SCF calculation program by
  Eric Jon Sundstrom, Paul Horn, Yuezhi Mao, Dmitri Zuev, Alec White,
  David Stuck, Shaama M.S., Shane Yost, Joonho Lee, David Small,
  Daniel Levine, Susi Lehtola, Hugh Burton, Evgeny Epifanovsky
 -----------------------------------------------------------------------
 Hartree-Fock
 using 4 threads for integral computing
 -------------------------------------------------------
 OpenMP Integral computing Module                
 Release: version 2.0, May 2017, Q-Chem Inc. Pleasanton 
 -------------------------------------------------------
 A restricted SCF calculation will be
 performed using DIIS
 SCF converges when DIIS error is below 1.0e-08
 ---------------------------------------
  Cycle       Energy         DIIS error
 ---------------------------------------
    1    -110.0295626042      2.59e-05  
    2    -110.0295628719      6.52e-06  
    3    -110.0295629022      3.88e-06  
    4    -110.0295629112      1.49e-06  
    5    -110.0295629154      7.19e-07  
    6    -110.0295629170      3.83e-07  
    7    -110.0295629175      1.76e-07  
    8    -110.0295629176      5.75e-08  
    9    -110.0295629176      1.52e-08  
   10    -110.0295629176      3.88e-09  Convergence criterion met
 ---------------------------------------
 SCF time:   CPU 1.18s  wall 1.00s 
 SCF   energy in the final basis set =     -110.0295629176
 Total energy in the final basis set =     -110.0295629176


 ------------------------------------------------------------------------------

   CCMAN2: suite of methods based on coupled cluster
           and equation of motion theories.

   Components:
   * libvmm-1.3-trunk
     by Evgeny Epifanovsky, Ilya Kaliman.
   * libtensor-2.5-trunk
     by Evgeny Epifanovsky, Michael Wormit, Dmitry Zuev, Sam Manzer, 
        Ilya Kaliman.
   * libcc-2.5-trunk
     by Evgeny Epifanovsky, Arik Landau, Tomasz Kus, Kirill Khistyaev, 
        Dmitry Zuev, Prashant Manohar, Xintian Feng, Anna Krylov, 
        Matthew Goldey, Alec White, Thomas Jagau, Kaushik Nanda, 
        Anastasia Gunina, Alexander Kunitsa, Joonho Lee.

   CCMAN original authors:
   Anna I. Krylov, C. David Sherrill, Steven R. Gwaltney,
   Edward F. C. Byrd (2000)
   Sergey V. Levchenko, Lyudmila V. Slipchenko, Tao Wang,
   Ana-Maria C. Cristian (2003)
   Piotr A. Pieniazek, C. Melania Oana, Evgeny Epifanovsky (2007)
   Prashant Manohar (2009)

 ------------------------------------------------------------------------------


 Allocating and initializing 3808MB of RAM...
 Calculation will run on 4 cores.


 Alpha MOs, Restricted
 -- Occupied --                  
-15.639 -15.638  -1.363  -0.944  -0.672  -0.653  -0.519  -0.414
  1 A     2 A     3 A     4 A     5 A     6 A     7 A     8 A                  
 -- Virtual --                   
  0.052   0.060   0.098   0.152   0.174   0.199   0.218   0.241
  9 A    10 A    11 A    12 A    13 A    14 A    15 A    16 A                  
  0.254   0.260   0.274   0.312   0.334   0.589   0.697   0.723
 17 A    18 A    19 A    20 A    21 A    22 A    23 A    24 A                  
  0.904   0.958   0.967   0.988   1.039   1.093   1.251   1.399
 25 A    26 A    27 A    28 A    29 A    30 A    31 A    32 A                  
  1.484   1.532   1.545   1.819   1.974   2.140   2.180   2.456
 33 A    34 A    35 A    36 A    37 A    38 A    39 A    40 A                  
  2.481   2.560   2.777   2.852   2.951   3.053   3.059   3.210
 41 A    42 A    43 A    44 A    45 A    46 A    47 A    48 A                  
  3.469   3.524   4.151   4.396   4.446   4.615   5.036   5.595
 49 A    50 A    51 A    52 A    53 A    54 A    55 A    56 A                  
 36.723  37.069
 57 A    58 A                                                                  

 Beta MOs, Restricted
 -- Occupied --                  
-15.639 -15.638  -1.363  -0.944  -0.672  -0.653  -0.519  -0.414
  1 A     2 A     3 A     4 A     5 A     6 A     7 A     8 A                  
 -- Virtual --                   
  0.052   0.060   0.098   0.152   0.174   0.199   0.218   0.241
  9 A    10 A    11 A    12 A    13 A    14 A    15 A    16 A                  
  0.254   0.260   0.274   0.312   0.334   0.589   0.697   0.723
 17 A    18 A    19 A    20 A    21 A    22 A    23 A    24 A                  
  0.904   0.958   0.967   0.988   1.039   1.093   1.251   1.399
 25 A    26 A    27 A    28 A    29 A    30 A    31 A    32 A                  
  1.484   1.532   1.545   1.819   1.974   2.140   2.180   2.456
 33 A    34 A    35 A    36 A    37 A    38 A    39 A    40 A                  
  2.481   2.560   2.777   2.852   2.951   3.053   3.059   3.210
 41 A    42 A    43 A    44 A    45 A    46 A    47 A    48 A                  
  3.469   3.524   4.151   4.396   4.446   4.615   5.036   5.595
 49 A    50 A    51 A    52 A    53 A    54 A    55 A    56 A                  
 36.723  37.069
 57 A    58 A                                                                  

 Occupation and symmetry of molecular orbitals

 Point group: C1 (1 irreducible representation).

                           A     All 
 -------------------------------------
 All molecular orbitals:
  - Alpha                  58    58  
  - Beta                   58    58  
 -------------------------------------
 Alpha orbitals:
  - Frozen occupied        2     2   
  - Active occupied        6     6   
  - Active virtual         50    50  
  - Frozen virtual         0     0   
 -------------------------------------
 Beta orbitals:
  - Frozen occupied        2     2   
  - Active occupied        6     6   
  - Active virtual         50    50  
  - Frozen virtual         0     0   
 -------------------------------------

 Import integrals:   CPU 0.00 s  wall 0.07 s

 Import integrals:   CPU 1.56 s  wall 8.77 s

 MP2 amplitudes:   CPU 0.02 s  wall 0.23 s

Running a double precision version
           CCSD T amplitudes will be solved using DIIS.

           Start     Size      MaxIter   EConv     TConv     
           3         7         100       1.00e-07  1.00e-05  
 ------------------------------------------------------------------------------
           Energy (a.u.)   Ediff      Tdiff       Comment
 ------------------------------------------------------------------------------
          -110.38418860                           
     1    -110.38396819   2.20e-04   5.59e-01     
     2    -110.39601636   1.20e-02   7.12e-02     
     3    -110.39680295   7.87e-04   2.86e-02     
     4    -110.39837608   1.57e-03   1.11e-02     Switched to DIIS steps.
     5    -110.39876571   3.90e-04   7.29e-03     
     6    -110.39876830   2.60e-06   1.36e-03     
     7    -110.39876793   3.72e-07   2.44e-04     
     8    -110.39876817   2.38e-07   1.17e-04     
     9    -110.39876782   3.52e-07   4.30e-05     
    10    -110.39876783   9.03e-09   1.86e-05     
    11    -110.39876780   3.07e-08   8.14e-06     
 ------------------------------------------------------------------------------
          -110.39876780                           CCSD T converged.

End of double precision
 SCF energy                 = -110.02956292
 MP2 energy                 = -110.38418860
 CCSD correlation energy     =   -0.36920488
 CCSD total energy           = -110.39876780

 CCSD  T1^2 = 0.0043  T2^2 = 0.1353  Leading amplitudes:

 Amplitude    Orbitals with energies
  0.0262       7 (A) A                   ->    26 (A) A                   
              -0.5193                          0.9581                     
  0.0262       7 (A) B                   ->    26 (A) B                   
              -0.5193                          0.9581                     
 -0.0178       7 (A) A                   ->    13 (A) A                   
              -0.5193                          0.1740                     
 -0.0178       7 (A) B                   ->    13 (A) B                   
              -0.5193                          0.1740                     

 Amplitude    Orbitals with energies
 -0.1148       7 (A) A       7 (A) B     ->    11 (A) A      11 (A) B     
              -0.5193       -0.5193            0.0979        0.0979       
  0.1148       7 (A) A       7 (A) B     ->    11 (A) B      11 (A) A     
              -0.5193       -0.5193            0.0979        0.0979       
  0.1148       7 (A) B       7 (A) A     ->    11 (A) A      11 (A) B     
              -0.5193       -0.5193            0.0979        0.0979       
 -0.1148       7 (A) B       7 (A) A     ->    11 (A) B      11 (A) A     
              -0.5193       -0.5193            0.0979        0.0979       

 Computing CCSD intemediates for later calculations in double precision
 Finished.

Running a double precision version
           CCSD Lambda amplitudes will be solved using DIIS.
           Start     Size      MaxIter   EConv     LConv     
           3         7         100       1.00e-07  1.00e-05  
 ------------------------------------------------------------------------------
            Enorm      Ldiff       Comment
 ------------------------------------------------------------------------------
     1     3.09e-02   2.47e-02     
     2     5.54e-03   2.42e-03     
     3     2.32e-03   1.29e-03     
     4     7.25e-04   6.86e-04     Switched to DIIS steps.
     5     2.71e-04   2.21e-04     
     6     6.88e-05   7.48e-05     
     7     2.98e-05   8.52e-06     
     8     1.22e-05   4.17e-07     
     9     3.64e-06   2.23e-07     
    10     1.09e-06   6.09e-08     
    11     3.64e-07   4.58e-08     
    12     1.05e-07   2.66e-08     
    13     3.54e-08   5.85e-09     
 ------------------------------------------------------------------------------
                                   CCSD Lambda converged.

 Computing density matrices in double precision...
           Orbital response amplitudes will be solved using DIIS.
           Start     Size      MaxIter   EConv     LConv     
           3         7         100       1.00e-06  1.00e-06  
 ------------------------------------------------------------------------------
            Enorm      Ldiff       Comment
 ------------------------------------------------------------------------------
     1     4.68e-02   6.57e-03     
     2     3.44e-02   6.35e-03     
     3     2.96e-02   1.54e-03     
     4     7.38e-04   8.45e-03     Switched to DIIS steps.
     5     1.09e-04   1.42e-05     
     6     1.64e-05   3.58e-06     
     7     8.66e-07   2.35e-06     
     8     2.59e-07   2.51e-08     
 ------------------------------------------------------------------------------
                                   Orbital response converged.

 Computing density matrices... Done.
 CCSD calculation:   CPU 28.94 s  wall 10.21 s

Current path: /canmo/ccsd/grad/
/g1_bb_aa
/g1_bb_bb
/g1_o1o1
/g1_o1o2
/g1_o1v1
/g1_o2v1
/g1_v1v1
/g1p_bb_aa
/g1p_bb_bb
/g1s_bb_aa
/g1s_bb_bb
/g2_o1o1o1o1
/g2_o1o1o1v1
/g2_o1o1v1v1
/g2_o1v1o1v1
/g2_o1v1v1v1
/g2_v1v1v1v1
/w_bb_aa
/w_bb_bb
 Transferring MO TPDM to AO TPDM
 Transferring g2_o1o1o1o1
 Transferring g2_o1o1o1v1
 Transferring g2_o1o1v1v1
 Transferring g2_o1v1o1v1
 Transferring g2_o1v1v1v1
 Transferring g2_v1v1v1v1
 Adding separable TPDM
 Computing TPDM gradient
 --------------------------------------------------------
 2e gradient
  Atom          X               Y               Z
 --------------------------------------------------------
    1         -8.752716        5.456882        0.003568  
    2         -1.798790       -2.077563       -0.003548  
    3          8.752714       -5.456884        0.000981  
    4          1.798792        2.077565       -0.001001  
 --------------------------------------------------------
 --------------------------------------------------------
 Final gradient
  Atom          X               Y               Z
 --------------------------------------------------------
    1         -8.752716        5.456882        0.003568  
    2         -1.798790       -2.077563       -0.003548  
    3          8.752714       -5.456884        0.000981  
    4          1.798792        2.077565       -0.001001  
 --------------------------------------------------------
 Analytic gradient from two-electron contribution:   CPU 21.52 s  wall 19.13 s

 Total ccman2 time:   CPU 54.20 s  wall 46.16 s


 --------------------------------------------------------------

                    Orbital Energies (a.u.)
 --------------------------------------------------------------

 Alpha MOs
 -- Occupied --
-15.639 -15.638  -1.363  -0.944  -0.672  -0.653  -0.519  -0.414
 -- Virtual --
  0.052   0.060   0.098   0.152   0.174   0.199   0.218   0.241
  0.254   0.260   0.274   0.312   0.334   0.589   0.697   0.723
  0.904   0.958   0.967   0.988   1.039   1.093   1.251   1.399
  1.484   1.532   1.545   1.819   1.974   2.140   2.180   2.456
  2.481   2.560   2.777   2.852   2.951   3.053   3.059   3.210
  3.469   3.524   4.151   4.396   4.446   4.615   5.036   5.595
 36.723  37.069
 --------------------------------------------------------------

          Ground-State Mulliken Net Atomic Charges

     Atom                 Charge (a.u.)
  ----------------------------------------
      1 N                    -0.200952
      2 H                     0.200952
      3 N                    -0.200952
      4 H                     0.200952
  ----------------------------------------
  Sum of atomic charges =     0.000000

 -----------------------------------------------------------------
                    Cartesian Multipole Moments
 -----------------------------------------------------------------
    Charge (ESU x 10^10)
                 0.0000
    Dipole Moment (Debye)
         X      -0.0000      Y      -0.0000      Z       0.0010
       Tot       0.0010
    Quadrupole Moments (Debye-Ang)
        XX     -11.2233     XY       3.7969     YY     -13.0973
        XZ       0.0020     YZ       0.0002     ZZ     -12.3429
    Octopole Moments (Debye-Ang^2)
       XXX      -0.0000    XXY      -0.0000    XYY      -0.0000
       YYY      -0.0000    XXZ       0.0014    XYZ       0.0014
       YYZ       0.0000    XZZ       0.0000    YZZ       0.0000
       ZZZ      -0.0019
    Hexadecapole Moments (Debye-Ang^3)
      XXXX     -42.6777   XXXY       6.5313   XXYY     -10.9839
      XYYY       4.9124   YYYY     -19.9643   XXXZ       0.0010
      XXYZ      -0.0000   XYYZ       0.0005   YYYZ      -0.0011
      XXZZ      -9.5528   XYZZ       1.0150   YYZZ      -5.3470
      XZZZ      -0.0011   YZZZ      -0.0017   ZZZZ     -11.5863
 -----------------------------------------------------------------
 DrvMan completing analytic gradient of the correlated energy
 Correlated dipole moment
            1
    1  -0.0000004
    2  -0.0000002
    3   0.0003760
 Energy read as -110.398767797
 Full Analytical Gradient: (in a.u., or Hartree/Bohr)
             1             2             3             4
    1    0.00001324    0.00000092   -0.00001342   -0.00000074
    2    0.00000292   -0.00000307   -0.00000319    0.00000333
    3   -0.00006047    0.00006046   -0.00006047    0.00006047
 Gradient time:  CPU 0.23 s  wall 1.43 s
Dipole drv :
gprntSymmMtrx error report: 
 Final Hessian.
            1           2           3           4           5           6
    1   0.7934346  -0.0079583   0.0000000  -0.1160977  -0.1660138   0.0000000
    2  -0.0079583   0.4695612   0.0000000  -0.1077895  -0.3154594   0.0000000
    3   0.0000000   0.0000000   0.0319991   0.0000006   0.0000000  -0.0319985
    4  -0.1160977  -0.1077895   0.0000006   0.1784071   0.1516064   0.0000000
    5  -0.1660138  -0.3154594   0.0000000   0.1516064   0.2901623   0.0000000
    6   0.0000000   0.0000000  -0.0319985   0.0000000   0.0000000   0.0319966
    7  -0.6252338   0.1613747   0.0000000  -0.0521053   0.0125984   0.0000000
    8   0.1613747  -0.1742741   0.0000000  -0.0456282   0.0201729   0.0000000
    9   0.0000000   0.0000000   0.0319983   0.0000000   0.0000000  -0.0319986
   10  -0.0521053  -0.0456282   0.0000007  -0.0102020   0.0018103   0.0000003
   11   0.0125984   0.0201729   0.0000000   0.0018103   0.0051235   0.0000000
   12   0.0000000   0.0000000  -0.0319986   0.0000000   0.0000000   0.0320003
            7           8           9          10          11          12
    1  -0.6252338   0.1613747   0.0000000  -0.0521053   0.0125984   0.0000000
    2   0.1613747  -0.1742741   0.0000000  -0.0456282   0.0201729   0.0000000
    3   0.0000000   0.0000000   0.0319983   0.0000007   0.0000000  -0.0319986
    4  -0.0521053  -0.0456282   0.0000000  -0.0102020   0.0018103   0.0000000
    5   0.0125984   0.0201729   0.0000000   0.0018103   0.0051235   0.0000000
    6   0.0000000   0.0000000  -0.0319986   0.0000003   0.0000000   0.0320003
    7   0.7934346  -0.0079583   0.0000000  -0.1160977  -0.1660138   0.0000000
    8  -0.0079583   0.4695612   0.0000000  -0.1077895  -0.3154594   0.0000000
    9   0.0000000   0.0000000   0.0319991  -0.0000006   0.0000000  -0.0319985
   10  -0.1160977  -0.1077895  -0.0000006   0.1784071   0.1516064   0.0000000
   11  -0.1660138  -0.3154594   0.0000000   0.1516064   0.2901623   0.0000000
   12   0.0000000   0.0000000  -0.0319985   0.0000000   0.0000000   0.0319966
 ----------------------------------------------------------------
             Standard Nuclear Orientation (Angstroms)
    I     Atom           X                Y                Z
 ----------------------------------------------------------------
    1      N       0.5946550039    -0.1880640827    -0.0000000000
    2      H       1.1697537932     0.6692286353     0.0000000000
    3      N      -0.5946550039     0.1880640827     0.0000000000
    4      H      -1.1697537932    -0.6692286353    -0.0000000000
 ----------------------------------------------------------------
 Nuclear Repulsion Energy =    32.2112592729 hartrees
 There are        8 alpha and        8 beta electrons
 old dipole drv.
            1           2           3           4           5           6
    1  -0.1089716   0.1659564   0.0000000   0.1089431  -0.1659216   0.0000000
    2   0.0681359   0.0424191   0.0000000  -0.0681188  -0.0424300   0.0000000
    3  -0.0000000   0.0000000  -0.1989542  -0.0000000   0.0000000   0.1989510
            7           8           9          10          11          12
    1  -0.1089716   0.1659564   0.0000000   0.1089431  -0.1659216   0.0000000
    2   0.0681359   0.0424191   0.0000000  -0.0681188  -0.0424300   0.0000000
    3   0.0000000  -0.0000000  -0.1989542   0.0000000  -0.0000000   0.1989510
 New transposed dipole drv.
            1           2           3
    1  -0.1089716   0.0681359  -0.0000000
    2   0.1659564   0.0424191   0.0000000
    3   0.0000000   0.0000000  -0.1989542
    4   0.1089431  -0.0681188  -0.0000000
    5  -0.1659216  -0.0424300   0.0000000
    6   0.0000000   0.0000000   0.1989510
    7  -0.1089716   0.0681359   0.0000000
    8   0.1659564   0.0424191  -0.0000000
    9   0.0000000   0.0000000  -0.1989542
   10   0.1089431  -0.0681188   0.0000000
   11  -0.1659216  -0.0424300  -0.0000000
   12   0.0000000   0.0000000   0.1989510
FINAL TENSOR RESULT:
Order 2, Length 12
    Atom      X          Y          Z
     1 Order 1, Length 12
    Atom      X          Y          Z
     1    7.934345851931434e-01  -7.958286657632575e-03   0.000000000000000e+00
     2   -1.160977402926865e-01  -1.660138430309132e-01   0.000000000000000e+00
     3   -6.252337509676730e-01   1.613747267634167e-01   0.000000000000000e+00
     4   -5.210525776150221e-02   1.259837952953093e-02   0.000000000000000e+00

Order 1, Length 12
    Atom      X          Y          Z
     1   -7.958286657632575e-03   4.695612097358792e-01   0.000000000000000e+00
     2   -1.077894793274079e-01  -3.154594160927312e-01   0.000000000000000e+00
     3    1.613747267634167e-01  -1.742740637883817e-01   0.000000000000000e+00
     4   -4.562822396978541e-02   2.017293555290729e-02   0.000000000000000e+00

Order 1, Length 12
    Atom      X          Y          Z
     1    0.000000000000000e+00   0.000000000000000e+00   3.199910049823309e-02
     2    6.313353016241480e-07   0.000000000000000e+00  -3.199852621021960e-02
     3    0.000000000000000e+00   0.000000000000000e+00   3.199827116810986e-02
     4    6.676573022981327e-07   0.000000000000000e+00  -3.199859177430266e-02


     2 Order 1, Length 12
    Atom      X          Y          Z
     1   -1.160977402926865e-01  -1.077894793274079e-01   6.313353016241480e-07
     2    1.784071315194587e-01   1.516063789785274e-01   0.000000000000000e+00
     3   -5.210525776150221e-02  -4.562822396978541e-02   0.000000000000000e+00
     4   -1.020197000568077e-02   1.810347857585885e-03   0.000000000000000e+00

Order 1, Length 12
    Atom      X          Y          Z
     1   -1.660138430309132e-01  -3.154594160927312e-01   0.000000000000000e+00
     2    1.516063789785274e-01   2.901622736661847e-01   0.000000000000000e+00
     3    1.259837952953093e-02   2.017293555290729e-02   0.000000000000000e+00
     4    1.810347857585885e-03   5.123541093135064e-03   0.000000000000000e+00

Order 1, Length 12
    Atom      X          Y          Z
     1    0.000000000000000e+00   0.000000000000000e+00  -3.199852621021960e-02
     2    0.000000000000000e+00   0.000000000000000e+00   3.199655737319967e-02
     3    0.000000000000000e+00   0.000000000000000e+00  -3.199859177430266e-02
     4    3.116812855413448e-07   0.000000000000000e+00   3.200030692910452e-02


     3 Order 1, Length 12
    Atom      X          Y          Z
     1   -6.252337509676730e-01   1.613747267634167e-01   0.000000000000000e+00
     2   -5.210525776150221e-02   1.259837952953093e-02   0.000000000000000e+00
     3    7.934345851931434e-01  -7.958286657632575e-03   0.000000000000000e+00
     4   -1.160977402926865e-01  -1.660138430309132e-01   0.000000000000000e+00

Order 1, Length 12
    Atom      X          Y          Z
     1    1.613747267634167e-01  -1.742740637883817e-01   0.000000000000000e+00
     2   -4.562822396978541e-02   2.017293555290729e-02   0.000000000000000e+00
     3   -7.958286657632575e-03   4.695612097358792e-01   0.000000000000000e+00
     4   -1.077894793274079e-01  -3.154594160927312e-01   0.000000000000000e+00

Order 1, Length 12
    Atom      X          Y          Z
     1    0.000000000000000e+00   0.000000000000000e+00   3.199827116810986e-02
     2    0.000000000000000e+00   0.000000000000000e+00  -3.199859177430266e-02
     3    0.000000000000000e+00   0.000000000000000e+00   3.199910049823309e-02
     4   -6.313353016241480e-07   0.000000000000000e+00  -3.199852621021960e-02


     4 Order 1, Length 12
    Atom      X          Y          Z
     1   -5.210525776150221e-02  -4.562822396978541e-02   6.676573022981327e-07
     2   -1.020197000568077e-02   1.810347857585885e-03   3.116812855413448e-07
     3   -1.160977402926865e-01  -1.077894793274079e-01  -6.313353016241480e-07
     4    1.784071315194587e-01   1.516063789785274e-01   0.000000000000000e+00

Order 1, Length 12
    Atom      X          Y          Z
     1    1.259837952953093e-02   2.017293555290729e-02   0.000000000000000e+00
     2    1.810347857585885e-03   5.123541093135064e-03   0.000000000000000e+00
     3   -1.660138430309132e-01  -3.154594160927312e-01   0.000000000000000e+00
     4    1.516063789785274e-01   2.901622736661847e-01   0.000000000000000e+00

Order 1, Length 12
    Atom      X          Y          Z
     1    0.000000000000000e+00   0.000000000000000e+00  -3.199859177430266e-02
     2    0.000000000000000e+00   0.000000000000000e+00   3.200030692910452e-02
     3    0.000000000000000e+00   0.000000000000000e+00  -3.199852621021960e-02
     4    0.000000000000000e+00   0.000000000000000e+00   3.199655737319967e-02


 # Finishing finite difference calculation for IDERIV #
 ######################################################
 ######################################################
 Requested basis set is 6-311++G(d,p)
 There are 22 shells and 58 basis functions
 **********************************************************************
 **                                                                  **
 **                       VIBRATIONAL ANALYSIS                       **
 **                       --------------------                       **
 **                                                                  **
 **        VIBRATIONAL FREQUENCIES (CM**-1) AND NORMAL MODES         **
 **     FORCE CONSTANTS (mDYN/ANGSTROM) AND REDUCED MASSES (AMU)     **
 **                  INFRARED INTENSITIES (KM/MOL)                   **
 **                                                                  **
 **********************************************************************


 Mode:                 1                      2                      3
 Frequency:      1341.17                1358.80                1616.23
 Force Cnst:      1.1391                 1.1692                 2.2055
 Red. Mass:       1.0748                 1.0748                 1.4330
 IR Active:          YES                    YES                    YES
 IR Intens:       82.086                 71.543                  0.000
 Raman Active:       YES                    YES                    YES
               X      Y      Z        X      Y      Z        X      Y      Z
 N          0.000 -0.000 -0.051   -0.042  0.028 -0.000    0.056 -0.115 -0.000
 H         -0.000  0.000  0.705    0.586 -0.392  0.000   -0.608  0.338  0.000
 N          0.000 -0.000 -0.051   -0.042  0.028 -0.000   -0.056  0.115 -0.000
 H         -0.000  0.000  0.705    0.586 -0.392  0.000    0.608 -0.338  0.000
 TransDip  -0.000  0.000  0.290    0.267 -0.048  0.000    0.000 -0.000  0.000

 Mode:                 4                      5                      6
 Frequency:      1642.88                3316.57                3343.77
 Force Cnst:      8.1835                 6.9528                 7.0803
 Red. Mass:       5.1461                 1.0728                 1.0748
 IR Active:          YES                    YES                    YES
 IR Intens:        0.000                  0.000                 23.523
 Raman Active:       YES                    YES                    YES
               X      Y      Z        X      Y      Z        X      Y      Z
 N          0.395 -0.055  0.000   -0.028 -0.042  0.000   -0.028 -0.042 -0.000
 H          0.558 -0.173 -0.000    0.397  0.583 -0.000    0.392  0.586  0.000
 N         -0.395  0.055  0.000    0.028  0.042  0.000   -0.028 -0.042 -0.000
 H         -0.558  0.173 -0.000   -0.397 -0.583 -0.000    0.392  0.586  0.000
 TransDip  -0.000  0.000 -0.000   -0.000 -0.000 -0.000   -0.113 -0.107  0.000

 STANDARD THERMODYNAMIC QUANTITIES AT   298.15 K  AND     1.00 ATM

   This Molecule has  0 Imaginary Frequencies
   Zero point vibrational energy:       18.040 kcal/mol

   Atom    1 Element N  Has Mass   14.00307
   Atom    2 Element H  Has Mass    1.00783
   Atom    3 Element N  Has Mass   14.00307
   Atom    4 Element H  Has Mass    1.00783
   Molecular Mass:    30.021800 amu
   Principal axes and moments of inertia in amu*Bohr^2:
                             1           2           3
    Eigenvalues --        5.97606    45.99981    51.97587
          X               0.99015     0.14004     0.00000
          Y              -0.14004     0.99015    -0.00000
          Z              -0.00000     0.00000     1.00000
   Rotational Symmetry Number is   2
   The Molecule is an Asymmetric Top
   Translational Enthalpy:        0.889 kcal/mol
   Rotational Enthalpy:           0.889 kcal/mol
   Vibrational Enthalpy:         18.055 kcal/mol
   gas constant (RT):             0.592 kcal/mol
   Translational Entropy:        36.131  cal/mol.K
   Rotational Entropy:           15.931  cal/mol.K
   Vibrational Entropy:           0.058  cal/mol.K

   Total Enthalpy:               20.425 kcal/mol
   Total Entropy:                52.120  cal/mol.K

 ======================================================================

 STANDARD THERMODYNAMIC QUANTITIES FOR ANHARMONIC VIBRATION -- TOSH

   Zero point vibrational energy: ************ kcal/mol

   Vibrational Enthalpy:   ************ kcal/mol
   Vibrational Entropy:             NaN  cal/mol.K

   Total Enthalpy:         ************ kcal/mol
   Total Entropy:                   NaN  cal/mol.K

 ======================================================================

 STANDARD THERMODYNAMIC QUANTITIES FOR ANHARMONIC VIBRATION -- VPT2

   Zero point vibrational energy: ************ kcal/mol

   Vibrational Enthalpy:   ************ kcal/mol
   Vibrational Entropy:             NaN  cal/mol.K

   Total Enthalpy:         ************ kcal/mol
   Total Entropy:                   NaN  cal/mol.K

 ======================================================================

Archival summary:
1\1\TWL02\FREQ\ProcedureUnspecified\BasisUnspecified\22\taweetha\ThuNov110:39:222018ThuNov110:39:222018\0\\#,FREQ,ProcedureUnspecified,BasisUnspecified,\\0,1\N\H,1,1.03232\N,1,1.24737,2,106.305\H,3,1.03232,1,106.305,2,-180,0\\HF=-110.029563\\@

 Total job time:  800.30s(wall), 619.53s(cpu) 
 Thu Nov  1 10:39:22 2018

        *************************************************************
        *                                                           *
        *  Thank you very much for using Q-Chem.  Have a nice day.  *
        *                                                           *
        *************************************************************
