# Supplementary material for: Geometric and energetic data from ab initio calculations of haloethene, haloimine, halomethylenephosphine, haloiminophosphine, halodiazene, halodiphosphene and halocyclopropane
Source: Data Brief. 2019 Nov 2;27:104738. doi: 10.1016/j.dib.2019.104738 (PMC6861602; doi:10.1016/j.dib.2019.104738)
Supplement: Multimedia component 6 [file mmc6.zip › NN/CCSD/HENNEI.out]

Q-Chem Developer Version!
                  Welcome to Q-Chem
     A Quantum Leap Into The Future Of Chemistry


 Q-Chem 5.1, Q-Chem, Inc., Pleasanton, CA (2018)

 Yihan Shao,  Zhengting Gan,  E. Epifanovsky,  A. T. B. Gilbert,  M. Wormit,  
 J. Kussmann,  A. W. Lange,  A. Behn,  Jia Deng,  Xintian Feng,  D. Ghosh,  
 M. Goldey,  P. R. Horn,  L. D. Jacobson,  I. Kaliman,  T. Kus,  A. Landau,  
 Jie Liu,  E. I. Proynov,  R. M. Richard,  R. P. Steele,  E. J. Sundstrom,  
 H. L. Woodcock III,  P. M. Zimmerman,  D. Zuev,  B. Albrecht,  E. Alguire,  
 S. A. Baeppler,  D. Barton,  Z. Benda,  Y. A. Bernard,  E. J. Berquist,  
 K. B. Bravaya,  H. Burton,  D. Casanova,  Chun-Min Chang,  Yunqing Chen,  
 A. Chien,  K. D. Closser,  M. P. Coons,  S. Coriani,  S. Dasgupta,  
 A. L. Dempwolff,  M. Diedenhofen,  Hainam Do,  R. G. Edgar,  Po-Tung Fang,  
 S. Faraji,  S. Fatehi,  Qingguo Feng,  K. D. Fenk,  J. Fosso-Tande,  
 Qinghui Ge,  A. Ghysels,  G. Gidofalvi,  J. Gomes,  J. Gonthier,  A. Gunina,  
 D. Hait,  M. W. D. Hanson-Heine,  P. H. P. Harbach,  A. W. Hauser,  
 J. E. Herr,  E. G. Hohenstein,  Z. C. Holden,  Kerwin Hui,  B. C. Huynh,  
 T.-C. Jagau,  Hyunjun Ji,  B. Kaduk,  K. Khistyaev,  Jaehoon Kim,  
 P. Klunzinger,  K. Koh,  D. Kosenkov,  L. Koulias,  T. Kowalczyk,  
 C. M. Krauter,  A. Kunitsa,  Ka Un Lao,  A. Laurent,  K. V. Lawler,  
 Joonho Lee,  D. Lefrancois,  S. Lehtola,  D. S. Levine,  Yi-Pei Li,  
 You-Sheng Lin,  Fenglai Liu,  E. Livshits,  A. Luenser,  P. Manohar,  
 E. Mansoor,  S. F. Manzer,  Shan-Ping Mao,  Yuezhi Mao,  N. Mardirossian,  
 A. V. Marenich,  T. Markovich,  L. A. Martinez-Martinez,  S. A. Maurer,  
 N. J. Mayhall,  S. C. McKenzie,  J.-M. Mewes,  A. F. Morrison,  
 J. W. Mullinax,  K. Nanda,  T. S. Nguyen-Beck,  R. Olivares-Amaya,  
 J. A. Parkhill,  T. M. Perrine,  F. Plasser,  P. Pokhilko,  S. Prager,  
 A. Prociuk,  E. Ramos,  D. R. Rehn,  F. Rob,  M. Schneider,  N. Sergueev,  
 S. M. Sharada,  S. Sharma,  D. W. Small,  T. Stauch,  T. Stein,  
 Yu-Chuan Su,  A. J. W. Thom,  A. Tkatchenko,  T. Tsuchimochi,  N. M. Tubman,  
 L. Vogt,  M. L. Vidal,  O. Vydrov,  M. A. Watson,  J. Wenzel,  
 M. de Wergifosse,  T. A. Wesolowski,  A. White,  J. Witte,  A. Yamada,  
 Jun Yang,  K. Yao,  S. Yeganeh,  S. R. Yost,  Zhi-Qiang You,  A. Zech,  
 Igor Ying Zhang,  Xing Zhang,  Yan Zhao,  Ying Zhu,  B. R. Brooks,  
 G. K. L. Chan,  C. J. Cramer,  M. S. Gordon,  W. J. Hehre,  A. Klamt,  
 M. W. Schmidt,  C. D. Sherrill,  D. G. Truhlar,  A. Aspuru-Guzik,  R. Baer,  
 A. T. Bell,  N. A. Besley,  Jeng-Da Chai,  A. E. DePrince, III,  
 R. A. DiStasio Jr.,  A. Dreuw,  B. D. Dunietz,  T. R. Furlani,  
 Chao-Ping Hsu,  Yousung Jung,  Jing Kong,  D. S. Lambrecht,  WanZhen Liang,  
 C. Ochsenfeld,  V. A. Rassolov,  L. V. Slipchenko,  J. E. Subotnik,  
 T. Van Voorhis,  J. M. Herbert,  A. I. Krylov,  P. M. W. Gill,  M. Head-Gordon

 Contributors to earlier versions of Q-Chem not listed above: 
 R. D. Adamson,  B. Austin,  J. Baker,  G. J. O. Beran,  K. Brandhorst,  
 S. T. Brown,  E. F. C. Byrd,  A. K. Chakraborty,  C.-L. Cheng,  
 Siu Hung Chien,  D. M. Chipman,  D. L. Crittenden,  H. Dachsel,  
 R. J. Doerksen,  A. D. Dutoi,  L. Fusti-Molnar,  W. A. Goddard III,  
 A. Golubeva-Zadorozhnaya,  S. R. Gwaltney,  G. Hawkins,  A. Heyden,  
 S. Hirata,  G. Kedziora,  F. J. Keil,  C. Kelley,  Jihan Kim,  R. A. King,  
 R. Z. Khaliullin,  P. P. Korambath,  W. Kurlancheek,  A. M. Lee,  M. S. Lee,  
 S. V. Levchenko,  Ching Yeh Lin,  D. Liotard,  R. C. Lochan,  I. Lotan,  
 P. E. Maslen,  N. Nair,  D. P. O'Neill,  D. Neuhauser,  E. Neuscamman,  
 C. M. Oana,  R. Olson,  B. Peters,  R. Peverati,  P. A. Pieniazek,  
 Y. M. Rhee,  J. Ritchie,  M. A. Rohrdanz,  E. Rosta,  N. J. Russ,  
 H. F. Schaefer III,  N. E. Schultz,  N. Shenvi,  A. C. Simmonett,  A. Sodt,  
 D. Stuck,  K. S. Thanthiriwatte,  V. Vanovschi,  Tao Wang,  A. Warshel,  
 C. F. Williams,  Q. Wu,  X. Xu,  W. Zhang

 Please cite Q-Chem as follows:
 Y. Shao et al., Mol. Phys. 113, 184-215 (2015)
 DOI: 10.1080/00268976.2014.952696

 Q-Chem 5.1.1 for Intel X86 EM64T Linux

 Parts of Q-Chem use Armadillo 8.300.2 (Tropical Shenanigans).
 http://arma.sourceforge.net/

 Q-Chem begins on Thu Nov  1 15:33:52 2018  

Host: 
0

     Scratch files written to /scratch/taweetham/qchem29973//
Input Ideriv = 1
Curr. Ideriv = -1
Max.  Ideriv = 1

Checking the input file for inconsistencies... 	...done.

--------------------------------------------------------------
User input:
--------------------------------------------------------------
../CCSD/H=I_t.inp
$molecule
0 1
I 
N  1 2.272680
N  2 1.196488 1 114.360355
H  3 1.040966 2 107.845037 1 -180.000000 0
$end

$rem
   JOB_TYPE	OPTIMIZATION
   BASIS	6-311++G**
   METHOD	ccsd
   MEM_TOTAL	4000
   N_FROZEN_CORE      FC
$end

--------------------------------------------------------------
 ----------------------------------------------------------------
             Standard Nuclear Orientation (Angstroms)
    I     Atom           X                Y                Z
 ----------------------------------------------------------------
    1      I       0.5880751824    -0.0181715389    -0.0000000000
    2      N      -1.6153082300     0.5387628561     0.0000000000
    3      N      -2.3608830844    -0.3970264741    -0.0000000000
    4      H      -3.3346454660    -0.0290631100    -0.0000000000
 ----------------------------------------------------------------
 Molecular Point Group                 Cs    NOp =  2
 Largest Abelian Subgroup              Cs    NOp =  2
 Nuclear Repulsion Energy =   186.8417072727 hartrees
 There are       34 alpha and       34 beta electrons
 Requested basis set is 6-311++G(d,p)
 There are 41 shells and 113 basis functions
 Total memory of 4000MB is distributed as follows: 
   QALLOC including MEM_STATIC uses 192MB
   MEM_STATIC is set to 192MB
   CCMAN JOB total memory use is  3808MB
 Warning: actual memory use might exceed 4000MB

 Total QAlloc Memory Limit    192 MB
 Mega-Array Size       188 MB
 MEM_STATIC part       192 MB
 A cutoff of  1.0D-14 yielded    786 shell pairs
 There are      6235 function pairs (      7063 Cartesian)

 -------------------------------------------------------
 OpenMP Integral Computing Module                       
 Release: version 1.0, May 2013, Q-Chem Inc. Pittsburgh 
 -------------------------------------------------------
 Integral Job Info:
 Integral job number is                      11
 Integral operator is                         1
 short-range coefficients                     0
 long-range coefficients              100000000
 Omega coefficients                           0
 if combine SR and LR in K                    0
 Integral screening is                        0
 Integral computing path is                   2
 max size of driver memory is            800000
 size of driver memory is                593474
 size of scratch memory is             11861008
 max col of scratch BK array               1296
 max len of scratch array in speh3          155
 max len of scratch index in speh4           18
 max int batch size is                      520
 min int batch size is                       52
 fixed nKL is                                52
 max L of basis functions is                  2
 order of int derivative is                   0
 number of shells is                         41
 number of basis is                         120
 number of cartesian basis is               120
 number of contracted shell pairs           786
 number of primitive shell pairs           1721
 maxK2 (contraction) of shell pair           36
 max number of K2 of shell pair               1
 max number of CS2 of shell pair             97
 max number of PS2 of shell pair             97
 mem total for path MDJ                  517564
 -------------------------------------------------------
 Smallest overlap matrix eigenvalue = 2.26E-04

 Scale SEOQF with 1.000000e-01/1.000000e-01/1.000000e-01

 Standard Electronic Orientation quadrupole field applied
 Nucleus-field energy     =     0.0000000033 hartrees
 Guess from superposition of atomic densities
 Warning:  Energy on first SCF cycle will be non-variational
 SAD guess density has 68.000000 electrons

 -----------------------------------------------------------------------
  General SCF calculation program by
  Eric Jon Sundstrom, Paul Horn, Yuezhi Mao, Dmitri Zuev, Alec White,
  David Stuck, Shaama M.S., Shane Yost, Joonho Lee, David Small,
  Daniel Levine, Susi Lehtola, Hugh Burton, Evgeny Epifanovsky
 -----------------------------------------------------------------------
 Hartree-Fock
 using 4 threads for integral computing
 -------------------------------------------------------
 OpenMP Integral computing Module                
 Release: version 2.0, May 2017, Q-Chem Inc. Pleasanton 
 -------------------------------------------------------
 A restricted SCF calculation will be
 performed using DIIS
 SCF converges when DIIS error is below 1.0e-08
 ---------------------------------------
  Cycle       Energy         DIIS error
 ---------------------------------------
    1   -7026.4544249272      4.42e-02  
    2   -7026.1425511797      6.36e-03  
    3   -7026.1901107060      5.23e-03  
    4   -7026.2323405513      8.94e-04  
    5   -7026.2351526835      5.34e-04  
    6   -7026.2363077748      2.39e-04  
    7   -7026.2367307133      1.35e-04  
    8   -7026.2368171710      4.50e-05  
    9   -7026.2368284716      1.02e-05  
   10   -7026.2368290371      2.59e-06  
   11   -7026.2368290941      1.01e-06  
   12   -7026.2368291045      4.46e-07  
   13   -7026.2368291064      1.32e-07  
   14   -7026.2368291067      2.06e-08  
   15   -7026.2368291067      4.85e-09  Convergence criterion met
 ---------------------------------------
 SCF time:   CPU 7.97s  wall 4.00s 
 SCF   energy in the final basis set =    -7026.2368291067
 Total energy in the final basis set =    -7026.2368291067


 ------------------------------------------------------------------------------

   CCMAN2: suite of methods based on coupled cluster
           and equation of motion theories.

   Components:
   * libvmm-1.3-trunk
     by Evgeny Epifanovsky, Ilya Kaliman.
   * libtensor-2.5-trunk
     by Evgeny Epifanovsky, Michael Wormit, Dmitry Zuev, Sam Manzer, 
        Ilya Kaliman.
   * libcc-2.5-trunk
     by Evgeny Epifanovsky, Arik Landau, Tomasz Kus, Kirill Khistyaev, 
        Dmitry Zuev, Prashant Manohar, Xintian Feng, Anna Krylov, 
        Matthew Goldey, Alec White, Thomas Jagau, Kaushik Nanda, 
        Anastasia Gunina, Alexander Kunitsa, Joonho Lee.

   CCMAN original authors:
   Anna I. Krylov, C. David Sherrill, Steven R. Gwaltney,
   Edward F. C. Byrd (2000)
   Sergey V. Levchenko, Lyudmila V. Slipchenko, Tao Wang,
   Ana-Maria C. Cristian (2003)
   Piotr A. Pieniazek, C. Melania Oana, Evgeny Epifanovsky (2007)
   Prashant Manohar (2009)

 ------------------------------------------------------------------------------


 Allocating and initializing 3808MB of RAM...
 Calculation will run on 4 cores.


 Alpha MOs, Restricted
 -- Occupied --                  
******* -180.87 -169.67 -169.67 -169.67  -37.92  -33.11  -33.11
  1 A'    2 A'    3 A'    1 A"    4 A'    5 A'    6 A'    2 A"                 
-33.105 -24.294 -24.293 -24.293 -24.288 -24.288 -15.722 -15.679
  7 A'    8 A'    3 A"    9 A'    4 A"   10 A'   11 A'   12 A'                 
 -7.238  -5.472  -5.460  -5.459  -2.395  -2.390  -2.389  -2.376
 13 A'   14 A'    5 A"   15 A'   16 A'    6 A"   17 A'    7 A"                 
 -2.376  -1.436  -0.945  -0.813  -0.711  -0.624  -0.592  -0.381
 18 A'   19 A'   20 A'   21 A'   22 A'   23 A'    8 A"   24 A'                 
 -0.374  -0.368
  9 A"   25 A'                                                                 
 -- Virtual --                   
  0.019   0.040   0.079   0.145   0.168   0.180   0.215   0.223
 26 A'   27 A'   10 A"   28 A'   11 A"   29 A'   30 A'   31 A'                 
  0.231   0.247   0.267   0.302   0.336   0.341   0.348   0.559
 32 A'   12 A"   33 A'   34 A'   13 A"   35 A'   36 A'   37 A'                 
  0.576   0.591   0.609   0.616   0.653   0.721   0.794   0.880
 38 A'   14 A"   15 A"   39 A'   40 A'   41 A'   42 A'   43 A'                 
  0.927   0.981   1.027   1.028   1.118   1.234   1.433   1.462
 16 A"   44 A'   17 A"   45 A'   46 A'   47 A'   48 A'   18 A"                 
  1.540   1.551   1.578   1.663   1.928   2.057   2.159   2.256
 19 A"   49 A'   50 A'   51 A'   20 A"   52 A'   21 A"   53 A'                 
  2.368   2.652   2.692   2.860   3.069   3.075   3.329   3.441
 54 A'   22 A"   55 A'   56 A'   57 A'   23 A"   58 A'   59 A'                 
  4.111   4.246   4.369   4.467   4.493   4.509   4.515   4.548
 24 A"   60 A'   25 A"   61 A'   26 A"   62 A'   27 A"   63 A'                 
  4.687   4.785   4.870   5.376   6.534   6.548   6.580  28.911
 64 A'   65 A'   66 A'   67 A'   28 A"   68 A'   69 A'   70 A'                 
 29.532  29.542  29.566  29.885  29.892  29.892  29.908  29.981
 29 A"   71 A'   72 A'   30 A"   73 A'   31 A"   74 A'   75 A'                 
 36.589  37.176 130.593 130.601 130.627 154.3051912.224
 76 A'   77 A'   32 A"   78 A'   79 A'   80 A'   81 A'                         

 Beta MOs, Restricted
 -- Occupied --                  
******* -180.87 -169.67 -169.67 -169.67  -37.92  -33.11  -33.11
  1 A'    2 A'    3 A'    1 A"    4 A'    5 A'    6 A'    2 A"                 
-33.105 -24.294 -24.293 -24.293 -24.288 -24.288 -15.722 -15.679
  7 A'    8 A'    3 A"    9 A'    4 A"   10 A'   11 A'   12 A'                 
 -7.238  -5.472  -5.460  -5.459  -2.395  -2.390  -2.389  -2.376
 13 A'   14 A'    5 A"   15 A'   16 A'    6 A"   17 A'    7 A"                 
 -2.376  -1.436  -0.945  -0.813  -0.711  -0.624  -0.592  -0.381
 18 A'   19 A'   20 A'   21 A'   22 A'   23 A'    8 A"   24 A'                 
 -0.374  -0.368
  9 A"   25 A'                                                                 
 -- Virtual --                   
  0.019   0.040   0.079   0.145   0.168   0.180   0.215   0.223
 26 A'   27 A'   10 A"   28 A'   11 A"   29 A'   30 A'   31 A'                 
  0.231   0.247   0.267   0.302   0.336   0.341   0.348   0.559
 32 A'   12 A"   33 A'   34 A'   13 A"   35 A'   36 A'   37 A'                 
  0.576   0.591   0.609   0.616   0.653   0.721   0.794   0.880
 38 A'   14 A"   15 A"   39 A'   40 A'   41 A'   42 A'   43 A'                 
  0.927   0.981   1.027   1.028   1.118   1.234   1.433   1.462
 16 A"   44 A'   17 A"   45 A'   46 A'   47 A'   48 A'   18 A"                 
  1.540   1.551   1.578   1.663   1.928   2.057   2.159   2.256
 19 A"   49 A'   50 A'   51 A'   20 A"   52 A'   21 A"   53 A'                 
  2.368   2.652   2.692   2.860   3.069   3.075   3.329   3.441
 54 A'   22 A"   55 A'   56 A'   57 A'   23 A"   58 A'   59 A'                 
  4.111   4.246   4.369   4.467   4.493   4.509   4.515   4.548
 24 A"   60 A'   25 A"   61 A'   26 A"   62 A'   27 A"   63 A'                 
  4.687   4.785   4.870   5.376   6.534   6.548   6.580  28.911
 64 A'   65 A'   66 A'   67 A'   28 A"   68 A'   69 A'   70 A'                 
 29.532  29.542  29.566  29.885  29.892  29.892  29.908  29.981
 29 A"   71 A'   72 A'   30 A"   73 A'   31 A"   74 A'   75 A'                 
 36.589  37.176 130.593 130.601 130.627 154.3051912.224
 76 A'   77 A'   32 A"   78 A'   79 A'   80 A'   81 A'                         

 Occupation and symmetry of molecular orbitals

 Point group: Cs (2 irreducible representations).

                           A'   A"    All 
 ------------------------------------------
 All molecular orbitals:
  - Alpha                  81   32    113 
  - Beta                   81   32    113 
 ------------------------------------------
 Alpha orbitals:
  - Frozen occupied        15   5     20  
  - Active occupied        10   4     14  
  - Active virtual         56   23    79  
  - Frozen virtual         0    0     0   
 ------------------------------------------
 Beta orbitals:
  - Frozen occupied        15   5     20  
  - Active occupied        10   4     14  
  - Active virtual         56   23    79  
  - Frozen virtual         0    0     0   
 ------------------------------------------

 Import integrals:   CPU 0.00 s  wall 0.08 s

 Import integrals:   CPU 25.45 s  wall 32.20 s

 MP2 amplitudes:   CPU 0.15 s  wall 0.50 s

Running a double precision version
           CCSD T amplitudes will be solved using DIIS.

           Start     Size      MaxIter   EConv     TConv     
           3         7         100       1.00e-07  1.00e-05  
 ------------------------------------------------------------------------------
           Energy (a.u.)   Ediff      Tdiff       Comment
 ------------------------------------------------------------------------------
         -7026.80033415                           
     1   -7026.78731968   1.30e-02   7.15e-01     
     2   -7026.80724945   1.99e-02   9.31e-02     
     3   -7026.80677669   4.73e-04   4.39e-02     
     4   -7026.80907441   2.30e-03   1.26e-02     Switched to DIIS steps.
     5   -7026.80993984   8.65e-04   1.27e-02     
     6   -7026.80999872   5.89e-05   2.48e-03     
     7   -7026.81001170   1.30e-05   1.56e-03     
     8   -7026.81002400   1.23e-05   7.04e-04     
     9   -7026.81002913   5.13e-06   4.63e-04     
    10   -7026.81002864   4.86e-07   1.11e-04     
    11   -7026.81002878   1.41e-07   5.37e-05     
    12   -7026.81002863   1.50e-07   2.53e-05     
    13   -7026.81002866   2.16e-08   6.45e-06     
 ------------------------------------------------------------------------------
         -7026.81002866                           CCSD T converged.

End of double precision
 SCF energy                 = -7026.23682911
 MP2 energy                 = -7026.80033415
 CCSD correlation energy     =    -0.57319955
 CCSD total energy           = -7026.81002866

 CCSD  T1^2 = 0.0122  T2^2 = 0.2258  Leading amplitudes:

 Amplitude    Orbitals with energies
 -0.0332       23 (A') A                 ->    26 (A') A                  
              -0.6243                          0.0192                     
 -0.0332       23 (A') B                 ->    26 (A') B                  
              -0.6243                          0.0192                     
 -0.0277       9 (A") A                  ->    10 (A") A                  
              -0.3735                          0.0793                     
 -0.0277       9 (A") B                  ->    10 (A") B                  
              -0.3735                          0.0793                     

 Amplitude    Orbitals with energies
 -0.1014       8 (A") A      8 (A") B    ->    10 (A") A     10 (A") B    
              -0.5921       -0.5921            0.0793        0.0793       
  0.1014       8 (A") A      8 (A") B    ->    10 (A") B     10 (A") A    
              -0.5921       -0.5921            0.0793        0.0793       
  0.1014       8 (A") B      8 (A") A    ->    10 (A") A     10 (A") B    
              -0.5921       -0.5921            0.0793        0.0793       
 -0.1014       8 (A") B      8 (A") A    ->    10 (A") B     10 (A") A    
              -0.5921       -0.5921            0.0793        0.0793       

 Computing CCSD intemediates for later calculations in double precision
 Finished.

Running a double precision version
           CCSD Lambda amplitudes will be solved using DIIS.
           Start     Size      MaxIter   EConv     LConv     
           3         7         100       1.00e-07  1.00e-05  
 ------------------------------------------------------------------------------
            Enorm      Ldiff       Comment
 ------------------------------------------------------------------------------
     1     5.35e-02   4.24e-02     
     2     1.20e-02   3.53e-03     
     3     5.44e-03   2.41e-03     
     4     3.42e-03   1.04e-03     Switched to DIIS steps.
     5     1.51e-03   8.42e-04     
     6     9.13e-04   3.00e-04     
     7     3.47e-04   1.27e-04     
     8     1.29e-04   4.93e-06     
     9     3.46e-05   7.13e-06     
    10     1.37e-05   2.00e-06     
    11     5.09e-06   4.74e-07     
    12     2.12e-06   1.85e-07     
    13     9.90e-07   2.04e-07     
    14     5.08e-07   3.65e-08     
    15     3.46e-07   4.78e-08     
    16     1.75e-07   2.53e-08     
    17     9.06e-08   5.36e-09     
 ------------------------------------------------------------------------------
                                   CCSD Lambda converged.

 Computing density matrices in double precision...
           Orbital response amplitudes will be solved using DIIS.
           Start     Size      MaxIter   EConv     LConv     
           3         7         100       1.00e-06  1.00e-06  
 ------------------------------------------------------------------------------
            Enorm      Ldiff       Comment
 ------------------------------------------------------------------------------
     1     8.27e-02   5.88e-03     
     2     1.25e-01   4.27e-02     
     3     2.47e-01   7.30e-02     
     4     1.23e-02   1.37e-01     Switched to DIIS steps.
     5     1.65e-03   2.17e-03     
     6     6.78e-04   3.95e-04     
     7     4.70e-04   6.36e-05     
     8     1.83e-04   4.05e-05     
     9     2.97e-05   2.36e-05     
    10     1.00e-05   1.85e-07     
    11     2.97e-06   2.16e-06     
    12     6.66e-07   5.81e-08     
 ------------------------------------------------------------------------------
                                   Orbital response converged.

 Computing density matrices... Done.
 CCSD calculation:   CPU 242.73 s  wall 87.11 s

Current path: /canmo/ccsd/grad/
/g1_bb_aa
/g1_bb_bb
/g1_o1o1
/g1_o1o2
/g1_o1v1
/g1_o2v1
/g1_v1v1
/g1p_bb_aa
/g1p_bb_bb
/g1s_bb_aa
/g1s_bb_bb
/g2_o1o1o1o1
/g2_o1o1o1v1
/g2_o1o1v1v1
/g2_o1v1o1v1
/g2_o1v1v1v1
/g2_v1v1v1v1
/w_bb_aa
/w_bb_bb
 Transferring MO TPDM to AO TPDM
 Transferring g2_o1o1o1o1
 Transferring g2_o1o1o1v1
 Transferring g2_o1o1v1v1
 Transferring g2_o1v1o1v1
 Transferring g2_o1v1v1v1
 Transferring g2_v1v1v1v1
 Adding separable TPDM
 Computing TPDM gradient
 --------------------------------------------------------
 2e gradient
  Atom          X               Y               Z
 --------------------------------------------------------
    1        -31.648765        3.325325       -0.000000  
    2         10.562631      -18.028792        0.000000  
    3         16.039748       15.692660       -0.000000  
    4          5.046386       -0.989193        0.000000  
 --------------------------------------------------------
 --------------------------------------------------------
 Final gradient
  Atom          X               Y               Z
 --------------------------------------------------------
    1        -31.648765        3.325325       -0.000000  
    2         10.562631      -18.028792        0.000000  
    3         16.039748       15.692660       -0.000000  
    4          5.046386       -0.989193        0.000000  
 --------------------------------------------------------
 Analytic gradient from two-electron contribution:   CPU 392.97 s  wall 267.24 s

 Total ccman2 time:   CPU 665.53 s  wall 398.16 s


 --------------------------------------------------------------
             Orbital Energies (a.u.) and Symmetries
 --------------------------------------------------------------

 Alpha MOs, Restricted
 -- Occupied --                  
******* -180.87 -169.67 -169.67  -37.92  -33.11  -33.11  -24.29
  1 A'    2 A'    3 A'    4 A'    5 A'    6 A'    7 A'    8 A'                 
-24.293 -24.288 -15.722 -15.679  -7.238  -5.472  -5.459-169.674
  9 A'   10 A'   11 A'   12 A'   13 A'   14 A'   15 A'    1 A"                 
-33.105 -24.293 -24.288  -5.460  -2.395  -2.389  -2.376  -1.436
  2 A"    3 A"    4 A"    5 A"   16 A'   17 A'   18 A'   19 A'                 
 -0.945  -0.813  -0.711  -0.624  -0.381  -0.368  -2.390  -2.376
 20 A'   21 A'   22 A'   23 A'   24 A'   25 A'    6 A"    7 A"                 
 -0.592  -0.374
  8 A"    9 A"                                                                 
 -- Virtual --                   
  0.019   0.040   0.145   0.180   0.215   0.223   0.231   0.267
 26 A'   27 A'   28 A'   29 A'   30 A'   31 A'   32 A'   33 A'                 
  0.302   0.341   0.348   0.559   0.576   0.616   0.653   0.721
 34 A'   35 A'   36 A'   37 A'   38 A'   39 A'   40 A'   41 A'                 
  0.794   0.880   0.981   1.028   1.118   1.234   1.433   1.551
 42 A'   43 A'   44 A'   45 A'   46 A'   47 A'   48 A'   49 A'                 
  1.578   1.663   2.057   2.256   2.368   2.692   2.860   3.069
 50 A'   51 A'   52 A'   53 A'   54 A'   55 A'   56 A'   57 A'                 
  3.329   3.441   4.246   4.467   4.509   4.548   4.687   4.785
 58 A'   59 A'   60 A'   61 A'   62 A'   63 A'   64 A'   65 A'                 
  4.870   5.376   6.548   6.580  28.911  29.542  29.566  29.892
 66 A'   67 A'   68 A'   69 A'   70 A'   71 A'   72 A'   73 A'                 
 29.908  29.981  36.589  37.176 130.601 130.627 154.3051912.224
 74 A'   75 A'   76 A'   77 A'   78 A'   79 A'   80 A'   81 A'                 
  0.079   0.168   0.247   0.336   0.591   0.609   0.927   1.027
 10 A"   11 A"   12 A"   13 A"   14 A"   15 A"   16 A"   17 A"                 
  1.462   1.540   1.928   2.159   2.652   3.075   4.111   4.369
 18 A"   19 A"   20 A"   21 A"   22 A"   23 A"   24 A"   25 A"                 
  4.493   4.515   6.534  29.532  29.885  29.892 130.593
 26 A"   27 A"   28 A"   29 A"   30 A"   31 A"   32 A"                         

 Beta MOs, Restricted
 -- Occupied --                  
******* -180.87 -169.67 -169.67  -37.92  -33.11  -33.11  -24.29
  1 A'    2 A'    3 A'    4 A'    5 A'    6 A'    7 A'    8 A'                 
-24.293 -24.288 -15.722 -15.679  -7.238  -5.472  -5.459-169.674
  9 A'   10 A'   11 A'   12 A'   13 A'   14 A'   15 A'    1 A"                 
-33.105 -24.293 -24.288  -5.460  -2.395  -2.389  -2.376  -1.436
  2 A"    3 A"    4 A"    5 A"   16 A'   17 A'   18 A'   19 A'                 
 -0.945  -0.813  -0.711  -0.624  -0.381  -0.368  -2.390  -2.376
 20 A'   21 A'   22 A'   23 A'   24 A'   25 A'    6 A"    7 A"                 
 -0.592  -0.374
  8 A"    9 A"                                                                 
 -- Virtual --                   
  0.019   0.040   0.145   0.180   0.215   0.223   0.231   0.267
 26 A'   27 A'   28 A'   29 A'   30 A'   31 A'   32 A'   33 A'                 
  0.302   0.341   0.348   0.559   0.576   0.616   0.653   0.721
 34 A'   35 A'   36 A'   37 A'   38 A'   39 A'   40 A'   41 A'                 
  0.794   0.880   0.981   1.028   1.118   1.234   1.433   1.551
 42 A'   43 A'   44 A'   45 A'   46 A'   47 A'   48 A'   49 A'                 
  1.578   1.663   2.057   2.256   2.368   2.692   2.860   3.069
 50 A'   51 A'   52 A'   53 A'   54 A'   55 A'   56 A'   57 A'                 
  3.329   3.441   4.246   4.467   4.509   4.548   4.687   4.785
 58 A'   59 A'   60 A'   61 A'   62 A'   63 A'   64 A'   65 A'                 
  4.870   5.376   6.548   6.580  28.911  29.542  29.566  29.892
 66 A'   67 A'   68 A'   69 A'   70 A'   71 A'   72 A'   73 A'                 
 29.908  29.981  36.589  37.176 130.601 130.627 154.3051912.224
 74 A'   75 A'   76 A'   77 A'   78 A'   79 A'   80 A'   81 A'                 
  0.079   0.168   0.247   0.336   0.591   0.609   0.927   1.027
 10 A"   11 A"   12 A"   13 A"   14 A"   15 A"   16 A"   17 A"                 
  1.462   1.540   1.928   2.159   2.652   3.075   4.111   4.369
 18 A"   19 A"   20 A"   21 A"   22 A"   23 A"   24 A"   25 A"                 
  4.493   4.515   6.534  29.532  29.885  29.892 130.593
 26 A"   27 A"   28 A"   29 A"   30 A"   31 A"   32 A"                         
 --------------------------------------------------------------

          Ground-State Mulliken Net Atomic Charges

     Atom                 Charge (a.u.)
  ----------------------------------------
      1 I                    -0.010421
      2 N                    -0.006696
      3 N                    -0.217682
      4 H                     0.234800
  ----------------------------------------
  Sum of atomic charges =    -0.000000

 -----------------------------------------------------------------
                    Cartesian Multipole Moments
 -----------------------------------------------------------------
    Charge (ESU x 10^10)
                -0.0000
    Dipole Moment (Debye)
         X      -2.3782      Y       0.2040      Z       0.0000
       Tot       2.3869
    Quadrupole Moments (Debye-Ang)
        XX     -28.7257     XY      -1.4818     YY     -43.4531
        XZ      -0.0000     YZ       0.0000     ZZ     -40.8752
    Octopole Moments (Debye-Ang^2)
       XXX     -15.1839    XXY       1.5634    XYY      10.5926
       YYY      -0.3553    XXZ       0.0000    XYZ      -0.0000
       YYZ       0.0000    XZZ       5.0836    YZZ      -0.0342
       ZZZ       0.0000
    Hexadecapole Moments (Debye-Ang^3)
      XXXX    -257.1156   XXXY     -10.6299   XXYY     -90.1479
      XYYY      -2.1921   YYYY     -74.8642   XXXZ      -0.0000
      XXYZ       0.0000   XYYZ      -0.0000   YYYZ       0.0000
      XXZZ     -76.2446   XYZZ      -0.6581   YYZZ     -20.9195
      XZZZ      -0.0000   YZZZ       0.0000   ZZZZ     -53.6090
 -----------------------------------------------------------------
 DrvMan completing analytic gradient of the correlated energy
 Correlated dipole moment
            1
    1  -0.9356476
    2   0.0802445
    3   0.0000000
 Energy read as -7026.810028656
 Full Analytical Gradient: (in a.u., or Hartree/Bohr)
             1             2             3             4
    1    0.00270506   -0.01142786    0.01176663   -0.00304382
    2    0.00135157   -0.02112770    0.02078047   -0.00100434
    3   -0.00000000   -0.00000000    0.00000000    0.00000000
 Gradient time:  CPU 0.26 s  wall 2.00 s
 Geometry Optimization Parameters
   NAtoms,    NIC,     NZ,  NCons,   NDum,   NFix, NCnnct, MaxDiis
        4      14       4       0       0       0       0       0


** GEOMETRY OPTIMIZATION IN DELOCALIZED INTERNAL COORDINATES **
   Searching for a Minimum

   Optimization Cycle:   1

                       Coordinates (Angstroms)
     ATOM                X               Y               Z
      1  I         0.5880751824   -0.0181715389    0.0000000000
      2  N        -1.6153082300    0.5387628561    0.0000000000
      3  N        -2.3608830844   -0.3970264741    0.0000000000
      4  H        -3.3346454660   -0.0290631100    0.0000000000
   Point Group: cs    Number of degrees of freedom:     5


   Energy is  -7026.810028656


 Attempting to Generate Delocalized Internal Coordinates

  5 Hessian modes will be used to form the next step
  Hessian Eigenvalues:
     0.081343    0.160000    0.250000    0.411546    1.066077

 Minimum Search - Taking Simple RFO Step
 Searching for Lamda that Minimizes Along All modes
 Value Taken    Lamda =  -0.00087235
 Step Taken.  Stepsize is  0.054271

                             Maximum     Tolerance    Cnvgd?
         Gradient           0.020367      0.000300      NO
         Displacement       0.037201      0.001200      NO
         Energy change     *********      0.000001      NO


 New Cartesian Coordinates Obtained by Inverse Iteration

 Displacement from previous Coordinates is:  0.069351
 ----------------------------------------------------------------
             Standard Nuclear Orientation (Angstroms)
    I     Atom           X                Y                Z
 ----------------------------------------------------------------
    1      I       0.5640572684    -0.0256492554     0.0000000000
    2      N      -1.6176518920     0.5560717926     0.0000000000
    3      N      -2.3499098784    -0.4032496923     0.0000000000
    4      H      -3.3192570960    -0.0326711119     0.0000000000
 ----------------------------------------------------------------
 Molecular Point Group                 Cs    NOp =  2
 Largest Abelian Subgroup              Cs    NOp =  2
 Nuclear Repulsion Energy =   188.0982879641 hartrees
 There are       34 alpha and       34 beta electrons
 Applying Cartesian multipole field
    Component          Value
    ---------          -----
     (2,0,0)        1.00000E-11
     (0,2,0)        2.00000E-11
     (0,0,2)       -3.00000E-11
 Nucleus-field energy     =     0.0000000033 hartrees
 Requested basis set is 6-311++G(d,p)
 There are 41 shells and 113 basis functions
 A cutoff of  1.0D-14 yielded    786 shell pairs
 There are      6235 function pairs (      7063 Cartesian)
 Smallest overlap matrix eigenvalue = 2.38E-04
 Guess MOs from SCF MO coefficient file

 -----------------------------------------------------------------------
  General SCF calculation program by
  Eric Jon Sundstrom, Paul Horn, Yuezhi Mao, Dmitri Zuev, Alec White,
  David Stuck, Shaama M.S., Shane Yost, Joonho Lee, David Small,
  Daniel Levine, Susi Lehtola, Hugh Burton, Evgeny Epifanovsky
 -----------------------------------------------------------------------
 Hartree-Fock
 using 4 threads for integral computing
 -------------------------------------------------------
 OpenMP Integral computing Module                
 Release: version 2.0, May 2017, Q-Chem Inc. Pleasanton 
 -------------------------------------------------------
 A restricted SCF calculation will be
 performed using DIIS
 SCF converges when DIIS error is below 1.0e-08
 ---------------------------------------
  Cycle       Energy         DIIS error
 ---------------------------------------
    1   -7026.2362777971      4.93e-04  
    2   -7026.2367506821      1.27e-04  
    3   -7026.2368294649      6.06e-05  
    4   -7026.2368469792      3.15e-05  
    5   -7026.2368543545      1.47e-05  
    6   -7026.2368560530      7.53e-06  
    7   -7026.2368563600      1.80e-06  
    8   -7026.2368563759      9.63e-07  
    9   -7026.2368563795      2.74e-07  
   10   -7026.2368563801      9.49e-08  
   11   -7026.2368563802      3.46e-08  
   12   -7026.2368563802      1.26e-08  
   13   -7026.2368563801      3.23e-09  Convergence criterion met
 ---------------------------------------
 SCF time:   CPU 6.87s  wall 4.00s 
 SCF   energy in the final basis set =    -7026.2368563801
 Total energy in the final basis set =    -7026.2368563801


 ------------------------------------------------------------------------------

   CCMAN2: suite of methods based on coupled cluster
           and equation of motion theories.

   Components:
   * libvmm-1.3-trunk
     by Evgeny Epifanovsky, Ilya Kaliman.
   * libtensor-2.5-trunk
     by Evgeny Epifanovsky, Michael Wormit, Dmitry Zuev, Sam Manzer, 
        Ilya Kaliman.
   * libcc-2.5-trunk
     by Evgeny Epifanovsky, Arik Landau, Tomasz Kus, Kirill Khistyaev, 
        Dmitry Zuev, Prashant Manohar, Xintian Feng, Anna Krylov, 
        Matthew Goldey, Alec White, Thomas Jagau, Kaushik Nanda, 
        Anastasia Gunina, Alexander Kunitsa, Joonho Lee.

   CCMAN original authors:
   Anna I. Krylov, C. David Sherrill, Steven R. Gwaltney,
   Edward F. C. Byrd (2000)
   Sergey V. Levchenko, Lyudmila V. Slipchenko, Tao Wang,
   Ana-Maria C. Cristian (2003)
   Piotr A. Pieniazek, C. Melania Oana, Evgeny Epifanovsky (2007)
   Prashant Manohar (2009)

 ------------------------------------------------------------------------------


 Allocating and initializing 3808MB of RAM...
 Calculation will run on 4 cores.


 Alpha MOs, Restricted
 -- Occupied --                  
******* -180.87 -169.68 -169.68 -169.68  -37.92  -33.11  -33.11
  1 A'    2 A'    3 A'    1 A"    4 A'    5 A'    6 A'    2 A"                 
-33.107 -24.296 -24.295 -24.294 -24.290 -24.290 -15.721 -15.678
  7 A'    8 A'    3 A"    9 A'    4 A"   10 A'   11 A'   12 A'                 
 -7.240  -5.474  -5.461  -5.461  -2.397  -2.392  -2.391  -2.377
 13 A'   14 A'    5 A"   15 A'   16 A'    6 A"   17 A'    7 A"                 
 -2.377  -1.429  -0.946  -0.812  -0.709  -0.621  -0.587  -0.384
 18 A'   19 A'   20 A'   21 A'   22 A'   23 A'    8 A"   24 A'                 
 -0.375  -0.372
  9 A"   25 A'                                                                 
 -- Virtual --                   
  0.022   0.041   0.077   0.146   0.169   0.179   0.215   0.223
 26 A'   27 A'   10 A"   28 A'   11 A"   29 A'   30 A'   31 A'                 
  0.232   0.246   0.268   0.303   0.335   0.340   0.349   0.557
 32 A'   12 A"   33 A'   34 A'   13 A"   35 A'   36 A'   37 A'                 
  0.575   0.590   0.607   0.615   0.647   0.726   0.793   0.883
 38 A'   14 A"   15 A"   39 A'   40 A'   41 A'   42 A'   43 A'                 
  0.931   0.985   1.027   1.027   1.114   1.236   1.432   1.464
 16 A"   44 A'   17 A"   45 A'   46 A'   47 A'   48 A'   18 A"                 
  1.538   1.547   1.584   1.653   1.923   2.071   2.166   2.259
 19 A"   49 A'   50 A'   51 A'   20 A"   52 A'   21 A"   53 A'                 
  2.375   2.654   2.683   2.863   3.064   3.070   3.310   3.439
 54 A'   22 A"   55 A'   56 A'   23 A"   57 A'   58 A'   59 A'                 
  4.111   4.244   4.366   4.453   4.492   4.508   4.513   4.546
 24 A"   60 A'   25 A"   61 A'   26 A"   62 A'   27 A"   63 A'                 
  4.689   4.791   4.871   5.382   6.533   6.547   6.578  28.913
 64 A'   65 A'   66 A'   67 A'   28 A"   68 A'   69 A'   70 A'                 
 29.530  29.541  29.565  29.884  29.890  29.890  29.907  29.982
 29 A"   71 A'   72 A'   30 A"   31 A"   73 A'   74 A'   75 A'                 
 36.597  37.136 130.591 130.599 130.625 154.3071912.225
 76 A'   77 A'   32 A"   78 A'   79 A'   80 A'   81 A'                         

 Beta MOs, Restricted
 -- Occupied --                  
******* -180.87 -169.68 -169.68 -169.68  -37.92  -33.11  -33.11
  1 A'    2 A'    3 A'    1 A"    4 A'    5 A'    6 A'    2 A"                 
-33.107 -24.296 -24.295 -24.294 -24.290 -24.290 -15.721 -15.678
  7 A'    8 A'    3 A"    9 A'    4 A"   10 A'   11 A'   12 A'                 
 -7.240  -5.474  -5.461  -5.461  -2.397  -2.392  -2.391  -2.377
 13 A'   14 A'    5 A"   15 A'   16 A'    6 A"   17 A'    7 A"                 
 -2.377  -1.429  -0.946  -0.812  -0.709  -0.621  -0.587  -0.384
 18 A'   19 A'   20 A'   21 A'   22 A'   23 A'    8 A"   24 A'                 
 -0.375  -0.372
  9 A"   25 A'                                                                 
 -- Virtual --                   
  0.022   0.041   0.077   0.146   0.169   0.179   0.215   0.223
 26 A'   27 A'   10 A"   28 A'   11 A"   29 A'   30 A'   31 A'                 
  0.232   0.246   0.268   0.303   0.335   0.340   0.349   0.557
 32 A'   12 A"   33 A'   34 A'   13 A"   35 A'   36 A'   37 A'                 
  0.575   0.590   0.607   0.615   0.647   0.726   0.793   0.883
 38 A'   14 A"   15 A"   39 A'   40 A'   41 A'   42 A'   43 A'                 
  0.931   0.985   1.027   1.027   1.114   1.236   1.432   1.464
 16 A"   44 A'   17 A"   45 A'   46 A'   47 A'   48 A'   18 A"                 
  1.538   1.547   1.584   1.653   1.923   2.071   2.166   2.259
 19 A"   49 A'   50 A'   51 A'   20 A"   52 A'   21 A"   53 A'                 
  2.375   2.654   2.683   2.863   3.064   3.070   3.310   3.439
 54 A'   22 A"   55 A'   56 A'   23 A"   57 A'   58 A'   59 A'                 
  4.111   4.244   4.366   4.453   4.492   4.508   4.513   4.546
 24 A"   60 A'   25 A"   61 A'   26 A"   62 A'   27 A"   63 A'                 
  4.689   4.791   4.871   5.382   6.533   6.547   6.578  28.913
 64 A'   65 A'   66 A'   67 A'   28 A"   68 A'   69 A'   70 A'                 
 29.530  29.541  29.565  29.884  29.890  29.890  29.907  29.982
 29 A"   71 A'   72 A'   30 A"   31 A"   73 A'   74 A'   75 A'                 
 36.597  37.136 130.591 130.599 130.625 154.3071912.225
 76 A'   77 A'   32 A"   78 A'   79 A'   80 A'   81 A'                         

 Occupation and symmetry of molecular orbitals

 Point group: Cs (2 irreducible representations).

                           A'   A"    All 
 ------------------------------------------
 All molecular orbitals:
  - Alpha                  81   32    113 
  - Beta                   81   32    113 
 ------------------------------------------
 Alpha orbitals:
  - Frozen occupied        15   5     20  
  - Active occupied        10   4     14  
  - Active virtual         56   23    79  
  - Frozen virtual         0    0     0   
 ------------------------------------------
 Beta orbitals:
  - Frozen occupied        15   5     20  
  - Active occupied        10   4     14  
  - Active virtual         56   23    79  
  - Frozen virtual         0    0     0   
 ------------------------------------------

 Import integrals:   CPU 0.00 s  wall 0.00 s

 Import integrals:   CPU 25.40 s  wall 30.29 s

 MP2 amplitudes:   CPU 0.14 s  wall 0.33 s

Running a double precision version
           CCSD T amplitudes will be solved using DIIS.

           Start     Size      MaxIter   EConv     TConv     
           3         7         100       1.00e-07  1.00e-05  
 ------------------------------------------------------------------------------
           Energy (a.u.)   Ediff      Tdiff       Comment
 ------------------------------------------------------------------------------
         -7026.80097581                           
     1   -7026.78778540   1.32e-02   7.15e-01     
     2   -7026.80781679   2.00e-02   9.38e-02     
     3   -7026.80734153   4.75e-04   4.37e-02     
     4   -7026.80964819   2.31e-03   1.25e-02     Switched to DIIS steps.
     5   -7026.81050648   8.58e-04   1.25e-02     
     6   -7026.81056548   5.90e-05   2.44e-03     
     7   -7026.81057944   1.40e-05   1.56e-03     
     8   -7026.81059202   1.26e-05   7.02e-04     
     9   -7026.81059693   4.91e-06   4.50e-04     
    10   -7026.81059651   4.26e-07   1.10e-04     
    11   -7026.81059659   8.33e-08   5.36e-05     
    12   -7026.81059645   1.36e-07   2.37e-05     
    13   -7026.81059647   1.70e-08   6.56e-06     
 ------------------------------------------------------------------------------
         -7026.81059647                           CCSD T converged.

End of double precision
 SCF energy                 = -7026.23685638
 MP2 energy                 = -7026.80097581
 CCSD correlation energy     =    -0.57374009
 CCSD total energy           = -7026.81059647

 CCSD  T1^2 = 0.0121  T2^2 = 0.2253  Leading amplitudes:

 Amplitude    Orbitals with energies
  0.0308       23 (A') A                 ->    26 (A') A                  
              -0.6215                          0.0220                     
  0.0308       23 (A') B                 ->    26 (A') B                  
              -0.6215                          0.0220                     
  0.0288       24 (A') A                 ->    26 (A') A                  
              -0.3837                          0.0220                     
  0.0288       24 (A') B                 ->    26 (A') B                  
              -0.3837                          0.0220                     

 Amplitude    Orbitals with energies
 -0.1039       8 (A") A      8 (A") B    ->    10 (A") A     10 (A") B    
              -0.5871       -0.5871            0.0773        0.0773       
  0.1039       8 (A") A      8 (A") B    ->    10 (A") B     10 (A") A    
              -0.5871       -0.5871            0.0773        0.0773       
  0.1039       8 (A") B      8 (A") A    ->    10 (A") A     10 (A") B    
              -0.5871       -0.5871            0.0773        0.0773       
 -0.1039       8 (A") B      8 (A") A    ->    10 (A") B     10 (A") A    
              -0.5871       -0.5871            0.0773        0.0773       

 Computing CCSD intemediates for later calculations in double precision
 Finished.

Running a double precision version
           CCSD Lambda amplitudes will be solved using DIIS.
           Start     Size      MaxIter   EConv     LConv     
           3         7         100       1.00e-07  1.00e-05  
 ------------------------------------------------------------------------------
            Enorm      Ldiff       Comment
 ------------------------------------------------------------------------------
     1     5.25e-02   4.17e-02     
     2     1.17e-02   3.47e-03     
     3     5.27e-03   2.37e-03     
     4     3.28e-03   1.01e-03     Switched to DIIS steps.
     5     1.45e-03   8.14e-04     
     6     8.73e-04   2.94e-04     
     7     3.34e-04   1.25e-04     
     8     1.23e-04   6.41e-06     
     9     3.39e-05   6.26e-06     
    10     1.37e-05   1.82e-06     
    11     5.46e-06   4.21e-07     
    12     2.71e-06   1.80e-07     
    13     1.50e-06   1.75e-07     
    14     8.49e-07   2.96e-08     
    15     5.06e-07   4.76e-08     
    16     2.14e-07   9.71e-09     
    17     1.09e-07   3.99e-09     
    18     5.05e-08   2.32e-10     
 ------------------------------------------------------------------------------
                                   CCSD Lambda converged.

 Computing density matrices in double precision...
           Orbital response amplitudes will be solved using DIIS.
           Start     Size      MaxIter   EConv     LConv     
           3         7         100       1.00e-06  1.00e-06  
 ------------------------------------------------------------------------------
            Enorm      Ldiff       Comment
 ------------------------------------------------------------------------------
     1     8.21e-02   6.68e-03     
     2     1.20e-01   3.91e-02     
     3     2.33e-01   6.77e-02     
     4     1.23e-02   1.28e-01     Switched to DIIS steps.
     5     1.69e-03   1.72e-03     
     6     6.61e-04   1.11e-04     
     7     4.00e-04   1.09e-04     
     8     1.91e-04   4.69e-05     
     9     2.70e-05   1.36e-06     
    10     9.83e-06   1.08e-06     
    11     3.04e-06   1.81e-06     
    12     7.00e-07   7.73e-08     
 ------------------------------------------------------------------------------
                                   Orbital response converged.

 Computing density matrices... Done.
 CCSD calculation:   CPU 246.78 s  wall 94.06 s

Current path: /canmo/ccsd/grad/
/g1_bb_aa
/g1_bb_bb
/g1_o1o1
/g1_o1o2
/g1_o1v1
/g1_o2v1
/g1_v1v1
/g1p_bb_aa
/g1p_bb_bb
/g1s_bb_aa
/g1s_bb_bb
/g2_o1o1o1o1
/g2_o1o1o1v1
/g2_o1o1v1v1
/g2_o1v1o1v1
/g2_o1v1v1v1
/g2_v1v1v1v1
/w_bb_aa
/w_bb_bb
 Transferring MO TPDM to AO TPDM
 Transferring g2_o1o1o1o1
 Transferring g2_o1o1o1v1
 Transferring g2_o1o1v1v1
 Transferring g2_o1v1o1v1
 Transferring g2_o1v1v1v1
 Transferring g2_v1v1v1v1
 Adding separable TPDM
 Computing TPDM gradient
 --------------------------------------------------------
 2e gradient
  Atom          X               Y               Z
 --------------------------------------------------------
    1        -32.092308        3.737987        0.000000  
    2         11.340159      -18.469573       -0.000000  
    3         15.730660       15.775188        0.000000  
    4          5.021490       -1.043601        0.000000  
 --------------------------------------------------------
 --------------------------------------------------------
 Final gradient
  Atom          X               Y               Z
 --------------------------------------------------------
    1        -32.092308        3.737987        0.000000  
    2         11.340159      -18.469573       -0.000000  
    3         15.730660       15.775188        0.000000  
    4          5.021490       -1.043601        0.000000  
 --------------------------------------------------------
 Analytic gradient from two-electron contribution:   CPU 393.12 s  wall 279.58 s

 Total ccman2 time:   CPU 669.61 s  wall 413.96 s


 --------------------------------------------------------------
             Orbital Energies (a.u.) and Symmetries
 --------------------------------------------------------------

 Alpha MOs, Restricted
 -- Occupied --                  
******* -180.87 -169.68 -169.68  -37.92  -33.11  -33.11  -24.30
  1 A'    2 A'    3 A'    4 A'    5 A'    6 A'    7 A'    8 A'                 
-24.294 -24.290 -15.721 -15.678  -7.240  -5.474  -5.461-169.675
  9 A'   10 A'   11 A'   12 A'   13 A'   14 A'   15 A'    1 A"                 
-33.107 -24.295 -24.290  -5.461  -2.397  -2.391  -2.377  -1.429
  2 A"    3 A"    4 A"    5 A"   16 A'   17 A'   18 A'   19 A'                 
 -0.946  -0.812  -0.709  -0.621  -0.384  -0.372  -2.392  -2.377
 20 A'   21 A'   22 A'   23 A'   24 A'   25 A'    6 A"    7 A"                 
 -0.587  -0.375
  8 A"    9 A"                                                                 
 -- Virtual --                   
  0.022   0.041   0.146   0.179   0.215   0.223   0.232   0.268
 26 A'   27 A'   28 A'   29 A'   30 A'   31 A'   32 A'   33 A'                 
  0.303   0.340   0.349   0.557   0.575   0.615   0.647   0.726
 34 A'   35 A'   36 A'   37 A'   38 A'   39 A'   40 A'   41 A'                 
  0.793   0.883   0.985   1.027   1.114   1.236   1.432   1.547
 42 A'   43 A'   44 A'   45 A'   46 A'   47 A'   48 A'   49 A'                 
  1.584   1.653   2.071   2.259   2.375   2.683   2.863   3.070
 50 A'   51 A'   52 A'   53 A'   54 A'   55 A'   56 A'   57 A'                 
  3.310   3.439   4.244   4.453   4.508   4.546   4.689   4.791
 58 A'   59 A'   60 A'   61 A'   62 A'   63 A'   64 A'   65 A'                 
  4.871   5.382   6.547   6.578  28.913  29.541  29.565  29.890
 66 A'   67 A'   68 A'   69 A'   70 A'   71 A'   72 A'   73 A'                 
 29.907  29.982  36.597  37.136 130.599 130.625 154.3071912.225
 74 A'   75 A'   76 A'   77 A'   78 A'   79 A'   80 A'   81 A'                 
  0.077   0.169   0.246   0.335   0.590   0.607   0.931   1.027
 10 A"   11 A"   12 A"   13 A"   14 A"   15 A"   16 A"   17 A"                 
  1.464   1.538   1.923   2.166   2.654   3.064   4.111   4.366
 18 A"   19 A"   20 A"   21 A"   22 A"   23 A"   24 A"   25 A"                 
  4.492   4.513   6.533  29.530  29.884  29.890 130.591
 26 A"   27 A"   28 A"   29 A"   30 A"   31 A"   32 A"                         

 Beta MOs, Restricted
 -- Occupied --                  
******* -180.87 -169.68 -169.68  -37.92  -33.11  -33.11  -24.30
  1 A'    2 A'    3 A'    4 A'    5 A'    6 A'    7 A'    8 A'                 
-24.294 -24.290 -15.721 -15.678  -7.240  -5.474  -5.461-169.675
  9 A'   10 A'   11 A'   12 A'   13 A'   14 A'   15 A'    1 A"                 
-33.107 -24.295 -24.290  -5.461  -2.397  -2.391  -2.377  -1.429
  2 A"    3 A"    4 A"    5 A"   16 A'   17 A'   18 A'   19 A'                 
 -0.946  -0.812  -0.709  -0.621  -0.384  -0.372  -2.392  -2.377
 20 A'   21 A'   22 A'   23 A'   24 A'   25 A'    6 A"    7 A"                 
 -0.587  -0.375
  8 A"    9 A"                                                                 
 -- Virtual --                   
  0.022   0.041   0.146   0.179   0.215   0.223   0.232   0.268
 26 A'   27 A'   28 A'   29 A'   30 A'   31 A'   32 A'   33 A'                 
  0.303   0.340   0.349   0.557   0.575   0.615   0.647   0.726
 34 A'   35 A'   36 A'   37 A'   38 A'   39 A'   40 A'   41 A'                 
  0.793   0.883   0.985   1.027   1.114   1.236   1.432   1.547
 42 A'   43 A'   44 A'   45 A'   46 A'   47 A'   48 A'   49 A'                 
  1.584   1.653   2.071   2.259   2.375   2.683   2.863   3.070
 50 A'   51 A'   52 A'   53 A'   54 A'   55 A'   56 A'   57 A'                 
  3.310   3.439   4.244   4.453   4.508   4.546   4.689   4.791
 58 A'   59 A'   60 A'   61 A'   62 A'   63 A'   64 A'   65 A'                 
  4.871   5.382   6.547   6.578  28.913  29.541  29.565  29.890
 66 A'   67 A'   68 A'   69 A'   70 A'   71 A'   72 A'   73 A'                 
 29.907  29.982  36.597  37.136 130.599 130.625 154.3071912.225
 74 A'   75 A'   76 A'   77 A'   78 A'   79 A'   80 A'   81 A'                 
  0.077   0.169   0.246   0.335   0.590   0.607   0.931   1.027
 10 A"   11 A"   12 A"   13 A"   14 A"   15 A"   16 A"   17 A"                 
  1.464   1.538   1.923   2.166   2.654   3.064   4.111   4.366
 18 A"   19 A"   20 A"   21 A"   22 A"   23 A"   24 A"   25 A"                 
  4.492   4.513   6.533  29.530  29.884  29.890 130.591
 26 A"   27 A"   28 A"   29 A"   30 A"   31 A"   32 A"                         
 --------------------------------------------------------------

          Ground-State Mulliken Net Atomic Charges

     Atom                 Charge (a.u.)
  ----------------------------------------
      1 I                    -0.000314
      2 N                    -0.011995
      3 N                    -0.218609
      4 H                     0.230919
  ----------------------------------------
  Sum of atomic charges =    -0.000000

 -----------------------------------------------------------------
                    Cartesian Multipole Moments
 -----------------------------------------------------------------
    Charge (ESU x 10^10)
                 0.0000
    Dipole Moment (Debye)
         X      -2.2235      Y       0.1893      Z      -0.0000
       Tot       2.2315
    Quadrupole Moments (Debye-Ang)
        XX     -29.1033     XY      -1.5249     YY     -43.4408
        XZ       0.0000     YZ      -0.0000     ZZ     -40.8598
    Octopole Moments (Debye-Ang^2)
       XXX     -11.7786    XXY       1.4392    XYY      11.4489
       YYY       0.0594    XXZ      -0.0000    XYZ       0.0000
       YYZ      -0.0000    XZZ       5.8273    YZZ       0.1206
       ZZZ      -0.0000
    Hexadecapole Moments (Debye-Ang^3)
      XXXX    -256.7494   XXXY      -9.7907   XXYY     -89.2791
      XYYY      -1.5389   YYYY     -75.6610   XXXZ       0.0000
      XXYZ      -0.0000   XYYZ       0.0000   YYYZ      -0.0000
      XXZZ     -75.2473   XYZZ      -0.4769   YYZZ     -21.0135
      XZZZ       0.0000   YZZZ      -0.0000   ZZZZ     -53.5048
 -----------------------------------------------------------------
 DrvMan completing analytic gradient of the correlated energy
 Correlated dipole moment
            1
    1  -0.8747915
    2   0.0744697
    3  -0.0000000
 Energy read as -7026.810596470
 Full Analytical Gradient: (in a.u., or Hartree/Bohr)
             1             2             3             4
    1    0.00146919   -0.00760824    0.00613643    0.00000263
    2   -0.00040362   -0.00801388    0.00872941   -0.00031192
    3    0.00000000    0.00000000   -0.00000000   -0.00000000
 Gradient time:  CPU 0.26 s  wall 1.54 s
 Geometry Optimization Parameters
   NAtoms,    NIC,     NZ,  NCons,   NDum,   NFix, NCnnct, MaxDiis
        4      14       4       0       0       0       0       0

 Cartesian Hessian Update
 Hessian Updated using BFGS Update


** GEOMETRY OPTIMIZATION IN DELOCALIZED INTERNAL COORDINATES **
   Searching for a Minimum

   Optimization Cycle:   2

                       Coordinates (Angstroms)
     ATOM                X               Y               Z
      1  I         0.5640572684   -0.0256492554    0.0000000000
      2  N        -1.6176518920    0.5560717926    0.0000000000
      3  N        -2.3499098784   -0.4032496923    0.0000000000
      4  H        -3.3192570960   -0.0326711119    0.0000000000
   Point Group: cs    Number of degrees of freedom:     5


   Energy is  -7026.810596470

 Hessian Updated using BFGS Update

  5 Hessian modes will be used to form the next step
  Hessian Eigenvalues:
     0.072046    0.159072    0.279939    0.415548    0.756108

 Minimum Search - Taking Simple RFO Step
 Searching for Lamda that Minimizes Along All modes
 Value Taken    Lamda =  -0.00022107
 Step Taken.  Stepsize is  0.035361

                             Maximum     Tolerance    Cnvgd?
         Gradient           0.008642      0.000300      NO
         Displacement       0.021694      0.001200      NO
         Energy change     -0.000568      0.000001      NO


 New Cartesian Coordinates Obtained by Inverse Iteration

 Displacement from previous Coordinates is:  0.027855
 ----------------------------------------------------------------
             Standard Nuclear Orientation (Angstroms)
    I     Atom           X                Y                Z
 ----------------------------------------------------------------
    1      I       0.5526859982    -0.0248977232     0.0000000000
    2      N      -1.6120668026     0.5587999435     0.0000000000
    3      N      -2.3484088824    -0.4083133545     0.0000000000
    4      H      -3.3149719112    -0.0310871328     0.0000000000
 ----------------------------------------------------------------
 Molecular Point Group                 Cs    NOp =  2
 Largest Abelian Subgroup              Cs    NOp =  2
 Nuclear Repulsion Energy =   188.8625797833 hartrees
 There are       34 alpha and       34 beta electrons
 Applying Cartesian multipole field
    Component          Value
    ---------          -----
     (2,0,0)        1.00000E-11
     (0,2,0)        2.00000E-11
     (0,0,2)       -3.00000E-11
 Nucleus-field energy     =     0.0000000032 hartrees
 Requested basis set is 6-311++G(d,p)
 There are 41 shells and 113 basis functions
 A cutoff of  1.0D-14 yielded    788 shell pairs
 There are      6240 function pairs (      7068 Cartesian)
 Smallest overlap matrix eigenvalue = 2.47E-04
 Guess MOs from SCF MO coefficient file

 -----------------------------------------------------------------------
  General SCF calculation program by
  Eric Jon Sundstrom, Paul Horn, Yuezhi Mao, Dmitri Zuev, Alec White,
  David Stuck, Shaama M.S., Shane Yost, Joonho Lee, David Small,
  Daniel Levine, Susi Lehtola, Hugh Burton, Evgeny Epifanovsky
 -----------------------------------------------------------------------
 Hartree-Fock
 using 4 threads for integral computing
 -------------------------------------------------------
 OpenMP Integral computing Module                
 Release: version 2.0, May 2017, Q-Chem Inc. Pleasanton 
 -------------------------------------------------------
 A restricted SCF calculation will be
 performed using DIIS
 SCF converges when DIIS error is below 1.0e-08
 ---------------------------------------
  Cycle       Energy         DIIS error
 ---------------------------------------
    1   -7026.2363671533      2.56e-04  
    2   -7026.2364906276      6.89e-05  
    3   -7026.2365096810      3.81e-05  
    4   -7026.2365145495      1.88e-05  
    5   -7026.2365164557      7.76e-06  
    6   -7026.2365169736      4.13e-06  
    7   -7026.2365170626      1.06e-06  
    8   -7026.2365170672      4.62e-07  
    9   -7026.2365170680      1.44e-07  
   10   -7026.2365170682      5.63e-08  
   11   -7026.2365170682      1.80e-08  
   12   -7026.2365170683      5.92e-09  Convergence criterion met
 ---------------------------------------
 SCF time:   CPU 6.51s  wall 5.00s 
 SCF   energy in the final basis set =    -7026.2365170683
 Total energy in the final basis set =    -7026.2365170683


 ------------------------------------------------------------------------------

   CCMAN2: suite of methods based on coupled cluster
           and equation of motion theories.

   Components:
   * libvmm-1.3-trunk
     by Evgeny Epifanovsky, Ilya Kaliman.
   * libtensor-2.5-trunk
     by Evgeny Epifanovsky, Michael Wormit, Dmitry Zuev, Sam Manzer, 
        Ilya Kaliman.
   * libcc-2.5-trunk
     by Evgeny Epifanovsky, Arik Landau, Tomasz Kus, Kirill Khistyaev, 
        Dmitry Zuev, Prashant Manohar, Xintian Feng, Anna Krylov, 
        Matthew Goldey, Alec White, Thomas Jagau, Kaushik Nanda, 
        Anastasia Gunina, Alexander Kunitsa, Joonho Lee.

   CCMAN original authors:
   Anna I. Krylov, C. David Sherrill, Steven R. Gwaltney,
   Edward F. C. Byrd (2000)
   Sergey V. Levchenko, Lyudmila V. Slipchenko, Tao Wang,
   Ana-Maria C. Cristian (2003)
   Piotr A. Pieniazek, C. Melania Oana, Evgeny Epifanovsky (2007)
   Prashant Manohar (2009)

 ------------------------------------------------------------------------------


 Allocating and initializing 3808MB of RAM...
 Calculation will run on 4 cores.


 Alpha MOs, Restricted
 -- Occupied --                  
******* -180.87 -169.68 -169.68 -169.68  -37.93  -33.11  -33.11
  1 A'    2 A'    3 A'    1 A"    4 A'    5 A'    6 A'    2 A"                 
-33.109 -24.298 -24.296 -24.296 -24.292 -24.292 -15.720 -15.677
  7 A'    8 A'    3 A"    9 A'    4 A"   10 A'   11 A'   12 A'                 
 -7.242  -5.476  -5.463  -5.463  -2.399  -2.394  -2.393  -2.379
 13 A'   14 A'    5 A"   15 A'   16 A'    6 A"   17 A'    7 A"                 
 -2.379  -1.422  -0.948  -0.812  -0.707  -0.619  -0.582  -0.387
 18 A'   19 A'   20 A'   21 A'   22 A'   23 A'    8 A"   24 A'                 
 -0.376  -0.373
  9 A"   25 A'                                                                 
 -- Virtual --                   
  0.024   0.042   0.076   0.147   0.170   0.179   0.215   0.224
 26 A'   27 A'   10 A"   28 A'   11 A"   29 A'   30 A'   31 A'                 
  0.233   0.246   0.268   0.303   0.335   0.339   0.349   0.553
 32 A'   12 A"   33 A'   34 A'   13 A"   35 A'   36 A'   37 A'                 
  0.576   0.589   0.607   0.613   0.645   0.728   0.795   0.887
 38 A'   14 A"   15 A"   39 A'   40 A'   41 A'   42 A'   43 A'                 
  0.934   0.987   1.027   1.027   1.109   1.237   1.431   1.466
 16 A"   44 A'   45 A'   17 A"   46 A'   47 A'   48 A'   18 A"                 
  1.536   1.547   1.586   1.652   1.921   2.076   2.172   2.259
 19 A"   49 A'   50 A'   51 A'   20 A"   52 A'   21 A"   53 A'                 
  2.378   2.653   2.675   2.864   3.054   3.069   3.300   3.434
 54 A'   22 A"   55 A'   56 A'   23 A"   57 A'   58 A'   59 A'                 
  4.111   4.242   4.364   4.441   4.490   4.507   4.512   4.545
 24 A"   60 A'   25 A"   61 A'   26 A"   62 A'   27 A"   63 A'                 
  4.692   4.794   4.869   5.387   6.531   6.546   6.575  28.914
 64 A'   65 A'   66 A'   67 A'   28 A"   68 A'   69 A'   70 A'                 
 29.529  29.540  29.562  29.882  29.889  29.889  29.906  29.982
 29 A"   71 A'   72 A'   30 A"   31 A"   73 A'   74 A'   75 A'                 
 36.602  37.105 130.590 130.598 130.623 154.3081912.226
 76 A'   77 A'   32 A"   78 A'   79 A'   80 A'   81 A'                         

 Beta MOs, Restricted
 -- Occupied --                  
******* -180.87 -169.68 -169.68 -169.68  -37.93  -33.11  -33.11
  1 A'    2 A'    3 A'    1 A"    4 A'    5 A'    6 A'    2 A"                 
-33.109 -24.298 -24.296 -24.296 -24.292 -24.292 -15.720 -15.677
  7 A'    8 A'    3 A"    9 A'    4 A"   10 A'   11 A'   12 A'                 
 -7.242  -5.476  -5.463  -5.463  -2.399  -2.394  -2.393  -2.379
 13 A'   14 A'    5 A"   15 A'   16 A'    6 A"   17 A'    7 A"                 
 -2.379  -1.422  -0.948  -0.812  -0.707  -0.619  -0.582  -0.387
 18 A'   19 A'   20 A'   21 A'   22 A'   23 A'    8 A"   24 A'                 
 -0.376  -0.373
  9 A"   25 A'                                                                 
 -- Virtual --                   
  0.024   0.042   0.076   0.147   0.170   0.179   0.215   0.224
 26 A'   27 A'   10 A"   28 A'   11 A"   29 A'   30 A'   31 A'                 
  0.233   0.246   0.268   0.303   0.335   0.339   0.349   0.553
 32 A'   12 A"   33 A'   34 A'   13 A"   35 A'   36 A'   37 A'                 
  0.576   0.589   0.607   0.613   0.645   0.728   0.795   0.887
 38 A'   14 A"   15 A"   39 A'   40 A'   41 A'   42 A'   43 A'                 
  0.934   0.987   1.027   1.027   1.109   1.237   1.431   1.466
 16 A"   44 A'   45 A'   17 A"   46 A'   47 A'   48 A'   18 A"                 
  1.536   1.547   1.586   1.652   1.921   2.076   2.172   2.259
 19 A"   49 A'   50 A'   51 A'   20 A"   52 A'   21 A"   53 A'                 
  2.378   2.653   2.675   2.864   3.054   3.069   3.300   3.434
 54 A'   22 A"   55 A'   56 A'   23 A"   57 A'   58 A'   59 A'                 
  4.111   4.242   4.364   4.441   4.490   4.507   4.512   4.545
 24 A"   60 A'   25 A"   61 A'   26 A"   62 A'   27 A"   63 A'                 
  4.692   4.794   4.869   5.387   6.531   6.546   6.575  28.914
 64 A'   65 A'   66 A'   67 A'   28 A"   68 A'   69 A'   70 A'                 
 29.529  29.540  29.562  29.882  29.889  29.889  29.906  29.982
 29 A"   71 A'   72 A'   30 A"   31 A"   73 A'   74 A'   75 A'                 
 36.602  37.105 130.590 130.598 130.623 154.3081912.226
 76 A'   77 A'   32 A"   78 A'   79 A'   80 A'   81 A'                         

 Occupation and symmetry of molecular orbitals

 Point group: Cs (2 irreducible representations).

                           A'   A"    All 
 ------------------------------------------
 All molecular orbitals:
  - Alpha                  81   32    113 
  - Beta                   81   32    113 
 ------------------------------------------
 Alpha orbitals:
  - Frozen occupied        15   5     20  
  - Active occupied        10   4     14  
  - Active virtual         56   23    79  
  - Frozen virtual         0    0     0   
 ------------------------------------------
 Beta orbitals:
  - Frozen occupied        15   5     20  
  - Active occupied        10   4     14  
  - Active virtual         56   23    79  
  - Frozen virtual         0    0     0   
 ------------------------------------------

 Import integrals:   CPU 0.00 s  wall 0.00 s

 Import integrals:   CPU 25.98 s  wall 33.79 s

 MP2 amplitudes:   CPU 0.14 s  wall 0.38 s

Running a double precision version
           CCSD T amplitudes will be solved using DIIS.

           Start     Size      MaxIter   EConv     TConv     
           3         7         100       1.00e-07  1.00e-05  
 ------------------------------------------------------------------------------
           Energy (a.u.)   Ediff      Tdiff       Comment
 ------------------------------------------------------------------------------
         -7026.80118930                           
     1   -7026.78779160   1.34e-02   7.15e-01     
     2   -7026.80793707   2.01e-02   9.45e-02     
     3   -7026.80744573   4.91e-04   4.35e-02     
     4   -7026.80976110   2.32e-03   1.24e-02     Switched to DIIS steps.
     5   -7026.81062352   8.62e-04   1.24e-02     
     6   -7026.81068403   6.05e-05   2.45e-03     
     7   -7026.81069944   1.54e-05   1.59e-03     
     8   -7026.81071261   1.32e-05   7.14e-04     
     9   -7026.81071735   4.74e-06   4.44e-04     
    10   -7026.81071694   4.03e-07   1.10e-04     
    11   -7026.81071699   4.86e-08   5.34e-05     
    12   -7026.81071686   1.30e-07   2.31e-05     
    13   -7026.81071687   8.70e-09   6.26e-06     
 ------------------------------------------------------------------------------
         -7026.81071687                           CCSD T converged.

End of double precision
 SCF energy                 = -7026.23651707
 MP2 energy                 = -7026.80118930
 CCSD correlation energy     =    -0.57419980
 CCSD total energy           = -7026.81071687

 CCSD  T1^2 = 0.0122  T2^2 = 0.2250  Leading amplitudes:

 Amplitude    Orbitals with energies
  0.0307       24 (A') A                 ->    26 (A') A                  
              -0.3867                          0.0243                     
  0.0307       24 (A') B                 ->    26 (A') B                  
              -0.3867                          0.0243                     
 -0.0288       23 (A') A                 ->    26 (A') A                  
              -0.6189                          0.0243                     
 -0.0288       23 (A') B                 ->    26 (A') B                  
              -0.6189                          0.0243                     

 Amplitude    Orbitals with energies
 -0.1057       8 (A") A      8 (A") B    ->    10 (A") A     10 (A") B    
              -0.5823       -0.5823            0.0759        0.0759       
  0.1057       8 (A") A      8 (A") B    ->    10 (A") B     10 (A") A    
              -0.5823       -0.5823            0.0759        0.0759       
  0.1057       8 (A") B      8 (A") A    ->    10 (A") A     10 (A") B    
              -0.5823       -0.5823            0.0759        0.0759       
 -0.1057       8 (A") B      8 (A") A    ->    10 (A") B     10 (A") A    
              -0.5823       -0.5823            0.0759        0.0759       

 Computing CCSD intemediates for later calculations in double precision
 Finished.

Running a double precision version
           CCSD Lambda amplitudes will be solved using DIIS.
           Start     Size      MaxIter   EConv     LConv     
           3         7         100       1.00e-07  1.00e-05  
 ------------------------------------------------------------------------------
            Enorm      Ldiff       Comment
 ------------------------------------------------------------------------------
     1     5.18e-02   4.12e-02     
     2     1.15e-02   3.45e-03     
     3     5.18e-03   2.35e-03     
     4     3.22e-03   1.00e-03     Switched to DIIS steps.
     5     1.43e-03   8.02e-04     
     6     8.53e-04   2.97e-04     
     7     3.27e-04   1.26e-04     
     8     1.19e-04   7.70e-06     
     9     3.31e-05   5.66e-06     
    10     1.30e-05   1.76e-06     
    11     4.98e-06   4.07e-07     
    12     2.30e-06   1.99e-07     
    13     1.20e-06   1.68e-07     
    14     6.74e-07   3.55e-08     
    15     4.25e-07   4.84e-08     
    16     1.90e-07   1.87e-08     
    17     9.32e-08   5.26e-10     
 ------------------------------------------------------------------------------
                                   CCSD Lambda converged.

 Computing density matrices in double precision...
           Orbital response amplitudes will be solved using DIIS.
           Start     Size      MaxIter   EConv     LConv     
           3         7         100       1.00e-06  1.00e-06  
 ------------------------------------------------------------------------------
            Enorm      Ldiff       Comment
 ------------------------------------------------------------------------------
     1     8.16e-02   7.61e-03     
     2     1.15e-01   3.61e-02     
     3     2.20e-01   6.26e-02     
     4     1.26e-02   1.20e-01     Switched to DIIS steps.
     5     2.01e-03   1.56e-03     
     6     9.50e-04   4.39e-05     
     7     3.79e-04   1.45e-04     
     8     1.72e-04   2.82e-05     
     9     2.79e-05   2.49e-06     
    10     9.63e-06   6.79e-07     
    11     3.11e-06   1.58e-06     
    12     7.21e-07   7.15e-08     
 ------------------------------------------------------------------------------
                                   Orbital response converged.

 Computing density matrices... Done.
 CCSD calculation:   CPU 242.39 s  wall 87.23 s

Current path: /canmo/ccsd/grad/
/g1_bb_aa
/g1_bb_bb
/g1_o1o1
/g1_o1o2
/g1_o1v1
/g1_o2v1
/g1_v1v1
/g1p_bb_aa
/g1p_bb_bb
/g1s_bb_aa
/g1s_bb_bb
/g2_o1o1o1o1
/g2_o1o1o1v1
/g2_o1o1v1v1
/g2_o1v1o1v1
/g2_o1v1v1v1
/g2_v1v1v1v1
/w_bb_aa
/w_bb_bb
 Transferring MO TPDM to AO TPDM
 Transferring g2_o1o1o1o1
 Transferring g2_o1o1o1v1
 Transferring g2_o1o1v1v1
 Transferring g2_o1v1o1v1
 Transferring g2_o1v1v1v1
 Transferring g2_v1v1v1v1
 Adding separable TPDM
 Computing TPDM gradient
 --------------------------------------------------------
 2e gradient
  Atom          X               Y               Z
 --------------------------------------------------------
    1        -32.434952        3.841460        0.000000  
    2         11.716796      -18.474665       -0.000000  
    3         15.712086       15.710745        0.000000  
    4          5.006069       -1.077540        0.000000  
 --------------------------------------------------------
 --------------------------------------------------------
 Final gradient
  Atom          X               Y               Z
 --------------------------------------------------------
    1        -32.434952        3.841460        0.000000  
    2         11.716796      -18.474665       -0.000000  
    3         15.712086       15.710745        0.000000  
    4          5.006069       -1.077540        0.000000  
 --------------------------------------------------------
 Analytic gradient from two-electron contribution:   CPU 395.56 s  wall 261.93 s

 Total ccman2 time:   CPU 667.94 s  wall 392.72 s


 --------------------------------------------------------------
             Orbital Energies (a.u.) and Symmetries
 --------------------------------------------------------------

 Alpha MOs, Restricted
 -- Occupied --                  
******* -180.87 -169.68 -169.68  -37.93  -33.11  -33.11  -24.30
  1 A'    2 A'    3 A'    4 A'    5 A'    6 A'    7 A'    8 A'                 
-24.296 -24.292 -15.720 -15.677  -7.242  -5.476  -5.463-169.677
  9 A'   10 A'   11 A'   12 A'   13 A'   14 A'   15 A'    1 A"                 
-33.109 -24.296 -24.292  -5.463  -2.399  -2.393  -2.379  -1.422
  2 A"    3 A"    4 A"    5 A"   16 A'   17 A'   18 A'   19 A'                 
 -0.948  -0.812  -0.707  -0.619  -0.387  -0.373  -2.394  -2.379
 20 A'   21 A'   22 A'   23 A'   24 A'   25 A'    6 A"    7 A"                 
 -0.582  -0.376
  8 A"    9 A"                                                                 
 -- Virtual --                   
  0.024   0.042   0.147   0.179   0.215   0.224   0.233   0.268
 26 A'   27 A'   28 A'   29 A'   30 A'   31 A'   32 A'   33 A'                 
  0.303   0.339   0.349   0.553   0.576   0.613   0.645   0.728
 34 A'   35 A'   36 A'   37 A'   38 A'   39 A'   40 A'   41 A'                 
  0.795   0.887   0.987   1.027   1.109   1.237   1.431   1.547
 42 A'   43 A'   44 A'   45 A'   46 A'   47 A'   48 A'   49 A'                 
  1.586   1.652   2.076   2.259   2.378   2.675   2.864   3.069
 50 A'   51 A'   52 A'   53 A'   54 A'   55 A'   56 A'   57 A'                 
  3.300   3.434   4.242   4.441   4.507   4.545   4.692   4.794
 58 A'   59 A'   60 A'   61 A'   62 A'   63 A'   64 A'   65 A'                 
  4.869   5.387   6.546   6.575  28.914  29.540  29.562  29.889
 66 A'   67 A'   68 A'   69 A'   70 A'   71 A'   72 A'   73 A'                 
 29.906  29.982  36.602  37.105 130.598 130.623 154.3081912.226
 74 A'   75 A'   76 A'   77 A'   78 A'   79 A'   80 A'   81 A'                 
  0.076   0.170   0.246   0.335   0.589   0.607   0.934   1.027
 10 A"   11 A"   12 A"   13 A"   14 A"   15 A"   16 A"   17 A"                 
  1.466   1.536   1.921   2.172   2.653   3.054   4.111   4.364
 18 A"   19 A"   20 A"   21 A"   22 A"   23 A"   24 A"   25 A"                 
  4.490   4.512   6.531  29.529  29.882  29.889 130.590
 26 A"   27 A"   28 A"   29 A"   30 A"   31 A"   32 A"                         

 Beta MOs, Restricted
 -- Occupied --                  
******* -180.87 -169.68 -169.68  -37.93  -33.11  -33.11  -24.30
  1 A'    2 A'    3 A'    4 A'    5 A'    6 A'    7 A'    8 A'                 
-24.296 -24.292 -15.720 -15.677  -7.242  -5.476  -5.463-169.677
  9 A'   10 A'   11 A'   12 A'   13 A'   14 A'   15 A'    1 A"                 
-33.109 -24.296 -24.292  -5.463  -2.399  -2.393  -2.379  -1.422
  2 A"    3 A"    4 A"    5 A"   16 A'   17 A'   18 A'   19 A'                 
 -0.948  -0.812  -0.707  -0.619  -0.387  -0.373  -2.394  -2.379
 20 A'   21 A'   22 A'   23 A'   24 A'   25 A'    6 A"    7 A"                 
 -0.582  -0.376
  8 A"    9 A"                                                                 
 -- Virtual --                   
  0.024   0.042   0.147   0.179   0.215   0.224   0.233   0.268
 26 A'   27 A'   28 A'   29 A'   30 A'   31 A'   32 A'   33 A'                 
  0.303   0.339   0.349   0.553   0.576   0.613   0.645   0.728
 34 A'   35 A'   36 A'   37 A'   38 A'   39 A'   40 A'   41 A'                 
  0.795   0.887   0.987   1.027   1.109   1.237   1.431   1.547
 42 A'   43 A'   44 A'   45 A'   46 A'   47 A'   48 A'   49 A'                 
  1.586   1.652   2.076   2.259   2.378   2.675   2.864   3.069
 50 A'   51 A'   52 A'   53 A'   54 A'   55 A'   56 A'   57 A'                 
  3.300   3.434   4.242   4.441   4.507   4.545   4.692   4.794
 58 A'   59 A'   60 A'   61 A'   62 A'   63 A'   64 A'   65 A'                 
  4.869   5.387   6.546   6.575  28.914  29.540  29.562  29.889
 66 A'   67 A'   68 A'   69 A'   70 A'   71 A'   72 A'   73 A'                 
 29.906  29.982  36.602  37.105 130.598 130.623 154.3081912.226
 74 A'   75 A'   76 A'   77 A'   78 A'   79 A'   80 A'   81 A'                 
  0.076   0.170   0.246   0.335   0.589   0.607   0.934   1.027
 10 A"   11 A"   12 A"   13 A"   14 A"   15 A"   16 A"   17 A"                 
  1.466   1.536   1.921   2.172   2.653   3.054   4.111   4.364
 18 A"   19 A"   20 A"   21 A"   22 A"   23 A"   24 A"   25 A"                 
  4.490   4.512   6.531  29.529  29.882  29.889 130.590
 26 A"   27 A"   28 A"   29 A"   30 A"   31 A"   32 A"                         
 --------------------------------------------------------------

          Ground-State Mulliken Net Atomic Charges

     Atom                 Charge (a.u.)
  ----------------------------------------
      1 I                     0.010118
      2 N                    -0.017361
      3 N                    -0.221649
      4 H                     0.228891
  ----------------------------------------
  Sum of atomic charges =     0.000000

 -----------------------------------------------------------------
                    Cartesian Multipole Moments
 -----------------------------------------------------------------
    Charge (ESU x 10^10)
                 0.0000
    Dipole Moment (Debye)
         X      -2.0927      Y       0.1907      Z      -0.0000
       Tot       2.1013
    Quadrupole Moments (Debye-Ang)
        XX     -29.3526     XY      -1.5486     YY     -43.4608
        XZ       0.0000     YZ      -0.0000     ZZ     -40.8437
    Octopole Moments (Debye-Ang^2)
       XXX      -9.8847    XXY       1.4517    XYY      11.9037
       YYY       0.0298    XXZ      -0.0000    XYZ       0.0000
       YYZ      -0.0000    XZZ       6.2192    YZZ       0.1079
       ZZZ      -0.0000
    Hexadecapole Moments (Debye-Ang^3)
      XXXX    -256.8374   XXXY     -10.1370   XXYY     -89.0407
      XYYY      -1.7907   YYYY     -75.9267   XXXZ       0.0000
      XXYZ      -0.0000   XYYZ       0.0000   YYYZ      -0.0000
      XXZZ     -74.8478   XYZZ      -0.5539   YYZZ     -21.0318
      XZZZ       0.0000   YZZZ      -0.0000   ZZZZ     -53.4025
 -----------------------------------------------------------------
 DrvMan completing analytic gradient of the correlated energy
 Correlated dipole moment
            1
    1  -0.8233137
    2   0.0750127
    3  -0.0000000
 Energy read as -7026.810716872
 Full Analytical Gradient: (in a.u., or Hartree/Bohr)
             1             2             3             4
    1    0.00049356   -0.00081274    0.00042804   -0.00010885
    2   -0.00035465    0.00028605    0.00025641   -0.00018782
    3    0.00000000    0.00000000   -0.00000000    0.00000000
 Gradient time:  CPU 0.27 s  wall 1.61 s
 Geometry Optimization Parameters
   NAtoms,    NIC,     NZ,  NCons,   NDum,   NFix, NCnnct, MaxDiis
        4      14       4       0       0       0       0       0

 Cartesian Hessian Update
 Hessian Updated using BFGS Update


** GEOMETRY OPTIMIZATION IN DELOCALIZED INTERNAL COORDINATES **
   Searching for a Minimum

   Optimization Cycle:   3

                       Coordinates (Angstroms)
     ATOM                X               Y               Z
      1  I         0.5526859982   -0.0248977232    0.0000000000
      2  N        -1.6120668026    0.5587999435    0.0000000000
      3  N        -2.3484088824   -0.4083133545    0.0000000000
      4  H        -3.3149719112   -0.0310871328    0.0000000000
   Point Group: cs    Number of degrees of freedom:     5


   Energy is  -7026.810716872

 Hessian Updated using BFGS Update

  5 Hessian modes will be used to form the next step
  Hessian Eigenvalues:
     0.062208    0.156169    0.289608    0.415771    0.781053

 Minimum Search - Taking Simple RFO Step
 Searching for Lamda that Minimizes Along All modes
 Value Taken    Lamda =  -0.00001009
 Step Taken.  Stepsize is  0.010789

                             Maximum     Tolerance    Cnvgd?
         Gradient           0.000919      0.000300      NO
         Displacement       0.006291      0.001200      NO
         Energy change     -0.000120      0.000001      NO


 New Cartesian Coordinates Obtained by Inverse Iteration

 Displacement from previous Coordinates is:  0.011288
 ----------------------------------------------------------------
             Standard Nuclear Orientation (Angstroms)
    I     Atom           X                Y                Z
 ----------------------------------------------------------------
    1      I       0.5500890356    -0.0229276586     0.0000000000
    2      N      -1.6106884391     0.5561300049     0.0000000000
    3      N      -2.3488669094    -0.4104891781     0.0000000000
    4      H      -3.3132952851    -0.0282114352     0.0000000000
 ----------------------------------------------------------------
 Molecular Point Group                 Cs    NOp =  2
 Largest Abelian Subgroup              Cs    NOp =  2
 Nuclear Repulsion Energy =   189.0943510192 hartrees
 There are       34 alpha and       34 beta electrons
 Applying Cartesian multipole field
    Component          Value
    ---------          -----
     (2,0,0)        1.00000E-11
     (0,2,0)        2.00000E-11
     (0,0,2)       -3.00000E-11
 Nucleus-field energy     =     0.0000000032 hartrees
 Requested basis set is 6-311++G(d,p)
 There are 41 shells and 113 basis functions
 A cutoff of  1.0D-14 yielded    788 shell pairs
 There are      6240 function pairs (      7068 Cartesian)
 Smallest overlap matrix eigenvalue = 2.47E-04
 Guess MOs from SCF MO coefficient file

 -----------------------------------------------------------------------
  General SCF calculation program by
  Eric Jon Sundstrom, Paul Horn, Yuezhi Mao, Dmitri Zuev, Alec White,
  David Stuck, Shaama M.S., Shane Yost, Joonho Lee, David Small,
  Daniel Levine, Susi Lehtola, Hugh Burton, Evgeny Epifanovsky
 -----------------------------------------------------------------------
 Hartree-Fock
 using 4 threads for integral computing
 -------------------------------------------------------
 OpenMP Integral computing Module                
 Release: version 2.0, May 2017, Q-Chem Inc. Pleasanton 
 -------------------------------------------------------
 A restricted SCF calculation will be
 performed using DIIS
 SCF converges when DIIS error is below 1.0e-08
 ---------------------------------------
  Cycle       Energy         DIIS error
 ---------------------------------------
    1   -7026.2365939886      6.23e-05  
    2   -7026.2366021641      1.85e-05  
    3   -7026.2366032418      1.14e-05  
    4   -7026.2366035354      4.24e-06  
    5   -7026.2366036413      1.52e-06  
    6   -7026.2366036615      6.83e-07  
    7   -7026.2366036638      1.56e-07  
    8   -7026.2366036639      4.00e-08  
    9   -7026.2366036638      1.17e-08  
   10   -7026.2366036639      5.54e-09  Convergence criterion met
 ---------------------------------------
 SCF time:   CPU 5.45s  wall 5.00s 
 SCF   energy in the final basis set =    -7026.2366036639
 Total energy in the final basis set =    -7026.2366036639


 ------------------------------------------------------------------------------

   CCMAN2: suite of methods based on coupled cluster
           and equation of motion theories.

   Components:
   * libvmm-1.3-trunk
     by Evgeny Epifanovsky, Ilya Kaliman.
   * libtensor-2.5-trunk
     by Evgeny Epifanovsky, Michael Wormit, Dmitry Zuev, Sam Manzer, 
        Ilya Kaliman.
   * libcc-2.5-trunk
     by Evgeny Epifanovsky, Arik Landau, Tomasz Kus, Kirill Khistyaev, 
        Dmitry Zuev, Prashant Manohar, Xintian Feng, Anna Krylov, 
        Matthew Goldey, Alec White, Thomas Jagau, Kaushik Nanda, 
        Anastasia Gunina, Alexander Kunitsa, Joonho Lee.

   CCMAN original authors:
   Anna I. Krylov, C. David Sherrill, Steven R. Gwaltney,
   Edward F. C. Byrd (2000)
   Sergey V. Levchenko, Lyudmila V. Slipchenko, Tao Wang,
   Ana-Maria C. Cristian (2003)
   Piotr A. Pieniazek, C. Melania Oana, Evgeny Epifanovsky (2007)
   Prashant Manohar (2009)

 ------------------------------------------------------------------------------


 Allocating and initializing 3808MB of RAM...
 Calculation will run on 4 cores.


 Alpha MOs, Restricted
 -- Occupied --                  
******* -180.87 -169.68 -169.68 -169.68  -37.93  -33.11  -33.11
  1 A'    2 A'    3 A'    1 A"    4 A'    5 A'    6 A'    2 A"                 
-33.109 -24.299 -24.297 -24.297 -24.292 -24.292 -15.719 -15.677
  7 A'    8 A'    3 A"    9 A'    4 A"   10 A'   11 A'   12 A'                 
 -7.242  -5.476  -5.464  -5.463  -2.399  -2.394  -2.394  -2.380
 13 A'   14 A'    5 A"   15 A'   16 A'    6 A"   17 A'    7 A"                 
 -2.380  -1.421  -0.948  -0.812  -0.706  -0.619  -0.582  -0.387
 18 A'   19 A'   20 A'   21 A'   22 A'   23 A'    8 A"   24 A'                 
 -0.376  -0.373
  9 A"   25 A'                                                                 
 -- Virtual --                   
  0.025   0.042   0.076   0.147   0.170   0.179   0.215   0.224
 26 A'   27 A'   10 A"   28 A'   11 A"   29 A'   30 A'   31 A'                 
  0.233   0.246   0.268   0.303   0.334   0.338   0.349   0.553
 32 A'   12 A"   33 A'   34 A'   13 A"   35 A'   36 A'   37 A'                 
  0.577   0.589   0.607   0.613   0.645   0.729   0.796   0.888
 38 A'   14 A"   15 A"   39 A'   40 A'   41 A'   42 A'   43 A'                 
  0.935   0.987   1.027   1.028   1.109   1.237   1.431   1.467
 16 A"   44 A'   45 A'   17 A"   46 A'   47 A'   48 A'   18 A"                 
  1.536   1.547   1.587   1.652   1.921   2.077   2.173   2.260
 19 A"   49 A'   50 A'   51 A'   20 A"   52 A'   21 A"   53 A'                 
  2.378   2.653   2.675   2.865   3.053   3.070   3.298   3.434
 54 A'   22 A"   55 A'   56 A'   23 A"   57 A'   58 A'   59 A'                 
  4.111   4.242   4.364   4.440   4.490   4.506   4.512   4.545
 24 A"   60 A'   25 A"   61 A'   26 A"   62 A'   27 A"   63 A'                 
  4.693   4.796   4.869   5.387   6.531   6.545   6.575  28.915
 64 A'   65 A'   66 A'   67 A'   28 A"   68 A'   69 A'   70 A'                 
 29.528  29.539  29.562  29.881  29.888  29.888  29.905  29.982
 29 A"   71 A'   72 A'   30 A"   31 A"   73 A'   74 A'   75 A'                 
 36.602  37.103 130.589 130.597 130.623 154.3081912.227
 76 A'   77 A'   32 A"   78 A'   79 A'   80 A'   81 A'                         

 Beta MOs, Restricted
 -- Occupied --                  
******* -180.87 -169.68 -169.68 -169.68  -37.93  -33.11  -33.11
  1 A'    2 A'    3 A'    1 A"    4 A'    5 A'    6 A'    2 A"                 
-33.109 -24.299 -24.297 -24.297 -24.292 -24.292 -15.719 -15.677
  7 A'    8 A'    3 A"    9 A'    4 A"   10 A'   11 A'   12 A'                 
 -7.242  -5.476  -5.464  -5.463  -2.399  -2.394  -2.394  -2.380
 13 A'   14 A'    5 A"   15 A'   16 A'    6 A"   17 A'    7 A"                 
 -2.380  -1.421  -0.948  -0.812  -0.706  -0.619  -0.582  -0.387
 18 A'   19 A'   20 A'   21 A'   22 A'   23 A'    8 A"   24 A'                 
 -0.376  -0.373
  9 A"   25 A'                                                                 
 -- Virtual --                   
  0.025   0.042   0.076   0.147   0.170   0.179   0.215   0.224
 26 A'   27 A'   10 A"   28 A'   11 A"   29 A'   30 A'   31 A'                 
  0.233   0.246   0.268   0.303   0.334   0.338   0.349   0.553
 32 A'   12 A"   33 A'   34 A'   13 A"   35 A'   36 A'   37 A'                 
  0.577   0.589   0.607   0.613   0.645   0.729   0.796   0.888
 38 A'   14 A"   15 A"   39 A'   40 A'   41 A'   42 A'   43 A'                 
  0.935   0.987   1.027   1.028   1.109   1.237   1.431   1.467
 16 A"   44 A'   45 A'   17 A"   46 A'   47 A'   48 A'   18 A"                 
  1.536   1.547   1.587   1.652   1.921   2.077   2.173   2.260
 19 A"   49 A'   50 A'   51 A'   20 A"   52 A'   21 A"   53 A'                 
  2.378   2.653   2.675   2.865   3.053   3.070   3.298   3.434
 54 A'   22 A"   55 A'   56 A'   23 A"   57 A'   58 A'   59 A'                 
  4.111   4.242   4.364   4.440   4.490   4.506   4.512   4.545
 24 A"   60 A'   25 A"   61 A'   26 A"   62 A'   27 A"   63 A'                 
  4.693   4.796   4.869   5.387   6.531   6.545   6.575  28.915
 64 A'   65 A'   66 A'   67 A'   28 A"   68 A'   69 A'   70 A'                 
 29.528  29.539  29.562  29.881  29.888  29.888  29.905  29.982
 29 A"   71 A'   72 A'   30 A"   31 A"   73 A'   74 A'   75 A'                 
 36.602  37.103 130.589 130.597 130.623 154.3081912.227
 76 A'   77 A'   32 A"   78 A'   79 A'   80 A'   81 A'                         

 Occupation and symmetry of molecular orbitals

 Point group: Cs (2 irreducible representations).

                           A'   A"    All 
 ------------------------------------------
 All molecular orbitals:
  - Alpha                  81   32    113 
  - Beta                   81   32    113 
 ------------------------------------------
 Alpha orbitals:
  - Frozen occupied        15   5     20  
  - Active occupied        10   4     14  
  - Active virtual         56   23    79  
  - Frozen virtual         0    0     0   
 ------------------------------------------
 Beta orbitals:
  - Frozen occupied        15   5     20  
  - Active occupied        10   4     14  
  - Active virtual         56   23    79  
  - Frozen virtual         0    0     0   
 ------------------------------------------

 Import integrals:   CPU 0.00 s  wall 0.03 s

 Import integrals:   CPU 25.64 s  wall 30.62 s

 MP2 amplitudes:   CPU 0.14 s  wall 0.37 s

Running a double precision version
           CCSD T amplitudes will be solved using DIIS.

           Start     Size      MaxIter   EConv     TConv     
           3         7         100       1.00e-07  1.00e-05  
 ------------------------------------------------------------------------------
           Energy (a.u.)   Ediff      Tdiff       Comment
 ------------------------------------------------------------------------------
         -7026.80119237                           
     1   -7026.78782892   1.34e-02   7.14e-01     
     2   -7026.80794342   2.01e-02   9.45e-02     
     3   -7026.80746016   4.83e-04   4.34e-02     
     4   -7026.80976827   2.31e-03   1.24e-02     Switched to DIIS steps.
     5   -7026.81062849   8.60e-04   1.24e-02     
     6   -7026.81068913   6.06e-05   2.45e-03     
     7   -7026.81070479   1.57e-05   1.59e-03     
     8   -7026.81071802   1.32e-05   7.15e-04     
     9   -7026.81072267   4.65e-06   4.41e-04     
    10   -7026.81072227   3.92e-07   1.09e-04     
    11   -7026.81072231   3.90e-08   5.30e-05     
    12   -7026.81072219   1.27e-07   2.28e-05     
    13   -7026.81072219   5.60e-09   6.13e-06     
 ------------------------------------------------------------------------------
         -7026.81072219                           CCSD T converged.

End of double precision
 SCF energy                 = -7026.23660366
 MP2 energy                 = -7026.80119237
 CCSD correlation energy     =    -0.57411853
 CCSD total energy           = -7026.81072219

 CCSD  T1^2 = 0.0122  T2^2 = 0.2247  Leading amplitudes:

 Amplitude    Orbitals with energies
  0.0310       24 (A') A                 ->    26 (A') A                  
              -0.3874                          0.0251                     
  0.0310       24 (A') B                 ->    26 (A') B                  
              -0.3874                          0.0251                     
 -0.0285       9 (A") A                  ->    10 (A") A                  
              -0.3759                          0.0759                     
 -0.0285       9 (A") B                  ->    10 (A") B                  
              -0.3759                          0.0759                     

 Amplitude    Orbitals with energies
 -0.1058       8 (A") A      8 (A") B    ->    10 (A") A     10 (A") B    
              -0.5818       -0.5818            0.0759        0.0759       
  0.1058       8 (A") A      8 (A") B    ->    10 (A") B     10 (A") A    
              -0.5818       -0.5818            0.0759        0.0759       
  0.1058       8 (A") B      8 (A") A    ->    10 (A") A     10 (A") B    
              -0.5818       -0.5818            0.0759        0.0759       
 -0.1058       8 (A") B      8 (A") A    ->    10 (A") B     10 (A") A    
              -0.5818       -0.5818            0.0759        0.0759       

 Computing CCSD intemediates for later calculations in double precision
 Finished.

Running a double precision version
           CCSD Lambda amplitudes will be solved using DIIS.
           Start     Size      MaxIter   EConv     LConv     
           3         7         100       1.00e-07  1.00e-05  
 ------------------------------------------------------------------------------
            Enorm      Ldiff       Comment
 ------------------------------------------------------------------------------
     1     5.16e-02   4.10e-02     
     2     1.14e-02   3.44e-03     
     3     5.15e-03   2.34e-03     
     4     3.20e-03   9.98e-04     Switched to DIIS steps.
     5     1.43e-03   7.97e-04     
     6     8.46e-04   2.97e-04     
     7     3.23e-04   1.26e-04     
     8     1.17e-04   7.89e-06     
     9     3.26e-05   5.50e-06     
    10     1.27e-05   1.73e-06     
    11     4.74e-06   3.99e-07     
    12     2.10e-06   2.02e-07     
    13     1.03e-06   1.66e-07     
    14     5.64e-07   3.68e-08     
    15     3.68e-07   4.71e-08     
    16     1.74e-07   2.27e-08     
    17     8.43e-08   3.67e-09     
 ------------------------------------------------------------------------------
                                   CCSD Lambda converged.

 Computing density matrices in double precision...
           Orbital response amplitudes will be solved using DIIS.
           Start     Size      MaxIter   EConv     LConv     
           3         7         100       1.00e-06  1.00e-06  
 ------------------------------------------------------------------------------
            Enorm      Ldiff       Comment
 ------------------------------------------------------------------------------
     1     8.13e-02   7.93e-03     
     2     1.13e-01   3.52e-02     
     3     2.16e-01   6.08e-02     
     4     1.26e-02   1.17e-01     Switched to DIIS steps.
     5     2.05e-03   1.54e-03     
     6     9.72e-04   5.97e-05     
     7     3.69e-04   1.45e-04     
     8     1.68e-04   2.57e-05     
     9     2.78e-05   2.41e-06     
    10     9.53e-06   6.29e-07     
    11     3.09e-06   1.52e-06     
    12     7.14e-07   6.99e-08     
 ------------------------------------------------------------------------------
                                   Orbital response converged.

 Computing density matrices... Done.
 CCSD calculation:   CPU 241.78 s  wall 91.74 s

Current path: /canmo/ccsd/grad/
/g1_bb_aa
/g1_bb_bb
/g1_o1o1
/g1_o1o2
/g1_o1v1
/g1_o2v1
/g1_v1v1
/g1p_bb_aa
/g1p_bb_bb
/g1s_bb_aa
/g1s_bb_bb
/g2_o1o1o1o1
/g2_o1o1o1v1
/g2_o1o1v1v1
/g2_o1v1o1v1
/g2_o1v1v1v1
/g2_v1v1v1v1
/w_bb_aa
/w_bb_bb
 Transferring MO TPDM to AO TPDM
 Transferring g2_o1o1o1o1
 Transferring g2_o1o1o1v1
 Transferring g2_o1o1v1v1
 Transferring g2_o1v1o1v1
 Transferring g2_o1v1v1v1
 Transferring g2_v1v1v1v1
 Adding separable TPDM
 Computing TPDM gradient
 --------------------------------------------------------
 2e gradient
  Atom          X               Y               Z
 --------------------------------------------------------
    1        -32.533953        3.802485        0.000000  
    2         11.791432      -18.421225       -0.000000  
    3         15.745512       15.730679        0.000000  
    4          4.997009       -1.111939        0.000000  
 --------------------------------------------------------
 --------------------------------------------------------
 Final gradient
  Atom          X               Y               Z
 --------------------------------------------------------
    1        -32.533953        3.802485        0.000000  
    2         11.791432      -18.421225       -0.000000  
    3         15.745512       15.730679        0.000000  
    4          4.997009       -1.111939        0.000000  
 --------------------------------------------------------
 Analytic gradient from two-electron contribution:   CPU 394.70 s  wall 264.51 s

 Total ccman2 time:   CPU 666.63 s  wall 398.66 s


 --------------------------------------------------------------
             Orbital Energies (a.u.) and Symmetries
 --------------------------------------------------------------

 Alpha MOs, Restricted
 -- Occupied --                  
******* -180.87 -169.68 -169.68  -37.93  -33.11  -33.11  -24.30
  1 A'    2 A'    3 A'    4 A'    5 A'    6 A'    7 A'    8 A'                 
-24.297 -24.292 -15.719 -15.677  -7.242  -5.476  -5.463-169.678
  9 A'   10 A'   11 A'   12 A'   13 A'   14 A'   15 A'    1 A"                 
-33.109 -24.297 -24.292  -5.464  -2.399  -2.394  -2.380  -1.421
  2 A"    3 A"    4 A"    5 A"   16 A'   17 A'   18 A'   19 A'                 
 -0.948  -0.812  -0.706  -0.619  -0.387  -0.373  -2.394  -2.380
 20 A'   21 A'   22 A'   23 A'   24 A'   25 A'    6 A"    7 A"                 
 -0.582  -0.376
  8 A"    9 A"                                                                 
 -- Virtual --                   
  0.025   0.042   0.147   0.179   0.215   0.224   0.233   0.268
 26 A'   27 A'   28 A'   29 A'   30 A'   31 A'   32 A'   33 A'                 
  0.303   0.338   0.349   0.553   0.577   0.613   0.645   0.729
 34 A'   35 A'   36 A'   37 A'   38 A'   39 A'   40 A'   41 A'                 
  0.796   0.888   0.987   1.027   1.109   1.237   1.431   1.547
 42 A'   43 A'   44 A'   45 A'   46 A'   47 A'   48 A'   49 A'                 
  1.587   1.652   2.077   2.260   2.378   2.675   2.865   3.070
 50 A'   51 A'   52 A'   53 A'   54 A'   55 A'   56 A'   57 A'                 
  3.298   3.434   4.242   4.440   4.506   4.545   4.693   4.796
 58 A'   59 A'   60 A'   61 A'   62 A'   63 A'   64 A'   65 A'                 
  4.869   5.387   6.545   6.575  28.915  29.539  29.562  29.888
 66 A'   67 A'   68 A'   69 A'   70 A'   71 A'   72 A'   73 A'                 
 29.905  29.982  36.602  37.103 130.597 130.623 154.3081912.227
 74 A'   75 A'   76 A'   77 A'   78 A'   79 A'   80 A'   81 A'                 
  0.076   0.170   0.246   0.334   0.589   0.607   0.935   1.028
 10 A"   11 A"   12 A"   13 A"   14 A"   15 A"   16 A"   17 A"                 
  1.467   1.536   1.921   2.173   2.653   3.053   4.111   4.364
 18 A"   19 A"   20 A"   21 A"   22 A"   23 A"   24 A"   25 A"                 
  4.490   4.512   6.531  29.528  29.881  29.888 130.589
 26 A"   27 A"   28 A"   29 A"   30 A"   31 A"   32 A"                         

 Beta MOs, Restricted
 -- Occupied --                  
******* -180.87 -169.68 -169.68  -37.93  -33.11  -33.11  -24.30
  1 A'    2 A'    3 A'    4 A'    5 A'    6 A'    7 A'    8 A'                 
-24.297 -24.292 -15.719 -15.677  -7.242  -5.476  -5.463-169.678
  9 A'   10 A'   11 A'   12 A'   13 A'   14 A'   15 A'    1 A"                 
-33.109 -24.297 -24.292  -5.464  -2.399  -2.394  -2.380  -1.421
  2 A"    3 A"    4 A"    5 A"   16 A'   17 A'   18 A'   19 A'                 
 -0.948  -0.812  -0.706  -0.619  -0.387  -0.373  -2.394  -2.380
 20 A'   21 A'   22 A'   23 A'   24 A'   25 A'    6 A"    7 A"                 
 -0.582  -0.376
  8 A"    9 A"                                                                 
 -- Virtual --                   
  0.025   0.042   0.147   0.179   0.215   0.224   0.233   0.268
 26 A'   27 A'   28 A'   29 A'   30 A'   31 A'   32 A'   33 A'                 
  0.303   0.338   0.349   0.553   0.577   0.613   0.645   0.729
 34 A'   35 A'   36 A'   37 A'   38 A'   39 A'   40 A'   41 A'                 
  0.796   0.888   0.987   1.027   1.109   1.237   1.431   1.547
 42 A'   43 A'   44 A'   45 A'   46 A'   47 A'   48 A'   49 A'                 
  1.587   1.652   2.077   2.260   2.378   2.675   2.865   3.070
 50 A'   51 A'   52 A'   53 A'   54 A'   55 A'   56 A'   57 A'                 
  3.298   3.434   4.242   4.440   4.506   4.545   4.693   4.796
 58 A'   59 A'   60 A'   61 A'   62 A'   63 A'   64 A'   65 A'                 
  4.869   5.387   6.545   6.575  28.915  29.539  29.562  29.888
 66 A'   67 A'   68 A'   69 A'   70 A'   71 A'   72 A'   73 A'                 
 29.905  29.982  36.602  37.103 130.597 130.623 154.3081912.227
 74 A'   75 A'   76 A'   77 A'   78 A'   79 A'   80 A'   81 A'                 
  0.076   0.170   0.246   0.334   0.589   0.607   0.935   1.028
 10 A"   11 A"   12 A"   13 A"   14 A"   15 A"   16 A"   17 A"                 
  1.467   1.536   1.921   2.173   2.653   3.053   4.111   4.364
 18 A"   19 A"   20 A"   21 A"   22 A"   23 A"   24 A"   25 A"                 
  4.490   4.512   6.531  29.528  29.881  29.888 130.589
 26 A"   27 A"   28 A"   29 A"   30 A"   31 A"   32 A"                         
 --------------------------------------------------------------

          Ground-State Mulliken Net Atomic Charges

     Atom                 Charge (a.u.)
  ----------------------------------------
      1 I                     0.012445
      2 N                    -0.018648
      3 N                    -0.222199
      4 H                     0.228401
  ----------------------------------------
  Sum of atomic charges =    -0.000000

 -----------------------------------------------------------------
                    Cartesian Multipole Moments
 -----------------------------------------------------------------
    Charge (ESU x 10^10)
                -0.0000
    Dipole Moment (Debye)
         X      -2.0629      Y       0.1955      Z      -0.0000
       Tot       2.0721
    Quadrupole Moments (Debye-Ang)
        XX     -29.4160     XY      -1.5588     YY     -43.4678
        XZ       0.0000     YZ      -0.0000     ZZ     -40.8360
    Octopole Moments (Debye-Ang^2)
       XXX      -9.3976    XXY       1.5069    XYY      11.9997
       YYY      -0.0538    XXZ      -0.0000    XYZ       0.0000
       YYZ      -0.0000    XZZ       6.3055    YZZ       0.0745
       ZZZ      -0.0000
    Hexadecapole Moments (Debye-Ang^3)
      XXXX    -257.0949   XXXY     -10.5936   XXYY     -89.0046
      XYYY      -2.0676   YYYY     -75.8847   XXXZ       0.0000
      XXYZ      -0.0000   XYYZ       0.0000   YYYZ      -0.0000
      XXZZ     -74.7571   XYZZ      -0.6361   YYZZ     -21.0197
      XZZZ       0.0000   YZZZ      -0.0000   ZZZZ     -53.3713
 -----------------------------------------------------------------
 DrvMan completing analytic gradient of the correlated energy
 Correlated dipole moment
            1
    1  -0.8115889
    2   0.0769030
    3  -0.0000000
 Energy read as -7026.810722192
 Full Analytical Gradient: (in a.u., or Hartree/Bohr)
             1             2             3             4
    1    0.00005908   -0.00021825    0.00007497    0.00008421
    2   -0.00007407    0.00019998   -0.00021674    0.00009083
    3    0.00000000    0.00000000   -0.00000000    0.00000000
 Gradient time:  CPU 0.27 s  wall 1.37 s
 Geometry Optimization Parameters
   NAtoms,    NIC,     NZ,  NCons,   NDum,   NFix, NCnnct, MaxDiis
        4      14       4       0       0       0       0       0

 Cartesian Hessian Update
 Hessian Updated using BFGS Update


** GEOMETRY OPTIMIZATION IN DELOCALIZED INTERNAL COORDINATES **
   Searching for a Minimum

   Optimization Cycle:   4

                       Coordinates (Angstroms)
     ATOM                X               Y               Z
      1  I         0.5500890356   -0.0229276586    0.0000000000
      2  N        -1.6106884391    0.5561300049    0.0000000000
      3  N        -2.3488669094   -0.4104891781    0.0000000000
      4  H        -3.3132952851   -0.0282114352    0.0000000000
   Point Group: cs    Number of degrees of freedom:     5


   Energy is  -7026.810722192

 Hessian Updated using BFGS Update

  5 Hessian modes will be used to form the next step
  Hessian Eigenvalues:
     0.057322    0.181857    0.255095    0.415942    0.780665

 Minimum Search - Taking Simple RFO Step
 Searching for Lamda that Minimizes Along All modes
 Value Taken    Lamda =   0.00000000
 Step Taken.  Stepsize is  0.002075

                             Maximum     Tolerance    Cnvgd?
         Gradient           0.000197      0.000300     YES
         Displacement       0.001423      0.001200      NO
         Energy change     -0.000005      0.000001      NO


 New Cartesian Coordinates Obtained by Inverse Iteration

 Displacement from previous Coordinates is:  0.001657
 ----------------------------------------------------------------
             Standard Nuclear Orientation (Angstroms)
    I     Atom           X                Y                Z
 ----------------------------------------------------------------
    1      I       0.5500733908    -0.0227310389     0.0000000000
    2      N      -1.6100925120     0.5557906392     0.0000000000
    3      N      -2.3490679458    -0.4102370256     0.0000000000
    4      H      -3.3136745310    -0.0283208417     0.0000000000
 ----------------------------------------------------------------
 Molecular Point Group                 Cs    NOp =  2
 Largest Abelian Subgroup              Cs    NOp =  2
 Nuclear Repulsion Energy =   189.1169191821 hartrees
 There are       34 alpha and       34 beta electrons
 Applying Cartesian multipole field
    Component          Value
    ---------          -----
     (2,0,0)        1.00000E-11
     (0,2,0)        2.00000E-11
     (0,0,2)       -3.00000E-11
 Nucleus-field energy     =     0.0000000032 hartrees
 Requested basis set is 6-311++G(d,p)
 There are 41 shells and 113 basis functions
 A cutoff of  1.0D-14 yielded    789 shell pairs
 There are      6244 function pairs (      7072 Cartesian)
 Smallest overlap matrix eigenvalue = 2.47E-04
 Guess MOs from SCF MO coefficient file

 -----------------------------------------------------------------------
  General SCF calculation program by
  Eric Jon Sundstrom, Paul Horn, Yuezhi Mao, Dmitri Zuev, Alec White,
  David Stuck, Shaama M.S., Shane Yost, Joonho Lee, David Small,
  Daniel Levine, Susi Lehtola, Hugh Burton, Evgeny Epifanovsky
 -----------------------------------------------------------------------
 Hartree-Fock
 using 4 threads for integral computing
 -------------------------------------------------------
 OpenMP Integral computing Module                
 Release: version 2.0, May 2017, Q-Chem Inc. Pleasanton 
 -------------------------------------------------------
 A restricted SCF calculation will be
 performed using DIIS
 SCF converges when DIIS error is below 1.0e-08
 ---------------------------------------
  Cycle       Energy         DIIS error
 ---------------------------------------
    1   -7026.2366249712      1.51e-05  
    2   -7026.2366254278      4.20e-06  
    3   -7026.2366254773      2.47e-06  
    4   -7026.2366254889      8.04e-07  
    5   -7026.2366254921      2.59e-07  
    6   -7026.2366254928      1.22e-07  
    7   -7026.2366254930      4.08e-08  
    8   -7026.2366254930      1.67e-08  
    9   -7026.2366254929      6.29e-09  Convergence criterion met
 ---------------------------------------
 SCF time:   CPU 4.79s  wall 6.00s 
 SCF   energy in the final basis set =    -7026.2366254929
 Total energy in the final basis set =    -7026.2366254929


 ------------------------------------------------------------------------------

   CCMAN2: suite of methods based on coupled cluster
           and equation of motion theories.

   Components:
   * libvmm-1.3-trunk
     by Evgeny Epifanovsky, Ilya Kaliman.
   * libtensor-2.5-trunk
     by Evgeny Epifanovsky, Michael Wormit, Dmitry Zuev, Sam Manzer, 
        Ilya Kaliman.
   * libcc-2.5-trunk
     by Evgeny Epifanovsky, Arik Landau, Tomasz Kus, Kirill Khistyaev, 
        Dmitry Zuev, Prashant Manohar, Xintian Feng, Anna Krylov, 
        Matthew Goldey, Alec White, Thomas Jagau, Kaushik Nanda, 
        Anastasia Gunina, Alexander Kunitsa, Joonho Lee.

   CCMAN original authors:
   Anna I. Krylov, C. David Sherrill, Steven R. Gwaltney,
   Edward F. C. Byrd (2000)
   Sergey V. Levchenko, Lyudmila V. Slipchenko, Tao Wang,
   Ana-Maria C. Cristian (2003)
   Piotr A. Pieniazek, C. Melania Oana, Evgeny Epifanovsky (2007)
   Prashant Manohar (2009)

 ------------------------------------------------------------------------------


 Allocating and initializing 3808MB of RAM...
 Calculation will run on 4 cores.


 Alpha MOs, Restricted
 -- Occupied --                  
******* -180.87 -169.68 -169.68 -169.68  -37.93  -33.11  -33.11
  1 A'    2 A'    3 A'    1 A"    4 A'    5 A'    6 A'    2 A"                 
-33.109 -24.299 -24.297 -24.297 -24.292 -24.292 -15.719 -15.677
  7 A'    8 A'    3 A"    9 A'    4 A"   10 A'   11 A'   12 A'                 
 -7.242  -5.476  -5.464  -5.464  -2.399  -2.394  -2.394  -2.380
 13 A'   14 A'    5 A"   15 A'   16 A'    6 A"   17 A'    7 A"                 
 -2.380  -1.421  -0.948  -0.812  -0.706  -0.619  -0.582  -0.387
 18 A'   19 A'   20 A'   21 A'   22 A'   23 A'    8 A"   24 A'                 
 -0.376  -0.373
  9 A"   25 A'                                                                 
 -- Virtual --                   
  0.025   0.042   0.076   0.147   0.170   0.179   0.215   0.224
 26 A'   27 A'   10 A"   28 A'   11 A"   29 A'   30 A'   31 A'                 
  0.233   0.246   0.268   0.303   0.334   0.338   0.349   0.553
 32 A'   12 A"   33 A'   34 A'   13 A"   35 A'   36 A'   37 A'                 
  0.577   0.589   0.607   0.613   0.645   0.729   0.797   0.888
 38 A'   14 A"   15 A"   39 A'   40 A'   41 A'   42 A'   43 A'                 
  0.935   0.987   1.027   1.028   1.109   1.237   1.431   1.467
 16 A"   44 A'   45 A'   17 A"   46 A'   47 A'   48 A'   18 A"                 
  1.536   1.547   1.587   1.653   1.921   2.077   2.173   2.260
 19 A"   49 A'   50 A'   51 A'   20 A"   52 A'   21 A"   53 A'                 
  2.378   2.653   2.675   2.865   3.053   3.070   3.298   3.434
 54 A'   22 A"   55 A'   56 A'   23 A"   57 A'   58 A'   59 A'                 
  4.112   4.242   4.365   4.440   4.490   4.506   4.512   4.545
 24 A"   60 A'   25 A"   61 A'   26 A"   62 A'   27 A"   63 A'                 
  4.694   4.796   4.869   5.387   6.531   6.545   6.575  28.915
 64 A'   65 A'   66 A'   67 A'   28 A"   68 A'   69 A'   70 A'                 
 29.528  29.539  29.562  29.881  29.888  29.888  29.905  29.982
 29 A"   71 A'   72 A'   30 A"   31 A"   73 A'   74 A'   75 A'                 
 36.603  37.103 130.589 130.597 130.623 154.3081912.227
 76 A'   77 A'   32 A"   78 A'   79 A'   80 A'   81 A'                         

 Beta MOs, Restricted
 -- Occupied --                  
******* -180.87 -169.68 -169.68 -169.68  -37.93  -33.11  -33.11
  1 A'    2 A'    3 A'    1 A"    4 A'    5 A'    6 A'    2 A"                 
-33.109 -24.299 -24.297 -24.297 -24.292 -24.292 -15.719 -15.677
  7 A'    8 A'    3 A"    9 A'    4 A"   10 A'   11 A'   12 A'                 
 -7.242  -5.476  -5.464  -5.464  -2.399  -2.394  -2.394  -2.380
 13 A'   14 A'    5 A"   15 A'   16 A'    6 A"   17 A'    7 A"                 
 -2.380  -1.421  -0.948  -0.812  -0.706  -0.619  -0.582  -0.387
 18 A'   19 A'   20 A'   21 A'   22 A'   23 A'    8 A"   24 A'                 
 -0.376  -0.373
  9 A"   25 A'                                                                 
 -- Virtual --                   
  0.025   0.042   0.076   0.147   0.170   0.179   0.215   0.224
 26 A'   27 A'   10 A"   28 A'   11 A"   29 A'   30 A'   31 A'                 
  0.233   0.246   0.268   0.303   0.334   0.338   0.349   0.553
 32 A'   12 A"   33 A'   34 A'   13 A"   35 A'   36 A'   37 A'                 
  0.577   0.589   0.607   0.613   0.645   0.729   0.797   0.888
 38 A'   14 A"   15 A"   39 A'   40 A'   41 A'   42 A'   43 A'                 
  0.935   0.987   1.027   1.028   1.109   1.237   1.431   1.467
 16 A"   44 A'   45 A'   17 A"   46 A'   47 A'   48 A'   18 A"                 
  1.536   1.547   1.587   1.653   1.921   2.077   2.173   2.260
 19 A"   49 A'   50 A'   51 A'   20 A"   52 A'   21 A"   53 A'                 
  2.378   2.653   2.675   2.865   3.053   3.070   3.298   3.434
 54 A'   22 A"   55 A'   56 A'   23 A"   57 A'   58 A'   59 A'                 
  4.112   4.242   4.365   4.440   4.490   4.506   4.512   4.545
 24 A"   60 A'   25 A"   61 A'   26 A"   62 A'   27 A"   63 A'                 
  4.694   4.796   4.869   5.387   6.531   6.545   6.575  28.915
 64 A'   65 A'   66 A'   67 A'   28 A"   68 A'   69 A'   70 A'                 
 29.528  29.539  29.562  29.881  29.888  29.888  29.905  29.982
 29 A"   71 A'   72 A'   30 A"   31 A"   73 A'   74 A'   75 A'                 
 36.603  37.103 130.589 130.597 130.623 154.3081912.227
 76 A'   77 A'   32 A"   78 A'   79 A'   80 A'   81 A'                         

 Occupation and symmetry of molecular orbitals

 Point group: Cs (2 irreducible representations).

                           A'   A"    All 
 ------------------------------------------
 All molecular orbitals:
  - Alpha                  81   32    113 
  - Beta                   81   32    113 
 ------------------------------------------
 Alpha orbitals:
  - Frozen occupied        15   5     20  
  - Active occupied        10   4     14  
  - Active virtual         56   23    79  
  - Frozen virtual         0    0     0   
 ------------------------------------------
 Beta orbitals:
  - Frozen occupied        15   5     20  
  - Active occupied        10   4     14  
  - Active virtual         56   23    79  
  - Frozen virtual         0    0     0   
 ------------------------------------------

 Import integrals:   CPU 0.00 s  wall 0.04 s

 Import integrals:   CPU 25.69 s  wall 41.76 s

 MP2 amplitudes:   CPU 0.14 s  wall 0.33 s

Running a double precision version
           CCSD T amplitudes will be solved using DIIS.

           Start     Size      MaxIter   EConv     TConv     
           3         7         100       1.00e-07  1.00e-05  
 ------------------------------------------------------------------------------
           Energy (a.u.)   Ediff      Tdiff       Comment
 ------------------------------------------------------------------------------
         -7026.80118813                           
     1   -7026.78783436   1.34e-02   7.14e-01     
     2   -7026.80794280   2.01e-02   9.45e-02     
     3   -7026.80746118   4.82e-04   4.34e-02     
     4   -7026.80976809   2.31e-03   1.24e-02     Switched to DIIS steps.
     5   -7026.81062853   8.60e-04   1.24e-02     
     6   -7026.81068927   6.07e-05   2.45e-03     
     7   -7026.81070501   1.57e-05   1.60e-03     
     8   -7026.81071829   1.33e-05   7.17e-04     
     9   -7026.81072293   4.64e-06   4.41e-04     
    10   -7026.81072254   3.92e-07   1.09e-04     
    11   -7026.81072258   3.84e-08   5.29e-05     
    12   -7026.81072245   1.27e-07   2.28e-05     
    13   -7026.81072246   5.25e-09   6.11e-06     
 ------------------------------------------------------------------------------
         -7026.81072246                           CCSD T converged.

End of double precision
 SCF energy                 = -7026.23662549
 MP2 energy                 = -7026.80118813
 CCSD correlation energy     =    -0.57409697
 CCSD total energy           = -7026.81072246

 CCSD  T1^2 = 0.0122  T2^2 = 0.2247  Leading amplitudes:

 Amplitude    Orbitals with energies
 -0.0310       24 (A') A                 ->    26 (A') A                  
              -0.3875                          0.0252                     
 -0.0310       24 (A') B                 ->    26 (A') B                  
              -0.3875                          0.0252                     
 -0.0286       9 (A") A                  ->    10 (A") A                  
              -0.3759                          0.0759                     
 -0.0286       9 (A") B                  ->    10 (A") B                  
              -0.3759                          0.0759                     

 Amplitude    Orbitals with energies
 -0.1057       8 (A") A      8 (A") B    ->    10 (A") A     10 (A") B    
              -0.5817       -0.5817            0.0759        0.0759       
  0.1057       8 (A") A      8 (A") B    ->    10 (A") B     10 (A") A    
              -0.5817       -0.5817            0.0759        0.0759       
  0.1057       8 (A") B      8 (A") A    ->    10 (A") A     10 (A") B    
              -0.5817       -0.5817            0.0759        0.0759       
 -0.1057       8 (A") B      8 (A") A    ->    10 (A") B     10 (A") A    
              -0.5817       -0.5817            0.0759        0.0759       

 Computing CCSD intemediates for later calculations in double precision
 Finished.

Running a double precision version
           CCSD Lambda amplitudes will be solved using DIIS.
           Start     Size      MaxIter   EConv     LConv     
           3         7         100       1.00e-07  1.00e-05  
 ------------------------------------------------------------------------------
            Enorm      Ldiff       Comment
 ------------------------------------------------------------------------------
     1     5.15e-02   4.10e-02     
     2     1.14e-02   3.44e-03     
     3     5.15e-03   2.34e-03     
     4     3.20e-03   9.98e-04     Switched to DIIS steps.
     5     1.43e-03   7.97e-04     
     6     8.46e-04   2.97e-04     
     7     3.23e-04   1.26e-04     
     8     1.17e-04   7.93e-06     
     9     3.26e-05   5.47e-06     
    10     1.27e-05   1.72e-06     
    11     4.71e-06   3.98e-07     
    12     2.06e-06   2.02e-07     
    13     1.00e-06   1.66e-07     
    14     5.43e-07   3.71e-08     
    15     3.56e-07   4.69e-08     
    16     1.70e-07   2.34e-08     
    17     8.28e-08   4.45e-09     
 ------------------------------------------------------------------------------
                                   CCSD Lambda converged.

 Computing density matrices in double precision...
           Orbital response amplitudes will be solved using DIIS.
           Start     Size      MaxIter   EConv     LConv     
           3         7         100       1.00e-06  1.00e-06  
 ------------------------------------------------------------------------------
            Enorm      Ldiff       Comment
 ------------------------------------------------------------------------------
     1     8.12e-02   7.98e-03     
     2     1.13e-01   3.51e-02     
     3     2.15e-01   6.06e-02     
     4     1.26e-02   1.16e-01     Switched to DIIS steps.
     5     2.05e-03   1.54e-03     
     6     9.70e-04   5.88e-05     
     7     3.69e-04   1.45e-04     
     8     1.68e-04   2.58e-05     
     9     2.78e-05   2.43e-06     
    10     9.53e-06   6.25e-07     
    11     3.10e-06   1.52e-06     
    12     7.13e-07   7.04e-08     
 ------------------------------------------------------------------------------
                                   Orbital response converged.

 Computing density matrices... Done.
 CCSD calculation:   CPU 244.04 s  wall 84.84 s

Current path: /canmo/ccsd/grad/
/g1_bb_aa
/g1_bb_bb
/g1_o1o1
/g1_o1o2
/g1_o1v1
/g1_o2v1
/g1_v1v1
/g1p_bb_aa
/g1p_bb_bb
/g1s_bb_aa
/g1s_bb_bb
/g2_o1o1o1o1
/g2_o1o1o1v1
/g2_o1o1v1v1
/g2_o1v1o1v1
/g2_o1v1v1v1
/g2_v1v1v1v1
/w_bb_aa
/w_bb_bb
 Transferring MO TPDM to AO TPDM
 Transferring g2_o1o1o1o1
 Transferring g2_o1o1o1v1
 Transferring g2_o1o1v1v1
 Transferring g2_o1v1o1v1
 Transferring g2_o1v1v1v1
 Transferring g2_v1v1v1v1
 Adding separable TPDM
 Computing TPDM gradient
 --------------------------------------------------------
 2e gradient
  Atom          X               Y               Z
 --------------------------------------------------------
    1        -32.543596        3.798384        0.000000  
    2         11.784380      -18.411259       -0.000000  
    3         15.760128       15.719500       -0.000000  
    4          4.999088       -1.106624        0.000000  
 --------------------------------------------------------
 --------------------------------------------------------
 Final gradient
  Atom          X               Y               Z
 --------------------------------------------------------
    1        -32.543596        3.798384        0.000000  
    2         11.784380      -18.411259       -0.000000  
    3         15.760128       15.719500       -0.000000  
    4          4.999088       -1.106624        0.000000  
 --------------------------------------------------------
 Analytic gradient from two-electron contribution:   CPU 393.45 s  wall 267.79 s

 Total ccman2 time:   CPU 667.42 s  wall 405.01 s


 --------------------------------------------------------------
             Orbital Energies (a.u.) and Symmetries
 --------------------------------------------------------------

 Alpha MOs, Restricted
 -- Occupied --                  
******* -180.87 -169.68 -169.68  -37.93  -33.11  -33.11  -24.30
  1 A'    2 A'    3 A'    4 A'    5 A'    6 A'    7 A'    8 A'                 
-24.297 -24.292 -15.719 -15.677  -7.242  -5.476  -5.464-169.678
  9 A'   10 A'   11 A'   12 A'   13 A'   14 A'   15 A'    1 A"                 
-33.109 -24.297 -24.292  -5.464  -2.399  -2.394  -2.380  -1.421
  2 A"    3 A"    4 A"    5 A"   16 A'   17 A'   18 A'   19 A'                 
 -0.948  -0.812  -0.706  -0.619  -0.387  -0.373  -2.394  -2.380
 20 A'   21 A'   22 A'   23 A'   24 A'   25 A'    6 A"    7 A"                 
 -0.582  -0.376
  8 A"    9 A"                                                                 
 -- Virtual --                   
  0.025   0.042   0.147   0.179   0.215   0.224   0.233   0.268
 26 A'   27 A'   28 A'   29 A'   30 A'   31 A'   32 A'   33 A'                 
  0.303   0.338   0.349   0.553   0.577   0.613   0.645   0.729
 34 A'   35 A'   36 A'   37 A'   38 A'   39 A'   40 A'   41 A'                 
  0.797   0.888   0.987   1.027   1.109   1.237   1.431   1.547
 42 A'   43 A'   44 A'   45 A'   46 A'   47 A'   48 A'   49 A'                 
  1.587   1.653   2.077   2.260   2.378   2.675   2.865   3.070
 50 A'   51 A'   52 A'   53 A'   54 A'   55 A'   56 A'   57 A'                 
  3.298   3.434   4.242   4.440   4.506   4.545   4.694   4.796
 58 A'   59 A'   60 A'   61 A'   62 A'   63 A'   64 A'   65 A'                 
  4.869   5.387   6.545   6.575  28.915  29.539  29.562  29.888
 66 A'   67 A'   68 A'   69 A'   70 A'   71 A'   72 A'   73 A'                 
 29.905  29.982  36.603  37.103 130.597 130.623 154.3081912.227
 74 A'   75 A'   76 A'   77 A'   78 A'   79 A'   80 A'   81 A'                 
  0.076   0.170   0.246   0.334   0.589   0.607   0.935   1.028
 10 A"   11 A"   12 A"   13 A"   14 A"   15 A"   16 A"   17 A"                 
  1.467   1.536   1.921   2.173   2.653   3.053   4.112   4.365
 18 A"   19 A"   20 A"   21 A"   22 A"   23 A"   24 A"   25 A"                 
  4.490   4.512   6.531  29.528  29.881  29.888 130.589
 26 A"   27 A"   28 A"   29 A"   30 A"   31 A"   32 A"                         

 Beta MOs, Restricted
 -- Occupied --                  
******* -180.87 -169.68 -169.68  -37.93  -33.11  -33.11  -24.30
  1 A'    2 A'    3 A'    4 A'    5 A'    6 A'    7 A'    8 A'                 
-24.297 -24.292 -15.719 -15.677  -7.242  -5.476  -5.464-169.678
  9 A'   10 A'   11 A'   12 A'   13 A'   14 A'   15 A'    1 A"                 
-33.109 -24.297 -24.292  -5.464  -2.399  -2.394  -2.380  -1.421
  2 A"    3 A"    4 A"    5 A"   16 A'   17 A'   18 A'   19 A'                 
 -0.948  -0.812  -0.706  -0.619  -0.387  -0.373  -2.394  -2.380
 20 A'   21 A'   22 A'   23 A'   24 A'   25 A'    6 A"    7 A"                 
 -0.582  -0.376
  8 A"    9 A"                                                                 
 -- Virtual --                   
  0.025   0.042   0.147   0.179   0.215   0.224   0.233   0.268
 26 A'   27 A'   28 A'   29 A'   30 A'   31 A'   32 A'   33 A'                 
  0.303   0.338   0.349   0.553   0.577   0.613   0.645   0.729
 34 A'   35 A'   36 A'   37 A'   38 A'   39 A'   40 A'   41 A'                 
  0.797   0.888   0.987   1.027   1.109   1.237   1.431   1.547
 42 A'   43 A'   44 A'   45 A'   46 A'   47 A'   48 A'   49 A'                 
  1.587   1.653   2.077   2.260   2.378   2.675   2.865   3.070
 50 A'   51 A'   52 A'   53 A'   54 A'   55 A'   56 A'   57 A'                 
  3.298   3.434   4.242   4.440   4.506   4.545   4.694   4.796
 58 A'   59 A'   60 A'   61 A'   62 A'   63 A'   64 A'   65 A'                 
  4.869   5.387   6.545   6.575  28.915  29.539  29.562  29.888
 66 A'   67 A'   68 A'   69 A'   70 A'   71 A'   72 A'   73 A'                 
 29.905  29.982  36.603  37.103 130.597 130.623 154.3081912.227
 74 A'   75 A'   76 A'   77 A'   78 A'   79 A'   80 A'   81 A'                 
  0.076   0.170   0.246   0.334   0.589   0.607   0.935   1.028
 10 A"   11 A"   12 A"   13 A"   14 A"   15 A"   16 A"   17 A"                 
  1.467   1.536   1.921   2.173   2.653   3.053   4.112   4.365
 18 A"   19 A"   20 A"   21 A"   22 A"   23 A"   24 A"   25 A"                 
  4.490   4.512   6.531  29.528  29.881  29.888 130.589
 26 A"   27 A"   28 A"   29 A"   30 A"   31 A"   32 A"                         
 --------------------------------------------------------------

          Ground-State Mulliken Net Atomic Charges

     Atom                 Charge (a.u.)
  ----------------------------------------
      1 I                     0.012812
      2 N                    -0.018726
      3 N                    -0.222573
      4 H                     0.228486
  ----------------------------------------
  Sum of atomic charges =    -0.000000

 -----------------------------------------------------------------
                    Cartesian Multipole Moments
 -----------------------------------------------------------------
    Charge (ESU x 10^10)
                -0.0000
    Dipole Moment (Debye)
         X      -2.0604      Y       0.1956      Z      -0.0000
       Tot       2.0696
    Quadrupole Moments (Debye-Ang)
        XX     -29.4157     XY      -1.5571     YY     -43.4695
        XZ       0.0000     YZ       0.0000     ZZ     -40.8348
    Octopole Moments (Debye-Ang^2)
       XXX      -9.4046    XXY       1.5051    XYY      12.0012
       YYY      -0.0675    XXZ      -0.0000    XYZ      -0.0000
       YYZ      -0.0000    XZZ       6.3059    YZZ       0.0697
       ZZZ      -0.0000
    Hexadecapole Moments (Debye-Ang^3)
      XXXX    -256.9960   XXXY     -10.6007   XXYY     -89.0063
      XYYY      -2.0855   YYYY     -75.8688   XXXZ       0.0000
      XXYZ       0.0000   XYYZ       0.0000   YYYZ       0.0000
      XXZZ     -74.7537   XYZZ      -0.6412   YYZZ     -21.0164
      XZZZ       0.0000   YZZZ       0.0000   ZZZZ     -53.3669
 -----------------------------------------------------------------
 DrvMan completing analytic gradient of the correlated energy
 Correlated dipole moment
            1
    1  -0.8106094
    2   0.0769612
    3  -0.0000000
 Energy read as -7026.810722458
 Full Analytical Gradient: (in a.u., or Hartree/Bohr)
             1             2             3             4
    1   -0.00000411    0.00008500   -0.00004916   -0.00003172
    2    0.00000502    0.00005152   -0.00003896   -0.00001759
    3   -0.00000000    0.00000000   -0.00000000    0.00000000
 Gradient time:  CPU 0.26 s  wall 1.89 s
 Geometry Optimization Parameters
   NAtoms,    NIC,     NZ,  NCons,   NDum,   NFix, NCnnct, MaxDiis
        4      14       4       0       0       0       0       0

 Cartesian Hessian Update
 Hessian Updated using BFGS Update


** GEOMETRY OPTIMIZATION IN DELOCALIZED INTERNAL COORDINATES **
   Searching for a Minimum

   Optimization Cycle:   5

                       Coordinates (Angstroms)
     ATOM                X               Y               Z
      1  I         0.5500733908   -0.0227310389    0.0000000000
      2  N        -1.6100925120    0.5557906392    0.0000000000
      3  N        -2.3490679458   -0.4102370256    0.0000000000
      4  H        -3.3136745310   -0.0283208417    0.0000000000
   Point Group: cs    Number of degrees of freedom:     5


   Energy is  -7026.810722458

 Hessian Updated using BFGS Update

  5 Hessian modes will be used to form the next step
  Hessian Eigenvalues:
     0.058612    0.200429    0.250421    0.419432    0.803570

 Minimum Search - Taking Simple RFO Step
 Searching for Lamda that Minimizes Along All modes
 Value Taken    Lamda =   0.00000000
 Step Taken.  Stepsize is  0.000286

                             Maximum     Tolerance    Cnvgd?
         Gradient           0.000089      0.000300     YES
         Displacement       0.000186      0.001200     YES
         Energy change     -0.000000      0.000001     YES


                       Distance Matrix (Angstroms)
             I (  1)   N (  2)   N (  3)
   N (  2)  2.236292
   N (  3)  2.924924  1.216262
   H (  4)  3.863752  1.800938  1.037461

 Final energy is   -7026.8107224580217     


 ******************************
 **  OPTIMIZATION CONVERGED  **
 ******************************

                       Coordinates (Angstroms)
     ATOM                X               Y               Z
      1  I         0.5500733908   -0.0227310389    0.0000000000
      2  N        -1.6100925120    0.5557906392    0.0000000000
      3  N        -2.3490679458   -0.4102370256    0.0000000000
      4  H        -3.3136745310   -0.0283208417    0.0000000000

Z-matrix Print:
$molecule
0 1
I 
N  1 2.236292
N  2 1.216262 1 112.421904
H  3 1.037461 2 105.814579 1 -180.000000 0
$end


 --------------------------------------------------------------
             Orbital Energies (a.u.) and Symmetries
 --------------------------------------------------------------

 Alpha MOs, Restricted
 -- Occupied --                  
******* -180.87 -169.68 -169.68  -37.93  -33.11  -33.11  -24.30
  1 A'    2 A'    3 A'    4 A'    5 A'    6 A'    7 A'    8 A'                 
-24.297 -24.292 -15.719 -15.677  -7.242  -5.476  -5.464-169.678
  9 A'   10 A'   11 A'   12 A'   13 A'   14 A'   15 A'    1 A"                 
-33.109 -24.297 -24.292  -5.464  -2.399  -2.394  -2.380  -1.421
  2 A"    3 A"    4 A"    5 A"   16 A'   17 A'   18 A'   19 A'                 
 -0.948  -0.812  -0.706  -0.619  -0.387  -0.373  -2.394  -2.380
 20 A'   21 A'   22 A'   23 A'   24 A'   25 A'    6 A"    7 A"                 
 -0.582  -0.376
  8 A"    9 A"                                                                 
 -- Virtual --                   
  0.025   0.042   0.147   0.179   0.215   0.224   0.233   0.268
 26 A'   27 A'   28 A'   29 A'   30 A'   31 A'   32 A'   33 A'                 
  0.303   0.338   0.349   0.553   0.577   0.613   0.645   0.729
 34 A'   35 A'   36 A'   37 A'   38 A'   39 A'   40 A'   41 A'                 
  0.797   0.888   0.987   1.027   1.109   1.237   1.431   1.547
 42 A'   43 A'   44 A'   45 A'   46 A'   47 A'   48 A'   49 A'                 
  1.587   1.653   2.077   2.260   2.378   2.675   2.865   3.070
 50 A'   51 A'   52 A'   53 A'   54 A'   55 A'   56 A'   57 A'                 
  3.298   3.434   4.242   4.440   4.506   4.545   4.694   4.796
 58 A'   59 A'   60 A'   61 A'   62 A'   63 A'   64 A'   65 A'                 
  4.869   5.387   6.545   6.575  28.915  29.539  29.562  29.888
 66 A'   67 A'   68 A'   69 A'   70 A'   71 A'   72 A'   73 A'                 
 29.905  29.982  36.603  37.103 130.597 130.623 154.3081912.227
 74 A'   75 A'   76 A'   77 A'   78 A'   79 A'   80 A'   81 A'                 
  0.076   0.170   0.246   0.334   0.589   0.607   0.935   1.028
 10 A"   11 A"   12 A"   13 A"   14 A"   15 A"   16 A"   17 A"                 
  1.467   1.536   1.921   2.173   2.653   3.053   4.112   4.365
 18 A"   19 A"   20 A"   21 A"   22 A"   23 A"   24 A"   25 A"                 
  4.490   4.512   6.531  29.528  29.881  29.888 130.589
 26 A"   27 A"   28 A"   29 A"   30 A"   31 A"   32 A"                         

 Beta MOs, Restricted
 -- Occupied --                  
******* -180.87 -169.68 -169.68  -37.93  -33.11  -33.11  -24.30
  1 A'    2 A'    3 A'    4 A'    5 A'    6 A'    7 A'    8 A'                 
-24.297 -24.292 -15.719 -15.677  -7.242  -5.476  -5.464-169.678
  9 A'   10 A'   11 A'   12 A'   13 A'   14 A'   15 A'    1 A"                 
-33.109 -24.297 -24.292  -5.464  -2.399  -2.394  -2.380  -1.421
  2 A"    3 A"    4 A"    5 A"   16 A'   17 A'   18 A'   19 A'                 
 -0.948  -0.812  -0.706  -0.619  -0.387  -0.373  -2.394  -2.380
 20 A'   21 A'   22 A'   23 A'   24 A'   25 A'    6 A"    7 A"                 
 -0.582  -0.376
  8 A"    9 A"                                                                 
 -- Virtual --                   
  0.025   0.042   0.147   0.179   0.215   0.224   0.233   0.268
 26 A'   27 A'   28 A'   29 A'   30 A'   31 A'   32 A'   33 A'                 
  0.303   0.338   0.349   0.553   0.577   0.613   0.645   0.729
 34 A'   35 A'   36 A'   37 A'   38 A'   39 A'   40 A'   41 A'                 
  0.797   0.888   0.987   1.027   1.109   1.237   1.431   1.547
 42 A'   43 A'   44 A'   45 A'   46 A'   47 A'   48 A'   49 A'                 
  1.587   1.653   2.077   2.260   2.378   2.675   2.865   3.070
 50 A'   51 A'   52 A'   53 A'   54 A'   55 A'   56 A'   57 A'                 
  3.298   3.434   4.242   4.440   4.506   4.545   4.694   4.796
 58 A'   59 A'   60 A'   61 A'   62 A'   63 A'   64 A'   65 A'                 
  4.869   5.387   6.545   6.575  28.915  29.539  29.562  29.888
 66 A'   67 A'   68 A'   69 A'   70 A'   71 A'   72 A'   73 A'                 
 29.905  29.982  36.603  37.103 130.597 130.623 154.3081912.227
 74 A'   75 A'   76 A'   77 A'   78 A'   79 A'   80 A'   81 A'                 
  0.076   0.170   0.246   0.334   0.589   0.607   0.935   1.028
 10 A"   11 A"   12 A"   13 A"   14 A"   15 A"   16 A"   17 A"                 
  1.467   1.536   1.921   2.173   2.653   3.053   4.112   4.365
 18 A"   19 A"   20 A"   21 A"   22 A"   23 A"   24 A"   25 A"                 
  4.490   4.512   6.531  29.528  29.881  29.888 130.589
 26 A"   27 A"   28 A"   29 A"   30 A"   31 A"   32 A"                         
 --------------------------------------------------------------

          Ground-State Mulliken Net Atomic Charges

     Atom                 Charge (a.u.)
  ----------------------------------------
      1 I                     0.012812
      2 N                    -0.018726
      3 N                    -0.222573
      4 H                     0.228486
  ----------------------------------------
  Sum of atomic charges =    -0.000000

 -----------------------------------------------------------------
                    Cartesian Multipole Moments
 -----------------------------------------------------------------
    Charge (ESU x 10^10)
                -0.0000
    Dipole Moment (Debye)
         X      -2.0604      Y       0.1956      Z      -0.0000
       Tot       2.0696
    Quadrupole Moments (Debye-Ang)
        XX     -29.4157     XY      -1.5571     YY     -43.4695
        XZ       0.0000     YZ       0.0000     ZZ     -40.8348
    Octopole Moments (Debye-Ang^2)
       XXX      -9.4046    XXY       1.5051    XYY      12.0012
       YYY      -0.0675    XXZ      -0.0000    XYZ      -0.0000
       YYZ      -0.0000    XZZ       6.3059    YZZ       0.0697
       ZZZ      -0.0000
    Hexadecapole Moments (Debye-Ang^3)
      XXXX    -256.9960   XXXY     -10.6007   XXYY     -89.0063
      XYYY      -2.0855   YYYY     -75.8688   XXXZ       0.0000
      XXYZ       0.0000   XYYZ       0.0000   YYYZ       0.0000
      XXZZ     -74.7537   XYZZ      -0.6412   YYZZ     -21.0164
      XZZZ       0.0000   YZZZ       0.0000   ZZZZ     -53.3669
 -----------------------------------------------------------------
Archival summary:
1\1\TWL02\OPT\ProcedureUnspecified\BasisUnspecified\121\taweetha\ThuNov116:09:122018ThuNov116:09:122018\0\\#,OPT,ProcedureUnspecified,BasisUnspecified,\\0,1\I\N,1,2.23629\N,2,1.21626,1,112.422\H,3,1.03746,2,105.815,1,-180,0\\HF=-7026.23663\\@

 Total job time:  2120.30s(wall), 3377.96s(cpu) 
 Thu Nov  1 16:09:12 2018

        *************************************************************
        *                                                           *
        *  Thank you very much for using Q-Chem.  Have a nice day.  *
        *                                                           *
        *************************************************************


 
User input: 2 of 2 
 
Q-Chem Developer Version!
                  Welcome to Q-Chem
     A Quantum Leap Into The Future Of Chemistry


 Q-Chem 5.1, Q-Chem, Inc., Pleasanton, CA (2018)

 Yihan Shao,  Zhengting Gan,  E. Epifanovsky,  A. T. B. Gilbert,  M. Wormit,  
 J. Kussmann,  A. W. Lange,  A. Behn,  Jia Deng,  Xintian Feng,  D. Ghosh,  
 M. Goldey,  P. R. Horn,  L. D. Jacobson,  I. Kaliman,  T. Kus,  A. Landau,  
 Jie Liu,  E. I. Proynov,  R. M. Richard,  R. P. Steele,  E. J. Sundstrom,  
 H. L. Woodcock III,  P. M. Zimmerman,  D. Zuev,  B. Albrecht,  E. Alguire,  
 S. A. Baeppler,  D. Barton,  Z. Benda,  Y. A. Bernard,  E. J. Berquist,  
 K. B. Bravaya,  H. Burton,  D. Casanova,  Chun-Min Chang,  Yunqing Chen,  
 A. Chien,  K. D. Closser,  M. P. Coons,  S. Coriani,  S. Dasgupta,  
 A. L. Dempwolff,  M. Diedenhofen,  Hainam Do,  R. G. Edgar,  Po-Tung Fang,  
 S. Faraji,  S. Fatehi,  Qingguo Feng,  K. D. Fenk,  J. Fosso-Tande,  
 Qinghui Ge,  A. Ghysels,  G. Gidofalvi,  J. Gomes,  J. Gonthier,  A. Gunina,  
 D. Hait,  M. W. D. Hanson-Heine,  P. H. P. Harbach,  A. W. Hauser,  
 J. E. Herr,  E. G. Hohenstein,  Z. C. Holden,  Kerwin Hui,  B. C. Huynh,  
 T.-C. Jagau,  Hyunjun Ji,  B. Kaduk,  K. Khistyaev,  Jaehoon Kim,  
 P. Klunzinger,  K. Koh,  D. Kosenkov,  L. Koulias,  T. Kowalczyk,  
 C. M. Krauter,  A. Kunitsa,  Ka Un Lao,  A. Laurent,  K. V. Lawler,  
 Joonho Lee,  D. Lefrancois,  S. Lehtola,  D. S. Levine,  Yi-Pei Li,  
 You-Sheng Lin,  Fenglai Liu,  E. Livshits,  A. Luenser,  P. Manohar,  
 E. Mansoor,  S. F. Manzer,  Shan-Ping Mao,  Yuezhi Mao,  N. Mardirossian,  
 A. V. Marenich,  T. Markovich,  L. A. Martinez-Martinez,  S. A. Maurer,  
 N. J. Mayhall,  S. C. McKenzie,  J.-M. Mewes,  A. F. Morrison,  
 J. W. Mullinax,  K. Nanda,  T. S. Nguyen-Beck,  R. Olivares-Amaya,  
 J. A. Parkhill,  T. M. Perrine,  F. Plasser,  P. Pokhilko,  S. Prager,  
 A. Prociuk,  E. Ramos,  D. R. Rehn,  F. Rob,  M. Schneider,  N. Sergueev,  
 S. M. Sharada,  S. Sharma,  D. W. Small,  T. Stauch,  T. Stein,  
 Yu-Chuan Su,  A. J. W. Thom,  A. Tkatchenko,  T. Tsuchimochi,  N. M. Tubman,  
 L. Vogt,  M. L. Vidal,  O. Vydrov,  M. A. Watson,  J. Wenzel,  
 M. de Wergifosse,  T. A. Wesolowski,  A. White,  J. Witte,  A. Yamada,  
 Jun Yang,  K. Yao,  S. Yeganeh,  S. R. Yost,  Zhi-Qiang You,  A. Zech,  
 Igor Ying Zhang,  Xing Zhang,  Yan Zhao,  Ying Zhu,  B. R. Brooks,  
 G. K. L. Chan,  C. J. Cramer,  M. S. Gordon,  W. J. Hehre,  A. Klamt,  
 M. W. Schmidt,  C. D. Sherrill,  D. G. Truhlar,  A. Aspuru-Guzik,  R. Baer,  
 A. T. Bell,  N. A. Besley,  Jeng-Da Chai,  A. E. DePrince, III,  
 R. A. DiStasio Jr.,  A. Dreuw,  B. D. Dunietz,  T. R. Furlani,  
 Chao-Ping Hsu,  Yousung Jung,  Jing Kong,  D. S. Lambrecht,  WanZhen Liang,  
 C. Ochsenfeld,  V. A. Rassolov,  L. V. Slipchenko,  J. E. Subotnik,  
 T. Van Voorhis,  J. M. Herbert,  A. I. Krylov,  P. M. W. Gill,  M. Head-Gordon

 Contributors to earlier versions of Q-Chem not listed above: 
 R. D. Adamson,  B. Austin,  J. Baker,  G. J. O. Beran,  K. Brandhorst,  
 S. T. Brown,  E. F. C. Byrd,  A. K. Chakraborty,  C.-L. Cheng,  
 Siu Hung Chien,  D. M. Chipman,  D. L. Crittenden,  H. Dachsel,  
 R. J. Doerksen,  A. D. Dutoi,  L. Fusti-Molnar,  W. A. Goddard III,  
 A. Golubeva-Zadorozhnaya,  S. R. Gwaltney,  G. Hawkins,  A. Heyden,  
 S. Hirata,  G. Kedziora,  F. J. Keil,  C. Kelley,  Jihan Kim,  R. A. King,  
 R. Z. Khaliullin,  P. P. Korambath,  W. Kurlancheek,  A. M. Lee,  M. S. Lee,  
 S. V. Levchenko,  Ching Yeh Lin,  D. Liotard,  R. C. Lochan,  I. Lotan,  
 P. E. Maslen,  N. Nair,  D. P. O'Neill,  D. Neuhauser,  E. Neuscamman,  
 C. M. Oana,  R. Olson,  B. Peters,  R. Peverati,  P. A. Pieniazek,  
 Y. M. Rhee,  J. Ritchie,  M. A. Rohrdanz,  E. Rosta,  N. J. Russ,  
 H. F. Schaefer III,  N. E. Schultz,  N. Shenvi,  A. C. Simmonett,  A. Sodt,  
 D. Stuck,  K. S. Thanthiriwatte,  V. Vanovschi,  Tao Wang,  A. Warshel,  
 C. F. Williams,  Q. Wu,  X. Xu,  W. Zhang

 Please cite Q-Chem as follows:
 Y. Shao et al., Mol. Phys. 113, 184-215 (2015)
 DOI: 10.1080/00268976.2014.952696

 Q-Chem 5.1.1 for Intel X86 EM64T Linux

 Parts of Q-Chem use Armadillo 8.300.2 (Tropical Shenanigans).
 http://arma.sourceforge.net/

 Q-Chem begins on Thu Nov  1 16:09:14 2018  

Host: 
0

     Scratch files written to /scratch/taweetham/qchem29973//
The previous job contains 0 fragments, simply inherited here
Input Ideriv = 1
Curr. Ideriv = -1
Max.  Ideriv = 1


!!********************************************.
!!******************Warning*******************.
!!Desired Analytical derivatives not available.
!!Finite difference job might take a long time.
!!********************************************.
!!********************************************.


 2-order derivative to be evaluated numerically with 1-order analytical derivatives

Checking the input file for inconsistencies... 	...done.

--------------------------------------------------------------
User input:
--------------------------------------------------------------

$molecule
read
$end

$rem
   MEM_TOTAL	4000
   JOB_TYPE 	FREQUENCY
   BASIS 	6-311++G**
   METHOD	ccsd
   N_FROZEN_CORE      FC
$end


--------------------------------------------------------------
 ----------------------------------------------------------------
             Standard Nuclear Orientation (Angstroms)
    I     Atom           X                Y                Z
 ----------------------------------------------------------------
    1      I       0.5776531688    -0.0189116749    -0.0000000000
    2      N      -1.5831818045     0.5571059269     0.0000000000
    3      N      -2.3210370910    -0.4097775805    -0.0000000000
    4      H      -3.2860856790    -0.0289796569    -0.0000000000
 ----------------------------------------------------------------
 Molecular Point Group                 Cs    NOp =  2
 Largest Abelian Subgroup              Cs    NOp =  2
 Nuclear Repulsion Energy =   189.1169191821 hartrees
 There are       34 alpha and       34 beta electrons
 Requested basis set is 6-311++G(d,p)
 There are 41 shells and 113 basis functions
 Total memory of 4000MB is distributed as follows: 
   QALLOC including MEM_STATIC uses 192MB
   MEM_STATIC is set to 192MB
   CCMAN JOB total memory use is  3808MB
 Warning: actual memory use might exceed 4000MB

 Total QAlloc Memory Limit    192 MB
 Mega-Array Size       188 MB
 MEM_STATIC part       192 MB

                       Distance Matrix (Angstroms)
             I (  1)   N (  2)   N (  3)
   N (  2)  2.236292
   N (  3)  2.924924  1.216262
   H (  4)  3.863752  1.800938  1.037461

 A cutoff of  1.0D-14 yielded    789 shell pairs
 There are      6244 function pairs (      7072 Cartesian)

 -------------------------------------------------------
 OpenMP Integral Computing Module                       
 Release: version 1.0, May 2013, Q-Chem Inc. Pittsburgh 
 -------------------------------------------------------
 Integral Job Info:
 Integral job number is                      11
 Integral operator is                         1
 short-range coefficients                     0
 long-range coefficients              100000000
 Omega coefficients                           0
 if combine SR and LR in K                    0
 Integral screening is                        0
 Integral computing path is                   2
 max size of driver memory is            800000
 size of driver memory is                593474
 size of scratch memory is             11861008
 max col of scratch BK array               1296
 max len of scratch array in speh3          155
 max len of scratch index in speh4           18
 max int batch size is                      520
 min int batch size is                       52
 fixed nKL is                                52
 max L of basis functions is                  2
 order of int derivative is                   0
 number of shells is                         41
 number of basis is                         120
 number of cartesian basis is               120
 number of contracted shell pairs           789
 number of primitive shell pairs           1729
 maxK2 (contraction) of shell pair           36
 max number of K2 of shell pair               1
 max number of CS2 of shell pair             97
 max number of PS2 of shell pair             97
 mem total for path MDJ                  517564
 -------------------------------------------------------
 Smallest overlap matrix eigenvalue = 2.47E-04
 Guess from superposition of atomic densities
 Warning:  Energy on first SCF cycle will be non-variational
 SAD guess density has 68.000000 electrons

 -----------------------------------------------------------------------
  General SCF calculation program by
  Eric Jon Sundstrom, Paul Horn, Yuezhi Mao, Dmitri Zuev, Alec White,
  David Stuck, Shaama M.S., Shane Yost, Joonho Lee, David Small,
  Daniel Levine, Susi Lehtola, Hugh Burton, Evgeny Epifanovsky
 -----------------------------------------------------------------------
 Hartree-Fock
 using 4 threads for integral computing
 -------------------------------------------------------
 OpenMP Integral computing Module                
 Release: version 2.0, May 2017, Q-Chem Inc. Pleasanton 
 -------------------------------------------------------
 A restricted SCF calculation will be
 performed using DIIS
 SCF converges when DIIS error is below 1.0e-08
 ---------------------------------------
  Cycle       Energy         DIIS error
 ---------------------------------------
    1   -7026.4332851762      4.37e-02  
    2   -7026.1460459321      6.36e-03  
    3   -7026.1914653841      5.24e-03  
    4   -7026.2323352514      8.92e-04  
    5   -7026.2350594011      5.35e-04  
    6   -7026.2361657053      2.27e-04  
    7   -7026.2365414882      1.25e-04  
    8   -7026.2366152608      4.23e-05  
    9   -7026.2366249755      9.17e-06  
   10   -7026.2366254363      2.38e-06  
   11   -7026.2366254833      9.24e-07  
   12   -7026.2366254915      3.85e-07  
   13   -7026.2366254929      1.18e-07  
   14   -7026.2366254930      1.95e-08  
   15   -7026.2366254930      3.86e-09  Convergence criterion met
 ---------------------------------------
 SCF time:   CPU 8.02s  wall 3.00s 
 SCF   energy in the final basis set =    -7026.2366254930
 Total energy in the final basis set =    -7026.2366254930


 ------------------------------------------------------------------------------

   CCMAN2: suite of methods based on coupled cluster
           and equation of motion theories.

   Components:
   * libvmm-1.3-trunk
     by Evgeny Epifanovsky, Ilya Kaliman.
   * libtensor-2.5-trunk
     by Evgeny Epifanovsky, Michael Wormit, Dmitry Zuev, Sam Manzer, 
        Ilya Kaliman.
   * libcc-2.5-trunk
     by Evgeny Epifanovsky, Arik Landau, Tomasz Kus, Kirill Khistyaev, 
        Dmitry Zuev, Prashant Manohar, Xintian Feng, Anna Krylov, 
        Matthew Goldey, Alec White, Thomas Jagau, Kaushik Nanda, 
        Anastasia Gunina, Alexander Kunitsa, Joonho Lee.

   CCMAN original authors:
   Anna I. Krylov, C. David Sherrill, Steven R. Gwaltney,
   Edward F. C. Byrd (2000)
   Sergey V. Levchenko, Lyudmila V. Slipchenko, Tao Wang,
   Ana-Maria C. Cristian (2003)
   Piotr A. Pieniazek, C. Melania Oana, Evgeny Epifanovsky (2007)
   Prashant Manohar (2009)

 ------------------------------------------------------------------------------


 Allocating and initializing 3808MB of RAM...
 Calculation will run on 4 cores.


 Alpha MOs, Restricted
 -- Occupied --                  
******* -180.87 -169.68 -169.68 -169.68  -37.93  -33.11  -33.11
  1 A'    2 A'    3 A'    1 A"    4 A'    5 A'    6 A'    2 A"                 
-33.109 -24.299 -24.297 -24.297 -24.292 -24.292 -15.719 -15.677
  7 A'    8 A'    3 A"    9 A'    4 A"   10 A'   11 A'   12 A'                 
 -7.242  -5.476  -5.464  -5.464  -2.399  -2.394  -2.394  -2.380
 13 A'   14 A'    5 A"   15 A'   16 A'    6 A"   17 A'    7 A"                 
 -2.380  -1.421  -0.948  -0.812  -0.706  -0.619  -0.582  -0.387
 18 A'   19 A'   20 A'   21 A'   22 A'   23 A'    8 A"   24 A'                 
 -0.376  -0.373
  9 A"   25 A'                                                                 
 -- Virtual --                   
  0.025   0.042   0.076   0.147   0.170   0.179   0.215   0.224
 26 A'   27 A'   10 A"   28 A'   11 A"   29 A'   30 A'   31 A'                 
  0.233   0.246   0.268   0.303   0.334   0.338   0.349   0.553
 32 A'   12 A"   33 A'   34 A'   13 A"   35 A'   36 A'   37 A'                 
  0.577   0.589   0.607   0.613   0.645   0.729   0.797   0.888
 38 A'   14 A"   15 A"   39 A'   40 A'   41 A'   42 A'   43 A'                 
  0.935   0.987   1.027   1.028   1.109   1.237   1.431   1.467
 16 A"   44 A'   45 A'   17 A"   46 A'   47 A'   48 A'   18 A"                 
  1.536   1.547   1.587   1.653   1.921   2.077   2.173   2.260
 19 A"   49 A'   50 A'   51 A'   20 A"   52 A'   21 A"   53 A'                 
  2.378   2.653   2.675   2.865   3.053   3.070   3.298   3.434
 54 A'   22 A"   55 A'   56 A'   23 A"   57 A'   58 A'   59 A'                 
  4.112   4.242   4.365   4.440   4.490   4.506   4.512   4.545
 24 A"   60 A'   25 A"   61 A'   26 A"   62 A'   27 A"   63 A'                 
  4.694   4.796   4.869   5.387   6.531   6.545   6.575  28.915
 64 A'   65 A'   66 A'   67 A'   28 A"   68 A'   69 A'   70 A'                 
 29.528  29.539  29.562  29.881  29.888  29.888  29.905  29.982
 29 A"   71 A'   72 A'   30 A"   31 A"   73 A'   74 A'   75 A'                 
 36.603  37.103 130.589 130.597 130.623 154.3081912.227
 76 A'   77 A'   32 A"   78 A'   79 A'   80 A'   81 A'                         

 Beta MOs, Restricted
 -- Occupied --                  
******* -180.87 -169.68 -169.68 -169.68  -37.93  -33.11  -33.11
  1 A'    2 A'    3 A'    1 A"    4 A'    5 A'    6 A'    2 A"                 
-33.109 -24.299 -24.297 -24.297 -24.292 -24.292 -15.719 -15.677
  7 A'    8 A'    3 A"    9 A'    4 A"   10 A'   11 A'   12 A'                 
 -7.242  -5.476  -5.464  -5.464  -2.399  -2.394  -2.394  -2.380
 13 A'   14 A'    5 A"   15 A'   16 A'    6 A"   17 A'    7 A"                 
 -2.380  -1.421  -0.948  -0.812  -0.706  -0.619  -0.582  -0.387
 18 A'   19 A'   20 A'   21 A'   22 A'   23 A'    8 A"   24 A'                 
 -0.376  -0.373
  9 A"   25 A'                                                                 
 -- Virtual --                   
  0.025   0.042   0.076   0.147   0.170   0.179   0.215   0.224
 26 A'   27 A'   10 A"   28 A'   11 A"   29 A'   30 A'   31 A'                 
  0.233   0.246   0.268   0.303   0.334   0.338   0.349   0.553
 32 A'   12 A"   33 A'   34 A'   13 A"   35 A'   36 A'   37 A'                 
  0.577   0.589   0.607   0.613   0.645   0.729   0.797   0.888
 38 A'   14 A"   15 A"   39 A'   40 A'   41 A'   42 A'   43 A'                 
  0.935   0.987   1.027   1.028   1.109   1.237   1.431   1.467
 16 A"   44 A'   45 A'   17 A"   46 A'   47 A'   48 A'   18 A"                 
  1.536   1.547   1.587   1.653   1.921   2.077   2.173   2.260
 19 A"   49 A'   50 A'   51 A'   20 A"   52 A'   21 A"   53 A'                 
  2.378   2.653   2.675   2.865   3.053   3.070   3.298   3.434
 54 A'   22 A"   55 A'   56 A'   23 A"   57 A'   58 A'   59 A'                 
  4.112   4.242   4.365   4.440   4.490   4.506   4.512   4.545
 24 A"   60 A'   25 A"   61 A'   26 A"   62 A'   27 A"   63 A'                 
  4.694   4.796   4.869   5.387   6.531   6.545   6.575  28.915
 64 A'   65 A'   66 A'   67 A'   28 A"   68 A'   69 A'   70 A'                 
 29.528  29.539  29.562  29.881  29.888  29.888  29.905  29.982
 29 A"   71 A'   72 A'   30 A"   31 A"   73 A'   74 A'   75 A'                 
 36.603  37.103 130.589 130.597 130.623 154.3081912.227
 76 A'   77 A'   32 A"   78 A'   79 A'   80 A'   81 A'                         

 Occupation and symmetry of molecular orbitals

 Point group: Cs (2 irreducible representations).

                           A'   A"    All 
 ------------------------------------------
 All molecular orbitals:
  - Alpha                  81   32    113 
  - Beta                   81   32    113 
 ------------------------------------------
 Alpha orbitals:
  - Frozen occupied        15   5     20  
  - Active occupied        10   4     14  
  - Active virtual         56   23    79  
  - Frozen virtual         0    0     0   
 ------------------------------------------
 Beta orbitals:
  - Frozen occupied        15   5     20  
  - Active occupied        10   4     14  
  - Active virtual         56   23    79  
  - Frozen virtual         0    0     0   
 ------------------------------------------

 Import integrals:   CPU 0.00 s  wall 0.05 s

 Import integrals:   CPU 25.66 s  wall 31.35 s

 MP2 amplitudes:   CPU 0.14 s  wall 0.48 s

Running a double precision version
           CCSD T amplitudes will be solved using DIIS.

           Start     Size      MaxIter   EConv     TConv     
           3         7         100       1.00e-07  1.00e-05  
 ------------------------------------------------------------------------------
           Energy (a.u.)   Ediff      Tdiff       Comment
 ------------------------------------------------------------------------------
         -7026.80118813                           
     1   -7026.78783436   1.34e-02   7.14e-01     
     2   -7026.80794280   2.01e-02   9.45e-02     
     3   -7026.80746118   4.82e-04   4.34e-02     
     4   -7026.80976809   2.31e-03   1.24e-02     Switched to DIIS steps.
     5   -7026.81062853   8.60e-04   1.24e-02     
     6   -7026.81068926   6.07e-05   2.45e-03     
     7   -7026.81070501   1.57e-05   1.60e-03     
     8   -7026.81071829   1.33e-05   7.17e-04     
     9   -7026.81072293   4.64e-06   4.41e-04     
    10   -7026.81072254   3.92e-07   1.09e-04     
    11   -7026.81072258   3.84e-08   5.29e-05     
    12   -7026.81072245   1.27e-07   2.28e-05     
    13   -7026.81072246   5.25e-09   6.11e-06     
 ------------------------------------------------------------------------------
         -7026.81072246                           CCSD T converged.

End of double precision
 SCF energy                 = -7026.23662549
 MP2 energy                 = -7026.80118813
 CCSD correlation energy     =    -0.57409696
 CCSD total energy           = -7026.81072246

 CCSD  T1^2 = 0.0122  T2^2 = 0.2247  Leading amplitudes:

 Amplitude    Orbitals with energies
  0.0310       24 (A') A                 ->    26 (A') A                  
              -0.3875                          0.0252                     
  0.0310       24 (A') B                 ->    26 (A') B                  
              -0.3875                          0.0252                     
 -0.0286       9 (A") A                  ->    10 (A") A                  
              -0.3759                          0.0759                     
 -0.0286       9 (A") B                  ->    10 (A") B                  
              -0.3759                          0.0759                     

 Amplitude    Orbitals with energies
 -0.1057       8 (A") A      8 (A") B    ->    10 (A") A     10 (A") B    
              -0.5817       -0.5817            0.0759        0.0759       
  0.1057       8 (A") A      8 (A") B    ->    10 (A") B     10 (A") A    
              -0.5817       -0.5817            0.0759        0.0759       
  0.1057       8 (A") B      8 (A") A    ->    10 (A") A     10 (A") B    
              -0.5817       -0.5817            0.0759        0.0759       
 -0.1057       8 (A") B      8 (A") A    ->    10 (A") B     10 (A") A    
              -0.5817       -0.5817            0.0759        0.0759       

 Computing CCSD intemediates for later calculations in double precision
 Finished.

Running a double precision version
           CCSD Lambda amplitudes will be solved using DIIS.
           Start     Size      MaxIter   EConv     LConv     
           3         7         100       1.00e-07  1.00e-05  
 ------------------------------------------------------------------------------
            Enorm      Ldiff       Comment
 ------------------------------------------------------------------------------
     1     5.15e-02   4.10e-02     
     2     1.14e-02   3.44e-03     
     3     5.15e-03   2.34e-03     
     4     3.20e-03   9.98e-04     Switched to DIIS steps.
     5     1.43e-03   7.97e-04     
     6     8.46e-04   2.97e-04     
     7     3.23e-04   1.26e-04     
     8     1.17e-04   7.93e-06     
     9     3.26e-05   5.47e-06     
    10     1.27e-05   1.72e-06     
    11     4.71e-06   3.98e-07     
    12     2.06e-06   2.02e-07     
    13     1.00e-06   1.66e-07     
    14     5.43e-07   3.71e-08     
    15     3.56e-07   4.69e-08     
    16     1.70e-07   2.34e-08     
    17     8.28e-08   4.45e-09     
 ------------------------------------------------------------------------------
                                   CCSD Lambda converged.

 Computing density matrices in double precision...
           Orbital response amplitudes will be solved using DIIS.
           Start     Size      MaxIter   EConv     LConv     
           3         7         100       1.00e-06  1.00e-06  
 ------------------------------------------------------------------------------
            Enorm      Ldiff       Comment
 ------------------------------------------------------------------------------
     1     8.12e-02   7.98e-03     
     2     1.13e-01   3.51e-02     
     3     2.15e-01   6.06e-02     
     4     1.26e-02   1.16e-01     Switched to DIIS steps.
     5     2.05e-03   1.54e-03     
     6     9.70e-04   5.88e-05     
     7     3.69e-04   1.45e-04     
     8     1.68e-04   2.58e-05     
     9     2.78e-05   2.43e-06     
    10     9.53e-06   6.25e-07     
    11     3.10e-06   1.52e-06     
    12     7.13e-07   7.04e-08     
 ------------------------------------------------------------------------------
                                   Orbital response converged.

 Computing density matrices... Done.
 CCSD calculation:   CPU 239.77 s  wall 99.23 s

Current path: /canmo/ccsd/grad/
/g1_bb_aa
/g1_bb_bb
/g1_o1o1
/g1_o1o2
/g1_o1v1
/g1_o2v1
/g1_v1v1
/g1p_bb_aa
/g1p_bb_bb
/g1s_bb_aa
/g1s_bb_bb
/g2_o1o1o1o1
/g2_o1o1o1v1
/g2_o1o1v1v1
/g2_o1v1o1v1
/g2_o1v1v1v1
/g2_v1v1v1v1
/w_bb_aa
/w_bb_bb
 Transferring MO TPDM to AO TPDM
 Transferring g2_o1o1o1o1
 Transferring g2_o1o1o1v1
 Transferring g2_o1o1v1v1
 Transferring g2_o1v1o1v1
 Transferring g2_o1v1v1v1
 Transferring g2_v1v1v1v1
 Adding separable TPDM
 Computing TPDM gradient
 --------------------------------------------------------
 2e gradient
  Atom          X               Y               Z
 --------------------------------------------------------
    1        -32.547977        3.760664        0.000000  
    2         11.805714      -18.397593       -0.000000  
    3         15.741897       15.737758        0.000000  
    4          5.000367       -1.100829       -0.000000  
 --------------------------------------------------------
 --------------------------------------------------------
 Final gradient
  Atom          X               Y               Z
 --------------------------------------------------------
    1        -32.547977        3.760664        0.000000  
    2         11.805714      -18.397593       -0.000000  
    3         15.741897       15.737758        0.000000  
    4          5.000367       -1.100829       -0.000000  
 --------------------------------------------------------
 Analytic gradient from two-electron contribution:   CPU 394.94 s  wall 264.37 s

 Total ccman2 time:   CPU 664.50 s  wall 405.79 s


 --------------------------------------------------------------
             Orbital Energies (a.u.) and Symmetries
 --------------------------------------------------------------

 Alpha MOs, Restricted
 -- Occupied --                  
******* -180.87 -169.68 -169.68  -37.93  -33.11  -33.11  -24.30
  1 A'    2 A'    3 A'    4 A'    5 A'    6 A'    7 A'    8 A'                 
-24.297 -24.292 -15.719 -15.677  -7.242  -5.476  -5.464-169.678
  9 A'   10 A'   11 A'   12 A'   13 A'   14 A'   15 A'    1 A"                 
-33.109 -24.297 -24.292  -5.464  -2.399  -2.394  -2.380  -1.421
  2 A"    3 A"    4 A"    5 A"   16 A'   17 A'   18 A'   19 A'                 
 -0.948  -0.812  -0.706  -0.619  -0.387  -0.373  -2.394  -2.380
 20 A'   21 A'   22 A'   23 A'   24 A'   25 A'    6 A"    7 A"                 
 -0.582  -0.376
  8 A"    9 A"                                                                 
 -- Virtual --                   
  0.025   0.042   0.147   0.179   0.215   0.224   0.233   0.268
 26 A'   27 A'   28 A'   29 A'   30 A'   31 A'   32 A'   33 A'                 
  0.303   0.338   0.349   0.553   0.577   0.613   0.645   0.729
 34 A'   35 A'   36 A'   37 A'   38 A'   39 A'   40 A'   41 A'                 
  0.797   0.888   0.987   1.027   1.109   1.237   1.431   1.547
 42 A'   43 A'   44 A'   45 A'   46 A'   47 A'   48 A'   49 A'                 
  1.587   1.653   2.077   2.260   2.378   2.675   2.865   3.070
 50 A'   51 A'   52 A'   53 A'   54 A'   55 A'   56 A'   57 A'                 
  3.298   3.434   4.242   4.440   4.506   4.545   4.694   4.796
 58 A'   59 A'   60 A'   61 A'   62 A'   63 A'   64 A'   65 A'                 
  4.869   5.387   6.545   6.575  28.915  29.539  29.562  29.888
 66 A'   67 A'   68 A'   69 A'   70 A'   71 A'   72 A'   73 A'                 
 29.905  29.982  36.603  37.103 130.597 130.623 154.3081912.227
 74 A'   75 A'   76 A'   77 A'   78 A'   79 A'   80 A'   81 A'                 
  0.076   0.170   0.246   0.334   0.589   0.607   0.935   1.028
 10 A"   11 A"   12 A"   13 A"   14 A"   15 A"   16 A"   17 A"                 
  1.467   1.536   1.921   2.173   2.653   3.053   4.112   4.365
 18 A"   19 A"   20 A"   21 A"   22 A"   23 A"   24 A"   25 A"                 
  4.490   4.512   6.531  29.528  29.881  29.888 130.589
 26 A"   27 A"   28 A"   29 A"   30 A"   31 A"   32 A"                         

 Beta MOs, Restricted
 -- Occupied --                  
******* -180.87 -169.68 -169.68  -37.93  -33.11  -33.11  -24.30
  1 A'    2 A'    3 A'    4 A'    5 A'    6 A'    7 A'    8 A'                 
-24.297 -24.292 -15.719 -15.677  -7.242  -5.476  -5.464-169.678
  9 A'   10 A'   11 A'   12 A'   13 A'   14 A'   15 A'    1 A"                 
-33.109 -24.297 -24.292  -5.464  -2.399  -2.394  -2.380  -1.421
  2 A"    3 A"    4 A"    5 A"   16 A'   17 A'   18 A'   19 A'                 
 -0.948  -0.812  -0.706  -0.619  -0.387  -0.373  -2.394  -2.380
 20 A'   21 A'   22 A'   23 A'   24 A'   25 A'    6 A"    7 A"                 
 -0.582  -0.376
  8 A"    9 A"                                                                 
 -- Virtual --                   
  0.025   0.042   0.147   0.179   0.215   0.224   0.233   0.268
 26 A'   27 A'   28 A'   29 A'   30 A'   31 A'   32 A'   33 A'                 
  0.303   0.338   0.349   0.553   0.577   0.613   0.645   0.729
 34 A'   35 A'   36 A'   37 A'   38 A'   39 A'   40 A'   41 A'                 
  0.797   0.888   0.987   1.027   1.109   1.237   1.431   1.547
 42 A'   43 A'   44 A'   45 A'   46 A'   47 A'   48 A'   49 A'                 
  1.587   1.653   2.077   2.260   2.378   2.675   2.865   3.070
 50 A'   51 A'   52 A'   53 A'   54 A'   55 A'   56 A'   57 A'                 
  3.298   3.434   4.242   4.440   4.506   4.545   4.694   4.796
 58 A'   59 A'   60 A'   61 A'   62 A'   63 A'   64 A'   65 A'                 
  4.869   5.387   6.545   6.575  28.915  29.539  29.562  29.888
 66 A'   67 A'   68 A'   69 A'   70 A'   71 A'   72 A'   73 A'                 
 29.905  29.982  36.603  37.103 130.597 130.623 154.3081912.227
 74 A'   75 A'   76 A'   77 A'   78 A'   79 A'   80 A'   81 A'                 
  0.076   0.170   0.246   0.334   0.589   0.607   0.935   1.028
 10 A"   11 A"   12 A"   13 A"   14 A"   15 A"   16 A"   17 A"                 
  1.467   1.536   1.921   2.173   2.653   3.053   4.112   4.365
 18 A"   19 A"   20 A"   21 A"   22 A"   23 A"   24 A"   25 A"                 
  4.490   4.512   6.531  29.528  29.881  29.888 130.589
 26 A"   27 A"   28 A"   29 A"   30 A"   31 A"   32 A"                         
 --------------------------------------------------------------

          Ground-State Mulliken Net Atomic Charges

     Atom                 Charge (a.u.)
  ----------------------------------------
      1 I                     0.012812
      2 N                    -0.018726
      3 N                    -0.222573
      4 H                     0.228486
  ----------------------------------------
  Sum of atomic charges =    -0.000000

 -----------------------------------------------------------------
                    Cartesian Multipole Moments
 -----------------------------------------------------------------
    Charge (ESU x 10^10)
                -0.0000
    Dipole Moment (Debye)
         X      -2.0606      Y       0.1932      Z      -0.0000
       Tot       2.0696
    Quadrupole Moments (Debye-Ang)
        XX     -29.5257     XY      -1.5420     YY     -43.4719
        XZ       0.0000     YZ       0.0000     ZZ     -40.8348
    Octopole Moments (Debye-Ang^2)
       XXX     -11.8457    XXY       1.2877    XYY      10.7970
       YYY      -0.4407    XXZ      -0.0000    XYZ      -0.0000
       YYZ       0.0000    XZZ       5.1807    YZZ      -0.0530
       ZZZ      -0.0000
    Hexadecapole Moments (Debye-Ang^3)
      XXXX    -258.1181   XXXY     -10.5090   XXYY     -88.3887
      XYYY      -2.2047   YYYY     -75.8820   XXXZ       0.0000
      XXYZ       0.0000   XYYZ      -0.0000   YYYZ      -0.0000
      XXZZ     -74.4356   XYZZ      -0.6849   YYZZ     -21.0179
      XZZZ       0.0000   YZZZ       0.0000   ZZZZ     -53.3669
 -----------------------------------------------------------------
 DrvMan completing analytic gradient of the correlated energy
 Correlated dipole moment
            1
    1  -0.8106984
    2   0.0760216
    3  -0.0000000
 Energy read as -7026.810722456
 Full Analytical Gradient: (in a.u., or Hartree/Bohr)
             1             2             3             4
    1   -0.00000413    0.00008494   -0.00004911   -0.00003169
    2    0.00000500    0.00005165   -0.00003901   -0.00001763
    3   -0.00000000   -0.00000000    0.00000000   -0.00000000
 Gradient time:  CPU 0.28 s  wall 1.85 s
 ######################################################
 ######################################################
 # Starting finite difference calculation for IDERIV  #
 Finite diff step size:  1.88973e-03 a.u.
 ----------------------------------------------------------------
             Standard Nuclear Orientation (Angstroms)
    I     Atom           X                Y                Z
 ----------------------------------------------------------------
    1      I       0.5786531688    -0.0189116749    -0.0000000000
    2      N      -1.5831818045     0.5571059269     0.0000000000
    3      N      -2.3210370910    -0.4097775805    -0.0000000000
    4      H      -3.2860856790    -0.0289796569    -0.0000000000
 ----------------------------------------------------------------
 Nuclear Repulsion Energy =   189.0543897308 hartrees
 There are       34 alpha and       34 beta electrons

                       Distance Matrix (Angstroms)
             I (  1)   N (  2)   N (  3)
   N (  2)  2.237259
   N (  3)  2.925915  1.216262
   H (  4)  3.864752  1.800938  1.037461

 Requested basis set is 6-311++G(d,p)
 There are 41 shells and 113 basis functions
 A cutoff of  1.0D-14 yielded    788 shell pairs
 There are      6240 function pairs (      7068 Cartesian)
 Smallest overlap matrix eigenvalue = 2.47E-04
 Guess MOs from SCF MO coefficient file

 -----------------------------------------------------------------------
  General SCF calculation program by
  Eric Jon Sundstrom, Paul Horn, Yuezhi Mao, Dmitri Zuev, Alec White,
  David Stuck, Shaama M.S., Shane Yost, Joonho Lee, David Small,
  Daniel Levine, Susi Lehtola, Hugh Burton, Evgeny Epifanovsky
 -----------------------------------------------------------------------
 Hartree-Fock
 using 4 threads for integral computing
 -------------------------------------------------------
 OpenMP Integral computing Module                
 Release: version 2.0, May 2017, Q-Chem Inc. Pleasanton 
 -------------------------------------------------------
 A restricted SCF calculation will be
 performed using DIIS
 SCF converges when DIIS error is below 1.0e-08
 ---------------------------------------
  Cycle       Energy         DIIS error
 ---------------------------------------
    1   -7026.2365933821      7.83e-06  
    2   -7026.2365935104      3.52e-06  
    3   -7026.2365935333      1.91e-06  
    4   -7026.2365935439      6.85e-07  
    5   -7026.2365935470      2.99e-07  
    6   -7026.2365935476      1.07e-07  
    7   -7026.2365935477      3.20e-08  
    8   -7026.2365935476      1.13e-08  
    9   -7026.2365935477      4.22e-09  Convergence criterion met
 ---------------------------------------
 SCF time:   CPU 4.74s  wall 3.00s 
 SCF   energy in the final basis set =    -7026.2365935477
 Total energy in the final basis set =    -7026.2365935477


 ------------------------------------------------------------------------------

   CCMAN2: suite of methods based on coupled cluster
           and equation of motion theories.

   Components:
   * libvmm-1.3-trunk
     by Evgeny Epifanovsky, Ilya Kaliman.
   * libtensor-2.5-trunk
     by Evgeny Epifanovsky, Michael Wormit, Dmitry Zuev, Sam Manzer, 
        Ilya Kaliman.
   * libcc-2.5-trunk
     by Evgeny Epifanovsky, Arik Landau, Tomasz Kus, Kirill Khistyaev, 
        Dmitry Zuev, Prashant Manohar, Xintian Feng, Anna Krylov, 
        Matthew Goldey, Alec White, Thomas Jagau, Kaushik Nanda, 
        Anastasia Gunina, Alexander Kunitsa, Joonho Lee.

   CCMAN original authors:
   Anna I. Krylov, C. David Sherrill, Steven R. Gwaltney,
   Edward F. C. Byrd (2000)
   Sergey V. Levchenko, Lyudmila V. Slipchenko, Tao Wang,
   Ana-Maria C. Cristian (2003)
   Piotr A. Pieniazek, C. Melania Oana, Evgeny Epifanovsky (2007)
   Prashant Manohar (2009)

 ------------------------------------------------------------------------------


 Allocating and initializing 3808MB of RAM...
 Calculation will run on 4 cores.


 Alpha MOs, Restricted
 -- Occupied --                  
******* -180.87 -169.68 -169.68 -169.68  -37.93  -33.11  -33.11
  1 A     2 A     3 A     4 A     5 A     6 A     7 A     8 A                  
-33.109 -24.299 -24.297 -24.297 -24.292 -24.292 -15.719 -15.677
  9 A    10 A    11 A    12 A    13 A    14 A    15 A    16 A                  
 -7.242  -5.476  -5.464  -5.463  -2.399  -2.394  -2.394  -2.380
 17 A    18 A    19 A    20 A    21 A    22 A    23 A    24 A                  
 -2.380  -1.421  -0.948  -0.812  -0.706  -0.619  -0.582  -0.387
 25 A    26 A    27 A    28 A    29 A    30 A    31 A    32 A                  
 -0.376  -0.373
 33 A    34 A                                                                  
 -- Virtual --                   
  0.025   0.042   0.076   0.147   0.170   0.179   0.215   0.224
 35 A    36 A    37 A    38 A    39 A    40 A    41 A    42 A                  
  0.233   0.246   0.268   0.303   0.334   0.338   0.349   0.553
 43 A    44 A    45 A    46 A    47 A    48 A    49 A    50 A                  
  0.577   0.589   0.607   0.613   0.645   0.729   0.797   0.888
 51 A    52 A    53 A    54 A    55 A    56 A    57 A    58 A                  
  0.935   0.987   1.027   1.028   1.109   1.237   1.431   1.467
 59 A    60 A    61 A    62 A    63 A    64 A    65 A    66 A                  
  1.536   1.547   1.587   1.653   1.921   2.077   2.173   2.260
 67 A    68 A    69 A    70 A    71 A    72 A    73 A    74 A                  
  2.378   2.653   2.675   2.865   3.053   3.070   3.298   3.434
 75 A    76 A    77 A    78 A    79 A    80 A    81 A    82 A                  
  4.112   4.242   4.364   4.440   4.490   4.506   4.512   4.545
 83 A    84 A    85 A    86 A    87 A    88 A    89 A    90 A                  
  4.693   4.796   4.869   5.387   6.531   6.545   6.575  28.915
 91 A    92 A    93 A    94 A    95 A    96 A    97 A    98 A                  
 29.528  29.539  29.562  29.881  29.888  29.888  29.905  29.982
 99 A   100 A   101 A   102 A   103 A   104 A   105 A   106 A                  
 36.602  37.103 130.589 130.597 130.623 154.3081912.227
107 A   108 A   109 A   110 A   111 A   112 A   113 A                          

 Beta MOs, Restricted
 -- Occupied --                  
******* -180.87 -169.68 -169.68 -169.68  -37.93  -33.11  -33.11
  1 A     2 A     3 A     4 A     5 A     6 A     7 A     8 A                  
-33.109 -24.299 -24.297 -24.297 -24.292 -24.292 -15.719 -15.677
  9 A    10 A    11 A    12 A    13 A    14 A    15 A    16 A                  
 -7.242  -5.476  -5.464  -5.463  -2.399  -2.394  -2.394  -2.380
 17 A    18 A    19 A    20 A    21 A    22 A    23 A    24 A                  
 -2.380  -1.421  -0.948  -0.812  -0.706  -0.619  -0.582  -0.387
 25 A    26 A    27 A    28 A    29 A    30 A    31 A    32 A                  
 -0.376  -0.373
 33 A    34 A                                                                  
 -- Virtual --                   
  0.025   0.042   0.076   0.147   0.170   0.179   0.215   0.224
 35 A    36 A    37 A    38 A    39 A    40 A    41 A    42 A                  
  0.233   0.246   0.268   0.303   0.334   0.338   0.349   0.553
 43 A    44 A    45 A    46 A    47 A    48 A    49 A    50 A                  
  0.577   0.589   0.607   0.613   0.645   0.729   0.797   0.888
 51 A    52 A    53 A    54 A    55 A    56 A    57 A    58 A                  
  0.935   0.987   1.027   1.028   1.109   1.237   1.431   1.467
 59 A    60 A    61 A    62 A    63 A    64 A    65 A    66 A                  
  1.536   1.547   1.587   1.653   1.921   2.077   2.173   2.260
 67 A    68 A    69 A    70 A    71 A    72 A    73 A    74 A                  
  2.378   2.653   2.675   2.865   3.053   3.070   3.298   3.434
 75 A    76 A    77 A    78 A    79 A    80 A    81 A    82 A                  
  4.112   4.242   4.364   4.440   4.490   4.506   4.512   4.545
 83 A    84 A    85 A    86 A    87 A    88 A    89 A    90 A                  
  4.693   4.796   4.869   5.387   6.531   6.545   6.575  28.915
 91 A    92 A    93 A    94 A    95 A    96 A    97 A    98 A                  
 29.528  29.539  29.562  29.881  29.888  29.888  29.905  29.982
 99 A   100 A   101 A   102 A   103 A   104 A   105 A   106 A                  
 36.602  37.103 130.589 130.597 130.623 154.3081912.227
107 A   108 A   109 A   110 A   111 A   112 A   113 A                          

 Occupation and symmetry of molecular orbitals

 Point group: C1 (1 irreducible representation).

                           A     All 
 -------------------------------------
 All molecular orbitals:
  - Alpha                  113   113 
  - Beta                   113   113 
 -------------------------------------
 Alpha orbitals:
  - Frozen occupied        20    20  
  - Active occupied        14    14  
  - Active virtual         79    79  
  - Frozen virtual         0     0   
 -------------------------------------
 Beta orbitals:
  - Frozen occupied        20    20  
  - Active occupied        14    14  
  - Active virtual         79    79  
  - Frozen virtual         0     0   
 -------------------------------------

 Import integrals:   CPU 0.00 s  wall 0.00 s

 Import integrals:   CPU 27.96 s  wall 33.53 s

 MP2 amplitudes:   CPU 0.07 s  wall 0.26 s

Running a double precision version
           CCSD T amplitudes will be solved using DIIS.

           Start     Size      MaxIter   EConv     TConv     
           3         7         100       1.00e-07  1.00e-05  
 ------------------------------------------------------------------------------
           Energy (a.u.)   Ediff      Tdiff       Comment
 ------------------------------------------------------------------------------
         -7026.80119264                           
     1   -7026.78782315   1.34e-02   7.14e-01     
     2   -7026.80794303   2.01e-02   9.45e-02     
     3   -7026.80745827   4.85e-04   4.34e-02     
     4   -7026.80976727   2.31e-03   1.24e-02     Switched to DIIS steps.
     5   -7026.81062844   8.61e-04   1.24e-02     
     6   -7026.81068919   6.08e-05   2.45e-03     
     7   -7026.81070490   1.57e-05   1.60e-03     
     8   -7026.81071816   1.33e-05   7.16e-04     
     9   -7026.81072282   4.66e-06   4.42e-04     
    10   -7026.81072243   3.95e-07   1.10e-04     
    11   -7026.81072247   4.04e-08   5.30e-05     
    12   -7026.81072234   1.28e-07   2.29e-05     
    13   -7026.81072235   5.73e-09   6.13e-06     
 ------------------------------------------------------------------------------
         -7026.81072235                           CCSD T converged.

End of double precision
 SCF energy                 = -7026.23659355
 MP2 energy                 = -7026.80119264
 CCSD correlation energy     =    -0.57412880
 CCSD total energy           = -7026.81072235

 CCSD  T1^2 = 0.0122  T2^2 = 0.2247  Leading amplitudes:

 Amplitude    Orbitals with energies
  0.0310       32 (A) A                  ->    35 (A) A                   
              -0.3874                          0.0251                     
  0.0310       32 (A) B                  ->    35 (A) B                   
              -0.3874                          0.0251                     
 -0.0286       33 (A) A                  ->    37 (A) A                   
              -0.3759                          0.0759                     
 -0.0286       33 (A) B                  ->    37 (A) B                   
              -0.3759                          0.0759                     

 Amplitude    Orbitals with energies
 -0.1058       31 (A) A      31 (A) B    ->    37 (A) A      37 (A) B     
              -0.5817       -0.5817            0.0759        0.0759       
  0.1058       31 (A) A      31 (A) B    ->    37 (A) B      37 (A) A     
              -0.5817       -0.5817            0.0759        0.0759       
  0.1058       31 (A) B      31 (A) A    ->    37 (A) A      37 (A) B     
              -0.5817       -0.5817            0.0759        0.0759       
 -0.1058       31 (A) B      31 (A) A    ->    37 (A) B      37 (A) A     
              -0.5817       -0.5817            0.0759        0.0759       

 Computing CCSD intemediates for later calculations in double precision
 Finished.

Running a double precision version
           CCSD Lambda amplitudes will be solved using DIIS.
           Start     Size      MaxIter   EConv     LConv     
           3         7         100       1.00e-07  1.00e-05  
 ------------------------------------------------------------------------------
            Enorm      Ldiff       Comment
 ------------------------------------------------------------------------------
     1     5.16e-02   4.10e-02     
     2     1.14e-02   3.45e-03     
     3     5.16e-03   2.34e-03     
     4     3.20e-03   9.99e-04     Switched to DIIS steps.
     5     1.43e-03   7.98e-04     
     6     8.48e-04   2.97e-04     
     7     3.24e-04   1.26e-04     
     8     1.17e-04   7.90e-06     
     9     3.27e-05   5.51e-06     
    10     1.27e-05   1.73e-06     
    11     4.73e-06   4.01e-07     
    12     2.07e-06   2.03e-07     
    13     1.01e-06   1.67e-07     
    14     5.50e-07   3.71e-08     
    15     3.60e-07   4.72e-08     
    16     1.72e-07   2.33e-08     
    17     8.35e-08   4.26e-09     
 ------------------------------------------------------------------------------
                                   CCSD Lambda converged.

 Computing density matrices in double precision...
           Orbital response amplitudes will be solved using DIIS.
           Start     Size      MaxIter   EConv     LConv     
           3         7         100       1.00e-06  1.00e-06  
 ------------------------------------------------------------------------------
            Enorm      Ldiff       Comment
 ------------------------------------------------------------------------------
     1     8.13e-02   7.91e-03     
     2     1.13e-01   3.53e-02     
     3     2.16e-01   6.10e-02     
     4     1.26e-02   1.17e-01     Switched to DIIS steps.
     5     2.05e-03   1.55e-03     
     6     9.68e-04   5.69e-05     
     7     3.70e-04   1.45e-04     
     8     1.68e-04   2.61e-05     
     9     2.78e-05   2.46e-06     
    10     9.55e-06   6.33e-07     
    11     3.10e-06   1.53e-06     
    12     7.14e-07   7.06e-08     
 ------------------------------------------------------------------------------
                                   Orbital response converged.

 Computing density matrices... Done.
 CCSD calculation:   CPU 744.18 s  wall 265.38 s

Current path: /canmo/ccsd/grad/
/g1_bb_aa
/g1_bb_bb
/g1_o1o1
/g1_o1o2
/g1_o1v1
/g1_o2v1
/g1_v1v1
/g1p_bb_aa
/g1p_bb_bb
/g1s_bb_aa
/g1s_bb_bb
/g2_o1o1o1o1
/g2_o1o1o1v1
/g2_o1o1v1v1
/g2_o1v1o1v1
/g2_o1v1v1v1
/g2_v1v1v1v1
/w_bb_aa
/w_bb_bb
 Transferring MO TPDM to AO TPDM
 Transferring g2_o1o1o1o1
 Transferring g2_o1o1o1v1
 Transferring g2_o1o1v1v1
 Transferring g2_o1v1o1v1
 Transferring g2_o1v1v1v1
 Transferring g2_v1v1v1v1
 Adding separable TPDM
 Computing TPDM gradient
 --------------------------------------------------------
 2e gradient
  Atom          X               Y               Z
 --------------------------------------------------------
    1        -32.528536        3.755490        0.000000  
    2         11.790600      -18.391354       -0.000000  
    3         15.737810       15.736812        0.000000  
    4          5.000126       -1.100948       -0.000000  
 --------------------------------------------------------
 --------------------------------------------------------
 Final gradient
  Atom          X               Y               Z
 --------------------------------------------------------
    1        -32.528536        3.755490        0.000000  
    2         11.790600      -18.391354       -0.000000  
    3         15.737810       15.736812        0.000000  
    4          5.000126       -1.100948       -0.000000  
 --------------------------------------------------------
 Analytic gradient from two-electron contribution:   CPU 385.42 s  wall 255.97 s

 Total ccman2 time:   CPU 1161.41 s  wall 564.07 s


 --------------------------------------------------------------

                    Orbital Energies (a.u.)
 --------------------------------------------------------------

 Alpha MOs
 -- Occupied --
*******-180.872-169.679-169.678-169.678 -37.926 -33.114 -33.109
-33.109 -24.299 -24.297 -24.297 -24.292 -24.292 -15.719 -15.677
 -7.242  -5.476  -5.464  -5.463  -2.399  -2.394  -2.394  -2.380
 -2.380  -1.421  -0.948  -0.812  -0.706  -0.619  -0.582  -0.387
 -0.376  -0.373
 -- Virtual --
  0.025   0.042   0.076   0.147   0.170   0.179   0.215   0.224
  0.233   0.246   0.268   0.303   0.334   0.338   0.349   0.553
  0.577   0.589   0.607   0.613   0.645   0.729   0.797   0.888
  0.935   0.987   1.027   1.028   1.109   1.237   1.431   1.467
  1.536   1.547   1.587   1.653   1.921   2.077   2.173   2.260
  2.378   2.653   2.675   2.865   3.053   3.070   3.298   3.434
  4.112   4.242   4.364   4.440   4.490   4.506   4.512   4.545
  4.693   4.796   4.869   5.387   6.531   6.545   6.575  28.915
 29.528  29.539  29.562  29.881  29.888  29.888  29.905  29.982
 36.602  37.103 130.589 130.597 130.623 154.3081912.227
 --------------------------------------------------------------

          Ground-State Mulliken Net Atomic Charges

     Atom                 Charge (a.u.)
  ----------------------------------------
      1 I                     0.012424
      2 N                    -0.018571
      3 N                    -0.222393
      4 H                     0.228540
  ----------------------------------------
  Sum of atomic charges =    -0.000000

 -----------------------------------------------------------------
                    Cartesian Multipole Moments
 -----------------------------------------------------------------
    Charge (ESU x 10^10)
                -0.0000
    Dipole Moment (Debye)
         X      -2.0646      Y       0.1934      Z      -0.0000
       Tot       2.0737
    Quadrupole Moments (Debye-Ang)
        XX     -29.5181     XY      -1.5421     YY     -43.4717
        XZ       0.0000     YZ      -0.0000     ZZ     -40.8365
    Octopole Moments (Debye-Ang^2)
       XXX     -11.9551    XXY       1.2886    XYY      10.7628
       YYY      -0.4407    XXZ      -0.0000    XYZ       0.0000
       YYZ      -0.0000    XZZ       5.1499    YZZ      -0.0530
       ZZZ      -0.0000
    Hexadecapole Moments (Debye-Ang^3)
      XXXX    -258.2287   XXXY     -10.5106   XXYY     -88.4151
      XYYY      -2.2031   YYYY     -75.8814   XXXZ       0.0000
      XXYZ      -0.0000   XYYZ       0.0000   YYYZ      -0.0000
      XXZZ     -74.4695   XYZZ      -0.6841   YYZZ     -21.0191
      XZZZ       0.0000   YZZZ      -0.0000   ZZZZ     -53.3727
 -----------------------------------------------------------------
 DrvMan completing analytic gradient of the correlated energy
 Correlated dipole moment
            1
    1  -0.8122878
    2   0.0761017
    3  -0.0000000
 Energy read as -7026.810722348
 Full Analytical Gradient: (in a.u., or Hartree/Bohr)
             1             2             3             4
    1    0.00012942    0.00005389   -0.00015858   -0.00002473
    2   -0.00001247    0.00015700   -0.00012914   -0.00001538
    3   -0.00000000   -0.00000000    0.00000000    0.00000000
 Gradient time:  CPU 0.28 s  wall 1.72 s
 ----------------------------------------------------------------
             Standard Nuclear Orientation (Angstroms)
    I     Atom           X                Y                Z
 ----------------------------------------------------------------
    1      I       0.5766531688    -0.0189116749    -0.0000000000
    2      N      -1.5831818045     0.5571059269     0.0000000000
    3      N      -2.3210370910    -0.4097775805    -0.0000000000
    4      H      -3.2860856790    -0.0289796569    -0.0000000000
 ----------------------------------------------------------------
 Nuclear Repulsion Energy =   189.1794964919 hartrees
 There are       34 alpha and       34 beta electrons

                       Distance Matrix (Angstroms)
             I (  1)   N (  2)   N (  3)
   N (  2)  2.235326
   N (  3)  2.923933  1.216262
   H (  4)  3.862752  1.800938  1.037461

 Requested basis set is 6-311++G(d,p)
 There are 41 shells and 113 basis functions
 A cutoff of  1.0D-14 yielded    789 shell pairs
 There are      6244 function pairs (      7072 Cartesian)
 Smallest overlap matrix eigenvalue = 2.47E-04
 Guess MOs from SCF MO coefficient file

 -----------------------------------------------------------------------
  General SCF calculation program by
  Eric Jon Sundstrom, Paul Horn, Yuezhi Mao, Dmitri Zuev, Alec White,
  David Stuck, Shaama M.S., Shane Yost, Joonho Lee, David Small,
  Daniel Levine, Susi Lehtola, Hugh Burton, Evgeny Epifanovsky
 -----------------------------------------------------------------------
 Hartree-Fock
 using 4 threads for integral computing
 -------------------------------------------------------
 OpenMP Integral computing Module                
 Release: version 2.0, May 2017, Q-Chem Inc. Pleasanton 
 -------------------------------------------------------
 A restricted SCF calculation will be
 performed using DIIS
 SCF converges when DIIS error is below 1.0e-08
 ---------------------------------------
  Cycle       Energy         DIIS error
 ---------------------------------------
    1   -7026.2366565155      1.57e-05  
    2   -7026.2366570292      7.04e-06  
    3   -7026.2366571207      3.82e-06  
    4   -7026.2366571631      1.37e-06  
    5   -7026.2366571753      5.98e-07  
    6   -7026.2366571779      2.15e-07  
    7   -7026.2366571782      6.39e-08  
    8   -7026.2366571782      2.26e-08  
    9   -7026.2366571782      8.42e-09  Convergence criterion met
 ---------------------------------------
 SCF time:   CPU 4.87s  wall 5.00s 
 SCF   energy in the final basis set =    -7026.2366571782
 Total energy in the final basis set =    -7026.2366571782


 ------------------------------------------------------------------------------

   CCMAN2: suite of methods based on coupled cluster
           and equation of motion theories.

   Components:
   * libvmm-1.3-trunk
     by Evgeny Epifanovsky, Ilya Kaliman.
   * libtensor-2.5-trunk
     by Evgeny Epifanovsky, Michael Wormit, Dmitry Zuev, Sam Manzer, 
        Ilya Kaliman.
   * libcc-2.5-trunk
     by Evgeny Epifanovsky, Arik Landau, Tomasz Kus, Kirill Khistyaev, 
        Dmitry Zuev, Prashant Manohar, Xintian Feng, Anna Krylov, 
        Matthew Goldey, Alec White, Thomas Jagau, Kaushik Nanda, 
        Anastasia Gunina, Alexander Kunitsa, Joonho Lee.

   CCMAN original authors:
   Anna I. Krylov, C. David Sherrill, Steven R. Gwaltney,
   Edward F. C. Byrd (2000)
   Sergey V. Levchenko, Lyudmila V. Slipchenko, Tao Wang,
   Ana-Maria C. Cristian (2003)
   Piotr A. Pieniazek, C. Melania Oana, Evgeny Epifanovsky (2007)
   Prashant Manohar (2009)

 ------------------------------------------------------------------------------


 Allocating and initializing 3808MB of RAM...
 Calculation will run on 4 cores.


 Alpha MOs, Restricted
 -- Occupied --                  
******* -180.87 -169.68 -169.68 -169.68  -37.93  -33.11  -33.11
  1 A     2 A     3 A     4 A     5 A     6 A     7 A     8 A                  
-33.109 -24.299 -24.297 -24.297 -24.292 -24.292 -15.719 -15.677
  9 A    10 A    11 A    12 A    13 A    14 A    15 A    16 A                  
 -7.242  -5.476  -5.464  -5.464  -2.400  -2.394  -2.394  -2.380
 17 A    18 A    19 A    20 A    21 A    22 A    23 A    24 A                  
 -2.380  -1.421  -0.948  -0.812  -0.706  -0.619  -0.582  -0.388
 25 A    26 A    27 A    28 A    29 A    30 A    31 A    32 A                  
 -0.376  -0.373
 33 A    34 A                                                                  
 -- Virtual --                   
  0.025   0.042   0.076   0.147   0.170   0.179   0.215   0.224
 35 A    36 A    37 A    38 A    39 A    40 A    41 A    42 A                  
  0.233   0.246   0.268   0.303   0.334   0.338   0.349   0.553
 43 A    44 A    45 A    46 A    47 A    48 A    49 A    50 A                  
  0.577   0.589   0.607   0.613   0.645   0.729   0.797   0.888
 51 A    52 A    53 A    54 A    55 A    56 A    57 A    58 A                  
  0.935   0.987   1.027   1.028   1.109   1.237   1.431   1.467
 59 A    60 A    61 A    62 A    63 A    64 A    65 A    66 A                  
  1.536   1.547   1.587   1.653   1.921   2.077   2.173   2.260
 67 A    68 A    69 A    70 A    71 A    72 A    73 A    74 A                  
  2.379   2.654   2.675   2.865   3.054   3.070   3.298   3.434
 75 A    76 A    77 A    78 A    79 A    80 A    81 A    82 A                  
  4.112   4.242   4.365   4.440   4.490   4.506   4.512   4.546
 83 A    84 A    85 A    86 A    87 A    88 A    89 A    90 A                  
  4.694   4.796   4.869   5.387   6.531   6.545   6.575  28.915
 91 A    92 A    93 A    94 A    95 A    96 A    97 A    98 A                  
 29.528  29.539  29.562  29.881  29.888  29.888  29.905  29.982
 99 A   100 A   101 A   102 A   103 A   104 A   105 A   106 A                  
 36.603  37.103 130.589 130.597 130.623 154.3081912.227
107 A   108 A   109 A   110 A   111 A   112 A   113 A                          

 Beta MOs, Restricted
 -- Occupied --                  
******* -180.87 -169.68 -169.68 -169.68  -37.93  -33.11  -33.11
  1 A     2 A     3 A     4 A     5 A     6 A     7 A     8 A                  
-33.109 -24.299 -24.297 -24.297 -24.292 -24.292 -15.719 -15.677
  9 A    10 A    11 A    12 A    13 A    14 A    15 A    16 A                  
 -7.242  -5.476  -5.464  -5.464  -2.400  -2.394  -2.394  -2.380
 17 A    18 A    19 A    20 A    21 A    22 A    23 A    24 A                  
 -2.380  -1.421  -0.948  -0.812  -0.706  -0.619  -0.582  -0.388
 25 A    26 A    27 A    28 A    29 A    30 A    31 A    32 A                  
 -0.376  -0.373
 33 A    34 A                                                                  
 -- Virtual --                   
  0.025   0.042   0.076   0.147   0.170   0.179   0.215   0.224
 35 A    36 A    37 A    38 A    39 A    40 A    41 A    42 A                  
  0.233   0.246   0.268   0.303   0.334   0.338   0.349   0.553
 43 A    44 A    45 A    46 A    47 A    48 A    49 A    50 A                  
  0.577   0.589   0.607   0.613   0.645   0.729   0.797   0.888
 51 A    52 A    53 A    54 A    55 A    56 A    57 A    58 A                  
  0.935   0.987   1.027   1.028   1.109   1.237   1.431   1.467
 59 A    60 A    61 A    62 A    63 A    64 A    65 A    66 A                  
  1.536   1.547   1.587   1.653   1.921   2.077   2.173   2.260
 67 A    68 A    69 A    70 A    71 A    72 A    73 A    74 A                  
  2.379   2.654   2.675   2.865   3.054   3.070   3.298   3.434
 75 A    76 A    77 A    78 A    79 A    80 A    81 A    82 A                  
  4.112   4.242   4.365   4.440   4.490   4.506   4.512   4.546
 83 A    84 A    85 A    86 A    87 A    88 A    89 A    90 A                  
  4.694   4.796   4.869   5.387   6.531   6.545   6.575  28.915
 91 A    92 A    93 A    94 A    95 A    96 A    97 A    98 A                  
 29.528  29.539  29.562  29.881  29.888  29.888  29.905  29.982
 99 A   100 A   101 A   102 A   103 A   104 A   105 A   106 A                  
 36.603  37.103 130.589 130.597 130.623 154.3081912.227
107 A   108 A   109 A   110 A   111 A   112 A   113 A                          

 Occupation and symmetry of molecular orbitals

 Point group: C1 (1 irreducible representation).

                           A     All 
 -------------------------------------
 All molecular orbitals:
  - Alpha                  113   113 
  - Beta                   113   113 
 -------------------------------------
 Alpha orbitals:
  - Frozen occupied        20    20  
  - Active occupied        14    14  
  - Active virtual         79    79  
  - Frozen virtual         0     0   
 -------------------------------------
 Beta orbitals:
  - Frozen occupied        20    20  
  - Active occupied        14    14  
  - Active virtual         79    79  
  - Frozen virtual         0     0   
 -------------------------------------

 Import integrals:   CPU 0.00 s  wall 0.00 s

 Import integrals:   CPU 27.93 s  wall 29.40 s

 MP2 amplitudes:   CPU 0.08 s  wall 0.24 s

Running a double precision version
           CCSD T amplitudes will be solved using DIIS.

           Start     Size      MaxIter   EConv     TConv     
           3         7         100       1.00e-07  1.00e-05  
 ------------------------------------------------------------------------------
           Energy (a.u.)   Ediff      Tdiff       Comment
 ------------------------------------------------------------------------------
         -7026.80118339                           
     1   -7026.78784532   1.33e-02   7.14e-01     
     2   -7026.80794235   2.01e-02   9.45e-02     
     3   -7026.80746385   4.78e-04   4.33e-02     
     4   -7026.80976868   2.30e-03   1.24e-02     Switched to DIIS steps.
     5   -7026.81062839   8.60e-04   1.23e-02     
     6   -7026.81068910   6.07e-05   2.45e-03     
     7   -7026.81070489   1.58e-05   1.60e-03     
     8   -7026.81071818   1.33e-05   7.17e-04     
     9   -7026.81072280   4.62e-06   4.40e-04     
    10   -7026.81072242   3.88e-07   1.09e-04     
    11   -7026.81072245   3.63e-08   5.28e-05     
    12   -7026.81072233   1.27e-07   2.27e-05     
    13   -7026.81072233   4.78e-09   6.09e-06     
 ------------------------------------------------------------------------------
         -7026.81072233                           CCSD T converged.

End of double precision
 SCF energy                 = -7026.23665718
 MP2 energy                 = -7026.80118339
 CCSD correlation energy     =    -0.57406515
 CCSD total energy           = -7026.81072233

 CCSD  T1^2 = 0.0122  T2^2 = 0.2246  Leading amplitudes:

 Amplitude    Orbitals with energies
 -0.0311       32 (A) A                  ->    35 (A) A                   
              -0.3875                          0.0254                     
 -0.0311       32 (A) B                  ->    35 (A) B                   
              -0.3875                          0.0254                     
 -0.0286       33 (A) A                  ->    37 (A) A                   
              -0.3759                          0.0760                     
 -0.0286       33 (A) B                  ->    37 (A) B                   
              -0.3759                          0.0760                     

 Amplitude    Orbitals with energies
 -0.1057       31 (A) A      31 (A) B    ->    37 (A) A      37 (A) B     
              -0.5816       -0.5816            0.0760        0.0760       
  0.1057       31 (A) A      31 (A) B    ->    37 (A) B      37 (A) A     
              -0.5816       -0.5816            0.0760        0.0760       
  0.1057       31 (A) B      31 (A) A    ->    37 (A) A      37 (A) B     
              -0.5816       -0.5816            0.0760        0.0760       
 -0.1057       31 (A) B      31 (A) A    ->    37 (A) B      37 (A) A     
              -0.5816       -0.5816            0.0760        0.0760       

 Computing CCSD intemediates for later calculations in double precision
 Finished.

Running a double precision version
           CCSD Lambda amplitudes will be solved using DIIS.
           Start     Size      MaxIter   EConv     LConv     
           3         7         100       1.00e-07  1.00e-05  
 ------------------------------------------------------------------------------
            Enorm      Ldiff       Comment
 ------------------------------------------------------------------------------
     1     5.15e-02   4.10e-02     
     2     1.14e-02   3.44e-03     
     3     5.14e-03   2.33e-03     
     4     3.19e-03   9.98e-04     Switched to DIIS steps.
     5     1.42e-03   7.96e-04     
     6     8.45e-04   2.97e-04     
     7     3.23e-04   1.26e-04     
     8     1.16e-04   7.96e-06     
     9     3.25e-05   5.44e-06     
    10     1.27e-05   1.71e-06     
    11     4.70e-06   3.95e-07     
    12     2.05e-06   2.02e-07     
    13     9.91e-07   1.65e-07     
    14     5.36e-07   3.70e-08     
    15     3.52e-07   4.67e-08     
    16     1.69e-07   2.35e-08     
    17     8.20e-08   4.64e-09     
 ------------------------------------------------------------------------------
                                   CCSD Lambda converged.

 Computing density matrices in double precision...
           Orbital response amplitudes will be solved using DIIS.
           Start     Size      MaxIter   EConv     LConv     
           3         7         100       1.00e-06  1.00e-06  
 ------------------------------------------------------------------------------
            Enorm      Ldiff       Comment
 ------------------------------------------------------------------------------
     1     8.12e-02   8.05e-03     
     2     1.13e-01   3.49e-02     
     3     2.14e-01   6.02e-02     
     4     1.26e-02   1.16e-01     Switched to DIIS steps.
     5     2.06e-03   1.54e-03     
     6     9.72e-04   6.07e-05     
     7     3.67e-04   1.45e-04     
     8     1.67e-04   2.55e-05     
     9     2.78e-05   2.39e-06     
    10     9.51e-06   6.17e-07     
    11     3.09e-06   1.52e-06     
    12     7.11e-07   7.01e-08     
 ------------------------------------------------------------------------------
                                   Orbital response converged.

 Computing density matrices... Done.
 CCSD calculation:   CPU 743.79 s  wall 270.47 s

Current path: /canmo/ccsd/grad/
/g1_bb_aa
/g1_bb_bb
/g1_o1o1
/g1_o1o2
/g1_o1v1
/g1_o2v1
/g1_v1v1
/g1p_bb_aa
/g1p_bb_bb
/g1s_bb_aa
/g1s_bb_bb
/g2_o1o1o1o1
/g2_o1o1o1v1
/g2_o1o1v1v1
/g2_o1v1o1v1
/g2_o1v1v1v1
/g2_v1v1v1v1
/w_bb_aa
/w_bb_bb
 Transferring MO TPDM to AO TPDM
 Transferring g2_o1o1o1o1
 Transferring g2_o1o1o1v1
 Transferring g2_o1o1v1v1
 Transferring g2_o1v1o1v1
 Transferring g2_o1v1v1v1
 Transferring g2_v1v1v1v1
 Adding separable TPDM
 Computing TPDM gradient
 --------------------------------------------------------
 2e gradient
  Atom          X               Y               Z
 --------------------------------------------------------
    1        -32.567428        3.765848        0.000000  
    2         11.820849      -18.403840       -0.000000  
    3         15.745972       15.738703        0.000000  
    4          5.000608       -1.100712        0.000000  
 --------------------------------------------------------
 --------------------------------------------------------
 Final gradient
  Atom          X               Y               Z
 --------------------------------------------------------
    1        -32.567428        3.765848        0.000000  
    2         11.820849      -18.403840       -0.000000  
    3         15.745972       15.738703        0.000000  
    4          5.000608       -1.100712        0.000000  
 --------------------------------------------------------
 Analytic gradient from two-electron contribution:   CPU 385.17 s  wall 259.85 s

 Total ccman2 time:   CPU 1160.35 s  wall 568.71 s


 --------------------------------------------------------------

                    Orbital Energies (a.u.)
 --------------------------------------------------------------

 Alpha MOs
 -- Occupied --
*******-180.872-169.679-169.678-169.678 -37.926 -33.115 -33.109
-33.109 -24.299 -24.297 -24.297 -24.292 -24.292 -15.719 -15.677
 -7.242  -5.476  -5.464  -5.464  -2.400  -2.394  -2.394  -2.380
 -2.380  -1.421  -0.948  -0.812  -0.706  -0.619  -0.582  -0.388
 -0.376  -0.373
 -- Virtual --
  0.025   0.042   0.076   0.147   0.170   0.179   0.215   0.224
  0.233   0.246   0.268   0.303   0.334   0.338   0.349   0.553
  0.577   0.589   0.607   0.613   0.645   0.729   0.797   0.888
  0.935   0.987   1.027   1.028   1.109   1.237   1.431   1.467
  1.536   1.547   1.587   1.653   1.921   2.077   2.173   2.260
  2.379   2.654   2.675   2.865   3.054   3.070   3.298   3.434
  4.112   4.242   4.365   4.440   4.490   4.506   4.512   4.546
  4.694   4.796   4.869   5.387   6.531   6.545   6.575  28.915
 29.528  29.539  29.562  29.881  29.888  29.888  29.905  29.982
 36.603  37.103 130.589 130.597 130.623 154.3081912.227
 --------------------------------------------------------------

          Ground-State Mulliken Net Atomic Charges

     Atom                 Charge (a.u.)
  ----------------------------------------
      1 I                     0.013201
      2 N                    -0.018881
      3 N                    -0.222752
      4 H                     0.228432
  ----------------------------------------
  Sum of atomic charges =    -0.000000

 -----------------------------------------------------------------
                    Cartesian Multipole Moments
 -----------------------------------------------------------------
    Charge (ESU x 10^10)
                 0.0000
    Dipole Moment (Debye)
         X      -2.0565      Y       0.1930      Z       0.0000
       Tot       2.0656
    Quadrupole Moments (Debye-Ang)
        XX     -29.5332     XY      -1.5420     YY     -43.4721
        XZ      -0.0000     YZ      -0.0000     ZZ     -40.8332
    Octopole Moments (Debye-Ang^2)
       XXX     -11.7363    XXY       1.2868    XYY      10.8313
       YYY      -0.4408    XXZ       0.0000    XYZ       0.0000
       YYZ      -0.0000    XZZ       5.2115    YZZ      -0.0529
       ZZZ       0.0000
    Hexadecapole Moments (Debye-Ang^3)
      XXXX    -258.0079   XXXY     -10.5073   XXYY     -88.3624
      XYYY      -2.2063   YYYY     -75.8825   XXXZ      -0.0000
      XXYZ      -0.0000   XYYZ      -0.0000   YYYZ      -0.0000
      XXZZ     -74.4018   XYZZ      -0.6857   YYZZ     -21.0168
      XZZZ      -0.0000   YZZZ      -0.0000   ZZZZ     -53.3612
 -----------------------------------------------------------------
 DrvMan completing analytic gradient of the correlated energy
 Correlated dipole moment
            1
    1  -0.8091089
    2   0.0759414
    3   0.0000000
 Energy read as -7026.810722331
 Full Analytical Gradient: (in a.u., or Hartree/Bohr)
             1             2             3             4
    1   -0.00013824    0.00011627    0.00006059   -0.00003863
    2    0.00002255   -0.00005382    0.00005110   -0.00001983
    3   -0.00000000   -0.00000000    0.00000000   -0.00000000
 Gradient time:  CPU 0.26 s  wall 2.23 s
 ----------------------------------------------------------------
             Standard Nuclear Orientation (Angstroms)
    I     Atom           X                Y                Z
 ----------------------------------------------------------------
    1      I       0.5776531688    -0.0179116749    -0.0000000000
    2      N      -1.5831818045     0.5571059269     0.0000000000
    3      N      -2.3210370910    -0.4097775805    -0.0000000000
    4      H      -3.2860856790    -0.0289796569    -0.0000000000
 ----------------------------------------------------------------
 Nuclear Repulsion Energy =   189.1239484041 hartrees
 There are       34 alpha and       34 beta electrons

                       Distance Matrix (Angstroms)
             I (  1)   N (  2)   N (  3)
   N (  2)  2.236035
   N (  3)  2.925058  1.216262
   H (  4)  3.863755  1.800938  1.037461

 Requested basis set is 6-311++G(d,p)
 There are 41 shells and 113 basis functions
 A cutoff of  1.0D-14 yielded    789 shell pairs
 There are      6244 function pairs (      7072 Cartesian)
 Smallest overlap matrix eigenvalue = 2.47E-04
 Guess MOs from SCF MO coefficient file

 -----------------------------------------------------------------------
  General SCF calculation program by
  Eric Jon Sundstrom, Paul Horn, Yuezhi Mao, Dmitri Zuev, Alec White,
  David Stuck, Shaama M.S., Shane Yost, Joonho Lee, David Small,
  Daniel Levine, Susi Lehtola, Hugh Burton, Evgeny Epifanovsky
 -----------------------------------------------------------------------
 Hartree-Fock
 using 4 threads for integral computing
 -------------------------------------------------------
 OpenMP Integral computing Module                
 Release: version 2.0, May 2017, Q-Chem Inc. Pleasanton 
 -------------------------------------------------------
 A restricted SCF calculation will be
 performed using DIIS
 SCF converges when DIIS error is below 1.0e-08
 ---------------------------------------
  Cycle       Energy         DIIS error
 ---------------------------------------
    1   -7026.2366332844      7.19e-06  
    2   -7026.2366334114      3.13e-06  
    3   -7026.2366334372      1.79e-06  
    4   -7026.2366334495      7.50e-07  
    5   -7026.2366334548      3.06e-07  
    6   -7026.2366334557      1.09e-07  
    7   -7026.2366334557      3.20e-08  
    8   -7026.2366334556      1.03e-08  
    9   -7026.2366334557      3.66e-09  Convergence criterion met
 ---------------------------------------
 SCF time:   CPU 4.92s  wall 5.00s 
 SCF   energy in the final basis set =    -7026.2366334557
 Total energy in the final basis set =    -7026.2366334557


 ------------------------------------------------------------------------------

   CCMAN2: suite of methods based on coupled cluster
           and equation of motion theories.

   Components:
   * libvmm-1.3-trunk
     by Evgeny Epifanovsky, Ilya Kaliman.
   * libtensor-2.5-trunk
     by Evgeny Epifanovsky, Michael Wormit, Dmitry Zuev, Sam Manzer, 
        Ilya Kaliman.
   * libcc-2.5-trunk
     by Evgeny Epifanovsky, Arik Landau, Tomasz Kus, Kirill Khistyaev, 
        Dmitry Zuev, Prashant Manohar, Xintian Feng, Anna Krylov, 
        Matthew Goldey, Alec White, Thomas Jagau, Kaushik Nanda, 
        Anastasia Gunina, Alexander Kunitsa, Joonho Lee.

   CCMAN original authors:
   Anna I. Krylov, C. David Sherrill, Steven R. Gwaltney,
   Edward F. C. Byrd (2000)
   Sergey V. Levchenko, Lyudmila V. Slipchenko, Tao Wang,
   Ana-Maria C. Cristian (2003)
   Piotr A. Pieniazek, C. Melania Oana, Evgeny Epifanovsky (2007)
   Prashant Manohar (2009)

 ------------------------------------------------------------------------------


 Allocating and initializing 3808MB of RAM...
 Calculation will run on 4 cores.


 Alpha MOs, Restricted
 -- Occupied --                  
******* -180.87 -169.68 -169.68 -169.68  -37.93  -33.11  -33.11
  1 A     2 A     3 A     4 A     5 A     6 A     7 A     8 A                  
-33.109 -24.299 -24.297 -24.297 -24.292 -24.292 -15.719 -15.677
  9 A    10 A    11 A    12 A    13 A    14 A    15 A    16 A                  
 -7.242  -5.476  -5.464  -5.464  -2.400  -2.394  -2.394  -2.380
 17 A    18 A    19 A    20 A    21 A    22 A    23 A    24 A                  
 -2.380  -1.421  -0.948  -0.812  -0.706  -0.619  -0.582  -0.387
 25 A    26 A    27 A    28 A    29 A    30 A    31 A    32 A                  
 -0.376  -0.373
 33 A    34 A                                                                  
 -- Virtual --                   
  0.025   0.042   0.076   0.147   0.170   0.179   0.215   0.224
 35 A    36 A    37 A    38 A    39 A    40 A    41 A    42 A                  
  0.233   0.246   0.268   0.303   0.334   0.338   0.349   0.553
 43 A    44 A    45 A    46 A    47 A    48 A    49 A    50 A                  
  0.577   0.589   0.607   0.613   0.645   0.729   0.797   0.888
 51 A    52 A    53 A    54 A    55 A    56 A    57 A    58 A                  
  0.935   0.987   1.027   1.028   1.109   1.237   1.431   1.467
 59 A    60 A    61 A    62 A    63 A    64 A    65 A    66 A                  
  1.536   1.547   1.587   1.653   1.921   2.077   2.173   2.260
 67 A    68 A    69 A    70 A    71 A    72 A    73 A    74 A                  
  2.378   2.653   2.675   2.865   3.054   3.070   3.298   3.434
 75 A    76 A    77 A    78 A    79 A    80 A    81 A    82 A                  
  4.112   4.242   4.365   4.440   4.490   4.506   4.512   4.545
 83 A    84 A    85 A    86 A    87 A    88 A    89 A    90 A                  
  4.694   4.796   4.869   5.387   6.531   6.545   6.575  28.915
 91 A    92 A    93 A    94 A    95 A    96 A    97 A    98 A                  
 29.528  29.539  29.562  29.881  29.888  29.888  29.905  29.982
 99 A   100 A   101 A   102 A   103 A   104 A   105 A   106 A                  
 36.603  37.103 130.589 130.597 130.623 154.3081912.227
107 A   108 A   109 A   110 A   111 A   112 A   113 A                          

 Beta MOs, Restricted
 -- Occupied --                  
******* -180.87 -169.68 -169.68 -169.68  -37.93  -33.11  -33.11
  1 A     2 A     3 A     4 A     5 A     6 A     7 A     8 A                  
-33.109 -24.299 -24.297 -24.297 -24.292 -24.292 -15.719 -15.677
  9 A    10 A    11 A    12 A    13 A    14 A    15 A    16 A                  
 -7.242  -5.476  -5.464  -5.464  -2.400  -2.394  -2.394  -2.380
 17 A    18 A    19 A    20 A    21 A    22 A    23 A    24 A                  
 -2.380  -1.421  -0.948  -0.812  -0.706  -0.619  -0.582  -0.387
 25 A    26 A    27 A    28 A    29 A    30 A    31 A    32 A                  
 -0.376  -0.373
 33 A    34 A                                                                  
 -- Virtual --                   
  0.025   0.042   0.076   0.147   0.170   0.179   0.215   0.224
 35 A    36 A    37 A    38 A    39 A    40 A    41 A    42 A                  
  0.233   0.246   0.268   0.303   0.334   0.338   0.349   0.553
 43 A    44 A    45 A    46 A    47 A    48 A    49 A    50 A                  
  0.577   0.589   0.607   0.613   0.645   0.729   0.797   0.888
 51 A    52 A    53 A    54 A    55 A    56 A    57 A    58 A                  
  0.935   0.987   1.027   1.028   1.109   1.237   1.431   1.467
 59 A    60 A    61 A    62 A    63 A    64 A    65 A    66 A                  
  1.536   1.547   1.587   1.653   1.921   2.077   2.173   2.260
 67 A    68 A    69 A    70 A    71 A    72 A    73 A    74 A                  
  2.378   2.653   2.675   2.865   3.054   3.070   3.298   3.434
 75 A    76 A    77 A    78 A    79 A    80 A    81 A    82 A                  
  4.112   4.242   4.365   4.440   4.490   4.506   4.512   4.545
 83 A    84 A    85 A    86 A    87 A    88 A    89 A    90 A                  
  4.694   4.796   4.869   5.387   6.531   6.545   6.575  28.915
 91 A    92 A    93 A    94 A    95 A    96 A    97 A    98 A                  
 29.528  29.539  29.562  29.881  29.888  29.888  29.905  29.982
 99 A   100 A   101 A   102 A   103 A   104 A   105 A   106 A                  
 36.603  37.103 130.589 130.597 130.623 154.3081912.227
107 A   108 A   109 A   110 A   111 A   112 A   113 A                          

 Occupation and symmetry of molecular orbitals

 Point group: C1 (1 irreducible representation).

                           A     All 
 -------------------------------------
 All molecular orbitals:
  - Alpha                  113   113 
  - Beta                   113   113 
 -------------------------------------
 Alpha orbitals:
  - Frozen occupied        20    20  
  - Active occupied        14    14  
  - Active virtual         79    79  
  - Frozen virtual         0     0   
 -------------------------------------
 Beta orbitals:
  - Frozen occupied        20    20  
  - Active occupied        14    14  
  - Active virtual         79    79  
  - Frozen virtual         0     0   
 -------------------------------------

 Import integrals:   CPU 0.00 s  wall 0.00 s

 Import integrals:   CPU 27.61 s  wall 36.18 s

 MP2 amplitudes:   CPU 0.07 s  wall 0.29 s

Running a double precision version
           CCSD T amplitudes will be solved using DIIS.

           Start     Size      MaxIter   EConv     TConv     
           3         7         100       1.00e-07  1.00e-05  
 ------------------------------------------------------------------------------
           Energy (a.u.)   Ediff      Tdiff       Comment
 ------------------------------------------------------------------------------
         -7026.80118710                           
     1   -7026.78783668   1.34e-02   7.14e-01     
     2   -7026.80794271   2.01e-02   9.45e-02     
     3   -7026.80746163   4.81e-04   4.34e-02     
     4   -7026.80976804   2.31e-03   1.24e-02     Switched to DIIS steps.
     5   -7026.81062845   8.60e-04   1.24e-02     
     6   -7026.81068920   6.08e-05   2.45e-03     
     7   -7026.81070497   1.58e-05   1.60e-03     
     8   -7026.81071826   1.33e-05   7.17e-04     
     9   -7026.81072290   4.64e-06   4.41e-04     
    10   -7026.81072250   3.91e-07   1.09e-04     
    11   -7026.81072254   3.81e-08   5.29e-05     
    12   -7026.81072241   1.27e-07   2.28e-05     
    13   -7026.81072242   5.09e-09   6.10e-06     
 ------------------------------------------------------------------------------
         -7026.81072242                           CCSD T converged.

End of double precision
 SCF energy                 = -7026.23663346
 MP2 energy                 = -7026.80118710
 CCSD correlation energy     =    -0.57408896
 CCSD total energy           = -7026.81072242

 CCSD  T1^2 = 0.0122  T2^2 = 0.2246  Leading amplitudes:

 Amplitude    Orbitals with energies
  0.0310       32 (A) A                  ->    35 (A) A                   
              -0.3875                          0.0252                     
  0.0310       32 (A) B                  ->    35 (A) B                   
              -0.3875                          0.0252                     
 -0.0286       33 (A) A                  ->    37 (A) A                   
              -0.3759                          0.0759                     
 -0.0286       33 (A) B                  ->    37 (A) B                   
              -0.3759                          0.0759                     

 Amplitude    Orbitals with energies
 -0.1057       31 (A) A      31 (A) B    ->    37 (A) A      37 (A) B     
              -0.5817       -0.5817            0.0759        0.0759       
  0.1057       31 (A) A      31 (A) B    ->    37 (A) B      37 (A) A     
              -0.5817       -0.5817            0.0759        0.0759       
  0.1057       31 (A) B      31 (A) A    ->    37 (A) A      37 (A) B     
              -0.5817       -0.5817            0.0759        0.0759       
 -0.1057       31 (A) B      31 (A) A    ->    37 (A) B      37 (A) A     
              -0.5817       -0.5817            0.0759        0.0759       

 Computing CCSD intemediates for later calculations in double precision
 Finished.

Running a double precision version
           CCSD Lambda amplitudes will be solved using DIIS.
           Start     Size      MaxIter   EConv     LConv     
           3         7         100       1.00e-07  1.00e-05  
 ------------------------------------------------------------------------------
            Enorm      Ldiff       Comment
 ------------------------------------------------------------------------------
     1     5.15e-02   4.10e-02     
     2     1.14e-02   3.44e-03     
     3     5.15e-03   2.34e-03     
     4     3.20e-03   9.99e-04     Switched to DIIS steps.
     5     1.43e-03   7.97e-04     
     6     8.46e-04   2.97e-04     
     7     3.23e-04   1.26e-04     
     8     1.17e-04   7.94e-06     
     9     3.26e-05   5.46e-06     
    10     1.27e-05   1.72e-06     
    11     4.70e-06   3.98e-07     
    12     2.05e-06   2.03e-07     
    13     9.88e-07   1.66e-07     
    14     5.33e-07   3.71e-08     
    15     3.50e-07   4.68e-08     
    16     1.68e-07   2.37e-08     
    17     8.20e-08   4.79e-09     
 ------------------------------------------------------------------------------
                                   CCSD Lambda converged.

 Computing density matrices in double precision...
           Orbital response amplitudes will be solved using DIIS.
           Start     Size      MaxIter   EConv     LConv     
           3         7         100       1.00e-06  1.00e-06  
 ------------------------------------------------------------------------------
            Enorm      Ldiff       Comment
 ------------------------------------------------------------------------------
     1     8.12e-02   8.00e-03     
     2     1.13e-01   3.51e-02     
     3     2.15e-01   6.05e-02     
     4     1.26e-02   1.16e-01     Switched to DIIS steps.
     5     2.05e-03   1.54e-03     
     6     9.70e-04   5.87e-05     
     7     3.69e-04   1.45e-04     
     8     1.68e-04   2.58e-05     
     9     2.78e-05   2.43e-06     
    10     9.53e-06   6.23e-07     
    11     3.09e-06   1.52e-06     
    12     7.12e-07   7.04e-08     
 ------------------------------------------------------------------------------
                                   Orbital response converged.

 Computing density matrices... Done.
 CCSD calculation:   CPU 745.81 s  wall 295.68 s

Current path: /canmo/ccsd/grad/
/g1_bb_aa
/g1_bb_bb
/g1_o1o1
/g1_o1o2
/g1_o1v1
/g1_o2v1
/g1_v1v1
/g1p_bb_aa
/g1p_bb_bb
/g1s_bb_aa
/g1s_bb_bb
/g2_o1o1o1o1
/g2_o1o1o1v1
/g2_o1o1v1v1
/g2_o1v1o1v1
/g2_o1v1v1v1
/g2_v1v1v1v1
/w_bb_aa
/w_bb_bb
 Transferring MO TPDM to AO TPDM
 Transferring g2_o1o1o1o1
 Transferring g2_o1o1o1v1
 Transferring g2_o1o1v1v1
 Transferring g2_o1v1o1v1
 Transferring g2_o1v1v1v1
 Transferring g2_v1v1v1v1
 Adding separable TPDM
 Computing TPDM gradient
 --------------------------------------------------------
 2e gradient
  Atom          X               Y               Z
 --------------------------------------------------------
    1        -32.552881        3.747293        0.000000  
    2         11.810019      -18.387961       -0.000000  
    3         15.742419       15.741460        0.000000  
    4          5.000443       -1.100791       -0.000000  
 --------------------------------------------------------
 --------------------------------------------------------
 Final gradient
  Atom          X               Y               Z
 --------------------------------------------------------
    1        -32.552881        3.747293        0.000000  
    2         11.810019      -18.387961       -0.000000  
    3         15.742419       15.741460        0.000000  
    4          5.000443       -1.100791       -0.000000  
 --------------------------------------------------------
 Analytic gradient from two-electron contribution:   CPU 384.32 s  wall 265.08 s

 Total ccman2 time:   CPU 1161.39 s  wall 605.71 s


 --------------------------------------------------------------

                    Orbital Energies (a.u.)
 --------------------------------------------------------------

 Alpha MOs
 -- Occupied --
*******-180.872-169.679-169.678-169.678 -37.926 -33.115 -33.109
-33.109 -24.299 -24.297 -24.297 -24.292 -24.292 -15.719 -15.677
 -7.242  -5.476  -5.464  -5.464  -2.400  -2.394  -2.394  -2.380
 -2.380  -1.421  -0.948  -0.812  -0.706  -0.619  -0.582  -0.387
 -0.376  -0.373
 -- Virtual --
  0.025   0.042   0.076   0.147   0.170   0.179   0.215   0.224
  0.233   0.246   0.268   0.303   0.334   0.338   0.349   0.553
  0.577   0.589   0.607   0.613   0.645   0.729   0.797   0.888
  0.935   0.987   1.027   1.028   1.109   1.237   1.431   1.467
  1.536   1.547   1.587   1.653   1.921   2.077   2.173   2.260
  2.378   2.653   2.675   2.865   3.054   3.070   3.298   3.434
  4.112   4.242   4.365   4.440   4.490   4.506   4.512   4.545
  4.694   4.796   4.869   5.387   6.531   6.545   6.575  28.915
 29.528  29.539  29.562  29.881  29.888  29.888  29.905  29.982
 36.603  37.103 130.589 130.597 130.623 154.3081912.227
 --------------------------------------------------------------

          Ground-State Mulliken Net Atomic Charges

     Atom                 Charge (a.u.)
  ----------------------------------------
      1 I                     0.012926
      2 N                    -0.018776
      3 N                    -0.222637
      4 H                     0.228487
  ----------------------------------------
  Sum of atomic charges =    -0.000000

 -----------------------------------------------------------------
                    Cartesian Multipole Moments
 -----------------------------------------------------------------
    Charge (ESU x 10^10)
                 0.0000
    Dipole Moment (Debye)
         X      -2.0594      Y       0.1931      Z       0.0000
       Tot       2.0685
    Quadrupole Moments (Debye-Ang)
        XX     -29.5265     XY      -1.5401     YY     -43.4731
        XZ      -0.0000     YZ      -0.0000     ZZ     -40.8344
    Octopole Moments (Debye-Ang^2)
       XXX     -11.8382    XXY       1.2627    XYY      10.7965
       YYY      -0.5291    XXZ       0.0000    XYZ       0.0000
       YYZ      -0.0000    XZZ       5.1813    YZZ      -0.0825
       ZZZ       0.0000
    Hexadecapole Moments (Debye-Ang^3)
      XXXX    -258.1186   XXXY     -10.5466   XXYY     -88.3946
      XYYY      -2.2532   YYYY     -75.8783   XXXZ      -0.0000
      XXYZ      -0.0000   XYYZ      -0.0000   YYYZ      -0.0000
      XXZZ     -74.4355   XYZZ      -0.7014   YYZZ     -21.0170
      XZZZ      -0.0000   YZZZ      -0.0000   ZZZZ     -53.3654
 -----------------------------------------------------------------
 DrvMan completing analytic gradient of the correlated energy
 Correlated dipole moment
            1
    1  -0.8102417
    2   0.0759657
    3   0.0000000
 Energy read as -7026.810722420
 Full Analytical Gradient: (in a.u., or Hartree/Bohr)
             1             2             3             4
    1   -0.00002169    0.00013801   -0.00007688   -0.00003944
    2    0.00003661   -0.00001657   -0.00000223   -0.00001782
    3    0.00000000   -0.00000000   -0.00000000    0.00000000
 Gradient time:  CPU 0.27 s  wall 3.56 s
 ----------------------------------------------------------------
             Standard Nuclear Orientation (Angstroms)
    I     Atom           X                Y                Z
 ----------------------------------------------------------------
    1      I       0.5776531688    -0.0199116749    -0.0000000000
    2      N      -1.5831818045     0.5571059269     0.0000000000
    3      N      -2.3210370910    -0.4097775805    -0.0000000000
    4      H      -3.2860856790    -0.0289796569    -0.0000000000
 ----------------------------------------------------------------
 Nuclear Repulsion Energy =   189.1098679880 hartrees
 There are       34 alpha and       34 beta electrons

                       Distance Matrix (Angstroms)
             I (  1)   N (  2)   N (  3)
   N (  2)  2.236550
   N (  3)  2.924791  1.216262
   H (  4)  3.863749  1.800938  1.037461

 Requested basis set is 6-311++G(d,p)
 There are 41 shells and 113 basis functions
 A cutoff of  1.0D-14 yielded    789 shell pairs
 There are      6244 function pairs (      7072 Cartesian)
 Smallest overlap matrix eigenvalue = 2.47E-04
 Guess MOs from SCF MO coefficient file

 -----------------------------------------------------------------------
  General SCF calculation program by
  Eric Jon Sundstrom, Paul Horn, Yuezhi Mao, Dmitri Zuev, Alec White,
  David Stuck, Shaama M.S., Shane Yost, Joonho Lee, David Small,
  Daniel Levine, Susi Lehtola, Hugh Burton, Evgeny Epifanovsky
 -----------------------------------------------------------------------
 Hartree-Fock
 using 4 threads for integral computing
 -------------------------------------------------------
 OpenMP Integral computing Module                
 Release: version 2.0, May 2017, Q-Chem Inc. Pleasanton 
 -------------------------------------------------------
 A restricted SCF calculation will be
 performed using DIIS
 SCF converges when DIIS error is below 1.0e-08
 ---------------------------------------
  Cycle       Energy         DIIS error
 ---------------------------------------
    1   -7026.2366171855      7.87e-06  
    2   -7026.2366173827      2.60e-06  
    3   -7026.2366174319      1.54e-06  
    4   -7026.2366174452      9.25e-07  
    5   -7026.2366174525      2.38e-07  
    6   -7026.2366174532      9.47e-08  
    7   -7026.2366174532      3.02e-08  
    8   -7026.2366174533      1.22e-08  
    9   -7026.2366174533      4.84e-09  Convergence criterion met
 ---------------------------------------
 SCF time:   CPU 4.89s  wall 6.00s 
 SCF   energy in the final basis set =    -7026.2366174533
 Total energy in the final basis set =    -7026.2366174533


 ------------------------------------------------------------------------------

   CCMAN2: suite of methods based on coupled cluster
           and equation of motion theories.

   Components:
   * libvmm-1.3-trunk
     by Evgeny Epifanovsky, Ilya Kaliman.
   * libtensor-2.5-trunk
     by Evgeny Epifanovsky, Michael Wormit, Dmitry Zuev, Sam Manzer, 
        Ilya Kaliman.
   * libcc-2.5-trunk
     by Evgeny Epifanovsky, Arik Landau, Tomasz Kus, Kirill Khistyaev, 
        Dmitry Zuev, Prashant Manohar, Xintian Feng, Anna Krylov, 
        Matthew Goldey, Alec White, Thomas Jagau, Kaushik Nanda, 
        Anastasia Gunina, Alexander Kunitsa, Joonho Lee.

   CCMAN original authors:
   Anna I. Krylov, C. David Sherrill, Steven R. Gwaltney,
   Edward F. C. Byrd (2000)
   Sergey V. Levchenko, Lyudmila V. Slipchenko, Tao Wang,
   Ana-Maria C. Cristian (2003)
   Piotr A. Pieniazek, C. Melania Oana, Evgeny Epifanovsky (2007)
   Prashant Manohar (2009)

 ------------------------------------------------------------------------------


 Allocating and initializing 3808MB of RAM...
 Calculation will run on 4 cores.


 Alpha MOs, Restricted
 -- Occupied --                  
******* -180.87 -169.68 -169.68 -169.68  -37.93  -33.11  -33.11
  1 A     2 A     3 A     4 A     5 A     6 A     7 A     8 A                  
-33.109 -24.299 -24.297 -24.297 -24.292 -24.292 -15.719 -15.677
  9 A    10 A    11 A    12 A    13 A    14 A    15 A    16 A                  
 -7.242  -5.476  -5.464  -5.463  -2.399  -2.394  -2.394  -2.380
 17 A    18 A    19 A    20 A    21 A    22 A    23 A    24 A                  
 -2.380  -1.421  -0.948  -0.812  -0.706  -0.619  -0.582  -0.387
 25 A    26 A    27 A    28 A    29 A    30 A    31 A    32 A                  
 -0.376  -0.373
 33 A    34 A                                                                  
 -- Virtual --                   
  0.025   0.042   0.076   0.147   0.170   0.179   0.215   0.224
 35 A    36 A    37 A    38 A    39 A    40 A    41 A    42 A                  
  0.233   0.246   0.268   0.303   0.334   0.338   0.349   0.553
 43 A    44 A    45 A    46 A    47 A    48 A    49 A    50 A                  
  0.577   0.589   0.607   0.613   0.645   0.729   0.797   0.888
 51 A    52 A    53 A    54 A    55 A    56 A    57 A    58 A                  
  0.935   0.987   1.027   1.028   1.109   1.237   1.431   1.467
 59 A    60 A    61 A    62 A    63 A    64 A    65 A    66 A                  
  1.536   1.547   1.587   1.653   1.921   2.077   2.173   2.260
 67 A    68 A    69 A    70 A    71 A    72 A    73 A    74 A                  
  2.378   2.653   2.675   2.865   3.053   3.070   3.298   3.434
 75 A    76 A    77 A    78 A    79 A    80 A    81 A    82 A                  
  4.112   4.242   4.365   4.440   4.490   4.506   4.512   4.545
 83 A    84 A    85 A    86 A    87 A    88 A    89 A    90 A                  
  4.694   4.796   4.869   5.387   6.531   6.545   6.575  28.915
 91 A    92 A    93 A    94 A    95 A    96 A    97 A    98 A                  
 29.528  29.539  29.562  29.881  29.888  29.888  29.905  29.982
 99 A   100 A   101 A   102 A   103 A   104 A   105 A   106 A                  
 36.603  37.103 130.589 130.597 130.623 154.3081912.227
107 A   108 A   109 A   110 A   111 A   112 A   113 A                          

 Beta MOs, Restricted
 -- Occupied --                  
******* -180.87 -169.68 -169.68 -169.68  -37.93  -33.11  -33.11
  1 A     2 A     3 A     4 A     5 A     6 A     7 A     8 A                  
-33.109 -24.299 -24.297 -24.297 -24.292 -24.292 -15.719 -15.677
  9 A    10 A    11 A    12 A    13 A    14 A    15 A    16 A                  
 -7.242  -5.476  -5.464  -5.463  -2.399  -2.394  -2.394  -2.380
 17 A    18 A    19 A    20 A    21 A    22 A    23 A    24 A                  
 -2.380  -1.421  -0.948  -0.812  -0.706  -0.619  -0.582  -0.387
 25 A    26 A    27 A    28 A    29 A    30 A    31 A    32 A                  
 -0.376  -0.373
 33 A    34 A                                                                  
 -- Virtual --                   
  0.025   0.042   0.076   0.147   0.170   0.179   0.215   0.224
 35 A    36 A    37 A    38 A    39 A    40 A    41 A    42 A                  
  0.233   0.246   0.268   0.303   0.334   0.338   0.349   0.553
 43 A    44 A    45 A    46 A    47 A    48 A    49 A    50 A                  
  0.577   0.589   0.607   0.613   0.645   0.729   0.797   0.888
 51 A    52 A    53 A    54 A    55 A    56 A    57 A    58 A                  
  0.935   0.987   1.027   1.028   1.109   1.237   1.431   1.467
 59 A    60 A    61 A    62 A    63 A    64 A    65 A    66 A                  
  1.536   1.547   1.587   1.653   1.921   2.077   2.173   2.260
 67 A    68 A    69 A    70 A    71 A    72 A    73 A    74 A                  
  2.378   2.653   2.675   2.865   3.053   3.070   3.298   3.434
 75 A    76 A    77 A    78 A    79 A    80 A    81 A    82 A                  
  4.112   4.242   4.365   4.440   4.490   4.506   4.512   4.545
 83 A    84 A    85 A    86 A    87 A    88 A    89 A    90 A                  
  4.694   4.796   4.869   5.387   6.531   6.545   6.575  28.915
 91 A    92 A    93 A    94 A    95 A    96 A    97 A    98 A                  
 29.528  29.539  29.562  29.881  29.888  29.888  29.905  29.982
 99 A   100 A   101 A   102 A   103 A   104 A   105 A   106 A                  
 36.603  37.103 130.589 130.597 130.623 154.3081912.227
107 A   108 A   109 A   110 A   111 A   112 A   113 A                          

 Occupation and symmetry of molecular orbitals

 Point group: C1 (1 irreducible representation).

                           A     All 
 -------------------------------------
 All molecular orbitals:
  - Alpha                  113   113 
  - Beta                   113   113 
 -------------------------------------
 Alpha orbitals:
  - Frozen occupied        20    20  
  - Active occupied        14    14  
  - Active virtual         79    79  
  - Frozen virtual         0     0   
 -------------------------------------
 Beta orbitals:
  - Frozen occupied        20    20  
  - Active occupied        14    14  
  - Active virtual         79    79  
  - Frozen virtual         0     0   
 -------------------------------------

 Import integrals:   CPU 0.00 s  wall 0.00 s

 Import integrals:   CPU 27.88 s  wall 32.58 s

 MP2 amplitudes:   CPU 0.07 s  wall 0.24 s

Running a double precision version
           CCSD T amplitudes will be solved using DIIS.

           Start     Size      MaxIter   EConv     TConv     
           3         7         100       1.00e-07  1.00e-05  
 ------------------------------------------------------------------------------
           Energy (a.u.)   Ediff      Tdiff       Comment
 ------------------------------------------------------------------------------
         -7026.80118912                           
     1   -7026.78783199   1.34e-02   7.14e-01     
     2   -7026.80794286   2.01e-02   9.45e-02     
     3   -7026.80746068   4.82e-04   4.34e-02     
     4   -7026.80976809   2.31e-03   1.24e-02     Switched to DIIS steps.
     5   -7026.81062857   8.60e-04   1.24e-02     
     6   -7026.81068928   6.07e-05   2.45e-03     
     7   -7026.81070501   1.57e-05   1.60e-03     
     8   -7026.81071828   1.33e-05   7.17e-04     
     9   -7026.81072292   4.65e-06   4.41e-04     
    10   -7026.81072253   3.92e-07   1.09e-04     
    11   -7026.81072257   3.87e-08   5.29e-05     
    12   -7026.81072244   1.27e-07   2.28e-05     
    13   -7026.81072245   5.42e-09   6.12e-06     
 ------------------------------------------------------------------------------
         -7026.81072245                           CCSD T converged.

End of double precision
 SCF energy                 = -7026.23661745
 MP2 energy                 = -7026.80118912
 CCSD correlation energy     =    -0.57410499
 CCSD total energy           = -7026.81072245

 CCSD  T1^2 = 0.0122  T2^2 = 0.2247  Leading amplitudes:

 Amplitude    Orbitals with energies
 -0.0310       32 (A) A                  ->    35 (A) A                   
              -0.3874                          0.0252                     
 -0.0310       32 (A) B                  ->    35 (A) B                   
              -0.3874                          0.0252                     
 -0.0286       33 (A) A                  ->    37 (A) A                   
              -0.3759                          0.0759                     
 -0.0286       33 (A) B                  ->    37 (A) B                   
              -0.3759                          0.0759                     

 Amplitude    Orbitals with energies
 -0.1057       31 (A) A      31 (A) B    ->    37 (A) A      37 (A) B     
              -0.5817       -0.5817            0.0759        0.0759       
  0.1057       31 (A) A      31 (A) B    ->    37 (A) B      37 (A) A     
              -0.5817       -0.5817            0.0759        0.0759       
  0.1057       31 (A) B      31 (A) A    ->    37 (A) A      37 (A) B     
              -0.5817       -0.5817            0.0759        0.0759       
 -0.1057       31 (A) B      31 (A) A    ->    37 (A) B      37 (A) A     
              -0.5817       -0.5817            0.0759        0.0759       

 Computing CCSD intemediates for later calculations in double precision
 Finished.

Running a double precision version
           CCSD Lambda amplitudes will be solved using DIIS.
           Start     Size      MaxIter   EConv     LConv     
           3         7         100       1.00e-07  1.00e-05  
 ------------------------------------------------------------------------------
            Enorm      Ldiff       Comment
 ------------------------------------------------------------------------------
     1     5.15e-02   4.10e-02     
     2     1.14e-02   3.44e-03     
     3     5.15e-03   2.34e-03     
     4     3.20e-03   9.98e-04     Switched to DIIS steps.
     5     1.43e-03   7.97e-04     
     6     8.46e-04   2.97e-04     
     7     3.23e-04   1.26e-04     
     8     1.17e-04   7.92e-06     
     9     3.26e-05   5.48e-06     
    10     1.27e-05   1.72e-06     
    11     4.73e-06   3.98e-07     
    12     2.08e-06   2.02e-07     
    13     1.01e-06   1.66e-07     
    14     5.52e-07   3.70e-08     
    15     3.61e-07   4.71e-08     
    16     1.72e-07   2.31e-08     
    17     8.35e-08   4.11e-09     
 ------------------------------------------------------------------------------
                                   CCSD Lambda converged.

 Computing density matrices in double precision...
           Orbital response amplitudes will be solved using DIIS.
           Start     Size      MaxIter   EConv     LConv     
           3         7         100       1.00e-06  1.00e-06  
 ------------------------------------------------------------------------------
            Enorm      Ldiff       Comment
 ------------------------------------------------------------------------------
     1     8.12e-02   7.96e-03     
     2     1.13e-01   3.52e-02     
     3     2.15e-01   6.07e-02     
     4     1.26e-02   1.16e-01     Switched to DIIS steps.
     5     2.05e-03   1.54e-03     
     6     9.70e-04   5.89e-05     
     7     3.69e-04   1.45e-04     
     8     1.68e-04   2.58e-05     
     9     2.78e-05   2.43e-06     
    10     9.53e-06   6.27e-07     
    11     3.10e-06   1.53e-06     
    12     7.13e-07   7.03e-08     
 ------------------------------------------------------------------------------
                                   Orbital response converged.

 Computing density matrices... Done.
 CCSD calculation:   CPU 744.18 s  wall 265.80 s

Current path: /canmo/ccsd/grad/
/g1_bb_aa
/g1_bb_bb
/g1_o1o1
/g1_o1o2
/g1_o1v1
/g1_o2v1
/g1_v1v1
/g1p_bb_aa
/g1p_bb_bb
/g1s_bb_aa
/g1s_bb_bb
/g2_o1o1o1o1
/g2_o1o1o1v1
/g2_o1o1v1v1
/g2_o1v1o1v1
/g2_o1v1v1v1
/g2_v1v1v1v1
/w_bb_aa
/w_bb_bb
 Transferring MO TPDM to AO TPDM
 Transferring g2_o1o1o1o1
 Transferring g2_o1o1o1v1
 Transferring g2_o1o1v1v1
 Transferring g2_o1v1o1v1
 Transferring g2_o1v1v1v1
 Transferring g2_v1v1v1v1
 Adding separable TPDM
 Computing TPDM gradient
 --------------------------------------------------------
 2e gradient
  Atom          X               Y               Z
 --------------------------------------------------------
    1        -32.543058        3.774027        0.000000  
    2         11.801396      -18.407216        0.000000  
    3         15.741371       15.734056       -0.000000  
    4          5.000291       -1.100867        0.000000  
 --------------------------------------------------------
 --------------------------------------------------------
 Final gradient
  Atom          X               Y               Z
 --------------------------------------------------------
    1        -32.543058        3.774027        0.000000  
    2         11.801396      -18.407216        0.000000  
    3         15.741371       15.734056       -0.000000  
    4          5.000291       -1.100867        0.000000  
 --------------------------------------------------------
 Analytic gradient from two-electron contribution:   CPU 384.56 s  wall 261.33 s

 Total ccman2 time:   CPU 1160.58 s  wall 571.30 s


 --------------------------------------------------------------

                    Orbital Energies (a.u.)
 --------------------------------------------------------------

 Alpha MOs
 -- Occupied --
*******-180.872-169.679-169.678-169.678 -37.926 -33.114 -33.109
-33.109 -24.299 -24.297 -24.297 -24.292 -24.292 -15.719 -15.677
 -7.242  -5.476  -5.464  -5.463  -2.399  -2.394  -2.394  -2.380
 -2.380  -1.421  -0.948  -0.812  -0.706  -0.619  -0.582  -0.387
 -0.376  -0.373
 -- Virtual --
  0.025   0.042   0.076   0.147   0.170   0.179   0.215   0.224
  0.233   0.246   0.268   0.303   0.334   0.338   0.349   0.553
  0.577   0.589   0.607   0.613   0.645   0.729   0.797   0.888
  0.935   0.987   1.027   1.028   1.109   1.237   1.431   1.467
  1.536   1.547   1.587   1.653   1.921   2.077   2.173   2.260
  2.378   2.653   2.675   2.865   3.053   3.070   3.298   3.434
  4.112   4.242   4.365   4.440   4.490   4.506   4.512   4.545
  4.694   4.796   4.869   5.387   6.531   6.545   6.575  28.915
 29.528  29.539  29.562  29.881  29.888  29.888  29.905  29.982
 36.603  37.103 130.589 130.597 130.623 154.3081912.227
 --------------------------------------------------------------

          Ground-State Mulliken Net Atomic Charges

     Atom                 Charge (a.u.)
  ----------------------------------------
      1 I                     0.012698
      2 N                    -0.018676
      3 N                    -0.222508
      4 H                     0.228485
  ----------------------------------------
  Sum of atomic charges =    -0.000000

 -----------------------------------------------------------------
                    Cartesian Multipole Moments
 -----------------------------------------------------------------
    Charge (ESU x 10^10)
                 0.0000
    Dipole Moment (Debye)
         X      -2.0618      Y       0.1934      Z       0.0000
       Tot       2.0708
    Quadrupole Moments (Debye-Ang)
        XX     -29.5248     XY      -1.5440     YY     -43.4707
        XZ      -0.0000     YZ      -0.0000     ZZ     -40.8352
    Octopole Moments (Debye-Ang^2)
       XXX     -11.8533    XXY       1.3127    XYY      10.7977
       YYY      -0.3523    XXZ       0.0000    XYZ      -0.0000
       YYZ      -0.0000    XZZ       5.1800    YZZ      -0.0234
       ZZZ       0.0000
    Hexadecapole Moments (Debye-Ang^3)
      XXXX    -258.1177   XXXY     -10.4713   XXYY     -88.3828
      XYYY      -2.1563   YYYY     -75.8860   XXXZ      -0.0000
      XXYZ      -0.0000   XYYZ      -0.0000   YYYZ      -0.0000
      XXZZ     -74.4357   XYZZ      -0.6683   YYZZ     -21.0189
      XZZZ      -0.0000   YZZZ      -0.0000   ZZZZ     -53.3685
 -----------------------------------------------------------------
 DrvMan completing analytic gradient of the correlated energy
 Correlated dipole moment
            1
    1  -0.8111562
    2   0.0760779
    3   0.0000000
 Energy read as -7026.810722447
 Full Analytical Gradient: (in a.u., or Hartree/Bohr)
             1             2             3             4
    1    0.00001340    0.00003193   -0.00002138   -0.00002394
    2   -0.00002661    0.00011993   -0.00007589   -0.00001743
    3   -0.00000000    0.00000000   -0.00000000    0.00000000
 Gradient time:  CPU 0.28 s  wall 2.43 s
 ----------------------------------------------------------------
             Standard Nuclear Orientation (Angstroms)
    I     Atom           X                Y                Z
 ----------------------------------------------------------------
    1      I       0.5776531688    -0.0189116749     0.0010000000
    2      N      -1.5831818045     0.5571059269     0.0000000000
    3      N      -2.3210370910    -0.4097775805    -0.0000000000
    4      H      -3.2860856790    -0.0289796569    -0.0000000000
 ----------------------------------------------------------------
 Nuclear Repulsion Energy =   189.1169062388 hartrees
 There are       34 alpha and       34 beta electrons

                       Distance Matrix (Angstroms)
             I (  1)   N (  2)   N (  3)
   N (  2)  2.236293
   N (  3)  2.924924  1.216262
   H (  4)  3.863752  1.800938  1.037461

 Requested basis set is 6-311++G(d,p)
 There are 41 shells and 113 basis functions
 A cutoff of  1.0D-14 yielded    789 shell pairs
 There are      6244 function pairs (      7072 Cartesian)
 Smallest overlap matrix eigenvalue = 2.47E-04
 Guess MOs from SCF MO coefficient file

 -----------------------------------------------------------------------
  General SCF calculation program by
  Eric Jon Sundstrom, Paul Horn, Yuezhi Mao, Dmitri Zuev, Alec White,
  David Stuck, Shaama M.S., Shane Yost, Joonho Lee, David Small,
  Daniel Levine, Susi Lehtola, Hugh Burton, Evgeny Epifanovsky
 -----------------------------------------------------------------------
 Hartree-Fock
 using 4 threads for integral computing
 -------------------------------------------------------
 OpenMP Integral computing Module                
 Release: version 2.0, May 2017, Q-Chem Inc. Pleasanton 
 -------------------------------------------------------
 A restricted SCF calculation will be
 performed using DIIS
 SCF converges when DIIS error is below 1.0e-08
 ---------------------------------------
  Cycle       Energy         DIIS error
 ---------------------------------------
    1   -7026.2366253480      5.20e-06  
    2   -7026.2366254403      1.73e-06  
    3   -7026.2366254643      9.46e-07  
    4   -7026.2366254709      6.28e-07  
    5   -7026.2366254737      1.72e-07  
    6   -7026.2366254741      6.72e-08  
    7   -7026.2366254741      3.22e-08  
    8   -7026.2366254740      1.50e-08  
    9   -7026.2366254740      6.25e-09  Convergence criterion met
 ---------------------------------------
 SCF time:   CPU 4.91s  wall 5.00s 
 SCF   energy in the final basis set =    -7026.2366254740
 Total energy in the final basis set =    -7026.2366254740


 ------------------------------------------------------------------------------

   CCMAN2: suite of methods based on coupled cluster
           and equation of motion theories.

   Components:
   * libvmm-1.3-trunk
     by Evgeny Epifanovsky, Ilya Kaliman.
   * libtensor-2.5-trunk
     by Evgeny Epifanovsky, Michael Wormit, Dmitry Zuev, Sam Manzer, 
        Ilya Kaliman.
   * libcc-2.5-trunk
     by Evgeny Epifanovsky, Arik Landau, Tomasz Kus, Kirill Khistyaev, 
        Dmitry Zuev, Prashant Manohar, Xintian Feng, Anna Krylov, 
        Matthew Goldey, Alec White, Thomas Jagau, Kaushik Nanda, 
        Anastasia Gunina, Alexander Kunitsa, Joonho Lee.

   CCMAN original authors:
   Anna I. Krylov, C. David Sherrill, Steven R. Gwaltney,
   Edward F. C. Byrd (2000)
   Sergey V. Levchenko, Lyudmila V. Slipchenko, Tao Wang,
   Ana-Maria C. Cristian (2003)
   Piotr A. Pieniazek, C. Melania Oana, Evgeny Epifanovsky (2007)
   Prashant Manohar (2009)

 ------------------------------------------------------------------------------


 Allocating and initializing 3808MB of RAM...
 Calculation will run on 4 cores.


 Alpha MOs, Restricted
 -- Occupied --                  
******* -180.87 -169.68 -169.68 -169.68  -37.93  -33.11  -33.11
  1 A     2 A     3 A     4 A     5 A     6 A     7 A     8 A                  
-33.109 -24.299 -24.297 -24.297 -24.292 -24.292 -15.719 -15.677
  9 A    10 A    11 A    12 A    13 A    14 A    15 A    16 A                  
 -7.242  -5.476  -5.464  -5.464  -2.399  -2.394  -2.394  -2.380
 17 A    18 A    19 A    20 A    21 A    22 A    23 A    24 A                  
 -2.380  -1.421  -0.948  -0.812  -0.706  -0.619  -0.582  -0.387
 25 A    26 A    27 A    28 A    29 A    30 A    31 A    32 A                  
 -0.376  -0.373
 33 A    34 A                                                                  
 -- Virtual --                   
  0.025   0.042   0.076   0.147   0.170   0.179   0.215   0.224
 35 A    36 A    37 A    38 A    39 A    40 A    41 A    42 A                  
  0.233   0.246   0.268   0.303   0.334   0.338   0.349   0.553
 43 A    44 A    45 A    46 A    47 A    48 A    49 A    50 A                  
  0.577   0.589   0.607   0.613   0.645   0.729   0.797   0.888
 51 A    52 A    53 A    54 A    55 A    56 A    57 A    58 A                  
  0.935   0.987   1.027   1.028   1.109   1.237   1.431   1.467
 59 A    60 A    61 A    62 A    63 A    64 A    65 A    66 A                  
  1.536   1.547   1.587   1.653   1.921   2.077   2.173   2.260
 67 A    68 A    69 A    70 A    71 A    72 A    73 A    74 A                  
  2.378   2.653   2.675   2.865   3.053   3.070   3.298   3.434
 75 A    76 A    77 A    78 A    79 A    80 A    81 A    82 A                  
  4.112   4.242   4.365   4.440   4.490   4.506   4.512   4.545
 83 A    84 A    85 A    86 A    87 A    88 A    89 A    90 A                  
  4.694   4.796   4.869   5.387   6.531   6.545   6.575  28.915
 91 A    92 A    93 A    94 A    95 A    96 A    97 A    98 A                  
 29.528  29.539  29.562  29.881  29.888  29.888  29.905  29.982
 99 A   100 A   101 A   102 A   103 A   104 A   105 A   106 A                  
 36.603  37.103 130.589 130.597 130.623 154.3081912.227
107 A   108 A   109 A   110 A   111 A   112 A   113 A                          

 Beta MOs, Restricted
 -- Occupied --                  
******* -180.87 -169.68 -169.68 -169.68  -37.93  -33.11  -33.11
  1 A     2 A     3 A     4 A     5 A     6 A     7 A     8 A                  
-33.109 -24.299 -24.297 -24.297 -24.292 -24.292 -15.719 -15.677
  9 A    10 A    11 A    12 A    13 A    14 A    15 A    16 A                  
 -7.242  -5.476  -5.464  -5.464  -2.399  -2.394  -2.394  -2.380
 17 A    18 A    19 A    20 A    21 A    22 A    23 A    24 A                  
 -2.380  -1.421  -0.948  -0.812  -0.706  -0.619  -0.582  -0.387
 25 A    26 A    27 A    28 A    29 A    30 A    31 A    32 A                  
 -0.376  -0.373
 33 A    34 A                                                                  
 -- Virtual --                   
  0.025   0.042   0.076   0.147   0.170   0.179   0.215   0.224
 35 A    36 A    37 A    38 A    39 A    40 A    41 A    42 A                  
  0.233   0.246   0.268   0.303   0.334   0.338   0.349   0.553
 43 A    44 A    45 A    46 A    47 A    48 A    49 A    50 A                  
  0.577   0.589   0.607   0.613   0.645   0.729   0.797   0.888
 51 A    52 A    53 A    54 A    55 A    56 A    57 A    58 A                  
  0.935   0.987   1.027   1.028   1.109   1.237   1.431   1.467
 59 A    60 A    61 A    62 A    63 A    64 A    65 A    66 A                  
  1.536   1.547   1.587   1.653   1.921   2.077   2.173   2.260
 67 A    68 A    69 A    70 A    71 A    72 A    73 A    74 A                  
  2.378   2.653   2.675   2.865   3.053   3.070   3.298   3.434
 75 A    76 A    77 A    78 A    79 A    80 A    81 A    82 A                  
  4.112   4.242   4.365   4.440   4.490   4.506   4.512   4.545
 83 A    84 A    85 A    86 A    87 A    88 A    89 A    90 A                  
  4.694   4.796   4.869   5.387   6.531   6.545   6.575  28.915
 91 A    92 A    93 A    94 A    95 A    96 A    97 A    98 A                  
 29.528  29.539  29.562  29.881  29.888  29.888  29.905  29.982
 99 A   100 A   101 A   102 A   103 A   104 A   105 A   106 A                  
 36.603  37.103 130.589 130.597 130.623 154.3081912.227
107 A   108 A   109 A   110 A   111 A   112 A   113 A                          

 Occupation and symmetry of molecular orbitals

 Point group: C1 (1 irreducible representation).

                           A     All 
 -------------------------------------
 All molecular orbitals:
  - Alpha                  113   113 
  - Beta                   113   113 
 -------------------------------------
 Alpha orbitals:
  - Frozen occupied        20    20  
  - Active occupied        14    14  
  - Active virtual         79    79  
  - Frozen virtual         0     0   
 -------------------------------------
 Beta orbitals:
  - Frozen occupied        20    20  
  - Active occupied        14    14  
  - Active virtual         79    79  
  - Frozen virtual         0     0   
 -------------------------------------

 Import integrals:   CPU 0.00 s  wall 0.00 s

 Import integrals:   CPU 27.96 s  wall 29.19 s

 MP2 amplitudes:   CPU 0.08 s  wall 0.29 s

Running a double precision version
           CCSD T amplitudes will be solved using DIIS.

           Start     Size      MaxIter   EConv     TConv     
           3         7         100       1.00e-07  1.00e-05  
 ------------------------------------------------------------------------------
           Energy (a.u.)   Ediff      Tdiff       Comment
 ------------------------------------------------------------------------------
         -7026.80118812                           
     1   -7026.78783435   1.34e-02   7.14e-01     
     2   -7026.80794280   2.01e-02   9.45e-02     
     3   -7026.80746117   4.82e-04   4.34e-02     
     4   -7026.80976808   2.31e-03   1.24e-02     Switched to DIIS steps.
     5   -7026.81062852   8.60e-04   1.24e-02     
     6   -7026.81068926   6.07e-05   2.45e-03     
     7   -7026.81070500   1.57e-05   1.60e-03     
     8   -7026.81071828   1.33e-05   7.17e-04     
     9   -7026.81072292   4.64e-06   4.41e-04     
    10   -7026.81072253   3.92e-07   1.09e-04     
    11   -7026.81072257   3.84e-08   5.29e-05     
    12   -7026.81072244   1.27e-07   2.28e-05     
    13   -7026.81072245   5.26e-09   6.11e-06     
 ------------------------------------------------------------------------------
         -7026.81072245                           CCSD T converged.

End of double precision
 SCF energy                 = -7026.23662547
 MP2 energy                 = -7026.80118812
 CCSD correlation energy     =    -0.57409697
 CCSD total energy           = -7026.81072245

 CCSD  T1^2 = 0.0122  T2^2 = 0.2247  Leading amplitudes:

 Amplitude    Orbitals with energies
 -0.0310       32 (A) A                  ->    35 (A) A                   
              -0.3875                          0.0252                     
 -0.0310       32 (A) B                  ->    35 (A) B                   
              -0.3875                          0.0252                     
 -0.0286       33 (A) A                  ->    37 (A) A                   
              -0.3759                          0.0759                     
 -0.0286       33 (A) B                  ->    37 (A) B                   
              -0.3759                          0.0759                     

 Amplitude    Orbitals with energies
 -0.1057       31 (A) A      31 (A) B    ->    37 (A) A      37 (A) B     
              -0.5817       -0.5817            0.0759        0.0759       
  0.1057       31 (A) A      31 (A) B    ->    37 (A) B      37 (A) A     
              -0.5817       -0.5817            0.0759        0.0759       
  0.1057       31 (A) B      31 (A) A    ->    37 (A) A      37 (A) B     
              -0.5817       -0.5817            0.0759        0.0759       
 -0.1057       31 (A) B      31 (A) A    ->    37 (A) B      37 (A) A     
              -0.5817       -0.5817            0.0759        0.0759       

 Computing CCSD intemediates for later calculations in double precision
 Finished.

Running a double precision version
           CCSD Lambda amplitudes will be solved using DIIS.
           Start     Size      MaxIter   EConv     LConv     
           3         7         100       1.00e-07  1.00e-05  
 ------------------------------------------------------------------------------
            Enorm      Ldiff       Comment
 ------------------------------------------------------------------------------
     1     5.15e-02   4.10e-02     
     2     1.14e-02   3.44e-03     
     3     5.15e-03   2.34e-03     
     4     3.20e-03   9.98e-04     Switched to DIIS steps.
     5     1.43e-03   7.97e-04     
     6     8.46e-04   2.97e-04     
     7     3.23e-04   1.26e-04     
     8     1.17e-04   7.93e-06     
     9     3.26e-05   5.47e-06     
    10     1.27e-05   1.72e-06     
    11     4.71e-06   3.98e-07     
    12     2.06e-06   2.02e-07     
    13     1.00e-06   1.66e-07     
    14     5.43e-07   3.71e-08     
    15     3.56e-07   4.70e-08     
    16     1.70e-07   2.34e-08     
    17     8.28e-08   4.44e-09     
 ------------------------------------------------------------------------------
                                   CCSD Lambda converged.

 Computing density matrices in double precision...
           Orbital response amplitudes will be solved using DIIS.
           Start     Size      MaxIter   EConv     LConv     
           3         7         100       1.00e-06  1.00e-06  
 ------------------------------------------------------------------------------
            Enorm      Ldiff       Comment
 ------------------------------------------------------------------------------
     1     8.12e-02   7.98e-03     
     2     1.13e-01   3.51e-02     
     3     2.15e-01   6.06e-02     
     4     1.26e-02   1.16e-01     Switched to DIIS steps.
     5     2.05e-03   1.54e-03     
     6     9.70e-04   5.88e-05     
     7     3.69e-04   1.45e-04     
     8     1.68e-04   2.58e-05     
     9     2.78e-05   2.43e-06     
    10     9.53e-06   6.25e-07     
    11     3.10e-06   1.52e-06     
    12     7.13e-07   7.04e-08     
 ------------------------------------------------------------------------------
                                   Orbital response converged.

 Computing density matrices... Done.
 CCSD calculation:   CPU 745.79 s  wall 274.06 s

Current path: /canmo/ccsd/grad/
/g1_bb_aa
/g1_bb_bb
/g1_o1o1
/g1_o1o2
/g1_o1v1
/g1_o2v1
/g1_v1v1
/g1p_bb_aa
/g1p_bb_bb
/g1s_bb_aa
/g1s_bb_bb
/g2_o1o1o1o1
/g2_o1o1o1v1
/g2_o1o1v1v1
/g2_o1v1o1v1
/g2_o1v1v1v1
/g2_v1v1v1v1
/w_bb_aa
/w_bb_bb
 Transferring MO TPDM to AO TPDM
 Transferring g2_o1o1o1o1
 Transferring g2_o1o1o1v1
 Transferring g2_o1o1v1v1
 Transferring g2_o1v1o1v1
 Transferring g2_o1v1v1v1
 Transferring g2_v1v1v1v1
 Adding separable TPDM
 Computing TPDM gradient
 --------------------------------------------------------
 2e gradient
  Atom          X               Y               Z
 --------------------------------------------------------
    1        -32.547969        3.760662       -0.014017  
    2         11.805707      -18.397591        0.010171  
    3         15.741895       15.737758        0.004412  
    4          5.000367       -1.100829       -0.000567  
 --------------------------------------------------------
 --------------------------------------------------------
 Final gradient
  Atom          X               Y               Z
 --------------------------------------------------------
    1        -32.547969        3.760662       -0.014017  
    2         11.805707      -18.397591        0.010171  
    3         15.741895       15.737758        0.004412  
    4          5.000367       -1.100829       -0.000567  
 --------------------------------------------------------
 Analytic gradient from two-electron contribution:   CPU 383.01 s  wall 249.16 s

 Total ccman2 time:   CPU 1160.38 s  wall 562.55 s


 --------------------------------------------------------------

                    Orbital Energies (a.u.)
 --------------------------------------------------------------

 Alpha MOs
 -- Occupied --
*******-180.872-169.679-169.678-169.678 -37.926 -33.115 -33.109
-33.109 -24.299 -24.297 -24.297 -24.292 -24.292 -15.719 -15.677
 -7.242  -5.476  -5.464  -5.464  -2.399  -2.394  -2.394  -2.380
 -2.380  -1.421  -0.948  -0.812  -0.706  -0.619  -0.582  -0.387
 -0.376  -0.373
 -- Virtual --
  0.025   0.042   0.076   0.147   0.170   0.179   0.215   0.224
  0.233   0.246   0.268   0.303   0.334   0.338   0.349   0.553
  0.577   0.589   0.607   0.613   0.645   0.729   0.797   0.888
  0.935   0.987   1.027   1.028   1.109   1.237   1.431   1.467
  1.536   1.547   1.587   1.653   1.921   2.077   2.173   2.260
  2.378   2.653   2.675   2.865   3.053   3.070   3.298   3.434
  4.112   4.242   4.365   4.440   4.490   4.506   4.512   4.545
  4.694   4.796   4.869   5.387   6.531   6.545   6.575  28.915
 29.528  29.539  29.562  29.881  29.888  29.888  29.905  29.982
 36.603  37.103 130.589 130.597 130.623 154.3081912.227
 --------------------------------------------------------------

          Ground-State Mulliken Net Atomic Charges

     Atom                 Charge (a.u.)
  ----------------------------------------
      1 I                     0.012812
      2 N                    -0.018726
      3 N                    -0.222573
      4 H                     0.228486
  ----------------------------------------
  Sum of atomic charges =    -0.000000

 -----------------------------------------------------------------
                    Cartesian Multipole Moments
 -----------------------------------------------------------------
    Charge (ESU x 10^10)
                -0.0000
    Dipole Moment (Debye)
         X      -2.0606      Y       0.1932      Z      -0.0002
       Tot       2.0696
    Quadrupole Moments (Debye-Ang)
        XX     -29.5257     XY      -1.5420     YY     -43.4719
        XZ       0.0014     YZ      -0.0000     ZZ     -40.8348
    Octopole Moments (Debye-Ang^2)
       XXX     -11.8457    XXY       1.2877    XYY      10.7970
       YYY      -0.4407    XXZ      -0.0238    XYZ      -0.0018
       YYZ      -0.0296    XZZ       5.1807    YZZ      -0.0530
       ZZZ      -0.0892
    Hexadecapole Moments (Debye-Ang^3)
      XXXX    -258.1181   XXXY     -10.5090   XXYY     -88.3887
      XYYY      -2.2047   YYYY     -75.8820   XXXZ      -0.0418
      XXYZ       0.0002   XYYZ      -0.0164   YYYZ       0.0019
      XXZZ     -74.4356   XYZZ      -0.6849   YYZZ     -21.0179
      XZZZ      -0.0500   YZZZ       0.0016   ZZZZ     -53.3671
 -----------------------------------------------------------------
 DrvMan completing analytic gradient of the correlated energy
 Correlated dipole moment
            1
    1  -0.8106987
    2   0.0760217
    3  -0.0000800
 Energy read as -7026.810722449
 Full Analytical Gradient: (in a.u., or Hartree/Bohr)
             1             2             3             4
    1   -0.00000411    0.00008490   -0.00004911   -0.00003169
    2    0.00000499    0.00005165   -0.00003903   -0.00001762
    3    0.00001036   -0.00001270   -0.00001904    0.00002138
 Gradient time:  CPU 0.27 s  wall 1.58 s
 ----------------------------------------------------------------
             Standard Nuclear Orientation (Angstroms)
    I     Atom           X                Y                Z
 ----------------------------------------------------------------
    1      I       0.5776531688    -0.0189116749    -0.0000000000
    2      N      -1.5821818045     0.5571059269     0.0000000000
    3      N      -2.3210370910    -0.4097775805    -0.0000000000
    4      H      -3.2860856790    -0.0289796569    -0.0000000000
 ----------------------------------------------------------------
 Nuclear Repulsion Energy =   189.1431550508 hartrees
 There are       34 alpha and       34 beta electrons

                       Distance Matrix (Angstroms)
             I (  1)   N (  2)   N (  3)
   N (  2)  2.235326
   N (  3)  2.924924  1.216869
   H (  4)  3.863752  1.801884  1.037461

 Requested basis set is 6-311++G(d,p)
 There are 41 shells and 113 basis functions
 A cutoff of  1.0D-14 yielded    789 shell pairs
 There are      6244 function pairs (      7072 Cartesian)
 Smallest overlap matrix eigenvalue = 2.48E-04
 Guess MOs from SCF MO coefficient file

 -----------------------------------------------------------------------
  General SCF calculation program by
  Eric Jon Sundstrom, Paul Horn, Yuezhi Mao, Dmitri Zuev, Alec White,
  David Stuck, Shaama M.S., Shane Yost, Joonho Lee, David Small,
  Daniel Levine, Susi Lehtola, Hugh Burton, Evgeny Epifanovsky
 -----------------------------------------------------------------------
 Hartree-Fock
 using 4 threads for integral computing
 -------------------------------------------------------
 OpenMP Integral computing Module                
 Release: version 2.0, May 2017, Q-Chem Inc. Pleasanton 
 -------------------------------------------------------
 A restricted SCF calculation will be
 performed using DIIS
 SCF converges when DIIS error is below 1.0e-08
 ---------------------------------------
  Cycle       Energy         DIIS error
 ---------------------------------------
    1   -7026.2365867651      2.00e-05  
    2   -7026.2365875124      5.07e-06  
    3   -7026.2365876041      2.39e-06  
    4   -7026.2365876214      1.10e-06  
    5   -7026.2365876269      4.41e-07  
    6   -7026.2365876284      2.55e-07  
    7   -7026.2365876288      7.55e-08  
    8   -7026.2365876288      3.51e-08  
    9   -7026.2365876288      1.42e-08  
   10   -7026.2365876289      6.45e-09  Convergence criterion met
 ---------------------------------------
 SCF time:   CPU 5.45s  wall 5.00s 
 SCF   energy in the final basis set =    -7026.2365876289
 Total energy in the final basis set =    -7026.2365876289


 ------------------------------------------------------------------------------

   CCMAN2: suite of methods based on coupled cluster
           and equation of motion theories.

   Components:
   * libvmm-1.3-trunk
     by Evgeny Epifanovsky, Ilya Kaliman.
   * libtensor-2.5-trunk
     by Evgeny Epifanovsky, Michael Wormit, Dmitry Zuev, Sam Manzer, 
        Ilya Kaliman.
   * libcc-2.5-trunk
     by Evgeny Epifanovsky, Arik Landau, Tomasz Kus, Kirill Khistyaev, 
        Dmitry Zuev, Prashant Manohar, Xintian Feng, Anna Krylov, 
        Matthew Goldey, Alec White, Thomas Jagau, Kaushik Nanda, 
        Anastasia Gunina, Alexander Kunitsa, Joonho Lee.

   CCMAN original authors:
   Anna I. Krylov, C. David Sherrill, Steven R. Gwaltney,
   Edward F. C. Byrd (2000)
   Sergey V. Levchenko, Lyudmila V. Slipchenko, Tao Wang,
   Ana-Maria C. Cristian (2003)
   Piotr A. Pieniazek, C. Melania Oana, Evgeny Epifanovsky (2007)
   Prashant Manohar (2009)

 ------------------------------------------------------------------------------


 Allocating and initializing 3808MB of RAM...
 Calculation will run on 4 cores.


 Alpha MOs, Restricted
 -- Occupied --                  
******* -180.87 -169.68 -169.68 -169.68  -37.93  -33.11  -33.11
  1 A     2 A     3 A     4 A     5 A     6 A     7 A     8 A                  
-33.109 -24.299 -24.297 -24.297 -24.292 -24.292 -15.719 -15.677
  9 A    10 A    11 A    12 A    13 A    14 A    15 A    16 A                  
 -7.242  -5.476  -5.464  -5.464  -2.400  -2.394  -2.394  -2.380
 17 A    18 A    19 A    20 A    21 A    22 A    23 A    24 A                  
 -2.380  -1.420  -0.948  -0.812  -0.706  -0.618  -0.581  -0.388
 25 A    26 A    27 A    28 A    29 A    30 A    31 A    32 A                  
 -0.376  -0.373
 33 A    34 A                                                                  
 -- Virtual --                   
  0.025   0.042   0.076   0.147   0.170   0.179   0.215   0.224
 35 A    36 A    37 A    38 A    39 A    40 A    41 A    42 A                  
  0.233   0.246   0.268   0.303   0.334   0.338   0.349   0.553
 43 A    44 A    45 A    46 A    47 A    48 A    49 A    50 A                  
  0.577   0.589   0.607   0.613   0.645   0.729   0.797   0.888
 51 A    52 A    53 A    54 A    55 A    56 A    57 A    58 A                  
  0.935   0.987   1.027   1.028   1.109   1.237   1.431   1.467
 59 A    60 A    61 A    62 A    63 A    64 A    65 A    66 A                  
  1.536   1.547   1.587   1.653   1.921   2.077   2.173   2.260
 67 A    68 A    69 A    70 A    71 A    72 A    73 A    74 A                  
  2.378   2.653   2.674   2.865   3.053   3.070   3.298   3.434
 75 A    76 A    77 A    78 A    79 A    80 A    81 A    82 A                  
  4.112   4.242   4.364   4.439   4.490   4.506   4.512   4.545
 83 A    84 A    85 A    86 A    87 A    88 A    89 A    90 A                  
  4.694   4.796   4.869   5.388   6.531   6.545   6.574  28.915
 91 A    92 A    93 A    94 A    95 A    96 A    97 A    98 A                  
 29.528  29.539  29.562  29.881  29.888  29.888  29.905  29.982
 99 A   100 A   101 A   102 A   103 A   104 A   105 A   106 A                  
 36.603  37.100 130.589 130.597 130.622 154.3081912.227
107 A   108 A   109 A   110 A   111 A   112 A   113 A                          

 Beta MOs, Restricted
 -- Occupied --                  
******* -180.87 -169.68 -169.68 -169.68  -37.93  -33.11  -33.11
  1 A     2 A     3 A     4 A     5 A     6 A     7 A     8 A                  
-33.109 -24.299 -24.297 -24.297 -24.292 -24.292 -15.719 -15.677
  9 A    10 A    11 A    12 A    13 A    14 A    15 A    16 A                  
 -7.242  -5.476  -5.464  -5.464  -2.400  -2.394  -2.394  -2.380
 17 A    18 A    19 A    20 A    21 A    22 A    23 A    24 A                  
 -2.380  -1.420  -0.948  -0.812  -0.706  -0.618  -0.581  -0.388
 25 A    26 A    27 A    28 A    29 A    30 A    31 A    32 A                  
 -0.376  -0.373
 33 A    34 A                                                                  
 -- Virtual --                   
  0.025   0.042   0.076   0.147   0.170   0.179   0.215   0.224
 35 A    36 A    37 A    38 A    39 A    40 A    41 A    42 A                  
  0.233   0.246   0.268   0.303   0.334   0.338   0.349   0.553
 43 A    44 A    45 A    46 A    47 A    48 A    49 A    50 A                  
  0.577   0.589   0.607   0.613   0.645   0.729   0.797   0.888
 51 A    52 A    53 A    54 A    55 A    56 A    57 A    58 A                  
  0.935   0.987   1.027   1.028   1.109   1.237   1.431   1.467
 59 A    60 A    61 A    62 A    63 A    64 A    65 A    66 A                  
  1.536   1.547   1.587   1.653   1.921   2.077   2.173   2.260
 67 A    68 A    69 A    70 A    71 A    72 A    73 A    74 A                  
  2.378   2.653   2.674   2.865   3.053   3.070   3.298   3.434
 75 A    76 A    77 A    78 A    79 A    80 A    81 A    82 A                  
  4.112   4.242   4.364   4.439   4.490   4.506   4.512   4.545
 83 A    84 A    85 A    86 A    87 A    88 A    89 A    90 A                  
  4.694   4.796   4.869   5.388   6.531   6.545   6.574  28.915
 91 A    92 A    93 A    94 A    95 A    96 A    97 A    98 A                  
 29.528  29.539  29.562  29.881  29.888  29.888  29.905  29.982
 99 A   100 A   101 A   102 A   103 A   104 A   105 A   106 A                  
 36.603  37.100 130.589 130.597 130.622 154.3081912.227
107 A   108 A   109 A   110 A   111 A   112 A   113 A                          

 Occupation and symmetry of molecular orbitals

 Point group: C1 (1 irreducible representation).

                           A     All 
 -------------------------------------
 All molecular orbitals:
  - Alpha                  113   113 
  - Beta                   113   113 
 -------------------------------------
 Alpha orbitals:
  - Frozen occupied        20    20  
  - Active occupied        14    14  
  - Active virtual         79    79  
  - Frozen virtual         0     0   
 -------------------------------------
 Beta orbitals:
  - Frozen occupied        20    20  
  - Active occupied        14    14  
  - Active virtual         79    79  
  - Frozen virtual         0     0   
 -------------------------------------

 Import integrals:   CPU 0.00 s  wall 0.00 s

 Import integrals:   CPU 28.02 s  wall 28.59 s

 MP2 amplitudes:   CPU 0.07 s  wall 0.29 s

Running a double precision version
           CCSD T amplitudes will be solved using DIIS.

           Start     Size      MaxIter   EConv     TConv     
           3         7         100       1.00e-07  1.00e-05  
 ------------------------------------------------------------------------------
           Energy (a.u.)   Ediff      Tdiff       Comment
 ------------------------------------------------------------------------------
         -7026.80119424                           
     1   -7026.78782142   1.34e-02   7.14e-01     
     2   -7026.80794162   2.01e-02   9.46e-02     
     3   -7026.80745770   4.84e-04   4.34e-02     
     4   -7026.80976586   2.31e-03   1.24e-02     Switched to DIIS steps.
     5   -7026.81062732   8.61e-04   1.24e-02     
     6   -7026.81068825   6.09e-05   2.45e-03     
     7   -7026.81070414   1.59e-05   1.60e-03     
     8   -7026.81071748   1.33e-05   7.19e-04     
     9   -7026.81072212   4.64e-06   4.41e-04     
    10   -7026.81072173   3.92e-07   1.09e-04     
    11   -7026.81072176   3.71e-08   5.29e-05     
    12   -7026.81072164   1.27e-07   2.28e-05     
    13   -7026.81072164   4.93e-09   6.10e-06     
 ------------------------------------------------------------------------------
         -7026.81072164                           CCSD T converged.

End of double precision
 SCF energy                 = -7026.23658763
 MP2 energy                 = -7026.80119424
 CCSD correlation energy     =    -0.57413401
 CCSD total energy           = -7026.81072164

 CCSD  T1^2 = 0.0122  T2^2 = 0.2247  Leading amplitudes:

 Amplitude    Orbitals with energies
  0.0312       32 (A) A                  ->    35 (A) A                   
              -0.3876                          0.0253                     
  0.0312       32 (A) B                  ->    35 (A) B                   
              -0.3876                          0.0253                     
 -0.0286       33 (A) A                  ->    37 (A) A                   
              -0.3760                          0.0758                     
 -0.0286       33 (A) B                  ->    37 (A) B                   
              -0.3760                          0.0758                     

 Amplitude    Orbitals with energies
 -0.1059       31 (A) A      31 (A) B    ->    37 (A) A      37 (A) B     
              -0.5813       -0.5813            0.0758        0.0758       
  0.1059       31 (A) A      31 (A) B    ->    37 (A) B      37 (A) A     
              -0.5813       -0.5813            0.0758        0.0758       
  0.1059       31 (A) B      31 (A) A    ->    37 (A) A      37 (A) B     
              -0.5813       -0.5813            0.0758        0.0758       
 -0.1059       31 (A) B      31 (A) A    ->    37 (A) B      37 (A) A     
              -0.5813       -0.5813            0.0758        0.0758       

 Computing CCSD intemediates for later calculations in double precision
 Finished.

Running a double precision version
           CCSD Lambda amplitudes will be solved using DIIS.
           Start     Size      MaxIter   EConv     LConv     
           3         7         100       1.00e-07  1.00e-05  
 ------------------------------------------------------------------------------
            Enorm      Ldiff       Comment
 ------------------------------------------------------------------------------
     1     5.15e-02   4.10e-02     
     2     1.14e-02   3.45e-03     
     3     5.15e-03   2.34e-03     
     4     3.20e-03   9.99e-04     Switched to DIIS steps.
     5     1.43e-03   7.97e-04     
     6     8.46e-04   2.98e-04     
     7     3.23e-04   1.26e-04     
     8     1.17e-04   8.03e-06     
     9     3.26e-05   5.44e-06     
    10     1.27e-05   1.72e-06     
    11     4.69e-06   3.99e-07     
    12     2.03e-06   2.04e-07     
    13     9.71e-07   1.66e-07     
    14     5.20e-07   3.74e-08     
    15     3.43e-07   4.69e-08     
    16     1.66e-07   2.42e-08     
    17     8.12e-08   5.34e-09     
 ------------------------------------------------------------------------------
                                   CCSD Lambda converged.

 Computing density matrices in double precision...
           Orbital response amplitudes will be solved using DIIS.
           Start     Size      MaxIter   EConv     LConv     
           3         7         100       1.00e-06  1.00e-06  
 ------------------------------------------------------------------------------
            Enorm      Ldiff       Comment
 ------------------------------------------------------------------------------
     1     8.12e-02   8.04e-03     
     2     1.13e-01   3.50e-02     
     3     2.14e-01   6.03e-02     
     4     1.26e-02   1.16e-01     Switched to DIIS steps.
     5     2.07e-03   1.54e-03     
     6     9.81e-04   6.49e-05     
     7     3.67e-04   1.46e-04     
     8     1.67e-04   2.51e-05     
     9     2.79e-05   2.47e-06     
    10     9.54e-06   6.13e-07     
    11     3.11e-06   1.52e-06     
    12     7.13e-07   7.08e-08     
 ------------------------------------------------------------------------------
                                   Orbital response converged.

 Computing density matrices... Done.
 CCSD calculation:   CPU 746.35 s  wall 273.14 s

Current path: /canmo/ccsd/grad/
/g1_bb_aa
/g1_bb_bb
/g1_o1o1
/g1_o1o2
/g1_o1v1
/g1_o2v1
/g1_v1v1
/g1p_bb_aa
/g1p_bb_bb
/g1s_bb_aa
/g1s_bb_bb
/g2_o1o1o1o1
/g2_o1o1o1v1
/g2_o1o1v1v1
/g2_o1v1o1v1
/g2_o1v1v1v1
/g2_v1v1v1v1
/w_bb_aa
/w_bb_bb
 Transferring MO TPDM to AO TPDM
 Transferring g2_o1o1o1o1
 Transferring g2_o1o1o1v1
 Transferring g2_o1o1v1v1
 Transferring g2_o1v1o1v1
 Transferring g2_o1v1v1v1
 Transferring g2_v1v1v1v1
 Adding separable TPDM
 Computing TPDM gradient
 --------------------------------------------------------
 2e gradient
  Atom          X               Y               Z
 --------------------------------------------------------
    1        -32.564596        3.765002        0.000000  
    2         11.812795      -18.388130        0.000001  
    3         15.750479       15.720682        0.000001  
    4          5.001322       -1.097553       -0.000002  
 --------------------------------------------------------
 --------------------------------------------------------
 Final gradient
  Atom          X               Y               Z
 --------------------------------------------------------
    1        -32.564596        3.765002        0.000000  
    2         11.812795      -18.388130        0.000001  
    3         15.750479       15.720682        0.000001  
    4          5.001322       -1.097553       -0.000002  
 --------------------------------------------------------
 Analytic gradient from two-electron contribution:   CPU 383.30 s  wall 262.28 s

 Total ccman2 time:   CPU 1161.17 s  wall 573.75 s


 --------------------------------------------------------------

                    Orbital Energies (a.u.)
 --------------------------------------------------------------

 Alpha MOs
 -- Occupied --
*******-180.872-169.679-169.678-169.678 -37.926 -33.115 -33.109
-33.109 -24.299 -24.297 -24.297 -24.292 -24.292 -15.719 -15.677
 -7.242  -5.476  -5.464  -5.464  -2.400  -2.394  -2.394  -2.380
 -2.380  -1.420  -0.948  -0.812  -0.706  -0.618  -0.581  -0.388
 -0.376  -0.373
 -- Virtual --
  0.025   0.042   0.076   0.147   0.170   0.179   0.215   0.224
  0.233   0.246   0.268   0.303   0.334   0.338   0.349   0.553
  0.577   0.589   0.607   0.613   0.645   0.729   0.797   0.888
  0.935   0.987   1.027   1.028   1.109   1.237   1.431   1.467
  1.536   1.547   1.587   1.653   1.921   2.077   2.173   2.260
  2.378   2.653   2.674   2.865   3.053   3.070   3.298   3.434
  4.112   4.242   4.364   4.439   4.490   4.506   4.512   4.545
  4.694   4.796   4.869   5.388   6.531   6.545   6.574  28.915
 29.528  29.539  29.562  29.881  29.888  29.888  29.905  29.982
 36.603  37.100 130.589 130.597 130.622 154.3081912.227
 --------------------------------------------------------------

          Ground-State Mulliken Net Atomic Charges

     Atom                 Charge (a.u.)
  ----------------------------------------
      1 I                     0.013542
      2 N                    -0.019048
      3 N                    -0.222969
      4 H                     0.228475
  ----------------------------------------
  Sum of atomic charges =     0.000000

 -----------------------------------------------------------------
                    Cartesian Multipole Moments
 -----------------------------------------------------------------
    Charge (ESU x 10^10)
                -0.0000
    Dipole Moment (Debye)
         X      -2.0530      Y       0.1935      Z      -0.0000
       Tot       2.0621
    Quadrupole Moments (Debye-Ang)
        XX     -29.5357     XY      -1.5423     YY     -43.4742
        XZ      -0.0000     YZ       0.0000     ZZ     -40.8339
    Octopole Moments (Debye-Ang^2)
       XXX     -11.8161    XXY       1.2903    XYY      10.8012
       YYY      -0.4395    XXZ      -0.0000    XYZ      -0.0000
       YYZ      -0.0000    XZZ       5.1823    YZZ      -0.0527
       ZZZ      -0.0000
    Hexadecapole Moments (Debye-Ang^3)
      XXXX    -258.0909   XXXY     -10.5200   XXYY     -88.3871
      XYYY      -2.2170   YYYY     -75.8878   XXXZ      -0.0000
      XXYZ       0.0000   XYYZ       0.0000   YYYZ       0.0000
      XXZZ     -74.4274   XYZZ      -0.6880   YYZZ     -21.0175
      XZZZ      -0.0000   YZZZ       0.0000   ZZZZ     -53.3607
 -----------------------------------------------------------------
 DrvMan completing analytic gradient of the correlated energy
 Correlated dipole moment
            1
    1  -0.8077051
    2   0.0761328
    3  -0.0000001
 Energy read as -7026.810721643
 Full Analytical Gradient: (in a.u., or Hartree/Bohr)
             1             2             3             4
    1   -0.00003554    0.00078878   -0.00062205   -0.00013119
    2    0.00005812    0.00056413   -0.00050338   -0.00011887
    3   -0.00000001    0.00000008   -0.00000012    0.00000005
 Gradient time:  CPU 0.29 s  wall 1.76 s
 ----------------------------------------------------------------
             Standard Nuclear Orientation (Angstroms)
    I     Atom           X                Y                Z
 ----------------------------------------------------------------
    1      I       0.5776531688    -0.0189116749    -0.0000000000
    2      N      -1.5841818045     0.5571059269     0.0000000000
    3      N      -2.3210370910    -0.4097775805    -0.0000000000
    4      H      -3.2860856790    -0.0289796569    -0.0000000000
 ----------------------------------------------------------------
 Nuclear Repulsion Energy =   189.0907174956 hartrees
 There are       34 alpha and       34 beta electrons

                       Distance Matrix (Angstroms)
             I (  1)   N (  2)   N (  3)
   N (  2)  2.237259
   N (  3)  2.924924  1.215656
   H (  4)  3.863752  1.799993  1.037461

 Requested basis set is 6-311++G(d,p)
 There are 41 shells and 113 basis functions
 A cutoff of  1.0D-14 yielded    788 shell pairs
 There are      6240 function pairs (      7068 Cartesian)
 Smallest overlap matrix eigenvalue = 2.46E-04
 Guess MOs from SCF MO coefficient file

 -----------------------------------------------------------------------
  General SCF calculation program by
  Eric Jon Sundstrom, Paul Horn, Yuezhi Mao, Dmitri Zuev, Alec White,
  David Stuck, Shaama M.S., Shane Yost, Joonho Lee, David Small,
  Daniel Levine, Susi Lehtola, Hugh Burton, Evgeny Epifanovsky
 -----------------------------------------------------------------------
 Hartree-Fock
 using 4 threads for integral computing
 -------------------------------------------------------
 OpenMP Integral computing Module                
 Release: version 2.0, May 2017, Q-Chem Inc. Pleasanton 
 -------------------------------------------------------
 A restricted SCF calculation will be
 performed using DIIS
 SCF converges when DIIS error is below 1.0e-08
 ---------------------------------------
  Cycle       Energy         DIIS error
 ---------------------------------------
    1   -7026.2366587949      3.95e-05  
    2   -7026.2366616124      9.89e-06  
    3   -7026.2366619336      4.64e-06  
    4   -7026.2366619913      2.06e-06  
    5   -7026.2366620083      7.89e-07  
    6   -7026.2366620128      4.77e-07  
    7   -7026.2366620141      1.32e-07  
    8   -7026.2366620141      5.67e-08  
    9   -7026.2366620142      1.61e-08  
   10   -7026.2366620142      5.42e-09  Convergence criterion met
 ---------------------------------------
 SCF time:   CPU 5.47s  wall 5.00s 
 SCF   energy in the final basis set =    -7026.2366620142
 Total energy in the final basis set =    -7026.2366620142


 ------------------------------------------------------------------------------

   CCMAN2: suite of methods based on coupled cluster
           and equation of motion theories.

   Components:
   * libvmm-1.3-trunk
     by Evgeny Epifanovsky, Ilya Kaliman.
   * libtensor-2.5-trunk
     by Evgeny Epifanovsky, Michael Wormit, Dmitry Zuev, Sam Manzer, 
        Ilya Kaliman.
   * libcc-2.5-trunk
     by Evgeny Epifanovsky, Arik Landau, Tomasz Kus, Kirill Khistyaev, 
        Dmitry Zuev, Prashant Manohar, Xintian Feng, Anna Krylov, 
        Matthew Goldey, Alec White, Thomas Jagau, Kaushik Nanda, 
        Anastasia Gunina, Alexander Kunitsa, Joonho Lee.

   CCMAN original authors:
   Anna I. Krylov, C. David Sherrill, Steven R. Gwaltney,
   Edward F. C. Byrd (2000)
   Sergey V. Levchenko, Lyudmila V. Slipchenko, Tao Wang,
   Ana-Maria C. Cristian (2003)
   Piotr A. Pieniazek, C. Melania Oana, Evgeny Epifanovsky (2007)
   Prashant Manohar (2009)

 ------------------------------------------------------------------------------


 Allocating and initializing 3808MB of RAM...
 Calculation will run on 4 cores.


 Alpha MOs, Restricted
 -- Occupied --                  
******* -180.87 -169.68 -169.68 -169.68  -37.93  -33.11  -33.11
  1 A     2 A     3 A     4 A     5 A     6 A     7 A     8 A                  
-33.109 -24.298 -24.297 -24.297 -24.292 -24.292 -15.719 -15.677
  9 A    10 A    11 A    12 A    13 A    14 A    15 A    16 A                  
 -7.242  -5.476  -5.464  -5.463  -2.399  -2.394  -2.394  -2.380
 17 A    18 A    19 A    20 A    21 A    22 A    23 A    24 A                  
 -2.380  -1.421  -0.948  -0.812  -0.706  -0.619  -0.582  -0.387
 25 A    26 A    27 A    28 A    29 A    30 A    31 A    32 A                  
 -0.376  -0.373
 33 A    34 A                                                                  
 -- Virtual --                   
  0.025   0.042   0.076   0.147   0.170   0.179   0.215   0.224
 35 A    36 A    37 A    38 A    39 A    40 A    41 A    42 A                  
  0.233   0.246   0.268   0.303   0.334   0.338   0.349   0.553
 43 A    44 A    45 A    46 A    47 A    48 A    49 A    50 A                  
  0.577   0.589   0.607   0.613   0.645   0.729   0.796   0.888
 51 A    52 A    53 A    54 A    55 A    56 A    57 A    58 A                  
  0.935   0.987   1.027   1.028   1.109   1.237   1.431   1.467
 59 A    60 A    61 A    62 A    63 A    64 A    65 A    66 A                  
  1.536   1.547   1.587   1.653   1.921   2.077   2.172   2.260
 67 A    68 A    69 A    70 A    71 A    72 A    73 A    74 A                  
  2.378   2.654   2.675   2.865   3.054   3.070   3.298   3.435
 75 A    76 A    77 A    78 A    79 A    80 A    81 A    82 A                  
  4.112   4.242   4.365   4.441   4.490   4.506   4.512   4.546
 83 A    84 A    85 A    86 A    87 A    88 A    89 A    90 A                  
  4.693   4.796   4.870   5.387   6.531   6.545   6.575  28.915
 91 A    92 A    93 A    94 A    95 A    96 A    97 A    98 A                  
 29.528  29.539  29.562  29.882  29.888  29.889  29.906  29.982
 99 A   100 A   101 A   102 A   103 A   104 A   105 A   106 A                  
 36.602  37.105 130.589 130.598 130.623 154.3081912.227
107 A   108 A   109 A   110 A   111 A   112 A   113 A                          

 Beta MOs, Restricted
 -- Occupied --                  
******* -180.87 -169.68 -169.68 -169.68  -37.93  -33.11  -33.11
  1 A     2 A     3 A     4 A     5 A     6 A     7 A     8 A                  
-33.109 -24.298 -24.297 -24.297 -24.292 -24.292 -15.719 -15.677
  9 A    10 A    11 A    12 A    13 A    14 A    15 A    16 A                  
 -7.242  -5.476  -5.464  -5.463  -2.399  -2.394  -2.394  -2.380
 17 A    18 A    19 A    20 A    21 A    22 A    23 A    24 A                  
 -2.380  -1.421  -0.948  -0.812  -0.706  -0.619  -0.582  -0.387
 25 A    26 A    27 A    28 A    29 A    30 A    31 A    32 A                  
 -0.376  -0.373
 33 A    34 A                                                                  
 -- Virtual --                   
  0.025   0.042   0.076   0.147   0.170   0.179   0.215   0.224
 35 A    36 A    37 A    38 A    39 A    40 A    41 A    42 A                  
  0.233   0.246   0.268   0.303   0.334   0.338   0.349   0.553
 43 A    44 A    45 A    46 A    47 A    48 A    49 A    50 A                  
  0.577   0.589   0.607   0.613   0.645   0.729   0.796   0.888
 51 A    52 A    53 A    54 A    55 A    56 A    57 A    58 A                  
  0.935   0.987   1.027   1.028   1.109   1.237   1.431   1.467
 59 A    60 A    61 A    62 A    63 A    64 A    65 A    66 A                  
  1.536   1.547   1.587   1.653   1.921   2.077   2.172   2.260
 67 A    68 A    69 A    70 A    71 A    72 A    73 A    74 A                  
  2.378   2.654   2.675   2.865   3.054   3.070   3.298   3.435
 75 A    76 A    77 A    78 A    79 A    80 A    81 A    82 A                  
  4.112   4.242   4.365   4.441   4.490   4.506   4.512   4.546
 83 A    84 A    85 A    86 A    87 A    88 A    89 A    90 A                  
  4.693   4.796   4.870   5.387   6.531   6.545   6.575  28.915
 91 A    92 A    93 A    94 A    95 A    96 A    97 A    98 A                  
 29.528  29.539  29.562  29.882  29.888  29.889  29.906  29.982
 99 A   100 A   101 A   102 A   103 A   104 A   105 A   106 A                  
 36.602  37.105 130.589 130.598 130.623 154.3081912.227
107 A   108 A   109 A   110 A   111 A   112 A   113 A                          

 Occupation and symmetry of molecular orbitals

 Point group: C1 (1 irreducible representation).

                           A     All 
 -------------------------------------
 All molecular orbitals:
  - Alpha                  113   113 
  - Beta                   113   113 
 -------------------------------------
 Alpha orbitals:
  - Frozen occupied        20    20  
  - Active occupied        14    14  
  - Active virtual         79    79  
  - Frozen virtual         0     0   
 -------------------------------------
 Beta orbitals:
  - Frozen occupied        20    20  
  - Active occupied        14    14  
  - Active virtual         79    79  
  - Frozen virtual         0     0   
 -------------------------------------

 Import integrals:   CPU 0.00 s  wall 0.00 s

 Import integrals:   CPU 27.76 s  wall 27.61 s

 MP2 amplitudes:   CPU 0.07 s  wall 0.30 s

Running a double precision version
           CCSD T amplitudes will be solved using DIIS.

           Start     Size      MaxIter   EConv     TConv     
           3         7         100       1.00e-07  1.00e-05  
 ------------------------------------------------------------------------------
           Energy (a.u.)   Ediff      Tdiff       Comment
 ------------------------------------------------------------------------------
         -7026.80118077                           
     1   -7026.78784595   1.33e-02   7.14e-01     
     2   -7026.80794269   2.01e-02   9.45e-02     
     3   -7026.80746335   4.79e-04   4.34e-02     
     4   -7026.80976901   2.31e-03   1.24e-02     Switched to DIIS steps.
     5   -7026.81062843   8.59e-04   1.24e-02     
     6   -7026.81068897   6.05e-05   2.44e-03     
     7   -7026.81070457   1.56e-05   1.59e-03     
     8   -7026.81071778   1.32e-05   7.15e-04     
     9   -7026.81072243   4.65e-06   4.41e-04     
    10   -7026.81072204   3.91e-07   1.09e-04     
    11   -7026.81072208   3.96e-08   5.29e-05     
    12   -7026.81072195   1.27e-07   2.28e-05     
    13   -7026.81072196   5.59e-09   6.12e-06     
 ------------------------------------------------------------------------------
         -7026.81072196                           CCSD T converged.

End of double precision
 SCF energy                 = -7026.23666201
 MP2 energy                 = -7026.80118077
 CCSD correlation energy     =    -0.57405994
 CCSD total energy           = -7026.81072196

 CCSD  T1^2 = 0.0121  T2^2 = 0.2246  Leading amplitudes:

 Amplitude    Orbitals with energies
  0.0309       32 (A) A                  ->    35 (A) A                   
              -0.3873                          0.0251                     
  0.0309       32 (A) B                  ->    35 (A) B                   
              -0.3873                          0.0251                     
 -0.0285       33 (A) A                  ->    37 (A) A                   
              -0.3758                          0.0760                     
 -0.0285       33 (A) B                  ->    37 (A) B                   
              -0.3758                          0.0760                     

 Amplitude    Orbitals with energies
 -0.1056       31 (A) A      31 (A) B    ->    37 (A) A      37 (A) B     
              -0.5820       -0.5820            0.0760        0.0760       
  0.1056       31 (A) A      31 (A) B    ->    37 (A) B      37 (A) A     
              -0.5820       -0.5820            0.0760        0.0760       
  0.1056       31 (A) B      31 (A) A    ->    37 (A) A      37 (A) B     
              -0.5820       -0.5820            0.0760        0.0760       
 -0.1056       31 (A) B      31 (A) A    ->    37 (A) B      37 (A) A     
              -0.5820       -0.5820            0.0760        0.0760       

 Computing CCSD intemediates for later calculations in double precision
 Finished.

Running a double precision version
           CCSD Lambda amplitudes will be solved using DIIS.
           Start     Size      MaxIter   EConv     LConv     
           3         7         100       1.00e-07  1.00e-05  
 ------------------------------------------------------------------------------
            Enorm      Ldiff       Comment
 ------------------------------------------------------------------------------
     1     5.16e-02   4.10e-02     
     2     1.14e-02   3.44e-03     
     3     5.15e-03   2.34e-03     
     4     3.20e-03   9.98e-04     Switched to DIIS steps.
     5     1.43e-03   7.97e-04     
     6     8.46e-04   2.97e-04     
     7     3.23e-04   1.26e-04     
     8     1.17e-04   7.84e-06     
     9     3.26e-05   5.50e-06     
    10     1.27e-05   1.72e-06     
    11     4.74e-06   3.98e-07     
    12     2.10e-06   2.01e-07     
    13     1.03e-06   1.66e-07     
    14     5.65e-07   3.67e-08     
    15     3.68e-07   4.70e-08     
    16     1.74e-07   2.25e-08     
    17     8.43e-08   3.58e-09     
 ------------------------------------------------------------------------------
                                   CCSD Lambda converged.

 Computing density matrices in double precision...
           Orbital response amplitudes will be solved using DIIS.
           Start     Size      MaxIter   EConv     LConv     
           3         7         100       1.00e-06  1.00e-06  
 ------------------------------------------------------------------------------
            Enorm      Ldiff       Comment
 ------------------------------------------------------------------------------
     1     8.13e-02   7.93e-03     
     2     1.13e-01   3.52e-02     
     3     2.16e-01   6.08e-02     
     4     1.26e-02   1.17e-01     Switched to DIIS steps.
     5     2.03e-03   1.55e-03     
     6     9.59e-04   5.27e-05     
     7     3.71e-04   1.44e-04     
     8     1.68e-04   2.66e-05     
     9     2.78e-05   2.38e-06     
    10     9.52e-06   6.37e-07     
    11     3.08e-06   1.53e-06     
    12     7.12e-07   7.00e-08     
 ------------------------------------------------------------------------------
                                   Orbital response converged.

 Computing density matrices... Done.
 CCSD calculation:   CPU 744.68 s  wall 273.02 s

Current path: /canmo/ccsd/grad/
/g1_bb_aa
/g1_bb_bb
/g1_o1o1
/g1_o1o2
/g1_o1v1
/g1_o2v1
/g1_v1v1
/g1p_bb_aa
/g1p_bb_bb
/g1s_bb_aa
/g1s_bb_bb
/g2_o1o1o1o1
/g2_o1o1o1v1
/g2_o1o1v1v1
/g2_o1v1o1v1
/g2_o1v1v1v1
/g2_v1v1v1v1
/w_bb_aa
/w_bb_bb
 Transferring MO TPDM to AO TPDM
 Transferring g2_o1o1o1o1
 Transferring g2_o1o1o1v1
 Transferring g2_o1o1v1v1
 Transferring g2_o1v1o1v1
 Transferring g2_o1v1v1v1
 Transferring g2_v1v1v1v1
 Adding separable TPDM
 Computing TPDM gradient
 --------------------------------------------------------
 2e gradient
  Atom          X               Y               Z
 --------------------------------------------------------
    1        -32.531375        3.756334        0.000000  
    2         11.798690      -18.407035        0.000000  
    3         15.733273       15.754807        0.000000  
    4          4.999412       -1.104106       -0.000000  
 --------------------------------------------------------
 --------------------------------------------------------
 Final gradient
  Atom          X               Y               Z
 --------------------------------------------------------
    1        -32.531375        3.756334        0.000000  
    2         11.798690      -18.407035        0.000000  
    3         15.733273       15.754807        0.000000  
    4          4.999412       -1.104106       -0.000000  
 --------------------------------------------------------
 Analytic gradient from two-electron contribution:   CPU 384.66 s  wall 264.67 s

 Total ccman2 time:   CPU 1160.94 s  wall 575.03 s


 --------------------------------------------------------------

                    Orbital Energies (a.u.)
 --------------------------------------------------------------

 Alpha MOs
 -- Occupied --
*******-180.872-169.679-169.678-169.678 -37.926 -33.114 -33.109
-33.109 -24.298 -24.297 -24.297 -24.292 -24.292 -15.719 -15.677
 -7.242  -5.476  -5.464  -5.463  -2.399  -2.394  -2.394  -2.380
 -2.380  -1.421  -0.948  -0.812  -0.706  -0.619  -0.582  -0.387
 -0.376  -0.373
 -- Virtual --
  0.025   0.042   0.076   0.147   0.170   0.179   0.215   0.224
  0.233   0.246   0.268   0.303   0.334   0.338   0.349   0.553
  0.577   0.589   0.607   0.613   0.645   0.729   0.796   0.888
  0.935   0.987   1.027   1.028   1.109   1.237   1.431   1.467
  1.536   1.547   1.587   1.653   1.921   2.077   2.172   2.260
  2.378   2.654   2.675   2.865   3.054   3.070   3.298   3.435
  4.112   4.242   4.365   4.441   4.490   4.506   4.512   4.546
  4.693   4.796   4.870   5.387   6.531   6.545   6.575  28.915
 29.528  29.539  29.562  29.882  29.888  29.889  29.906  29.982
 36.602  37.105 130.589 130.598 130.623 154.3081912.227
 --------------------------------------------------------------

          Ground-State Mulliken Net Atomic Charges

     Atom                 Charge (a.u.)
  ----------------------------------------
      1 I                     0.012082
      2 N                    -0.018404
      3 N                    -0.222175
      4 H                     0.228497
  ----------------------------------------
  Sum of atomic charges =     0.000000

 -----------------------------------------------------------------
                    Cartesian Multipole Moments
 -----------------------------------------------------------------
    Charge (ESU x 10^10)
                -0.0000
    Dipole Moment (Debye)
         X      -2.0682      Y       0.1929      Z      -0.0000
       Tot       2.0772
    Quadrupole Moments (Debye-Ang)
        XX     -29.5156     XY      -1.5417     YY     -43.4695
        XZ      -0.0000     YZ       0.0000     ZZ     -40.8357
    Octopole Moments (Debye-Ang^2)
       XXX     -11.8754    XXY       1.2851    XYY      10.7929
       YYY      -0.4420    XXZ      -0.0000    XYZ      -0.0000
       YYZ      -0.0000    XZZ       5.1791    YZZ      -0.0532
       ZZZ      -0.0000
    Hexadecapole Moments (Debye-Ang^3)
      XXXX    -258.1453   XXXY     -10.4979   XXYY     -88.3903
      XYYY      -2.1925   YYYY     -75.8761   XXXZ      -0.0000
      XXYZ       0.0000   XYYZ       0.0000   YYYZ       0.0000
      XXZZ     -74.4439   XYZZ      -0.6818   YYZZ     -21.0183
      XZZZ      -0.0000   YZZZ       0.0000   ZZZZ     -53.3732
 -----------------------------------------------------------------
 DrvMan completing analytic gradient of the correlated energy
 Correlated dipole moment
            1
    1  -0.8136946
    2   0.0759097
    3  -0.0000000
 Energy read as -7026.810721957
 Full Analytical Gradient: (in a.u., or Hartree/Bohr)
             1             2             3             4
    1    0.00002693   -0.00061981    0.00052480    0.00006808
    2   -0.00004796   -0.00046395    0.00042825    0.00008366
    3   -0.00000000    0.00000000   -0.00000000    0.00000000
 Gradient time:  CPU 0.27 s  wall 1.69 s
 ----------------------------------------------------------------
             Standard Nuclear Orientation (Angstroms)
    I     Atom           X                Y                Z
 ----------------------------------------------------------------
    1      I       0.5776531688    -0.0189116749    -0.0000000000
    2      N      -1.5831818045     0.5581059269     0.0000000000
    3      N      -2.3210370910    -0.4097775805    -0.0000000000
    4      H      -3.2860856790    -0.0289796569    -0.0000000000
 ----------------------------------------------------------------
 Nuclear Repulsion Energy =   189.0925005577 hartrees
 There are       34 alpha and       34 beta electrons

                       Distance Matrix (Angstroms)
             I (  1)   N (  2)   N (  3)
   N (  2)  2.236550
   N (  3)  2.924924  1.217057
   H (  4)  3.863752  1.801264  1.037461

 Requested basis set is 6-311++G(d,p)
 There are 41 shells and 113 basis functions
 A cutoff of  1.0D-14 yielded    789 shell pairs
 There are      6244 function pairs (      7072 Cartesian)
 Smallest overlap matrix eigenvalue = 2.48E-04
 Guess MOs from SCF MO coefficient file

 -----------------------------------------------------------------------
  General SCF calculation program by
  Eric Jon Sundstrom, Paul Horn, Yuezhi Mao, Dmitri Zuev, Alec White,
  David Stuck, Shaama M.S., Shane Yost, Joonho Lee, David Small,
  Daniel Levine, Susi Lehtola, Hugh Burton, Evgeny Epifanovsky
 -----------------------------------------------------------------------
 Hartree-Fock
 using 4 threads for integral computing
 -------------------------------------------------------
 OpenMP Integral computing Module                
 Release: version 2.0, May 2017, Q-Chem Inc. Pleasanton 
 -------------------------------------------------------
 A restricted SCF calculation will be
 performed using DIIS
 SCF converges when DIIS error is below 1.0e-08
 ---------------------------------------
  Cycle       Energy         DIIS error
 ---------------------------------------
    1   -7026.2365242539      3.46e-05  
    2   -7026.2365260844      8.56e-06  
    3   -7026.2365263065      4.70e-06  
    4   -7026.2365263620      1.44e-06  
    5   -7026.2365263763      1.03e-06  
    6   -7026.2365263802      4.00e-07  
    7   -7026.2365263815      1.79e-07  
    8   -7026.2365263817      5.31e-08  
    9   -7026.2365263816      1.65e-08  
   10   -7026.2365263816      5.83e-09  Convergence criterion met
 ---------------------------------------
 SCF time:   CPU 5.46s  wall 5.00s 
 SCF   energy in the final basis set =    -7026.2365263816
 Total energy in the final basis set =    -7026.2365263816


 ------------------------------------------------------------------------------

   CCMAN2: suite of methods based on coupled cluster
           and equation of motion theories.

   Components:
   * libvmm-1.3-trunk
     by Evgeny Epifanovsky, Ilya Kaliman.
   * libtensor-2.5-trunk
     by Evgeny Epifanovsky, Michael Wormit, Dmitry Zuev, Sam Manzer, 
        Ilya Kaliman.
   * libcc-2.5-trunk
     by Evgeny Epifanovsky, Arik Landau, Tomasz Kus, Kirill Khistyaev, 
        Dmitry Zuev, Prashant Manohar, Xintian Feng, Anna Krylov, 
        Matthew Goldey, Alec White, Thomas Jagau, Kaushik Nanda, 
        Anastasia Gunina, Alexander Kunitsa, Joonho Lee.

   CCMAN original authors:
   Anna I. Krylov, C. David Sherrill, Steven R. Gwaltney,
   Edward F. C. Byrd (2000)
   Sergey V. Levchenko, Lyudmila V. Slipchenko, Tao Wang,
   Ana-Maria C. Cristian (2003)
   Piotr A. Pieniazek, C. Melania Oana, Evgeny Epifanovsky (2007)
   Prashant Manohar (2009)

 ------------------------------------------------------------------------------


 Allocating and initializing 3808MB of RAM...
 Calculation will run on 4 cores.


 Alpha MOs, Restricted
 -- Occupied --                  
******* -180.87 -169.68 -169.68 -169.68  -37.93  -33.11  -33.11
  1 A     2 A     3 A     4 A     5 A     6 A     7 A     8 A                  
-33.109 -24.299 -24.297 -24.297 -24.292 -24.292 -15.719 -15.677
  9 A    10 A    11 A    12 A    13 A    14 A    15 A    16 A                  
 -7.242  -5.476  -5.464  -5.464  -2.400  -2.394  -2.394  -2.380
 17 A    18 A    19 A    20 A    21 A    22 A    23 A    24 A                  
 -2.380  -1.420  -0.948  -0.812  -0.706  -0.618  -0.581  -0.388
 25 A    26 A    27 A    28 A    29 A    30 A    31 A    32 A                  
 -0.376  -0.373
 33 A    34 A                                                                  
 -- Virtual --                   
  0.025   0.042   0.076   0.147   0.170   0.179   0.215   0.224
 35 A    36 A    37 A    38 A    39 A    40 A    41 A    42 A                  
  0.233   0.246   0.268   0.303   0.334   0.338   0.349   0.552
 43 A    44 A    45 A    46 A    47 A    48 A    49 A    50 A                  
  0.577   0.589   0.607   0.613   0.645   0.729   0.797   0.888
 51 A    52 A    53 A    54 A    55 A    56 A    57 A    58 A                  
  0.935   0.987   1.027   1.028   1.108   1.237   1.431   1.467
 59 A    60 A    61 A    62 A    63 A    64 A    65 A    66 A                  
  1.536   1.547   1.587   1.653   1.921   2.077   2.173   2.260
 67 A    68 A    69 A    70 A    71 A    72 A    73 A    74 A                  
  2.378   2.653   2.674   2.865   3.053   3.069   3.297   3.434
 75 A    76 A    77 A    78 A    79 A    80 A    81 A    82 A                  
  4.111   4.242   4.364   4.439   4.490   4.506   4.512   4.545
 83 A    84 A    85 A    86 A    87 A    88 A    89 A    90 A                  
  4.693   4.796   4.869   5.388   6.531   6.545   6.575  28.915
 91 A    92 A    93 A    94 A    95 A    96 A    97 A    98 A                  
 29.528  29.539  29.562  29.881  29.888  29.888  29.905  29.982
 99 A   100 A   101 A   102 A   103 A   104 A   105 A   106 A                  
 36.603  37.100 130.589 130.597 130.623 154.3081912.227
107 A   108 A   109 A   110 A   111 A   112 A   113 A                          

 Beta MOs, Restricted
 -- Occupied --                  
******* -180.87 -169.68 -169.68 -169.68  -37.93  -33.11  -33.11
  1 A     2 A     3 A     4 A     5 A     6 A     7 A     8 A                  
-33.109 -24.299 -24.297 -24.297 -24.292 -24.292 -15.719 -15.677
  9 A    10 A    11 A    12 A    13 A    14 A    15 A    16 A                  
 -7.242  -5.476  -5.464  -5.464  -2.400  -2.394  -2.394  -2.380
 17 A    18 A    19 A    20 A    21 A    22 A    23 A    24 A                  
 -2.380  -1.420  -0.948  -0.812  -0.706  -0.618  -0.581  -0.388
 25 A    26 A    27 A    28 A    29 A    30 A    31 A    32 A                  
 -0.376  -0.373
 33 A    34 A                                                                  
 -- Virtual --                   
  0.025   0.042   0.076   0.147   0.170   0.179   0.215   0.224
 35 A    36 A    37 A    38 A    39 A    40 A    41 A    42 A                  
  0.233   0.246   0.268   0.303   0.334   0.338   0.349   0.552
 43 A    44 A    45 A    46 A    47 A    48 A    49 A    50 A                  
  0.577   0.589   0.607   0.613   0.645   0.729   0.797   0.888
 51 A    52 A    53 A    54 A    55 A    56 A    57 A    58 A                  
  0.935   0.987   1.027   1.028   1.108   1.237   1.431   1.467
 59 A    60 A    61 A    62 A    63 A    64 A    65 A    66 A                  
  1.536   1.547   1.587   1.653   1.921   2.077   2.173   2.260
 67 A    68 A    69 A    70 A    71 A    72 A    73 A    74 A                  
  2.378   2.653   2.674   2.865   3.053   3.069   3.297   3.434
 75 A    76 A    77 A    78 A    79 A    80 A    81 A    82 A                  
  4.111   4.242   4.364   4.439   4.490   4.506   4.512   4.545
 83 A    84 A    85 A    86 A    87 A    88 A    89 A    90 A                  
  4.693   4.796   4.869   5.388   6.531   6.545   6.575  28.915
 91 A    92 A    93 A    94 A    95 A    96 A    97 A    98 A                  
 29.528  29.539  29.562  29.881  29.888  29.888  29.905  29.982
 99 A   100 A   101 A   102 A   103 A   104 A   105 A   106 A                  
 36.603  37.100 130.589 130.597 130.623 154.3081912.227
107 A   108 A   109 A   110 A   111 A   112 A   113 A                          

 Occupation and symmetry of molecular orbitals

 Point group: C1 (1 irreducible representation).

                           A     All 
 -------------------------------------
 All molecular orbitals:
  - Alpha                  113   113 
  - Beta                   113   113 
 -------------------------------------
 Alpha orbitals:
  - Frozen occupied        20    20  
  - Active occupied        14    14  
  - Active virtual         79    79  
  - Frozen virtual         0     0   
 -------------------------------------
 Beta orbitals:
  - Frozen occupied        20    20  
  - Active occupied        14    14  
  - Active virtual         79    79  
  - Frozen virtual         0     0   
 -------------------------------------

 Import integrals:   CPU 0.00 s  wall 0.00 s

 Import integrals:   CPU 27.75 s  wall 26.45 s

 MP2 amplitudes:   CPU 0.07 s  wall 0.54 s

Running a double precision version
           CCSD T amplitudes will be solved using DIIS.

           Start     Size      MaxIter   EConv     TConv     
           3         7         100       1.00e-07  1.00e-05  
 ------------------------------------------------------------------------------
           Energy (a.u.)   Ediff      Tdiff       Comment
 ------------------------------------------------------------------------------
         -7026.80120470                           
     1   -7026.78780360   1.34e-02   7.15e-01     
     2   -7026.80794247   2.01e-02   9.46e-02     
     3   -7026.80745395   4.89e-04   4.34e-02     
     4   -7026.80976539   2.31e-03   1.24e-02     Switched to DIIS steps.
     5   -7026.81062730   8.62e-04   1.24e-02     
     6   -7026.81068817   6.09e-05   2.45e-03     
     7   -7026.81070395   1.58e-05   1.60e-03     
     8   -7026.81071725   1.33e-05   7.17e-04     
     9   -7026.81072190   4.66e-06   4.42e-04     
    10   -7026.81072151   3.94e-07   1.10e-04     
    11   -7026.81072155   3.86e-08   5.31e-05     
    12   -7026.81072142   1.28e-07   2.28e-05     
    13   -7026.81072143   5.59e-09   6.13e-06     
 ------------------------------------------------------------------------------
         -7026.81072143                           CCSD T converged.

End of double precision
 SCF energy                 = -7026.23652638
 MP2 energy                 = -7026.80120470
 CCSD correlation energy     =    -0.57419505
 CCSD total energy           = -7026.81072143

 CCSD  T1^2 = 0.0122  T2^2 = 0.2248  Leading amplitudes:

 Amplitude    Orbitals with energies
  0.0311       32 (A) A                  ->    35 (A) A                   
              -0.3876                          0.0251                     
  0.0311       32 (A) B                  ->    35 (A) B                   
              -0.3876                          0.0251                     
 -0.0286       33 (A) A                  ->    37 (A) A                   
              -0.3759                          0.0757                     
 -0.0286       33 (A) B                  ->    37 (A) B                   
              -0.3759                          0.0757                     

 Amplitude    Orbitals with energies
 -0.1060       31 (A) A      31 (A) B    ->    37 (A) A      37 (A) B     
              -0.5813       -0.5813            0.0757        0.0757       
  0.1060       31 (A) A      31 (A) B    ->    37 (A) B      37 (A) A     
              -0.5813       -0.5813            0.0757        0.0757       
  0.1060       31 (A) B      31 (A) A    ->    37 (A) A      37 (A) B     
              -0.5813       -0.5813            0.0757        0.0757       
 -0.1060       31 (A) B      31 (A) A    ->    37 (A) B      37 (A) A     
              -0.5813       -0.5813            0.0757        0.0757       

 Computing CCSD intemediates for later calculations in double precision
 Finished.

Running a double precision version
           CCSD Lambda amplitudes will be solved using DIIS.
           Start     Size      MaxIter   EConv     LConv     
           3         7         100       1.00e-07  1.00e-05  
 ------------------------------------------------------------------------------
            Enorm      Ldiff       Comment
 ------------------------------------------------------------------------------
     1     5.16e-02   4.10e-02     
     2     1.14e-02   3.44e-03     
     3     5.15e-03   2.34e-03     
     4     3.20e-03   9.98e-04     Switched to DIIS steps.
     5     1.43e-03   7.98e-04     
     6     8.47e-04   2.98e-04     
     7     3.24e-04   1.26e-04     
     8     1.17e-04   7.99e-06     
     9     3.27e-05   5.48e-06     
    10     1.27e-05   1.73e-06     
    11     4.74e-06   4.02e-07     
    12     2.08e-06   2.04e-07     
    13     1.02e-06   1.66e-07     
    14     5.54e-07   3.72e-08     
    15     3.62e-07   4.73e-08     
    16     1.72e-07   2.33e-08     
    17     8.37e-08   4.20e-09     
 ------------------------------------------------------------------------------
                                   CCSD Lambda converged.

 Computing density matrices in double precision...
           Orbital response amplitudes will be solved using DIIS.
           Start     Size      MaxIter   EConv     LConv     
           3         7         100       1.00e-06  1.00e-06  
 ------------------------------------------------------------------------------
            Enorm      Ldiff       Comment
 ------------------------------------------------------------------------------
     1     8.13e-02   7.94e-03     
     2     1.13e-01   3.52e-02     
     3     2.16e-01   6.08e-02     
     4     1.27e-02   1.17e-01     Switched to DIIS steps.
     5     2.08e-03   1.54e-03     
     6     9.86e-04   6.73e-05     
     7     3.68e-04   1.47e-04     
     8     1.68e-04   2.49e-05     
     9     2.79e-05   2.48e-06     
    10     9.56e-06   6.18e-07     
    11     3.11e-06   1.52e-06     
    12     7.17e-07   7.04e-08     
 ------------------------------------------------------------------------------
                                   Orbital response converged.

 Computing density matrices... Done.
 CCSD calculation:   CPU 743.83 s  wall 268.03 s

Current path: /canmo/ccsd/grad/
/g1_bb_aa
/g1_bb_bb
/g1_o1o1
/g1_o1o2
/g1_o1v1
/g1_o2v1
/g1_v1v1
/g1p_bb_aa
/g1p_bb_bb
/g1s_bb_aa
/g1s_bb_bb
/g2_o1o1o1o1
/g2_o1o1o1v1
/g2_o1o1v1v1
/g2_o1v1o1v1
/g2_o1v1v1v1
/g2_v1v1v1v1
/w_bb_aa
/w_bb_bb
 Transferring MO TPDM to AO TPDM
 Transferring g2_o1o1o1o1
 Transferring g2_o1o1o1v1
 Transferring g2_o1o1v1v1
 Transferring g2_o1v1o1v1
 Transferring g2_o1v1v1v1
 Transferring g2_v1v1v1v1
 Adding separable TPDM
 Computing TPDM gradient
 --------------------------------------------------------
 2e gradient
  Atom          X               Y               Z
 --------------------------------------------------------
    1        -32.546732        3.772730        0.000000  
    2         11.819675      -18.401626        0.000000  
    3         15.727601       15.729301        0.000000  
    4          4.999456       -1.100405       -0.000000  
 --------------------------------------------------------
 --------------------------------------------------------
 Final gradient
  Atom          X               Y               Z
 --------------------------------------------------------
    1        -32.546732        3.772730        0.000000  
    2         11.819675      -18.401626        0.000000  
    3         15.727601       15.729301        0.000000  
    4          4.999456       -1.100405       -0.000000  
 --------------------------------------------------------
 Analytic gradient from two-electron contribution:   CPU 384.95 s  wall 256.15 s

 Total ccman2 time:   CPU 1160.39 s  wall 561.03 s


 --------------------------------------------------------------

                    Orbital Energies (a.u.)
 --------------------------------------------------------------

 Alpha MOs
 -- Occupied --
*******-180.872-169.679-169.678-169.678 -37.926 -33.115 -33.109
-33.109 -24.299 -24.297 -24.297 -24.292 -24.292 -15.719 -15.677
 -7.242  -5.476  -5.464  -5.464  -2.400  -2.394  -2.394  -2.380
 -2.380  -1.420  -0.948  -0.812  -0.706  -0.618  -0.581  -0.388
 -0.376  -0.373
 -- Virtual --
  0.025   0.042   0.076   0.147   0.170   0.179   0.215   0.224
  0.233   0.246   0.268   0.303   0.334   0.338   0.349   0.552
  0.577   0.589   0.607   0.613   0.645   0.729   0.797   0.888
  0.935   0.987   1.027   1.028   1.108   1.237   1.431   1.467
  1.536   1.547   1.587   1.653   1.921   2.077   2.173   2.260
  2.378   2.653   2.674   2.865   3.053   3.069   3.297   3.434
  4.111   4.242   4.364   4.439   4.490   4.506   4.512   4.545
  4.693   4.796   4.869   5.388   6.531   6.545   6.575  28.915
 29.528  29.539  29.562  29.881  29.888  29.888  29.905  29.982
 36.603  37.100 130.589 130.597 130.623 154.3081912.227
 --------------------------------------------------------------

          Ground-State Mulliken Net Atomic Charges

     Atom                 Charge (a.u.)
  ----------------------------------------
      1 I                     0.013065
      2 N                    -0.018940
      3 N                    -0.222515
      4 H                     0.228389
  ----------------------------------------
  Sum of atomic charges =     0.000000

 -----------------------------------------------------------------
                    Cartesian Multipole Moments
 -----------------------------------------------------------------
    Charge (ESU x 10^10)
                 0.0000
    Dipole Moment (Debye)
         X      -2.0565      Y       0.1928      Z      -0.0000
       Tot       2.0655
    Quadrupole Moments (Debye-Ang)
        XX     -29.5323     XY      -1.5437     YY     -43.4722
        XZ      -0.0000     YZ       0.0000     ZZ     -40.8362
    Octopole Moments (Debye-Ang^2)
       XXX     -11.8158    XXY       1.2748    XYY      10.8038
       YYY      -0.4615    XXZ      -0.0000    XYZ      -0.0000
       YYZ      -0.0000    XZZ       5.1865    YZZ      -0.0588
       ZZZ      -0.0000
    Hexadecapole Moments (Debye-Ang^3)
      XXXX    -258.1974   XXXY     -10.4800   XXYY     -88.4001
      XYYY      -2.1753   YYYY     -75.9188   XXXZ      -0.0000
      XXYZ       0.0000   XYYZ       0.0000   YYYZ       0.0000
      XXZZ     -74.4458   XYZZ      -0.6772   YYZZ     -21.0235
      XZZZ      -0.0000   YZZZ       0.0000   ZZZZ     -53.3679
 -----------------------------------------------------------------
 DrvMan completing analytic gradient of the correlated energy
 Correlated dipole moment
            1
    1  -0.8090716
    2   0.0758528
    3  -0.0000000
 Energy read as -7026.810721427
 Full Analytical Gradient: (in a.u., or Hartree/Bohr)
             1             2             3             4
    1    0.00010112    0.00059694   -0.00065301   -0.00004506
    2   -0.00006324    0.00103860   -0.00095645   -0.00001892
    3   -0.00000000    0.00000000   -0.00000000    0.00000000
 Gradient time:  CPU 0.27 s  wall 2.48 s
 ----------------------------------------------------------------
             Standard Nuclear Orientation (Angstroms)
    I     Atom           X                Y                Z
 ----------------------------------------------------------------
    1      I       0.5776531688    -0.0189116749    -0.0000000000
    2      N      -1.5831818045     0.5561059269     0.0000000000
    3      N      -2.3210370910    -0.4097775805    -0.0000000000
    4      H      -3.2860856790    -0.0289796569    -0.0000000000
 ----------------------------------------------------------------
 Nuclear Repulsion Energy =   189.1413362247 hartrees
 There are       34 alpha and       34 beta electrons

                       Distance Matrix (Angstroms)
             I (  1)   N (  2)   N (  3)
   N (  2)  2.236035
   N (  3)  2.924924  1.215468
   H (  4)  3.863752  1.800613  1.037461

 Requested basis set is 6-311++G(d,p)
 There are 41 shells and 113 basis functions
 A cutoff of  1.0D-14 yielded    789 shell pairs
 There are      6244 function pairs (      7072 Cartesian)
 Smallest overlap matrix eigenvalue = 2.46E-04
 Guess MOs from SCF MO coefficient file

 -----------------------------------------------------------------------
  General SCF calculation program by
  Eric Jon Sundstrom, Paul Horn, Yuezhi Mao, Dmitri Zuev, Alec White,
  David Stuck, Shaama M.S., Shane Yost, Joonho Lee, David Small,
  Daniel Levine, Susi Lehtola, Hugh Burton, Evgeny Epifanovsky
 -----------------------------------------------------------------------
 Hartree-Fock
 using 4 threads for integral computing
 -------------------------------------------------------
 OpenMP Integral computing Module                
 Release: version 2.0, May 2017, Q-Chem Inc. Pleasanton 
 -------------------------------------------------------
 A restricted SCF calculation will be
 performed using DIIS
 SCF converges when DIIS error is below 1.0e-08
 ---------------------------------------
  Cycle       Energy         DIIS error
 ---------------------------------------
    1   -7026.2367193289      4.26e-05  
    2   -7026.2367221062      1.17e-05  
    3   -7026.2367224486      7.08e-06  
    4   -7026.2367225534      2.19e-06  
    5   -7026.2367225764      1.29e-06  
    6   -7026.2367225851      5.28e-07  
    7   -7026.2367225875      2.40e-07  
    8   -7026.2367225878      6.14e-08  
    9   -7026.2367225877      1.95e-08  
   10   -7026.2367225878      6.10e-09  Convergence criterion met
 ---------------------------------------
 SCF time:   CPU 5.47s  wall 5.00s 
 SCF   energy in the final basis set =    -7026.2367225878
 Total energy in the final basis set =    -7026.2367225878


 ------------------------------------------------------------------------------

   CCMAN2: suite of methods based on coupled cluster
           and equation of motion theories.

   Components:
   * libvmm-1.3-trunk
     by Evgeny Epifanovsky, Ilya Kaliman.
   * libtensor-2.5-trunk
     by Evgeny Epifanovsky, Michael Wormit, Dmitry Zuev, Sam Manzer, 
        Ilya Kaliman.
   * libcc-2.5-trunk
     by Evgeny Epifanovsky, Arik Landau, Tomasz Kus, Kirill Khistyaev, 
        Dmitry Zuev, Prashant Manohar, Xintian Feng, Anna Krylov, 
        Matthew Goldey, Alec White, Thomas Jagau, Kaushik Nanda, 
        Anastasia Gunina, Alexander Kunitsa, Joonho Lee.

   CCMAN original authors:
   Anna I. Krylov, C. David Sherrill, Steven R. Gwaltney,
   Edward F. C. Byrd (2000)
   Sergey V. Levchenko, Lyudmila V. Slipchenko, Tao Wang,
   Ana-Maria C. Cristian (2003)
   Piotr A. Pieniazek, C. Melania Oana, Evgeny Epifanovsky (2007)
   Prashant Manohar (2009)

 ------------------------------------------------------------------------------


 Allocating and initializing 3808MB of RAM...
 Calculation will run on 4 cores.


 Alpha MOs, Restricted
 -- Occupied --                  
******* -180.87 -169.68 -169.68 -169.68  -37.93  -33.11  -33.11
  1 A     2 A     3 A     4 A     5 A     6 A     7 A     8 A                  
-33.109 -24.299 -24.297 -24.297 -24.292 -24.292 -15.719 -15.677
  9 A    10 A    11 A    12 A    13 A    14 A    15 A    16 A                  
 -7.242  -5.476  -5.464  -5.463  -2.399  -2.394  -2.394  -2.380
 17 A    18 A    19 A    20 A    21 A    22 A    23 A    24 A                  
 -2.380  -1.421  -0.948  -0.812  -0.706  -0.619  -0.582  -0.387
 25 A    26 A    27 A    28 A    29 A    30 A    31 A    32 A                  
 -0.376  -0.373
 33 A    34 A                                                                  
 -- Virtual --                   
  0.025   0.042   0.076   0.147   0.170   0.179   0.215   0.224
 35 A    36 A    37 A    38 A    39 A    40 A    41 A    42 A                  
  0.233   0.246   0.268   0.303   0.334   0.338   0.349   0.553
 43 A    44 A    45 A    46 A    47 A    48 A    49 A    50 A                  
  0.577   0.589   0.607   0.613   0.645   0.729   0.797   0.888
 51 A    52 A    53 A    54 A    55 A    56 A    57 A    58 A                  
  0.935   0.987   1.027   1.028   1.109   1.237   1.431   1.467
 59 A    60 A    61 A    62 A    63 A    64 A    65 A    66 A                  
  1.536   1.547   1.587   1.653   1.921   2.077   2.173   2.260
 67 A    68 A    69 A    70 A    71 A    72 A    73 A    74 A                  
  2.378   2.654   2.675   2.865   3.054   3.070   3.299   3.435
 75 A    76 A    77 A    78 A    79 A    80 A    81 A    82 A                  
  4.112   4.242   4.365   4.441   4.490   4.506   4.513   4.546
 83 A    84 A    85 A    86 A    87 A    88 A    89 A    90 A                  
  4.694   4.796   4.870   5.387   6.531   6.545   6.575  28.915
 91 A    92 A    93 A    94 A    95 A    96 A    97 A    98 A                  
 29.528  29.539  29.562  29.881  29.888  29.888  29.906  29.982
 99 A   100 A   101 A   102 A   103 A   104 A   105 A   106 A                  
 36.602  37.106 130.589 130.597 130.623 154.3081912.227
107 A   108 A   109 A   110 A   111 A   112 A   113 A                          

 Beta MOs, Restricted
 -- Occupied --                  
******* -180.87 -169.68 -169.68 -169.68  -37.93  -33.11  -33.11
  1 A     2 A     3 A     4 A     5 A     6 A     7 A     8 A                  
-33.109 -24.299 -24.297 -24.297 -24.292 -24.292 -15.719 -15.677
  9 A    10 A    11 A    12 A    13 A    14 A    15 A    16 A                  
 -7.242  -5.476  -5.464  -5.463  -2.399  -2.394  -2.394  -2.380
 17 A    18 A    19 A    20 A    21 A    22 A    23 A    24 A                  
 -2.380  -1.421  -0.948  -0.812  -0.706  -0.619  -0.582  -0.387
 25 A    26 A    27 A    28 A    29 A    30 A    31 A    32 A                  
 -0.376  -0.373
 33 A    34 A                                                                  
 -- Virtual --                   
  0.025   0.042   0.076   0.147   0.170   0.179   0.215   0.224
 35 A    36 A    37 A    38 A    39 A    40 A    41 A    42 A                  
  0.233   0.246   0.268   0.303   0.334   0.338   0.349   0.553
 43 A    44 A    45 A    46 A    47 A    48 A    49 A    50 A                  
  0.577   0.589   0.607   0.613   0.645   0.729   0.797   0.888
 51 A    52 A    53 A    54 A    55 A    56 A    57 A    58 A                  
  0.935   0.987   1.027   1.028   1.109   1.237   1.431   1.467
 59 A    60 A    61 A    62 A    63 A    64 A    65 A    66 A                  
  1.536   1.547   1.587   1.653   1.921   2.077   2.173   2.260
 67 A    68 A    69 A    70 A    71 A    72 A    73 A    74 A                  
  2.378   2.654   2.675   2.865   3.054   3.070   3.299   3.435
 75 A    76 A    77 A    78 A    79 A    80 A    81 A    82 A                  
  4.112   4.242   4.365   4.441   4.490   4.506   4.513   4.546
 83 A    84 A    85 A    86 A    87 A    88 A    89 A    90 A                  
  4.694   4.796   4.870   5.387   6.531   6.545   6.575  28.915
 91 A    92 A    93 A    94 A    95 A    96 A    97 A    98 A                  
 29.528  29.539  29.562  29.881  29.888  29.888  29.906  29.982
 99 A   100 A   101 A   102 A   103 A   104 A   105 A   106 A                  
 36.602  37.106 130.589 130.597 130.623 154.3081912.227
107 A   108 A   109 A   110 A   111 A   112 A   113 A                          

 Occupation and symmetry of molecular orbitals

 Point group: C1 (1 irreducible representation).

                           A     All 
 -------------------------------------
 All molecular orbitals:
  - Alpha                  113   113 
  - Beta                   113   113 
 -------------------------------------
 Alpha orbitals:
  - Frozen occupied        20    20  
  - Active occupied        14    14  
  - Active virtual         79    79  
  - Frozen virtual         0     0   
 -------------------------------------
 Beta orbitals:
  - Frozen occupied        20    20  
  - Active occupied        14    14  
  - Active virtual         79    79  
  - Frozen virtual         0     0   
 -------------------------------------

 Import integrals:   CPU 0.00 s  wall 0.01 s

 Import integrals:   CPU 27.92 s  wall 26.66 s

 MP2 amplitudes:   CPU 0.07 s  wall 0.27 s

Running a double precision version
           CCSD T amplitudes will be solved using DIIS.

           Start     Size      MaxIter   EConv     TConv     
           3         7         100       1.00e-07  1.00e-05  
 ------------------------------------------------------------------------------
           Energy (a.u.)   Ediff      Tdiff       Comment
 ------------------------------------------------------------------------------
         -7026.80116984                           
     1   -7026.78786316   1.33e-02   7.14e-01     
     2   -7026.80794130   2.01e-02   9.44e-02     
     3   -7026.80746653   4.75e-04   4.33e-02     
     4   -7026.80976892   2.30e-03   1.24e-02     Switched to DIIS steps.
     5   -7026.81062790   8.59e-04   1.23e-02     
     6   -7026.81068850   6.06e-05   2.45e-03     
     7   -7026.81070421   1.57e-05   1.60e-03     
     8   -7026.81071747   1.33e-05   7.17e-04     
     9   -7026.81072210   4.63e-06   4.40e-04     
    10   -7026.81072171   3.89e-07   1.09e-04     
    11   -7026.81072175   3.81e-08   5.28e-05     
    12   -7026.81072162   1.27e-07   2.27e-05     
    13   -7026.81072162   4.92e-09   6.09e-06     
 ------------------------------------------------------------------------------
         -7026.81072162                           CCSD T converged.

End of double precision
 SCF energy                 = -7026.23672259
 MP2 energy                 = -7026.80116984
 CCSD correlation energy     =    -0.57399904
 CCSD total energy           = -7026.81072162

 CCSD  T1^2 = 0.0122  T2^2 = 0.2245  Leading amplitudes:

 Amplitude    Orbitals with energies
  0.0310       32 (A) A                  ->    35 (A) A                   
              -0.3873                          0.0253                     
  0.0310       32 (A) B                  ->    35 (A) B                   
              -0.3873                          0.0253                     
 -0.0286       33 (A) A                  ->    37 (A) A                   
              -0.3759                          0.0761                     
 -0.0286       33 (A) B                  ->    37 (A) B                   
              -0.3759                          0.0761                     

 Amplitude    Orbitals with energies
 -0.1055       31 (A) A      31 (A) B    ->    37 (A) A      37 (A) B     
              -0.5820       -0.5820            0.0761        0.0761       
  0.1055       31 (A) A      31 (A) B    ->    37 (A) B      37 (A) A     
              -0.5820       -0.5820            0.0761        0.0761       
  0.1055       31 (A) B      31 (A) A    ->    37 (A) A      37 (A) B     
              -0.5820       -0.5820            0.0761        0.0761       
 -0.1055       31 (A) B      31 (A) A    ->    37 (A) B      37 (A) A     
              -0.5820       -0.5820            0.0761        0.0761       

 Computing CCSD intemediates for later calculations in double precision
 Finished.

Running a double precision version
           CCSD Lambda amplitudes will be solved using DIIS.
           Start     Size      MaxIter   EConv     LConv     
           3         7         100       1.00e-07  1.00e-05  
 ------------------------------------------------------------------------------
            Enorm      Ldiff       Comment
 ------------------------------------------------------------------------------
     1     5.15e-02   4.10e-02     
     2     1.14e-02   3.45e-03     
     3     5.15e-03   2.33e-03     
     4     3.20e-03   9.99e-04     Switched to DIIS steps.
     5     1.43e-03   7.96e-04     
     6     8.46e-04   2.97e-04     
     7     3.23e-04   1.26e-04     
     8     1.16e-04   7.87e-06     
     9     3.25e-05   5.46e-06     
    10     1.27e-05   1.71e-06     
    11     4.69e-06   3.95e-07     
    12     2.04e-06   2.01e-07     
    13     9.86e-07   1.66e-07     
    14     5.32e-07   3.69e-08     
    15     3.50e-07   4.66e-08     
    16     1.68e-07   2.36e-08     
    17     8.18e-08   4.70e-09     
 ------------------------------------------------------------------------------
                                   CCSD Lambda converged.

 Computing density matrices in double precision...
           Orbital response amplitudes will be solved using DIIS.
           Start     Size      MaxIter   EConv     LConv     
           3         7         100       1.00e-06  1.00e-06  
 ------------------------------------------------------------------------------
            Enorm      Ldiff       Comment
 ------------------------------------------------------------------------------
     1     8.12e-02   8.02e-03     
     2     1.13e-01   3.51e-02     
     3     2.15e-01   6.04e-02     
     4     1.26e-02   1.16e-01     Switched to DIIS steps.
     5     2.03e-03   1.55e-03     
     6     9.53e-04   5.03e-05     
     7     3.70e-04   1.44e-04     
     8     1.68e-04   2.68e-05     
     9     2.77e-05   2.37e-06     
    10     9.50e-06   6.32e-07     
    11     3.08e-06   1.53e-06     
    12     7.08e-07   7.04e-08     
 ------------------------------------------------------------------------------
                                   Orbital response converged.

 Computing density matrices... Done.
 CCSD calculation:   CPU 744.12 s  wall 267.95 s

Current path: /canmo/ccsd/grad/
/g1_bb_aa
/g1_bb_bb
/g1_o1o1
/g1_o1o2
/g1_o1v1
/g1_o2v1
/g1_v1v1
/g1p_bb_aa
/g1p_bb_bb
/g1s_bb_aa
/g1s_bb_bb
/g2_o1o1o1o1
/g2_o1o1o1v1
/g2_o1o1v1v1
/g2_o1v1o1v1
/g2_o1v1v1v1
/g2_v1v1v1v1
/w_bb_aa
/w_bb_bb
 Transferring MO TPDM to AO TPDM
 Transferring g2_o1o1o1o1
 Transferring g2_o1o1o1v1
 Transferring g2_o1o1v1v1
 Transferring g2_o1v1o1v1
 Transferring g2_o1v1v1v1
 Transferring g2_v1v1v1v1
 Adding separable TPDM
 Computing TPDM gradient
 --------------------------------------------------------
 2e gradient
  Atom          X               Y               Z
 --------------------------------------------------------
    1        -32.549190        3.748582        0.000000  
    2         11.791710      -18.393517        0.000000  
    3         15.756207       15.746189        0.000000  
    4          5.001273       -1.101254       -0.000000  
 --------------------------------------------------------
 --------------------------------------------------------
 Final gradient
  Atom          X               Y               Z
 --------------------------------------------------------
    1        -32.549190        3.748582        0.000000  
    2         11.791710      -18.393517        0.000000  
    3         15.756207       15.746189        0.000000  
    4          5.001273       -1.101254       -0.000000  
 --------------------------------------------------------
 Analytic gradient from two-electron contribution:   CPU 384.37 s  wall 257.40 s

 Total ccman2 time:   CPU 1160.00 s  wall 575.12 s


 --------------------------------------------------------------

                    Orbital Energies (a.u.)
 --------------------------------------------------------------

 Alpha MOs
 -- Occupied --
*******-180.872-169.679-169.678-169.678 -37.926 -33.114 -33.109
-33.109 -24.299 -24.297 -24.297 -24.292 -24.292 -15.719 -15.677
 -7.242  -5.476  -5.464  -5.463  -2.399  -2.394  -2.394  -2.380
 -2.380  -1.421  -0.948  -0.812  -0.706  -0.619  -0.582  -0.387
 -0.376  -0.373
 -- Virtual --
  0.025   0.042   0.076   0.147   0.170   0.179   0.215   0.224
  0.233   0.246   0.268   0.303   0.334   0.338   0.349   0.553
  0.577   0.589   0.607   0.613   0.645   0.729   0.797   0.888
  0.935   0.987   1.027   1.028   1.109   1.237   1.431   1.467
  1.536   1.547   1.587   1.653   1.921   2.077   2.173   2.260
  2.378   2.654   2.675   2.865   3.054   3.070   3.299   3.435
  4.112   4.242   4.365   4.441   4.490   4.506   4.513   4.546
  4.694   4.796   4.870   5.387   6.531   6.545   6.575  28.915
 29.528  29.539  29.562  29.881  29.888  29.888  29.906  29.982
 36.602  37.106 130.589 130.597 130.623 154.3081912.227
 --------------------------------------------------------------

          Ground-State Mulliken Net Atomic Charges

     Atom                 Charge (a.u.)
  ----------------------------------------
      1 I                     0.012558
      2 N                    -0.018511
      3 N                    -0.222630
      4 H                     0.228583
  ----------------------------------------
  Sum of atomic charges =    -0.000000

 -----------------------------------------------------------------
                    Cartesian Multipole Moments
 -----------------------------------------------------------------
    Charge (ESU x 10^10)
                -0.0000
    Dipole Moment (Debye)
         X      -2.0647      Y       0.1937      Z      -0.0000
       Tot       2.0738
    Quadrupole Moments (Debye-Ang)
        XX     -29.5190     XY      -1.5403     YY     -43.4715
        XZ      -0.0000     YZ       0.0000     ZZ     -40.8334
    Octopole Moments (Debye-Ang^2)
       XXX     -11.8757    XXY       1.3006    XYY      10.7902
       YYY      -0.4200    XXZ      -0.0000    XYZ      -0.0000
       YYZ      -0.0000    XZZ       5.1748    YZZ      -0.0472
       ZZZ      -0.0000
    Hexadecapole Moments (Debye-Ang^3)
      XXXX    -258.0388   XXXY     -10.5378   XXYY     -88.3772
      XYYY      -2.2341   YYYY     -75.8453   XXXZ      -0.0000
      XXYZ       0.0000   XYYZ       0.0000   YYYZ       0.0000
      XXZZ     -74.4254   XYZZ      -0.6925   YYZZ     -21.0123
      XZZZ      -0.0000   YZZZ       0.0000   ZZZZ     -53.3660
 -----------------------------------------------------------------
 DrvMan completing analytic gradient of the correlated energy
 Correlated dipole moment
            1
    1  -0.8123310
    2   0.0761898
    3  -0.0000000
 Energy read as -7026.810721624
 Full Analytical Gradient: (in a.u., or Hartree/Bohr)
             1             2             3             4
    1   -0.00010973   -0.00043109    0.00055903   -0.00001821
    2    0.00007329   -0.00093939    0.00088240   -0.00001629
    3   -0.00000000    0.00000000   -0.00000000    0.00000000
 Gradient time:  CPU 0.28 s  wall 2.62 s
 ----------------------------------------------------------------
             Standard Nuclear Orientation (Angstroms)
    I     Atom           X                Y                Z
 ----------------------------------------------------------------
    1      I       0.5776531688    -0.0189116749    -0.0000000000
    2      N      -1.5831818045     0.5571059269     0.0010000000
    3      N      -2.3210370910    -0.4097775805    -0.0000000000
    4      H      -3.2860856790    -0.0289796569    -0.0000000000
 ----------------------------------------------------------------
 Nuclear Repulsion Energy =   189.1169028819 hartrees
 There are       34 alpha and       34 beta electrons

                       Distance Matrix (Angstroms)
             I (  1)   N (  2)   N (  3)
   N (  2)  2.236293
   N (  3)  2.924924  1.216263
   H (  4)  3.863752  1.800938  1.037461

 Requested basis set is 6-311++G(d,p)
 There are 41 shells and 113 basis functions
 A cutoff of  1.0D-14 yielded    789 shell pairs
 There are      6244 function pairs (      7072 Cartesian)
 Smallest overlap matrix eigenvalue = 2.47E-04
 Guess MOs from SCF MO coefficient file

 -----------------------------------------------------------------------
  General SCF calculation program by
  Eric Jon Sundstrom, Paul Horn, Yuezhi Mao, Dmitri Zuev, Alec White,
  David Stuck, Shaama M.S., Shane Yost, Joonho Lee, David Small,
  Daniel Levine, Susi Lehtola, Hugh Burton, Evgeny Epifanovsky
 -----------------------------------------------------------------------
 Hartree-Fock
 using 4 threads for integral computing
 -------------------------------------------------------
 OpenMP Integral computing Module                
 Release: version 2.0, May 2017, Q-Chem Inc. Pleasanton 
 -------------------------------------------------------
 A restricted SCF calculation will be
 performed using DIIS
 SCF converges when DIIS error is below 1.0e-08
 ---------------------------------------
  Cycle       Energy         DIIS error
 ---------------------------------------
    1   -7026.2366238844      2.66e-05  
    2   -7026.2366251624      7.48e-06  
    3   -7026.2366253431      4.40e-06  
    4   -7026.2366253939      1.71e-06  
    5   -7026.2366254111      1.06e-06  
    6   -7026.2366254190      4.99e-07  
    7   -7026.2366254217      2.14e-07  
    8   -7026.2366254221      9.80e-08  
    9   -7026.2366254222      4.94e-08  
   10   -7026.2366254221      1.69e-08  
   11   -7026.2366254222      4.10e-09  Convergence criterion met
 ---------------------------------------
 SCF time:   CPU 6.00s  wall 5.00s 
 SCF   energy in the final basis set =    -7026.2366254222
 Total energy in the final basis set =    -7026.2366254222


 ------------------------------------------------------------------------------

   CCMAN2: suite of methods based on coupled cluster
           and equation of motion theories.

   Components:
   * libvmm-1.3-trunk
     by Evgeny Epifanovsky, Ilya Kaliman.
   * libtensor-2.5-trunk
     by Evgeny Epifanovsky, Michael Wormit, Dmitry Zuev, Sam Manzer, 
        Ilya Kaliman.
   * libcc-2.5-trunk
     by Evgeny Epifanovsky, Arik Landau, Tomasz Kus, Kirill Khistyaev, 
        Dmitry Zuev, Prashant Manohar, Xintian Feng, Anna Krylov, 
        Matthew Goldey, Alec White, Thomas Jagau, Kaushik Nanda, 
        Anastasia Gunina, Alexander Kunitsa, Joonho Lee.

   CCMAN original authors:
   Anna I. Krylov, C. David Sherrill, Steven R. Gwaltney,
   Edward F. C. Byrd (2000)
   Sergey V. Levchenko, Lyudmila V. Slipchenko, Tao Wang,
   Ana-Maria C. Cristian (2003)
   Piotr A. Pieniazek, C. Melania Oana, Evgeny Epifanovsky (2007)
   Prashant Manohar (2009)

 ------------------------------------------------------------------------------


 Allocating and initializing 3808MB of RAM...
 Calculation will run on 4 cores.


 Alpha MOs, Restricted
 -- Occupied --                  
******* -180.87 -169.68 -169.68 -169.68  -37.93  -33.11  -33.11
  1 A     2 A     3 A     4 A     5 A     6 A     7 A     8 A                  
-33.109 -24.299 -24.297 -24.297 -24.292 -24.292 -15.719 -15.677
  9 A    10 A    11 A    12 A    13 A    14 A    15 A    16 A                  
 -7.242  -5.476  -5.464  -5.464  -2.399  -2.394  -2.394  -2.380
 17 A    18 A    19 A    20 A    21 A    22 A    23 A    24 A                  
 -2.380  -1.421  -0.948  -0.812  -0.706  -0.619  -0.582  -0.387
 25 A    26 A    27 A    28 A    29 A    30 A    31 A    32 A                  
 -0.376  -0.373
 33 A    34 A                                                                  
 -- Virtual --                   
  0.025   0.042   0.076   0.147   0.170   0.179   0.215   0.224
 35 A    36 A    37 A    38 A    39 A    40 A    41 A    42 A                  
  0.233   0.246   0.268   0.303   0.334   0.338   0.349   0.553
 43 A    44 A    45 A    46 A    47 A    48 A    49 A    50 A                  
  0.577   0.589   0.607   0.613   0.645   0.729   0.797   0.888
 51 A    52 A    53 A    54 A    55 A    56 A    57 A    58 A                  
  0.935   0.987   1.027   1.028   1.109   1.237   1.431   1.467
 59 A    60 A    61 A    62 A    63 A    64 A    65 A    66 A                  
  1.536   1.547   1.587   1.653   1.921   2.077   2.173   2.260
 67 A    68 A    69 A    70 A    71 A    72 A    73 A    74 A                  
  2.378   2.653   2.675   2.865   3.053   3.070   3.298   3.434
 75 A    76 A    77 A    78 A    79 A    80 A    81 A    82 A                  
  4.112   4.242   4.365   4.440   4.490   4.506   4.512   4.545
 83 A    84 A    85 A    86 A    87 A    88 A    89 A    90 A                  
  4.694   4.796   4.869   5.387   6.531   6.545   6.575  28.915
 91 A    92 A    93 A    94 A    95 A    96 A    97 A    98 A                  
 29.528  29.539  29.562  29.881  29.888  29.888  29.905  29.982
 99 A   100 A   101 A   102 A   103 A   104 A   105 A   106 A                  
 36.603  37.103 130.589 130.597 130.623 154.3081912.227
107 A   108 A   109 A   110 A   111 A   112 A   113 A                          

 Beta MOs, Restricted
 -- Occupied --                  
******* -180.87 -169.68 -169.68 -169.68  -37.93  -33.11  -33.11
  1 A     2 A     3 A     4 A     5 A     6 A     7 A     8 A                  
-33.109 -24.299 -24.297 -24.297 -24.292 -24.292 -15.719 -15.677
  9 A    10 A    11 A    12 A    13 A    14 A    15 A    16 A                  
 -7.242  -5.476  -5.464  -5.464  -2.399  -2.394  -2.394  -2.380
 17 A    18 A    19 A    20 A    21 A    22 A    23 A    24 A                  
 -2.380  -1.421  -0.948  -0.812  -0.706  -0.619  -0.582  -0.387
 25 A    26 A    27 A    28 A    29 A    30 A    31 A    32 A                  
 -0.376  -0.373
 33 A    34 A                                                                  
 -- Virtual --                   
  0.025   0.042   0.076   0.147   0.170   0.179   0.215   0.224
 35 A    36 A    37 A    38 A    39 A    40 A    41 A    42 A                  
  0.233   0.246   0.268   0.303   0.334   0.338   0.349   0.553
 43 A    44 A    45 A    46 A    47 A    48 A    49 A    50 A                  
  0.577   0.589   0.607   0.613   0.645   0.729   0.797   0.888
 51 A    52 A    53 A    54 A    55 A    56 A    57 A    58 A                  
  0.935   0.987   1.027   1.028   1.109   1.237   1.431   1.467
 59 A    60 A    61 A    62 A    63 A    64 A    65 A    66 A                  
  1.536   1.547   1.587   1.653   1.921   2.077   2.173   2.260
 67 A    68 A    69 A    70 A    71 A    72 A    73 A    74 A                  
  2.378   2.653   2.675   2.865   3.053   3.070   3.298   3.434
 75 A    76 A    77 A    78 A    79 A    80 A    81 A    82 A                  
  4.112   4.242   4.365   4.440   4.490   4.506   4.512   4.545
 83 A    84 A    85 A    86 A    87 A    88 A    89 A    90 A                  
  4.694   4.796   4.869   5.387   6.531   6.545   6.575  28.915
 91 A    92 A    93 A    94 A    95 A    96 A    97 A    98 A                  
 29.528  29.539  29.562  29.881  29.888  29.888  29.905  29.982
 99 A   100 A   101 A   102 A   103 A   104 A   105 A   106 A                  
 36.603  37.103 130.589 130.597 130.623 154.3081912.227
107 A   108 A   109 A   110 A   111 A   112 A   113 A                          

 Occupation and symmetry of molecular orbitals

 Point group: C1 (1 irreducible representation).

                           A     All 
 -------------------------------------
 All molecular orbitals:
  - Alpha                  113   113 
  - Beta                   113   113 
 -------------------------------------
 Alpha orbitals:
  - Frozen occupied        20    20  
  - Active occupied        14    14  
  - Active virtual         79    79  
  - Frozen virtual         0     0   
 -------------------------------------
 Beta orbitals:
  - Frozen occupied        20    20  
  - Active occupied        14    14  
  - Active virtual         79    79  
  - Frozen virtual         0     0   
 -------------------------------------

 Import integrals:   CPU 0.00 s  wall 0.00 s

 Import integrals:   CPU 27.93 s  wall 28.33 s

 MP2 amplitudes:   CPU 0.07 s  wall 0.24 s

Running a double precision version
           CCSD T amplitudes will be solved using DIIS.

           Start     Size      MaxIter   EConv     TConv     
           3         7         100       1.00e-07  1.00e-05  
 ------------------------------------------------------------------------------
           Energy (a.u.)   Ediff      Tdiff       Comment
 ------------------------------------------------------------------------------
         -7026.80118813                           
     1   -7026.78783433   1.34e-02   7.14e-01     
     2   -7026.80794280   2.01e-02   9.45e-02     
     3   -7026.80746117   4.82e-04   4.34e-02     
     4   -7026.80976808   2.31e-03   1.24e-02     Switched to DIIS steps.
     5   -7026.81062852   8.60e-04   1.24e-02     
     6   -7026.81068926   6.07e-05   2.45e-03     
     7   -7026.81070500   1.57e-05   1.60e-03     
     8   -7026.81071828   1.33e-05   7.17e-04     
     9   -7026.81072292   4.64e-06   4.41e-04     
    10   -7026.81072253   3.92e-07   1.09e-04     
    11   -7026.81072257   3.84e-08   5.29e-05     
    12   -7026.81072244   1.27e-07   2.28e-05     
    13   -7026.81072245   5.26e-09   6.11e-06     
 ------------------------------------------------------------------------------
         -7026.81072245                           CCSD T converged.

End of double precision
 SCF energy                 = -7026.23662542
 MP2 energy                 = -7026.80118813
 CCSD correlation energy     =    -0.57409703
 CCSD total energy           = -7026.81072245

 CCSD  T1^2 = 0.0122  T2^2 = 0.2247  Leading amplitudes:

 Amplitude    Orbitals with energies
 -0.0310       32 (A) A                  ->    35 (A) A                   
              -0.3875                          0.0252                     
 -0.0310       32 (A) B                  ->    35 (A) B                   
              -0.3875                          0.0252                     
  0.0286       33 (A) A                  ->    37 (A) A                   
              -0.3759                          0.0759                     
  0.0286       33 (A) B                  ->    37 (A) B                   
              -0.3759                          0.0759                     

 Amplitude    Orbitals with energies
 -0.1057       31 (A) A      31 (A) B    ->    37 (A) A      37 (A) B     
              -0.5817       -0.5817            0.0759        0.0759       
  0.1057       31 (A) A      31 (A) B    ->    37 (A) B      37 (A) A     
              -0.5817       -0.5817            0.0759        0.0759       
  0.1057       31 (A) B      31 (A) A    ->    37 (A) A      37 (A) B     
              -0.5817       -0.5817            0.0759        0.0759       
 -0.1057       31 (A) B      31 (A) A    ->    37 (A) B      37 (A) A     
              -0.5817       -0.5817            0.0759        0.0759       

 Computing CCSD intemediates for later calculations in double precision
 Finished.

Running a double precision version
           CCSD Lambda amplitudes will be solved using DIIS.
           Start     Size      MaxIter   EConv     LConv     
           3         7         100       1.00e-07  1.00e-05  
 ------------------------------------------------------------------------------
            Enorm      Ldiff       Comment
 ------------------------------------------------------------------------------
     1     5.15e-02   4.10e-02     
     2     1.14e-02   3.44e-03     
     3     5.15e-03   2.34e-03     
     4     3.20e-03   9.98e-04     Switched to DIIS steps.
     5     1.43e-03   7.97e-04     
     6     8.46e-04   2.97e-04     
     7     3.23e-04   1.26e-04     
     8     1.17e-04   7.93e-06     
     9     3.26e-05   5.47e-06     
    10     1.27e-05   1.72e-06     
    11     4.71e-06   3.98e-07     
    12     2.06e-06   2.02e-07     
    13     1.00e-06   1.66e-07     
    14     5.43e-07   3.71e-08     
    15     3.56e-07   4.70e-08     
    16     1.70e-07   2.34e-08     
    17     8.28e-08   4.44e-09     
 ------------------------------------------------------------------------------
                                   CCSD Lambda converged.

 Computing density matrices in double precision...
           Orbital response amplitudes will be solved using DIIS.
           Start     Size      MaxIter   EConv     LConv     
           3         7         100       1.00e-06  1.00e-06  
 ------------------------------------------------------------------------------
            Enorm      Ldiff       Comment
 ------------------------------------------------------------------------------
     1     8.12e-02   7.98e-03     
     2     1.13e-01   3.51e-02     
     3     2.15e-01   6.06e-02     
     4     1.26e-02   1.16e-01     Switched to DIIS steps.
     5     2.05e-03   1.54e-03     
     6     9.70e-04   5.88e-05     
     7     3.69e-04   1.45e-04     
     8     1.68e-04   2.58e-05     
     9     2.78e-05   2.43e-06     
    10     9.53e-06   6.25e-07     
    11     3.10e-06   1.52e-06     
    12     7.13e-07   7.04e-08     
 ------------------------------------------------------------------------------
                                   Orbital response converged.

 Computing density matrices... Done.
 CCSD calculation:   CPU 746.58 s  wall 264.10 s

Current path: /canmo/ccsd/grad/
/g1_bb_aa
/g1_bb_bb
/g1_o1o1
/g1_o1o2
/g1_o1v1
/g1_o2v1
/g1_v1v1
/g1p_bb_aa
/g1p_bb_bb
/g1s_bb_aa
/g1s_bb_bb
/g2_o1o1o1o1
/g2_o1o1o1v1
/g2_o1o1v1v1
/g2_o1v1o1v1
/g2_o1v1v1v1
/g2_v1v1v1v1
/w_bb_aa
/w_bb_bb
 Transferring MO TPDM to AO TPDM
 Transferring g2_o1o1o1o1
 Transferring g2_o1o1o1v1
 Transferring g2_o1o1v1v1
 Transferring g2_o1v1o1v1
 Transferring g2_o1v1v1v1
 Transferring g2_v1v1v1v1
 Adding separable TPDM
 Computing TPDM gradient
 --------------------------------------------------------
 2e gradient
  Atom          X               Y               Z
 --------------------------------------------------------
    1        -32.547973        3.760662        0.009879  
    2         11.805717      -18.397581       -0.023328  
    3         15.741890       15.737747        0.012062  
    4          5.000366       -1.100829        0.001387  
 --------------------------------------------------------
 --------------------------------------------------------
 Final gradient
  Atom          X               Y               Z
 --------------------------------------------------------
    1        -32.547973        3.760662        0.009879  
    2         11.805717      -18.397581       -0.023328  
    3         15.741890       15.737747        0.012062  
    4          5.000366       -1.100829        0.001387  
 --------------------------------------------------------
 Analytic gradient from two-electron contribution:   CPU 383.05 s  wall 259.60 s

 Total ccman2 time:   CPU 1161.38 s  wall 568.92 s


 --------------------------------------------------------------

                    Orbital Energies (a.u.)
 --------------------------------------------------------------

 Alpha MOs
 -- Occupied --
*******-180.872-169.679-169.678-169.678 -37.926 -33.115 -33.109
-33.109 -24.299 -24.297 -24.297 -24.292 -24.292 -15.719 -15.677
 -7.242  -5.476  -5.464  -5.464  -2.399  -2.394  -2.394  -2.380
 -2.380  -1.421  -0.948  -0.812  -0.706  -0.619  -0.582  -0.387
 -0.376  -0.373
 -- Virtual --
  0.025   0.042   0.076   0.147   0.170   0.179   0.215   0.224
  0.233   0.246   0.268   0.303   0.334   0.338   0.349   0.553
  0.577   0.589   0.607   0.613   0.645   0.729   0.797   0.888
  0.935   0.987   1.027   1.028   1.109   1.237   1.431   1.467
  1.536   1.547   1.587   1.653   1.921   2.077   2.173   2.260
  2.378   2.653   2.675   2.865   3.053   3.070   3.298   3.434
  4.112   4.242   4.365   4.440   4.490   4.506   4.512   4.545
  4.694   4.796   4.869   5.387   6.531   6.545   6.575  28.915
 29.528  29.539  29.562  29.881  29.888  29.888  29.905  29.982
 36.603  37.103 130.589 130.597 130.623 154.3081912.227
 --------------------------------------------------------------

          Ground-State Mulliken Net Atomic Charges

     Atom                 Charge (a.u.)
  ----------------------------------------
      1 I                     0.012812
      2 N                    -0.018726
      3 N                    -0.222573
      4 H                     0.228486
  ----------------------------------------
  Sum of atomic charges =    -0.000000

 -----------------------------------------------------------------
                    Cartesian Multipole Moments
 -----------------------------------------------------------------
    Charge (ESU x 10^10)
                 0.0000
    Dipole Moment (Debye)
         X      -2.0606      Y       0.1932      Z      -0.0002
       Tot       2.0696
    Quadrupole Moments (Debye-Ang)
        XX     -29.5257     XY      -1.5420     YY     -43.4719
        XZ      -0.0015     YZ      -0.0024     ZZ     -40.8348
    Octopole Moments (Debye-Ang^2)
       XXX     -11.8457    XXY       1.2877    XYY      10.7970
       YYY      -0.4407    XXZ      -0.0080    XYZ       0.0054
       YYZ      -0.0066    XZZ       5.1807    YZZ      -0.0530
       ZZZ      -0.0155
    Hexadecapole Moments (Debye-Ang^3)
      XXXX    -258.1182   XXXY     -10.5089   XXYY     -88.3887
      XYYY      -2.2047   YYYY     -75.8820   XXXZ       0.0192
      XXYZ      -0.0129   XYYZ       0.0096   YYYZ      -0.0137
      XXZZ     -74.4356   XYZZ      -0.6849   YYZZ     -21.0179
      XZZZ       0.0224   YZZZ      -0.0104   ZZZZ     -53.3670
 -----------------------------------------------------------------
 DrvMan completing analytic gradient of the correlated energy
 Correlated dipole moment
            1
    1  -0.8106977
    2   0.0760217
    3  -0.0000962
 Energy read as -7026.810722447
 Full Analytical Gradient: (in a.u., or Hartree/Bohr)
             1             2             3             4
    1   -0.00000407    0.00008523   -0.00004946   -0.00003170
    2    0.00000499    0.00005215   -0.00003952   -0.00001762
    3   -0.00001262    0.00001547    0.00002333   -0.00002618
 Gradient time:  CPU 0.26 s  wall 2.05 s
 ----------------------------------------------------------------
             Standard Nuclear Orientation (Angstroms)
    I     Atom           X                Y                Z
 ----------------------------------------------------------------
    1      I       0.5776531688    -0.0189116749    -0.0000000000
    2      N      -1.5831818045     0.5571059269     0.0000000000
    3      N      -2.3200370910    -0.4097775805    -0.0000000000
    4      H      -3.2860856790    -0.0289796569    -0.0000000000
 ----------------------------------------------------------------
 Nuclear Repulsion Energy =   189.1471048468 hartrees
 There are       34 alpha and       34 beta electrons

                       Distance Matrix (Angstroms)
             I (  1)   N (  2)   N (  3)
   N (  2)  2.236292
   N (  3)  2.923933  1.215656
   H (  4)  3.863752  1.800938  1.038392

 Requested basis set is 6-311++G(d,p)
 There are 41 shells and 113 basis functions
 A cutoff of  1.0D-14 yielded    789 shell pairs
 There are      6244 function pairs (      7072 Cartesian)
 Smallest overlap matrix eigenvalue = 2.46E-04
 Guess MOs from SCF MO coefficient file

 -----------------------------------------------------------------------
  General SCF calculation program by
  Eric Jon Sundstrom, Paul Horn, Yuezhi Mao, Dmitri Zuev, Alec White,
  David Stuck, Shaama M.S., Shane Yost, Joonho Lee, David Small,
  Daniel Levine, Susi Lehtola, Hugh Burton, Evgeny Epifanovsky
 -----------------------------------------------------------------------
 Hartree-Fock
 using 4 threads for integral computing
 -------------------------------------------------------
 OpenMP Integral computing Module                
 Release: version 2.0, May 2017, Q-Chem Inc. Pleasanton 
 -------------------------------------------------------
 A restricted SCF calculation will be
 performed using DIIS
 SCF converges when DIIS error is below 1.0e-08
 ---------------------------------------
  Cycle       Energy         DIIS error
 ---------------------------------------
    1   -7026.2366681503      2.72e-05  
    2   -7026.2366694923      7.50e-06  
    3   -7026.2366696556      4.77e-06  
    4   -7026.2366697014      1.66e-06  
    5   -7026.2366697183      8.25e-07  
    6   -7026.2366697248      4.15e-07  
    7   -7026.2366697267      1.58e-07  
    8   -7026.2366697269      7.18e-08  
    9   -7026.2366697269      4.11e-08  
   10   -7026.2366697269      1.55e-08  
   11   -7026.2366697270      4.29e-09  Convergence criterion met
 ---------------------------------------
 SCF time:   CPU 5.96s  wall 5.00s 
 SCF   energy in the final basis set =    -7026.2366697270
 Total energy in the final basis set =    -7026.2366697270


 ------------------------------------------------------------------------------

   CCMAN2: suite of methods based on coupled cluster
           and equation of motion theories.

   Components:
   * libvmm-1.3-trunk
     by Evgeny Epifanovsky, Ilya Kaliman.
   * libtensor-2.5-trunk
     by Evgeny Epifanovsky, Michael Wormit, Dmitry Zuev, Sam Manzer, 
        Ilya Kaliman.
   * libcc-2.5-trunk
     by Evgeny Epifanovsky, Arik Landau, Tomasz Kus, Kirill Khistyaev, 
        Dmitry Zuev, Prashant Manohar, Xintian Feng, Anna Krylov, 
        Matthew Goldey, Alec White, Thomas Jagau, Kaushik Nanda, 
        Anastasia Gunina, Alexander Kunitsa, Joonho Lee.

   CCMAN original authors:
   Anna I. Krylov, C. David Sherrill, Steven R. Gwaltney,
   Edward F. C. Byrd (2000)
   Sergey V. Levchenko, Lyudmila V. Slipchenko, Tao Wang,
   Ana-Maria C. Cristian (2003)
   Piotr A. Pieniazek, C. Melania Oana, Evgeny Epifanovsky (2007)
   Prashant Manohar (2009)

 ------------------------------------------------------------------------------


 Allocating and initializing 3808MB of RAM...
 Calculation will run on 4 cores.


 Alpha MOs, Restricted
 -- Occupied --                  
******* -180.87 -169.68 -169.68 -169.68  -37.93  -33.11  -33.11
  1 A     2 A     3 A     4 A     5 A     6 A     7 A     8 A                  
-33.109 -24.299 -24.297 -24.297 -24.292 -24.292 -15.719 -15.677
  9 A    10 A    11 A    12 A    13 A    14 A    15 A    16 A                  
 -7.242  -5.476  -5.464  -5.463  -2.399  -2.394  -2.394  -2.380
 17 A    18 A    19 A    20 A    21 A    22 A    23 A    24 A                  
 -2.380  -1.421  -0.948  -0.812  -0.706  -0.619  -0.582  -0.387
 25 A    26 A    27 A    28 A    29 A    30 A    31 A    32 A                  
 -0.376  -0.373
 33 A    34 A                                                                  
 -- Virtual --                   
  0.025   0.042   0.076   0.147   0.170   0.179   0.215   0.224
 35 A    36 A    37 A    38 A    39 A    40 A    41 A    42 A                  
  0.233   0.246   0.268   0.303   0.334   0.338   0.349   0.553
 43 A    44 A    45 A    46 A    47 A    48 A    49 A    50 A                  
  0.577   0.589   0.607   0.613   0.645   0.728   0.797   0.888
 51 A    52 A    53 A    54 A    55 A    56 A    57 A    58 A                  
  0.935   0.987   1.027   1.028   1.109   1.237   1.431   1.467
 59 A    60 A    61 A    62 A    63 A    64 A    65 A    66 A                  
  1.536   1.547   1.587   1.653   1.921   2.076   2.172   2.260
 67 A    68 A    69 A    70 A    71 A    72 A    73 A    74 A                  
  2.378   2.653   2.675   2.865   3.054   3.070   3.298   3.434
 75 A    76 A    77 A    78 A    79 A    80 A    81 A    82 A                  
  4.112   4.242   4.365   4.441   4.490   4.506   4.513   4.546
 83 A    84 A    85 A    86 A    87 A    88 A    89 A    90 A                  
  4.694   4.796   4.869   5.386   6.531   6.545   6.575  28.915
 91 A    92 A    93 A    94 A    95 A    96 A    97 A    98 A                  
 29.528  29.539  29.562  29.882  29.888  29.889  29.906  29.982
 99 A   100 A   101 A   102 A   103 A   104 A   105 A   106 A                  
 36.602  37.105 130.589 130.597 130.623 154.3081912.227
107 A   108 A   109 A   110 A   111 A   112 A   113 A                          

 Beta MOs, Restricted
 -- Occupied --                  
******* -180.87 -169.68 -169.68 -169.68  -37.93  -33.11  -33.11
  1 A     2 A     3 A     4 A     5 A     6 A     7 A     8 A                  
-33.109 -24.299 -24.297 -24.297 -24.292 -24.292 -15.719 -15.677
  9 A    10 A    11 A    12 A    13 A    14 A    15 A    16 A                  
 -7.242  -5.476  -5.464  -5.463  -2.399  -2.394  -2.394  -2.380
 17 A    18 A    19 A    20 A    21 A    22 A    23 A    24 A                  
 -2.380  -1.421  -0.948  -0.812  -0.706  -0.619  -0.582  -0.387
 25 A    26 A    27 A    28 A    29 A    30 A    31 A    32 A                  
 -0.376  -0.373
 33 A    34 A                                                                  
 -- Virtual --                   
  0.025   0.042   0.076   0.147   0.170   0.179   0.215   0.224
 35 A    36 A    37 A    38 A    39 A    40 A    41 A    42 A                  
  0.233   0.246   0.268   0.303   0.334   0.338   0.349   0.553
 43 A    44 A    45 A    46 A    47 A    48 A    49 A    50 A                  
  0.577   0.589   0.607   0.613   0.645   0.728   0.797   0.888
 51 A    52 A    53 A    54 A    55 A    56 A    57 A    58 A                  
  0.935   0.987   1.027   1.028   1.109   1.237   1.431   1.467
 59 A    60 A    61 A    62 A    63 A    64 A    65 A    66 A                  
  1.536   1.547   1.587   1.653   1.921   2.076   2.172   2.260
 67 A    68 A    69 A    70 A    71 A    72 A    73 A    74 A                  
  2.378   2.653   2.675   2.865   3.054   3.070   3.298   3.434
 75 A    76 A    77 A    78 A    79 A    80 A    81 A    82 A                  
  4.112   4.242   4.365   4.441   4.490   4.506   4.513   4.546
 83 A    84 A    85 A    86 A    87 A    88 A    89 A    90 A                  
  4.694   4.796   4.869   5.386   6.531   6.545   6.575  28.915
 91 A    92 A    93 A    94 A    95 A    96 A    97 A    98 A                  
 29.528  29.539  29.562  29.882  29.888  29.889  29.906  29.982
 99 A   100 A   101 A   102 A   103 A   104 A   105 A   106 A                  
 36.602  37.105 130.589 130.597 130.623 154.3081912.227
107 A   108 A   109 A   110 A   111 A   112 A   113 A                          

 Occupation and symmetry of molecular orbitals

 Point group: C1 (1 irreducible representation).

                           A     All 
 -------------------------------------
 All molecular orbitals:
  - Alpha                  113   113 
  - Beta                   113   113 
 -------------------------------------
 Alpha orbitals:
  - Frozen occupied        20    20  
  - Active occupied        14    14  
  - Active virtual         79    79  
  - Frozen virtual         0     0   
 -------------------------------------
 Beta orbitals:
  - Frozen occupied        20    20  
  - Active occupied        14    14  
  - Active virtual         79    79  
  - Frozen virtual         0     0   
 -------------------------------------

 Import integrals:   CPU 0.00 s  wall 0.00 s

 Import integrals:   CPU 27.84 s  wall 27.43 s

 MP2 amplitudes:   CPU 0.07 s  wall 0.30 s

Running a double precision version
           CCSD T amplitudes will be solved using DIIS.

           Start     Size      MaxIter   EConv     TConv     
           3         7         100       1.00e-07  1.00e-05  
 ------------------------------------------------------------------------------
           Energy (a.u.)   Ediff      Tdiff       Comment
 ------------------------------------------------------------------------------
         -7026.80117678                           
     1   -7026.78785153   1.33e-02   7.14e-01     
     2   -7026.80794087   2.01e-02   9.45e-02     
     3   -7026.80746464   4.76e-04   4.33e-02     
     4   -7026.80976883   2.30e-03   1.24e-02     Switched to DIIS steps.
     5   -7026.81062784   8.59e-04   1.23e-02     
     6   -7026.81068837   6.05e-05   2.44e-03     
     7   -7026.81070401   1.56e-05   1.59e-03     
     8   -7026.81071723   1.32e-05   7.15e-04     
     9   -7026.81072185   4.62e-06   4.40e-04     
    10   -7026.81072146   3.88e-07   1.09e-04     
    11   -7026.81072150   3.71e-08   5.28e-05     
    12   -7026.81072138   1.27e-07   2.27e-05     
    13   -7026.81072138   5.04e-09   6.10e-06     
 ------------------------------------------------------------------------------
         -7026.81072138                           CCSD T converged.

End of double precision
 SCF energy                 = -7026.23666973
 MP2 energy                 = -7026.80117678
 CCSD correlation energy     =    -0.57405165
 CCSD total energy           = -7026.81072138

 CCSD  T1^2 = 0.0121  T2^2 = 0.2246  Leading amplitudes:

 Amplitude    Orbitals with energies
  0.0309       32 (A) A                  ->    35 (A) A                   
              -0.3873                          0.0252                     
  0.0309       32 (A) B                  ->    35 (A) B                   
              -0.3873                          0.0252                     
 -0.0285       33 (A) A                  ->    37 (A) A                   
              -0.3759                          0.0761                     
 -0.0285       33 (A) B                  ->    37 (A) B                   
              -0.3759                          0.0761                     

 Amplitude    Orbitals with energies
 -0.1056       31 (A) A      31 (A) B    ->    37 (A) A      37 (A) B     
              -0.5820       -0.5820            0.0761        0.0761       
  0.1056       31 (A) A      31 (A) B    ->    37 (A) B      37 (A) A     
              -0.5820       -0.5820            0.0761        0.0761       
  0.1056       31 (A) B      31 (A) A    ->    37 (A) A      37 (A) B     
              -0.5820       -0.5820            0.0761        0.0761       
 -0.1056       31 (A) B      31 (A) A    ->    37 (A) B      37 (A) A     
              -0.5820       -0.5820            0.0761        0.0761       

 Computing CCSD intemediates for later calculations in double precision
 Finished.

Running a double precision version
           CCSD Lambda amplitudes will be solved using DIIS.
           Start     Size      MaxIter   EConv     LConv     
           3         7         100       1.00e-07  1.00e-05  
 ------------------------------------------------------------------------------
            Enorm      Ldiff       Comment
 ------------------------------------------------------------------------------
     1     5.15e-02   4.10e-02     
     2     1.14e-02   3.44e-03     
     3     5.14e-03   2.33e-03     
     4     3.20e-03   9.97e-04     Switched to DIIS steps.
     5     1.42e-03   7.95e-04     
     6     8.45e-04   2.96e-04     
     7     3.23e-04   1.25e-04     
     8     1.16e-04   7.85e-06     
     9     3.25e-05   5.48e-06     
    10     1.27e-05   1.72e-06     
    11     4.72e-06   3.96e-07     
    12     2.08e-06   2.01e-07     
    13     1.02e-06   1.65e-07     
    14     5.56e-07   3.66e-08     
    15     3.63e-07   4.68e-08     
    16     1.72e-07   2.27e-08     
    17     8.35e-08   3.81e-09     
 ------------------------------------------------------------------------------
                                   CCSD Lambda converged.

 Computing density matrices in double precision...
           Orbital response amplitudes will be solved using DIIS.
           Start     Size      MaxIter   EConv     LConv     
           3         7         100       1.00e-06  1.00e-06  
 ------------------------------------------------------------------------------
            Enorm      Ldiff       Comment
 ------------------------------------------------------------------------------
     1     8.12e-02   8.00e-03     
     2     1.13e-01   3.50e-02     
     3     2.15e-01   6.04e-02     
     4     1.26e-02   1.16e-01     Switched to DIIS steps.
     5     2.04e-03   1.55e-03     
     6     9.62e-04   5.51e-05     
     7     3.69e-04   1.44e-04     
     8     1.68e-04   2.61e-05     
     9     2.77e-05   2.36e-06     
    10     9.49e-06   6.25e-07     
    11     3.08e-06   1.52e-06     
    12     7.10e-07   6.97e-08     
 ------------------------------------------------------------------------------
                                   Orbital response converged.

 Computing density matrices... Done.
 CCSD calculation:   CPU 744.31 s  wall 266.34 s

Current path: /canmo/ccsd/grad/
/g1_bb_aa
/g1_bb_bb
/g1_o1o1
/g1_o1o2
/g1_o1v1
/g1_o2v1
/g1_v1v1
/g1p_bb_aa
/g1p_bb_bb
/g1s_bb_aa
/g1s_bb_bb
/g2_o1o1o1o1
/g2_o1o1o1v1
/g2_o1o1v1v1
/g2_o1v1o1v1
/g2_o1v1v1v1
/g2_v1v1v1v1
/w_bb_aa
/w_bb_bb
 Transferring MO TPDM to AO TPDM
 Transferring g2_o1o1o1o1
 Transferring g2_o1o1o1v1
 Transferring g2_o1o1v1v1
 Transferring g2_o1v1o1v1
 Transferring g2_o1v1v1v1
 Transferring g2_v1v1v1v1
 Adding separable TPDM
 Computing TPDM gradient
 --------------------------------------------------------
 2e gradient
  Atom          X               Y               Z
 --------------------------------------------------------
    1        -32.549658        3.760959        0.000001  
    2         11.811967      -18.413407       -0.000003  
    3         15.740039       15.753760        0.000001  
    4          4.997652       -1.101312        0.000000  
 --------------------------------------------------------
 --------------------------------------------------------
 Final gradient
  Atom          X               Y               Z
 --------------------------------------------------------
    1        -32.549658        3.760959        0.000001  
    2         11.811967      -18.413407       -0.000003  
    3         15.740039       15.753760        0.000001  
    4          4.997652       -1.101312        0.000000  
 --------------------------------------------------------
 Analytic gradient from two-electron contribution:   CPU 382.37 s  wall 253.99 s

 Total ccman2 time:   CPU 1158.28 s  wall 566.96 s


 --------------------------------------------------------------

                    Orbital Energies (a.u.)
 --------------------------------------------------------------

 Alpha MOs
 -- Occupied --
*******-180.872-169.679-169.678-169.678 -37.926 -33.114 -33.109
-33.109 -24.299 -24.297 -24.297 -24.292 -24.292 -15.719 -15.677
 -7.242  -5.476  -5.464  -5.463  -2.399  -2.394  -2.394  -2.380
 -2.380  -1.421  -0.948  -0.812  -0.706  -0.619  -0.582  -0.387
 -0.376  -0.373
 -- Virtual --
  0.025   0.042   0.076   0.147   0.170   0.179   0.215   0.224
  0.233   0.246   0.268   0.303   0.334   0.338   0.349   0.553
  0.577   0.589   0.607   0.613   0.645   0.728   0.797   0.888
  0.935   0.987   1.027   1.028   1.109   1.237   1.431   1.467
  1.536   1.547   1.587   1.653   1.921   2.076   2.172   2.260
  2.378   2.653   2.675   2.865   3.054   3.070   3.298   3.434
  4.112   4.242   4.365   4.441   4.490   4.506   4.513   4.546
  4.694   4.796   4.869   5.386   6.531   6.545   6.575  28.915
 29.528  29.539  29.562  29.882  29.888  29.889  29.906  29.982
 36.602  37.105 130.589 130.597 130.623 154.3081912.227
 --------------------------------------------------------------

          Ground-State Mulliken Net Atomic Charges

     Atom                 Charge (a.u.)
  ----------------------------------------
      1 I                     0.012479
      2 N                    -0.018564
      3 N                    -0.222259
      4 H                     0.228344
  ----------------------------------------
  Sum of atomic charges =     0.000000

 -----------------------------------------------------------------
                    Cartesian Multipole Moments
 -----------------------------------------------------------------
    Charge (ESU x 10^10)
                 0.0000
    Dipole Moment (Debye)
         X      -2.0644      Y       0.1925      Z       0.0000
       Tot       2.0734
    Quadrupole Moments (Debye-Ang)
        XX     -29.5245     XY      -1.5405     YY     -43.4702
        XZ       0.0000     YZ      -0.0000     ZZ     -40.8349
    Octopole Moments (Debye-Ang^2)
       XXX     -11.8668    XXY       1.2793    XYY      10.7859
       YYY      -0.4419    XXZ       0.0000    XYZ      -0.0000
       YYZ      -0.0000    XZZ       5.1725    YZZ      -0.0531
       ZZZ      -0.0000
    Hexadecapole Moments (Debye-Ang^3)
      XXXX    -258.0429   XXXY     -10.4849   XXYY     -88.3530
      XYYY      -2.1943   YYYY     -75.8764   XXXZ       0.0000
      XXYZ      -0.0000   XYYZ       0.0000   YYYZ      -0.0000
      XXZZ     -74.4134   XYZZ      -0.6824   YYZZ     -21.0173
      XZZZ       0.0000   YZZZ      -0.0000   ZZZZ     -53.3683
 -----------------------------------------------------------------
 DrvMan completing analytic gradient of the correlated energy
 Correlated dipole moment
            1
    1  -0.8122027
    2   0.0757459
    3   0.0000000
 Energy read as -7026.810721380
 Full Analytical Gradient: (in a.u., or Hartree/Bohr)
             1             2             3             4
    1   -0.00011382   -0.00048894    0.00119570   -0.00059293
    2   -0.00002274   -0.00055579    0.00030280    0.00027574
    3   -0.00000001    0.00000002    0.00000000   -0.00000001
 Gradient time:  CPU 0.31 s  wall 2.18 s
 ----------------------------------------------------------------
             Standard Nuclear Orientation (Angstroms)
    I     Atom           X                Y                Z
 ----------------------------------------------------------------
    1      I       0.5776531688    -0.0189116749    -0.0000000000
    2      N      -1.5831818045     0.5571059269     0.0000000000
    3      N      -2.3220370910    -0.4097775805    -0.0000000000
    4      H      -3.2860856790    -0.0289796569    -0.0000000000
 ----------------------------------------------------------------
 Nuclear Repulsion Energy =   189.0867555825 hartrees
 There are       34 alpha and       34 beta electrons

                       Distance Matrix (Angstroms)
             I (  1)   N (  2)   N (  3)
   N (  2)  2.236292
   N (  3)  2.925915  1.216869
   H (  4)  3.863752  1.800938  1.036531

 Requested basis set is 6-311++G(d,p)
 There are 41 shells and 113 basis functions
 A cutoff of  1.0D-14 yielded    789 shell pairs
 There are      6244 function pairs (      7072 Cartesian)
 Smallest overlap matrix eigenvalue = 2.48E-04
 Guess MOs from SCF MO coefficient file

 -----------------------------------------------------------------------
  General SCF calculation program by
  Eric Jon Sundstrom, Paul Horn, Yuezhi Mao, Dmitri Zuev, Alec White,
  David Stuck, Shaama M.S., Shane Yost, Joonho Lee, David Small,
  Daniel Levine, Susi Lehtola, Hugh Burton, Evgeny Epifanovsky
 -----------------------------------------------------------------------
 Hartree-Fock
 using 4 threads for integral computing
 -------------------------------------------------------
 OpenMP Integral computing Module                
 Release: version 2.0, May 2017, Q-Chem Inc. Pleasanton 
 -------------------------------------------------------
 A restricted SCF calculation will be
 performed using DIIS
 SCF converges when DIIS error is below 1.0e-08
 ---------------------------------------
  Cycle       Energy         DIIS error
 ---------------------------------------
    1   -7026.2365753746      4.43e-05  
    2   -7026.2365784111      1.18e-05  
    3   -7026.2365786774      8.08e-06  
    4   -7026.2365787767      1.80e-06  
    5   -7026.2365787905      6.69e-07  
    6   -7026.2365787928      2.97e-07  
    7   -7026.2365787935      9.85e-08  
    8   -7026.2365787934      3.79e-08  
    9   -7026.2365787935      1.79e-08  
   10   -7026.2365787935      4.74e-09  Convergence criterion met
 ---------------------------------------
 SCF time:   CPU 5.43s  wall 4.00s 
 SCF   energy in the final basis set =    -7026.2365787935
 Total energy in the final basis set =    -7026.2365787935


 ------------------------------------------------------------------------------

   CCMAN2: suite of methods based on coupled cluster
           and equation of motion theories.

   Components:
   * libvmm-1.3-trunk
     by Evgeny Epifanovsky, Ilya Kaliman.
   * libtensor-2.5-trunk
     by Evgeny Epifanovsky, Michael Wormit, Dmitry Zuev, Sam Manzer, 
        Ilya Kaliman.
   * libcc-2.5-trunk
     by Evgeny Epifanovsky, Arik Landau, Tomasz Kus, Kirill Khistyaev, 
        Dmitry Zuev, Prashant Manohar, Xintian Feng, Anna Krylov, 
        Matthew Goldey, Alec White, Thomas Jagau, Kaushik Nanda, 
        Anastasia Gunina, Alexander Kunitsa, Joonho Lee.

   CCMAN original authors:
   Anna I. Krylov, C. David Sherrill, Steven R. Gwaltney,
   Edward F. C. Byrd (2000)
   Sergey V. Levchenko, Lyudmila V. Slipchenko, Tao Wang,
   Ana-Maria C. Cristian (2003)
   Piotr A. Pieniazek, C. Melania Oana, Evgeny Epifanovsky (2007)
   Prashant Manohar (2009)

 ------------------------------------------------------------------------------


 Allocating and initializing 3808MB of RAM...
 Calculation will run on 4 cores.


 Alpha MOs, Restricted
 -- Occupied --                  
******* -180.87 -169.68 -169.68 -169.68  -37.93  -33.11  -33.11
  1 A     2 A     3 A     4 A     5 A     6 A     7 A     8 A                  
-33.109 -24.299 -24.297 -24.297 -24.292 -24.292 -15.719 -15.677
  9 A    10 A    11 A    12 A    13 A    14 A    15 A    16 A                  
 -7.242  -5.476  -5.464  -5.464  -2.400  -2.394  -2.394  -2.380
 17 A    18 A    19 A    20 A    21 A    22 A    23 A    24 A                  
 -2.380  -1.420  -0.948  -0.812  -0.706  -0.618  -0.581  -0.388
 25 A    26 A    27 A    28 A    29 A    30 A    31 A    32 A                  
 -0.376  -0.373
 33 A    34 A                                                                  
 -- Virtual --                   
  0.025   0.042   0.076   0.147   0.170   0.179   0.215   0.224
 35 A    36 A    37 A    38 A    39 A    40 A    41 A    42 A                  
  0.233   0.246   0.268   0.303   0.334   0.338   0.349   0.552
 43 A    44 A    45 A    46 A    47 A    48 A    49 A    50 A                  
  0.577   0.589   0.607   0.613   0.645   0.729   0.797   0.888
 51 A    52 A    53 A    54 A    55 A    56 A    57 A    58 A                  
  0.935   0.987   1.027   1.028   1.108   1.237   1.431   1.467
 59 A    60 A    61 A    62 A    63 A    64 A    65 A    66 A                  
  1.536   1.547   1.587   1.653   1.921   2.078   2.173   2.261
 67 A    68 A    69 A    70 A    71 A    72 A    73 A    74 A                  
  2.378   2.654   2.674   2.864   3.053   3.070   3.298   3.434
 75 A    76 A    77 A    78 A    79 A    80 A    81 A    82 A                  
  4.112   4.242   4.364   4.439   4.490   4.506   4.512   4.545
 83 A    84 A    85 A    86 A    87 A    88 A    89 A    90 A                  
  4.694   4.796   4.870   5.389   6.531   6.545   6.575  28.915
 91 A    92 A    93 A    94 A    95 A    96 A    97 A    98 A                  
 29.528  29.539  29.562  29.881  29.888  29.888  29.905  29.982
 99 A   100 A   101 A   102 A   103 A   104 A   105 A   106 A                  
 36.603  37.101 130.589 130.597 130.622 154.3081912.227
107 A   108 A   109 A   110 A   111 A   112 A   113 A                          

 Beta MOs, Restricted
 -- Occupied --                  
******* -180.87 -169.68 -169.68 -169.68  -37.93  -33.11  -33.11
  1 A     2 A     3 A     4 A     5 A     6 A     7 A     8 A                  
-33.109 -24.299 -24.297 -24.297 -24.292 -24.292 -15.719 -15.677
  9 A    10 A    11 A    12 A    13 A    14 A    15 A    16 A                  
 -7.242  -5.476  -5.464  -5.464  -2.400  -2.394  -2.394  -2.380
 17 A    18 A    19 A    20 A    21 A    22 A    23 A    24 A                  
 -2.380  -1.420  -0.948  -0.812  -0.706  -0.618  -0.581  -0.388
 25 A    26 A    27 A    28 A    29 A    30 A    31 A    32 A                  
 -0.376  -0.373
 33 A    34 A                                                                  
 -- Virtual --                   
  0.025   0.042   0.076   0.147   0.170   0.179   0.215   0.224
 35 A    36 A    37 A    38 A    39 A    40 A    41 A    42 A                  
  0.233   0.246   0.268   0.303   0.334   0.338   0.349   0.552
 43 A    44 A    45 A    46 A    47 A    48 A    49 A    50 A                  
  0.577   0.589   0.607   0.613   0.645   0.729   0.797   0.888
 51 A    52 A    53 A    54 A    55 A    56 A    57 A    58 A                  
  0.935   0.987   1.027   1.028   1.108   1.237   1.431   1.467
 59 A    60 A    61 A    62 A    63 A    64 A    65 A    66 A                  
  1.536   1.547   1.587   1.653   1.921   2.078   2.173   2.261
 67 A    68 A    69 A    70 A    71 A    72 A    73 A    74 A                  
  2.378   2.654   2.674   2.864   3.053   3.070   3.298   3.434
 75 A    76 A    77 A    78 A    79 A    80 A    81 A    82 A                  
  4.112   4.242   4.364   4.439   4.490   4.506   4.512   4.545
 83 A    84 A    85 A    86 A    87 A    88 A    89 A    90 A                  
  4.694   4.796   4.870   5.389   6.531   6.545   6.575  28.915
 91 A    92 A    93 A    94 A    95 A    96 A    97 A    98 A                  
 29.528  29.539  29.562  29.881  29.888  29.888  29.905  29.982
 99 A   100 A   101 A   102 A   103 A   104 A   105 A   106 A                  
 36.603  37.101 130.589 130.597 130.622 154.3081912.227
107 A   108 A   109 A   110 A   111 A   112 A   113 A                          

 Occupation and symmetry of molecular orbitals

 Point group: C1 (1 irreducible representation).

                           A     All 
 -------------------------------------
 All molecular orbitals:
  - Alpha                  113   113 
  - Beta                   113   113 
 -------------------------------------
 Alpha orbitals:
  - Frozen occupied        20    20  
  - Active occupied        14    14  
  - Active virtual         79    79  
  - Frozen virtual         0     0   
 -------------------------------------
 Beta orbitals:
  - Frozen occupied        20    20  
  - Active occupied        14    14  
  - Active virtual         79    79  
  - Frozen virtual         0     0   
 -------------------------------------

 Import integrals:   CPU 0.00 s  wall 0.03 s

 Import integrals:   CPU 27.81 s  wall 37.53 s

 MP2 amplitudes:   CPU 0.07 s  wall 0.25 s

Running a double precision version
           CCSD T amplitudes will be solved using DIIS.

           Start     Size      MaxIter   EConv     TConv     
           3         7         100       1.00e-07  1.00e-05  
 ------------------------------------------------------------------------------
           Energy (a.u.)   Ediff      Tdiff       Comment
 ------------------------------------------------------------------------------
         -7026.80119715                           
     1   -7026.78781477   1.34e-02   7.14e-01     
     2   -7026.80794239   2.01e-02   9.46e-02     
     3   -7026.80745536   4.87e-04   4.34e-02     
     4   -7026.80976499   2.31e-03   1.24e-02     Switched to DIIS steps.
     5   -7026.81062687   8.62e-04   1.24e-02     
     6   -7026.81068782   6.09e-05   2.45e-03     
     7   -7026.81070366   1.58e-05   1.60e-03     
     8   -7026.81071700   1.33e-05   7.18e-04     
     9   -7026.81072166   4.66e-06   4.42e-04     
    10   -7026.81072127   3.95e-07   1.10e-04     
    11   -7026.81072131   3.96e-08   5.30e-05     
    12   -7026.81072118   1.28e-07   2.29e-05     
    13   -7026.81072118   5.47e-09   6.12e-06     
 ------------------------------------------------------------------------------
         -7026.81072118                           CCSD T converged.

End of double precision
 SCF energy                 = -7026.23657879
 MP2 energy                 = -7026.80119715
 CCSD correlation energy     =    -0.57414239
 CCSD total energy           = -7026.81072118

 CCSD  T1^2 = 0.0122  T2^2 = 0.2247  Leading amplitudes:

 Amplitude    Orbitals with energies
 -0.0311       32 (A) A                  ->    35 (A) A                   
              -0.3876                          0.0252                     
 -0.0311       32 (A) B                  ->    35 (A) B                   
              -0.3876                          0.0252                     
 -0.0286       33 (A) A                  ->    37 (A) A                   
              -0.3760                          0.0758                     
 -0.0286       33 (A) B                  ->    37 (A) B                   
              -0.3760                          0.0758                     

 Amplitude    Orbitals with energies
 -0.1059       31 (A) A      31 (A) B    ->    37 (A) A      37 (A) B     
              -0.5814       -0.5814            0.0758        0.0758       
  0.1059       31 (A) A      31 (A) B    ->    37 (A) B      37 (A) A     
              -0.5814       -0.5814            0.0758        0.0758       
  0.1059       31 (A) B      31 (A) A    ->    37 (A) A      37 (A) B     
              -0.5814       -0.5814            0.0758        0.0758       
 -0.1059       31 (A) B      31 (A) A    ->    37 (A) B      37 (A) A     
              -0.5814       -0.5814            0.0758        0.0758       

 Computing CCSD intemediates for later calculations in double precision
 Finished.

Running a double precision version
           CCSD Lambda amplitudes will be solved using DIIS.
           Start     Size      MaxIter   EConv     LConv     
           3         7         100       1.00e-07  1.00e-05  
 ------------------------------------------------------------------------------
            Enorm      Ldiff       Comment
 ------------------------------------------------------------------------------
     1     5.16e-02   4.10e-02     
     2     1.14e-02   3.45e-03     
     3     5.15e-03   2.34e-03     
     4     3.20e-03   1.00e-03     Switched to DIIS steps.
     5     1.43e-03   7.98e-04     
     6     8.47e-04   2.98e-04     
     7     3.24e-04   1.26e-04     
     8     1.17e-04   8.01e-06     
     9     3.26e-05   5.47e-06     
    10     1.27e-05   1.73e-06     
    11     4.71e-06   4.00e-07     
    12     2.04e-06   2.04e-07     
    13     9.83e-07   1.67e-07     
    14     5.29e-07   3.75e-08     
    15     3.48e-07   4.71e-08     
    16     1.68e-07   2.41e-08     
    17     8.21e-08   5.10e-09     
 ------------------------------------------------------------------------------
                                   CCSD Lambda converged.

 Computing density matrices in double precision...
           Orbital response amplitudes will be solved using DIIS.
           Start     Size      MaxIter   EConv     LConv     
           3         7         100       1.00e-06  1.00e-06  
 ------------------------------------------------------------------------------
            Enorm      Ldiff       Comment
 ------------------------------------------------------------------------------
     1     8.13e-02   7.96e-03     
     2     1.13e-01   3.52e-02     
     3     2.16e-01   6.08e-02     
     4     1.26e-02   1.17e-01     Switched to DIIS steps.
     5     2.06e-03   1.54e-03     
     6     9.78e-04   6.26e-05     
     7     3.69e-04   1.46e-04     
     8     1.68e-04   2.55e-05     
     9     2.79e-05   2.49e-06     
    10     9.57e-06   6.25e-07     
    11     3.11e-06   1.53e-06     
    12     7.15e-07   7.11e-08     
 ------------------------------------------------------------------------------
                                   Orbital response converged.

 Computing density matrices... Done.
 CCSD calculation:   CPU 740.59 s  wall 267.68 s

Current path: /canmo/ccsd/grad/
/g1_bb_aa
/g1_bb_bb
/g1_o1o1
/g1_o1o2
/g1_o1v1
/g1_o2v1
/g1_v1v1
/g1p_bb_aa
/g1p_bb_bb
/g1s_bb_aa
/g1s_bb_bb
/g2_o1o1o1o1
/g2_o1o1o1v1
/g2_o1o1v1v1
/g2_o1v1o1v1
/g2_o1v1v1v1
/g2_v1v1v1v1
/w_bb_aa
/w_bb_bb
 Transferring MO TPDM to AO TPDM
 Transferring g2_o1o1o1o1
 Transferring g2_o1o1o1v1
 Transferring g2_o1o1v1v1
 Transferring g2_o1v1o1v1
 Transferring g2_o1v1v1v1
 Transferring g2_v1v1v1v1
 Adding separable TPDM
 Computing TPDM gradient
 --------------------------------------------------------
 2e gradient
  Atom          X               Y               Z
 --------------------------------------------------------
    1        -32.546292        3.760363        0.000000  
    2         11.799495      -18.381759       -0.000000  
    3         15.743737       15.721741       -0.000000  
    4          5.003060       -1.100345        0.000000  
 --------------------------------------------------------
 --------------------------------------------------------
 Final gradient
  Atom          X               Y               Z
 --------------------------------------------------------
    1        -32.546292        3.760363        0.000000  
    2         11.799495      -18.381759       -0.000000  
    3         15.743737       15.721741       -0.000000  
    4          5.003060       -1.100345        0.000000  
 --------------------------------------------------------
 Analytic gradient from two-electron contribution:   CPU 384.28 s  wall 259.07 s

 Total ccman2 time:   CPU 1156.52 s  wall 579.76 s


 --------------------------------------------------------------

                    Orbital Energies (a.u.)
 --------------------------------------------------------------

 Alpha MOs
 -- Occupied --
*******-180.872-169.679-169.678-169.678 -37.926 -33.115 -33.109
-33.109 -24.299 -24.297 -24.297 -24.292 -24.292 -15.719 -15.677
 -7.242  -5.476  -5.464  -5.464  -2.400  -2.394  -2.394  -2.380
 -2.380  -1.420  -0.948  -0.812  -0.706  -0.618  -0.581  -0.388
 -0.376  -0.373
 -- Virtual --
  0.025   0.042   0.076   0.147   0.170   0.179   0.215   0.224
  0.233   0.246   0.268   0.303   0.334   0.338   0.349   0.552
  0.577   0.589   0.607   0.613   0.645   0.729   0.797   0.888
  0.935   0.987   1.027   1.028   1.108   1.237   1.431   1.467
  1.536   1.547   1.587   1.653   1.921   2.078   2.173   2.261
  2.378   2.654   2.674   2.864   3.053   3.070   3.298   3.434
  4.112   4.242   4.364   4.439   4.490   4.506   4.512   4.545
  4.694   4.796   4.870   5.389   6.531   6.545   6.575  28.915
 29.528  29.539  29.562  29.881  29.888  29.888  29.905  29.982
 36.603  37.101 130.589 130.597 130.622 154.3081912.227
 --------------------------------------------------------------

          Ground-State Mulliken Net Atomic Charges

     Atom                 Charge (a.u.)
  ----------------------------------------
      1 I                     0.013146
      2 N                    -0.018887
      3 N                    -0.222886
      4 H                     0.228627
  ----------------------------------------
  Sum of atomic charges =    -0.000000

 -----------------------------------------------------------------
                    Cartesian Multipole Moments
 -----------------------------------------------------------------
    Charge (ESU x 10^10)
                 0.0000
    Dipole Moment (Debye)
         X      -2.0568      Y       0.1939      Z       0.0000
       Tot       2.0659
    Quadrupole Moments (Debye-Ang)
        XX     -29.5268     XY      -1.5435     YY     -43.4735
        XZ       0.0000     YZ      -0.0000     ZZ     -40.8347
    Octopole Moments (Debye-Ang^2)
       XXX     -11.8245    XXY       1.2961    XYY      10.8082
       YYY      -0.4396    XXZ       0.0000    XYZ       0.0000
       YYZ       0.0000    XZZ       5.1889    YZZ      -0.0528
       ZZZ       0.0000
    Hexadecapole Moments (Debye-Ang^3)
      XXXX    -258.1942   XXXY     -10.5331   XXYY     -88.4244
      XYYY      -2.2152   YYYY     -75.8875   XXXZ       0.0000
      XXYZ      -0.0000   XYYZ      -0.0000   YYYZ      -0.0000
      XXZZ     -74.4579   XYZZ      -0.6874   YYZZ     -21.0186
      XZZZ       0.0000   YZZZ      -0.0000   ZZZZ     -53.3655
 -----------------------------------------------------------------
 DrvMan completing analytic gradient of the correlated energy
 Correlated dipole moment
            1
    1  -0.8091898
    2   0.0762980
    3   0.0000000
 Energy read as -7026.810721185
 Full Analytical Gradient: (in a.u., or Hartree/Bohr)
             1             2             3             4
    1    0.00010530    0.00065795   -0.00129679    0.00053355
    2    0.00003277    0.00065626   -0.00037597   -0.00031306
    3    0.00000000   -0.00000000    0.00000000   -0.00000000
 Gradient time:  CPU 0.29 s  wall 2.14 s
 ----------------------------------------------------------------
             Standard Nuclear Orientation (Angstroms)
    I     Atom           X                Y                Z
 ----------------------------------------------------------------
    1      I       0.5776531688    -0.0189116749    -0.0000000000
    2      N      -1.5831818045     0.5571059269     0.0000000000
    3      N      -2.3210370910    -0.4087775805    -0.0000000000
    4      H      -3.2860856790    -0.0289796569    -0.0000000000
 ----------------------------------------------------------------
 Nuclear Repulsion Energy =   189.1351852076 hartrees
 There are       34 alpha and       34 beta electrons

                       Distance Matrix (Angstroms)
             I (  1)   N (  2)   N (  3)
   N (  2)  2.236292
   N (  3)  2.924791  1.215468
   H (  4)  3.863752  1.800938  1.037095

 Requested basis set is 6-311++G(d,p)
 There are 41 shells and 113 basis functions
 A cutoff of  1.0D-14 yielded    789 shell pairs
 There are      6244 function pairs (      7072 Cartesian)
 Smallest overlap matrix eigenvalue = 2.46E-04
 Guess MOs from SCF MO coefficient file

 -----------------------------------------------------------------------
  General SCF calculation program by
  Eric Jon Sundstrom, Paul Horn, Yuezhi Mao, Dmitri Zuev, Alec White,
  David Stuck, Shaama M.S., Shane Yost, Joonho Lee, David Small,
  Daniel Levine, Susi Lehtola, Hugh Burton, Evgeny Epifanovsky
 -----------------------------------------------------------------------
 Hartree-Fock
 using 4 threads for integral computing
 -------------------------------------------------------
 OpenMP Integral computing Module                
 Release: version 2.0, May 2017, Q-Chem Inc. Pleasanton 
 -------------------------------------------------------
 A restricted SCF calculation will be
 performed using DIIS
 SCF converges when DIIS error is below 1.0e-08
 ---------------------------------------
  Cycle       Energy         DIIS error
 ---------------------------------------
    1   -7026.2367225258      3.54e-05  
    2   -7026.2367243253      9.44e-06  
    3   -7026.2367245197      6.08e-06  
    4   -7026.2367245847      1.68e-06  
    5   -7026.2367245961      8.78e-07  
    6   -7026.2367245996      3.69e-07  
    7   -7026.2367246005      1.48e-07  
    8   -7026.2367246006      4.81e-08  
    9   -7026.2367246006      1.37e-08  
   10   -7026.2367246007      3.53e-09  Convergence criterion met
 ---------------------------------------
 SCF time:   CPU 5.41s  wall 4.00s 
 SCF   energy in the final basis set =    -7026.2367246007
 Total energy in the final basis set =    -7026.2367246007


 ------------------------------------------------------------------------------

   CCMAN2: suite of methods based on coupled cluster
           and equation of motion theories.

   Components:
   * libvmm-1.3-trunk
     by Evgeny Epifanovsky, Ilya Kaliman.
   * libtensor-2.5-trunk
     by Evgeny Epifanovsky, Michael Wormit, Dmitry Zuev, Sam Manzer, 
        Ilya Kaliman.
   * libcc-2.5-trunk
     by Evgeny Epifanovsky, Arik Landau, Tomasz Kus, Kirill Khistyaev, 
        Dmitry Zuev, Prashant Manohar, Xintian Feng, Anna Krylov, 
        Matthew Goldey, Alec White, Thomas Jagau, Kaushik Nanda, 
        Anastasia Gunina, Alexander Kunitsa, Joonho Lee.

   CCMAN original authors:
[truncated: 163,987 more chars]
