# Supplementary material for: Geometric and energetic data from ab initio calculations of haloethene, haloimine, halomethylenephosphine, haloiminophosphine, halodiazene, halodiphosphene and halocyclopropane
Source: Data Brief. 2019 Nov 2;27:104738. doi: 10.1016/j.dib.2019.104738 (PMC6861602; doi:10.1016/j.dib.2019.104738)
Supplement: Multimedia component 6 [file mmc6.zip › NN/CCSD/HENNFE.out]

Q-Chem Developer Version!
                  Welcome to Q-Chem
     A Quantum Leap Into The Future Of Chemistry


 Q-Chem 5.1, Q-Chem, Inc., Pleasanton, CA (2018)

 Yihan Shao,  Zhengting Gan,  E. Epifanovsky,  A. T. B. Gilbert,  M. Wormit,  
 J. Kussmann,  A. W. Lange,  A. Behn,  Jia Deng,  Xintian Feng,  D. Ghosh,  
 M. Goldey,  P. R. Horn,  L. D. Jacobson,  I. Kaliman,  T. Kus,  A. Landau,  
 Jie Liu,  E. I. Proynov,  R. M. Richard,  R. P. Steele,  E. J. Sundstrom,  
 H. L. Woodcock III,  P. M. Zimmerman,  D. Zuev,  B. Albrecht,  E. Alguire,  
 S. A. Baeppler,  D. Barton,  Z. Benda,  Y. A. Bernard,  E. J. Berquist,  
 K. B. Bravaya,  H. Burton,  D. Casanova,  Chun-Min Chang,  Yunqing Chen,  
 A. Chien,  K. D. Closser,  M. P. Coons,  S. Coriani,  S. Dasgupta,  
 A. L. Dempwolff,  M. Diedenhofen,  Hainam Do,  R. G. Edgar,  Po-Tung Fang,  
 S. Faraji,  S. Fatehi,  Qingguo Feng,  K. D. Fenk,  J. Fosso-Tande,  
 Qinghui Ge,  A. Ghysels,  G. Gidofalvi,  J. Gomes,  J. Gonthier,  A. Gunina,  
 D. Hait,  M. W. D. Hanson-Heine,  P. H. P. Harbach,  A. W. Hauser,  
 J. E. Herr,  E. G. Hohenstein,  Z. C. Holden,  Kerwin Hui,  B. C. Huynh,  
 T.-C. Jagau,  Hyunjun Ji,  B. Kaduk,  K. Khistyaev,  Jaehoon Kim,  
 P. Klunzinger,  K. Koh,  D. Kosenkov,  L. Koulias,  T. Kowalczyk,  
 C. M. Krauter,  A. Kunitsa,  Ka Un Lao,  A. Laurent,  K. V. Lawler,  
 Joonho Lee,  D. Lefrancois,  S. Lehtola,  D. S. Levine,  Yi-Pei Li,  
 You-Sheng Lin,  Fenglai Liu,  E. Livshits,  A. Luenser,  P. Manohar,  
 E. Mansoor,  S. F. Manzer,  Shan-Ping Mao,  Yuezhi Mao,  N. Mardirossian,  
 A. V. Marenich,  T. Markovich,  L. A. Martinez-Martinez,  S. A. Maurer,  
 N. J. Mayhall,  S. C. McKenzie,  J.-M. Mewes,  A. F. Morrison,  
 J. W. Mullinax,  K. Nanda,  T. S. Nguyen-Beck,  R. Olivares-Amaya,  
 J. A. Parkhill,  T. M. Perrine,  F. Plasser,  P. Pokhilko,  S. Prager,  
 A. Prociuk,  E. Ramos,  D. R. Rehn,  F. Rob,  M. Schneider,  N. Sergueev,  
 S. M. Sharada,  S. Sharma,  D. W. Small,  T. Stauch,  T. Stein,  
 Yu-Chuan Su,  A. J. W. Thom,  A. Tkatchenko,  T. Tsuchimochi,  N. M. Tubman,  
 L. Vogt,  M. L. Vidal,  O. Vydrov,  M. A. Watson,  J. Wenzel,  
 M. de Wergifosse,  T. A. Wesolowski,  A. White,  J. Witte,  A. Yamada,  
 Jun Yang,  K. Yao,  S. Yeganeh,  S. R. Yost,  Zhi-Qiang You,  A. Zech,  
 Igor Ying Zhang,  Xing Zhang,  Yan Zhao,  Ying Zhu,  B. R. Brooks,  
 G. K. L. Chan,  C. J. Cramer,  M. S. Gordon,  W. J. Hehre,  A. Klamt,  
 M. W. Schmidt,  C. D. Sherrill,  D. G. Truhlar,  A. Aspuru-Guzik,  R. Baer,  
 A. T. Bell,  N. A. Besley,  Jeng-Da Chai,  A. E. DePrince, III,  
 R. A. DiStasio Jr.,  A. Dreuw,  B. D. Dunietz,  T. R. Furlani,  
 Chao-Ping Hsu,  Yousung Jung,  Jing Kong,  D. S. Lambrecht,  WanZhen Liang,  
 C. Ochsenfeld,  V. A. Rassolov,  L. V. Slipchenko,  J. E. Subotnik,  
 T. Van Voorhis,  J. M. Herbert,  A. I. Krylov,  P. M. W. Gill,  M. Head-Gordon

 Contributors to earlier versions of Q-Chem not listed above: 
 R. D. Adamson,  B. Austin,  J. Baker,  G. J. O. Beran,  K. Brandhorst,  
 S. T. Brown,  E. F. C. Byrd,  A. K. Chakraborty,  C.-L. Cheng,  
 Siu Hung Chien,  D. M. Chipman,  D. L. Crittenden,  H. Dachsel,  
 R. J. Doerksen,  A. D. Dutoi,  L. Fusti-Molnar,  W. A. Goddard III,  
 A. Golubeva-Zadorozhnaya,  S. R. Gwaltney,  G. Hawkins,  A. Heyden,  
 S. Hirata,  G. Kedziora,  F. J. Keil,  C. Kelley,  Jihan Kim,  R. A. King,  
 R. Z. Khaliullin,  P. P. Korambath,  W. Kurlancheek,  A. M. Lee,  M. S. Lee,  
 S. V. Levchenko,  Ching Yeh Lin,  D. Liotard,  R. C. Lochan,  I. Lotan,  
 P. E. Maslen,  N. Nair,  D. P. O'Neill,  D. Neuhauser,  E. Neuscamman,  
 C. M. Oana,  R. Olson,  B. Peters,  R. Peverati,  P. A. Pieniazek,  
 Y. M. Rhee,  J. Ritchie,  M. A. Rohrdanz,  E. Rosta,  N. J. Russ,  
 H. F. Schaefer III,  N. E. Schultz,  N. Shenvi,  A. C. Simmonett,  A. Sodt,  
 D. Stuck,  K. S. Thanthiriwatte,  V. Vanovschi,  Tao Wang,  A. Warshel,  
 C. F. Williams,  Q. Wu,  X. Xu,  W. Zhang

 Please cite Q-Chem as follows:
 Y. Shao et al., Mol. Phys. 113, 184-215 (2015)
 DOI: 10.1080/00268976.2014.952696

 Q-Chem 5.1.1 for Intel X86 EM64T Linux

 Parts of Q-Chem use Armadillo 8.300.2 (Tropical Shenanigans).
 http://arma.sourceforge.net/

 Q-Chem begins on Wed Oct 31 06:17:07 2018  

Host: 
0

     Scratch files written to /scratch/taweetham/qchem32080//
Input Ideriv = 1
Curr. Ideriv = -1
Max.  Ideriv = 1

Checking the input file for inconsistencies... 	...done.

--------------------------------------------------------------
User input:
--------------------------------------------------------------
../CCSD/H=F_c.inp
$molecule
0 1
N 
N  1 1.183414
H  2 1.033269 1 115.694529
F  1 1.526354 2 110.547478 3 -0.000000 0
$end

$rem
   JOB_TYPE	OPTIMIZATION
   BASIS	6-311++G**
   METHOD	ccsd
   MEM_TOTAL	4000
   N_FROZEN_CORE      FC
$end

--------------------------------------------------------------
 ----------------------------------------------------------------
             Standard Nuclear Orientation (Angstroms)
    I     Atom           X                Y                Z
 ----------------------------------------------------------------
    1      N      -0.2116487618    -0.5749828145     0.0000000000
    2      N      -1.1118466336     0.1932049796    -0.0000000000
    3      H      -0.8482267641     1.1922792465    -0.0000000000
    4      F       1.1236327258     0.1644628442     0.0000000000
 ----------------------------------------------------------------
 Molecular Point Group                 Cs    NOp =  2
 Largest Abelian Subgroup              Cs    NOp =  2
 Nuclear Repulsion Energy =    66.3633492332 hartrees
 There are       12 alpha and       12 beta electrons
 Requested basis set is 6-311++G(d,p)
 There are 23 shells and 73 basis functions
 Total memory of 4000MB is distributed as follows: 
   QALLOC including MEM_STATIC uses 192MB
   MEM_STATIC is set to 192MB
   CCMAN JOB total memory use is  3808MB
 Warning: actual memory use might exceed 4000MB

 Total QAlloc Memory Limit    192 MB
 Mega-Array Size       188 MB
 MEM_STATIC part       192 MB
 A cutoff of  1.0D-14 yielded    275 shell pairs
 There are      2805 function pairs (      3045 Cartesian)

 -------------------------------------------------------
 OpenMP Integral Computing Module                       
 Release: version 1.0, May 2013, Q-Chem Inc. Pittsburgh 
 -------------------------------------------------------
 Integral Job Info:
 Integral job number is                      11
 Integral operator is                         1
 short-range coefficients                     0
 long-range coefficients              100000000
 Omega coefficients                           0
 if combine SR and LR in K                    0
 Integral screening is                        0
 Integral computing path is                   2
 max size of driver memory is            800000
 size of driver memory is                593474
 size of scratch memory is              2361544
 max col of scratch BK array               1296
 max len of scratch array in speh3          155
 max len of scratch index in speh4           18
 max int batch size is                      520
 min int batch size is                       52
 fixed nKL is                                52
 max L of basis functions is                  2
 order of int derivative is                   0
 number of shells is                         23
 number of basis is                          76
 number of cartesian basis is                76
 number of contracted shell pairs           275
 number of primitive shell pairs            928
 maxK2 (contraction) of shell pair           36
 max number of K2 of shell pair               1
 max number of CS2 of shell pair             45
 max number of PS2 of shell pair            162
 mem total for path MDJ                  511440
 -------------------------------------------------------
 Smallest overlap matrix eigenvalue = 2.12E-04

 Scale SEOQF with 1.000000e-01/1.000000e-01/1.000000e-01

 Standard Electronic Orientation quadrupole field applied
 Nucleus-field energy     =     0.0000000011 hartrees
 Guess from superposition of atomic densities
 Warning:  Energy on first SCF cycle will be non-variational
 SAD guess density has 24.000000 electrons

 -----------------------------------------------------------------------
  General SCF calculation program by
  Eric Jon Sundstrom, Paul Horn, Yuezhi Mao, Dmitri Zuev, Alec White,
  David Stuck, Shaama M.S., Shane Yost, Joonho Lee, David Small,
  Daniel Levine, Susi Lehtola, Hugh Burton, Evgeny Epifanovsky
 -----------------------------------------------------------------------
 Hartree-Fock
 using 4 threads for integral computing
 -------------------------------------------------------
 OpenMP Integral computing Module                
 Release: version 2.0, May 2017, Q-Chem Inc. Pleasanton 
 -------------------------------------------------------
 A restricted SCF calculation will be
 performed using DIIS
 SCF converges when DIIS error is below 1.0e-08
 ---------------------------------------
  Cycle       Energy         DIIS error
 ---------------------------------------
    1    -209.0527338263      6.90e-02  
    2    -208.7674195173      1.20e-02  
    3    -208.8167322272      9.69e-03  
    4    -208.8552834145      1.16e-03  
    5    -208.8572002072      5.68e-04  
    6    -208.8577804568      2.23e-04  
    7    -208.8578934420      1.08e-04  
    8    -208.8579129572      4.94e-05  
    9    -208.8579163188      1.22e-05  
   10    -208.8579165801      3.45e-06  
   11    -208.8579165931      9.06e-07  
   12    -208.8579165947      2.81e-07  
   13    -208.8579165949      6.43e-08  
   14    -208.8579165949      1.26e-08  
   15    -208.8579165949      3.78e-09  Convergence criterion met
 ---------------------------------------
 SCF time:   CPU 2.48s  wall 2.00s 
 SCF   energy in the final basis set =     -208.8579165949
 Total energy in the final basis set =     -208.8579165949


 ------------------------------------------------------------------------------

   CCMAN2: suite of methods based on coupled cluster
           and equation of motion theories.

   Components:
   * libvmm-1.3-trunk
     by Evgeny Epifanovsky, Ilya Kaliman.
   * libtensor-2.5-trunk
     by Evgeny Epifanovsky, Michael Wormit, Dmitry Zuev, Sam Manzer, 
        Ilya Kaliman.
   * libcc-2.5-trunk
     by Evgeny Epifanovsky, Arik Landau, Tomasz Kus, Kirill Khistyaev, 
        Dmitry Zuev, Prashant Manohar, Xintian Feng, Anna Krylov, 
        Matthew Goldey, Alec White, Thomas Jagau, Kaushik Nanda, 
        Anastasia Gunina, Alexander Kunitsa, Joonho Lee.

   CCMAN original authors:
   Anna I. Krylov, C. David Sherrill, Steven R. Gwaltney,
   Edward F. C. Byrd (2000)
   Sergey V. Levchenko, Lyudmila V. Slipchenko, Tao Wang,
   Ana-Maria C. Cristian (2003)
   Piotr A. Pieniazek, C. Melania Oana, Evgeny Epifanovsky (2007)
   Prashant Manohar (2009)

 ------------------------------------------------------------------------------


 Allocating and initializing 3808MB of RAM...
 Calculation will run on 4 cores.


 Alpha MOs, Restricted
 -- Occupied --                  
-26.295 -15.782 -15.692  -1.593  -1.434  -0.953  -0.781  -0.700
  1 A'    2 A'    3 A'    4 A'    5 A'    6 A'    7 A'    8 A'                 
 -0.681  -0.597  -0.572  -0.498
  1 A"    9 A'    2 A"   10 A'                                                 
 -- Virtual --                   
  0.044   0.074   0.129   0.145   0.158   0.164   0.209   0.225
 11 A'    3 A"   12 A'   13 A'   14 A'    4 A"   15 A'   16 A'                 
  0.238   0.241   0.278   0.317   0.361   0.384   0.408   0.533
  5 A"   17 A'   18 A'   19 A'    6 A"   20 A'   21 A'   22 A'                 
  0.639   0.696   0.847   0.903   0.925   0.987   1.002   1.110
 23 A'   24 A'   25 A'    7 A"   26 A'   27 A'    8 A"   28 A'                 
  1.202   1.406   1.462   1.522   1.563   1.651   1.748   1.917
 29 A'   30 A'    9 A"   31 A'   10 A"   32 A'   33 A'   11 A"                 
  2.012   2.125   2.148   2.257   2.568   2.639   2.677   2.816
 34 A'   35 A'   12 A"   36 A'   37 A'   13 A"   38 A'   39 A'                 
  3.050   3.069   3.362   3.391   4.049   4.075   4.230   4.246
 40 A'   14 A"   41 A'   42 A'   43 A'   15 A"   16 A"   44 A'                 
  4.271   4.279   4.357   4.406   4.790   4.976   5.483   6.935
 45 A'   17 A"   18 A"   46 A'   47 A'   48 A'   49 A'   19 A"                 
  6.973   7.042  36.557  37.207  68.774
 50 A'   51 A'   52 A'   53 A'   54 A'                                         

 Beta MOs, Restricted
 -- Occupied --                  
-26.295 -15.782 -15.692  -1.593  -1.434  -0.953  -0.781  -0.700
  1 A'    2 A'    3 A'    4 A'    5 A'    6 A'    7 A'    8 A'                 
 -0.681  -0.597  -0.572  -0.498
  1 A"    9 A'    2 A"   10 A'                                                 
 -- Virtual --                   
  0.044   0.074   0.129   0.145   0.158   0.164   0.209   0.225
 11 A'    3 A"   12 A'   13 A'   14 A'    4 A"   15 A'   16 A'                 
  0.238   0.241   0.278   0.317   0.361   0.384   0.408   0.533
  5 A"   17 A'   18 A'   19 A'    6 A"   20 A'   21 A'   22 A'                 
  0.639   0.696   0.847   0.903   0.925   0.987   1.002   1.110
 23 A'   24 A'   25 A'    7 A"   26 A'   27 A'    8 A"   28 A'                 
  1.202   1.406   1.462   1.522   1.563   1.651   1.748   1.917
 29 A'   30 A'    9 A"   31 A'   10 A"   32 A'   33 A'   11 A"                 
  2.012   2.125   2.148   2.257   2.568   2.639   2.677   2.816
 34 A'   35 A'   12 A"   36 A'   37 A'   13 A"   38 A'   39 A'                 
  3.050   3.069   3.362   3.391   4.049   4.075   4.230   4.246
 40 A'   14 A"   41 A'   42 A'   43 A'   15 A"   16 A"   44 A'                 
  4.271   4.279   4.357   4.406   4.790   4.976   5.483   6.935
 45 A'   17 A"   18 A"   46 A'   47 A'   48 A'   49 A'   19 A"                 
  6.973   7.042  36.557  37.207  68.774
 50 A'   51 A'   52 A'   53 A'   54 A'                                         

 Occupation and symmetry of molecular orbitals

 Point group: Cs (2 irreducible representations).

                           A'   A"    All 
 ------------------------------------------
 All molecular orbitals:
  - Alpha                  54   19    73  
  - Beta                   54   19    73  
 ------------------------------------------
 Alpha orbitals:
  - Frozen occupied        3    0     3   
  - Active occupied        7    2     9   
  - Active virtual         44   17    61  
  - Frozen virtual         0    0     0   
 ------------------------------------------
 Beta orbitals:
  - Frozen occupied        3    0     3   
  - Active occupied        7    2     9   
  - Active virtual         44   17    61  
  - Frozen virtual         0    0     0   
 ------------------------------------------

 Import integrals:   CPU 0.00 s  wall 0.00 s

 Import integrals:   CPU 3.50 s  wall 11.57 s

 MP2 amplitudes:   CPU 0.08 s  wall 0.36 s

Running a double precision version
           CCSD T amplitudes will be solved using DIIS.

           Start     Size      MaxIter   EConv     TConv     
           3         7         100       1.00e-07  1.00e-05  
 ------------------------------------------------------------------------------
           Energy (a.u.)   Ediff      Tdiff       Comment
 ------------------------------------------------------------------------------
          -209.42758452                           
     1    -209.40737879   2.02e-02   6.40e-01     
     2    -209.43205115   2.47e-02   8.98e-02     
     3    -209.42918295   2.87e-03   4.51e-02     
     4    -209.43217217   2.99e-03   2.01e-02     Switched to DIIS steps.
     5    -209.43325453   1.08e-03   1.15e-02     
     6    -209.43339312   1.39e-04   3.32e-03     
     7    -209.43341045   1.73e-05   1.35e-03     
     8    -209.43341825   7.80e-06   5.61e-04     
     9    -209.43342512   6.87e-06   3.49e-04     
    10    -209.43342545   3.34e-07   7.87e-05     
    11    -209.43342555   9.29e-08   3.08e-05     
    12    -209.43342565   1.06e-07   1.72e-05     
    13    -209.43342549   1.63e-07   4.69e-06     
    14    -209.43342553   3.53e-08   2.53e-06     
 ------------------------------------------------------------------------------
          -209.43342553                           CCSD T converged.

End of double precision
 SCF energy                 = -208.85791659
 MP2 energy                 = -209.42758452
 CCSD correlation energy     =   -0.57550893
 CCSD total energy           = -209.43342553

 CCSD  T1^2 = 0.0156  T2^2 = 0.1801  Leading amplitudes:

 Amplitude    Orbitals with energies
  0.0315       7 (A') A                  ->    12 (A') A                  
              -0.7808                          0.1291                     
  0.0315       7 (A') B                  ->    12 (A') B                  
              -0.7808                          0.1291                     
  0.0265       2 (A") A                  ->    3 (A") A                   
              -0.5716                          0.0738                     
  0.0265       2 (A") B                  ->    3 (A") B                   
              -0.5716                          0.0738                     

 Amplitude    Orbitals with energies
 -0.0745       2 (A") A      2 (A") B    ->    3 (A") A      3 (A") B     
              -0.5716       -0.5716            0.0738        0.0738       
  0.0745       2 (A") A      2 (A") B    ->    3 (A") B      3 (A") A     
              -0.5716       -0.5716            0.0738        0.0738       
  0.0745       2 (A") B      2 (A") A    ->    3 (A") A      3 (A") B     
              -0.5716       -0.5716            0.0738        0.0738       
 -0.0745       2 (A") B      2 (A") A    ->    3 (A") B      3 (A") A     
              -0.5716       -0.5716            0.0738        0.0738       

 Computing CCSD intemediates for later calculations in double precision
 Finished.

Running a double precision version
           CCSD Lambda amplitudes will be solved using DIIS.
           Start     Size      MaxIter   EConv     LConv     
           3         7         100       1.00e-07  1.00e-05  
 ------------------------------------------------------------------------------
            Enorm      Ldiff       Comment
 ------------------------------------------------------------------------------
     1     5.34e-02   3.22e-02     
     2     1.94e-02   8.15e-03     
     3     8.69e-03   4.77e-04     
     4     4.23e-03   1.62e-03     Switched to DIIS steps.
     5     1.48e-03   8.85e-04     
     6     7.87e-04   2.50e-04     
     7     3.03e-04   8.97e-05     
     8     1.36e-04   1.31e-05     
     9     3.73e-05   6.22e-06     
    10     1.69e-05   1.27e-06     
    11     7.89e-06   6.52e-08     
    12     3.24e-06   3.10e-07     
    13     1.60e-06   1.74e-07     
    14     7.18e-07   4.82e-10     
    15     3.01e-07   1.31e-08     
    16     1.54e-07   1.99e-08     
    17     7.33e-08   3.34e-09     
 ------------------------------------------------------------------------------
                                   CCSD Lambda converged.

 Computing density matrices in double precision...
           Orbital response amplitudes will be solved using DIIS.
           Start     Size      MaxIter   EConv     LConv     
           3         7         100       1.00e-06  1.00e-06  
 ------------------------------------------------------------------------------
            Enorm      Ldiff       Comment
 ------------------------------------------------------------------------------
     1     9.26e-02   1.12e-02     
     2     9.59e-02   8.22e-03     
     3     1.27e-01   3.81e-02     
     4     1.06e-02   5.93e-02     Switched to DIIS steps.
     5     2.63e-03   3.46e-04     
     6     1.70e-03   5.70e-04     
     7     3.18e-04   5.59e-05     
     8     4.10e-05   7.75e-05     
     9     9.39e-06   4.41e-06     
    10     3.79e-06   1.79e-06     
    11     7.03e-07   2.97e-08     
 ------------------------------------------------------------------------------
                                   Orbital response converged.

 Computing density matrices... Done.
 CCSD calculation:   CPU 53.56 s  wall 18.61 s

Current path: /canmo/ccsd/grad/
/g1_bb_aa
/g1_bb_bb
/g1_o1o1
/g1_o1o2
/g1_o1v1
/g1_o2v1
/g1_v1v1
/g1p_bb_aa
/g1p_bb_bb
/g1s_bb_aa
/g1s_bb_bb
/g2_o1o1o1o1
/g2_o1o1o1v1
/g2_o1o1v1v1
/g2_o1v1o1v1
/g2_o1v1v1v1
/g2_v1v1v1v1
/w_bb_aa
/w_bb_bb
 Transferring MO TPDM to AO TPDM
 Transferring g2_o1o1o1o1
 Transferring g2_o1o1o1v1
 Transferring g2_o1o1v1v1
 Transferring g2_o1v1o1v1
 Transferring g2_o1v1v1v1
 Transferring g2_v1v1v1v1
 Adding separable TPDM
 Computing TPDM gradient
 --------------------------------------------------------
 2e gradient
  Atom          X               Y               Z
 --------------------------------------------------------
    1         -4.094519       11.596377       -0.000000  
    2         13.485073       -4.991866        0.000000  
    3          0.016876       -3.839967       -0.000000  
    4         -9.407431       -2.764544        0.000000  
 --------------------------------------------------------
 --------------------------------------------------------
 Final gradient
  Atom          X               Y               Z
 --------------------------------------------------------
    1         -4.094519       11.596377       -0.000000  
    2         13.485073       -4.991866        0.000000  
    3          0.016876       -3.839967       -0.000000  
    4         -9.407431       -2.764544        0.000000  
 --------------------------------------------------------
 Analytic gradient from two-electron contribution:   CPU 61.90 s  wall 55.41 s

 Total ccman2 time:   CPU 121.28 s  wall 91.91 s


 --------------------------------------------------------------
             Orbital Energies (a.u.) and Symmetries
 --------------------------------------------------------------

 Alpha MOs, Restricted
 -- Occupied --                  
-26.295 -15.782 -15.692  -1.593  -1.434  -0.953  -0.781  -0.700
  1 A'    2 A'    3 A'    4 A'    5 A'    6 A'    7 A'    8 A'                 
 -0.597  -0.498  -0.681  -0.572
  9 A'   10 A'    1 A"    2 A"                                                 
 -- Virtual --                   
  0.044   0.129   0.145   0.158   0.209   0.225   0.241   0.278
 11 A'   12 A'   13 A'   14 A'   15 A'   16 A'   17 A'   18 A'                 
  0.317   0.384   0.408   0.533   0.639   0.696   0.847   0.925
 19 A'   20 A'   21 A'   22 A'   23 A'   24 A'   25 A'   26 A'                 
  0.987   1.110   1.202   1.406   1.522   1.651   1.748   2.012
 27 A'   28 A'   29 A'   30 A'   31 A'   32 A'   33 A'   34 A'                 
  2.125   2.257   2.568   2.677   2.816   3.050   3.362   3.391
 35 A'   36 A'   37 A'   38 A'   39 A'   40 A'   41 A'   42 A'                 
  4.049   4.246   4.271   4.406   4.790   4.976   5.483   6.973
 43 A'   44 A'   45 A'   46 A'   47 A'   48 A'   49 A'   50 A'                 
  7.042  36.557  37.207  68.774   0.074   0.164   0.238   0.361
 51 A'   52 A'   53 A'   54 A'    3 A"    4 A"    5 A"    6 A"                 
  0.903   1.002   1.462   1.563   1.917   2.148   2.639   3.069
  7 A"    8 A"    9 A"   10 A"   11 A"   12 A"   13 A"   14 A"                 
  4.075   4.230   4.279   4.357   6.935
 15 A"   16 A"   17 A"   18 A"   19 A"                                         

 Beta MOs, Restricted
 -- Occupied --                  
-26.295 -15.782 -15.692  -1.593  -1.434  -0.953  -0.781  -0.700
  1 A'    2 A'    3 A'    4 A'    5 A'    6 A'    7 A'    8 A'                 
 -0.597  -0.498  -0.681  -0.572
  9 A'   10 A'    1 A"    2 A"                                                 
 -- Virtual --                   
  0.044   0.129   0.145   0.158   0.209   0.225   0.241   0.278
 11 A'   12 A'   13 A'   14 A'   15 A'   16 A'   17 A'   18 A'                 
  0.317   0.384   0.408   0.533   0.639   0.696   0.847   0.925
 19 A'   20 A'   21 A'   22 A'   23 A'   24 A'   25 A'   26 A'                 
  0.987   1.110   1.202   1.406   1.522   1.651   1.748   2.012
 27 A'   28 A'   29 A'   30 A'   31 A'   32 A'   33 A'   34 A'                 
  2.125   2.257   2.568   2.677   2.816   3.050   3.362   3.391
 35 A'   36 A'   37 A'   38 A'   39 A'   40 A'   41 A'   42 A'                 
  4.049   4.246   4.271   4.406   4.790   4.976   5.483   6.973
 43 A'   44 A'   45 A'   46 A'   47 A'   48 A'   49 A'   50 A'                 
  7.042  36.557  37.207  68.774   0.074   0.164   0.238   0.361
 51 A'   52 A'   53 A'   54 A'    3 A"    4 A"    5 A"    6 A"                 
  0.903   1.002   1.462   1.563   1.917   2.148   2.639   3.069
  7 A"    8 A"    9 A"   10 A"   11 A"   12 A"   13 A"   14 A"                 
  4.075   4.230   4.279   4.357   6.935
 15 A"   16 A"   17 A"   18 A"   19 A"                                         
 --------------------------------------------------------------

          Ground-State Mulliken Net Atomic Charges

     Atom                 Charge (a.u.)
  ----------------------------------------
      1 N                     0.070959
      2 N                    -0.088518
      3 H                     0.237519
      4 F                    -0.219961
  ----------------------------------------
  Sum of atomic charges =    -0.000000

 -----------------------------------------------------------------
                    Cartesian Multipole Moments
 -----------------------------------------------------------------
    Charge (ESU x 10^10)
                 0.0000
    Dipole Moment (Debye)
         X      -1.6231      Y       1.6375      Z      -0.0000
       Tot       2.3056
    Quadrupole Moments (Debye-Ang)
        XX     -19.8040     XY      -1.7582     YY     -15.0633
        XZ      -0.0000     YZ      -0.0000     ZZ     -16.0523
    Octopole Moments (Debye-Ang^2)
       XXX       7.2626    XXY       1.5647    XYY      -0.2719
       YYY       5.8793    XXZ      -0.0000    XYZ      -0.0000
       YYZ      -0.0000    XZZ       1.5186    YZZ       0.5759
       ZZZ      -0.0000
    Hexadecapole Moments (Debye-Ang^3)
      XXXX    -108.6708   XXXY      -0.6782   XXYY     -19.6653
      XYYY      -2.6929   YYYY     -29.4232   XXXZ      -0.0000
      XXYZ      -0.0000   XYYZ      -0.0000   YYYZ      -0.0000
      XXZZ     -18.8869   XYZZ      -0.1766   YYZZ      -7.3668
      XZZZ      -0.0000   YZZZ      -0.0000   ZZZZ     -12.7847
 -----------------------------------------------------------------
 DrvMan completing analytic gradient of the correlated energy
 Correlated dipole moment
            1
    1  -0.6385646
    2   0.6442296
    3  -0.0000000
 Energy read as -209.433425525
 Full Analytical Gradient: (in a.u., or Hartree/Bohr)
             1             2             3             4
    1   -0.02507949    0.01387786   -0.00178302    0.01298464
    2    0.00683691   -0.01356682    0.00207316    0.00465676
    3    0.00000000   -0.00000000    0.00000000   -0.00000000
 Gradient time:  CPU 0.23 s  wall 3.55 s
 Geometry Optimization Parameters
   NAtoms,    NIC,     NZ,  NCons,   NDum,   NFix, NCnnct, MaxDiis
        4      14       4       0       0       0       0       0


** GEOMETRY OPTIMIZATION IN DELOCALIZED INTERNAL COORDINATES **
   Searching for a Minimum

   Optimization Cycle:   1

                       Coordinates (Angstroms)
     ATOM                X               Y               Z
      1  N        -0.2116487618   -0.5749828145    0.0000000000
      2  N        -1.1118466336    0.1932049796    0.0000000000
      3  H        -0.8482267641    1.1922792465    0.0000000000
      4  F         1.1236327258    0.1644628442    0.0000000000
   Point Group: cs    Number of degrees of freedom:     5


   Energy is   -209.433425525


 Attempting to Generate Delocalized Internal Coordinates

  5 Hessian modes will be used to form the next step
  Hessian Eigenvalues:
     0.160000    0.250000    0.297627    0.422868    1.136191

 Minimum Search - Taking Simple RFO Step
 Searching for Lamda that Minimizes Along All modes
 Value Taken    Lamda =  -0.00115300
 Step Taken.  Stepsize is  0.060809

                             Maximum     Tolerance    Cnvgd?
         Gradient           0.020153      0.000300      NO
         Displacement       0.046799      0.001200      NO
         Energy change     *********      0.000001      NO


 New Cartesian Coordinates Obtained by Inverse Iteration

 Displacement from previous Coordinates is:  0.090412
 ----------------------------------------------------------------
             Standard Nuclear Orientation (Angstroms)
    I     Atom           X                Y                Z
 ----------------------------------------------------------------
    1      N      -0.2062625144    -0.5805889939     0.0000000000
    2      N      -1.1114963788     0.1936384364     0.0000000000
    3      H      -0.8201492859     1.1829659109     0.0000000000
    4      F       1.0898187452     0.1789489024     0.0000000000
 ----------------------------------------------------------------
 Molecular Point Group                 Cs    NOp =  2
 Largest Abelian Subgroup              Cs    NOp =  2
 Nuclear Repulsion Energy =    66.8875031510 hartrees
 There are       12 alpha and       12 beta electrons
 Applying Cartesian multipole field
    Component          Value
    ---------          -----
     (2,0,0)        1.00000E-11
     (0,2,0)        2.00000E-11
     (0,0,2)       -3.00000E-11
 Nucleus-field energy     =     0.0000000010 hartrees
 Requested basis set is 6-311++G(d,p)
 There are 23 shells and 73 basis functions
 A cutoff of  1.0D-14 yielded    276 shell pairs
 There are      2806 function pairs (      3046 Cartesian)
 Smallest overlap matrix eigenvalue = 2.15E-04
 Guess MOs from SCF MO coefficient file

 -----------------------------------------------------------------------
  General SCF calculation program by
  Eric Jon Sundstrom, Paul Horn, Yuezhi Mao, Dmitri Zuev, Alec White,
  David Stuck, Shaama M.S., Shane Yost, Joonho Lee, David Small,
  Daniel Levine, Susi Lehtola, Hugh Burton, Evgeny Epifanovsky
 -----------------------------------------------------------------------
 Hartree-Fock
 using 4 threads for integral computing
 -------------------------------------------------------
 OpenMP Integral computing Module                
 Release: version 2.0, May 2017, Q-Chem Inc. Pleasanton 
 -------------------------------------------------------
 A restricted SCF calculation will be
 performed using DIIS
 SCF converges when DIIS error is below 1.0e-08
 ---------------------------------------
  Cycle       Energy         DIIS error
 ---------------------------------------
    1    -208.8589152514      8.63e-04  
    2    -208.8595043426      2.33e-04  
    3    -208.8595837570      1.34e-04  
    4    -208.8595988198      5.12e-05  
    5    -208.8596041799      1.61e-05  
    6    -208.8596048026      5.27e-06  
    7    -208.8596048501      1.94e-06  
    8    -208.8596048553      9.74e-07  
    9    -208.8596048561      1.70e-07  
   10    -208.8596048562      4.12e-08  
   11    -208.8596048562      1.04e-08  
   12    -208.8596048562      2.57e-09  Convergence criterion met
 ---------------------------------------
 SCF time:   CPU 1.97s  wall 2.00s 
 SCF   energy in the final basis set =     -208.8596048562
 Total energy in the final basis set =     -208.8596048562


 ------------------------------------------------------------------------------

   CCMAN2: suite of methods based on coupled cluster
           and equation of motion theories.

   Components:
   * libvmm-1.3-trunk
     by Evgeny Epifanovsky, Ilya Kaliman.
   * libtensor-2.5-trunk
     by Evgeny Epifanovsky, Michael Wormit, Dmitry Zuev, Sam Manzer, 
        Ilya Kaliman.
   * libcc-2.5-trunk
     by Evgeny Epifanovsky, Arik Landau, Tomasz Kus, Kirill Khistyaev, 
        Dmitry Zuev, Prashant Manohar, Xintian Feng, Anna Krylov, 
        Matthew Goldey, Alec White, Thomas Jagau, Kaushik Nanda, 
        Anastasia Gunina, Alexander Kunitsa, Joonho Lee.

   CCMAN original authors:
   Anna I. Krylov, C. David Sherrill, Steven R. Gwaltney,
   Edward F. C. Byrd (2000)
   Sergey V. Levchenko, Lyudmila V. Slipchenko, Tao Wang,
   Ana-Maria C. Cristian (2003)
   Piotr A. Pieniazek, C. Melania Oana, Evgeny Epifanovsky (2007)
   Prashant Manohar (2009)

 ------------------------------------------------------------------------------


 Allocating and initializing 3808MB of RAM...
 Calculation will run on 4 cores.


 Alpha MOs, Restricted
 -- Occupied --                  
-26.304 -15.780 -15.689  -1.607  -1.427  -0.952  -0.784  -0.705
  1 A'    2 A'    3 A'    4 A'    5 A'    6 A'    7 A'    8 A'                 
 -0.689  -0.597  -0.568  -0.502
  1 A"    9 A'    2 A"   10 A'                                                 
 -- Virtual --                   
  0.045   0.074   0.136   0.146   0.159   0.164   0.209   0.227
 11 A'    3 A"   12 A'   13 A'   14 A'    4 A"   15 A'   16 A'                 
  0.238   0.242   0.281   0.317   0.358   0.385   0.409   0.531
  5 A"   17 A'   18 A'   19 A'    6 A"   20 A'   21 A'   22 A'                 
  0.636   0.697   0.854   0.906   0.927   0.983   1.003   1.109
 23 A'   24 A'   25 A'    7 A"   26 A'   27 A'    8 A"   28 A'                 
  1.203   1.399   1.464   1.493   1.558   1.645   1.770   1.914
 29 A'   30 A'    9 A"   31 A'   10 A"   32 A'   33 A'   11 A"                 
  2.025   2.136   2.152   2.258   2.560   2.643   2.675   2.824
 34 A'   35 A'   12 A"   36 A'   37 A'   13 A"   38 A'   39 A'                 
  3.056   3.061   3.340   3.391   4.034   4.073   4.219   4.238
 40 A'   14 A"   41 A'   42 A'   43 A'   15 A"   16 A"   44 A'                 
  4.274   4.275   4.365   4.400   4.809   5.008   5.510   6.927
 45 A'   17 A"   18 A"   46 A'   47 A'   48 A'   49 A'   19 A"                 
  6.970   7.055  36.565  37.177  68.767
 50 A'   51 A'   52 A'   53 A'   54 A'                                         

 Beta MOs, Restricted
 -- Occupied --                  
-26.304 -15.780 -15.689  -1.607  -1.427  -0.952  -0.784  -0.705
  1 A'    2 A'    3 A'    4 A'    5 A'    6 A'    7 A'    8 A'                 
 -0.689  -0.597  -0.568  -0.502
  1 A"    9 A'    2 A"   10 A'                                                 
 -- Virtual --                   
  0.045   0.074   0.136   0.146   0.159   0.164   0.209   0.227
 11 A'    3 A"   12 A'   13 A'   14 A'    4 A"   15 A'   16 A'                 
  0.238   0.242   0.281   0.317   0.358   0.385   0.409   0.531
  5 A"   17 A'   18 A'   19 A'    6 A"   20 A'   21 A'   22 A'                 
  0.636   0.697   0.854   0.906   0.927   0.983   1.003   1.109
 23 A'   24 A'   25 A'    7 A"   26 A'   27 A'    8 A"   28 A'                 
  1.203   1.399   1.464   1.493   1.558   1.645   1.770   1.914
 29 A'   30 A'    9 A"   31 A'   10 A"   32 A'   33 A'   11 A"                 
  2.025   2.136   2.152   2.258   2.560   2.643   2.675   2.824
 34 A'   35 A'   12 A"   36 A'   37 A'   13 A"   38 A'   39 A'                 
  3.056   3.061   3.340   3.391   4.034   4.073   4.219   4.238
 40 A'   14 A"   41 A'   42 A'   43 A'   15 A"   16 A"   44 A'                 
  4.274   4.275   4.365   4.400   4.809   5.008   5.510   6.927
 45 A'   17 A"   18 A"   46 A'   47 A'   48 A'   49 A'   19 A"                 
  6.970   7.055  36.565  37.177  68.767
 50 A'   51 A'   52 A'   53 A'   54 A'                                         

 Occupation and symmetry of molecular orbitals

 Point group: Cs (2 irreducible representations).

                           A'   A"    All 
 ------------------------------------------
 All molecular orbitals:
  - Alpha                  54   19    73  
  - Beta                   54   19    73  
 ------------------------------------------
 Alpha orbitals:
  - Frozen occupied        3    0     3   
  - Active occupied        7    2     9   
  - Active virtual         44   17    61  
  - Frozen virtual         0    0     0   
 ------------------------------------------
 Beta orbitals:
  - Frozen occupied        3    0     3   
  - Active occupied        7    2     9   
  - Active virtual         44   17    61  
  - Frozen virtual         0    0     0   
 ------------------------------------------

 Import integrals:   CPU 0.00 s  wall 0.00 s

 Import integrals:   CPU 3.70 s  wall 10.52 s

 MP2 amplitudes:   CPU 0.08 s  wall 0.28 s

Running a double precision version
           CCSD T amplitudes will be solved using DIIS.

           Start     Size      MaxIter   EConv     TConv     
           3         7         100       1.00e-07  1.00e-05  
 ------------------------------------------------------------------------------
           Energy (a.u.)   Ediff      Tdiff       Comment
 ------------------------------------------------------------------------------
          -209.42762144                           
     1    -209.40879992   1.88e-02   6.40e-01     
     2    -209.43262609   2.38e-02   8.91e-02     
     3    -209.43018592   2.44e-03   4.38e-02     
     4    -209.43301296   2.83e-03   1.84e-02     Switched to DIIS steps.
     5    -209.43406811   1.06e-03   1.14e-02     
     6    -209.43419246   1.24e-04   3.04e-03     
     7    -209.43420897   1.65e-05   1.32e-03     
     8    -209.43421664   7.67e-06   5.42e-04     
     9    -209.43422307   6.43e-06   3.37e-04     
    10    -209.43422348   4.14e-07   7.31e-05     
    11    -209.43422353   4.56e-08   2.75e-05     
    12    -209.43422362   9.01e-08   1.48e-05     
    13    -209.43422349   1.28e-07   4.04e-06     
    14    -209.43422352   2.37e-08   2.19e-06     
 ------------------------------------------------------------------------------
          -209.43422352                           CCSD T converged.

End of double precision
 SCF energy                 = -208.85960486
 MP2 energy                 = -209.42762144
 CCSD correlation energy     =   -0.57461866
 CCSD total energy           = -209.43422352

 CCSD  T1^2 = 0.0148  T2^2 = 0.1791  Leading amplitudes:

 Amplitude    Orbitals with energies
 -0.0255       2 (A") A                  ->    3 (A") A                   
              -0.5677                          0.0738                     
 -0.0255       2 (A") B                  ->    3 (A") B                   
              -0.5677                          0.0738                     
  0.0253       7 (A') A                  ->    12 (A') A                  
              -0.7835                          0.1358                     
  0.0253       7 (A') B                  ->    12 (A') B                  
              -0.7835                          0.1358                     

 Amplitude    Orbitals with energies
 -0.0821       2 (A") A      2 (A") B    ->    3 (A") A      3 (A") B     
              -0.5677       -0.5677            0.0738        0.0738       
  0.0821       2 (A") A      2 (A") B    ->    3 (A") B      3 (A") A     
              -0.5677       -0.5677            0.0738        0.0738       
  0.0821       2 (A") B      2 (A") A    ->    3 (A") A      3 (A") B     
              -0.5677       -0.5677            0.0738        0.0738       
 -0.0821       2 (A") B      2 (A") A    ->    3 (A") B      3 (A") A     
              -0.5677       -0.5677            0.0738        0.0738       

 Computing CCSD intemediates for later calculations in double precision
 Finished.

Running a double precision version
           CCSD Lambda amplitudes will be solved using DIIS.
           Start     Size      MaxIter   EConv     LConv     
           3         7         100       1.00e-07  1.00e-05  
 ------------------------------------------------------------------------------
            Enorm      Ldiff       Comment
 ------------------------------------------------------------------------------
     1     5.15e-02   3.15e-02     
     2     1.82e-02   7.68e-03     
     3     7.93e-03   6.16e-04     
     4     4.00e-03   1.50e-03     Switched to DIIS steps.
     5     1.40e-03   8.45e-04     
     6     7.47e-04   2.34e-04     
     7     2.80e-04   8.62e-05     
     8     1.22e-04   1.03e-05     
     9     3.18e-05   6.17e-06     
    10     1.41e-05   1.10e-06     
    11     6.39e-06   9.67e-08     
    12     2.69e-06   2.42e-07     
    13     1.31e-06   1.39e-07     
    14     5.61e-07   5.43e-09     
    15     2.37e-07   9.33e-09     
    16     1.19e-07   1.63e-08     
    17     6.04e-08   3.11e-09     
 ------------------------------------------------------------------------------
                                   CCSD Lambda converged.

 Computing density matrices in double precision...
           Orbital response amplitudes will be solved using DIIS.
           Start     Size      MaxIter   EConv     LConv     
           3         7         100       1.00e-06  1.00e-06  
 ------------------------------------------------------------------------------
            Enorm      Ldiff       Comment
 ------------------------------------------------------------------------------
     1     8.85e-02   7.84e-03     
     2     8.63e-02   9.07e-03     
     3     1.11e-01   3.20e-02     
     4     1.12e-02   4.89e-02     Switched to DIIS steps.
     5     2.69e-03   9.11e-04     
     6     1.44e-03   6.24e-04     
     7     3.03e-04   4.77e-05     
     8     3.92e-05   6.76e-05     
     9     8.15e-06   3.69e-06     
    10     3.24e-06   1.56e-06     
    11     6.10e-07   8.00e-08     
 ------------------------------------------------------------------------------
                                   Orbital response converged.

 Computing density matrices... Done.
 CCSD calculation:   CPU 52.52 s  wall 18.66 s

Current path: /canmo/ccsd/grad/
/g1_bb_aa
/g1_bb_bb
/g1_o1o1
/g1_o1o2
/g1_o1v1
/g1_o2v1
/g1_v1v1
/g1p_bb_aa
/g1p_bb_bb
/g1s_bb_aa
/g1s_bb_bb
/g2_o1o1o1o1
/g2_o1o1o1v1
/g2_o1o1v1v1
/g2_o1v1o1v1
/g2_o1v1v1v1
/g2_v1v1v1v1
/w_bb_aa
/w_bb_bb
 Transferring MO TPDM to AO TPDM
 Transferring g2_o1o1o1o1
 Transferring g2_o1o1o1v1
 Transferring g2_o1o1v1v1
 Transferring g2_o1v1o1v1
 Transferring g2_o1v1v1v1
 Transferring g2_v1v1v1v1
 Adding separable TPDM
 Computing TPDM gradient
 --------------------------------------------------------
 2e gradient
  Atom          X               Y               Z
 --------------------------------------------------------
    1         -3.843907       11.818649       -0.000000  
    2         13.476507       -4.929924        0.000000  
    3         -0.068979       -3.839588       -0.000000  
    4         -9.563620       -3.049137        0.000000  
 --------------------------------------------------------
 --------------------------------------------------------
 Final gradient
  Atom          X               Y               Z
 --------------------------------------------------------
    1         -3.843907       11.818649       -0.000000  
    2         13.476507       -4.929924        0.000000  
    3         -0.068979       -3.839588       -0.000000  
    4         -9.563620       -3.049137        0.000000  
 --------------------------------------------------------
 Analytic gradient from two-electron contribution:   CPU 61.73 s  wall 40.57 s

 Total ccman2 time:   CPU 120.31 s  wall 76.14 s


 --------------------------------------------------------------
             Orbital Energies (a.u.) and Symmetries
 --------------------------------------------------------------

 Alpha MOs, Restricted
 -- Occupied --                  
-26.304 -15.780 -15.689  -1.607  -1.427  -0.952  -0.784  -0.705
  1 A'    2 A'    3 A'    4 A'    5 A'    6 A'    7 A'    8 A'                 
 -0.597  -0.502  -0.689  -0.568
  9 A'   10 A'    1 A"    2 A"                                                 
 -- Virtual --                   
  0.045   0.136   0.146   0.159   0.209   0.227   0.242   0.281
 11 A'   12 A'   13 A'   14 A'   15 A'   16 A'   17 A'   18 A'                 
  0.317   0.385   0.409   0.531   0.636   0.697   0.854   0.927
 19 A'   20 A'   21 A'   22 A'   23 A'   24 A'   25 A'   26 A'                 
  0.983   1.109   1.203   1.399   1.493   1.645   1.770   2.025
 27 A'   28 A'   29 A'   30 A'   31 A'   32 A'   33 A'   34 A'                 
  2.136   2.258   2.560   2.675   2.824   3.056   3.340   3.391
 35 A'   36 A'   37 A'   38 A'   39 A'   40 A'   41 A'   42 A'                 
  4.034   4.238   4.274   4.400   4.809   5.008   5.510   6.970
 43 A'   44 A'   45 A'   46 A'   47 A'   48 A'   49 A'   50 A'                 
  7.055  36.565  37.177  68.767   0.074   0.164   0.238   0.358
 51 A'   52 A'   53 A'   54 A'    3 A"    4 A"    5 A"    6 A"                 
  0.906   1.003   1.464   1.558   1.914   2.152   2.643   3.061
  7 A"    8 A"    9 A"   10 A"   11 A"   12 A"   13 A"   14 A"                 
  4.073   4.219   4.275   4.365   6.927
 15 A"   16 A"   17 A"   18 A"   19 A"                                         

 Beta MOs, Restricted
 -- Occupied --                  
-26.304 -15.780 -15.689  -1.607  -1.427  -0.952  -0.784  -0.705
  1 A'    2 A'    3 A'    4 A'    5 A'    6 A'    7 A'    8 A'                 
 -0.597  -0.502  -0.689  -0.568
  9 A'   10 A'    1 A"    2 A"                                                 
 -- Virtual --                   
  0.045   0.136   0.146   0.159   0.209   0.227   0.242   0.281
 11 A'   12 A'   13 A'   14 A'   15 A'   16 A'   17 A'   18 A'                 
  0.317   0.385   0.409   0.531   0.636   0.697   0.854   0.927
 19 A'   20 A'   21 A'   22 A'   23 A'   24 A'   25 A'   26 A'                 
  0.983   1.109   1.203   1.399   1.493   1.645   1.770   2.025
 27 A'   28 A'   29 A'   30 A'   31 A'   32 A'   33 A'   34 A'                 
  2.136   2.258   2.560   2.675   2.824   3.056   3.340   3.391
 35 A'   36 A'   37 A'   38 A'   39 A'   40 A'   41 A'   42 A'                 
  4.034   4.238   4.274   4.400   4.809   5.008   5.510   6.970
 43 A'   44 A'   45 A'   46 A'   47 A'   48 A'   49 A'   50 A'                 
  7.055  36.565  37.177  68.767   0.074   0.164   0.238   0.358
 51 A'   52 A'   53 A'   54 A'    3 A"    4 A"    5 A"    6 A"                 
  0.906   1.003   1.464   1.558   1.914   2.152   2.643   3.061
  7 A"    8 A"    9 A"   10 A"   11 A"   12 A"   13 A"   14 A"                 
  4.073   4.219   4.275   4.365   6.927
 15 A"   16 A"   17 A"   18 A"   19 A"                                         
 --------------------------------------------------------------

          Ground-State Mulliken Net Atomic Charges

     Atom                 Charge (a.u.)
  ----------------------------------------
      1 N                     0.065289
      2 N                    -0.091711
      3 H                     0.230689
      4 F                    -0.204268
  ----------------------------------------
  Sum of atomic charges =     0.000000

 -----------------------------------------------------------------
                    Cartesian Multipole Moments
 -----------------------------------------------------------------
    Charge (ESU x 10^10)
                 0.0000
    Dipole Moment (Debye)
         X      -1.3672      Y       1.5846      Z      -0.0000
       Tot       2.0929
    Quadrupole Moments (Debye-Ang)
        XX     -19.8197     XY      -1.6573     YY     -15.1406
        XZ      -0.0000     YZ      -0.0000     ZZ     -16.0470
    Octopole Moments (Debye-Ang^2)
       XXX       8.4166    XXY       1.3816    XYY       0.0700
       YYY       5.6875    XXZ       0.0000    XYZ       0.0000
       YYZ      -0.0000    XZZ       1.7506    YZZ       0.5436
       ZZZ       0.0000
    Hexadecapole Moments (Debye-Ang^3)
      XXXX    -106.3797   XXXY      -0.6440   XXYY     -19.4044
      XYYY      -2.6186   YYYY     -29.9811   XXXZ       0.0000
      XXYZ      -0.0000   XYYZ      -0.0000   YYYZ      -0.0000
      XXZZ     -18.4576   XYZZ      -0.2284   YYZZ      -7.4263
      XZZZ       0.0000   YZZZ      -0.0000   ZZZZ     -12.7789
 -----------------------------------------------------------------
 DrvMan completing analytic gradient of the correlated energy
 Correlated dipole moment
            1
    1  -0.5378904
    2   0.6234362
    3  -0.0000000
 Energy read as -209.434223515
 Full Analytical Gradient: (in a.u., or Hartree/Bohr)
             1             2             3             4
    1   -0.01681064    0.01179903   -0.00096491    0.00597651
    2   -0.00199436   -0.00453590    0.00031255    0.00621771
    3    0.00000000    0.00000000   -0.00000000   -0.00000000
 Gradient time:  CPU 0.22 s  wall 2.49 s
 Geometry Optimization Parameters
   NAtoms,    NIC,     NZ,  NCons,   NDum,   NFix, NCnnct, MaxDiis
        4      14       4       0       0       0       0       0

 Cartesian Hessian Update
 Hessian Updated using BFGS Update


** GEOMETRY OPTIMIZATION IN DELOCALIZED INTERNAL COORDINATES **
   Searching for a Minimum

   Optimization Cycle:   2

                       Coordinates (Angstroms)
     ATOM                X               Y               Z
      1  N        -0.2062625144   -0.5805889939    0.0000000000
      2  N        -1.1114963788    0.1936384364    0.0000000000
      3  H        -0.8201492859    1.1829659109    0.0000000000
      4  F         1.0898187452    0.1789489024    0.0000000000
   Point Group: cs    Number of degrees of freedom:     5


   Energy is   -209.434223515

 Hessian Updated using BFGS Update

  5 Hessian modes will be used to form the next step
  Hessian Eigenvalues:
     0.103389    0.189514    0.415013    0.459629    0.971494

 Minimum Search - Taking Simple RFO Step
 Searching for Lamda that Minimizes Along All modes
 Value Taken    Lamda =  -0.00119173
 Step Taken.  Stepsize is  0.097284

                             Maximum     Tolerance    Cnvgd?
         Gradient           0.013967      0.000300      NO
         Displacement       0.090415      0.001200      NO
         Energy change     -0.000798      0.000001      NO


 New Cartesian Coordinates Obtained by Inverse Iteration

 Displacement from previous Coordinates is:  0.063846
 ----------------------------------------------------------------
             Standard Nuclear Orientation (Angstroms)
    I     Atom           X                Y                Z
 ----------------------------------------------------------------
    1      N      -0.1869692200    -0.5681339205     0.0000000000
    2      N      -1.1206769373     0.1944930161     0.0000000000
    3      H      -0.8112551821     1.1765996967     0.0000000000
    4      F       1.0708119056     0.1720054635     0.0000000000
 ----------------------------------------------------------------
 Molecular Point Group                 Cs    NOp =  2
 Largest Abelian Subgroup              Cs    NOp =  2
 Nuclear Repulsion Energy =    67.3926132476 hartrees
 There are       12 alpha and       12 beta electrons
 Applying Cartesian multipole field
    Component          Value
    ---------          -----
     (2,0,0)        1.00000E-11
     (0,2,0)        2.00000E-11
     (0,0,2)       -3.00000E-11
 Nucleus-field energy     =     0.0000000010 hartrees
 Requested basis set is 6-311++G(d,p)
 There are 23 shells and 73 basis functions
 A cutoff of  1.0D-14 yielded    276 shell pairs
 There are      2806 function pairs (      3046 Cartesian)
 Smallest overlap matrix eigenvalue = 2.22E-04
 Guess MOs from SCF MO coefficient file

 -----------------------------------------------------------------------
  General SCF calculation program by
  Eric Jon Sundstrom, Paul Horn, Yuezhi Mao, Dmitri Zuev, Alec White,
  David Stuck, Shaama M.S., Shane Yost, Joonho Lee, David Small,
  Daniel Levine, Susi Lehtola, Hugh Burton, Evgeny Epifanovsky
 -----------------------------------------------------------------------
 Hartree-Fock
 using 4 threads for integral computing
 -------------------------------------------------------
 OpenMP Integral computing Module                
 Release: version 2.0, May 2017, Q-Chem Inc. Pleasanton 
 -------------------------------------------------------
 A restricted SCF calculation will be
 performed using DIIS
 SCF converges when DIIS error is below 1.0e-08
 ---------------------------------------
  Cycle       Energy         DIIS error
 ---------------------------------------
    1    -208.8594759603      1.44e-03  
    2    -208.8609716047      3.45e-04  
    3    -208.8611266180      1.69e-04  
    4    -208.8611473962      6.13e-05  
    5    -208.8611534893      2.26e-05  
    6    -208.8611543979      6.96e-06  
    7    -208.8611544770      2.24e-06  
    8    -208.8611544852      1.33e-06  
    9    -208.8611544866      2.68e-07  
   10    -208.8611544867      8.85e-08  
   11    -208.8611544867      2.81e-08  
   12    -208.8611544867      7.23e-09  Convergence criterion met
 ---------------------------------------
 SCF time:   CPU 2.03s  wall 3.00s 
 SCF   energy in the final basis set =     -208.8611544867
 Total energy in the final basis set =     -208.8611544867


 ------------------------------------------------------------------------------

   CCMAN2: suite of methods based on coupled cluster
           and equation of motion theories.

   Components:
   * libvmm-1.3-trunk
     by Evgeny Epifanovsky, Ilya Kaliman.
   * libtensor-2.5-trunk
     by Evgeny Epifanovsky, Michael Wormit, Dmitry Zuev, Sam Manzer, 
        Ilya Kaliman.
   * libcc-2.5-trunk
     by Evgeny Epifanovsky, Arik Landau, Tomasz Kus, Kirill Khistyaev, 
        Dmitry Zuev, Prashant Manohar, Xintian Feng, Anna Krylov, 
        Matthew Goldey, Alec White, Thomas Jagau, Kaushik Nanda, 
        Anastasia Gunina, Alexander Kunitsa, Joonho Lee.

   CCMAN original authors:
   Anna I. Krylov, C. David Sherrill, Steven R. Gwaltney,
   Edward F. C. Byrd (2000)
   Sergey V. Levchenko, Lyudmila V. Slipchenko, Tao Wang,
   Ana-Maria C. Cristian (2003)
   Piotr A. Pieniazek, C. Melania Oana, Evgeny Epifanovsky (2007)
   Prashant Manohar (2009)

 ------------------------------------------------------------------------------


 Allocating and initializing 3808MB of RAM...
 Calculation will run on 4 cores.


 Alpha MOs, Restricted
 -- Occupied --                  
-26.319 -15.775 -15.684  -1.629  -1.414  -0.951  -0.790  -0.715
  1 A'    2 A'    3 A'    4 A'    5 A'    6 A'    7 A'    8 A'                 
 -0.703  -0.595  -0.560  -0.507
  1 A"    9 A'    2 A"   10 A'                                                 
 -- Virtual --                   
  0.046   0.074   0.140   0.155   0.161   0.166   0.210   0.230
 11 A'    3 A"   12 A'   13 A'   14 A'    4 A"   15 A'   16 A'                 
  0.238   0.245   0.288   0.317   0.356   0.385   0.408   0.529
  5 A"   17 A'   18 A'   19 A'    6 A"   20 A'   21 A'   22 A'                 
  0.629   0.699   0.865   0.913   0.929   0.982   1.005   1.109
 23 A'   24 A'   25 A'    7 A"   26 A'   27 A'    8 A"   28 A'                 
  1.203   1.400   1.467   1.470   1.553   1.630   1.769   1.909
 29 A'   30 A'    9 A"   31 A'   10 A"   32 A'   33 A'   11 A"                 
  2.049   2.155   2.156   2.255   2.553   2.647   2.664   2.834
 34 A'   35 A'   12 A"   36 A'   37 A'   13 A"   38 A'   39 A'                 
  3.043   3.057   3.300   3.396   4.028   4.066   4.203   4.222
 14 A"   40 A'   41 A'   42 A'   43 A'   15 A"   16 A"   44 A'                 
  4.277   4.284   4.377   4.383   4.830   5.048   5.564   6.913
 17 A"   45 A'   18 A"   46 A'   47 A'   48 A'   49 A'   19 A"                 
  6.958   7.092  36.576  37.124  68.753
 50 A'   51 A'   52 A'   53 A'   54 A'                                         

 Beta MOs, Restricted
 -- Occupied --                  
-26.319 -15.775 -15.684  -1.629  -1.414  -0.951  -0.790  -0.715
  1 A'    2 A'    3 A'    4 A'    5 A'    6 A'    7 A'    8 A'                 
 -0.703  -0.595  -0.560  -0.507
  1 A"    9 A'    2 A"   10 A'                                                 
 -- Virtual --                   
  0.046   0.074   0.140   0.155   0.161   0.166   0.210   0.230
 11 A'    3 A"   12 A'   13 A'   14 A'    4 A"   15 A'   16 A'                 
  0.238   0.245   0.288   0.317   0.356   0.385   0.408   0.529
  5 A"   17 A'   18 A'   19 A'    6 A"   20 A'   21 A'   22 A'                 
  0.629   0.699   0.865   0.913   0.929   0.982   1.005   1.109
 23 A'   24 A'   25 A'    7 A"   26 A'   27 A'    8 A"   28 A'                 
  1.203   1.400   1.467   1.470   1.553   1.630   1.769   1.909
 29 A'   30 A'    9 A"   31 A'   10 A"   32 A'   33 A'   11 A"                 
  2.049   2.155   2.156   2.255   2.553   2.647   2.664   2.834
 34 A'   35 A'   12 A"   36 A'   37 A'   13 A"   38 A'   39 A'                 
  3.043   3.057   3.300   3.396   4.028   4.066   4.203   4.222
 14 A"   40 A'   41 A'   42 A'   43 A'   15 A"   16 A"   44 A'                 
  4.277   4.284   4.377   4.383   4.830   5.048   5.564   6.913
 17 A"   45 A'   18 A"   46 A'   47 A'   48 A'   49 A'   19 A"                 
  6.958   7.092  36.576  37.124  68.753
 50 A'   51 A'   52 A'   53 A'   54 A'                                         

 Occupation and symmetry of molecular orbitals

 Point group: Cs (2 irreducible representations).

                           A'   A"    All 
 ------------------------------------------
 All molecular orbitals:
  - Alpha                  54   19    73  
  - Beta                   54   19    73  
 ------------------------------------------
 Alpha orbitals:
  - Frozen occupied        3    0     3   
  - Active occupied        7    2     9   
  - Active virtual         44   17    61  
  - Frozen virtual         0    0     0   
 ------------------------------------------
 Beta orbitals:
  - Frozen occupied        3    0     3   
  - Active occupied        7    2     9   
  - Active virtual         44   17    61  
  - Frozen virtual         0    0     0   
 ------------------------------------------

 Import integrals:   CPU 0.00 s  wall 0.00 s

 Import integrals:   CPU 3.89 s  wall 11.78 s

 MP2 amplitudes:   CPU 0.08 s  wall 0.29 s

Running a double precision version
           CCSD T amplitudes will be solved using DIIS.

           Start     Size      MaxIter   EConv     TConv     
           3         7         100       1.00e-07  1.00e-05  
 ------------------------------------------------------------------------------
           Energy (a.u.)   Ediff      Tdiff       Comment
 ------------------------------------------------------------------------------
          -209.42747888                           
     1    -209.41019264   1.73e-02   6.41e-01     
     2    -209.43301476   2.28e-02   8.81e-02     
     3    -209.43102307   1.99e-03   4.22e-02     
     4    -209.43366253   2.64e-03   1.69e-02     Switched to DIIS steps.
     5    -209.43467446   1.01e-03   1.13e-02     
     6    -209.43478143   1.07e-04   2.75e-03     
     7    -209.43479479   1.34e-05   1.24e-03     
     8    -209.43480133   6.54e-06   4.87e-04     
     9    -209.43480665   5.32e-06   3.02e-04     
    10    -209.43480717   5.15e-07   6.55e-05     
    11    -209.43480719   1.89e-08   2.30e-05     
    12    -209.43480726   7.29e-08   1.15e-05     
    13    -209.43480718   8.52e-08   2.88e-06     
 ------------------------------------------------------------------------------
          -209.43480718                           CCSD T converged.

End of double precision
 SCF energy                 = -208.86115449
 MP2 energy                 = -209.42747888
 CCSD correlation energy     =   -0.57365269
 CCSD total energy           = -209.43480718

 CCSD  T1^2 = 0.0136  T2^2 = 0.1779  Leading amplitudes:

 Amplitude    Orbitals with energies
  0.0229       2 (A") A                  ->    3 (A") A                   
              -0.5601                          0.0743                     
  0.0229       2 (A") B                  ->    3 (A") B                   
              -0.5601                          0.0743                     
  0.0224       1 (A") A                  ->    3 (A") A                   
              -0.7025                          0.0743                     
  0.0224       1 (A") B                  ->    3 (A") B                   
              -0.7025                          0.0743                     

 Amplitude    Orbitals with energies
 -0.0930       2 (A") A      2 (A") B    ->    3 (A") A      3 (A") B     
              -0.5601       -0.5601            0.0743        0.0743       
  0.0930       2 (A") A      2 (A") B    ->    3 (A") B      3 (A") A     
              -0.5601       -0.5601            0.0743        0.0743       
  0.0930       2 (A") B      2 (A") A    ->    3 (A") A      3 (A") B     
              -0.5601       -0.5601            0.0743        0.0743       
 -0.0930       2 (A") B      2 (A") A    ->    3 (A") B      3 (A") A     
              -0.5601       -0.5601            0.0743        0.0743       

 Computing CCSD intemediates for later calculations in double precision
 Finished.

Running a double precision version
           CCSD Lambda amplitudes will be solved using DIIS.
           Start     Size      MaxIter   EConv     LConv     
           3         7         100       1.00e-07  1.00e-05  
 ------------------------------------------------------------------------------
            Enorm      Ldiff       Comment
 ------------------------------------------------------------------------------
     1     4.90e-02   3.07e-02     
     2     1.66e-02   7.02e-03     
     3     7.08e-03   7.67e-04     
     4     3.72e-03   1.34e-03     Switched to DIIS steps.
     5     1.29e-03   7.83e-04     
     6     6.83e-04   2.12e-04     
     7     2.42e-04   7.60e-05     
     8     9.94e-05   4.66e-06     
     9     2.47e-05   6.71e-06     
    10     1.02e-05   1.13e-06     
    11     4.30e-06   2.17e-07     
    12     1.74e-06   9.23e-08     
    13     8.14e-07   6.12e-08     
    14     3.46e-07   1.68e-08     
    15     1.49e-07   2.82e-09     
    16     7.40e-08   8.04e-09     
 ------------------------------------------------------------------------------
                                   CCSD Lambda converged.

 Computing density matrices in double precision...
           Orbital response amplitudes will be solved using DIIS.
           Start     Size      MaxIter   EConv     LConv     
           3         7         100       1.00e-06  1.00e-06  
 ------------------------------------------------------------------------------
            Enorm      Ldiff       Comment
 ------------------------------------------------------------------------------
     1     8.41e-02   4.44e-03     
     2     7.69e-02   9.47e-03     
     3     9.53e-02   2.64e-02     
     4     1.20e-02   3.94e-02     Switched to DIIS steps.
     5     2.55e-03   1.56e-03     
     6     1.23e-03   6.27e-04     
     7     2.90e-04   2.36e-05     
     8     3.58e-05   5.10e-05     
     9     7.20e-06   2.58e-06     
    10     2.99e-06   1.32e-06     
    11     5.83e-07   1.14e-07     
 ------------------------------------------------------------------------------
                                   Orbital response converged.

 Computing density matrices... Done.
 CCSD calculation:   CPU 50.16 s  wall 17.16 s

Current path: /canmo/ccsd/grad/
/g1_bb_aa
/g1_bb_bb
/g1_o1o1
/g1_o1o2
/g1_o1v1
/g1_o2v1
/g1_v1v1
/g1p_bb_aa
/g1p_bb_bb
/g1s_bb_aa
/g1s_bb_bb
/g2_o1o1o1o1
/g2_o1o1o1v1
/g2_o1o1v1v1
/g2_o1v1o1v1
/g2_o1v1v1v1
/g2_v1v1v1v1
/w_bb_aa
/w_bb_bb
 Transferring MO TPDM to AO TPDM
 Transferring g2_o1o1o1o1
 Transferring g2_o1o1o1v1
 Transferring g2_o1o1v1v1
 Transferring g2_o1v1o1v1
 Transferring g2_o1v1v1v1
 Transferring g2_v1v1v1v1
 Adding separable TPDM
 Computing TPDM gradient
 --------------------------------------------------------
 2e gradient
  Atom          X               Y               Z
 --------------------------------------------------------
    1         -3.503110       11.548572       -0.000000  
    2         13.530078       -4.536873        0.000000  
    3         -0.103569       -3.797773       -0.000000  
    4         -9.923399       -3.213926        0.000000  
 --------------------------------------------------------
 --------------------------------------------------------
 Final gradient
  Atom          X               Y               Z
 --------------------------------------------------------
    1         -3.503110       11.548572       -0.000000  
    2         13.530078       -4.536873        0.000000  
    3         -0.103569       -3.797773       -0.000000  
    4         -9.923399       -3.213926        0.000000  
 --------------------------------------------------------
 Analytic gradient from two-electron contribution:   CPU 61.75 s  wall 38.02 s

 Total ccman2 time:   CPU 118.76 s  wall 74.89 s


 --------------------------------------------------------------
             Orbital Energies (a.u.) and Symmetries
 --------------------------------------------------------------

 Alpha MOs, Restricted
 -- Occupied --                  
-26.319 -15.775 -15.684  -1.629  -1.414  -0.951  -0.790  -0.715
  1 A'    2 A'    3 A'    4 A'    5 A'    6 A'    7 A'    8 A'                 
 -0.595  -0.507  -0.703  -0.560
  9 A'   10 A'    1 A"    2 A"                                                 
 -- Virtual --                   
  0.046   0.140   0.155   0.161   0.210   0.230   0.245   0.288
 11 A'   12 A'   13 A'   14 A'   15 A'   16 A'   17 A'   18 A'                 
  0.317   0.385   0.408   0.529   0.629   0.699   0.865   0.929
 19 A'   20 A'   21 A'   22 A'   23 A'   24 A'   25 A'   26 A'                 
  0.982   1.109   1.203   1.400   1.470   1.630   1.769   2.049
 27 A'   28 A'   29 A'   30 A'   31 A'   32 A'   33 A'   34 A'                 
  2.155   2.255   2.553   2.664   2.834   3.057   3.300   3.396
 35 A'   36 A'   37 A'   38 A'   39 A'   40 A'   41 A'   42 A'                 
  4.028   4.222   4.284   4.383   4.830   5.048   5.564   6.958
 43 A'   44 A'   45 A'   46 A'   47 A'   48 A'   49 A'   50 A'                 
  7.092  36.576  37.124  68.753   0.074   0.166   0.238   0.356
 51 A'   52 A'   53 A'   54 A'    3 A"    4 A"    5 A"    6 A"                 
  0.913   1.005   1.467   1.553   1.909   2.156   2.647   3.043
  7 A"    8 A"    9 A"   10 A"   11 A"   12 A"   13 A"   14 A"                 
  4.066   4.203   4.277   4.377   6.913
 15 A"   16 A"   17 A"   18 A"   19 A"                                         

 Beta MOs, Restricted
 -- Occupied --                  
-26.319 -15.775 -15.684  -1.629  -1.414  -0.951  -0.790  -0.715
  1 A'    2 A'    3 A'    4 A'    5 A'    6 A'    7 A'    8 A'                 
 -0.595  -0.507  -0.703  -0.560
  9 A'   10 A'    1 A"    2 A"                                                 
 -- Virtual --                   
  0.046   0.140   0.155   0.161   0.210   0.230   0.245   0.288
 11 A'   12 A'   13 A'   14 A'   15 A'   16 A'   17 A'   18 A'                 
  0.317   0.385   0.408   0.529   0.629   0.699   0.865   0.929
 19 A'   20 A'   21 A'   22 A'   23 A'   24 A'   25 A'   26 A'                 
  0.982   1.109   1.203   1.400   1.470   1.630   1.769   2.049
 27 A'   28 A'   29 A'   30 A'   31 A'   32 A'   33 A'   34 A'                 
  2.155   2.255   2.553   2.664   2.834   3.057   3.300   3.396
 35 A'   36 A'   37 A'   38 A'   39 A'   40 A'   41 A'   42 A'                 
  4.028   4.222   4.284   4.383   4.830   5.048   5.564   6.958
 43 A'   44 A'   45 A'   46 A'   47 A'   48 A'   49 A'   50 A'                 
  7.092  36.576  37.124  68.753   0.074   0.166   0.238   0.356
 51 A'   52 A'   53 A'   54 A'    3 A"    4 A"    5 A"    6 A"                 
  0.913   1.005   1.467   1.553   1.909   2.156   2.647   3.043
  7 A"    8 A"    9 A"   10 A"   11 A"   12 A"   13 A"   14 A"                 
  4.066   4.203   4.277   4.377   6.913
 15 A"   16 A"   17 A"   18 A"   19 A"                                         
 --------------------------------------------------------------

          Ground-State Mulliken Net Atomic Charges

     Atom                 Charge (a.u.)
  ----------------------------------------
      1 N                     0.039817
      2 N                    -0.087790
      3 H                     0.216031
      4 F                    -0.168058
  ----------------------------------------
  Sum of atomic charges =    -0.000000

 -----------------------------------------------------------------
                    Cartesian Multipole Moments
 -----------------------------------------------------------------
    Charge (ESU x 10^10)
                -0.0000
    Dipole Moment (Debye)
         X      -1.0176      Y       1.6114      Z      -0.0000
       Tot       1.9058
    Quadrupole Moments (Debye-Ang)
        XX     -19.7792     XY      -1.5655     YY     -15.3123
        XZ       0.0000     YZ       0.0000     ZZ     -16.0512
    Octopole Moments (Debye-Ang^2)
       XXX       9.4731    XXY       1.3260    XYY       0.3595
       YYY       5.5509    XXZ      -0.0000    XYZ       0.0000
       YYZ      -0.0000    XZZ       1.9735    YZZ       0.5464
       ZZZ      -0.0000
    Hexadecapole Moments (Debye-Ang^3)
      XXXX    -105.4489   XXXY      -0.1271   XXYY     -19.2681
      XYYY      -1.9715   YYYY     -29.9230   XXXZ       0.0000
      XXYZ       0.0000   XYYZ       0.0000   YYYZ       0.0000
      XXZZ     -18.2929   XYZZ      -0.0740   YYZZ      -7.3873
      XZZZ       0.0000   YZZZ       0.0000   ZZZZ     -12.8101
 -----------------------------------------------------------------
 DrvMan completing analytic gradient of the correlated energy
 Correlated dipole moment
            1
    1  -0.4003503
    2   0.6339639
    3  -0.0000000
 Energy read as -209.434807176
 Full Analytical Gradient: (in a.u., or Hartree/Bohr)
             1             2             3             4
    1    0.00143799   -0.00268454    0.00061160    0.00063494
    2   -0.00171146    0.00344316   -0.00259434    0.00086264
    3    0.00000000   -0.00000000   -0.00000000   -0.00000000
 Gradient time:  CPU 0.25 s  wall 1.69 s
 Geometry Optimization Parameters
   NAtoms,    NIC,     NZ,  NCons,   NDum,   NFix, NCnnct, MaxDiis
        4      14       4       0       0       0       0       0

 Cartesian Hessian Update
 Hessian Updated using BFGS Update


** GEOMETRY OPTIMIZATION IN DELOCALIZED INTERNAL COORDINATES **
   Searching for a Minimum

   Optimization Cycle:   3

                       Coordinates (Angstroms)
     ATOM                X               Y               Z
      1  N        -0.1869692200   -0.5681339205    0.0000000000
      2  N        -1.1206769373    0.1944930161    0.0000000000
      3  H        -0.8112551821    1.1765996967    0.0000000000
      4  F         1.0708119056    0.1720054635    0.0000000000
   Point Group: cs    Number of degrees of freedom:     5


   Energy is   -209.434807176

 Hessian Updated using BFGS Update

  5 Hessian modes will be used to form the next step
  Hessian Eigenvalues:
     0.116647    0.176628    0.422633    0.444792    1.003200

 Minimum Search - Taking Simple RFO Step
 Searching for Lamda that Minimizes Along All modes
 Value Taken    Lamda =  -0.00006220
 Step Taken.  Stepsize is  0.016799

                             Maximum     Tolerance    Cnvgd?
         Gradient           0.002527      0.000300      NO
         Displacement       0.011470      0.001200      NO
         Energy change     -0.000584      0.000001      NO


 New Cartesian Coordinates Obtained by Inverse Iteration

 Displacement from previous Coordinates is:  0.026816
 ----------------------------------------------------------------
             Standard Nuclear Orientation (Angstroms)
    I     Atom           X                Y                Z
 ----------------------------------------------------------------
    1      N      -0.1846844331    -0.5687475473     0.0000000000
    2      N      -1.1168361832     0.1942509182     0.0000000000
    3      H      -0.8208156892     1.1832479108     0.0000000000
    4      F       1.0742468718     0.1662129741     0.0000000000
 ----------------------------------------------------------------
 Molecular Point Group                 Cs    NOp =  2
 Largest Abelian Subgroup              Cs    NOp =  2
 Nuclear Repulsion Energy =    67.3989210339 hartrees
 There are       12 alpha and       12 beta electrons
 Applying Cartesian multipole field
    Component          Value
    ---------          -----
     (2,0,0)        1.00000E-11
     (0,2,0)        2.00000E-11
     (0,0,2)       -3.00000E-11
 Nucleus-field energy     =     0.0000000010 hartrees
 Requested basis set is 6-311++G(d,p)
 There are 23 shells and 73 basis functions
 A cutoff of  1.0D-14 yielded    276 shell pairs
 There are      2806 function pairs (      3046 Cartesian)
 Smallest overlap matrix eigenvalue = 2.23E-04
 Guess MOs from SCF MO coefficient file

 -----------------------------------------------------------------------
  General SCF calculation program by
  Eric Jon Sundstrom, Paul Horn, Yuezhi Mao, Dmitri Zuev, Alec White,
  David Stuck, Shaama M.S., Shane Yost, Joonho Lee, David Small,
  Daniel Levine, Susi Lehtola, Hugh Burton, Evgeny Epifanovsky
 -----------------------------------------------------------------------
 Hartree-Fock
 using 4 threads for integral computing
 -------------------------------------------------------
 OpenMP Integral computing Module                
 Release: version 2.0, May 2017, Q-Chem Inc. Pleasanton 
 -------------------------------------------------------
 A restricted SCF calculation will be
 performed using DIIS
 SCF converges when DIIS error is below 1.0e-08
 ---------------------------------------
  Cycle       Energy         DIIS error
 ---------------------------------------
    1    -208.8612549613      1.79e-04  
    2    -208.8612791159      4.43e-05  
    3    -208.8612816603      1.73e-05  
    4    -208.8612819326      8.79e-06  
    5    -208.8612820203      1.90e-06  
    6    -208.8612820268      5.77e-07  
    7    -208.8612820273      3.28e-07  
    8    -208.8612820274      8.99e-08  
    9    -208.8612820274      3.80e-08  
   10    -208.8612820274      9.84e-09  Convergence criterion met
 ---------------------------------------
 SCF time:   CPU 1.69s  wall 3.00s 
 SCF   energy in the final basis set =     -208.8612820274
 Total energy in the final basis set =     -208.8612820274


 ------------------------------------------------------------------------------

   CCMAN2: suite of methods based on coupled cluster
           and equation of motion theories.

   Components:
   * libvmm-1.3-trunk
     by Evgeny Epifanovsky, Ilya Kaliman.
   * libtensor-2.5-trunk
     by Evgeny Epifanovsky, Michael Wormit, Dmitry Zuev, Sam Manzer, 
        Ilya Kaliman.
   * libcc-2.5-trunk
     by Evgeny Epifanovsky, Arik Landau, Tomasz Kus, Kirill Khistyaev, 
        Dmitry Zuev, Prashant Manohar, Xintian Feng, Anna Krylov, 
        Matthew Goldey, Alec White, Thomas Jagau, Kaushik Nanda, 
        Anastasia Gunina, Alexander Kunitsa, Joonho Lee.

   CCMAN original authors:
   Anna I. Krylov, C. David Sherrill, Steven R. Gwaltney,
   Edward F. C. Byrd (2000)
   Sergey V. Levchenko, Lyudmila V. Slipchenko, Tao Wang,
   Ana-Maria C. Cristian (2003)
   Piotr A. Pieniazek, C. Melania Oana, Evgeny Epifanovsky (2007)
   Prashant Manohar (2009)

 ------------------------------------------------------------------------------


 Allocating and initializing 3808MB of RAM...
 Calculation will run on 4 cores.


 Alpha MOs, Restricted
 -- Occupied --                  
-26.319 -15.775 -15.684  -1.629  -1.414  -0.951  -0.790  -0.715
  1 A'    2 A'    3 A'    4 A'    5 A'    6 A'    7 A'    8 A'                 
 -0.703  -0.595  -0.560  -0.505
  1 A"    9 A'    2 A"   10 A'                                                 
 -- Virtual --                   
  0.046   0.075   0.140   0.155   0.161   0.166   0.210   0.229
 11 A'    3 A"   12 A'   13 A'   14 A'    4 A"   15 A'   16 A'                 
  0.238   0.245   0.289   0.317   0.356   0.386   0.408   0.528
  5 A"   17 A'   18 A'   19 A'    6 A"   20 A'   21 A'   22 A'                 
  0.630   0.699   0.864   0.913   0.931   0.982   1.006   1.109
 23 A'   24 A'   25 A'    7 A"   26 A'   27 A'    8 A"   28 A'                 
  1.204   1.400   1.467   1.480   1.553   1.629   1.764   1.911
 29 A'   30 A'    9 A"   31 A'   10 A"   32 A'   33 A'   11 A"                 
  2.045   2.152   2.155   2.259   2.553   2.644   2.665   2.830
 34 A'   35 A'   12 A"   36 A'   37 A'   13 A"   38 A'   39 A'                 
  3.045   3.055   3.308   3.392   4.029   4.066   4.203   4.223
 14 A"   40 A'   41 A'   42 A'   43 A'   15 A"   16 A"   44 A'                 
  4.278   4.285   4.378   4.384   4.823   5.050   5.565   6.913
 17 A"   45 A'   18 A"   46 A'   47 A'   48 A'   49 A'   19 A"                 
  6.957   7.094  36.575  37.128  68.753
 50 A'   51 A'   52 A'   53 A'   54 A'                                         

 Beta MOs, Restricted
 -- Occupied --                  
-26.319 -15.775 -15.684  -1.629  -1.414  -0.951  -0.790  -0.715
  1 A'    2 A'    3 A'    4 A'    5 A'    6 A'    7 A'    8 A'                 
 -0.703  -0.595  -0.560  -0.505
  1 A"    9 A'    2 A"   10 A'                                                 
 -- Virtual --                   
  0.046   0.075   0.140   0.155   0.161   0.166   0.210   0.229
 11 A'    3 A"   12 A'   13 A'   14 A'    4 A"   15 A'   16 A'                 
  0.238   0.245   0.289   0.317   0.356   0.386   0.408   0.528
  5 A"   17 A'   18 A'   19 A'    6 A"   20 A'   21 A'   22 A'                 
  0.630   0.699   0.864   0.913   0.931   0.982   1.006   1.109
 23 A'   24 A'   25 A'    7 A"   26 A'   27 A'    8 A"   28 A'                 
  1.204   1.400   1.467   1.480   1.553   1.629   1.764   1.911
 29 A'   30 A'    9 A"   31 A'   10 A"   32 A'   33 A'   11 A"                 
  2.045   2.152   2.155   2.259   2.553   2.644   2.665   2.830
 34 A'   35 A'   12 A"   36 A'   37 A'   13 A"   38 A'   39 A'                 
  3.045   3.055   3.308   3.392   4.029   4.066   4.203   4.223
 14 A"   40 A'   41 A'   42 A'   43 A'   15 A"   16 A"   44 A'                 
  4.278   4.285   4.378   4.384   4.823   5.050   5.565   6.913
 17 A"   45 A'   18 A"   46 A'   47 A'   48 A'   49 A'   19 A"                 
  6.957   7.094  36.575  37.128  68.753
 50 A'   51 A'   52 A'   53 A'   54 A'                                         

 Occupation and symmetry of molecular orbitals

 Point group: Cs (2 irreducible representations).

                           A'   A"    All 
 ------------------------------------------
 All molecular orbitals:
  - Alpha                  54   19    73  
  - Beta                   54   19    73  
 ------------------------------------------
 Alpha orbitals:
  - Frozen occupied        3    0     3   
  - Active occupied        7    2     9   
  - Active virtual         44   17    61  
  - Frozen virtual         0    0     0   
 ------------------------------------------
 Beta orbitals:
  - Frozen occupied        3    0     3   
  - Active occupied        7    2     9   
  - Active virtual         44   17    61  
  - Frozen virtual         0    0     0   
 ------------------------------------------

 Import integrals:   CPU 0.00 s  wall 0.00 s

 Import integrals:   CPU 3.70 s  wall 9.58 s

 MP2 amplitudes:   CPU 0.09 s  wall 0.32 s

Running a double precision version
           CCSD T amplitudes will be solved using DIIS.

           Start     Size      MaxIter   EConv     TConv     
           3         7         100       1.00e-07  1.00e-05  
 ------------------------------------------------------------------------------
           Energy (a.u.)   Ediff      Tdiff       Comment
 ------------------------------------------------------------------------------
          -209.42749845                           
     1    -209.41024751   1.73e-02   6.41e-01     
     2    -209.43304037   2.28e-02   8.81e-02     
     3    -209.43105724   1.98e-03   4.21e-02     
     4    -209.43369253   2.64e-03   1.69e-02     Switched to DIIS steps.
     5    -209.43470434   1.01e-03   1.13e-02     
     6    -209.43481114   1.07e-04   2.74e-03     
     7    -209.43482463   1.35e-05   1.24e-03     
     8    -209.43483127   6.63e-06   4.88e-04     
     9    -209.43483658   5.31e-06   3.01e-04     
    10    -209.43483709   5.18e-07   6.54e-05     
    11    -209.43483711   2.03e-08   2.30e-05     
    12    -209.43483719   7.16e-08   1.15e-05     
    13    -209.43483710   8.47e-08   2.87e-06     
 ------------------------------------------------------------------------------
          -209.43483710                           CCSD T converged.

End of double precision
 SCF energy                 = -208.86128203
 MP2 energy                 = -209.42749845
 CCSD correlation energy     =   -0.57355507
 CCSD total energy           = -209.43483710

 CCSD  T1^2 = 0.0136  T2^2 = 0.1777  Leading amplitudes:

 Amplitude    Orbitals with energies
 -0.0229       2 (A") A                  ->    3 (A") A                   
              -0.5599                          0.0748                     
 -0.0229       2 (A") B                  ->    3 (A") B                   
              -0.5599                          0.0748                     
  0.0224       1 (A") A                  ->    3 (A") A                   
              -0.7026                          0.0748                     
  0.0224       1 (A") B                  ->    3 (A") B                   
              -0.7026                          0.0748                     

 Amplitude    Orbitals with energies
 -0.0926       2 (A") A      2 (A") B    ->    3 (A") A      3 (A") B     
              -0.5599       -0.5599            0.0748        0.0748       
  0.0926       2 (A") A      2 (A") B    ->    3 (A") B      3 (A") A     
              -0.5599       -0.5599            0.0748        0.0748       
  0.0926       2 (A") B      2 (A") A    ->    3 (A") A      3 (A") B     
              -0.5599       -0.5599            0.0748        0.0748       
 -0.0926       2 (A") B      2 (A") A    ->    3 (A") B      3 (A") A     
              -0.5599       -0.5599            0.0748        0.0748       

 Computing CCSD intemediates for later calculations in double precision
 Finished.

Running a double precision version
           CCSD Lambda amplitudes will be solved using DIIS.
           Start     Size      MaxIter   EConv     LConv     
           3         7         100       1.00e-07  1.00e-05  
 ------------------------------------------------------------------------------
            Enorm      Ldiff       Comment
 ------------------------------------------------------------------------------
     1     4.89e-02   3.07e-02     
     2     1.65e-02   7.00e-03     
     3     7.05e-03   7.72e-04     
     4     3.71e-03   1.34e-03     Switched to DIIS steps.
     5     1.29e-03   7.82e-04     
     6     6.82e-04   2.12e-04     
     7     2.41e-04   7.60e-05     
     8     9.87e-05   4.63e-06     
     9     2.46e-05   6.64e-06     
    10     1.01e-05   1.12e-06     
    11     4.27e-06   2.17e-07     
    12     1.71e-06   8.94e-08     
    13     7.97e-07   5.88e-08     
    14     3.39e-07   1.74e-08     
    15     1.47e-07   2.22e-09     
    16     7.31e-08   7.83e-09     
 ------------------------------------------------------------------------------
                                   CCSD Lambda converged.

 Computing density matrices in double precision...
           Orbital response amplitudes will be solved using DIIS.
           Start     Size      MaxIter   EConv     LConv     
           3         7         100       1.00e-06  1.00e-06  
 ------------------------------------------------------------------------------
            Enorm      Ldiff       Comment
 ------------------------------------------------------------------------------
     1     8.39e-02   4.33e-03     
     2     7.66e-02   9.43e-03     
     3     9.48e-02   2.62e-02     
     4     1.19e-02   3.91e-02     Switched to DIIS steps.
     5     2.53e-03   1.53e-03     
     6     1.23e-03   6.25e-04     
     7     2.92e-04   2.05e-05     
     8     3.61e-05   5.16e-05     
     9     7.25e-06   2.58e-06     
    10     3.04e-06   1.31e-06     
    11     5.90e-07   1.10e-07     
 ------------------------------------------------------------------------------
                                   Orbital response converged.

 Computing density matrices... Done.
 CCSD calculation:   CPU 50.73 s  wall 17.41 s

Current path: /canmo/ccsd/grad/
/g1_bb_aa
/g1_bb_bb
/g1_o1o1
/g1_o1o2
/g1_o1v1
/g1_o2v1
/g1_v1v1
/g1p_bb_aa
/g1p_bb_bb
/g1s_bb_aa
/g1s_bb_bb
/g2_o1o1o1o1
/g2_o1o1o1v1
/g2_o1o1v1v1
/g2_o1v1o1v1
/g2_o1v1v1v1
/g2_v1v1v1v1
/w_bb_aa
/w_bb_bb
 Transferring MO TPDM to AO TPDM
 Transferring g2_o1o1o1o1
 Transferring g2_o1o1o1v1
 Transferring g2_o1o1v1v1
 Transferring g2_o1v1o1v1
 Transferring g2_o1v1v1v1
 Transferring g2_v1v1v1v1
 Adding separable TPDM
 Computing TPDM gradient
 --------------------------------------------------------
 2e gradient
  Atom          X               Y               Z
 --------------------------------------------------------
    1         -3.507084       11.551717        0.000000  
    2         13.486297       -4.565104       -0.000000  
    3         -0.041549       -3.799426       -0.000000  
    4         -9.937664       -3.187187       -0.000000  
 --------------------------------------------------------
 --------------------------------------------------------
 Final gradient
  Atom          X               Y               Z
 --------------------------------------------------------
    1         -3.507084       11.551717        0.000000  
    2         13.486297       -4.565104       -0.000000  
    3         -0.041549       -3.799426       -0.000000  
    4         -9.937664       -3.187187       -0.000000  
 --------------------------------------------------------
 Analytic gradient from two-electron contribution:   CPU 61.79 s  wall 36.59 s

 Total ccman2 time:   CPU 118.89 s  wall 69.69 s


 --------------------------------------------------------------
             Orbital Energies (a.u.) and Symmetries
 --------------------------------------------------------------

 Alpha MOs, Restricted
 -- Occupied --                  
-26.319 -15.775 -15.684  -1.629  -1.414  -0.951  -0.790  -0.715
  1 A'    2 A'    3 A'    4 A'    5 A'    6 A'    7 A'    8 A'                 
 -0.595  -0.505  -0.703  -0.560
  9 A'   10 A'    1 A"    2 A"                                                 
 -- Virtual --                   
  0.046   0.140   0.155   0.161   0.210   0.229   0.245   0.289
 11 A'   12 A'   13 A'   14 A'   15 A'   16 A'   17 A'   18 A'                 
  0.317   0.386   0.408   0.528   0.630   0.699   0.864   0.931
 19 A'   20 A'   21 A'   22 A'   23 A'   24 A'   25 A'   26 A'                 
  0.982   1.109   1.204   1.400   1.480   1.629   1.764   2.045
 27 A'   28 A'   29 A'   30 A'   31 A'   32 A'   33 A'   34 A'                 
  2.152   2.259   2.553   2.665   2.830   3.055   3.308   3.392
 35 A'   36 A'   37 A'   38 A'   39 A'   40 A'   41 A'   42 A'                 
  4.029   4.223   4.285   4.384   4.823   5.050   5.565   6.957
 43 A'   44 A'   45 A'   46 A'   47 A'   48 A'   49 A'   50 A'                 
  7.094  36.575  37.128  68.753   0.075   0.166   0.238   0.356
 51 A'   52 A'   53 A'   54 A'    3 A"    4 A"    5 A"    6 A"                 
  0.913   1.006   1.467   1.553   1.911   2.155   2.644   3.045
  7 A"    8 A"    9 A"   10 A"   11 A"   12 A"   13 A"   14 A"                 
  4.066   4.203   4.278   4.378   6.913
 15 A"   16 A"   17 A"   18 A"   19 A"                                         

 Beta MOs, Restricted
 -- Occupied --                  
-26.319 -15.775 -15.684  -1.629  -1.414  -0.951  -0.790  -0.715
  1 A'    2 A'    3 A'    4 A'    5 A'    6 A'    7 A'    8 A'                 
 -0.595  -0.505  -0.703  -0.560
  9 A'   10 A'    1 A"    2 A"                                                 
 -- Virtual --                   
  0.046   0.140   0.155   0.161   0.210   0.229   0.245   0.289
 11 A'   12 A'   13 A'   14 A'   15 A'   16 A'   17 A'   18 A'                 
  0.317   0.386   0.408   0.528   0.630   0.699   0.864   0.931
 19 A'   20 A'   21 A'   22 A'   23 A'   24 A'   25 A'   26 A'                 
  0.982   1.109   1.204   1.400   1.480   1.629   1.764   2.045
 27 A'   28 A'   29 A'   30 A'   31 A'   32 A'   33 A'   34 A'                 
  2.152   2.259   2.553   2.665   2.830   3.055   3.308   3.392
 35 A'   36 A'   37 A'   38 A'   39 A'   40 A'   41 A'   42 A'                 
  4.029   4.223   4.285   4.384   4.823   5.050   5.565   6.957
 43 A'   44 A'   45 A'   46 A'   47 A'   48 A'   49 A'   50 A'                 
  7.094  36.575  37.128  68.753   0.075   0.166   0.238   0.356
 51 A'   52 A'   53 A'   54 A'    3 A"    4 A"    5 A"    6 A"                 
  0.913   1.006   1.467   1.553   1.911   2.155   2.644   3.045
  7 A"    8 A"    9 A"   10 A"   11 A"   12 A"   13 A"   14 A"                 
  4.066   4.203   4.278   4.378   6.913
 15 A"   16 A"   17 A"   18 A"   19 A"                                         
 --------------------------------------------------------------

          Ground-State Mulliken Net Atomic Charges

     Atom                 Charge (a.u.)
  ----------------------------------------
      1 N                     0.040583
      2 N                    -0.090509
      3 H                     0.217384
      4 F                    -0.167458
  ----------------------------------------
  Sum of atomic charges =    -0.000000

 -----------------------------------------------------------------
                    Cartesian Multipole Moments
 -----------------------------------------------------------------
    Charge (ESU x 10^10)
                -0.0000
    Dipole Moment (Debye)
         X      -1.0279      Y       1.6327      Z       0.0000
       Tot       1.9293
    Quadrupole Moments (Debye-Ang)
        XX     -19.7680     XY      -1.6005     YY     -15.2871
        XZ      -0.0000     YZ      -0.0000     ZZ     -16.0508
    Octopole Moments (Debye-Ang^2)
       XXX       9.2996    XXY       1.4159    XYY       0.2719
       YYY       5.6939    XXZ       0.0000    XYZ      -0.0000
       YYZ       0.0000    XZZ       1.9325    YZZ       0.5755
       ZZZ       0.0000
    Hexadecapole Moments (Debye-Ang^3)
      XXXX    -105.3917   XXXY      -0.0802   XXYY     -19.2139
      XYYY      -1.9440   YYYY     -29.8709   XXXZ      -0.0000
      XXYZ      -0.0000   XYYZ      -0.0000   YYYZ      -0.0000
      XXZZ     -18.2914   XYZZ      -0.0368   YYZZ      -7.3917
      XZZZ      -0.0000   YZZZ      -0.0000   ZZZZ     -12.8107
 -----------------------------------------------------------------
 DrvMan completing analytic gradient of the correlated energy
 Correlated dipole moment
            1
    1  -0.4044031
    2   0.6423556
    3   0.0000000
 Energy read as -209.434837101
 Full Analytical Gradient: (in a.u., or Hartree/Bohr)
             1             2             3             4
    1    0.00095747   -0.00076910   -0.00019333    0.00000495
    2   -0.00167411    0.00126711    0.00013357    0.00027343
    3   -0.00000000    0.00000000    0.00000000    0.00000000
 Gradient time:  CPU 0.23 s  wall 1.87 s
 Geometry Optimization Parameters
   NAtoms,    NIC,     NZ,  NCons,   NDum,   NFix, NCnnct, MaxDiis
        4      14       4       0       0       0       0       0

 Cartesian Hessian Update
 Hessian Updated using BFGS Update


** GEOMETRY OPTIMIZATION IN DELOCALIZED INTERNAL COORDINATES **
   Searching for a Minimum

   Optimization Cycle:   4

                       Coordinates (Angstroms)
     ATOM                X               Y               Z
      1  N        -0.1846844331   -0.5687475473    0.0000000000
      2  N        -1.1168361832    0.1942509182    0.0000000000
      3  H        -0.8208156892    1.1832479108    0.0000000000
      4  F         1.0742468718    0.1662129741    0.0000000000
   Point Group: cs    Number of degrees of freedom:     5


   Energy is   -209.434837101

 Hessian Updated using BFGS Update

  5 Hessian modes will be used to form the next step
  Hessian Eigenvalues:
     0.117668    0.201072    0.406996    0.444058    0.939940

 Minimum Search - Taking Simple RFO Step
 Searching for Lamda that Minimizes Along All modes
 Value Taken    Lamda =  -0.00000444
 Step Taken.  Stepsize is  0.002738

                             Maximum     Tolerance    Cnvgd?
         Gradient           0.001026      0.000300      NO
         Displacement       0.001845      0.001200      NO
         Energy change     -0.000030      0.000001      NO


 New Cartesian Coordinates Obtained by Inverse Iteration

 Displacement from previous Coordinates is:  0.002395
 ----------------------------------------------------------------
             Standard Nuclear Orientation (Angstroms)
    I     Atom           X                Y                Z
 ----------------------------------------------------------------
    1      N      -0.1849896585    -0.5677971209     0.0000000000
    2      N      -1.1170747287     0.1938598414     0.0000000000
    3      H      -0.8204627860     1.1827644467     0.0000000000
    4      F       1.0744377395     0.1661370885     0.0000000000
 ----------------------------------------------------------------
 Molecular Point Group                 Cs    NOp =  2
 Largest Abelian Subgroup              Cs    NOp =  2
 Nuclear Repulsion Energy =    67.4152091941 hartrees
 There are       12 alpha and       12 beta electrons
 Applying Cartesian multipole field
    Component          Value
    ---------          -----
     (2,0,0)        1.00000E-11
     (0,2,0)        2.00000E-11
     (0,0,2)       -3.00000E-11
 Nucleus-field energy     =     0.0000000010 hartrees
 Requested basis set is 6-311++G(d,p)
 There are 23 shells and 73 basis functions
 A cutoff of  1.0D-14 yielded    276 shell pairs
 There are      2806 function pairs (      3046 Cartesian)
 Smallest overlap matrix eigenvalue = 2.22E-04
 Guess MOs from SCF MO coefficient file

 -----------------------------------------------------------------------
  General SCF calculation program by
  Eric Jon Sundstrom, Paul Horn, Yuezhi Mao, Dmitri Zuev, Alec White,
  David Stuck, Shaama M.S., Shane Yost, Joonho Lee, David Small,
  Daniel Levine, Susi Lehtola, Hugh Burton, Evgeny Epifanovsky
 -----------------------------------------------------------------------
 Hartree-Fock
 using 4 threads for integral computing
 -------------------------------------------------------
 OpenMP Integral computing Module                
 Release: version 2.0, May 2017, Q-Chem Inc. Pleasanton 
 -------------------------------------------------------
 A restricted SCF calculation will be
 performed using DIIS
 SCF converges when DIIS error is below 1.0e-08
 ---------------------------------------
  Cycle       Energy         DIIS error
 ---------------------------------------
    1    -208.8613805580      4.20e-05  
    2    -208.8613816635      1.10e-05  
    3    -208.8613817809      5.75e-06  
    4    -208.8613818066      2.15e-06  
    5    -208.8613818126      9.30e-07  
    6    -208.8613818143      2.71e-07  
    7    -208.8613818145      4.81e-08  
    8    -208.8613818145      9.82e-09  Convergence criterion met
 ---------------------------------------
 SCF time:   CPU 1.35s  wall 2.00s 
 SCF   energy in the final basis set =     -208.8613818145
 Total energy in the final basis set =     -208.8613818145


 ------------------------------------------------------------------------------

   CCMAN2: suite of methods based on coupled cluster
           and equation of motion theories.

   Components:
   * libvmm-1.3-trunk
     by Evgeny Epifanovsky, Ilya Kaliman.
   * libtensor-2.5-trunk
     by Evgeny Epifanovsky, Michael Wormit, Dmitry Zuev, Sam Manzer, 
        Ilya Kaliman.
   * libcc-2.5-trunk
     by Evgeny Epifanovsky, Arik Landau, Tomasz Kus, Kirill Khistyaev, 
        Dmitry Zuev, Prashant Manohar, Xintian Feng, Anna Krylov, 
        Matthew Goldey, Alec White, Thomas Jagau, Kaushik Nanda, 
        Anastasia Gunina, Alexander Kunitsa, Joonho Lee.

   CCMAN original authors:
   Anna I. Krylov, C. David Sherrill, Steven R. Gwaltney,
   Edward F. C. Byrd (2000)
   Sergey V. Levchenko, Lyudmila V. Slipchenko, Tao Wang,
   Ana-Maria C. Cristian (2003)
   Piotr A. Pieniazek, C. Melania Oana, Evgeny Epifanovsky (2007)
   Prashant Manohar (2009)

 ------------------------------------------------------------------------------


 Allocating and initializing 3808MB of RAM...
 Calculation will run on 4 cores.


 Alpha MOs, Restricted
 -- Occupied --                  
-26.319 -15.774 -15.684  -1.629  -1.415  -0.951  -0.791  -0.715
  1 A'    2 A'    3 A'    4 A'    5 A'    6 A'    7 A'    8 A'                 
 -0.703  -0.595  -0.560  -0.505
  1 A"    9 A'    2 A"   10 A'                                                 
 -- Virtual --                   
  0.046   0.075   0.140   0.155   0.161   0.166   0.210   0.229
 11 A'    3 A"   12 A'   13 A'   14 A'    4 A"   15 A'   16 A'                 
  0.238   0.245   0.289   0.317   0.356   0.386   0.408   0.528
  5 A"   17 A'   18 A'   19 A'    6 A"   20 A'   21 A'   22 A'                 
  0.631   0.699   0.864   0.912   0.930   0.982   1.006   1.110
 23 A'   24 A'   25 A'    7 A"   26 A'   27 A'    8 A"   28 A'                 
  1.204   1.400   1.467   1.480   1.553   1.629   1.764   1.911
 29 A'   30 A'    9 A"   31 A'   10 A"   32 A'   33 A'   11 A"                 
  2.045   2.153   2.155   2.258   2.553   2.645   2.666   2.831
 34 A'   35 A'   12 A"   36 A'   37 A'   13 A"   38 A'   39 A'                 
  3.046   3.055   3.308   3.393   4.030   4.066   4.203   4.223
 14 A"   40 A'   41 A'   42 A'   43 A'   15 A"   16 A"   44 A'                 
  4.278   4.285   4.378   4.385   4.824   5.050   5.565   6.913
 17 A"   45 A'   18 A"   46 A'   47 A'   48 A'   49 A'   19 A"                 
  6.957   7.095  36.575  37.132  68.753
 50 A'   51 A'   52 A'   53 A'   54 A'                                         

 Beta MOs, Restricted
 -- Occupied --                  
-26.319 -15.774 -15.684  -1.629  -1.415  -0.951  -0.791  -0.715
  1 A'    2 A'    3 A'    4 A'    5 A'    6 A'    7 A'    8 A'                 
 -0.703  -0.595  -0.560  -0.505
  1 A"    9 A'    2 A"   10 A'                                                 
 -- Virtual --                   
  0.046   0.075   0.140   0.155   0.161   0.166   0.210   0.229
 11 A'    3 A"   12 A'   13 A'   14 A'    4 A"   15 A'   16 A'                 
  0.238   0.245   0.289   0.317   0.356   0.386   0.408   0.528
  5 A"   17 A'   18 A'   19 A'    6 A"   20 A'   21 A'   22 A'                 
  0.631   0.699   0.864   0.912   0.930   0.982   1.006   1.110
 23 A'   24 A'   25 A'    7 A"   26 A'   27 A'    8 A"   28 A'                 
  1.204   1.400   1.467   1.480   1.553   1.629   1.764   1.911
 29 A'   30 A'    9 A"   31 A'   10 A"   32 A'   33 A'   11 A"                 
  2.045   2.153   2.155   2.258   2.553   2.645   2.666   2.831
 34 A'   35 A'   12 A"   36 A'   37 A'   13 A"   38 A'   39 A'                 
  3.046   3.055   3.308   3.393   4.030   4.066   4.203   4.223
 14 A"   40 A'   41 A'   42 A'   43 A'   15 A"   16 A"   44 A'                 
  4.278   4.285   4.378   4.385   4.824   5.050   5.565   6.913
 17 A"   45 A'   18 A"   46 A'   47 A'   48 A'   49 A'   19 A"                 
  6.957   7.095  36.575  37.132  68.753
 50 A'   51 A'   52 A'   53 A'   54 A'                                         

 Occupation and symmetry of molecular orbitals

 Point group: Cs (2 irreducible representations).

                           A'   A"    All 
 ------------------------------------------
 All molecular orbitals:
  - Alpha                  54   19    73  
  - Beta                   54   19    73  
 ------------------------------------------
 Alpha orbitals:
  - Frozen occupied        3    0     3   
  - Active occupied        7    2     9   
  - Active virtual         44   17    61  
  - Frozen virtual         0    0     0   
 ------------------------------------------
 Beta orbitals:
  - Frozen occupied        3    0     3   
  - Active occupied        7    2     9   
  - Active virtual         44   17    61  
  - Frozen virtual         0    0     0   
 ------------------------------------------

 Import integrals:   CPU 0.00 s  wall 0.00 s

 Import integrals:   CPU 3.63 s  wall 10.85 s

 MP2 amplitudes:   CPU 0.08 s  wall 0.39 s

Running a double precision version
           CCSD T amplitudes will be solved using DIIS.

           Start     Size      MaxIter   EConv     TConv     
           3         7         100       1.00e-07  1.00e-05  
 ------------------------------------------------------------------------------
           Energy (a.u.)   Ediff      Tdiff       Comment
 ------------------------------------------------------------------------------
          -209.42749724                           
     1    -209.41027482   1.72e-02   6.40e-01     
     2    -209.43304519   2.28e-02   8.80e-02     
     3    -209.43106524   1.98e-03   4.21e-02     
     4    -209.43369692   2.63e-03   1.68e-02     Switched to DIIS steps.
     5    -209.43470703   1.01e-03   1.13e-02     
     6    -209.43481354   1.07e-04   2.73e-03     
     7    -209.43482700   1.35e-05   1.24e-03     
     8    -209.43483361   6.62e-06   4.87e-04     
     9    -209.43483889   5.28e-06   3.00e-04     
    10    -209.43483941   5.15e-07   6.51e-05     
    11    -209.43483943   1.95e-08   2.29e-05     
    12    -209.43483950   7.11e-08   1.14e-05     
    13    -209.43483941   8.48e-08   2.86e-06     
 ------------------------------------------------------------------------------
          -209.43483941                           CCSD T converged.

End of double precision
 SCF energy                 = -208.86138181
 MP2 energy                 = -209.42749724
 CCSD correlation energy     =   -0.57345760
 CCSD total energy           = -209.43483941

 CCSD  T1^2 = 0.0136  T2^2 = 0.1776  Leading amplitudes:

 Amplitude    Orbitals with energies
 -0.0228       2 (A") A                  ->    3 (A") A                   
              -0.5602                          0.0751                     
 -0.0228       2 (A") B                  ->    3 (A") B                   
              -0.5602                          0.0751                     
  0.0224       1 (A") A                  ->    3 (A") A                   
              -0.7027                          0.0751                     
  0.0224       1 (A") B                  ->    3 (A") B                   
              -0.7027                          0.0751                     

 Amplitude    Orbitals with energies
 -0.0922       2 (A") A      2 (A") B    ->    3 (A") A      3 (A") B     
              -0.5602       -0.5602            0.0751        0.0751       
  0.0922       2 (A") A      2 (A") B    ->    3 (A") B      3 (A") A     
              -0.5602       -0.5602            0.0751        0.0751       
  0.0922       2 (A") B      2 (A") A    ->    3 (A") A      3 (A") B     
              -0.5602       -0.5602            0.0751        0.0751       
 -0.0922       2 (A") B      2 (A") A    ->    3 (A") B      3 (A") A     
              -0.5602       -0.5602            0.0751        0.0751       

 Computing CCSD intemediates for later calculations in double precision
 Finished.

Running a double precision version
           CCSD Lambda amplitudes will be solved using DIIS.
           Start     Size      MaxIter   EConv     LConv     
           3         7         100       1.00e-07  1.00e-05  
 ------------------------------------------------------------------------------
            Enorm      Ldiff       Comment
 ------------------------------------------------------------------------------
     1     4.88e-02   3.06e-02     
     2     1.65e-02   7.00e-03     
     3     7.04e-03   7.69e-04     
     4     3.71e-03   1.34e-03     Switched to DIIS steps.
     5     1.28e-03   7.81e-04     
     6     6.80e-04   2.11e-04     
     7     2.40e-04   7.57e-05     
     8     9.83e-05   4.61e-06     
     9     2.45e-05   6.60e-06     
    10     1.01e-05   1.11e-06     
    11     4.26e-06   2.15e-07     
    12     1.71e-06   8.94e-08     
    13     7.93e-07   5.85e-08     
    14     3.37e-07   1.75e-08     
    15     1.46e-07   2.09e-09     
    16     7.29e-08   7.80e-09     
 ------------------------------------------------------------------------------
                                   CCSD Lambda converged.

 Computing density matrices in double precision...
           Orbital response amplitudes will be solved using DIIS.
           Start     Size      MaxIter   EConv     LConv     
           3         7         100       1.00e-06  1.00e-06  
 ------------------------------------------------------------------------------
            Enorm      Ldiff       Comment
 ------------------------------------------------------------------------------
     1     8.38e-02   4.31e-03     
     2     7.64e-02   9.48e-03     
     3     9.46e-02   2.62e-02     
     4     1.18e-02   3.90e-02     Switched to DIIS steps.
     5     2.52e-03   1.49e-03     
     6     1.24e-03   6.22e-04     
     7     2.90e-04   1.92e-05     
     8     3.59e-05   5.18e-05     
     9     7.22e-06   2.57e-06     
    10     3.01e-06   1.31e-06     
    11     5.82e-07   1.08e-07     
 ------------------------------------------------------------------------------
                                   Orbital response converged.

 Computing density matrices... Done.
 CCSD calculation:   CPU 51.10 s  wall 17.70 s

Current path: /canmo/ccsd/grad/
/g1_bb_aa
/g1_bb_bb
/g1_o1o1
/g1_o1o2
/g1_o1v1
/g1_o2v1
/g1_v1v1
/g1p_bb_aa
/g1p_bb_bb
/g1s_bb_aa
/g1s_bb_bb
/g2_o1o1o1o1
/g2_o1o1o1v1
/g2_o1o1v1v1
/g2_o1v1o1v1
/g2_o1v1v1v1
/g2_v1v1v1v1
/w_bb_aa
/w_bb_bb
 Transferring MO TPDM to AO TPDM
 Transferring g2_o1o1o1o1
 Transferring g2_o1o1o1v1
 Transferring g2_o1o1v1v1
 Transferring g2_o1v1o1v1
 Transferring g2_o1v1v1v1
 Transferring g2_v1v1v1v1
 Adding separable TPDM
 Computing TPDM gradient
 --------------------------------------------------------
 2e gradient
  Atom          X               Y               Z
 --------------------------------------------------------
    1         -3.518402       11.539345        0.000000  
    2         13.504683       -4.560130        0.000000  
    3         -0.044696       -3.799193        0.000000  
    4         -9.941584       -3.180022       -0.000000  
 --------------------------------------------------------
 --------------------------------------------------------
 Final gradient
  Atom          X               Y               Z
 --------------------------------------------------------
    1         -3.518402       11.539345        0.000000  
    2         13.504683       -4.560130        0.000000  
    3         -0.044696       -3.799193        0.000000  
    4         -9.941584       -3.180022       -0.000000  
 --------------------------------------------------------
 Analytic gradient from two-electron contribution:   CPU 61.74 s  wall 36.15 s

 Total ccman2 time:   CPU 119.01 s  wall 71.97 s


 --------------------------------------------------------------
             Orbital Energies (a.u.) and Symmetries
 --------------------------------------------------------------

 Alpha MOs, Restricted
 -- Occupied --                  
-26.319 -15.774 -15.684  -1.629  -1.415  -0.951  -0.791  -0.715
  1 A'    2 A'    3 A'    4 A'    5 A'    6 A'    7 A'    8 A'                 
 -0.595  -0.505  -0.703  -0.560
  9 A'   10 A'    1 A"    2 A"                                                 
 -- Virtual --                   
  0.046   0.140   0.155   0.161   0.210   0.229   0.245   0.289
 11 A'   12 A'   13 A'   14 A'   15 A'   16 A'   17 A'   18 A'                 
  0.317   0.386   0.408   0.528   0.631   0.699   0.864   0.930
 19 A'   20 A'   21 A'   22 A'   23 A'   24 A'   25 A'   26 A'                 
  0.982   1.110   1.204   1.400   1.480   1.629   1.764   2.045
 27 A'   28 A'   29 A'   30 A'   31 A'   32 A'   33 A'   34 A'                 
  2.153   2.258   2.553   2.666   2.831   3.055   3.308   3.393
 35 A'   36 A'   37 A'   38 A'   39 A'   40 A'   41 A'   42 A'                 
  4.030   4.223   4.285   4.385   4.824   5.050   5.565   6.957
 43 A'   44 A'   45 A'   46 A'   47 A'   48 A'   49 A'   50 A'                 
  7.095  36.575  37.132  68.753   0.075   0.166   0.238   0.356
 51 A'   52 A'   53 A'   54 A'    3 A"    4 A"    5 A"    6 A"                 
  0.912   1.006   1.467   1.553   1.911   2.155   2.645   3.046
  7 A"    8 A"    9 A"   10 A"   11 A"   12 A"   13 A"   14 A"                 
  4.066   4.203   4.278   4.378   6.913
 15 A"   16 A"   17 A"   18 A"   19 A"                                         

 Beta MOs, Restricted
 -- Occupied --                  
-26.319 -15.774 -15.684  -1.629  -1.415  -0.951  -0.791  -0.715
  1 A'    2 A'    3 A'    4 A'    5 A'    6 A'    7 A'    8 A'                 
 -0.595  -0.505  -0.703  -0.560
  9 A'   10 A'    1 A"    2 A"                                                 
 -- Virtual --                   
  0.046   0.140   0.155   0.161   0.210   0.229   0.245   0.289
 11 A'   12 A'   13 A'   14 A'   15 A'   16 A'   17 A'   18 A'                 
  0.317   0.386   0.408   0.528   0.631   0.699   0.864   0.930
 19 A'   20 A'   21 A'   22 A'   23 A'   24 A'   25 A'   26 A'                 
  0.982   1.110   1.204   1.400   1.480   1.629   1.764   2.045
 27 A'   28 A'   29 A'   30 A'   31 A'   32 A'   33 A'   34 A'                 
  2.153   2.258   2.553   2.666   2.831   3.055   3.308   3.393
 35 A'   36 A'   37 A'   38 A'   39 A'   40 A'   41 A'   42 A'                 
  4.030   4.223   4.285   4.385   4.824   5.050   5.565   6.957
 43 A'   44 A'   45 A'   46 A'   47 A'   48 A'   49 A'   50 A'                 
  7.095  36.575  37.132  68.753   0.075   0.166   0.238   0.356
 51 A'   52 A'   53 A'   54 A'    3 A"    4 A"    5 A"    6 A"                 
  0.912   1.006   1.467   1.553   1.911   2.155   2.645   3.046
  7 A"    8 A"    9 A"   10 A"   11 A"   12 A"   13 A"   14 A"                 
  4.066   4.203   4.278   4.378   6.913
 15 A"   16 A"   17 A"   18 A"   19 A"                                         
 --------------------------------------------------------------

          Ground-State Mulliken Net Atomic Charges

     Atom                 Charge (a.u.)
  ----------------------------------------
      1 N                     0.039942
      2 N                    -0.089690
      3 H                     0.217136
      4 F                    -0.167388
  ----------------------------------------
  Sum of atomic charges =    -0.000000

 -----------------------------------------------------------------
                    Cartesian Multipole Moments
 -----------------------------------------------------------------
    Charge (ESU x 10^10)
                -0.0000
    Dipole Moment (Debye)
         X      -1.0304      Y       1.6336      Z      -0.0000
       Tot       1.9315
    Quadrupole Moments (Debye-Ang)
        XX     -19.7642     XY      -1.5986     YY     -15.2911
        XZ      -0.0000     YZ       0.0000     ZZ     -16.0488
    Octopole Moments (Debye-Ang^2)
       XXX       9.2923    XXY       1.4105    XYY       0.2751
       YYY       5.6813    XXZ       0.0000    XYZ       0.0000
       YYZ      -0.0000    XZZ       1.9316    YZZ       0.5729
       ZZZ      -0.0000
    Hexadecapole Moments (Debye-Ang^3)
      XXXX    -105.3937   XXXY      -0.0853   XXYY     -19.2167
      XYYY      -1.9445   YYYY     -29.8394   XXXZ      -0.0000
      XXYZ       0.0000   XYYZ      -0.0000   YYYZ       0.0000
      XXZZ     -18.2931   XYZZ      -0.0385   YYZZ      -7.3850
      XZZZ      -0.0000   YZZZ       0.0000   ZZZZ     -12.8073
 -----------------------------------------------------------------
 DrvMan completing analytic gradient of the correlated energy
 Correlated dipole moment
            1
    1  -0.4053986
    2   0.6427223
    3  -0.0000000
 Energy read as -209.434839415
 Full Analytical Gradient: (in a.u., or Hartree/Bohr)
             1             2             3             4
    1    0.00002878   -0.00011629    0.00000978    0.00007772
    2   -0.00010199    0.00001860    0.00005386    0.00002953
    3    0.00000000   -0.00000000    0.00000000    0.00000000
 Gradient time:  CPU 0.24 s  wall 1.89 s
 Geometry Optimization Parameters
   NAtoms,    NIC,     NZ,  NCons,   NDum,   NFix, NCnnct, MaxDiis
        4      14       4       0       0       0       0       0

 Cartesian Hessian Update
 Hessian Updated using BFGS Update


** GEOMETRY OPTIMIZATION IN DELOCALIZED INTERNAL COORDINATES **
   Searching for a Minimum

   Optimization Cycle:   5

                       Coordinates (Angstroms)
     ATOM                X               Y               Z
      1  N        -0.1849896585   -0.5677971209    0.0000000000
      2  N        -1.1170747287    0.1938598414    0.0000000000
      3  H        -0.8204627860    1.1827644467    0.0000000000
      4  F         1.0744377395    0.1661370885    0.0000000000
   Point Group: cs    Number of degrees of freedom:     5


   Energy is   -209.434839415

 Hessian Updated using BFGS Update

  5 Hessian modes will be used to form the next step
  Hessian Eigenvalues:
     0.116089    0.203257    0.424161    0.448701    0.858644

 Minimum Search - Taking Simple RFO Step
 Searching for Lamda that Minimizes Along All modes
 Value Taken    Lamda =   0.00000000
 Step Taken.  Stepsize is  0.000507

                             Maximum     Tolerance    Cnvgd?
         Gradient           0.000140      0.000300     YES
         Displacement       0.000364      0.001200     YES
         Energy change     -0.000002      0.000001      NO


                       Distance Matrix (Angstroms)
             N (  1)   N (  2)   H (  3)
   N (  2)  1.203704
   H (  3)  1.862335  1.032430
   F (  4)  1.457675  2.191688  2.150390

 Final energy is   -209.43483941461679     


 ******************************
 **  OPTIMIZATION CONVERGED  **
 ******************************

                       Coordinates (Angstroms)
     ATOM                X               Y               Z
      1  N        -0.1849896585   -0.5677971209    0.0000000000
      2  N        -1.1170747287    0.1938598414    0.0000000000
      3  H        -0.8204627860    1.1827644467    0.0000000000
      4  F         1.0744377395    0.1661370885    0.0000000000

Z-matrix Print:
$molecule
0 1
N 
N  1 1.203704
H  2 1.032430 1 112.558026
F  1 1.457675 2 110.514297 3 -0.000000 0
$end


 --------------------------------------------------------------
             Orbital Energies (a.u.) and Symmetries
 --------------------------------------------------------------

 Alpha MOs, Restricted
 -- Occupied --                  
-26.319 -15.774 -15.684  -1.629  -1.415  -0.951  -0.791  -0.715
  1 A'    2 A'    3 A'    4 A'    5 A'    6 A'    7 A'    8 A'                 
 -0.595  -0.505  -0.703  -0.560
  9 A'   10 A'    1 A"    2 A"                                                 
 -- Virtual --                   
  0.046   0.140   0.155   0.161   0.210   0.229   0.245   0.289
 11 A'   12 A'   13 A'   14 A'   15 A'   16 A'   17 A'   18 A'                 
  0.317   0.386   0.408   0.528   0.631   0.699   0.864   0.930
 19 A'   20 A'   21 A'   22 A'   23 A'   24 A'   25 A'   26 A'                 
  0.982   1.110   1.204   1.400   1.480   1.629   1.764   2.045
 27 A'   28 A'   29 A'   30 A'   31 A'   32 A'   33 A'   34 A'                 
  2.153   2.258   2.553   2.666   2.831   3.055   3.308   3.393
 35 A'   36 A'   37 A'   38 A'   39 A'   40 A'   41 A'   42 A'                 
  4.030   4.223   4.285   4.385   4.824   5.050   5.565   6.957
 43 A'   44 A'   45 A'   46 A'   47 A'   48 A'   49 A'   50 A'                 
  7.095  36.575  37.132  68.753   0.075   0.166   0.238   0.356
 51 A'   52 A'   53 A'   54 A'    3 A"    4 A"    5 A"    6 A"                 
  0.912   1.006   1.467   1.553   1.911   2.155   2.645   3.046
  7 A"    8 A"    9 A"   10 A"   11 A"   12 A"   13 A"   14 A"                 
  4.066   4.203   4.278   4.378   6.913
 15 A"   16 A"   17 A"   18 A"   19 A"                                         

 Beta MOs, Restricted
 -- Occupied --                  
-26.319 -15.774 -15.684  -1.629  -1.415  -0.951  -0.791  -0.715
  1 A'    2 A'    3 A'    4 A'    5 A'    6 A'    7 A'    8 A'                 
 -0.595  -0.505  -0.703  -0.560
  9 A'   10 A'    1 A"    2 A"                                                 
 -- Virtual --                   
  0.046   0.140   0.155   0.161   0.210   0.229   0.245   0.289
 11 A'   12 A'   13 A'   14 A'   15 A'   16 A'   17 A'   18 A'                 
  0.317   0.386   0.408   0.528   0.631   0.699   0.864   0.930
 19 A'   20 A'   21 A'   22 A'   23 A'   24 A'   25 A'   26 A'                 
  0.982   1.110   1.204   1.400   1.480   1.629   1.764   2.045
 27 A'   28 A'   29 A'   30 A'   31 A'   32 A'   33 A'   34 A'                 
  2.153   2.258   2.553   2.666   2.831   3.055   3.308   3.393
 35 A'   36 A'   37 A'   38 A'   39 A'   40 A'   41 A'   42 A'                 
  4.030   4.223   4.285   4.385   4.824   5.050   5.565   6.957
 43 A'   44 A'   45 A'   46 A'   47 A'   48 A'   49 A'   50 A'                 
  7.095  36.575  37.132  68.753   0.075   0.166   0.238   0.356
 51 A'   52 A'   53 A'   54 A'    3 A"    4 A"    5 A"    6 A"                 
  0.912   1.006   1.467   1.553   1.911   2.155   2.645   3.046
  7 A"    8 A"    9 A"   10 A"   11 A"   12 A"   13 A"   14 A"                 
  4.066   4.203   4.278   4.378   6.913
 15 A"   16 A"   17 A"   18 A"   19 A"                                         
 --------------------------------------------------------------

          Ground-State Mulliken Net Atomic Charges

     Atom                 Charge (a.u.)
  ----------------------------------------
      1 N                     0.039942
      2 N                    -0.089690
      3 H                     0.217136
      4 F                    -0.167388
  ----------------------------------------
  Sum of atomic charges =    -0.000000

 -----------------------------------------------------------------
                    Cartesian Multipole Moments
 -----------------------------------------------------------------
    Charge (ESU x 10^10)
                -0.0000
    Dipole Moment (Debye)
         X      -1.0304      Y       1.6336      Z      -0.0000
       Tot       1.9315
    Quadrupole Moments (Debye-Ang)
        XX     -19.7642     XY      -1.5986     YY     -15.2911
        XZ      -0.0000     YZ       0.0000     ZZ     -16.0488
    Octopole Moments (Debye-Ang^2)
       XXX       9.2923    XXY       1.4105    XYY       0.2751
       YYY       5.6813    XXZ       0.0000    XYZ       0.0000
       YYZ      -0.0000    XZZ       1.9316    YZZ       0.5729
       ZZZ      -0.0000
    Hexadecapole Moments (Debye-Ang^3)
      XXXX    -105.3937   XXXY      -0.0853   XXYY     -19.2167
      XYYY      -1.9445   YYYY     -29.8394   XXXZ      -0.0000
      XXYZ       0.0000   XYYZ      -0.0000   YYYZ       0.0000
      XXZZ     -18.2931   XYZZ      -0.0385   YYZZ      -7.3850
      XZZZ      -0.0000   YZZZ       0.0000   ZZZZ     -12.8073
 -----------------------------------------------------------------
Archival summary:
1\1\TWL01\OPT\ProcedureUnspecified\BasisUnspecified\121\taweetha\WedOct3106:24:542018WedOct3106:24:542018\0\\#,OPT,ProcedureUnspecified,BasisUnspecified,\\0,1\N\N,1,1.2037\H,2,1.03243,1,112.558\F,1,1.45768,2,110.514,3,-0,0\\HF=-208.861382\\@

 Total job time:  467.08s(wall), 615.98s(cpu) 
 Wed Oct 31 06:24:54 2018

        *************************************************************
        *                                                           *
        *  Thank you very much for using Q-Chem.  Have a nice day.  *
        *                                                           *
        *************************************************************


 
User input: 2 of 2 
 
Q-Chem Developer Version!
                  Welcome to Q-Chem
     A Quantum Leap Into The Future Of Chemistry


 Q-Chem 5.1, Q-Chem, Inc., Pleasanton, CA (2018)

 Yihan Shao,  Zhengting Gan,  E. Epifanovsky,  A. T. B. Gilbert,  M. Wormit,  
 J. Kussmann,  A. W. Lange,  A. Behn,  Jia Deng,  Xintian Feng,  D. Ghosh,  
 M. Goldey,  P. R. Horn,  L. D. Jacobson,  I. Kaliman,  T. Kus,  A. Landau,  
 Jie Liu,  E. I. Proynov,  R. M. Richard,  R. P. Steele,  E. J. Sundstrom,  
 H. L. Woodcock III,  P. M. Zimmerman,  D. Zuev,  B. Albrecht,  E. Alguire,  
 S. A. Baeppler,  D. Barton,  Z. Benda,  Y. A. Bernard,  E. J. Berquist,  
 K. B. Bravaya,  H. Burton,  D. Casanova,  Chun-Min Chang,  Yunqing Chen,  
 A. Chien,  K. D. Closser,  M. P. Coons,  S. Coriani,  S. Dasgupta,  
 A. L. Dempwolff,  M. Diedenhofen,  Hainam Do,  R. G. Edgar,  Po-Tung Fang,  
 S. Faraji,  S. Fatehi,  Qingguo Feng,  K. D. Fenk,  J. Fosso-Tande,  
 Qinghui Ge,  A. Ghysels,  G. Gidofalvi,  J. Gomes,  J. Gonthier,  A. Gunina,  
 D. Hait,  M. W. D. Hanson-Heine,  P. H. P. Harbach,  A. W. Hauser,  
 J. E. Herr,  E. G. Hohenstein,  Z. C. Holden,  Kerwin Hui,  B. C. Huynh,  
 T.-C. Jagau,  Hyunjun Ji,  B. Kaduk,  K. Khistyaev,  Jaehoon Kim,  
 P. Klunzinger,  K. Koh,  D. Kosenkov,  L. Koulias,  T. Kowalczyk,  
 C. M. Krauter,  A. Kunitsa,  Ka Un Lao,  A. Laurent,  K. V. Lawler,  
 Joonho Lee,  D. Lefrancois,  S. Lehtola,  D. S. Levine,  Yi-Pei Li,  
 You-Sheng Lin,  Fenglai Liu,  E. Livshits,  A. Luenser,  P. Manohar,  
 E. Mansoor,  S. F. Manzer,  Shan-Ping Mao,  Yuezhi Mao,  N. Mardirossian,  
 A. V. Marenich,  T. Markovich,  L. A. Martinez-Martinez,  S. A. Maurer,  
 N. J. Mayhall,  S. C. McKenzie,  J.-M. Mewes,  A. F. Morrison,  
 J. W. Mullinax,  K. Nanda,  T. S. Nguyen-Beck,  R. Olivares-Amaya,  
 J. A. Parkhill,  T. M. Perrine,  F. Plasser,  P. Pokhilko,  S. Prager,  
 A. Prociuk,  E. Ramos,  D. R. Rehn,  F. Rob,  M. Schneider,  N. Sergueev,  
 S. M. Sharada,  S. Sharma,  D. W. Small,  T. Stauch,  T. Stein,  
 Yu-Chuan Su,  A. J. W. Thom,  A. Tkatchenko,  T. Tsuchimochi,  N. M. Tubman,  
 L. Vogt,  M. L. Vidal,  O. Vydrov,  M. A. Watson,  J. Wenzel,  
 M. de Wergifosse,  T. A. Wesolowski,  A. White,  J. Witte,  A. Yamada,  
 Jun Yang,  K. Yao,  S. Yeganeh,  S. R. Yost,  Zhi-Qiang You,  A. Zech,  
 Igor Ying Zhang,  Xing Zhang,  Yan Zhao,  Ying Zhu,  B. R. Brooks,  
 G. K. L. Chan,  C. J. Cramer,  M. S. Gordon,  W. J. Hehre,  A. Klamt,  
 M. W. Schmidt,  C. D. Sherrill,  D. G. Truhlar,  A. Aspuru-Guzik,  R. Baer,  
 A. T. Bell,  N. A. Besley,  Jeng-Da Chai,  A. E. DePrince, III,  
 R. A. DiStasio Jr.,  A. Dreuw,  B. D. Dunietz,  T. R. Furlani,  
 Chao-Ping Hsu,  Yousung Jung,  Jing Kong,  D. S. Lambrecht,  WanZhen Liang,  
 C. Ochsenfeld,  V. A. Rassolov,  L. V. Slipchenko,  J. E. Subotnik,  
 T. Van Voorhis,  J. M. Herbert,  A. I. Krylov,  P. M. W. Gill,  M. Head-Gordon

 Contributors to earlier versions of Q-Chem not listed above: 
 R. D. Adamson,  B. Austin,  J. Baker,  G. J. O. Beran,  K. Brandhorst,  
 S. T. Brown,  E. F. C. Byrd,  A. K. Chakraborty,  C.-L. Cheng,  
 Siu Hung Chien,  D. M. Chipman,  D. L. Crittenden,  H. Dachsel,  
 R. J. Doerksen,  A. D. Dutoi,  L. Fusti-Molnar,  W. A. Goddard III,  
 A. Golubeva-Zadorozhnaya,  S. R. Gwaltney,  G. Hawkins,  A. Heyden,  
 S. Hirata,  G. Kedziora,  F. J. Keil,  C. Kelley,  Jihan Kim,  R. A. King,  
 R. Z. Khaliullin,  P. P. Korambath,  W. Kurlancheek,  A. M. Lee,  M. S. Lee,  
 S. V. Levchenko,  Ching Yeh Lin,  D. Liotard,  R. C. Lochan,  I. Lotan,  
 P. E. Maslen,  N. Nair,  D. P. O'Neill,  D. Neuhauser,  E. Neuscamman,  
 C. M. Oana,  R. Olson,  B. Peters,  R. Peverati,  P. A. Pieniazek,  
 Y. M. Rhee,  J. Ritchie,  M. A. Rohrdanz,  E. Rosta,  N. J. Russ,  
 H. F. Schaefer III,  N. E. Schultz,  N. Shenvi,  A. C. Simmonett,  A. Sodt,  
 D. Stuck,  K. S. Thanthiriwatte,  V. Vanovschi,  Tao Wang,  A. Warshel,  
 C. F. Williams,  Q. Wu,  X. Xu,  W. Zhang

 Please cite Q-Chem as follows:
 Y. Shao et al., Mol. Phys. 113, 184-215 (2015)
 DOI: 10.1080/00268976.2014.952696

 Q-Chem 5.1.1 for Intel X86 EM64T Linux

 Parts of Q-Chem use Armadillo 8.300.2 (Tropical Shenanigans).
 http://arma.sourceforge.net/

 Q-Chem begins on Wed Oct 31 06:24:57 2018  

Host: 
0

     Scratch files written to /scratch/taweetham/qchem32080//
The previous job contains 0 fragments, simply inherited here
Input Ideriv = 1
Curr. Ideriv = -1
Max.  Ideriv = 1


!!********************************************.
!!******************Warning*******************.
!!Desired Analytical derivatives not available.
!!Finite difference job might take a long time.
!!********************************************.
!!********************************************.


 2-order derivative to be evaluated numerically with 1-order analytical derivatives

Checking the input file for inconsistencies... 	...done.

--------------------------------------------------------------
User input:
--------------------------------------------------------------

$molecule
read
$end

$rem
   MEM_TOTAL	4000
   JOB_TYPE 	FREQUENCY
   BASIS 	6-311++G**
   METHOD	ccsd
   N_FROZEN_CORE      FC
$end


--------------------------------------------------------------
 ----------------------------------------------------------------
             Standard Nuclear Orientation (Angstroms)
    I     Atom           X                Y                Z
 ----------------------------------------------------------------
    1      N      -0.1687723852    -0.5718686505    -0.0000000000
    2      N      -1.1077231052     0.1813082553     0.0000000000
    3      H      -0.8200871474     1.1728608352     0.0000000000
    4      F       1.0839506200     0.1734513257    -0.0000000000
 ----------------------------------------------------------------
 Molecular Point Group                 Cs    NOp =  2
 Largest Abelian Subgroup              Cs    NOp =  2
 Nuclear Repulsion Energy =    67.4152091941 hartrees
 There are       12 alpha and       12 beta electrons
 Requested basis set is 6-311++G(d,p)
 There are 23 shells and 73 basis functions
 Total memory of 4000MB is distributed as follows: 
   QALLOC including MEM_STATIC uses 192MB
   MEM_STATIC is set to 192MB
   CCMAN JOB total memory use is  3808MB
 Warning: actual memory use might exceed 4000MB

 Total QAlloc Memory Limit    192 MB
 Mega-Array Size       188 MB
 MEM_STATIC part       192 MB

                       Distance Matrix (Angstroms)
             N (  1)   N (  2)   H (  3)
   N (  2)  1.203704
   H (  3)  1.862335  1.032430
   F (  4)  1.457675  2.191688  2.150390

 A cutoff of  1.0D-14 yielded    276 shell pairs
 There are      2806 function pairs (      3046 Cartesian)

 -------------------------------------------------------
 OpenMP Integral Computing Module                       
 Release: version 1.0, May 2013, Q-Chem Inc. Pittsburgh 
 -------------------------------------------------------
 Integral Job Info:
 Integral job number is                      11
 Integral operator is                         1
 short-range coefficients                     0
 long-range coefficients              100000000
 Omega coefficients                           0
 if combine SR and LR in K                    0
 Integral screening is                        0
 Integral computing path is                   2
 max size of driver memory is            800000
 size of driver memory is                593474
 size of scratch memory is              2361544
 max col of scratch BK array               1296
 max len of scratch array in speh3          155
 max len of scratch index in speh4           18
 max int batch size is                      520
 min int batch size is                       52
 fixed nKL is                                52
 max L of basis functions is                  2
 order of int derivative is                   0
 number of shells is                         23
 number of basis is                          76
 number of cartesian basis is                76
 number of contracted shell pairs           276
 number of primitive shell pairs            931
 maxK2 (contraction) of shell pair           36
 max number of K2 of shell pair               1
 max number of CS2 of shell pair             45
 max number of PS2 of shell pair            162
 mem total for path MDJ                  511554
 -------------------------------------------------------
 Smallest overlap matrix eigenvalue = 2.22E-04
 Guess from superposition of atomic densities
 Warning:  Energy on first SCF cycle will be non-variational
 SAD guess density has 24.000000 electrons

 -----------------------------------------------------------------------
  General SCF calculation program by
  Eric Jon Sundstrom, Paul Horn, Yuezhi Mao, Dmitri Zuev, Alec White,
  David Stuck, Shaama M.S., Shane Yost, Joonho Lee, David Small,
  Daniel Levine, Susi Lehtola, Hugh Burton, Evgeny Epifanovsky
 -----------------------------------------------------------------------
 Hartree-Fock
 using 4 threads for integral computing
 -------------------------------------------------------
 OpenMP Integral computing Module                
 Release: version 2.0, May 2017, Q-Chem Inc. Pleasanton 
 -------------------------------------------------------
 A restricted SCF calculation will be
 performed using DIIS
 SCF converges when DIIS error is below 1.0e-08
 ---------------------------------------
  Cycle       Energy         DIIS error
 ---------------------------------------
    1    -209.1016695592      6.95e-02  
    2    -208.7799329093      1.16e-02  
    3    -208.8296745692      8.40e-03  
    4    -208.8591651904      1.16e-03  
    5    -208.8608448292      5.22e-04  
    6    -208.8612898451      1.77e-04  
    7    -208.8613702917      8.05e-05  
    8    -208.8613800728      3.33e-05  
    9    -208.8613815882      1.29e-05  
   10    -208.8613818009      2.95e-06  
   11    -208.8613818128      8.64e-07  
   12    -208.8613818143      2.36e-07  
   13    -208.8613818145      4.75e-08  
   14    -208.8613818145      9.65e-09  Convergence criterion met
 ---------------------------------------
 SCF time:   CPU 2.31s  wall 2.00s 
 SCF   energy in the final basis set =     -208.8613818145
 Total energy in the final basis set =     -208.8613818145


 ------------------------------------------------------------------------------

   CCMAN2: suite of methods based on coupled cluster
           and equation of motion theories.

   Components:
   * libvmm-1.3-trunk
     by Evgeny Epifanovsky, Ilya Kaliman.
   * libtensor-2.5-trunk
     by Evgeny Epifanovsky, Michael Wormit, Dmitry Zuev, Sam Manzer, 
        Ilya Kaliman.
   * libcc-2.5-trunk
     by Evgeny Epifanovsky, Arik Landau, Tomasz Kus, Kirill Khistyaev, 
        Dmitry Zuev, Prashant Manohar, Xintian Feng, Anna Krylov, 
        Matthew Goldey, Alec White, Thomas Jagau, Kaushik Nanda, 
        Anastasia Gunina, Alexander Kunitsa, Joonho Lee.

   CCMAN original authors:
   Anna I. Krylov, C. David Sherrill, Steven R. Gwaltney,
   Edward F. C. Byrd (2000)
   Sergey V. Levchenko, Lyudmila V. Slipchenko, Tao Wang,
   Ana-Maria C. Cristian (2003)
   Piotr A. Pieniazek, C. Melania Oana, Evgeny Epifanovsky (2007)
   Prashant Manohar (2009)

 ------------------------------------------------------------------------------


 Allocating and initializing 3808MB of RAM...
 Calculation will run on 4 cores.


 Alpha MOs, Restricted
 -- Occupied --                  
-26.319 -15.774 -15.684  -1.629  -1.415  -0.951  -0.791  -0.715
  1 A'    2 A'    3 A'    4 A'    5 A'    6 A'    7 A'    8 A'                 
 -0.703  -0.595  -0.560  -0.505
  1 A"    9 A'    2 A"   10 A'                                                 
 -- Virtual --                   
  0.046   0.075   0.140   0.155   0.161   0.166   0.210   0.229
 11 A'    3 A"   12 A'   13 A'   14 A'    4 A"   15 A'   16 A'                 
  0.238   0.245   0.289   0.317   0.356   0.386   0.408   0.528
  5 A"   17 A'   18 A'   19 A'    6 A"   20 A'   21 A'   22 A'                 
  0.631   0.699   0.864   0.912   0.930   0.982   1.006   1.110
 23 A'   24 A'   25 A'    7 A"   26 A'   27 A'    8 A"   28 A'                 
  1.204   1.400   1.467   1.480   1.553   1.629   1.764   1.911
 29 A'   30 A'    9 A"   31 A'   10 A"   32 A'   33 A'   11 A"                 
  2.045   2.153   2.155   2.258   2.553   2.645   2.666   2.831
 34 A'   35 A'   12 A"   36 A'   37 A'   13 A"   38 A'   39 A'                 
  3.046   3.055   3.308   3.393   4.030   4.066   4.203   4.223
 14 A"   40 A'   41 A'   42 A'   43 A'   15 A"   16 A"   44 A'                 
  4.278   4.285   4.378   4.385   4.824   5.050   5.565   6.913
 17 A"   45 A'   18 A"   46 A'   47 A'   48 A'   49 A'   19 A"                 
  6.957   7.095  36.575  37.132  68.753
 50 A'   51 A'   52 A'   53 A'   54 A'                                         

 Beta MOs, Restricted
 -- Occupied --                  
-26.319 -15.774 -15.684  -1.629  -1.415  -0.951  -0.791  -0.715
  1 A'    2 A'    3 A'    4 A'    5 A'    6 A'    7 A'    8 A'                 
 -0.703  -0.595  -0.560  -0.505
  1 A"    9 A'    2 A"   10 A'                                                 
 -- Virtual --                   
  0.046   0.075   0.140   0.155   0.161   0.166   0.210   0.229
 11 A'    3 A"   12 A'   13 A'   14 A'    4 A"   15 A'   16 A'                 
  0.238   0.245   0.289   0.317   0.356   0.386   0.408   0.528
  5 A"   17 A'   18 A'   19 A'    6 A"   20 A'   21 A'   22 A'                 
  0.631   0.699   0.864   0.912   0.930   0.982   1.006   1.110
 23 A'   24 A'   25 A'    7 A"   26 A'   27 A'    8 A"   28 A'                 
  1.204   1.400   1.467   1.480   1.553   1.629   1.764   1.911
 29 A'   30 A'    9 A"   31 A'   10 A"   32 A'   33 A'   11 A"                 
  2.045   2.153   2.155   2.258   2.553   2.645   2.666   2.831
 34 A'   35 A'   12 A"   36 A'   37 A'   13 A"   38 A'   39 A'                 
  3.046   3.055   3.308   3.393   4.030   4.066   4.203   4.223
 14 A"   40 A'   41 A'   42 A'   43 A'   15 A"   16 A"   44 A'                 
  4.278   4.285   4.378   4.385   4.824   5.050   5.565   6.913
 17 A"   45 A'   18 A"   46 A'   47 A'   48 A'   49 A'   19 A"                 
  6.957   7.095  36.575  37.132  68.753
 50 A'   51 A'   52 A'   53 A'   54 A'                                         

 Occupation and symmetry of molecular orbitals

 Point group: Cs (2 irreducible representations).

                           A'   A"    All 
 ------------------------------------------
 All molecular orbitals:
  - Alpha                  54   19    73  
  - Beta                   54   19    73  
 ------------------------------------------
 Alpha orbitals:
  - Frozen occupied        3    0     3   
  - Active occupied        7    2     9   
  - Active virtual         44   17    61  
  - Frozen virtual         0    0     0   
 ------------------------------------------
 Beta orbitals:
  - Frozen occupied        3    0     3   
  - Active occupied        7    2     9   
  - Active virtual         44   17    61  
  - Frozen virtual         0    0     0   
 ------------------------------------------

 Import integrals:   CPU 0.00 s  wall 0.03 s

 Import integrals:   CPU 3.47 s  wall 9.01 s

 MP2 amplitudes:   CPU 0.08 s  wall 0.54 s

Running a double precision version
           CCSD T amplitudes will be solved using DIIS.

           Start     Size      MaxIter   EConv     TConv     
           3         7         100       1.00e-07  1.00e-05  
 ------------------------------------------------------------------------------
           Energy (a.u.)   Ediff      Tdiff       Comment
 ------------------------------------------------------------------------------
          -209.42749724                           
     1    -209.41027483   1.72e-02   6.40e-01     
     2    -209.43304519   2.28e-02   8.80e-02     
     3    -209.43106525   1.98e-03   4.21e-02     
     4    -209.43369692   2.63e-03   1.68e-02     Switched to DIIS steps.
     5    -209.43470703   1.01e-03   1.13e-02     
     6    -209.43481354   1.07e-04   2.73e-03     
     7    -209.43482700   1.35e-05   1.24e-03     
     8    -209.43483362   6.62e-06   4.87e-04     
     9    -209.43483890   5.28e-06   3.00e-04     
    10    -209.43483941   5.15e-07   6.51e-05     
    11    -209.43483943   1.95e-08   2.29e-05     
    12    -209.43483950   7.11e-08   1.14e-05     
    13    -209.43483942   8.48e-08   2.86e-06     
 ------------------------------------------------------------------------------
          -209.43483942                           CCSD T converged.

End of double precision
 SCF energy                 = -208.86138181
 MP2 energy                 = -209.42749724
 CCSD correlation energy     =   -0.57345760
 CCSD total energy           = -209.43483942

 CCSD  T1^2 = 0.0136  T2^2 = 0.1776  Leading amplitudes:

 Amplitude    Orbitals with energies
  0.0228       2 (A") A                  ->    3 (A") A                   
              -0.5602                          0.0751                     
  0.0228       2 (A") B                  ->    3 (A") B                   
              -0.5602                          0.0751                     
  0.0224       1 (A") A                  ->    3 (A") A                   
              -0.7027                          0.0751                     
  0.0224       1 (A") B                  ->    3 (A") B                   
              -0.7027                          0.0751                     

 Amplitude    Orbitals with energies
 -0.0922       2 (A") A      2 (A") B    ->    3 (A") A      3 (A") B     
              -0.5602       -0.5602            0.0751        0.0751       
  0.0922       2 (A") A      2 (A") B    ->    3 (A") B      3 (A") A     
              -0.5602       -0.5602            0.0751        0.0751       
  0.0922       2 (A") B      2 (A") A    ->    3 (A") A      3 (A") B     
              -0.5602       -0.5602            0.0751        0.0751       
 -0.0922       2 (A") B      2 (A") A    ->    3 (A") B      3 (A") A     
              -0.5602       -0.5602            0.0751        0.0751       

 Computing CCSD intemediates for later calculations in double precision
 Finished.

Running a double precision version
           CCSD Lambda amplitudes will be solved using DIIS.
           Start     Size      MaxIter   EConv     LConv     
           3         7         100       1.00e-07  1.00e-05  
 ------------------------------------------------------------------------------
            Enorm      Ldiff       Comment
 ------------------------------------------------------------------------------
     1     4.88e-02   3.06e-02     
     2     1.65e-02   7.00e-03     
     3     7.04e-03   7.69e-04     
     4     3.71e-03   1.34e-03     Switched to DIIS steps.
     5     1.28e-03   7.81e-04     
     6     6.80e-04   2.11e-04     
     7     2.40e-04   7.57e-05     
     8     9.83e-05   4.61e-06     
     9     2.45e-05   6.60e-06     
    10     1.01e-05   1.11e-06     
    11     4.26e-06   2.15e-07     
    12     1.71e-06   8.94e-08     
    13     7.93e-07   5.85e-08     
    14     3.37e-07   1.75e-08     
    15     1.46e-07   2.09e-09     
    16     7.29e-08   7.80e-09     
 ------------------------------------------------------------------------------
                                   CCSD Lambda converged.

 Computing density matrices in double precision...
           Orbital response amplitudes will be solved using DIIS.
           Start     Size      MaxIter   EConv     LConv     
           3         7         100       1.00e-06  1.00e-06  
 ------------------------------------------------------------------------------
            Enorm      Ldiff       Comment
 ------------------------------------------------------------------------------
     1     8.38e-02   4.31e-03     
     2     7.64e-02   9.48e-03     
     3     9.46e-02   2.62e-02     
     4     1.18e-02   3.90e-02     Switched to DIIS steps.
     5     2.52e-03   1.49e-03     
     6     1.24e-03   6.22e-04     
     7     2.90e-04   1.92e-05     
     8     3.59e-05   5.18e-05     
     9     7.22e-06   2.57e-06     
    10     3.01e-06   1.31e-06     
    11     5.82e-07   1.08e-07     
 ------------------------------------------------------------------------------
                                   Orbital response converged.

 Computing density matrices... Done.
 CCSD calculation:   CPU 50.25 s  wall 19.22 s

Current path: /canmo/ccsd/grad/
/g1_bb_aa
/g1_bb_bb
/g1_o1o1
/g1_o1o2
/g1_o1v1
/g1_o2v1
/g1_v1v1
/g1p_bb_aa
/g1p_bb_bb
/g1s_bb_aa
/g1s_bb_bb
/g2_o1o1o1o1
/g2_o1o1o1v1
/g2_o1o1v1v1
/g2_o1v1o1v1
/g2_o1v1v1v1
/g2_v1v1v1v1
/w_bb_aa
/w_bb_bb
 Transferring MO TPDM to AO TPDM
 Transferring g2_o1o1o1o1
 Transferring g2_o1o1o1v1
 Transferring g2_o1o1v1v1
 Transferring g2_o1v1o1v1
 Transferring g2_o1v1v1v1
 Transferring g2_v1v1v1v1
 Adding separable TPDM
 Computing TPDM gradient
 --------------------------------------------------------
 2e gradient
  Atom          X               Y               Z
 --------------------------------------------------------
    1         -3.622855       11.506978        0.000000  
    2         13.545463       -4.437532       -0.000000  
    3         -0.010257       -3.799442       -0.000000  
    4         -9.912352       -3.270004       -0.000000  
 --------------------------------------------------------
 --------------------------------------------------------
 Final gradient
  Atom          X               Y               Z
 --------------------------------------------------------
    1         -3.622855       11.506978        0.000000  
    2         13.545463       -4.437532       -0.000000  
    3         -0.010257       -3.799442       -0.000000  
    4         -9.912352       -3.270004       -0.000000  
 --------------------------------------------------------
 Analytic gradient from two-electron contribution:   CPU 62.14 s  wall 40.37 s

 Total ccman2 time:   CPU 118.20 s  wall 76.80 s


 --------------------------------------------------------------
             Orbital Energies (a.u.) and Symmetries
 --------------------------------------------------------------

 Alpha MOs, Restricted
 -- Occupied --                  
-26.319 -15.774 -15.684  -1.629  -1.415  -0.951  -0.791  -0.715
  1 A'    2 A'    3 A'    4 A'    5 A'    6 A'    7 A'    8 A'                 
 -0.595  -0.505  -0.703  -0.560
  9 A'   10 A'    1 A"    2 A"                                                 
 -- Virtual --                   
  0.046   0.140   0.155   0.161   0.210   0.229   0.245   0.289
 11 A'   12 A'   13 A'   14 A'   15 A'   16 A'   17 A'   18 A'                 
  0.317   0.386   0.408   0.528   0.631   0.699   0.864   0.930
 19 A'   20 A'   21 A'   22 A'   23 A'   24 A'   25 A'   26 A'                 
  0.982   1.110   1.204   1.400   1.480   1.629   1.764   2.045
 27 A'   28 A'   29 A'   30 A'   31 A'   32 A'   33 A'   34 A'                 
  2.153   2.258   2.553   2.666   2.831   3.055   3.308   3.393
 35 A'   36 A'   37 A'   38 A'   39 A'   40 A'   41 A'   42 A'                 
  4.030   4.223   4.285   4.385   4.824   5.050   5.565   6.957
 43 A'   44 A'   45 A'   46 A'   47 A'   48 A'   49 A'   50 A'                 
  7.095  36.575  37.132  68.753   0.075   0.166   0.238   0.356
 51 A'   52 A'   53 A'   54 A'    3 A"    4 A"    5 A"    6 A"                 
  0.912   1.006   1.467   1.553   1.911   2.155   2.645   3.046
  7 A"    8 A"    9 A"   10 A"   11 A"   12 A"   13 A"   14 A"                 
  4.066   4.203   4.278   4.378   6.913
 15 A"   16 A"   17 A"   18 A"   19 A"                                         

 Beta MOs, Restricted
 -- Occupied --                  
-26.319 -15.774 -15.684  -1.629  -1.415  -0.951  -0.791  -0.715
  1 A'    2 A'    3 A'    4 A'    5 A'    6 A'    7 A'    8 A'                 
 -0.595  -0.505  -0.703  -0.560
  9 A'   10 A'    1 A"    2 A"                                                 
 -- Virtual --                   
  0.046   0.140   0.155   0.161   0.210   0.229   0.245   0.289
 11 A'   12 A'   13 A'   14 A'   15 A'   16 A'   17 A'   18 A'                 
  0.317   0.386   0.408   0.528   0.631   0.699   0.864   0.930
 19 A'   20 A'   21 A'   22 A'   23 A'   24 A'   25 A'   26 A'                 
  0.982   1.110   1.204   1.400   1.480   1.629   1.764   2.045
 27 A'   28 A'   29 A'   30 A'   31 A'   32 A'   33 A'   34 A'                 
  2.153   2.258   2.553   2.666   2.831   3.055   3.308   3.393
 35 A'   36 A'   37 A'   38 A'   39 A'   40 A'   41 A'   42 A'                 
  4.030   4.223   4.285   4.385   4.824   5.050   5.565   6.957
 43 A'   44 A'   45 A'   46 A'   47 A'   48 A'   49 A'   50 A'                 
  7.095  36.575  37.132  68.753   0.075   0.166   0.238   0.356
 51 A'   52 A'   53 A'   54 A'    3 A"    4 A"    5 A"    6 A"                 
  0.912   1.006   1.467   1.553   1.911   2.155   2.645   3.046
  7 A"    8 A"    9 A"   10 A"   11 A"   12 A"   13 A"   14 A"                 
  4.066   4.203   4.278   4.378   6.913
 15 A"   16 A"   17 A"   18 A"   19 A"                                         
 --------------------------------------------------------------

          Ground-State Mulliken Net Atomic Charges

     Atom                 Charge (a.u.)
  ----------------------------------------
      1 N                     0.039942
      2 N                    -0.089690
      3 H                     0.217136
      4 F                    -0.167388
  ----------------------------------------
  Sum of atomic charges =    -0.000000

 -----------------------------------------------------------------
                    Cartesian Multipole Moments
 -----------------------------------------------------------------
    Charge (ESU x 10^10)
                 0.0000
    Dipole Moment (Debye)
         X      -1.0452      Y       1.6242      Z      -0.0000
       Tot       1.9315
    Quadrupole Moments (Debye-Ang)
        XX     -19.7580     XY      -1.6184     YY     -15.3283
        XZ       0.0000     YZ      -0.0000     ZZ     -16.0488
    Octopole Moments (Debye-Ang^2)
       XXX       8.5975    XXY       1.5016    XYY       0.0882
       YYY       5.7996    XXZ      -0.0000    XYZ      -0.0000
       YYZ      -0.0000    XZZ       1.7488    YZZ       0.6292
       ZZZ      -0.0000
    Hexadecapole Moments (Debye-Ang^3)
      XXXX    -104.9878   XXXY      -0.4904   XXYY     -19.1882
      XYYY      -2.1335   YYYY     -29.9701   XXXZ       0.0000
      XXYZ      -0.0000   XYYZ       0.0000   YYYZ      -0.0000
      XXZZ     -18.2508   XYZZ      -0.1350   YYZZ      -7.3895
      XZZZ       0.0000   YZZZ      -0.0000   ZZZZ     -12.8073
 -----------------------------------------------------------------
 DrvMan completing analytic gradient of the correlated energy
 Correlated dipole moment
            1
    1  -0.4112079
    2   0.6390213
    3  -0.0000000
 Energy read as -209.434839418
 Full Analytical Gradient: (in a.u., or Hartree/Bohr)
             1             2             3             4
    1    0.00002971   -0.00011648    0.00000929    0.00007747
    2   -0.00010166    0.00001754    0.00005395    0.00003017
    3   -0.00000000    0.00000000    0.00000000   -0.00000000
 Gradient time:  CPU 0.22 s  wall 2.25 s
 ######################################################
 ######################################################
 # Starting finite difference calculation for IDERIV  #
 Finite diff step size:  1.88973e-03 a.u.
 ----------------------------------------------------------------
             Standard Nuclear Orientation (Angstroms)
    I     Atom           X                Y                Z
 ----------------------------------------------------------------
    1      N      -0.1677723852    -0.5718686505    -0.0000000000
    2      N      -1.1077231052     0.1813082553     0.0000000000
    3      H      -0.8200871474     1.1728608352     0.0000000000
    4      F       1.0839506200     0.1734513257    -0.0000000000
 ----------------------------------------------------------------
 Nuclear Repulsion Energy =    67.4143721930 hartrees
 There are       12 alpha and       12 beta electrons

                       Distance Matrix (Angstroms)
             N (  1)   N (  2)   H (  3)
   N (  2)  1.204484
   H (  3)  1.862685  1.032430
   F (  4)  1.456816  2.191688  2.150390

 Requested basis set is 6-311++G(d,p)
 There are 23 shells and 73 basis functions
 A cutoff of  1.0D-14 yielded    276 shell pairs
 There are      2806 function pairs (      3046 Cartesian)
 Smallest overlap matrix eigenvalue = 2.22E-04
 Guess MOs from SCF MO coefficient file

 -----------------------------------------------------------------------
  General SCF calculation program by
  Eric Jon Sundstrom, Paul Horn, Yuezhi Mao, Dmitri Zuev, Alec White,
  David Stuck, Shaama M.S., Shane Yost, Joonho Lee, David Small,
  Daniel Levine, Susi Lehtola, Hugh Burton, Evgeny Epifanovsky
 -----------------------------------------------------------------------
 Hartree-Fock
 using 4 threads for integral computing
 -------------------------------------------------------
 OpenMP Integral computing Module                
 Release: version 2.0, May 2017, Q-Chem Inc. Pleasanton 
 -------------------------------------------------------
 A restricted SCF calculation will be
 performed using DIIS
 SCF converges when DIIS error is below 1.0e-08
 ---------------------------------------
  Cycle       Energy         DIIS error
 ---------------------------------------
    1    -208.8613438519      4.23e-05  
    2    -208.8613450211      1.07e-05  
    3    -208.8613451322      6.12e-06  
    4    -208.8613451551      1.69e-06  
    5    -208.8613451591      7.23e-07  
    6    -208.8613451599      2.30e-07  
    7    -208.8613451600      6.30e-08  
    8    -208.8613451600      4.27e-08  
    9    -208.8613451600      7.42e-09  Convergence criterion met
 ---------------------------------------
 SCF time:   CPU 1.47s  wall 2.00s 
 SCF   energy in the final basis set =     -208.8613451600
 Total energy in the final basis set =     -208.8613451600


 ------------------------------------------------------------------------------

   CCMAN2: suite of methods based on coupled cluster
           and equation of motion theories.

   Components:
   * libvmm-1.3-trunk
     by Evgeny Epifanovsky, Ilya Kaliman.
   * libtensor-2.5-trunk
     by Evgeny Epifanovsky, Michael Wormit, Dmitry Zuev, Sam Manzer, 
        Ilya Kaliman.
   * libcc-2.5-trunk
     by Evgeny Epifanovsky, Arik Landau, Tomasz Kus, Kirill Khistyaev, 
        Dmitry Zuev, Prashant Manohar, Xintian Feng, Anna Krylov, 
        Matthew Goldey, Alec White, Thomas Jagau, Kaushik Nanda, 
        Anastasia Gunina, Alexander Kunitsa, Joonho Lee.

   CCMAN original authors:
   Anna I. Krylov, C. David Sherrill, Steven R. Gwaltney,
   Edward F. C. Byrd (2000)
   Sergey V. Levchenko, Lyudmila V. Slipchenko, Tao Wang,
   Ana-Maria C. Cristian (2003)
   Piotr A. Pieniazek, C. Melania Oana, Evgeny Epifanovsky (2007)
   Prashant Manohar (2009)

 ------------------------------------------------------------------------------


 Allocating and initializing 3808MB of RAM...
 Calculation will run on 4 cores.


 Alpha MOs, Restricted
 -- Occupied --                  
-26.320 -15.774 -15.684  -1.630  -1.414  -0.951  -0.791  -0.715
  1 A     2 A     3 A     4 A     5 A     6 A     7 A     8 A                  
 -0.703  -0.595  -0.560  -0.505
  9 A    10 A    11 A    12 A                                                  
 -- Virtual --                   
  0.046   0.075   0.140   0.156   0.161   0.166   0.210   0.229
 13 A    14 A    15 A    16 A    17 A    18 A    19 A    20 A                  
  0.238   0.245   0.289   0.317   0.356   0.386   0.408   0.528
 21 A    22 A    23 A    24 A    25 A    26 A    27 A    28 A                  
  0.630   0.699   0.864   0.913   0.931   0.982   1.006   1.109
 29 A    30 A    31 A    32 A    33 A    34 A    35 A    36 A                  
  1.204   1.400   1.467   1.479   1.553   1.629   1.764   1.911
 37 A    38 A    39 A    40 A    41 A    42 A    43 A    44 A                  
  2.045   2.153   2.155   2.258   2.553   2.644   2.665   2.831
 45 A    46 A    47 A    48 A    49 A    50 A    51 A    52 A                  
  3.045   3.055   3.306   3.393   4.030   4.066   4.203   4.222
 53 A    54 A    55 A    56 A    57 A    58 A    59 A    60 A                  
  4.278   4.285   4.378   4.384   4.824   5.051   5.566   6.913
 61 A    62 A    63 A    64 A    65 A    66 A    67 A    68 A                  
  6.957   7.096  36.575  37.128  68.753
 69 A    70 A    71 A    72 A    73 A                                          

 Beta MOs, Restricted
 -- Occupied --                  
-26.320 -15.774 -15.684  -1.630  -1.414  -0.951  -0.791  -0.715
  1 A     2 A     3 A     4 A     5 A     6 A     7 A     8 A                  
 -0.703  -0.595  -0.560  -0.505
  9 A    10 A    11 A    12 A                                                  
 -- Virtual --                   
  0.046   0.075   0.140   0.156   0.161   0.166   0.210   0.229
 13 A    14 A    15 A    16 A    17 A    18 A    19 A    20 A                  
  0.238   0.245   0.289   0.317   0.356   0.386   0.408   0.528
 21 A    22 A    23 A    24 A    25 A    26 A    27 A    28 A                  
  0.630   0.699   0.864   0.913   0.931   0.982   1.006   1.109
 29 A    30 A    31 A    32 A    33 A    34 A    35 A    36 A                  
  1.204   1.400   1.467   1.479   1.553   1.629   1.764   1.911
 37 A    38 A    39 A    40 A    41 A    42 A    43 A    44 A                  
  2.045   2.153   2.155   2.258   2.553   2.644   2.665   2.831
 45 A    46 A    47 A    48 A    49 A    50 A    51 A    52 A                  
  3.045   3.055   3.306   3.393   4.030   4.066   4.203   4.222
 53 A    54 A    55 A    56 A    57 A    58 A    59 A    60 A                  
  4.278   4.285   4.378   4.384   4.824   5.051   5.566   6.913
 61 A    62 A    63 A    64 A    65 A    66 A    67 A    68 A                  
  6.957   7.096  36.575  37.128  68.753
 69 A    70 A    71 A    72 A    73 A                                          

 Occupation and symmetry of molecular orbitals

 Point group: C1 (1 irreducible representation).

                           A     All 
 -------------------------------------
 All molecular orbitals:
  - Alpha                  73    73  
  - Beta                   73    73  
 -------------------------------------
 Alpha orbitals:
  - Frozen occupied        3     3   
  - Active occupied        9     9   
  - Active virtual         61    61  
  - Frozen virtual         0     0   
 -------------------------------------
 Beta orbitals:
  - Frozen occupied        3     3   
  - Active occupied        9     9   
  - Active virtual         61    61  
  - Frozen virtual         0     0   
 -------------------------------------

 Import integrals:   CPU 0.00 s  wall 0.06 s

 Import integrals:   CPU 3.76 s  wall 8.68 s

 MP2 amplitudes:   CPU 0.03 s  wall 0.14 s

Running a double precision version
           CCSD T amplitudes will be solved using DIIS.

           Start     Size      MaxIter   EConv     TConv     
           3         7         100       1.00e-07  1.00e-05  
 ------------------------------------------------------------------------------
           Energy (a.u.)   Ediff      Tdiff       Comment
 ------------------------------------------------------------------------------
          -209.42748784                           
     1    -209.41027547   1.72e-02   6.41e-01     
     2    -209.43304049   2.28e-02   8.81e-02     
     3    -209.43106585   1.97e-03   4.21e-02     
     4    -209.43369626   2.63e-03   1.68e-02     Switched to DIIS steps.
     5    -209.43470638   1.01e-03   1.13e-02     
     6    -209.43481272   1.06e-04   2.73e-03     
     7    -209.43482611   1.34e-05   1.24e-03     
     8    -209.43483271   6.59e-06   4.86e-04     
     9    -209.43483797   5.27e-06   3.00e-04     
    10    -209.43483849   5.18e-07   6.51e-05     
    11    -209.43483851   1.95e-08   2.29e-05     
    12    -209.43483858   7.11e-08   1.14e-05     
    13    -209.43483850   8.42e-08   2.85e-06     
 ------------------------------------------------------------------------------
          -209.43483850                           CCSD T converged.

End of double precision
 SCF energy                 = -208.86134516
 MP2 energy                 = -209.42748784
 CCSD correlation energy     =   -0.57349334
 CCSD total energy           = -209.43483850

 CCSD  T1^2 = 0.0136  T2^2 = 0.1776  Leading amplitudes:

 Amplitude    Orbitals with energies
 -0.0228       11 (A) A                  ->    14 (A) A                   
              -0.5599                          0.0750                     
 -0.0228       11 (A) B                  ->    14 (A) B                   
              -0.5599                          0.0750                     
 -0.0225       9 (A) A                   ->    14 (A) A                   
              -0.7029                          0.0750                     
 -0.0225       9 (A) B                   ->    14 (A) B                   
              -0.7029                          0.0750                     

 Amplitude    Orbitals with energies
 -0.0926       11 (A) A      11 (A) B    ->    14 (A) A      14 (A) B     
              -0.5599       -0.5599            0.0750        0.0750       
  0.0926       11 (A) A      11 (A) B    ->    14 (A) B      14 (A) A     
              -0.5599       -0.5599            0.0750        0.0750       
  0.0926       11 (A) B      11 (A) A    ->    14 (A) A      14 (A) B     
              -0.5599       -0.5599            0.0750        0.0750       
 -0.0926       11 (A) B      11 (A) A    ->    14 (A) B      14 (A) A     
              -0.5599       -0.5599            0.0750        0.0750       

 Computing CCSD intemediates for later calculations in double precision
 Finished.

Running a double precision version
           CCSD Lambda amplitudes will be solved using DIIS.
           Start     Size      MaxIter   EConv     LConv     
           3         7         100       1.00e-07  1.00e-05  
 ------------------------------------------------------------------------------
            Enorm      Ldiff       Comment
 ------------------------------------------------------------------------------
     1     4.88e-02   3.06e-02     
     2     1.65e-02   6.99e-03     
     3     7.03e-03   7.73e-04     
     4     3.71e-03   1.34e-03     Switched to DIIS steps.
     5     1.28e-03   7.81e-04     
     6     6.80e-04   2.11e-04     
     7     2.40e-04   7.56e-05     
     8     9.81e-05   4.50e-06     
     9     2.44e-05   6.64e-06     
    10     1.01e-05   1.12e-06     
    11     4.23e-06   2.19e-07     
    12     1.69e-06   8.64e-08     
    13     7.86e-07   5.72e-08     
    14     3.34e-07   1.78e-08     
    15     1.45e-07   2.04e-09     
    16     7.22e-08   7.71e-09     
 ------------------------------------------------------------------------------
                                   CCSD Lambda converged.

 Computing density matrices in double precision...
           Orbital response amplitudes will be solved using DIIS.
           Start     Size      MaxIter   EConv     LConv     
           3         7         100       1.00e-06  1.00e-06  
 ------------------------------------------------------------------------------
            Enorm      Ldiff       Comment
 ------------------------------------------------------------------------------
     1     8.38e-02   4.27e-03     
     2     7.64e-02   9.46e-03     
     3     9.45e-02   2.61e-02     
     4     1.19e-02   3.89e-02     Switched to DIIS steps.
     5     2.52e-03   1.52e-03     
     6     1.23e-03   6.23e-04     
     7     2.91e-04   1.93e-05     
     8     3.59e-05   5.14e-05     
     9     7.22e-06   2.56e-06     
    10     3.02e-06   1.31e-06     
    11     5.86e-07   1.10e-07     
 ------------------------------------------------------------------------------
                                   Orbital response converged.

 Computing density matrices... Done.
 CCSD calculation:   CPU 117.50 s  wall 33.89 s

Current path: /canmo/ccsd/grad/
/g1_bb_aa
/g1_bb_bb
/g1_o1o1
/g1_o1o2
/g1_o1v1
/g1_o2v1
/g1_v1v1
/g1p_bb_aa
/g1p_bb_bb
/g1s_bb_aa
/g1s_bb_bb
/g2_o1o1o1o1
/g2_o1o1o1v1
/g2_o1o1v1v1
/g2_o1v1o1v1
/g2_o1v1v1v1
/g2_v1v1v1v1
/w_bb_aa
/w_bb_bb
 Transferring MO TPDM to AO TPDM
 Transferring g2_o1o1o1o1
 Transferring g2_o1o1o1v1
 Transferring g2_o1o1v1v1
 Transferring g2_o1v1o1v1
 Transferring g2_o1v1v1v1
 Transferring g2_v1v1v1v1
 Adding separable TPDM
 Computing TPDM gradient
 --------------------------------------------------------
 2e gradient
  Atom          X               Y               Z
 --------------------------------------------------------
    1         -3.612359       11.500804        0.000000  
    2         13.539969       -4.426006       -0.000000  
    3         -0.009220       -3.797981        0.000000  
    4         -9.918389       -3.276816       -0.000000  
 --------------------------------------------------------
 --------------------------------------------------------
 Final gradient
  Atom          X               Y               Z
 --------------------------------------------------------
    1         -3.612359       11.500804        0.000000  
    2         13.539969       -4.426006       -0.000000  
    3         -0.009220       -3.797981        0.000000  
    4         -9.918389       -3.276816       -0.000000  
 --------------------------------------------------------
 Analytic gradient from two-electron contribution:   CPU 58.89 s  wall 42.58 s

 Total ccman2 time:   CPU 181.79 s  wall 91.27 s


 --------------------------------------------------------------

                    Orbital Energies (a.u.)
 --------------------------------------------------------------

 Alpha MOs
 -- Occupied --
-26.320 -15.774 -15.684  -1.630  -1.414  -0.951  -0.791  -0.715
 -0.703  -0.595  -0.560  -0.505
 -- Virtual --
  0.046   0.075   0.140   0.156   0.161   0.166   0.210   0.229
  0.238   0.245   0.289   0.317   0.356   0.386   0.408   0.528
  0.630   0.699   0.864   0.913   0.931   0.982   1.006   1.109
  1.204   1.400   1.467   1.479   1.553   1.629   1.764   1.911
  2.045   2.153   2.155   2.258   2.553   2.644   2.665   2.831
  3.045   3.055   3.306   3.393   4.030   4.066   4.203   4.222
  4.278   4.285   4.378   4.384   4.824   5.051   5.566   6.913
  6.957   7.096  36.575  37.128  68.753
 --------------------------------------------------------------

          Ground-State Mulliken Net Atomic Charges

     Atom                 Charge (a.u.)
  ----------------------------------------
      1 N                     0.039534
      2 N                    -0.089846
      3 H                     0.216877
      4 F                    -0.166564
  ----------------------------------------
  Sum of atomic charges =     0.000000

 -----------------------------------------------------------------
                    Cartesian Multipole Moments
 -----------------------------------------------------------------
    Charge (ESU x 10^10)
                -0.0000
    Dipole Moment (Debye)
         X      -1.0371      Y       1.6247      Z       0.0000
       Tot       1.9275
    Quadrupole Moments (Debye-Ang)
        XX     -19.7583     XY      -1.6177     YY     -15.3315
        XZ       0.0000     YZ      -0.0000     ZZ     -16.0501
    Octopole Moments (Debye-Ang^2)
       XXX       8.6024    XXY       1.5030    XYY       0.0874
       YYY       5.8002    XXZ       0.0000    XYZ      -0.0000
       YYZ       0.0000    XZZ       1.7489    YZZ       0.6301
       ZZZ       0.0000
    Hexadecapole Moments (Debye-Ang^3)
      XXXX    -104.9808   XXXY      -0.4825   XXYY     -19.1873
      XYYY      -2.1201   YYYY     -29.9789   XXXZ       0.0000
      XXYZ      -0.0000   XYYZ      -0.0000   YYYZ      -0.0000
      XXZZ     -18.2501   XYZZ      -0.1318   YYZZ      -7.3911
      XZZZ      -0.0000   YZZZ      -0.0000   ZZZZ     -12.8102
 -----------------------------------------------------------------
 DrvMan completing analytic gradient of the correlated energy
 Correlated dipole moment
            1
    1  -0.4080411
    2   0.6392115
    3   0.0000000
 Energy read as -209.434838498
 Full Analytical Gradient: (in a.u., or Hartree/Bohr)
             1             2             3             4
    1    0.00094679   -0.00092467   -0.00001123   -0.00001089
    2   -0.00069761    0.00067875    0.00005765   -0.00003879
    3    0.00000000   -0.00000000    0.00000000   -0.00000000
 Gradient time:  CPU 0.23 s  wall 1.95 s
 ----------------------------------------------------------------
             Standard Nuclear Orientation (Angstroms)
    I     Atom           X                Y                Z
 ----------------------------------------------------------------
    1      N      -0.1697723852    -0.5718686505    -0.0000000000
    2      N      -1.1077231052     0.1813082553     0.0000000000
    3      H      -0.8200871474     1.1728608352     0.0000000000
    4      F       1.0839506200     0.1734513257    -0.0000000000
 ----------------------------------------------------------------
 Nuclear Repulsion Energy =    67.4160711897 hartrees
 There are       12 alpha and       12 beta electrons

                       Distance Matrix (Angstroms)
             N (  1)   N (  2)   H (  3)
   N (  2)  1.202924
   H (  3)  1.861986  1.032430
   F (  4)  1.458535  2.191688  2.150390

 Requested basis set is 6-311++G(d,p)
 There are 23 shells and 73 basis functions
 A cutoff of  1.0D-14 yielded    276 shell pairs
 There are      2806 function pairs (      3046 Cartesian)
 Smallest overlap matrix eigenvalue = 2.21E-04
 Guess MOs from SCF MO coefficient file

 -----------------------------------------------------------------------
  General SCF calculation program by
  Eric Jon Sundstrom, Paul Horn, Yuezhi Mao, Dmitri Zuev, Alec White,
  David Stuck, Shaama M.S., Shane Yost, Joonho Lee, David Small,
  Daniel Levine, Susi Lehtola, Hugh Burton, Evgeny Epifanovsky
 -----------------------------------------------------------------------
 Hartree-Fock
 using 4 threads for integral computing
 -------------------------------------------------------
 OpenMP Integral computing Module                
 Release: version 2.0, May 2017, Q-Chem Inc. Pleasanton 
 -------------------------------------------------------
 A restricted SCF calculation will be
 performed using DIIS
 SCF converges when DIIS error is below 1.0e-08
 ---------------------------------------
  Cycle       Energy         DIIS error
 ---------------------------------------
    1    -208.8614114705      8.46e-05  
    2    -208.8614161471      2.14e-05  
    3    -208.8614165923      1.23e-05  
    4    -208.8614166841      3.39e-06  
    5    -208.8614167003      1.46e-06  
    6    -208.8614167037      4.63e-07  
    7    -208.8614167042      1.24e-07  
    8    -208.8614167042      8.41e-08  
    9    -208.8614167042      1.47e-08  
   10    -208.8614167042      4.93e-09  Convergence criterion met
 ---------------------------------------
 SCF time:   CPU 1.65s  wall 2.00s 
 SCF   energy in the final basis set =     -208.8614167042
 Total energy in the final basis set =     -208.8614167042


 ------------------------------------------------------------------------------

   CCMAN2: suite of methods based on coupled cluster
           and equation of motion theories.

   Components:
   * libvmm-1.3-trunk
     by Evgeny Epifanovsky, Ilya Kaliman.
   * libtensor-2.5-trunk
     by Evgeny Epifanovsky, Michael Wormit, Dmitry Zuev, Sam Manzer, 
        Ilya Kaliman.
   * libcc-2.5-trunk
     by Evgeny Epifanovsky, Arik Landau, Tomasz Kus, Kirill Khistyaev, 
        Dmitry Zuev, Prashant Manohar, Xintian Feng, Anna Krylov, 
        Matthew Goldey, Alec White, Thomas Jagau, Kaushik Nanda, 
        Anastasia Gunina, Alexander Kunitsa, Joonho Lee.

   CCMAN original authors:
   Anna I. Krylov, C. David Sherrill, Steven R. Gwaltney,
   Edward F. C. Byrd (2000)
   Sergey V. Levchenko, Lyudmila V. Slipchenko, Tao Wang,
   Ana-Maria C. Cristian (2003)
   Piotr A. Pieniazek, C. Melania Oana, Evgeny Epifanovsky (2007)
   Prashant Manohar (2009)

 ------------------------------------------------------------------------------


 Allocating and initializing 3808MB of RAM...
 Calculation will run on 4 cores.


 Alpha MOs, Restricted
 -- Occupied --                  
-26.319 -15.775 -15.684  -1.629  -1.415  -0.951  -0.791  -0.715
  1 A     2 A     3 A     4 A     5 A     6 A     7 A     8 A                  
 -0.702  -0.595  -0.561  -0.505
  9 A    10 A    11 A    12 A                                                  
 -- Virtual --                   
  0.046   0.075   0.140   0.155   0.161   0.166   0.210   0.229
 13 A    14 A    15 A    16 A    17 A    18 A    19 A    20 A                  
  0.238   0.245   0.289   0.317   0.356   0.386   0.408   0.529
 21 A    22 A    23 A    24 A    25 A    26 A    27 A    28 A                  
  0.631   0.699   0.863   0.912   0.930   0.982   1.006   1.110
 29 A    30 A    31 A    32 A    33 A    34 A    35 A    36 A                  
  1.204   1.401   1.467   1.480   1.553   1.629   1.764   1.912
 37 A    38 A    39 A    40 A    41 A    42 A    43 A    44 A                  
  2.045   2.152   2.155   2.259   2.553   2.645   2.667   2.831
 45 A    46 A    47 A    48 A    49 A    50 A    51 A    52 A                  
  3.047   3.055   3.309   3.394   4.030   4.067   4.204   4.223
 53 A    54 A    55 A    56 A    57 A    58 A    59 A    60 A                  
  4.278   4.285   4.378   4.386   4.825   5.049   5.564   6.913
 61 A    62 A    63 A    64 A    65 A    66 A    67 A    68 A                  
  6.958   7.094  36.574  37.135  68.754
 69 A    70 A    71 A    72 A    73 A                                          

 Beta MOs, Restricted
 -- Occupied --                  
-26.319 -15.775 -15.684  -1.629  -1.415  -0.951  -0.791  -0.715
  1 A     2 A     3 A     4 A     5 A     6 A     7 A     8 A                  
 -0.702  -0.595  -0.561  -0.505
  9 A    10 A    11 A    12 A                                                  
 -- Virtual --                   
  0.046   0.075   0.140   0.155   0.161   0.166   0.210   0.229
 13 A    14 A    15 A    16 A    17 A    18 A    19 A    20 A                  
  0.238   0.245   0.289   0.317   0.356   0.386   0.408   0.529
 21 A    22 A    23 A    24 A    25 A    26 A    27 A    28 A                  
  0.631   0.699   0.863   0.912   0.930   0.982   1.006   1.110
 29 A    30 A    31 A    32 A    33 A    34 A    35 A    36 A                  
  1.204   1.401   1.467   1.480   1.553   1.629   1.764   1.912
 37 A    38 A    39 A    40 A    41 A    42 A    43 A    44 A                  
  2.045   2.152   2.155   2.259   2.553   2.645   2.667   2.831
 45 A    46 A    47 A    48 A    49 A    50 A    51 A    52 A                  
  3.047   3.055   3.309   3.394   4.030   4.067   4.204   4.223
 53 A    54 A    55 A    56 A    57 A    58 A    59 A    60 A                  
  4.278   4.285   4.378   4.386   4.825   5.049   5.564   6.913
 61 A    62 A    63 A    64 A    65 A    66 A    67 A    68 A                  
  6.958   7.094  36.574  37.135  68.754
 69 A    70 A    71 A    72 A    73 A                                          

 Occupation and symmetry of molecular orbitals

 Point group: C1 (1 irreducible representation).

                           A     All 
 -------------------------------------
 All molecular orbitals:
  - Alpha                  73    73  
  - Beta                   73    73  
 -------------------------------------
 Alpha orbitals:
  - Frozen occupied        3     3   
  - Active occupied        9     9   
  - Active virtual         61    61  
  - Frozen virtual         0     0   
 -------------------------------------
 Beta orbitals:
  - Frozen occupied        3     3   
  - Active occupied        9     9   
  - Active virtual         61    61  
  - Frozen virtual         0     0   
 -------------------------------------

 Import integrals:   CPU 0.00 s  wall 0.13 s

 Import integrals:   CPU 3.85 s  wall 8.82 s

 MP2 amplitudes:   CPU 0.03 s  wall 0.24 s

Running a double precision version
           CCSD T amplitudes will be solved using DIIS.

           Start     Size      MaxIter   EConv     TConv     
           3         7         100       1.00e-07  1.00e-05  
 ------------------------------------------------------------------------------
           Energy (a.u.)   Ediff      Tdiff       Comment
 ------------------------------------------------------------------------------
          -209.42750511                           
     1    -209.41027238   1.72e-02   6.40e-01     
     2    -209.43304820   2.28e-02   8.80e-02     
     3    -209.43106289   1.99e-03   4.21e-02     
     4    -209.43369584   2.63e-03   1.69e-02     Switched to DIIS steps.
     5    -209.43470595   1.01e-03   1.13e-02     
     6    -209.43481263   1.07e-04   2.73e-03     
     7    -209.43482615   1.35e-05   1.24e-03     
     8    -209.43483279   6.64e-06   4.88e-04     
     9    -209.43483808   5.29e-06   3.00e-04     
    10    -209.43483860   5.12e-07   6.51e-05     
    11    -209.43483862   1.95e-08   2.30e-05     
    12    -209.43483869   7.10e-08   1.15e-05     
    13    -209.43483860   8.55e-08   2.88e-06     
 ------------------------------------------------------------------------------
          -209.43483860                           CCSD T converged.

End of double precision
 SCF energy                 = -208.86141670
 MP2 energy                 = -209.42750511
 CCSD correlation energy     =   -0.57342190
 CCSD total energy           = -209.43483860

 CCSD  T1^2 = 0.0136  T2^2 = 0.1776  Leading amplitudes:

 Amplitude    Orbitals with energies
  0.0229       11 (A) A                  ->    14 (A) A                   
              -0.5606                          0.0752                     
  0.0229       11 (A) B                  ->    14 (A) B                   
              -0.5606                          0.0752                     
  0.0223       9 (A) A                   ->    14 (A) A                   
              -0.7024                          0.0752                     
  0.0223       9 (A) B                   ->    14 (A) B                   
              -0.7024                          0.0752                     

 Amplitude    Orbitals with energies
 -0.0918       11 (A) A      11 (A) B    ->    14 (A) A      14 (A) B     
              -0.5606       -0.5606            0.0752        0.0752       
  0.0918       11 (A) A      11 (A) B    ->    14 (A) B      14 (A) A     
              -0.5606       -0.5606            0.0752        0.0752       
  0.0918       11 (A) B      11 (A) A    ->    14 (A) A      14 (A) B     
              -0.5606       -0.5606            0.0752        0.0752       
 -0.0918       11 (A) B      11 (A) A    ->    14 (A) B      14 (A) A     
              -0.5606       -0.5606            0.0752        0.0752       

 Computing CCSD intemediates for later calculations in double precision
 Finished.

Running a double precision version
           CCSD Lambda amplitudes will be solved using DIIS.
           Start     Size      MaxIter   EConv     LConv     
           3         7         100       1.00e-07  1.00e-05  
 ------------------------------------------------------------------------------
            Enorm      Ldiff       Comment
 ------------------------------------------------------------------------------
     1     4.88e-02   3.06e-02     
     2     1.65e-02   7.01e-03     
     3     7.05e-03   7.65e-04     
     4     3.71e-03   1.34e-03     Switched to DIIS steps.
     5     1.29e-03   7.82e-04     
     6     6.81e-04   2.11e-04     
     7     2.41e-04   7.58e-05     
     8     9.86e-05   4.71e-06     
     9     2.46e-05   6.57e-06     
    10     1.02e-05   1.11e-06     
    11     4.29e-06   2.12e-07     
    12     1.72e-06   9.23e-08     
    13     7.99e-07   5.98e-08     
    14     3.40e-07   1.73e-08     
    15     1.47e-07   2.15e-09     
    16     7.35e-08   7.90e-09     
 ------------------------------------------------------------------------------
                                   CCSD Lambda converged.

 Computing density matrices in double precision...
           Orbital response amplitudes will be solved using DIIS.
           Start     Size      MaxIter   EConv     LConv     
           3         7         100       1.00e-06  1.00e-06  
 ------------------------------------------------------------------------------
            Enorm      Ldiff       Comment
 ------------------------------------------------------------------------------
     1     8.39e-02   4.35e-03     
     2     7.65e-02   9.50e-03     
     3     9.47e-02   2.62e-02     
     4     1.18e-02   3.91e-02     Switched to DIIS steps.
     5     2.51e-03   1.46e-03     
     6     1.24e-03   6.21e-04     
     7     2.90e-04   1.90e-05     
     8     3.58e-05   5.21e-05     
     9     7.22e-06   2.58e-06     
    10     3.00e-06   1.32e-06     
    11     5.78e-07   1.06e-07     
 ------------------------------------------------------------------------------
                                   Orbital response converged.

 Computing density matrices... Done.
 CCSD calculation:   CPU 119.19 s  wall 34.63 s

Current path: /canmo/ccsd/grad/
/g1_bb_aa
/g1_bb_bb
/g1_o1o1
/g1_o1o2
/g1_o1v1
/g1_o2v1
/g1_v1v1
/g1p_bb_aa
/g1p_bb_bb
/g1s_bb_aa
/g1s_bb_bb
/g2_o1o1o1o1
/g2_o1o1o1v1
/g2_o1o1v1v1
/g2_o1v1o1v1
/g2_o1v1v1v1
/g2_v1v1v1v1
/w_bb_aa
/w_bb_bb
 Transferring MO TPDM to AO TPDM
 Transferring g2_o1o1o1o1
 Transferring g2_o1o1o1v1
 Transferring g2_o1o1v1v1
 Transferring g2_o1v1o1v1
 Transferring g2_o1v1v1v1
 Transferring g2_v1v1v1v1
 Adding separable TPDM
 Computing TPDM gradient
 --------------------------------------------------------
 2e gradient
  Atom          X               Y               Z
 --------------------------------------------------------
    1         -3.633331       11.513181       -0.000000  
    2         13.550938       -4.449072        0.000000  
    3         -0.011298       -3.800902       -0.000000  
    4         -9.906310       -3.263208        0.000000  
 --------------------------------------------------------
 --------------------------------------------------------
 Final gradient
  Atom          X               Y               Z
 --------------------------------------------------------
    1         -3.633331       11.513181       -0.000000  
    2         13.550938       -4.449072        0.000000  
    3         -0.011298       -3.800902       -0.000000  
    4         -9.906310       -3.263208        0.000000  
 --------------------------------------------------------
 Analytic gradient from two-electron contribution:   CPU 58.88 s  wall 39.07 s

 Total ccman2 time:   CPU 183.64 s  wall 91.89 s


 --------------------------------------------------------------

                    Orbital Energies (a.u.)
 --------------------------------------------------------------

 Alpha MOs
 -- Occupied --
-26.319 -15.775 -15.684  -1.629  -1.415  -0.951  -0.791  -0.715
 -0.702  -0.595  -0.561  -0.505
 -- Virtual --
  0.046   0.075   0.140   0.155   0.161   0.166   0.210   0.229
  0.238   0.245   0.289   0.317   0.356   0.386   0.408   0.529
  0.631   0.699   0.863   0.912   0.930   0.982   1.006   1.110
  1.204   1.401   1.467   1.480   1.553   1.629   1.764   1.912
  2.045   2.152   2.155   2.259   2.553   2.645   2.667   2.831
  3.047   3.055   3.309   3.394   4.030   4.067   4.204   4.223
  4.278   4.285   4.378   4.386   4.825   5.049   5.564   6.913
  6.958   7.094  36.574  37.135  68.754
 --------------------------------------------------------------

          Ground-State Mulliken Net Atomic Charges

     Atom                 Charge (a.u.)
  ----------------------------------------
      1 N                     0.040350
      2 N                    -0.089534
      3 H                     0.217396
      4 F                    -0.168212
  ----------------------------------------
  Sum of atomic charges =    -0.000000

 -----------------------------------------------------------------
                    Cartesian Multipole Moments
 -----------------------------------------------------------------
    Charge (ESU x 10^10)
                -0.0000
    Dipole Moment (Debye)
         X      -1.0533      Y       1.6237      Z      -0.0000
       Tot       1.9354
    Quadrupole Moments (Debye-Ang)
        XX     -19.7576     XY      -1.6191     YY     -15.3251
        XZ       0.0000     YZ       0.0000     ZZ     -16.0475
    Octopole Moments (Debye-Ang^2)
       XXX       8.5925    XXY       1.5001    XYY       0.0889
       YYY       5.7990    XXZ      -0.0000    XYZ       0.0000
       YYZ      -0.0000    XZZ       1.7487    YZZ       0.6282
       ZZZ      -0.0000
    Hexadecapole Moments (Debye-Ang^3)
      XXXX    -104.9949   XXXY      -0.4983   XXYY     -19.1890
      XYYY      -2.1470   YYYY     -29.9612   XXXZ       0.0000
      XXYZ       0.0000   XYYZ       0.0000   YYYZ       0.0000
      XXZZ     -18.2515   XYZZ      -0.1383   YYZZ      -7.3879
      XZZZ       0.0000   YZZZ      -0.0000   ZZZZ     -12.8044
 -----------------------------------------------------------------
 DrvMan completing analytic gradient of the correlated energy
 Correlated dipole moment
            1
    1  -0.4143818
    2   0.6388315
    3  -0.0000000
 Energy read as -209.434838601
 Full Analytical Gradient: (in a.u., or Hartree/Bohr)
             1             2             3             4
    1   -0.00088933    0.00069519    0.00002990    0.00016424
    2    0.00049927   -0.00064775    0.00005019    0.00009829
    3   -0.00000000    0.00000000   -0.00000000    0.00000000
 Gradient time:  CPU 0.25 s  wall 1.69 s
 ----------------------------------------------------------------
             Standard Nuclear Orientation (Angstroms)
    I     Atom           X                Y                Z
 ----------------------------------------------------------------
    1      N      -0.1687723852    -0.5708686505    -0.0000000000
    2      N      -1.1077231052     0.1813082553     0.0000000000
    3      H      -0.8200871474     1.1728608352     0.0000000000
    4      F       1.0839506200     0.1734513257    -0.0000000000
 ----------------------------------------------------------------
 Nuclear Repulsion Energy =    67.4354305927 hartrees
 There are       12 alpha and       12 beta electrons

                       Distance Matrix (Angstroms)
             N (  1)   N (  2)   H (  3)
   N (  2)  1.203079
   H (  3)  1.861398  1.032430
   F (  4)  1.457164  2.191688  2.150390

 Requested basis set is 6-311++G(d,p)
 There are 23 shells and 73 basis functions
 A cutoff of  1.0D-14 yielded    276 shell pairs
 There are      2806 function pairs (      3046 Cartesian)
 Smallest overlap matrix eigenvalue = 2.21E-04
 Guess MOs from SCF MO coefficient file

 -----------------------------------------------------------------------
  General SCF calculation program by
  Eric Jon Sundstrom, Paul Horn, Yuezhi Mao, Dmitri Zuev, Alec White,
  David Stuck, Shaama M.S., Shane Yost, Joonho Lee, David Small,
  Daniel Levine, Susi Lehtola, Hugh Burton, Evgeny Epifanovsky
 -----------------------------------------------------------------------
 Hartree-Fock
 using 4 threads for integral computing
 -------------------------------------------------------
 OpenMP Integral computing Module                
 Release: version 2.0, May 2017, Q-Chem Inc. Pleasanton 
 -------------------------------------------------------
 A restricted SCF calculation will be
 performed using DIIS
 SCF converges when DIIS error is below 1.0e-08
 ---------------------------------------
  Cycle       Energy         DIIS error
 ---------------------------------------
    1    -208.8614753473      4.93e-05  
    2    -208.8614771226      1.16e-05  
    3    -208.8614772978      4.38e-06  
    4    -208.8614773139      1.93e-06  
    5    -208.8614773189      6.87e-07  
    6    -208.8614773197      1.71e-07  
    7    -208.8614773197      7.86e-08  
    8    -208.8614773197      1.86e-08  
    9    -208.8614773197      4.69e-09  Convergence criterion met
 ---------------------------------------
 SCF time:   CPU 1.51s  wall 4.00s 
 SCF   energy in the final basis set =     -208.8614773197
 Total energy in the final basis set =     -208.8614773197


 ------------------------------------------------------------------------------

   CCMAN2: suite of methods based on coupled cluster
           and equation of motion theories.

   Components:
   * libvmm-1.3-trunk
     by Evgeny Epifanovsky, Ilya Kaliman.
   * libtensor-2.5-trunk
     by Evgeny Epifanovsky, Michael Wormit, Dmitry Zuev, Sam Manzer, 
        Ilya Kaliman.
   * libcc-2.5-trunk
     by Evgeny Epifanovsky, Arik Landau, Tomasz Kus, Kirill Khistyaev, 
        Dmitry Zuev, Prashant Manohar, Xintian Feng, Anna Krylov, 
        Matthew Goldey, Alec White, Thomas Jagau, Kaushik Nanda, 
        Anastasia Gunina, Alexander Kunitsa, Joonho Lee.

   CCMAN original authors:
   Anna I. Krylov, C. David Sherrill, Steven R. Gwaltney,
   Edward F. C. Byrd (2000)
   Sergey V. Levchenko, Lyudmila V. Slipchenko, Tao Wang,
   Ana-Maria C. Cristian (2003)
   Piotr A. Pieniazek, C. Melania Oana, Evgeny Epifanovsky (2007)
   Prashant Manohar (2009)

 ------------------------------------------------------------------------------


 Allocating and initializing 3808MB of RAM...
 Calculation will run on 4 cores.


 Alpha MOs, Restricted
 -- Occupied --                  
-26.319 -15.774 -15.683  -1.630  -1.415  -0.951  -0.791  -0.715
  1 A     2 A     3 A     4 A     5 A     6 A     7 A     8 A                  
 -0.703  -0.595  -0.560  -0.505
  9 A    10 A    11 A    12 A                                                  
 -- Virtual --                   
  0.046   0.075   0.140   0.156   0.161   0.166   0.210   0.229
 13 A    14 A    15 A    16 A    17 A    18 A    19 A    20 A                  
  0.238   0.245   0.289   0.317   0.356   0.386   0.408   0.529
 21 A    22 A    23 A    24 A    25 A    26 A    27 A    28 A                  
  0.631   0.699   0.863   0.912   0.930   0.982   1.006   1.110
 29 A    30 A    31 A    32 A    33 A    34 A    35 A    36 A                  
  1.204   1.401   1.467   1.479   1.553   1.629   1.764   1.912
 37 A    38 A    39 A    40 A    41 A    42 A    43 A    44 A                  
  2.046   2.153   2.155   2.259   2.553   2.645   2.667   2.831
 45 A    46 A    47 A    48 A    49 A    50 A    51 A    52 A                  
  3.047   3.055   3.308   3.394   4.030   4.066   4.203   4.223
 53 A    54 A    55 A    56 A    57 A    58 A    59 A    60 A                  
  4.278   4.285   4.378   4.386   4.825   5.050   5.565   6.913
 61 A    62 A    63 A    64 A    65 A    66 A    67 A    68 A                  
  6.957   7.096  36.575  37.134  68.753
 69 A    70 A    71 A    72 A    73 A                                          

 Beta MOs, Restricted
 -- Occupied --                  
-26.319 -15.774 -15.683  -1.630  -1.415  -0.951  -0.791  -0.715
  1 A     2 A     3 A     4 A     5 A     6 A     7 A     8 A                  
 -0.703  -0.595  -0.560  -0.505
  9 A    10 A    11 A    12 A                                                  
 -- Virtual --                   
  0.046   0.075   0.140   0.156   0.161   0.166   0.210   0.229
 13 A    14 A    15 A    16 A    17 A    18 A    19 A    20 A                  
  0.238   0.245   0.289   0.317   0.356   0.386   0.408   0.529
 21 A    22 A    23 A    24 A    25 A    26 A    27 A    28 A                  
  0.631   0.699   0.863   0.912   0.930   0.982   1.006   1.110
 29 A    30 A    31 A    32 A    33 A    34 A    35 A    36 A                  
  1.204   1.401   1.467   1.479   1.553   1.629   1.764   1.912
 37 A    38 A    39 A    40 A    41 A    42 A    43 A    44 A                  
  2.046   2.153   2.155   2.259   2.553   2.645   2.667   2.831
 45 A    46 A    47 A    48 A    49 A    50 A    51 A    52 A                  
  3.047   3.055   3.308   3.394   4.030   4.066   4.203   4.223
 53 A    54 A    55 A    56 A    57 A    58 A    59 A    60 A                  
  4.278   4.285   4.378   4.386   4.825   5.050   5.565   6.913
 61 A    62 A    63 A    64 A    65 A    66 A    67 A    68 A                  
  6.957   7.096  36.575  37.134  68.753
 69 A    70 A    71 A    72 A    73 A                                          

 Occupation and symmetry of molecular orbitals

 Point group: C1 (1 irreducible representation).

                           A     All 
 -------------------------------------
 All molecular orbitals:
  - Alpha                  73    73  
  - Beta                   73    73  
 -------------------------------------
 Alpha orbitals:
  - Frozen occupied        3     3   
  - Active occupied        9     9   
  - Active virtual         61    61  
  - Frozen virtual         0     0   
 -------------------------------------
 Beta orbitals:
  - Frozen occupied        3     3   
  - Active occupied        9     9   
  - Active virtual         61    61  
  - Frozen virtual         0     0   
 -------------------------------------

 Import integrals:   CPU 0.00 s  wall 0.00 s

 Import integrals:   CPU 3.93 s  wall 22.07 s

 MP2 amplitudes:   CPU 0.03 s  wall 0.86 s

Running a double precision version
           CCSD T amplitudes will be solved using DIIS.

           Start     Size      MaxIter   EConv     TConv     
           3         7         100       1.00e-07  1.00e-05  
 ------------------------------------------------------------------------------
           Energy (a.u.)   Ediff      Tdiff       Comment
 ------------------------------------------------------------------------------
          -209.42748549                           
     1    -209.41030291   1.72e-02   6.40e-01     
     2    -209.43304427   2.27e-02   8.80e-02     
     3    -209.43107137   1.97e-03   4.21e-02     
     4    -209.43369828   2.63e-03   1.68e-02     Switched to DIIS steps.
     5    -209.43470660   1.01e-03   1.13e-02     
     6    -209.43481273   1.06e-04   2.73e-03     
     7    -209.43482614   1.34e-05   1.24e-03     
     8    -209.43483273   6.59e-06   4.85e-04     
     9    -209.43483798   5.25e-06   2.99e-04     
    10    -209.43483850   5.13e-07   6.49e-05     
    11    -209.43483851   1.87e-08   2.29e-05     
    12    -209.43483858   7.05e-08   1.14e-05     
    13    -209.43483850   8.46e-08   2.85e-06     
 ------------------------------------------------------------------------------
          -209.43483850                           CCSD T converged.

End of double precision
 SCF energy                 = -208.86147732
 MP2 energy                 = -209.42748549
 CCSD correlation energy     =   -0.57336118
 CCSD total energy           = -209.43483850

 CCSD  T1^2 = 0.0136  T2^2 = 0.1775  Leading amplitudes:

 Amplitude    Orbitals with energies
 -0.0228       11 (A) A                  ->    14 (A) A                   
              -0.5604                          0.0753                     
 -0.0228       11 (A) B                  ->    14 (A) B                   
              -0.5604                          0.0753                     
  0.0224       9 (A) A                   ->    14 (A) A                   
              -0.7029                          0.0753                     
  0.0224       9 (A) B                   ->    14 (A) B                   
              -0.7029                          0.0753                     

 Amplitude    Orbitals with energies
 -0.0920       11 (A) A      11 (A) B    ->    14 (A) A      14 (A) B     
              -0.5604       -0.5604            0.0753        0.0753       
  0.0920       11 (A) A      11 (A) B    ->    14 (A) B      14 (A) A     
              -0.5604       -0.5604            0.0753        0.0753       
  0.0920       11 (A) B      11 (A) A    ->    14 (A) A      14 (A) B     
              -0.5604       -0.5604            0.0753        0.0753       
 -0.0920       11 (A) B      11 (A) A    ->    14 (A) B      14 (A) A     
              -0.5604       -0.5604            0.0753        0.0753       

 Computing CCSD intemediates for later calculations in double precision
 Finished.

Running a double precision version
           CCSD Lambda amplitudes will be solved using DIIS.
           Start     Size      MaxIter   EConv     LConv     
           3         7         100       1.00e-07  1.00e-05  
 ------------------------------------------------------------------------------
            Enorm      Ldiff       Comment
 ------------------------------------------------------------------------------
     1     4.88e-02   3.06e-02     
     2     1.65e-02   6.99e-03     
     3     7.03e-03   7.68e-04     
     4     3.70e-03   1.33e-03     Switched to DIIS steps.
     5     1.28e-03   7.79e-04     
     6     6.78e-04   2.10e-04     
     7     2.39e-04   7.54e-05     
     8     9.79e-05   4.55e-06     
     9     2.44e-05   6.57e-06     
    10     1.01e-05   1.11e-06     
    11     4.24e-06   2.14e-07     
    12     1.70e-06   8.83e-08     
    13     7.85e-07   5.77e-08     
    14     3.34e-07   1.77e-08     
    15     1.45e-07   1.94e-09     
    16     7.23e-08   7.73e-09     
 ------------------------------------------------------------------------------
                                   CCSD Lambda converged.

 Computing density matrices in double precision...
           Orbital response amplitudes will be solved using DIIS.
           Start     Size      MaxIter   EConv     LConv     
           3         7         100       1.00e-06  1.00e-06  
 ------------------------------------------------------------------------------
            Enorm      Ldiff       Comment
 ------------------------------------------------------------------------------
     1     8.38e-02   4.26e-03     
     2     7.63e-02   9.52e-03     
     3     9.42e-02   2.61e-02     
     4     1.18e-02   3.89e-02     Switched to DIIS steps.
     5     2.50e-03   1.47e-03     
     6     1.24e-03   6.20e-04     
     7     2.89e-04   1.79e-05     
     8     3.57e-05   5.18e-05     
     9     7.19e-06   2.55e-06     
    10     2.99e-06   1.31e-06     
    11     5.76e-07   1.06e-07     
 ------------------------------------------------------------------------------
                                   Orbital response converged.

 Computing density matrices... Done.
 CCSD calculation:   CPU 116.88 s  wall 34.18 s

Current path: /canmo/ccsd/grad/
/g1_bb_aa
/g1_bb_bb
/g1_o1o1
/g1_o1o2
/g1_o1v1
/g1_o2v1
/g1_v1v1
/g1p_bb_aa
/g1p_bb_bb
/g1s_bb_aa
/g1s_bb_bb
/g2_o1o1o1o1
/g2_o1o1o1v1
/g2_o1o1v1v1
/g2_o1v1o1v1
/g2_o1v1v1v1
/g2_v1v1v1v1
/w_bb_aa
/w_bb_bb
 Transferring MO TPDM to AO TPDM
 Transferring g2_o1o1o1o1
 Transferring g2_o1o1o1v1
 Transferring g2_o1o1v1v1
 Transferring g2_o1v1o1v1
 Transferring g2_o1v1v1v1
 Transferring g2_v1v1v1v1
 Adding separable TPDM
 Computing TPDM gradient
 --------------------------------------------------------
 2e gradient
  Atom          X               Y               Z
 --------------------------------------------------------
    1         -3.628130       11.498661       -0.000000  
    2         13.557402       -4.432969        0.000000  
    3         -0.010261       -3.799509        0.000000  
    4         -9.919010       -3.266183        0.000000  
 --------------------------------------------------------
 --------------------------------------------------------
 Final gradient
  Atom          X               Y               Z
 --------------------------------------------------------
    1         -3.628130       11.498661       -0.000000  
    2         13.557402       -4.432969        0.000000  
    3         -0.010261       -3.799509        0.000000  
    4         -9.919010       -3.266183        0.000000  
 --------------------------------------------------------
 Analytic gradient from two-electron contribution:   CPU 59.24 s  wall 51.07 s

 Total ccman2 time:   CPU 181.62 s  wall 116.37 s


 --------------------------------------------------------------

                    Orbital Energies (a.u.)
 --------------------------------------------------------------

 Alpha MOs
 -- Occupied --
-26.319 -15.774 -15.683  -1.630  -1.415  -0.951  -0.791  -0.715
 -0.703  -0.595  -0.560  -0.505
 -- Virtual --
  0.046   0.075   0.140   0.156   0.161   0.166   0.210   0.229
  0.238   0.245   0.289   0.317   0.356   0.386   0.408   0.529
  0.631   0.699   0.863   0.912   0.930   0.982   1.006   1.110
  1.204   1.401   1.467   1.479   1.553   1.629   1.764   1.912
  2.046   2.153   2.155   2.259   2.553   2.645   2.667   2.831
  3.047   3.055   3.308   3.394   4.030   4.066   4.203   4.223
  4.278   4.285   4.378   4.386   4.825   5.050   5.565   6.913
  6.957   7.096  36.575  37.134  68.753
 --------------------------------------------------------------

          Ground-State Mulliken Net Atomic Charges

     Atom                 Charge (a.u.)
  ----------------------------------------
      1 N                     0.039354
      2 N                    -0.089224
      3 H                     0.216910
      4 F                    -0.167040
  ----------------------------------------
  Sum of atomic charges =    -0.000000

 -----------------------------------------------------------------
                    Cartesian Multipole Moments
 -----------------------------------------------------------------
    Charge (ESU x 10^10)
                -0.0000
    Dipole Moment (Debye)
         X      -1.0445      Y       1.6257      Z       0.0000
       Tot       1.9323
    Quadrupole Moments (Debye-Ang)
        XX     -19.7544     XY      -1.6178     YY     -15.3306
        XZ       0.0000     YZ      -0.0000     ZZ     -16.0471
    Octopole Moments (Debye-Ang^2)
       XXX       8.5945    XXY       1.4949    XYY       0.0888
       YYY       5.7818    XXZ       0.0000    XYZ       0.0000
       YYZ      -0.0000    XZZ       1.7483    YZZ       0.6240
       ZZZ      -0.0000
    Hexadecapole Moments (Debye-Ang^3)
      XXXX    -104.9654   XXXY      -0.4871   XXYY     -19.1838
      XYYY      -2.1288   YYYY     -29.9394   XXXZ       0.0000
      XXYZ       0.0000   XYYZ       0.0000   YYYZ      -0.0000
      XXZZ     -18.2480   XYZZ      -0.1337   YYZZ      -7.3840
      XZZZ       0.0000   YZZZ       0.0000   ZZZZ     -12.8045
 -----------------------------------------------------------------
 DrvMan completing analytic gradient of the correlated energy
 Correlated dipole moment
            1
    1  -0.4109346
    2   0.6395961
    3   0.0000000
 Energy read as -209.434838500
 Full Analytical Gradient: (in a.u., or Hartree/Bohr)
             1             2             3             4
    1   -0.00057037    0.00046710    0.00010270    0.00000057
    2    0.00106809   -0.00083052   -0.00002554   -0.00021203
    3   -0.00000000    0.00000000    0.00000000    0.00000000
 Gradient time:  CPU 0.23 s  wall 1.94 s
 ----------------------------------------------------------------
             Standard Nuclear Orientation (Angstroms)
    I     Atom           X                Y                Z
 ----------------------------------------------------------------
    1      N      -0.1687723852    -0.5728686505    -0.0000000000
    2      N      -1.1077231052     0.1813082553     0.0000000000
    3      H      -0.8200871474     1.1728608352     0.0000000000
    4      F       1.0839506200     0.1734513257    -0.0000000000
 ----------------------------------------------------------------
 Nuclear Repulsion Energy =    67.3949890056 hartrees
 There are       12 alpha and       12 beta electrons

                       Distance Matrix (Angstroms)
             N (  1)   N (  2)   H (  3)
   N (  2)  1.204330
   H (  3)  1.863272  1.032430
   F (  4)  1.458187  2.191688  2.150390

 Requested basis set is 6-311++G(d,p)
 There are 23 shells and 73 basis functions
 A cutoff of  1.0D-14 yielded    276 shell pairs
 There are      2806 function pairs (      3046 Cartesian)
 Smallest overlap matrix eigenvalue = 2.23E-04
 Guess MOs from SCF MO coefficient file

 -----------------------------------------------------------------------
  General SCF calculation program by
  Eric Jon Sundstrom, Paul Horn, Yuezhi Mao, Dmitri Zuev, Alec White,
  David Stuck, Shaama M.S., Shane Yost, Joonho Lee, David Small,
  Daniel Levine, Susi Lehtola, Hugh Burton, Evgeny Epifanovsky
 -----------------------------------------------------------------------
 Hartree-Fock
 using 4 threads for integral computing
 -------------------------------------------------------
 OpenMP Integral computing Module                
 Release: version 2.0, May 2017, Q-Chem Inc. Pleasanton 
 -------------------------------------------------------
 A restricted SCF calculation will be
 performed using DIIS
 SCF converges when DIIS error is below 1.0e-08
 ---------------------------------------
  Cycle       Energy         DIIS error
 ---------------------------------------
    1    -208.8612808208      6.56e-05  
    2    -208.8612835516      1.71e-05  
    3    -208.8612838296      8.23e-06  
    4    -208.8612838834      3.23e-06  
    5    -208.8612838948      1.30e-06  
    6    -208.8612838979      3.86e-07  
    7    -208.8612838983      7.92e-08  
    8    -208.8612838983      3.54e-08  
    9    -208.8612838983      1.34e-08  
   10    -208.8612838983      3.24e-09  Convergence criterion met
 ---------------------------------------
 SCF time:   CPU 1.66s  wall 3.00s 
 SCF   energy in the final basis set =     -208.8612838983
 Total energy in the final basis set =     -208.8612838983


 ------------------------------------------------------------------------------

   CCMAN2: suite of methods based on coupled cluster
           and equation of motion theories.

   Components:
   * libvmm-1.3-trunk
     by Evgeny Epifanovsky, Ilya Kaliman.
   * libtensor-2.5-trunk
     by Evgeny Epifanovsky, Michael Wormit, Dmitry Zuev, Sam Manzer, 
        Ilya Kaliman.
   * libcc-2.5-trunk
     by Evgeny Epifanovsky, Arik Landau, Tomasz Kus, Kirill Khistyaev, 
        Dmitry Zuev, Prashant Manohar, Xintian Feng, Anna Krylov, 
        Matthew Goldey, Alec White, Thomas Jagau, Kaushik Nanda, 
        Anastasia Gunina, Alexander Kunitsa, Joonho Lee.

   CCMAN original authors:
   Anna I. Krylov, C. David Sherrill, Steven R. Gwaltney,
   Edward F. C. Byrd (2000)
   Sergey V. Levchenko, Lyudmila V. Slipchenko, Tao Wang,
   Ana-Maria C. Cristian (2003)
   Piotr A. Pieniazek, C. Melania Oana, Evgeny Epifanovsky (2007)
   Prashant Manohar (2009)

 ------------------------------------------------------------------------------


 Allocating and initializing 3808MB of RAM...
 Calculation will run on 4 cores.


 Alpha MOs, Restricted
 -- Occupied --                  
-26.319 -15.775 -15.684  -1.629  -1.414  -0.951  -0.790  -0.715
  1 A     2 A     3 A     4 A     5 A     6 A     7 A     8 A                  
 -0.702  -0.595  -0.560  -0.505
  9 A    10 A    11 A    12 A                                                  
 -- Virtual --                   
  0.046   0.075   0.140   0.155   0.161   0.166   0.210   0.229
 13 A    14 A    15 A    16 A    17 A    18 A    19 A    20 A                  
  0.238   0.245   0.289   0.317   0.356   0.386   0.408   0.528
 21 A    22 A    23 A    24 A    25 A    26 A    27 A    28 A                  
  0.630   0.699   0.864   0.913   0.931   0.982   1.006   1.109
 29 A    30 A    31 A    32 A    33 A    34 A    35 A    36 A                  
  1.204   1.400   1.467   1.480   1.553   1.629   1.764   1.911
 37 A    38 A    39 A    40 A    41 A    42 A    43 A    44 A                  
  2.045   2.152   2.155   2.258   2.553   2.644   2.666   2.831
 45 A    46 A    47 A    48 A    49 A    50 A    51 A    52 A                  
  3.045   3.055   3.307   3.393   4.029   4.066   4.203   4.223
 53 A    54 A    55 A    56 A    57 A    58 A    59 A    60 A                  
  4.278   4.285   4.378   4.384   4.824   5.050   5.565   6.913
 61 A    62 A    63 A    64 A    65 A    66 A    67 A    68 A                  
  6.957   7.094  36.575  37.129  68.753
 69 A    70 A    71 A    72 A    73 A                                          

 Beta MOs, Restricted
 -- Occupied --                  
-26.319 -15.775 -15.684  -1.629  -1.414  -0.951  -0.790  -0.715
  1 A     2 A     3 A     4 A     5 A     6 A     7 A     8 A                  
 -0.702  -0.595  -0.560  -0.505
  9 A    10 A    11 A    12 A                                                  
 -- Virtual --                   
  0.046   0.075   0.140   0.155   0.161   0.166   0.210   0.229
 13 A    14 A    15 A    16 A    17 A    18 A    19 A    20 A                  
  0.238   0.245   0.289   0.317   0.356   0.386   0.408   0.528
 21 A    22 A    23 A    24 A    25 A    26 A    27 A    28 A                  
  0.630   0.699   0.864   0.913   0.931   0.982   1.006   1.109
 29 A    30 A    31 A    32 A    33 A    34 A    35 A    36 A                  
  1.204   1.400   1.467   1.480   1.553   1.629   1.764   1.911
 37 A    38 A    39 A    40 A    41 A    42 A    43 A    44 A                  
  2.045   2.152   2.155   2.258   2.553   2.644   2.666   2.831
 45 A    46 A    47 A    48 A    49 A    50 A    51 A    52 A                  
  3.045   3.055   3.307   3.393   4.029   4.066   4.203   4.223
 53 A    54 A    55 A    56 A    57 A    58 A    59 A    60 A                  
  4.278   4.285   4.378   4.384   4.824   5.050   5.565   6.913
 61 A    62 A    63 A    64 A    65 A    66 A    67 A    68 A                  
  6.957   7.094  36.575  37.129  68.753
 69 A    70 A    71 A    72 A    73 A                                          

 Occupation and symmetry of molecular orbitals

 Point group: C1 (1 irreducible representation).

                           A     All 
 -------------------------------------
 All molecular orbitals:
  - Alpha                  73    73  
  - Beta                   73    73  
 -------------------------------------
 Alpha orbitals:
  - Frozen occupied        3     3   
  - Active occupied        9     9   
  - Active virtual         61    61  
  - Frozen virtual         0     0   
 -------------------------------------
 Beta orbitals:
  - Frozen occupied        3     3   
  - Active occupied        9     9   
  - Active virtual         61    61  
  - Frozen virtual         0     0   
 -------------------------------------

 Import integrals:   CPU 0.00 s  wall 0.00 s

 Import integrals:   CPU 4.09 s  wall 21.78 s

 MP2 amplitudes:   CPU 0.02 s  wall 0.18 s

Running a double precision version
           CCSD T amplitudes will be solved using DIIS.

           Start     Size      MaxIter   EConv     TConv     
           3         7         100       1.00e-07  1.00e-05  
 ------------------------------------------------------------------------------
           Energy (a.u.)   Ediff      Tdiff       Comment
 ------------------------------------------------------------------------------
          -209.42750684                           
     1    -209.41024444   1.73e-02   6.41e-01     
     2    -209.43304391   2.28e-02   8.81e-02     
     3    -209.43105689   1.99e-03   4.22e-02     
     4    -209.43369334   2.64e-03   1.69e-02     Switched to DIIS steps.
     5    -209.43470525   1.01e-03   1.13e-02     
     6    -209.43481215   1.07e-04   2.74e-03     
     7    -209.43482566   1.35e-05   1.24e-03     
     8    -209.43483230   6.64e-06   4.88e-04     
     9    -209.43483761   5.31e-06   3.01e-04     
    10    -209.43483812   5.17e-07   6.54e-05     
    11    -209.43483814   2.03e-08   2.30e-05     
    12    -209.43483821   7.16e-08   1.15e-05     
    13    -209.43483813   8.50e-08   2.88e-06     
 ------------------------------------------------------------------------------
          -209.43483813                           CCSD T converged.

End of double precision
 SCF energy                 = -208.86128390
 MP2 energy                 = -209.42750684
 CCSD correlation energy     =   -0.57355423
 CCSD total energy           = -209.43483813

 CCSD  T1^2 = 0.0136  T2^2 = 0.1777  Leading amplitudes:

 Amplitude    Orbitals with energies
  0.0229       11 (A) A                  ->    14 (A) A                   
              -0.5600                          0.0748                     
  0.0229       11 (A) B                  ->    14 (A) B                   
              -0.5600                          0.0748                     
  0.0224       9 (A) A                   ->    14 (A) A                   
              -0.7025                          0.0748                     
  0.0224       9 (A) B                   ->    14 (A) B                   
              -0.7025                          0.0748                     

 Amplitude    Orbitals with energies
 -0.0925       11 (A) A      11 (A) B    ->    14 (A) A      14 (A) B     
              -0.5600       -0.5600            0.0748        0.0748       
  0.0925       11 (A) A      11 (A) B    ->    14 (A) B      14 (A) A     
              -0.5600       -0.5600            0.0748        0.0748       
  0.0925       11 (A) B      11 (A) A    ->    14 (A) A      14 (A) B     
              -0.5600       -0.5600            0.0748        0.0748       
 -0.0925       11 (A) B      11 (A) A    ->    14 (A) B      14 (A) A     
              -0.5600       -0.5600            0.0748        0.0748       

 Computing CCSD intemediates for later calculations in double precision
 Finished.

Running a double precision version
           CCSD Lambda amplitudes will be solved using DIIS.
           Start     Size      MaxIter   EConv     LConv     
           3         7         100       1.00e-07  1.00e-05  
 ------------------------------------------------------------------------------
            Enorm      Ldiff       Comment
 ------------------------------------------------------------------------------
     1     4.89e-02   3.07e-02     
     2     1.65e-02   7.01e-03     
     3     7.05e-03   7.70e-04     
     4     3.71e-03   1.34e-03     Switched to DIIS steps.
     5     1.29e-03   7.83e-04     
     6     6.82e-04   2.12e-04     
     7     2.41e-04   7.61e-05     
     8     9.88e-05   4.66e-06     
     9     2.46e-05   6.63e-06     
    10     1.02e-05   1.12e-06     
    11     4.28e-06   2.16e-07     
    12     1.72e-06   9.04e-08     
    13     8.00e-07   5.93e-08     
    14     3.40e-07   1.74e-08     
    15     1.47e-07   2.25e-09     
    16     7.34e-08   7.88e-09     
 ------------------------------------------------------------------------------
                                   CCSD Lambda converged.

 Computing density matrices in double precision...
           Orbital response amplitudes will be solved using DIIS.
           Start     Size      MaxIter   EConv     LConv     
           3         7         100       1.00e-06  1.00e-06  
 ------------------------------------------------------------------------------
            Enorm      Ldiff       Comment
 ------------------------------------------------------------------------------
     1     8.39e-02   4.35e-03     
     2     7.66e-02   9.45e-03     
     3     9.49e-02   2.63e-02     
     4     1.19e-02   3.92e-02     Switched to DIIS steps.
     5     2.53e-03   1.52e-03     
     6     1.24e-03   6.24e-04     
     7     2.91e-04   2.05e-05     
     8     3.60e-05   5.18e-05     
     9     7.25e-06   2.59e-06     
    10     3.03e-06   1.32e-06     
    11     5.88e-07   1.09e-07     
 ------------------------------------------------------------------------------
                                   Orbital response converged.

 Computing density matrices... Done.
 CCSD calculation:   CPU 117.85 s  wall 34.14 s

Current path: /canmo/ccsd/grad/
/g1_bb_aa
/g1_bb_bb
/g1_o1o1
/g1_o1o2
/g1_o1v1
/g1_o2v1
/g1_v1v1
/g1p_bb_aa
/g1p_bb_bb
/g1s_bb_aa
/g1s_bb_bb
/g2_o1o1o1o1
/g2_o1o1o1v1
/g2_o1o1v1v1
/g2_o1v1o1v1
/g2_o1v1v1v1
/g2_v1v1v1v1
/w_bb_aa
/w_bb_bb
 Transferring MO TPDM to AO TPDM
 Transferring g2_o1o1o1o1
 Transferring g2_o1o1o1v1
 Transferring g2_o1o1v1v1
 Transferring g2_o1v1o1v1
 Transferring g2_o1v1v1v1
 Transferring g2_v1v1v1v1
 Adding separable TPDM
 Computing TPDM gradient
 --------------------------------------------------------
 2e gradient
  Atom          X               Y               Z
 --------------------------------------------------------
    1         -3.617566       11.515253        0.000000  
    2         13.533508       -4.442067       -0.000000  
    3         -0.010250       -3.799373        0.000000  
    4         -9.905693       -3.273813        0.000000  
 --------------------------------------------------------
 --------------------------------------------------------
 Final gradient
  Atom          X               Y               Z
 --------------------------------------------------------
    1         -3.617566       11.515253        0.000000  
    2         13.533508       -4.442067       -0.000000  
    3         -0.010250       -3.799373        0.000000  
    4         -9.905693       -3.273813        0.000000  
 --------------------------------------------------------
 Analytic gradient from two-electron contribution:   CPU 59.05 s  wall 40.82 s

 Total ccman2 time:   CPU 182.74 s  wall 105.13 s


 --------------------------------------------------------------

                    Orbital Energies (a.u.)
 --------------------------------------------------------------

 Alpha MOs
 -- Occupied --
-26.319 -15.775 -15.684  -1.629  -1.414  -0.951  -0.790  -0.715
 -0.702  -0.595  -0.560  -0.505
 -- Virtual --
  0.046   0.075   0.140   0.155   0.161   0.166   0.210   0.229
  0.238   0.245   0.289   0.317   0.356   0.386   0.408   0.528
  0.630   0.699   0.864   0.913   0.931   0.982   1.006   1.109
  1.204   1.400   1.467   1.480   1.553   1.629   1.764   1.911
  2.045   2.152   2.155   2.258   2.553   2.644   2.666   2.831
  3.045   3.055   3.307   3.393   4.029   4.066   4.203   4.223
  4.278   4.285   4.378   4.384   4.824   5.050   5.565   6.913
  6.957   7.094  36.575  37.129  68.753
 --------------------------------------------------------------

          Ground-State Mulliken Net Atomic Charges

     Atom                 Charge (a.u.)
  ----------------------------------------
      1 N                     0.040528
      2 N                    -0.090154
      3 H                     0.217361
      4 F                    -0.167735
  ----------------------------------------
  Sum of atomic charges =     0.000000

 -----------------------------------------------------------------
                    Cartesian Multipole Moments
 -----------------------------------------------------------------
    Charge (ESU x 10^10)
                -0.0000
    Dipole Moment (Debye)
         X      -1.0459      Y       1.6228      Z       0.0000
       Tot       1.9306
    Quadrupole Moments (Debye-Ang)
        XX     -19.7616     XY      -1.6190     YY     -15.3260
        XZ      -0.0000     YZ      -0.0000     ZZ     -16.0506
    Octopole Moments (Debye-Ang^2)
       XXX       8.6005    XXY       1.5082    XYY       0.0876
       YYY       5.8174    XXZ       0.0000    XYZ      -0.0000
       YYZ       0.0000    XZZ       1.7492    YZZ       0.6343
       ZZZ       0.0000
    Hexadecapole Moments (Debye-Ang^3)
      XXXX    -105.0103   XXXY      -0.4937   XXYY     -19.1926
      XYYY      -2.1382   YYYY     -30.0009   XXXZ      -0.0000
      XXYZ      -0.0000   XYYZ      -0.0000   YYYZ      -0.0000
      XXZZ     -18.2536   XYZZ      -0.1364   YYZZ      -7.3951
      XZZZ       0.0000   YZZZ       0.0000   ZZZZ     -12.8100
 -----------------------------------------------------------------
 DrvMan completing analytic gradient of the correlated energy
 Correlated dipole moment
            1
    1  -0.4114807
    2   0.6384455
    3   0.0000000
 Energy read as -209.434838129
 Full Analytical Gradient: (in a.u., or Hartree/Bohr)
             1             2             3             4
    1    0.00062650   -0.00069622   -0.00008403    0.00015375
    2   -0.00126875    0.00086373    0.00013310    0.00027192
    3    0.00000000   -0.00000000    0.00000000   -0.00000000
 Gradient time:  CPU 0.25 s  wall 1.89 s
 ----------------------------------------------------------------
             Standard Nuclear Orientation (Angstroms)
    I     Atom           X                Y                Z
 ----------------------------------------------------------------
    1      N      -0.1687723852    -0.5718686505     0.0010000000
    2      N      -1.1077231052     0.1813082553     0.0000000000
    3      H      -0.8200871474     1.1728608352     0.0000000000
    4      F       1.0839506200     0.1734513257    -0.0000000000
 ----------------------------------------------------------------
 Nuclear Repulsion Energy =    67.4151960918 hartrees
 There are       12 alpha and       12 beta electrons

                       Distance Matrix (Angstroms)
             N (  1)   N (  2)   H (  3)
   N (  2)  1.203705
   H (  3)  1.862335  1.032430
   F (  4)  1.457675  2.191688  2.150390

 Requested basis set is 6-311++G(d,p)
 There are 23 shells and 73 basis functions
 A cutoff of  1.0D-14 yielded    276 shell pairs
 There are      2806 function pairs (      3046 Cartesian)
 Smallest overlap matrix eigenvalue = 2.22E-04
 Guess MOs from SCF MO coefficient file

 -----------------------------------------------------------------------
  General SCF calculation program by
  Eric Jon Sundstrom, Paul Horn, Yuezhi Mao, Dmitri Zuev, Alec White,
  David Stuck, Shaama M.S., Shane Yost, Joonho Lee, David Small,
  Daniel Levine, Susi Lehtola, Hugh Burton, Evgeny Epifanovsky
 -----------------------------------------------------------------------
 Hartree-Fock
 using 4 threads for integral computing
 -------------------------------------------------------
 OpenMP Integral computing Module                
 Release: version 2.0, May 2017, Q-Chem Inc. Pleasanton 
 -------------------------------------------------------
 A restricted SCF calculation will be
 performed using DIIS
 SCF converges when DIIS error is below 1.0e-08
 ---------------------------------------
  Cycle       Energy         DIIS error
 ---------------------------------------
    1    -208.8613800270      4.26e-05  
    2    -208.8613814228      1.18e-05  
    3    -208.8613816052      5.37e-06  
    4    -208.8613816363      2.41e-06  
    5    -208.8613816452      1.08e-06  
    6    -208.8613816478      3.65e-07  
    7    -208.8613816482      8.41e-08  
    8    -208.8613816482      3.79e-08  
    9    -208.8613816482      1.84e-08  
   10    -208.8613816482      4.01e-09  Convergence criterion met
 ---------------------------------------
 SCF time:   CPU 1.67s  wall 3.00s 
 SCF   energy in the final basis set =     -208.8613816482
 Total energy in the final basis set =     -208.8613816482


 ------------------------------------------------------------------------------

   CCMAN2: suite of methods based on coupled cluster
           and equation of motion theories.

   Components:
   * libvmm-1.3-trunk
     by Evgeny Epifanovsky, Ilya Kaliman.
   * libtensor-2.5-trunk
     by Evgeny Epifanovsky, Michael Wormit, Dmitry Zuev, Sam Manzer, 
        Ilya Kaliman.
   * libcc-2.5-trunk
     by Evgeny Epifanovsky, Arik Landau, Tomasz Kus, Kirill Khistyaev, 
        Dmitry Zuev, Prashant Manohar, Xintian Feng, Anna Krylov, 
        Matthew Goldey, Alec White, Thomas Jagau, Kaushik Nanda, 
        Anastasia Gunina, Alexander Kunitsa, Joonho Lee.

   CCMAN original authors:
   Anna I. Krylov, C. David Sherrill, Steven R. Gwaltney,
   Edward F. C. Byrd (2000)
   Sergey V. Levchenko, Lyudmila V. Slipchenko, Tao Wang,
   Ana-Maria C. Cristian (2003)
   Piotr A. Pieniazek, C. Melania Oana, Evgeny Epifanovsky (2007)
   Prashant Manohar (2009)

 ------------------------------------------------------------------------------


 Allocating and initializing 3808MB of RAM...
 Calculation will run on 4 cores.


 Alpha MOs, Restricted
 -- Occupied --                  
-26.319 -15.774 -15.684  -1.629  -1.415  -0.951  -0.791  -0.715
  1 A     2 A     3 A     4 A     5 A     6 A     7 A     8 A                  
 -0.703  -0.595  -0.560  -0.505
  9 A    10 A    11 A    12 A                                                  
 -- Virtual --                   
  0.046   0.075   0.140   0.155   0.161   0.166   0.210   0.229
 13 A    14 A    15 A    16 A    17 A    18 A    19 A    20 A                  
  0.238   0.245   0.289   0.317   0.356   0.386   0.408   0.528
 21 A    22 A    23 A    24 A    25 A    26 A    27 A    28 A                  
  0.631   0.699   0.864   0.912   0.930   0.982   1.006   1.110
 29 A    30 A    31 A    32 A    33 A    34 A    35 A    36 A                  
  1.204   1.400   1.467   1.480   1.553   1.629   1.764   1.911
 37 A    38 A    39 A    40 A    41 A    42 A    43 A    44 A                  
  2.045   2.153   2.155   2.258   2.553   2.645   2.666   2.831
 45 A    46 A    47 A    48 A    49 A    50 A    51 A    52 A                  
  3.046   3.055   3.308   3.393   4.030   4.066   4.203   4.223
 53 A    54 A    55 A    56 A    57 A    58 A    59 A    60 A                  
  4.278   4.285   4.378   4.385   4.824   5.050   5.565   6.913
 61 A    62 A    63 A    64 A    65 A    66 A    67 A    68 A                  
  6.957   7.095  36.575  37.132  68.753
 69 A    70 A    71 A    72 A    73 A                                          

 Beta MOs, Restricted
 -- Occupied --                  
-26.319 -15.774 -15.684  -1.629  -1.415  -0.951  -0.791  -0.715
  1 A     2 A     3 A     4 A     5 A     6 A     7 A     8 A                  
 -0.703  -0.595  -0.560  -0.505
  9 A    10 A    11 A    12 A                                                  
 -- Virtual --                   
  0.046   0.075   0.140   0.155   0.161   0.166   0.210   0.229
 13 A    14 A    15 A    16 A    17 A    18 A    19 A    20 A                  
  0.238   0.245   0.289   0.317   0.356   0.386   0.408   0.528
 21 A    22 A    23 A    24 A    25 A    26 A    27 A    28 A                  
  0.631   0.699   0.864   0.912   0.930   0.982   1.006   1.110
 29 A    30 A    31 A    32 A    33 A    34 A    35 A    36 A                  
  1.204   1.400   1.467   1.480   1.553   1.629   1.764   1.911
 37 A    38 A    39 A    40 A    41 A    42 A    43 A    44 A                  
  2.045   2.153   2.155   2.258   2.553   2.645   2.666   2.831
 45 A    46 A    47 A    48 A    49 A    50 A    51 A    52 A                  
  3.046   3.055   3.308   3.393   4.030   4.066   4.203   4.223
 53 A    54 A    55 A    56 A    57 A    58 A    59 A    60 A                  
  4.278   4.285   4.378   4.385   4.824   5.050   5.565   6.913
 61 A    62 A    63 A    64 A    65 A    66 A    67 A    68 A                  
  6.957   7.095  36.575  37.132  68.753
 69 A    70 A    71 A    72 A    73 A                                          

 Occupation and symmetry of molecular orbitals

 Point group: C1 (1 irreducible representation).

                           A     All 
 -------------------------------------
 All molecular orbitals:
  - Alpha                  73    73  
  - Beta                   73    73  
 -------------------------------------
 Alpha orbitals:
  - Frozen occupied        3     3   
  - Active occupied        9     9   
  - Active virtual         61    61  
  - Frozen virtual         0     0   
 -------------------------------------
 Beta orbitals:
  - Frozen occupied        3     3   
  - Active occupied        9     9   
  - Active virtual         61    61  
  - Frozen virtual         0     0   
 -------------------------------------

 Import integrals:   CPU 0.00 s  wall 0.00 s

 Import integrals:   CPU 3.85 s  wall 10.16 s

 MP2 amplitudes:   CPU 0.03 s  wall 0.26 s

Running a double precision version
           CCSD T amplitudes will be solved using DIIS.

           Start     Size      MaxIter   EConv     TConv     
           3         7         100       1.00e-07  1.00e-05  
 ------------------------------------------------------------------------------
           Energy (a.u.)   Ediff      Tdiff       Comment
 ------------------------------------------------------------------------------
          -209.42749716                           
     1    -209.41027471   1.72e-02   6.40e-01     
     2    -209.43304510   2.28e-02   8.80e-02     
     3    -209.43106515   1.98e-03   4.21e-02     
     4    -209.43369683   2.63e-03   1.68e-02     Switched to DIIS steps.
     5    -209.43470694   1.01e-03   1.13e-02     
     6    -209.43481345   1.07e-04   2.73e-03     
     7    -209.43482691   1.35e-05   1.24e-03     
     8    -209.43483353   6.62e-06   4.87e-04     
     9    -209.43483881   5.28e-06   3.00e-04     
    10    -209.43483932   5.15e-07   6.51e-05     
    11    -209.43483934   1.95e-08   2.29e-05     
    12    -209.43483941   7.11e-08   1.14e-05     
    13    -209.43483933   8.48e-08   2.86e-06     
 ------------------------------------------------------------------------------
          -209.43483933                           CCSD T converged.

End of double precision
 SCF energy                 = -208.86138165
 MP2 energy                 = -209.42749716
 CCSD correlation energy     =   -0.57345768
 CCSD total energy           = -209.43483933

 CCSD  T1^2 = 0.0136  T2^2 = 0.1776  Leading amplitudes:

 Amplitude    Orbitals with energies
 -0.0228       11 (A) A                  ->    14 (A) A                   
              -0.5602                          0.0751                     
 -0.0228       11 (A) B                  ->    14 (A) B                   
              -0.5602                          0.0751                     
  0.0224       9 (A) A                   ->    14 (A) A                   
              -0.7027                          0.0751                     
  0.0224       9 (A) B                   ->    14 (A) B                   
              -0.7027                          0.0751                     

 Amplitude    Orbitals with energies
 -0.0922       11 (A) A      11 (A) B    ->    14 (A) A      14 (A) B     
              -0.5602       -0.5602            0.0751        0.0751       
  0.0922       11 (A) A      11 (A) B    ->    14 (A) B      14 (A) A     
              -0.5602       -0.5602            0.0751        0.0751       
  0.0922       11 (A) B      11 (A) A    ->    14 (A) A      14 (A) B     
              -0.5602       -0.5602            0.0751        0.0751       
 -0.0922       11 (A) B      11 (A) A    ->    14 (A) B      14 (A) A     
              -0.5602       -0.5602            0.0751        0.0751       

 Computing CCSD intemediates for later calculations in double precision
 Finished.

Running a double precision version
           CCSD Lambda amplitudes will be solved using DIIS.
           Start     Size      MaxIter   EConv     LConv     
           3         7         100       1.00e-07  1.00e-05  
 ------------------------------------------------------------------------------
            Enorm      Ldiff       Comment
 ------------------------------------------------------------------------------
     1     4.88e-02   3.06e-02     
     2     1.65e-02   7.00e-03     
     3     7.04e-03   7.69e-04     
     4     3.71e-03   1.34e-03     Switched to DIIS steps.
     5     1.28e-03   7.81e-04     
     6     6.80e-04   2.11e-04     
     7     2.40e-04   7.57e-05     
     8     9.83e-05   4.61e-06     
     9     2.45e-05   6.60e-06     
    10     1.01e-05   1.11e-06     
    11     4.26e-06   2.15e-07     
    12     1.71e-06   8.94e-08     
    13     7.93e-07   5.85e-08     
    14     3.37e-07   1.76e-08     
    15     1.46e-07   2.09e-09     
    16     7.29e-08   7.81e-09     
 ------------------------------------------------------------------------------
                                   CCSD Lambda converged.

 Computing density matrices in double precision...
           Orbital response amplitudes will be solved using DIIS.
           Start     Size      MaxIter   EConv     LConv     
           3         7         100       1.00e-06  1.00e-06  
 ------------------------------------------------------------------------------
            Enorm      Ldiff       Comment
 ------------------------------------------------------------------------------
     1     8.38e-02   4.31e-03     
     2     7.64e-02   9.48e-03     
     3     9.46e-02   2.62e-02     
     4     1.18e-02   3.90e-02     Switched to DIIS steps.
     5     2.52e-03   1.49e-03     
     6     1.24e-03   6.22e-04     
     7     2.90e-04   1.92e-05     
     8     3.59e-05   5.18e-05     
     9     7.22e-06   2.57e-06     
    10     3.01e-06   1.31e-06     
    11     5.82e-07   1.08e-07     
 ------------------------------------------------------------------------------
                                   Orbital response converged.

 Computing density matrices... Done.
 CCSD calculation:   CPU 115.96 s  wall 33.79 s

Current path: /canmo/ccsd/grad/
/g1_bb_aa
/g1_bb_bb
/g1_o1o1
/g1_o1o2
/g1_o1v1
/g1_o2v1
/g1_v1v1
/g1p_bb_aa
/g1p_bb_bb
/g1s_bb_aa
/g1s_bb_bb
/g2_o1o1o1o1
/g2_o1o1o1v1
/g2_o1o1v1v1
/g2_o1v1o1v1
/g2_o1v1v1v1
/g2_v1v1v1v1
/w_bb_aa
/w_bb_bb
 Transferring MO TPDM to AO TPDM
 Transferring g2_o1o1o1o1
 Transferring g2_o1o1o1v1
 Transferring g2_o1o1v1v1
 Transferring g2_o1v1o1v1
 Transferring g2_o1v1v1v1
 Transferring g2_v1v1v1v1
 Adding separable TPDM
 Computing TPDM gradient
 --------------------------------------------------------
 2e gradient
  Atom          X               Y               Z
 --------------------------------------------------------
    1         -3.622850       11.506975       -0.014605  
    2         13.545453       -4.437529        0.010362  
    3         -0.010257       -3.799442       -0.000679  
    4         -9.912346       -3.270004        0.004922  
 --------------------------------------------------------
 --------------------------------------------------------
 Final gradient
  Atom          X               Y               Z
 --------------------------------------------------------
    1         -3.622850       11.506975       -0.014605  
    2         13.545453       -4.437529        0.010362  
    3         -0.010257       -3.799442       -0.000679  
    4         -9.912346       -3.270004        0.004922  
 --------------------------------------------------------
 Analytic gradient from two-electron contribution:   CPU 58.95 s  wall 43.51 s

 Total ccman2 time:   CPU 180.30 s  wall 93.27 s


 --------------------------------------------------------------

                    Orbital Energies (a.u.)
 --------------------------------------------------------------

 Alpha MOs
 -- Occupied --
-26.319 -15.774 -15.684  -1.629  -1.415  -0.951  -0.791  -0.715
 -0.703  -0.595  -0.560  -0.505
 -- Virtual --
  0.046   0.075   0.140   0.155   0.161   0.166   0.210   0.229
  0.238   0.245   0.289   0.317   0.356   0.386   0.408   0.528
  0.631   0.699   0.864   0.912   0.930   0.982   1.006   1.110
  1.204   1.400   1.467   1.480   1.553   1.629   1.764   1.911
  2.045   2.153   2.155   2.258   2.553   2.645   2.666   2.831
  3.046   3.055   3.308   3.393   4.030   4.066   4.203   4.223
  4.278   4.285   4.378   4.385   4.824   5.050   5.565   6.913
  6.957   7.095  36.575  37.132  68.753
 --------------------------------------------------------------

          Ground-State Mulliken Net Atomic Charges

     Atom                 Charge (a.u.)
  ----------------------------------------
      1 N                     0.039942
      2 N                    -0.089691
      3 H                     0.217136
      4 F                    -0.167388
  ----------------------------------------
  Sum of atomic charges =    -0.000000

 -----------------------------------------------------------------
                    Cartesian Multipole Moments
 -----------------------------------------------------------------
    Charge (ESU x 10^10)
                -0.0000
    Dipole Moment (Debye)
         X      -1.0452      Y       1.6242      Z      -0.0000
       Tot       1.9315
    Quadrupole Moments (Debye-Ang)
        XX     -19.7580     XY      -1.6184     YY     -15.3283
        XZ       0.0003     YZ       0.0014     ZZ     -16.0488
    Octopole Moments (Debye-Ang^2)
       XXX       8.5975    XXY       1.5016    XYY       0.0882
       YYY       5.7996    XXZ      -0.0062    XYZ      -0.0004
       YYZ      -0.0069    XZZ       1.7488    YZZ       0.6292
       ZZZ      -0.0157
    Hexadecapole Moments (Debye-Ang^3)
      XXXX    -104.9878   XXXY      -0.4904   XXYY     -19.1882
      XYYY      -2.1335   YYYY     -29.9701   XXXZ       0.0024
      XXYZ       0.0025   XYYZ       0.0006   YYYZ       0.0127
      XXZZ     -18.2508   XYZZ      -0.1350   YYZZ      -7.3895
      XZZZ       0.0032   YZZZ       0.0102   ZZZZ     -12.8073
 -----------------------------------------------------------------
 DrvMan completing analytic gradient of the correlated energy
 Correlated dipole moment
            1
    1  -0.4112081
    2   0.6390209
    3  -0.0000188
 Energy read as -209.434839328
 Full Analytical Gradient: (in a.u., or Hartree/Bohr)
             1             2             3             4
    1    0.00003010   -0.00011682    0.00000924    0.00007748
    2   -0.00010231    0.00001802    0.00005400    0.00003030
    3    0.00009383   -0.00011513    0.00007077   -0.00004948
 Gradient time:  CPU 0.22 s  wall 2.64 s
 ----------------------------------------------------------------
             Standard Nuclear Orientation (Angstroms)
    I     Atom           X                Y                Z
 ----------------------------------------------------------------
    1      N      -0.1687723852    -0.5718686505    -0.0000000000
    2      N      -1.1067231052     0.1813082553     0.0000000000
    3      H      -0.8200871474     1.1728608352     0.0000000000
    4      F       1.0839506200     0.1734513257    -0.0000000000
 ----------------------------------------------------------------
 Nuclear Repulsion Energy =    67.4370855955 hartrees
 There are       12 alpha and       12 beta electrons

                       Distance Matrix (Angstroms)
             N (  1)   N (  2)   H (  3)
   N (  2)  1.202924
   H (  3)  1.862335  1.032151
   F (  4)  1.457675  2.190688  2.150390

 Requested basis set is 6-311++G(d,p)
 There are 23 shells and 73 basis functions
 A cutoff of  1.0D-14 yielded    276 shell pairs
 There are      2806 function pairs (      3046 Cartesian)
 Smallest overlap matrix eigenvalue = 2.21E-04
 Guess MOs from SCF MO coefficient file

 -----------------------------------------------------------------------
  General SCF calculation program by
  Eric Jon Sundstrom, Paul Horn, Yuezhi Mao, Dmitri Zuev, Alec White,
  David Stuck, Shaama M.S., Shane Yost, Joonho Lee, David Small,
  Daniel Levine, Susi Lehtola, Hugh Burton, Evgeny Epifanovsky
 -----------------------------------------------------------------------
 Hartree-Fock
 using 4 threads for integral computing
 -------------------------------------------------------
 OpenMP Integral computing Module                
 Release: version 2.0, May 2017, Q-Chem Inc. Pleasanton 
 -------------------------------------------------------
 A restricted SCF calculation will be
 performed using DIIS
 SCF converges when DIIS error is below 1.0e-08
 ---------------------------------------
  Cycle       Energy         DIIS error
 ---------------------------------------
    1    -208.8614791101      4.38e-05  
    2    -208.8614805064      1.23e-05  
    3    -208.8614806813      6.34e-06  
    4    -208.8614807179      2.45e-06  
    5    -208.8614807268      1.08e-06  
    6    -208.8614807296      3.85e-07  
    7    -208.8614807300      8.92e-08  
    8    -208.8614807300      4.70e-08  
    9    -208.8614807300      1.76e-08  
   10    -208.8614807300      4.22e-09  Convergence criterion met
 ---------------------------------------
 SCF time:   CPU 1.65s  wall 3.00s 
 SCF   energy in the final basis set =     -208.8614807300
 Total energy in the final basis set =     -208.8614807300


 ------------------------------------------------------------------------------

   CCMAN2: suite of methods based on coupled cluster
           and equation of motion theories.

   Components:
   * libvmm-1.3-trunk
     by Evgeny Epifanovsky, Ilya Kaliman.
   * libtensor-2.5-trunk
     by Evgeny Epifanovsky, Michael Wormit, Dmitry Zuev, Sam Manzer, 
        Ilya Kaliman.
   * libcc-2.5-trunk
     by Evgeny Epifanovsky, Arik Landau, Tomasz Kus, Kirill Khistyaev, 
        Dmitry Zuev, Prashant Manohar, Xintian Feng, Anna Krylov, 
        Matthew Goldey, Alec White, Thomas Jagau, Kaushik Nanda, 
        Anastasia Gunina, Alexander Kunitsa, Joonho Lee.

   CCMAN original authors:
   Anna I. Krylov, C. David Sherrill, Steven R. Gwaltney,
   Edward F. C. Byrd (2000)
   Sergey V. Levchenko, Lyudmila V. Slipchenko, Tao Wang,
   Ana-Maria C. Cristian (2003)
   Piotr A. Pieniazek, C. Melania Oana, Evgeny Epifanovsky (2007)
   Prashant Manohar (2009)

 ------------------------------------------------------------------------------


 Allocating and initializing 3808MB of RAM...
 Calculation will run on 4 cores.


 Alpha MOs, Restricted
 -- Occupied --                  
-26.319 -15.774 -15.683  -1.629  -1.415  -0.951  -0.791  -0.715
  1 A     2 A     3 A     4 A     5 A     6 A     7 A     8 A                  
 -0.703  -0.595  -0.560  -0.505
  9 A    10 A    11 A    12 A                                                  
 -- Virtual --                   
  0.046   0.075   0.140   0.155   0.161   0.166   0.210   0.229
 13 A    14 A    15 A    16 A    17 A    18 A    19 A    20 A                  
  0.238   0.245   0.289   0.317   0.356   0.386   0.408   0.529
 21 A    22 A    23 A    24 A    25 A    26 A    27 A    28 A                  
  0.631   0.699   0.863   0.912   0.930   0.982   1.006   1.110
 29 A    30 A    31 A    32 A    33 A    34 A    35 A    36 A                  
  1.204   1.400   1.467   1.480   1.553   1.629   1.764   1.912
 37 A    38 A    39 A    40 A    41 A    42 A    43 A    44 A                  
  2.045   2.152   2.155   2.259   2.553   2.645   2.667   2.831
 45 A    46 A    47 A    48 A    49 A    50 A    51 A    52 A                  
  3.047   3.055   3.309   3.394   4.030   4.067   4.203   4.223
 53 A    54 A    55 A    56 A    57 A    58 A    59 A    60 A                  
  4.278   4.285   4.378   4.386   4.825   5.051   5.565   6.913
 61 A    62 A    63 A    64 A    65 A    66 A    67 A    68 A                  
  6.957   7.095  36.575  37.135  68.754
 69 A    70 A    71 A    72 A    73 A                                          

 Beta MOs, Restricted
 -- Occupied --                  
-26.319 -15.774 -15.683  -1.629  -1.415  -0.951  -0.791  -0.715
  1 A     2 A     3 A     4 A     5 A     6 A     7 A     8 A                  
 -0.703  -0.595  -0.560  -0.505
  9 A    10 A    11 A    12 A                                                  
 -- Virtual --                   
  0.046   0.075   0.140   0.155   0.161   0.166   0.210   0.229
 13 A    14 A    15 A    16 A    17 A    18 A    19 A    20 A                  
  0.238   0.245   0.289   0.317   0.356   0.386   0.408   0.529
 21 A    22 A    23 A    24 A    25 A    26 A    27 A    28 A                  
  0.631   0.699   0.863   0.912   0.930   0.982   1.006   1.110
 29 A    30 A    31 A    32 A    33 A    34 A    35 A    36 A                  
  1.204   1.400   1.467   1.480   1.553   1.629   1.764   1.912
 37 A    38 A    39 A    40 A    41 A    42 A    43 A    44 A                  
  2.045   2.152   2.155   2.259   2.553   2.645   2.667   2.831
 45 A    46 A    47 A    48 A    49 A    50 A    51 A    52 A                  
  3.047   3.055   3.309   3.394   4.030   4.067   4.203   4.223
 53 A    54 A    55 A    56 A    57 A    58 A    59 A    60 A                  
  4.278   4.285   4.378   4.386   4.825   5.051   5.565   6.913
 61 A    62 A    63 A    64 A    65 A    66 A    67 A    68 A                  
  6.957   7.095  36.575  37.135  68.754
 69 A    70 A    71 A    72 A    73 A                                          

 Occupation and symmetry of molecular orbitals

 Point group: C1 (1 irreducible representation).

                           A     All 
 -------------------------------------
 All molecular orbitals:
  - Alpha                  73    73  
  - Beta                   73    73  
 -------------------------------------
 Alpha orbitals:
  - Frozen occupied        3     3   
  - Active occupied        9     9   
  - Active virtual         61    61  
  - Frozen virtual         0     0   
 -------------------------------------
 Beta orbitals:
  - Frozen occupied        3     3   
  - Active occupied        9     9   
  - Active virtual         61    61  
  - Frozen virtual         0     0   
 -------------------------------------

 Import integrals:   CPU 0.00 s  wall 0.00 s

 Import integrals:   CPU 3.82 s  wall 9.16 s

 MP2 amplitudes:   CPU 0.03 s  wall 0.24 s

Running a double precision version
           CCSD T amplitudes will be solved using DIIS.

           Start     Size      MaxIter   EConv     TConv     
           3         7         100       1.00e-07  1.00e-05  
 ------------------------------------------------------------------------------
           Energy (a.u.)   Ediff      Tdiff       Comment
 ------------------------------------------------------------------------------
          -209.42748523                           
     1    -209.41029695   1.72e-02   6.40e-01     
     2    -209.43304392   2.27e-02   8.80e-02     
     3    -209.43106932   1.97e-03   4.21e-02     
     4    -209.43369747   2.63e-03   1.68e-02     Switched to DIIS steps.
     5    -209.43470629   1.01e-03   1.13e-02     
     6    -209.43481260   1.06e-04   2.73e-03     
     7    -209.43482608   1.35e-05   1.24e-03     
     8    -209.43483271   6.63e-06   4.87e-04     
     9    -209.43483799   5.27e-06   3.00e-04     
    10    -209.43483850   5.12e-07   6.50e-05     
    11    -209.43483852   1.90e-08   2.29e-05     
    12    -209.43483859   7.06e-08   1.14e-05     
    13    -209.43483850   8.49e-08   2.86e-06     
 ------------------------------------------------------------------------------
          -209.43483850                           CCSD T converged.

End of double precision
 SCF energy                 = -208.86148073
 MP2 energy                 = -209.42748523
 CCSD correlation energy     =   -0.57335777
 CCSD total energy           = -209.43483850

 CCSD  T1^2 = 0.0136  T2^2 = 0.1775  Leading amplitudes:

 Amplitude    Orbitals with energies
 -0.0228       11 (A) A                  ->    14 (A) A                   
              -0.5604                          0.0753                     
 -0.0228       11 (A) B                  ->    14 (A) B                   
              -0.5604                          0.0753                     
  0.0224       9 (A) A                   ->    14 (A) A                   
              -0.7027                          0.0753                     
  0.0224       9 (A) B                   ->    14 (A) B                   
              -0.7027                          0.0753                     

 Amplitude    Orbitals with energies
 -0.0919       11 (A) A      11 (A) B    ->    14 (A) A      14 (A) B     
              -0.5604       -0.5604            0.0753        0.0753       
  0.0919       11 (A) A      11 (A) B    ->    14 (A) B      14 (A) A     
              -0.5604       -0.5604            0.0753        0.0753       
  0.0919       11 (A) B      11 (A) A    ->    14 (A) A      14 (A) B     
              -0.5604       -0.5604            0.0753        0.0753       
 -0.0919       11 (A) B      11 (A) A    ->    14 (A) B      14 (A) A     
              -0.5604       -0.5604            0.0753        0.0753       

 Computing CCSD intemediates for later calculations in double precision
 Finished.

Running a double precision version
           CCSD Lambda amplitudes will be solved using DIIS.
           Start     Size      MaxIter   EConv     LConv     
           3         7         100       1.00e-07  1.00e-05  
 ------------------------------------------------------------------------------
            Enorm      Ldiff       Comment
 ------------------------------------------------------------------------------
     1     4.88e-02   3.06e-02     
     2     1.65e-02   7.00e-03     
     3     7.03e-03   7.68e-04     
     4     3.70e-03   1.34e-03     Switched to DIIS steps.
     5     1.28e-03   7.80e-04     
     6     6.79e-04   2.11e-04     
     7     2.40e-04   7.56e-05     
     8     9.81e-05   4.65e-06     
     9     2.45e-05   6.56e-06     
    10     1.01e-05   1.10e-06     
    11     4.26e-06   2.12e-07     
    12     1.71e-06   9.06e-08     
    13     7.92e-07   5.88e-08     
    14     3.37e-07   1.74e-08     
    15     1.46e-07   2.04e-09     
    16     7.28e-08   7.79e-09     
 ------------------------------------------------------------------------------
                                   CCSD Lambda converged.

 Computing density matrices in double precision...
           Orbital response amplitudes will be solved using DIIS.
           Start     Size      MaxIter   EConv     LConv     
           3         7         100       1.00e-06  1.00e-06  
 ------------------------------------------------------------------------------
            Enorm      Ldiff       Comment
 ------------------------------------------------------------------------------
     1     8.38e-02   4.28e-03     
     2     7.63e-02   9.50e-03     
     3     9.44e-02   2.61e-02     
     4     1.18e-02   3.89e-02     Switched to DIIS steps.
     5     2.51e-03   1.47e-03     
     6     1.24e-03   6.21e-04     
     7     2.89e-04   1.83e-05     
     8     3.58e-05   5.19e-05     
     9     7.20e-06   2.57e-06     
    10     2.99e-06   1.31e-06     
    11     5.77e-07   1.07e-07     
 ------------------------------------------------------------------------------
                                   Orbital response converged.

 Computing density matrices... Done.
 CCSD calculation:   CPU 118.21 s  wall 34.01 s

Current path: /canmo/ccsd/grad/
/g1_bb_aa
/g1_bb_bb
/g1_o1o1
/g1_o1o2
/g1_o1v1
/g1_o2v1
/g1_v1v1
/g1p_bb_aa
/g1p_bb_bb
/g1s_bb_aa
/g1s_bb_bb
/g2_o1o1o1o1
/g2_o1o1o1v1
/g2_o1o1v1v1
/g2_o1v1o1v1
/g2_o1v1v1v1
/g2_v1v1v1v1
/w_bb_aa
/w_bb_bb
 Transferring MO TPDM to AO TPDM
 Transferring g2_o1o1o1o1
 Transferring g2_o1o1o1v1
 Transferring g2_o1o1v1v1
 Transferring g2_o1v1o1v1
 Transferring g2_o1v1v1v1
 Transferring g2_v1v1v1v1
 Adding separable TPDM
 Computing TPDM gradient
 --------------------------------------------------------
 2e gradient
  Atom          X               Y               Z
 --------------------------------------------------------
    1         -3.629251       11.520122       -0.000000  
    2         13.548070       -4.448500        0.000000  
    3         -0.006285       -3.802122       -0.000000  
    4         -9.912534       -3.269500        0.000000  
 --------------------------------------------------------
 --------------------------------------------------------
 Final gradient
  Atom          X               Y               Z
 --------------------------------------------------------
    1         -3.629251       11.520122       -0.000000  
    2         13.548070       -4.448500        0.000000  
    3         -0.006285       -3.802122       -0.000000  
    4         -9.912534       -3.269500        0.000000  
 --------------------------------------------------------
 Analytic gradient from two-electron contribution:   CPU 58.76 s  wall 35.47 s

 Total ccman2 time:   CPU 182.42 s  wall 84.11 s


 --------------------------------------------------------------

                    Orbital Energies (a.u.)
 --------------------------------------------------------------

 Alpha MOs
 -- Occupied --
-26.319 -15.774 -15.683  -1.629  -1.415  -0.951  -0.791  -0.715
 -0.703  -0.595  -0.560  -0.505
 -- Virtual --
  0.046   0.075   0.140   0.155   0.161   0.166   0.210   0.229
  0.238   0.245   0.289   0.317   0.356   0.386   0.408   0.529
  0.631   0.699   0.863   0.912   0.930   0.982   1.006   1.110
  1.204   1.400   1.467   1.480   1.553   1.629   1.764   1.912
  2.045   2.152   2.155   2.259   2.553   2.645   2.667   2.831
  3.047   3.055   3.309   3.394   4.030   4.067   4.203   4.223
  4.278   4.285   4.378   4.386   4.825   5.051   5.565   6.913
  6.957   7.095  36.575  37.135  68.754
 --------------------------------------------------------------

          Ground-State Mulliken Net Atomic Charges

     Atom                 Charge (a.u.)
  ----------------------------------------
      1 N                     0.040280
      2 N                    -0.089916
      3 H                     0.217368
      4 F                    -0.167732
  ----------------------------------------
  Sum of atomic charges =    -0.000000

 -----------------------------------------------------------------
                    Cartesian Multipole Moments
 -----------------------------------------------------------------
    Charge (ESU x 10^10)
                 0.0000
    Dipole Moment (Debye)
         X      -1.0485      Y       1.6245      Z       0.0000
       Tot       1.9335
    Quadrupole Moments (Debye-Ang)
        XX     -19.7568     XY      -1.6199     YY     -15.3253
        XZ      -0.0000     YZ       0.0000     ZZ     -16.0465
    Octopole Moments (Debye-Ang^2)
       XXX       8.5667    XXY       1.5020    XYY       0.0791
       YYY       5.8012    XXZ       0.0000    XYZ      -0.0000
       YYZ      -0.0000    XZZ       1.7407    YZZ       0.6290
       ZZZ       0.0000
    Hexadecapole Moments (Debye-Ang^3)
      XXXX    -104.9053   XXXY      -0.4957   XXYY     -19.1733
      XYYY      -2.1405   YYYY     -29.9620   XXXZ      -0.0000
      XXYZ       0.0000   XYYZ      -0.0000   YYYZ       0.0000
      XXZZ     -18.2374   XYZZ      -0.1365   YYZZ      -7.3876
      XZZZ      -0.0000   YZZZ       0.0000   ZZZZ     -12.8031
 -----------------------------------------------------------------
 DrvMan completing analytic gradient of the correlated energy
 Correlated dipole moment
            1
    1  -0.4125002
    2   0.6391300
    3   0.0000000
 Energy read as -209.434838504
 Full Analytical Gradient: (in a.u., or Hartree/Bohr)
             1             2             3             4
    1   -0.00078199    0.00107867   -0.00012329   -0.00017339
    2    0.00048233   -0.00040601   -0.00009604    0.00001972
    3   -0.00000000    0.00000000    0.00000000    0.00000000
 Gradient time:  CPU 0.22 s  wall 1.71 s
 ----------------------------------------------------------------
             Standard Nuclear Orientation (Angstroms)
    I     Atom           X                Y                Z
 ----------------------------------------------------------------
    1      N      -0.1687723852    -0.5718686505    -0.0000000000
    2      N      -1.1087231052     0.1813082553     0.0000000000
    3      H      -0.8200871474     1.1728608352     0.0000000000
    4      F       1.0839506200     0.1734513257    -0.0000000000
 ----------------------------------------------------------------
 Nuclear Repulsion Energy =    67.3933488159 hartrees
 There are       12 alpha and       12 beta electrons

                       Distance Matrix (Angstroms)
             N (  1)   N (  2)   H (  3)
   N (  2)  1.204484
   H (  3)  1.862335  1.032709
   F (  4)  1.457675  2.192688  2.150390

 Requested basis set is 6-311++G(d,p)
 There are 23 shells and 73 basis functions
 A cutoff of  1.0D-14 yielded    276 shell pairs
 There are      2806 function pairs (      3046 Cartesian)
 Smallest overlap matrix eigenvalue = 2.22E-04
 Guess MOs from SCF MO coefficient file

 -----------------------------------------------------------------------
  General SCF calculation program by
  Eric Jon Sundstrom, Paul Horn, Yuezhi Mao, Dmitri Zuev, Alec White,
  David Stuck, Shaama M.S., Shane Yost, Joonho Lee, David Small,
  Daniel Levine, Susi Lehtola, Hugh Burton, Evgeny Epifanovsky
 -----------------------------------------------------------------------
 Hartree-Fock
 using 4 threads for integral computing
 -------------------------------------------------------
 OpenMP Integral computing Module                
 Release: version 2.0, May 2017, Q-Chem Inc. Pleasanton 
 -------------------------------------------------------
 A restricted SCF calculation will be
 performed using DIIS
 SCF converges when DIIS error is below 1.0e-08
 ---------------------------------------
  Cycle       Energy         DIIS error
 ---------------------------------------
    1    -208.8612773745      6.84e-05  
    2    -208.8612800995      1.85e-05  
    3    -208.8612803672      9.60e-06  
    4    -208.8612804269      3.01e-06  
    5    -208.8612804361      1.10e-06  
    6    -208.8612804382      3.46e-07  
    7    -208.8612804385      8.74e-08  
    8    -208.8612804385      5.83e-08  
    9    -208.8612804385      1.18e-08  
   10    -208.8612804385      4.87e-09  Convergence criterion met
 ---------------------------------------
 SCF time:   CPU 1.65s  wall 2.00s 
 SCF   energy in the final basis set =     -208.8612804385
 Total energy in the final basis set =     -208.8612804385


 ------------------------------------------------------------------------------

   CCMAN2: suite of methods based on coupled cluster
           and equation of motion theories.

   Components:
   * libvmm-1.3-trunk
     by Evgeny Epifanovsky, Ilya Kaliman.
   * libtensor-2.5-trunk
     by Evgeny Epifanovsky, Michael Wormit, Dmitry Zuev, Sam Manzer, 
        Ilya Kaliman.
   * libcc-2.5-trunk
     by Evgeny Epifanovsky, Arik Landau, Tomasz Kus, Kirill Khistyaev, 
        Dmitry Zuev, Prashant Manohar, Xintian Feng, Anna Krylov, 
        Matthew Goldey, Alec White, Thomas Jagau, Kaushik Nanda, 
        Anastasia Gunina, Alexander Kunitsa, Joonho Lee.

   CCMAN original authors:
   Anna I. Krylov, C. David Sherrill, Steven R. Gwaltney,
   Edward F. C. Byrd (2000)
   Sergey V. Levchenko, Lyudmila V. Slipchenko, Tao Wang,
   Ana-Maria C. Cristian (2003)
   Piotr A. Pieniazek, C. Melania Oana, Evgeny Epifanovsky (2007)
   Prashant Manohar (2009)

 ------------------------------------------------------------------------------


 Allocating and initializing 3808MB of RAM...
 Calculation will run on 4 cores.


 Alpha MOs, Restricted
 -- Occupied --                  
-26.319 -15.775 -15.684  -1.629  -1.414  -0.951  -0.790  -0.715
  1 A     2 A     3 A     4 A     5 A     6 A     7 A     8 A                  
 -0.703  -0.595  -0.560  -0.505
  9 A    10 A    11 A    12 A                                                  
 -- Virtual --                   
  0.046   0.075   0.140   0.155   0.161   0.166   0.210   0.229
 13 A    14 A    15 A    16 A    17 A    18 A    19 A    20 A                  
  0.238   0.245   0.289   0.317   0.356   0.386   0.408   0.528
 21 A    22 A    23 A    24 A    25 A    26 A    27 A    28 A                  
  0.630   0.699   0.864   0.913   0.930   0.982   1.006   1.109
 29 A    30 A    31 A    32 A    33 A    34 A    35 A    36 A                  
  1.204   1.401   1.467   1.479   1.553   1.629   1.763   1.911
 37 A    38 A    39 A    40 A    41 A    42 A    43 A    44 A                  
  2.045   2.153   2.155   2.258   2.553   2.644   2.665   2.831
 45 A    46 A    47 A    48 A    49 A    50 A    51 A    52 A                  
  3.045   3.055   3.306   3.393   4.030   4.066   4.203   4.223
 53 A    54 A    55 A    56 A    57 A    58 A    59 A    60 A                  
  4.278   4.285   4.378   4.384   4.824   5.049   5.565   6.913
 61 A    62 A    63 A    64 A    65 A    66 A    67 A    68 A                  
  6.957   7.095  36.575  37.128  68.753
 69 A    70 A    71 A    72 A    73 A                                          

 Beta MOs, Restricted
 -- Occupied --                  
-26.319 -15.775 -15.684  -1.629  -1.414  -0.951  -0.790  -0.715
  1 A     2 A     3 A     4 A     5 A     6 A     7 A     8 A                  
 -0.703  -0.595  -0.560  -0.505
  9 A    10 A    11 A    12 A                                                  
 -- Virtual --                   
  0.046   0.075   0.140   0.155   0.161   0.166   0.210   0.229
 13 A    14 A    15 A    16 A    17 A    18 A    19 A    20 A                  
  0.238   0.245   0.289   0.317   0.356   0.386   0.408   0.528
 21 A    22 A    23 A    24 A    25 A    26 A    27 A    28 A                  
  0.630   0.699   0.864   0.913   0.930   0.982   1.006   1.109
 29 A    30 A    31 A    32 A    33 A    34 A    35 A    36 A                  
  1.204   1.401   1.467   1.479   1.553   1.629   1.763   1.911
 37 A    38 A    39 A    40 A    41 A    42 A    43 A    44 A                  
  2.045   2.153   2.155   2.258   2.553   2.644   2.665   2.831
 45 A    46 A    47 A    48 A    49 A    50 A    51 A    52 A                  
  3.045   3.055   3.306   3.393   4.030   4.066   4.203   4.223
 53 A    54 A    55 A    56 A    57 A    58 A    59 A    60 A                  
  4.278   4.285   4.378   4.384   4.824   5.049   5.565   6.913
 61 A    62 A    63 A    64 A    65 A    66 A    67 A    68 A                  
  6.957   7.095  36.575  37.128  68.753
 69 A    70 A    71 A    72 A    73 A                                          

 Occupation and symmetry of molecular orbitals

 Point group: C1 (1 irreducible representation).

                           A     All 
 -------------------------------------
 All molecular orbitals:
  - Alpha                  73    73  
  - Beta                   73    73  
 -------------------------------------
 Alpha orbitals:
  - Frozen occupied        3     3   
  - Active occupied        9     9   
  - Active virtual         61    61  
  - Frozen virtual         0     0   
 -------------------------------------
 Beta orbitals:
  - Frozen occupied        3     3   
  - Active occupied        9     9   
  - Active virtual         61    61  
  - Frozen virtual         0     0   
 -------------------------------------

 Import integrals:   CPU 0.00 s  wall 0.00 s

 Import integrals:   CPU 3.96 s  wall 9.56 s

 MP2 amplitudes:   CPU 0.02 s  wall 0.55 s

Running a double precision version
           CCSD T amplitudes will be solved using DIIS.

           Start     Size      MaxIter   EConv     TConv     
           3         7         100       1.00e-07  1.00e-05  
 ------------------------------------------------------------------------------
           Energy (a.u.)   Ediff      Tdiff       Comment
 ------------------------------------------------------------------------------
          -209.42750715                           
     1    -209.41025037   1.73e-02   6.41e-01     
     2    -209.43304424   2.28e-02   8.81e-02     
     3    -209.43105890   1.99e-03   4.21e-02     
     4    -209.43369411   2.64e-03   1.69e-02     Switched to DIIS steps.
     5    -209.43470552   1.01e-03   1.13e-02     
     6    -209.43481223   1.07e-04   2.74e-03     
     7    -209.43482567   1.34e-05   1.24e-03     
     8    -209.43483227   6.60e-06   4.87e-04     
     9    -209.43483755   5.28e-06   3.01e-04     
    10    -209.43483807   5.17e-07   6.53e-05     
    11    -209.43483809   2.00e-08   2.30e-05     
    12    -209.43483816   7.15e-08   1.14e-05     
    13    -209.43483808   8.47e-08   2.86e-06     
 ------------------------------------------------------------------------------
          -209.43483808                           CCSD T converged.

End of double precision
 SCF energy                 = -208.86128044
 MP2 energy                 = -209.42750715
 CCSD correlation energy     =   -0.57355764
 CCSD total energy           = -209.43483808

 CCSD  T1^2 = 0.0136  T2^2 = 0.1777  Leading amplitudes:

 Amplitude    Orbitals with energies
 -0.0228       11 (A) A                  ->    14 (A) A                   
              -0.5600                          0.0749                     
 -0.0228       11 (A) B                  ->    14 (A) B                   
              -0.5600                          0.0749                     
  0.0225       9 (A) A                   ->    14 (A) A                   
              -0.7027                          0.0749                     
  0.0225       9 (A) B                   ->    14 (A) B                   
              -0.7027                          0.0749                     

 Amplitude    Orbitals with energies
 -0.0926       11 (A) A      11 (A) B    ->    14 (A) A      14 (A) B     
              -0.5600       -0.5600            0.0749        0.0749       
  0.0926       11 (A) A      11 (A) B    ->    14 (A) B      14 (A) A     
              -0.5600       -0.5600            0.0749        0.0749       
  0.0926       11 (A) B      11 (A) A    ->    14 (A) A      14 (A) B     
              -0.5600       -0.5600            0.0749        0.0749       
 -0.0926       11 (A) B      11 (A) A    ->    14 (A) B      14 (A) A     
              -0.5600       -0.5600            0.0749        0.0749       

 Computing CCSD intemediates for later calculations in double precision
 Finished.

Running a double precision version
           CCSD Lambda amplitudes will be solved using DIIS.
           Start     Size      MaxIter   EConv     LConv     
           3         7         100       1.00e-07  1.00e-05  
 ------------------------------------------------------------------------------
            Enorm      Ldiff       Comment
 ------------------------------------------------------------------------------
     1     4.89e-02   3.07e-02     
     2     1.65e-02   7.00e-03     
     3     7.05e-03   7.71e-04     
     4     3.71e-03   1.34e-03     Switched to DIIS steps.
     5     1.29e-03   7.82e-04     
     6     6.81e-04   2.12e-04     
     7     2.41e-04   7.58e-05     
     8     9.85e-05   4.57e-06     
     9     2.45e-05   6.65e-06     
    10     1.01e-05   1.13e-06     
    11     4.26e-06   2.19e-07     
    12     1.71e-06   8.81e-08     
    13     7.93e-07   5.82e-08     
    14     3.38e-07   1.77e-08     
    15     1.46e-07   2.15e-09     
    16     7.29e-08   7.82e-09     
 ------------------------------------------------------------------------------
                                   CCSD Lambda converged.

 Computing density matrices in double precision...
           Orbital response amplitudes will be solved using DIIS.
           Start     Size      MaxIter   EConv     LConv     
           3         7         100       1.00e-06  1.00e-06  
 ------------------------------------------------------------------------------
            Enorm      Ldiff       Comment
 ------------------------------------------------------------------------------
     1     8.39e-02   4.33e-03     
     2     7.65e-02   9.46e-03     
     3     9.48e-02   2.62e-02     
     4     1.19e-02   3.91e-02     Switched to DIIS steps.
     5     2.53e-03   1.52e-03     
     6     1.23e-03   6.23e-04     
     7     2.91e-04   2.01e-05     
     8     3.60e-05   5.16e-05     
     9     7.24e-06   2.57e-06     
    10     3.03e-06   1.31e-06     
    11     5.87e-07   1.09e-07     
 ------------------------------------------------------------------------------
                                   Orbital response converged.

 Computing density matrices... Done.
 CCSD calculation:   CPU 115.93 s  wall 33.75 s

Current path: /canmo/ccsd/grad/
/g1_bb_aa
/g1_bb_bb
/g1_o1o1
/g1_o1o2
/g1_o1v1
/g1_o2v1
/g1_v1v1
/g1p_bb_aa
/g1p_bb_bb
/g1s_bb_aa
/g1s_bb_bb
/g2_o1o1o1o1
/g2_o1o1o1v1
/g2_o1o1v1v1
/g2_o1v1o1v1
/g2_o1v1v1v1
/g2_v1v1v1v1
/w_bb_aa
/w_bb_bb
 Transferring MO TPDM to AO TPDM
 Transferring g2_o1o1o1o1
 Transferring g2_o1o1o1v1
 Transferring g2_o1o1v1v1
 Transferring g2_o1v1o1v1
 Transferring g2_o1v1v1v1
 Transferring g2_v1v1v1v1
 Adding separable TPDM
 Computing TPDM gradient
 --------------------------------------------------------
 2e gradient
  Atom          X               Y               Z
 --------------------------------------------------------
    1         -3.616441       11.493846       -0.000000  
    2         13.542828       -4.426580        0.000000  
    3         -0.014227       -3.796758        0.000000  
    4         -9.912160       -3.270508        0.000000  
 --------------------------------------------------------
 --------------------------------------------------------
 Final gradient
  Atom          X               Y               Z
 --------------------------------------------------------
    1         -3.616441       11.493846       -0.000000  
    2         13.542828       -4.426580        0.000000  
    3         -0.014227       -3.796758        0.000000  
    4         -9.912160       -3.270508        0.000000  
 --------------------------------------------------------
 Analytic gradient from two-electron contribution:   CPU 59.00 s  wall 38.86 s

 Total ccman2 time:   CPU 180.58 s  wall 89.04 s


 --------------------------------------------------------------

                    Orbital Energies (a.u.)
 --------------------------------------------------------------

 Alpha MOs
 -- Occupied --
-26.319 -15.775 -15.684  -1.629  -1.414  -0.951  -0.790  -0.715
 -0.703  -0.595  -0.560  -0.505
 -- Virtual --
  0.046   0.075   0.140   0.155   0.161   0.166   0.210   0.229
  0.238   0.245   0.289   0.317   0.356   0.386   0.408   0.528
  0.630   0.699   0.864   0.913   0.930   0.982   1.006   1.109
  1.204   1.401   1.467   1.479   1.553   1.629   1.763   1.911
  2.045   2.153   2.155   2.258   2.553   2.644   2.665   2.831
  3.045   3.055   3.306   3.393   4.030   4.066   4.203   4.223
  4.278   4.285   4.378   4.384   4.824   5.049   5.565   6.913
  6.957   7.095  36.575  37.128  68.753
 --------------------------------------------------------------

          Ground-State Mulliken Net Atomic Charges

     Atom                 Charge (a.u.)
  ----------------------------------------
      1 N                     0.039604
      2 N                    -0.089465
      3 H                     0.216904
      4 F                    -0.167044
  ----------------------------------------
  Sum of atomic charges =     0.000000

 -----------------------------------------------------------------
                    Cartesian Multipole Moments
 -----------------------------------------------------------------
    Charge (ESU x 10^10)
                 0.0000
    Dipole Moment (Debye)
         X      -1.0419      Y       1.6240      Z       0.0000
       Tot       1.9295
    Quadrupole Moments (Debye-Ang)
        XX     -19.7591     XY      -1.6168     YY     -15.3314
        XZ      -0.0000     YZ       0.0000     ZZ     -16.0512
    Octopole Moments (Debye-Ang^2)
       XXX       8.6283    XXY       1.5011    XYY       0.0972
       YYY       5.7980    XXZ       0.0000    XYZ      -0.0000
       YYZ      -0.0000    XZZ       1.7569    YZZ       0.6294
       ZZZ       0.0000
    Hexadecapole Moments (Debye-Ang^3)
      XXXX    -105.0704   XXXY      -0.4851   XXYY     -19.2031
      XYYY      -2.1265   YYYY     -29.9782   XXXZ      -0.0000
      XXYZ       0.0000   XYYZ      -0.0000   YYYZ       0.0000
      XXZZ     -18.2642   XYZZ      -0.1336   YYZZ      -7.3914
      XZZZ      -0.0000   YZZZ       0.0000   ZZZZ     -12.8115
 -----------------------------------------------------------------
 DrvMan completing analytic gradient of the correlated energy
 Correlated dipole moment
            1
    1  -0.4099209
    2   0.6389123
    3   0.0000000
 Energy read as -209.434838077
 Full Analytical Gradient: (in a.u., or Hartree/Bohr)
             1             2             3             4
    1    0.00083786   -0.00130750    0.00014237    0.00032727
    2   -0.00068099    0.00043644    0.00020410    0.00004046
    3   -0.00000000    0.00000000   -0.00000000   -0.00000000
 Gradient time:  CPU 0.22 s  wall 2.21 s
 ----------------------------------------------------------------
             Standard Nuclear Orientation (Angstroms)
    I     Atom           X                Y                Z
 ----------------------------------------------------------------
    1      N      -0.1687723852    -0.5718686505    -0.0000000000
    2      N      -1.1077231052     0.1823082553     0.0000000000
    3      H      -0.8200871474     1.1728608352     0.0000000000
    4      F       1.0839506200     0.1734513257    -0.0000000000
 ----------------------------------------------------------------
 Nuclear Repulsion Energy =    67.4073267480 hartrees
 There are       12 alpha and       12 beta electrons

                       Distance Matrix (Angstroms)
             N (  1)   N (  2)   H (  3)
   N (  2)  1.204330
   H (  3)  1.862335  1.031469
   F (  4)  1.457675  2.191692  2.150390

 Requested basis set is 6-311++G(d,p)
 There are 23 shells and 73 basis functions
 A cutoff of  1.0D-14 yielded    276 shell pairs
 There are      2806 function pairs (      3046 Cartesian)
 Smallest overlap matrix eigenvalue = 2.22E-04
 Guess MOs from SCF MO coefficient file

 -----------------------------------------------------------------------
  General SCF calculation program by
  Eric Jon Sundstrom, Paul Horn, Yuezhi Mao, Dmitri Zuev, Alec White,
  David Stuck, Shaama M.S., Shane Yost, Joonho Lee, David Small,
  Daniel Levine, Susi Lehtola, Hugh Burton, Evgeny Epifanovsky
 -----------------------------------------------------------------------
 Hartree-Fock
 using 4 threads for integral computing
 -------------------------------------------------------
 OpenMP Integral computing Module                
 Release: version 2.0, May 2017, Q-Chem Inc. Pleasanton 
 -------------------------------------------------------
 A restricted SCF calculation will be
 performed using DIIS
 SCF converges when DIIS error is below 1.0e-08
 ---------------------------------------
  Cycle       Energy         DIIS error
 ---------------------------------------
    1    -208.8613382504      4.01e-05  
    2    -208.8613393685      1.09e-05  
    3    -208.8613394724      6.43e-06  
    4    -208.8613394977      1.59e-06  
    5    -208.8613395014      5.80e-07  
    6    -208.8613395020      2.06e-07  
    7    -208.8613395021      1.01e-07  
    8    -208.8613395021      2.67e-08  
    9    -208.8613395021      8.47e-09  Convergence criterion met
 ---------------------------------------
 SCF time:   CPU 1.51s  wall 2.00s 
 SCF   energy in the final basis set =     -208.8613395021
 Total energy in the final basis set =     -208.8613395021


 ------------------------------------------------------------------------------

   CCMAN2: suite of methods based on coupled cluster
           and equation of motion theories.

   Components:
   * libvmm-1.3-trunk
     by Evgeny Epifanovsky, Ilya Kaliman.
   * libtensor-2.5-trunk
     by Evgeny Epifanovsky, Michael Wormit, Dmitry Zuev, Sam Manzer, 
        Ilya Kaliman.
   * libcc-2.5-trunk
     by Evgeny Epifanovsky, Arik Landau, Tomasz Kus, Kirill Khistyaev, 
        Dmitry Zuev, Prashant Manohar, Xintian Feng, Anna Krylov, 
        Matthew Goldey, Alec White, Thomas Jagau, Kaushik Nanda, 
        Anastasia Gunina, Alexander Kunitsa, Joonho Lee.

   CCMAN original authors:
   Anna I. Krylov, C. David Sherrill, Steven R. Gwaltney,
   Edward F. C. Byrd (2000)
   Sergey V. Levchenko, Lyudmila V. Slipchenko, Tao Wang,
   Ana-Maria C. Cristian (2003)
   Piotr A. Pieniazek, C. Melania Oana, Evgeny Epifanovsky (2007)
   Prashant Manohar (2009)

 ------------------------------------------------------------------------------


 Allocating and initializing 3808MB of RAM...
 Calculation will run on 4 cores.


 Alpha MOs, Restricted
 -- Occupied --                  
-26.319 -15.775 -15.684  -1.629  -1.414  -0.951  -0.791  -0.715
  1 A     2 A     3 A     4 A     5 A     6 A     7 A     8 A                  
 -0.703  -0.595  -0.560  -0.505
  9 A    10 A    11 A    12 A                                                  
 -- Virtual --                   
  0.046   0.075   0.140   0.155   0.161   0.166   0.210   0.229
 13 A    14 A    15 A    16 A    17 A    18 A    19 A    20 A                  
  0.238   0.245   0.289   0.317   0.356   0.386   0.408   0.528
 21 A    22 A    23 A    24 A    25 A    26 A    27 A    28 A                  
  0.630   0.699   0.864   0.913   0.930   0.982   1.006   1.109
 29 A    30 A    31 A    32 A    33 A    34 A    35 A    36 A                  
  1.204   1.400   1.467   1.480   1.553   1.629   1.764   1.911
 37 A    38 A    39 A    40 A    41 A    42 A    43 A    44 A                  
  2.046   2.153   2.155   2.259   2.553   2.645   2.665   2.830
 45 A    46 A    47 A    48 A    49 A    50 A    51 A    52 A                  
  3.045   3.055   3.308   3.393   4.030   4.066   4.203   4.223
 53 A    54 A    55 A    56 A    57 A    58 A    59 A    60 A                  
  4.278   4.285   4.378   4.384   4.824   5.050   5.566   6.913
 61 A    62 A    63 A    64 A    65 A    66 A    67 A    68 A                  
  6.957   7.095  36.575  37.129  68.753
 69 A    70 A    71 A    72 A    73 A                                          

 Beta MOs, Restricted
 -- Occupied --                  
-26.319 -15.775 -15.684  -1.629  -1.414  -0.951  -0.791  -0.715
  1 A     2 A     3 A     4 A     5 A     6 A     7 A     8 A                  
 -0.703  -0.595  -0.560  -0.505
  9 A    10 A    11 A    12 A                                                  
 -- Virtual --                   
  0.046   0.075   0.140   0.155   0.161   0.166   0.210   0.229
 13 A    14 A    15 A    16 A    17 A    18 A    19 A    20 A                  
  0.238   0.245   0.289   0.317   0.356   0.386   0.408   0.528
 21 A    22 A    23 A    24 A    25 A    26 A    27 A    28 A                  
  0.630   0.699   0.864   0.913   0.930   0.982   1.006   1.109
 29 A    30 A    31 A    32 A    33 A    34 A    35 A    36 A                  
  1.204   1.400   1.467   1.480   1.553   1.629   1.764   1.911
 37 A    38 A    39 A    40 A    41 A    42 A    43 A    44 A                  
  2.046   2.153   2.155   2.259   2.553   2.645   2.665   2.830
 45 A    46 A    47 A    48 A    49 A    50 A    51 A    52 A                  
  3.045   3.055   3.308   3.393   4.030   4.066   4.203   4.223
 53 A    54 A    55 A    56 A    57 A    58 A    59 A    60 A                  
  4.278   4.285   4.378   4.384   4.824   5.050   5.566   6.913
 61 A    62 A    63 A    64 A    65 A    66 A    67 A    68 A                  
  6.957   7.095  36.575  37.129  68.753
 69 A    70 A    71 A    72 A    73 A                                          

 Occupation and symmetry of molecular orbitals

 Point group: C1 (1 irreducible representation).

                           A     All 
 -------------------------------------
 All molecular orbitals:
  - Alpha                  73    73  
  - Beta                   73    73  
 -------------------------------------
 Alpha orbitals:
  - Frozen occupied        3     3   
  - Active occupied        9     9   
  - Active virtual         61    61  
  - Frozen virtual         0     0   
 -------------------------------------
 Beta orbitals:
  - Frozen occupied        3     3   
  - Active occupied        9     9   
  - Active virtual         61    61  
  - Frozen virtual         0     0   
 -------------------------------------

 Import integrals:   CPU 0.00 s  wall 0.01 s

 Import integrals:   CPU 3.67 s  wall 9.29 s

 MP2 amplitudes:   CPU 0.03 s  wall 0.23 s

Running a double precision version
           CCSD T amplitudes will be solved using DIIS.

           Start     Size      MaxIter   EConv     TConv     
           3         7         100       1.00e-07  1.00e-05  
 ------------------------------------------------------------------------------
           Energy (a.u.)   Ediff      Tdiff       Comment
 ------------------------------------------------------------------------------
          -209.42749718                           
     1    -209.41026230   1.72e-02   6.41e-01     
     2    -209.43304321   2.28e-02   8.81e-02     
     3    -209.43106125   1.98e-03   4.21e-02     
     4    -209.43369463   2.63e-03   1.68e-02     Switched to DIIS steps.
     5    -209.43470549   1.01e-03   1.13e-02     
     6    -209.43481214   1.07e-04   2.74e-03     
     7    -209.43482562   1.35e-05   1.24e-03     
     8    -209.43483224   6.62e-06   4.87e-04     
     9    -209.43483754   5.30e-06   3.01e-04     
    10    -209.43483806   5.17e-07   6.52e-05     
    11    -209.43483808   2.02e-08   2.30e-05     
    12    -209.43483815   7.13e-08   1.14e-05     
    13    -209.43483806   8.46e-08   2.86e-06     
 ------------------------------------------------------------------------------
          -209.43483806                           CCSD T converged.

End of double precision
 SCF energy                 = -208.86133950
 MP2 energy                 = -209.42749718
 CCSD correlation energy     =   -0.57349856
 CCSD total energy           = -209.43483806

 CCSD  T1^2 = 0.0136  T2^2 = 0.1777  Leading amplitudes:

 Amplitude    Orbitals with energies
 -0.0228       11 (A) A                  ->    14 (A) A                   
              -0.5600                          0.0749                     
 -0.0228       11 (A) B                  ->    14 (A) B                   
              -0.5600                          0.0749                     
  0.0225       9 (A) A                   ->    14 (A) A                   
              -0.7027                          0.0749                     
  0.0225       9 (A) B                   ->    14 (A) B                   
              -0.7027                          0.0749                     

 Amplitude    Orbitals with energies
 -0.0925       11 (A) A      11 (A) B    ->    14 (A) A      14 (A) B     
              -0.5600       -0.5600            0.0749        0.0749       
  0.0925       11 (A) A      11 (A) B    ->    14 (A) B      14 (A) A     
              -0.5600       -0.5600            0.0749        0.0749       
  0.0925       11 (A) B      11 (A) A    ->    14 (A) A      14 (A) B     
              -0.5600       -0.5600            0.0749        0.0749       
 -0.0925       11 (A) B      11 (A) A    ->    14 (A) B      14 (A) A     
              -0.5600       -0.5600            0.0749        0.0749       

 Computing CCSD intemediates for later calculations in double precision
 Finished.

Running a double precision version
           CCSD Lambda amplitudes will be solved using DIIS.
           Start     Size      MaxIter   EConv     LConv     
           3         7         100       1.00e-07  1.00e-05  
 ------------------------------------------------------------------------------
            Enorm      Ldiff       Comment
 ------------------------------------------------------------------------------
     1     4.89e-02   3.07e-02     
     2     1.65e-02   7.00e-03     
     3     7.04e-03   7.71e-04     
     4     3.71e-03   1.34e-03     Switched to DIIS steps.
     5     1.29e-03   7.82e-04     
     6     6.81e-04   2.12e-04     
     7     2.41e-04   7.59e-05     
     8     9.85e-05   4.61e-06     
     9     2.45e-05   6.63e-06     
    10     1.01e-05   1.12e-06     
    11     4.26e-06   2.17e-07     
    12     1.71e-06   8.87e-08     
    13     7.93e-07   5.83e-08     
    14     3.38e-07   1.75e-08     
    15     1.46e-07   2.16e-09     
    16     7.28e-08   7.78e-09     
 ------------------------------------------------------------------------------
                                   CCSD Lambda converged.

 Computing density matrices in double precision...
           Orbital response amplitudes will be solved using DIIS.
           Start     Size      MaxIter   EConv     LConv     
           3         7         100       1.00e-06  1.00e-06  
 ------------------------------------------------------------------------------
            Enorm      Ldiff       Comment
 ------------------------------------------------------------------------------
     1     8.39e-02   4.32e-03     
     2     7.65e-02   9.44e-03     
     3     9.48e-02   2.62e-02     
     4     1.19e-02   3.91e-02     Switched to DIIS steps.
     5     2.53e-03   1.52e-03     
     6     1.23e-03   6.24e-04     
     7     2.91e-04   2.03e-05     
     8     3.60e-05   5.16e-05     
     9     7.23e-06   2.58e-06     
    10     3.02e-06   1.31e-06     
    11     5.86e-07   1.09e-07     
 ------------------------------------------------------------------------------
                                   Orbital response converged.

 Computing density matrices... Done.
 CCSD calculation:   CPU 118.04 s  wall 34.10 s

Current path: /canmo/ccsd/grad/
/g1_bb_aa
/g1_bb_bb
/g1_o1o1
/g1_o1o2
/g1_o1v1
/g1_o2v1
/g1_v1v1
/g1p_bb_aa
/g1p_bb_bb
/g1s_bb_aa
/g1s_bb_bb
/g2_o1o1o1o1
/g2_o1o1o1v1
/g2_o1o1v1v1
/g2_o1v1o1v1
/g2_o1v1v1v1
/g2_v1v1v1v1
/w_bb_aa
/w_bb_bb
 Transferring MO TPDM to AO TPDM
 Transferring g2_o1o1o1o1
 Transferring g2_o1o1o1v1
 Transferring g2_o1o1v1v1
 Transferring g2_o1v1o1v1
 Transferring g2_o1v1v1v1
 Transferring g2_v1v1v1v1
 Adding separable TPDM
 Computing TPDM gradient
 --------------------------------------------------------
 2e gradient
  Atom          X               Y               Z
 --------------------------------------------------------
    1         -3.611304       11.511313        0.000000  
    2         13.534160       -4.440519       -0.000000  
    3         -0.010463       -3.800962        0.000000  
    4         -9.912393       -3.269833       -0.000000  
 --------------------------------------------------------
 --------------------------------------------------------
 Final gradient
  Atom          X               Y               Z
 --------------------------------------------------------
    1         -3.611304       11.511313        0.000000  
    2         13.534160       -4.440519       -0.000000  
    3         -0.010463       -3.800962        0.000000  
    4         -9.912393       -3.269833       -0.000000  
 --------------------------------------------------------
 Analytic gradient from two-electron contribution:   CPU 58.87 s  wall 38.54 s

 Total ccman2 time:   CPU 182.17 s  wall 91.46 s


 --------------------------------------------------------------

                    Orbital Energies (a.u.)
 --------------------------------------------------------------

 Alpha MOs
 -- Occupied --
-26.319 -15.775 -15.684  -1.629  -1.414  -0.951  -0.791  -0.715
 -0.703  -0.595  -0.560  -0.505
 -- Virtual --
  0.046   0.075   0.140   0.155   0.161   0.166   0.210   0.229
  0.238   0.245   0.289   0.317   0.356   0.386   0.408   0.528
  0.630   0.699   0.864   0.913   0.930   0.982   1.006   1.109
  1.204   1.400   1.467   1.480   1.553   1.629   1.764   1.911
  2.046   2.153   2.155   2.259   2.553   2.645   2.665   2.830
  3.045   3.055   3.308   3.393   4.030   4.066   4.203   4.223
  4.278   4.285   4.378   4.384   4.824   5.050   5.566   6.913
  6.957   7.095  36.575  37.129  68.753
 --------------------------------------------------------------

          Ground-State Mulliken Net Atomic Charges

     Atom                 Charge (a.u.)
  ----------------------------------------
      1 N                     0.040245
      2 N                    -0.090125
      3 H                     0.217223
      4 F                    -0.167343
  ----------------------------------------
  Sum of atomic charges =    -0.000000

 -----------------------------------------------------------------
                    Cartesian Multipole Moments
 -----------------------------------------------------------------
    Charge (ESU x 10^10)
                -0.0000
    Dipole Moment (Debye)
         X      -1.0426      Y       1.6237      Z       0.0000
       Tot       1.9296
    Quadrupole Moments (Debye-Ang)
        XX     -19.7603     XY      -1.6178     YY     -15.3263
        XZ      -0.0000     YZ       0.0000     ZZ     -16.0492
    Octopole Moments (Debye-Ang^2)
       XXX       8.6064    XXY       1.4954    XYY       0.0886
       YYY       5.7865    XXZ       0.0000    XYZ      -0.0000
       YYZ      -0.0000    XZZ       1.7502    YZZ       0.6253
       ZZZ       0.0000
    Hexadecapole Moments (Debye-Ang^3)
      XXXX    -105.0016   XXXY      -0.4690   XXYY     -19.1874
      XYYY      -2.1193   YYYY     -29.9705   XXXZ      -0.0000
      XXYZ       0.0000   XYYZ      -0.0000   YYYZ       0.0000
      XXZZ     -18.2521   XYZZ      -0.1299   YYZZ      -7.3897
      XZZZ      -0.0000   YZZZ       0.0000   ZZZZ     -12.8084
 -----------------------------------------------------------------
 DrvMan completing analytic gradient of the correlated energy
 Correlated dipole moment
            1
    1  -0.4101945
    2   0.6388194
    3   0.0000000
 Energy read as -209.434838062
 Full Analytical Gradient: (in a.u., or Hartree/Bohr)
             1             2             3             4
    1    0.00069125   -0.00053503   -0.00025222    0.00009601
    2   -0.00094809    0.00141992   -0.00060518    0.00013335
    3   -0.00000000    0.00000000   -0.00000000   -0.00000000
 Gradient time:  CPU 0.24 s  wall 1.94 s
 ----------------------------------------------------------------
             Standard Nuclear Orientation (Angstroms)
    I     Atom           X                Y                Z
 ----------------------------------------------------------------
    1      N      -0.1687723852    -0.5718686505    -0.0000000000
    2      N      -1.1077231052     0.1803082553     0.0000000000
    3      H      -0.8200871474     1.1728608352     0.0000000000
    4      F       1.0839506200     0.1734513257    -0.0000000000
 ----------------------------------------------------------------
 Nuclear Repulsion Energy =    67.4230970171 hartrees
 There are       12 alpha and       12 beta electrons

                       Distance Matrix (Angstroms)
             N (  1)   N (  2)   H (  3)
   N (  2)  1.203079
   H (  3)  1.862335  1.033390
   F (  4)  1.457675  2.191684  2.150390

 Requested basis set is 6-311++G(d,p)
 There are 23 shells and 73 basis functions
 A cutoff of  1.0D-14 yielded    276 shell pairs
 There are      2806 function pairs (      3046 Cartesian)
 Smallest overlap matrix eigenvalue = 2.21E-04
 Guess MOs from SCF MO coefficient file

 -----------------------------------------------------------------------
  General SCF calculation program by
  Eric Jon Sundstrom, Paul Horn, Yuezhi Mao, Dmitri Zuev, Alec White,
  David Stuck, Shaama M.S., Shane Yost, Joonho Lee, David Small,
  Daniel Levine, Susi Lehtola, Hugh Burton, Evgeny Epifanovsky
 -----------------------------------------------------------------------
 Hartree-Fock
 using 4 threads for integral computing
 -------------------------------------------------------
 OpenMP Integral computing Module                
 Release: version 2.0, May 2017, Q-Chem Inc. Pleasanton 
 -------------------------------------------------------
 A restricted SCF calculation will be
 performed using DIIS
 SCF converges when DIIS error is below 1.0e-08
 ---------------------------------------
  Cycle       Energy         DIIS error
 ---------------------------------------
    1    -208.8614178770      6.97e-05  
    2    -208.8614209504      1.82e-05  
    3    -208.8614212394      1.04e-05  
    4    -208.8614213079      2.85e-06  
    5    -208.8614213188      1.12e-06  
    6    -208.8614213210      3.97e-07  
    7    -208.8614213213      1.64e-07  
    8    -208.8614213213      6.66e-08  
    9    -208.8614213213      1.80e-08  
   10    -208.8614213213      4.88e-09  Convergence criterion met
 ---------------------------------------
 SCF time:   CPU 1.68s  wall 2.00s 
 SCF   energy in the final basis set =     -208.8614213213
 Total energy in the final basis set =     -208.8614213213


 ------------------------------------------------------------------------------

   CCMAN2: suite of methods based on coupled cluster
           and equation of motion theories.

   Components:
   * libvmm-1.3-trunk
     by Evgeny Epifanovsky, Ilya Kaliman.
   * libtensor-2.5-trunk
     by Evgeny Epifanovsky, Michael Wormit, Dmitry Zuev, Sam Manzer, 
        Ilya Kaliman.
   * libcc-2.5-trunk
     by Evgeny Epifanovsky, Arik Landau, Tomasz Kus, Kirill Khistyaev, 
        Dmitry Zuev, Prashant Manohar, Xintian Feng, Anna Krylov, 
        Matthew Goldey, Alec White, Thomas Jagau, Kaushik Nanda, 
        Anastasia Gunina, Alexander Kunitsa, Joonho Lee.

   CCMAN original authors:
   Anna I. Krylov, C. David Sherrill, Steven R. Gwaltney,
   Edward F. C. Byrd (2000)
   Sergey V. Levchenko, Lyudmila V. Slipchenko, Tao Wang,
   Ana-Maria C. Cristian (2003)
   Piotr A. Pieniazek, C. Melania Oana, Evgeny Epifanovsky (2007)
   Prashant Manohar (2009)

 ------------------------------------------------------------------------------


 Allocating and initializing 3808MB of RAM...
 Calculation will run on 4 cores.


 Alpha MOs, Restricted
 -- Occupied --                  
-26.319 -15.774 -15.684  -1.629  -1.415  -0.950  -0.791  -0.715
  1 A     2 A     3 A     4 A     5 A     6 A     7 A     8 A                  
 -0.703  -0.595  -0.560  -0.505
  9 A    10 A    11 A    12 A                                                  
 -- Virtual --                   
  0.046   0.075   0.140   0.155   0.161   0.166   0.210   0.229
 13 A    14 A    15 A    16 A    17 A    18 A    19 A    20 A                  
  0.238   0.245   0.289   0.317   0.356   0.386   0.408   0.529
 21 A    22 A    23 A    24 A    25 A    26 A    27 A    28 A                  
  0.631   0.698   0.863   0.912   0.930   0.982   1.006   1.110
 29 A    30 A    31 A    32 A    33 A    34 A    35 A    36 A                  
  1.204   1.401   1.467   1.480   1.553   1.629   1.764   1.912
 37 A    38 A    39 A    40 A    41 A    42 A    43 A    44 A                  
  2.044   2.153   2.155   2.258   2.553   2.644   2.667   2.832
 45 A    46 A    47 A    48 A    49 A    50 A    51 A    52 A                  
  3.047   3.055   3.307   3.394   4.030   4.066   4.203   4.223
 53 A    54 A    55 A    56 A    57 A    58 A    59 A    60 A                  
  4.278   4.285   4.378   4.386   4.824   5.050   5.564   6.913
 61 A    62 A    63 A    64 A    65 A    66 A    67 A    68 A                  
  6.957   7.095  36.574  37.134  68.753
 69 A    70 A    71 A    72 A    73 A                                          

 Beta MOs, Restricted
 -- Occupied --                  
-26.319 -15.774 -15.684  -1.629  -1.415  -0.950  -0.791  -0.715
  1 A     2 A     3 A     4 A     5 A     6 A     7 A     8 A                  
 -0.703  -0.595  -0.560  -0.505
  9 A    10 A    11 A    12 A                                                  
 -- Virtual --                   
  0.046   0.075   0.140   0.155   0.161   0.166   0.210   0.229
 13 A    14 A    15 A    16 A    17 A    18 A    19 A    20 A                  
  0.238   0.245   0.289   0.317   0.356   0.386   0.408   0.529
 21 A    22 A    23 A    24 A    25 A    26 A    27 A    28 A                  
  0.631   0.698   0.863   0.912   0.930   0.982   1.006   1.110
 29 A    30 A    31 A    32 A    33 A    34 A    35 A    36 A                  
  1.204   1.401   1.467   1.480   1.553   1.629   1.764   1.912
 37 A    38 A    39 A    40 A    41 A    42 A    43 A    44 A                  
  2.044   2.153   2.155   2.258   2.553   2.644   2.667   2.832
 45 A    46 A    47 A    48 A    49 A    50 A    51 A    52 A                  
  3.047   3.055   3.307   3.394   4.030   4.066   4.203   4.223
 53 A    54 A    55 A    56 A    57 A    58 A    59 A    60 A                  
  4.278   4.285   4.378   4.386   4.824   5.050   5.564   6.913
 61 A    62 A    63 A    64 A    65 A    66 A    67 A    68 A                  
  6.957   7.095  36.574  37.134  68.753
 69 A    70 A    71 A    72 A    73 A                                          

 Occupation and symmetry of molecular orbitals

 Point group: C1 (1 irreducible representation).

                           A     All 
 -------------------------------------
 All molecular orbitals:
  - Alpha                  73    73  
  - Beta                   73    73  
 -------------------------------------
 Alpha orbitals:
  - Frozen occupied        3     3   
  - Active occupied        9     9   
  - Active virtual         61    61  
  - Frozen virtual         0     0   
 -------------------------------------
 Beta orbitals:
  - Frozen occupied        3     3   
  - Active occupied        9     9   
  - Active virtual         61    61  
  - Frozen virtual         0     0   
 -------------------------------------

 Import integrals:   CPU 0.00 s  wall 0.01 s

 Import integrals:   CPU 3.80 s  wall 26.02 s

 MP2 amplitudes:   CPU 0.03 s  wall 0.26 s

Running a double precision version
           CCSD T amplitudes will be solved using DIIS.

           Start     Size      MaxIter   EConv     TConv     
           3         7         100       1.00e-07  1.00e-05  
 ------------------------------------------------------------------------------
           Energy (a.u.)   Ediff      Tdiff       Comment
 ------------------------------------------------------------------------------
          -209.42749471                           
     1    -209.41028464   1.72e-02   6.40e-01     
     2    -209.43304453   2.28e-02   8.80e-02     
     3    -209.43106657   1.98e-03   4.21e-02     
     4    -209.43369655   2.63e-03   1.68e-02     Switched to DIIS steps.
     5    -209.43470592   1.01e-03   1.13e-02     
     6    -209.43481229   1.06e-04   2.73e-03     
     7    -209.43482574   1.34e-05   1.24e-03     
     8    -209.43483234   6.61e-06   4.86e-04     
     9    -209.43483761   5.26e-06   3.00e-04     
    10    -209.43483812   5.13e-07   6.50e-05     
    11    -209.43483814   1.89e-08   2.29e-05     
    12    -209.43483821   7.09e-08   1.14e-05     
    13    -209.43483812   8.51e-08   2.86e-06     
 ------------------------------------------------------------------------------
          -209.43483812                           CCSD T converged.

End of double precision
 SCF energy                 = -208.86142132
 MP2 energy                 = -209.42749471
 CCSD correlation energy     =   -0.57341680
 CCSD total energy           = -209.43483812

 CCSD  T1^2 = 0.0136  T2^2 = 0.1775  Leading amplitudes:

 Amplitude    Orbitals with energies
  0.0228       11 (A) A                  ->    14 (A) A                   
              -0.5604                          0.0753                     
  0.0228       11 (A) B                  ->    14 (A) B                   
              -0.5604                          0.0753                     
  0.0224       9 (A) A                   ->    14 (A) A                   
              -0.7027                          0.0753                     
  0.0224       9 (A) B                   ->    14 (A) B                   
              -0.7027                          0.0753                     

 Amplitude    Orbitals with energies
 -0.0919       11 (A) A      11 (A) B    ->    14 (A) A      14 (A) B     
              -0.5604       -0.5604            0.0753        0.0753       
  0.0919       11 (A) A      11 (A) B    ->    14 (A) B      14 (A) A     
              -0.5604       -0.5604            0.0753        0.0753       
  0.0919       11 (A) B      11 (A) A    ->    14 (A) A      14 (A) B     
              -0.5604       -0.5604            0.0753        0.0753       
 -0.0919       11 (A) B      11 (A) A    ->    14 (A) B      14 (A) A     
              -0.5604       -0.5604            0.0753        0.0753       

 Computing CCSD intemediates for later calculations in double precision
 Finished.

Running a double precision version
           CCSD Lambda amplitudes will be solved using DIIS.
           Start     Size      MaxIter   EConv     LConv     
           3         7         100       1.00e-07  1.00e-05  
 ------------------------------------------------------------------------------
            Enorm      Ldiff       Comment
 ------------------------------------------------------------------------------
     1     4.88e-02   3.06e-02     
     2     1.65e-02   7.00e-03     
     3     7.04e-03   7.68e-04     
     4     3.71e-03   1.34e-03     Switched to DIIS steps.
     5     1.28e-03   7.80e-04     
     6     6.80e-04   2.11e-04     
     7     2.40e-04   7.56e-05     
     8     9.82e-05   4.60e-06     
     9     2.45e-05   6.58e-06     
    10     1.01e-05   1.11e-06     
    11     4.26e-06   2.14e-07     
    12     1.71e-06   9.00e-08     
    13     7.92e-07   5.87e-08     
    14     3.37e-07   1.76e-08     
    15     1.46e-07   2.02e-09     
    16     7.29e-08   7.82e-09     
 ------------------------------------------------------------------------------
                                   CCSD Lambda converged.

 Computing density matrices in double precision...
           Orbital response amplitudes will be solved using DIIS.
           Start     Size      MaxIter   EConv     LConv     
           3         7         100       1.00e-06  1.00e-06  
 ------------------------------------------------------------------------------
            Enorm      Ldiff       Comment
 ------------------------------------------------------------------------------
     1     8.38e-02   4.29e-03     
     2     7.64e-02   9.52e-03     
     3     9.44e-02   2.61e-02     
     4     1.18e-02   3.89e-02     Switched to DIIS steps.
     5     2.51e-03   1.46e-03     
     6     1.24e-03   6.20e-04     
     7     2.89e-04   1.80e-05     
     8     3.58e-05   5.19e-05     
     9     7.21e-06   2.56e-06     
    10     3.00e-06   1.31e-06     
    11     5.77e-07   1.06e-07     
 ------------------------------------------------------------------------------
                                   Orbital response converged.

 Computing density matrices... Done.
 CCSD calculation:   CPU 117.82 s  wall 34.14 s

Current path: /canmo/ccsd/grad/
/g1_bb_aa
/g1_bb_bb
/g1_o1o1
/g1_o1o2
/g1_o1v1
/g1_o2v1
/g1_v1v1
/g1p_bb_aa
/g1p_bb_bb
/g1s_bb_aa
/g1s_bb_bb
/g2_o1o1o1o1
/g2_o1o1o1v1
/g2_o1o1v1v1
/g2_o1v1o1v1
/g2_o1v1v1v1
/g2_v1v1v1v1
/w_bb_aa
/w_bb_bb
 Transferring MO TPDM to AO TPDM
 Transferring g2_o1o1o1o1
 Transferring g2_o1o1o1v1
 Transferring g2_o1o1v1v1
 Transferring g2_o1v1o1v1
 Transferring g2_o1v1v1v1
 Transferring g2_v1v1v1v1
 Adding separable TPDM
 Computing TPDM gradient
 --------------------------------------------------------
 2e gradient
  Atom          X               Y               Z
 --------------------------------------------------------
    1         -3.634402       11.502622        0.000000  
    2         13.556758       -4.434533       -0.000000  
    3         -0.010051       -3.797912        0.000000  
    4         -9.912305       -3.270176       -0.000000  
 --------------------------------------------------------
 --------------------------------------------------------
 Final gradient
  Atom          X               Y               Z
 --------------------------------------------------------
    1         -3.634402       11.502622        0.000000  
    2         13.556758       -4.434533       -0.000000  
    3         -0.010051       -3.797912        0.000000  
    4         -9.912305       -3.270176       -0.000000  
 --------------------------------------------------------
 Analytic gradient from two-electron contribution:   CPU 59.20 s  wall 43.89 s

 Total ccman2 time:   CPU 182.37 s  wall 110.02 s


 --------------------------------------------------------------

                    Orbital Energies (a.u.)
 --------------------------------------------------------------

 Alpha MOs
 -- Occupied --
-26.319 -15.774 -15.684  -1.629  -1.415  -0.950  -0.791  -0.715
 -0.703  -0.595  -0.560  -0.505
 -- Virtual --
  0.046   0.075   0.140   0.155   0.161   0.166   0.210   0.229
  0.238   0.245   0.289   0.317   0.356   0.386   0.408   0.529
  0.631   0.698   0.863   0.912   0.930   0.982   1.006   1.110
  1.204   1.401   1.467   1.480   1.553   1.629   1.764   1.912
  2.044   2.153   2.155   2.258   2.553   2.644   2.667   2.832
  3.047   3.055   3.307   3.394   4.030   4.066   4.203   4.223
  4.278   4.285   4.378   4.386   4.824   5.050   5.564   6.913
  6.957   7.095  36.574  37.134  68.753
 --------------------------------------------------------------

          Ground-State Mulliken Net Atomic Charges

     Atom                 Charge (a.u.)
  ----------------------------------------
      1 N                     0.039637
      2 N                    -0.089254
      3 H                     0.217048
      4 F                    -0.167432
  ----------------------------------------
  Sum of atomic charges =     0.000000

 -----------------------------------------------------------------
                    Cartesian Multipole Moments
 -----------------------------------------------------------------
    Charge (ESU x 10^10)
                -0.0000
    Dipole Moment (Debye)
         X      -1.0478      Y       1.6247      Z       0.0000
       Tot       1.9333
    Quadrupole Moments (Debye-Ang)
        XX     -19.7556     XY      -1.6190     YY     -15.3303
        XZ       0.0000     YZ      -0.0000     ZZ     -16.0484
    Octopole Moments (Debye-Ang^2)
       XXX       8.5886    XXY       1.5077    XYY       0.0877
       YYY       5.8126    XXZ       0.0000    XYZ      -0.0000
       YYZ       0.0000    XZZ       1.7474    YZZ       0.6331
       ZZZ       0.0000
    Hexadecapole Moments (Debye-Ang^3)
      XXXX    -104.9741   XXXY      -0.5117   XXYY     -19.1890
      XYYY      -2.1478   YYYY     -29.9697   XXXZ       0.0000
      XXYZ       0.0000   XYYZ       0.0000   YYYZ       0.0000
      XXZZ     -18.2495   XYZZ      -0.1401   YYZZ      -7.3894
      XZZZ       0.0000   YZZZ       0.0000   ZZZZ     -12.8062
 -----------------------------------------------------------------
 DrvMan completing analytic gradient of the correlated energy
 Correlated dipole moment
            1
    1  -0.4122203
    2   0.6392206
    3   0.0000000
 Energy read as -209.434838123
 Full Analytical Gradient: (in a.u., or Hartree/Bohr)
             1             2             3             4
    1   -0.00063525    0.00030740    0.00026899    0.00005886
    2    0.00074617   -0.00138173    0.00070860   -0.00007303
    3    0.00000000   -0.00000000    0.00000000   -0.00000000
 Gradient time:  CPU 0.24 s  wall 1.89 s
 ----------------------------------------------------------------
             Standard Nuclear Orientation (Angstroms)
    I     Atom           X                Y                Z
 ----------------------------------------------------------------
    1      N      -0.1687723852    -0.5718686505    -0.0000000000
    2      N      -1.1077231052     0.1813082553     0.0010000000
    3      H      -0.8200871474     1.1728608352     0.0000000000
    4      F       1.0839506200     0.1734513257    -0.0000000000
 ----------------------------------------------------------------
 Nuclear Repulsion Energy =    67.4151984940 hartrees
 There are       12 alpha and       12 beta electrons

                       Distance Matrix (Angstroms)
             N (  1)   N (  2)   H (  3)
   N (  2)  1.203705
   H (  3)  1.862335  1.032430
   F (  4)  1.457675  2.191688  2.150390

 Requested basis set is 6-311++G(d,p)
 There are 23 shells and 73 basis functions
 A cutoff of  1.0D-14 yielded    276 shell pairs
 There are      2806 function pairs (      3046 Cartesian)
 Smallest overlap matrix eigenvalue = 2.22E-04
 Guess MOs from SCF MO coefficient file

 -----------------------------------------------------------------------
  General SCF calculation program by
  Eric Jon Sundstrom, Paul Horn, Yuezhi Mao, Dmitri Zuev, Alec White,
  David Stuck, Shaama M.S., Shane Yost, Joonho Lee, David Small,
  Daniel Levine, Susi Lehtola, Hugh Burton, Evgeny Epifanovsky
 -----------------------------------------------------------------------
 Hartree-Fock
 using 4 threads for integral computing
 -------------------------------------------------------
 OpenMP Integral computing Module                
 Release: version 2.0, May 2017, Q-Chem Inc. Pleasanton 
 -------------------------------------------------------
 A restricted SCF calculation will be
 performed using DIIS
 SCF converges when DIIS error is below 1.0e-08
 ---------------------------------------
  Cycle       Energy         DIIS error
 ---------------------------------------
    1    -208.8613800920      4.32e-05  
    2    -208.8613814157      1.14e-05  
    3    -208.8613815612      6.07e-06  
    4    -208.8613815895      2.10e-06  
    5    -208.8613815974      9.69e-07  
    6    -208.8613815999      4.07e-07  
    7    -208.8613816005      1.32e-07  
    8    -208.8613816005      6.24e-08  
    9    -208.8613816005      2.08e-08  
   10    -208.8613816005      6.32e-09  Convergence criterion met
 ---------------------------------------
 SCF time:   CPU 1.67s  wall 3.00s 
 SCF   energy in the final basis set =     -208.8613816005
 Total energy in the final basis set =     -208.8613816005


 ------------------------------------------------------------------------------

   CCMAN2: suite of methods based on coupled cluster
           and equation of motion theories.

   Components:
   * libvmm-1.3-trunk
     by Evgeny Epifanovsky, Ilya Kaliman.
   * libtensor-2.5-trunk
     by Evgeny Epifanovsky, Michael Wormit, Dmitry Zuev, Sam Manzer, 
        Ilya Kaliman.
   * libcc-2.5-trunk
     by Evgeny Epifanovsky, Arik Landau, Tomasz Kus, Kirill Khistyaev, 
        Dmitry Zuev, Prashant Manohar, Xintian Feng, Anna Krylov, 
        Matthew Goldey, Alec White, Thomas Jagau, Kaushik Nanda, 
        Anastasia Gunina, Alexander Kunitsa, Joonho Lee.

   CCMAN original authors:
   Anna I. Krylov, C. David Sherrill, Steven R. Gwaltney,
   Edward F. C. Byrd (2000)
   Sergey V. Levchenko, Lyudmila V. Slipchenko, Tao Wang,
   Ana-Maria C. Cristian (2003)
   Piotr A. Pieniazek, C. Melania Oana, Evgeny Epifanovsky (2007)
   Prashant Manohar (2009)

 ------------------------------------------------------------------------------


 Allocating and initializing 3808MB of RAM...
 Calculation will run on 4 cores.


 Alpha MOs, Restricted
 -- Occupied --                  
-26.319 -15.774 -15.684  -1.629  -1.415  -0.951  -0.791  -0.715
  1 A     2 A     3 A     4 A     5 A     6 A     7 A     8 A                  
 -0.703  -0.595  -0.560  -0.505
  9 A    10 A    11 A    12 A                                                  
 -- Virtual --                   
  0.046   0.075   0.140   0.155   0.161   0.166   0.210   0.229
 13 A    14 A    15 A    16 A    17 A    18 A    19 A    20 A                  
  0.238   0.245   0.289   0.317   0.356   0.386   0.408   0.528
 21 A    22 A    23 A    24 A    25 A    26 A    27 A    28 A                  
  0.631   0.699   0.864   0.912   0.930   0.982   1.006   1.110
 29 A    30 A    31 A    32 A    33 A    34 A    35 A    36 A                  
  1.204   1.400   1.467   1.480   1.553   1.629   1.764   1.911
 37 A    38 A    39 A    40 A    41 A    42 A    43 A    44 A                  
  2.045   2.153   2.155   2.258   2.553   2.645   2.666   2.831
 45 A    46 A    47 A    48 A    49 A    50 A    51 A    52 A                  
  3.046   3.055   3.308   3.393   4.030   4.066   4.203   4.223
 53 A    54 A    55 A    56 A    57 A    58 A    59 A    60 A                  
  4.278   4.285   4.378   4.385   4.824   5.050   5.565   6.913
 61 A    62 A    63 A    64 A    65 A    66 A    67 A    68 A                  
  6.957   7.095  36.575  37.132  68.753
 69 A    70 A    71 A    72 A    73 A                                          

 Beta MOs, Restricted
 -- Occupied --                  
-26.319 -15.774 -15.684  -1.629  -1.415  -0.951  -0.791  -0.715
  1 A     2 A     3 A     4 A     5 A     6 A     7 A     8 A                  
 -0.703  -0.595  -0.560  -0.505
  9 A    10 A    11 A    12 A                                                  
 -- Virtual --                   
  0.046   0.075   0.140   0.155   0.161   0.166   0.210   0.229
 13 A    14 A    15 A    16 A    17 A    18 A    19 A    20 A                  
  0.238   0.245   0.289   0.317   0.356   0.386   0.408   0.528
 21 A    22 A    23 A    24 A    25 A    26 A    27 A    28 A                  
  0.631   0.699   0.864   0.912   0.930   0.982   1.006   1.110
 29 A    30 A    31 A    32 A    33 A    34 A    35 A    36 A                  
  1.204   1.400   1.467   1.480   1.553   1.629   1.764   1.911
 37 A    38 A    39 A    40 A    41 A    42 A    43 A    44 A                  
  2.045   2.153   2.155   2.258   2.553   2.645   2.666   2.831
 45 A    46 A    47 A    48 A    49 A    50 A    51 A    52 A                  
  3.046   3.055   3.308   3.393   4.030   4.066   4.203   4.223
 53 A    54 A    55 A    56 A    57 A    58 A    59 A    60 A                  
  4.278   4.285   4.378   4.385   4.824   5.050   5.565   6.913
 61 A    62 A    63 A    64 A    65 A    66 A    67 A    68 A                  
  6.957   7.095  36.575  37.132  68.753
 69 A    70 A    71 A    72 A    73 A                                          

 Occupation and symmetry of molecular orbitals

 Point group: C1 (1 irreducible representation).

                           A     All 
 -------------------------------------
 All molecular orbitals:
  - Alpha                  73    73  
  - Beta                   73    73  
 -------------------------------------
 Alpha orbitals:
  - Frozen occupied        3     3   
  - Active occupied        9     9   
  - Active virtual         61    61  
  - Frozen virtual         0     0   
 -------------------------------------
 Beta orbitals:
  - Frozen occupied        3     3   
  - Active occupied        9     9   
  - Active virtual         61    61  
  - Frozen virtual         0     0   
 -------------------------------------

 Import integrals:   CPU 0.00 s  wall 0.00 s

 Import integrals:   CPU 3.79 s  wall 11.33 s

 MP2 amplitudes:   CPU 0.03 s  wall 0.24 s

Running a double precision version
           CCSD T amplitudes will be solved using DIIS.

           Start     Size      MaxIter   EConv     TConv     
           3         7         100       1.00e-07  1.00e-05  
 ------------------------------------------------------------------------------
           Energy (a.u.)   Ediff      Tdiff       Comment
 ------------------------------------------------------------------------------
          -209.42749712                           
     1    -209.41027468   1.72e-02   6.40e-01     
     2    -209.43304506   2.28e-02   8.80e-02     
     3    -209.43106511   1.98e-03   4.21e-02     
     4    -209.43369678   2.63e-03   1.68e-02     Switched to DIIS steps.
     5    -209.43470690   1.01e-03   1.13e-02     
     6    -209.43481341   1.07e-04   2.73e-03     
     7    -209.43482687   1.35e-05   1.24e-03     
     8    -209.43483348   6.62e-06   4.87e-04     
     9    -209.43483876   5.28e-06   3.00e-04     
    10    -209.43483928   5.15e-07   6.51e-05     
    11    -209.43483930   1.95e-08   2.29e-05     
    12    -209.43483937   7.11e-08   1.14e-05     
    13    -209.43483928   8.48e-08   2.86e-06     
 ------------------------------------------------------------------------------
          -209.43483928                           CCSD T converged.

End of double precision
 SCF energy                 = -208.86138160
 MP2 energy                 = -209.42749712
 CCSD correlation energy     =   -0.57345768
 CCSD total energy           = -209.43483928

 CCSD  T1^2 = 0.0136  T2^2 = 0.1776  Leading amplitudes:

 Amplitude    Orbitals with energies
 -0.0228       11 (A) A                  ->    14 (A) A                   
              -0.5602                          0.0751                     
 -0.0228       11 (A) B                  ->    14 (A) B                   
              -0.5602                          0.0751                     
  0.0224       9 (A) A                   ->    14 (A) A                   
              -0.7027                          0.0751                     
  0.0224       9 (A) B                   ->    14 (A) B                   
              -0.7027                          0.0751                     

 Amplitude    Orbitals with energies
 -0.0922       11 (A) A      11 (A) B    ->    14 (A) A      14 (A) B     
              -0.5602       -0.5602            0.0751        0.0751       
  0.0922       11 (A) A      11 (A) B    ->    14 (A) B      14 (A) A     
              -0.5602       -0.5602            0.0751        0.0751       
  0.0922       11 (A) B      11 (A) A    ->    14 (A) A      14 (A) B     
              -0.5602       -0.5602            0.0751        0.0751       
 -0.0922       11 (A) B      11 (A) A    ->    14 (A) B      14 (A) A     
              -0.5602       -0.5602            0.0751        0.0751       

 Computing CCSD intemediates for later calculations in double precision
 Finished.

Running a double precision version
           CCSD Lambda amplitudes will be solved using DIIS.
           Start     Size      MaxIter   EConv     LConv     
           3         7         100       1.00e-07  1.00e-05  
 ------------------------------------------------------------------------------
            Enorm      Ldiff       Comment
 ------------------------------------------------------------------------------
     1     4.88e-02   3.06e-02     
     2     1.65e-02   7.00e-03     
     3     7.04e-03   7.69e-04     
     4     3.71e-03   1.34e-03     Switched to DIIS steps.
     5     1.28e-03   7.81e-04     
     6     6.80e-04   2.11e-04     
     7     2.40e-04   7.57e-05     
     8     9.83e-05   4.61e-06     
     9     2.45e-05   6.60e-06     
    10     1.01e-05   1.11e-06     
    11     4.26e-06   2.15e-07     
    12     1.71e-06   8.94e-08     
    13     7.93e-07   5.85e-08     
    14     3.37e-07   1.76e-08     
    15     1.46e-07   2.09e-09     
    16     7.29e-08   7.81e-09     
 ------------------------------------------------------------------------------
                                   CCSD Lambda converged.

 Computing density matrices in double precision...
           Orbital response amplitudes will be solved using DIIS.
           Start     Size      MaxIter   EConv     LConv     
           3         7         100       1.00e-06  1.00e-06  
 ------------------------------------------------------------------------------
            Enorm      Ldiff       Comment
 ------------------------------------------------------------------------------
     1     8.38e-02   4.31e-03     
     2     7.64e-02   9.48e-03     
     3     9.46e-02   2.62e-02     
     4     1.18e-02   3.90e-02     Switched to DIIS steps.
     5     2.52e-03   1.49e-03     
     6     1.24e-03   6.22e-04     
     7     2.90e-04   1.92e-05     
     8     3.59e-05   5.18e-05     
     9     7.22e-06   2.57e-06     
    10     3.01e-06   1.31e-06     
    11     5.82e-07   1.08e-07     
 ------------------------------------------------------------------------------
                                   Orbital response converged.

 Computing density matrices... Done.
 CCSD calculation:   CPU 116.54 s  wall 33.44 s

Current path: /canmo/ccsd/grad/
/g1_bb_aa
/g1_bb_bb
/g1_o1o1
/g1_o1o2
/g1_o1v1
/g1_o2v1
/g1_v1v1
/g1p_bb_aa
/g1p_bb_bb
/g1s_bb_aa
/g1s_bb_bb
/g2_o1o1o1o1
/g2_o1o1o1v1
/g2_o1o1v1v1
/g2_o1v1o1v1
/g2_o1v1v1v1
/g2_v1v1v1v1
/w_bb_aa
/w_bb_bb
 Transferring MO TPDM to AO TPDM
 Transferring g2_o1o1o1o1
 Transferring g2_o1o1o1v1
 Transferring g2_o1o1v1v1
 Transferring g2_o1v1o1v1
 Transferring g2_o1v1v1v1
 Transferring g2_v1v1v1v1
 Adding separable TPDM
 Computing TPDM gradient
 --------------------------------------------------------
 2e gradient
  Atom          X               Y               Z
 --------------------------------------------------------
    1         -3.622846       11.506973        0.009526  
    2         13.545452       -4.437530       -0.015063  
    3         -0.010256       -3.799438        0.004164  
    4         -9.912350       -3.270005        0.001373  
 --------------------------------------------------------
 --------------------------------------------------------
 Final gradient
  Atom          X               Y               Z
 --------------------------------------------------------
    1         -3.622846       11.506973        0.009526  
    2         13.545452       -4.437530       -0.015063  
    3         -0.010256       -3.799438        0.004164  
    4         -9.912350       -3.270005        0.001373  
 --------------------------------------------------------
 Analytic gradient from two-electron contribution:   CPU 58.73 s  wall 34.94 s

 Total ccman2 time:   CPU 180.77 s  wall 86.77 s


 --------------------------------------------------------------

                    Orbital Energies (a.u.)
 --------------------------------------------------------------

 Alpha MOs
 -- Occupied --
-26.319 -15.774 -15.684  -1.629  -1.415  -0.951  -0.791  -0.715
 -0.703  -0.595  -0.560  -0.505
 -- Virtual --
  0.046   0.075   0.140   0.155   0.161   0.166   0.210   0.229
  0.238   0.245   0.289   0.317   0.356   0.386   0.408   0.528
  0.631   0.699   0.864   0.912   0.930   0.982   1.006   1.110
  1.204   1.400   1.467   1.480   1.553   1.629   1.764   1.911
  2.045   2.153   2.155   2.258   2.553   2.645   2.666   2.831
  3.046   3.055   3.308   3.393   4.030   4.066   4.203   4.223
  4.278   4.285   4.378   4.385   4.824   5.050   5.565   6.913
  6.957   7.095  36.575  37.132  68.753
 --------------------------------------------------------------

          Ground-State Mulliken Net Atomic Charges

     Atom                 Charge (a.u.)
  ----------------------------------------
      1 N                     0.039942
      2 N                    -0.089690
      3 H                     0.217136
      4 F                    -0.167387
  ----------------------------------------
  Sum of atomic charges =    -0.000000

 -----------------------------------------------------------------
                    Cartesian Multipole Moments
 -----------------------------------------------------------------
    Charge (ESU x 10^10)
                -0.0000
    Dipole Moment (Debye)
         X      -1.0452      Y       1.6242      Z      -0.0009
       Tot       1.9315
    Quadrupole Moments (Debye-Ang)
        XX     -19.7580     XY      -1.6184     YY     -15.3283
        XZ       0.0021     YZ      -0.0006     ZZ     -16.0488
    Octopole Moments (Debye-Ang^2)
       XXX       8.5975    XXY       1.5016    XYY       0.0882
       YYY       5.7996    XXZ      -0.0089    XYZ       0.0005
       YYZ      -0.0055    XZZ       1.7488    YZZ       0.6292
       ZZZ      -0.0160
    Hexadecapole Moments (Debye-Ang^3)
      XXXX    -104.9878   XXXY      -0.4904   XXYY     -19.1882
      XYYY      -2.1335   YYYY     -29.9701   XXXZ       0.0261
      XXYZ      -0.0012   XYYZ       0.0064   YYYZ      -0.0040
      XXZZ     -18.2508   XYZZ      -0.1350   YYZZ      -7.3895
      XZZZ       0.0191   YZZZ      -0.0029   ZZZZ     -12.8073
 -----------------------------------------------------------------
 DrvMan completing analytic gradient of the correlated energy
 Correlated dipole moment
            1
    1  -0.4112073
    2   0.6390209
    3  -0.0003472
 Energy read as -209.434839284
 Full Analytical Gradient: (in a.u., or Hartree/Bohr)
             1             2             3             4
    1    0.00003008   -0.00011695    0.00000936    0.00007752
    2   -0.00010199    0.00001759    0.00005420    0.00003020
    3   -0.00011511    0.00014140   -0.00008696    0.00006068
 Gradient time:  CPU 0.22 s  wall 1.82 s
 ----------------------------------------------------------------
             Standard Nuclear Orientation (Angstroms)
    I     Atom           X                Y                Z
 ----------------------------------------------------------------
    1      N      -0.1687723852    -0.5718686505    -0.0000000000
    2      N      -1.1077231052     0.1813082553     0.0000000000
    3      H      -0.8190871474     1.1728608352     0.0000000000
    4      F       1.0839506200     0.1734513257    -0.0000000000
 ----------------------------------------------------------------
 Nuclear Repulsion Energy =    67.4155253199 hartrees
 There are       12 alpha and       12 beta electrons

                       Distance Matrix (Angstroms)
             N (  1)   N (  2)   H (  3)
   N (  2)  1.203704
   H (  3)  1.861986  1.032709
   F (  4)  1.457675  2.191688  2.149505

 Requested basis set is 6-311++G(d,p)
 There are 23 shells and 73 basis functions
 A cutoff of  1.0D-14 yielded    276 shell pairs
 There are      2806 function pairs (      3046 Cartesian)
 Smallest overlap matrix eigenvalue = 2.22E-04
 Guess MOs from SCF MO coefficient file

 -----------------------------------------------------------------------
  General SCF calculation program by
  Eric Jon Sundstrom, Paul Horn, Yuezhi Mao, Dmitri Zuev, Alec White,
  David Stuck, Shaama M.S., Shane Yost, Joonho Lee, David Small,
  Daniel Levine, Susi Lehtola, Hugh Burton, Evgeny Epifanovsky
 -----------------------------------------------------------------------
 Hartree-Fock
 using 4 threads for integral computing
 -------------------------------------------------------
 OpenMP Integral computing Module                
 Release: version 2.0, May 2017, Q-Chem Inc. Pleasanton 
 -------------------------------------------------------
 A restricted SCF calculation will be
 performed using DIIS
 SCF converges when DIIS error is below 1.0e-08
 ---------------------------------------
  Cycle       Energy         DIIS error
 ---------------------------------------
    1    -208.8613747137      2.77e-05  
    2    -208.8613753496      7.37e-06  
    3    -208.8613754335      2.52e-06  
    4    -208.8613754432      1.52e-06  
    5    -208.8613754477      6.40e-07  
    6    -208.8613754492      1.57e-07  
    7    -208.8613754493      5.43e-08  
    8    -208.8613754493      2.13e-08  
    9    -208.8613754493      8.31e-09  Convergence criterion met
 ---------------------------------------
 SCF time:   CPU 1.52s  wall 2.00s 
 SCF   energy in the final basis set =     -208.8613754493
 Total energy in the final basis set =     -208.8613754493


 ------------------------------------------------------------------------------

   CCMAN2: suite of methods based on coupled cluster
           and equation of motion theories.

   Components:
   * libvmm-1.3-trunk
     by Evgeny Epifanovsky, Ilya Kaliman.
   * libtensor-2.5-trunk
     by Evgeny Epifanovsky, Michael Wormit, Dmitry Zuev, Sam Manzer, 
        Ilya Kaliman.
   * libcc-2.5-trunk
     by Evgeny Epifanovsky, Arik Landau, Tomasz Kus, Kirill Khistyaev, 
        Dmitry Zuev, Prashant Manohar, Xintian Feng, Anna Krylov, 
        Matthew Goldey, Alec White, Thomas Jagau, Kaushik Nanda, 
        Anastasia Gunina, Alexander Kunitsa, Joonho Lee.

   CCMAN original authors:
   Anna I. Krylov, C. David Sherrill, Steven R. Gwaltney,
   Edward F. C. Byrd (2000)
   Sergey V. Levchenko, Lyudmila V. Slipchenko, Tao Wang,
   Ana-Maria C. Cristian (2003)
   Piotr A. Pieniazek, C. Melania Oana, Evgeny Epifanovsky (2007)
   Prashant Manohar (2009)

 ------------------------------------------------------------------------------


 Allocating and initializing 3808MB of RAM...
 Calculation will run on 4 cores.


 Alpha MOs, Restricted
 -- Occupied --                  
-26.319 -15.774 -15.684  -1.629  -1.415  -0.951  -0.791  -0.715
  1 A     2 A     3 A     4 A     5 A     6 A     7 A     8 A                  
 -0.703  -0.595  -0.560  -0.505
  9 A    10 A    11 A    12 A                                                  
 -- Virtual --                   
  0.046   0.075   0.140   0.155   0.161   0.166   0.210   0.229
 13 A    14 A    15 A    16 A    17 A    18 A    19 A    20 A                  
  0.238   0.245   0.289   0.317   0.356   0.386   0.408   0.529
 21 A    22 A    23 A    24 A    25 A    26 A    27 A    28 A                  
  0.631   0.699   0.864   0.912   0.930   0.982   1.006   1.110
 29 A    30 A    31 A    32 A    33 A    34 A    35 A    36 A                  
  1.204   1.400   1.467   1.479   1.553   1.629   1.764   1.911
 37 A    38 A    39 A    40 A    41 A    42 A    43 A    44 A                  
  2.045   2.153   2.155   2.258   2.553   2.644   2.666   2.831
 45 A    46 A    47 A    48 A    49 A    50 A    51 A    52 A                  
  3.046   3.055   3.307   3.393   4.030   4.066   4.203   4.223
 53 A    54 A    55 A    56 A    57 A    58 A    59 A    60 A                  
  4.278   4.285   4.378   4.385   4.825   5.050   5.565   6.913
 61 A    62 A    63 A    64 A    65 A    66 A    67 A    68 A                  
  6.957   7.095  36.575  37.131  68.753
 69 A    70 A    71 A    72 A    73 A                                          

 Beta MOs, Restricted
 -- Occupied --                  
-26.319 -15.774 -15.684  -1.629  -1.415  -0.951  -0.791  -0.715
  1 A     2 A     3 A     4 A     5 A     6 A     7 A     8 A                  
 -0.703  -0.595  -0.560  -0.505
  9 A    10 A    11 A    12 A                                                  
 -- Virtual --                   
  0.046   0.075   0.140   0.155   0.161   0.166   0.210   0.229
 13 A    14 A    15 A    16 A    17 A    18 A    19 A    20 A                  
  0.238   0.245   0.289   0.317   0.356   0.386   0.408   0.529
 21 A    22 A    23 A    24 A    25 A    26 A    27 A    28 A                  
  0.631   0.699   0.864   0.912   0.930   0.982   1.006   1.110
 29 A    30 A    31 A    32 A    33 A    34 A    35 A    36 A                  
  1.204   1.400   1.467   1.479   1.553   1.629   1.764   1.911
 37 A    38 A    39 A    40 A    41 A    42 A    43 A    44 A                  
  2.045   2.153   2.155   2.258   2.553   2.644   2.666   2.831
 45 A    46 A    47 A    48 A    49 A    50 A    51 A    52 A                  
  3.046   3.055   3.307   3.393   4.030   4.066   4.203   4.223
 53 A    54 A    55 A    56 A    57 A    58 A    59 A    60 A                  
  4.278   4.285   4.378   4.385   4.825   5.050   5.565   6.913
 61 A    62 A    63 A    64 A    65 A    66 A    67 A    68 A                  
  6.957   7.095  36.575  37.131  68.753
 69 A    70 A    71 A    72 A    73 A                                          

 Occupation and symmetry of molecular orbitals

 Point group: C1 (1 irreducible representation).

                           A     All 
 -------------------------------------
 All molecular orbitals:
  - Alpha                  73    73  
  - Beta                   73    73  
 -------------------------------------
 Alpha orbitals:
  - Frozen occupied        3     3   
  - Active occupied        9     9   
  - Active virtual         61    61  
  - Frozen virtual         0     0   
 -------------------------------------
 Beta orbitals:
  - Frozen occupied        3     3   
  - Active occupied        9     9   
  - Active virtual         61    61  
  - Frozen virtual         0     0   
 -------------------------------------

 Import integrals:   CPU 0.00 s  wall 0.05 s

 Import integrals:   CPU 3.89 s  wall 22.87 s

 MP2 amplitudes:   CPU 0.03 s  wall 0.31 s

Running a double precision version
           CCSD T amplitudes will be solved using DIIS.

           Start     Size      MaxIter   EConv     TConv     
           3         7         100       1.00e-07  1.00e-05  
 ------------------------------------------------------------------------------
           Energy (a.u.)   Ediff      Tdiff       Comment
 ------------------------------------------------------------------------------
          -209.42749684                           
     1    -209.41027469   1.72e-02   6.41e-01     
     2    -209.43304482   2.28e-02   8.81e-02     
     3    -209.43106536   1.98e-03   4.21e-02     
     4    -209.43369691   2.63e-03   1.68e-02     Switched to DIIS steps.
     5    -209.43470695   1.01e-03   1.13e-02     
     6    -209.43481343   1.06e-04   2.73e-03     
     7    -209.43482687   1.34e-05   1.24e-03     
     8    -209.43483347   6.61e-06   4.86e-04     
     9    -209.43483875   5.28e-06   3.00e-04     
    10    -209.43483926   5.15e-07   6.51e-05     
    11    -209.43483928   1.93e-08   2.29e-05     
    12    -209.43483935   7.11e-08   1.14e-05     
    13    -209.43483927   8.49e-08   2.86e-06     
 ------------------------------------------------------------------------------
          -209.43483927                           CCSD T converged.

End of double precision
 SCF energy                 = -208.86137545
 MP2 energy                 = -209.42749684
 CCSD correlation energy     =   -0.57346382
 CCSD total energy           = -209.43483927

 CCSD  T1^2 = 0.0136  T2^2 = 0.1776  Leading amplitudes:

 Amplitude    Orbitals with energies
  0.0228       11 (A) A                  ->    14 (A) A                   
              -0.5602                          0.0751                     
  0.0228       11 (A) B                  ->    14 (A) B                   
              -0.5602                          0.0751                     
  0.0224       9 (A) A                   ->    14 (A) A                   
              -0.7027                          0.0751                     
  0.0224       9 (A) B                   ->    14 (A) B                   
              -0.7027                          0.0751                     

 Amplitude    Orbitals with energies
 -0.0922       11 (A) A      11 (A) B    ->    14 (A) A      14 (A) B     
              -0.5602       -0.5602            0.0751        0.0751       
  0.0922       11 (A) A      11 (A) B    ->    14 (A) B      14 (A) A     
              -0.5602       -0.5602            0.0751        0.0751       
  0.0922       11 (A) B      11 (A) A    ->    14 (A) A      14 (A) B     
              -0.5602       -0.5602            0.0751        0.0751       
 -0.0922       11 (A) B      11 (A) A    ->    14 (A) B      14 (A) A     
              -0.5602       -0.5602            0.0751        0.0751       

 Computing CCSD intemediates for later calculations in double precision
 Finished.

Running a double precision version
           CCSD Lambda amplitudes will be solved using DIIS.
           Start     Size      MaxIter   EConv     LConv     
           3         7         100       1.00e-07  1.00e-05  
 ------------------------------------------------------------------------------
            Enorm      Ldiff       Comment
 ------------------------------------------------------------------------------
     1     4.88e-02   3.06e-02     
     2     1.65e-02   7.00e-03     
     3     7.04e-03   7.69e-04     
     4     3.71e-03   1.34e-03     Switched to DIIS steps.
     5     1.28e-03   7.81e-04     
     6     6.80e-04   2.11e-04     
     7     2.40e-04   7.57e-05     
     8     9.83e-05   4.60e-06     
     9     2.45e-05   6.61e-06     
    10     1.01e-05   1.11e-06     
    11     4.26e-06   2.16e-07     
    12     1.71e-06   8.94e-08     
    13     7.93e-07   5.86e-08     
    14     3.37e-07   1.76e-08     
    15     1.46e-07   2.11e-09     
    16     7.29e-08   7.81e-09     
 ------------------------------------------------------------------------------
                                   CCSD Lambda converged.

 Computing density matrices in double precision...
           Orbital response amplitudes will be solved using DIIS.
           Start     Size      MaxIter   EConv     LConv     
           3         7         100       1.00e-06  1.00e-06  
 ------------------------------------------------------------------------------
            Enorm      Ldiff       Comment
 ------------------------------------------------------------------------------
     1     8.38e-02   4.31e-03     
     2     7.64e-02   9.49e-03     
     3     9.45e-02   2.62e-02     
     4     1.18e-02   3.90e-02     Switched to DIIS steps.
     5     2.52e-03   1.49e-03     
     6     1.24e-03   6.22e-04     
     7     2.90e-04   1.90e-05     
     8     3.58e-05   5.17e-05     
     9     7.22e-06   2.57e-06     
    10     3.01e-06   1.31e-06     
    11     5.81e-07   1.08e-07     
 ------------------------------------------------------------------------------
                                   Orbital response converged.

 Computing density matrices... Done.
 CCSD calculation:   CPU 117.50 s  wall 34.15 s

Current path: /canmo/ccsd/grad/
/g1_bb_aa
/g1_bb_bb
/g1_o1o1
/g1_o1o2
/g1_o1v1
/g1_o2v1
/g1_v1v1
/g1p_bb_aa
/g1p_bb_bb
/g1s_bb_aa
/g1s_bb_bb
/g2_o1o1o1o1
/g2_o1o1o1v1
/g2_o1o1v1v1
/g2_o1v1o1v1
/g2_o1v1v1v1
/g2_v1v1v1v1
/w_bb_aa
/w_bb_bb
 Transferring MO TPDM to AO TPDM
 Transferring g2_o1o1o1o1
 Transferring g2_o1o1o1v1
 Transferring g2_o1o1v1v1
 Transferring g2_o1v1o1v1
 Transferring g2_o1v1v1v1
 Transferring g2_v1v1v1v1
 Adding separable TPDM
 Computing TPDM gradient
 --------------------------------------------------------
 2e gradient
  Atom          X               Y               Z
 --------------------------------------------------------
    1         -3.621288       11.506422       -0.000001  
    2         13.548419       -4.437916        0.000001  
    3         -0.014326       -3.798509       -0.000001  
    4         -9.912805       -3.269997        0.000000  
 --------------------------------------------------------
 --------------------------------------------------------
 Final gradient
  Atom          X               Y               Z
 --------------------------------------------------------
    1         -3.621288       11.506422       -0.000001  
    2         13.548419       -4.437916        0.000001  
    3         -0.014326       -3.798509       -0.000001  
    4         -9.912805       -3.269997        0.000000  
 --------------------------------------------------------
 Analytic gradient from two-electron contribution:   CPU 59.01 s  wall 38.51 s

 Total ccman2 time:   CPU 181.95 s  wall 104.87 s


 --------------------------------------------------------------

                    Orbital Energies (a.u.)
 --------------------------------------------------------------

 Alpha MOs
 -- Occupied --
-26.319 -15.774 -15.684  -1.629  -1.415  -0.951  -0.791  -0.715
 -0.703  -0.595  -0.560  -0.505
 -- Virtual --
  0.046   0.075   0.140   0.155   0.161   0.166   0.210   0.229
  0.238   0.245   0.289   0.317   0.356   0.386   0.408   0.529
  0.631   0.699   0.864   0.912   0.930   0.982   1.006   1.110
  1.204   1.400   1.467   1.479   1.553   1.629   1.764   1.911
  2.045   2.153   2.155   2.258   2.553   2.644   2.666   2.831
  3.046   3.055   3.307   3.393   4.030   4.066   4.203   4.223
  4.278   4.285   4.378   4.385   4.825   5.050   5.565   6.913
  6.957   7.095  36.575  37.131  68.753
 --------------------------------------------------------------

          Ground-State Mulliken Net Atomic Charges

     Atom                 Charge (a.u.)
  ----------------------------------------
      1 N                     0.039787
      2 N                    -0.089463
      3 H                     0.217018
      4 F                    -0.167343
  ----------------------------------------
  Sum of atomic charges =     0.000000

 -----------------------------------------------------------------
                    Cartesian Multipole Moments
 -----------------------------------------------------------------
    Charge (ESU x 10^10)
                -0.0000
    Dipole Moment (Debye)
         X      -1.0439      Y       1.6236      Z      -0.0000
       Tot       1.9302
    Quadrupole Moments (Debye-Ang)
        XX     -19.7595     XY      -1.6152     YY     -15.3294
        XZ       0.0000     YZ       0.0000     ZZ     -16.0491
    Octopole Moments (Debye-Ang^2)
       XXX       8.5978    XXY       1.4965    XYY       0.0909
       YYY       5.7980    XXZ      -0.0000    XYZ      -0.0000
       YYZ      -0.0000    XZZ       1.7485    YZZ       0.6288
       ZZZ      -0.0000
    Hexadecapole Moments (Debye-Ang^3)
      XXXX    -104.9815   XXXY      -0.4846   XXYY     -19.1923
      XYYY      -2.1299   YYYY     -29.9743   XXXZ       0.0000
      XXYZ       0.0000   XYYZ      -0.0000   YYYZ       0.0000
      XXZZ     -18.2500   XYZZ      -0.1351   YYZZ      -7.3901
      XZZZ       0.0000   YZZZ       0.0000   ZZZZ     -12.8077
 -----------------------------------------------------------------
 DrvMan completing analytic gradient of the correlated energy
 Correlated dipole moment
            1
    1  -0.4107015
    2   0.6387714
    3  -0.0000001
 Energy read as -209.434839269
 Full Analytical Gradient: (in a.u., or Hartree/Bohr)
             1             2             3             4
    1    0.00000923   -0.00024950    0.00014708    0.00009319
    2   -0.00000838   -0.00024304    0.00021283    0.00003859
    3   -0.00000002   -0.00000001    0.00000002    0.00000001
 Gradient time:  CPU 0.24 s  wall 2.02 s
 ----------------------------------------------------------------
             Standard Nuclear Orientation (Angstroms)
    I     Atom           X                Y                Z
 ----------------------------------------------------------------
    1      N      -0.1687723852    -0.5718686505    -0.0000000000
    2      N      -1.1077231052     0.1813082553     0.0000000000
    3      H      -0.8210871474     1.1728608352     0.0000000000
    4      F       1.0839506200     0.1734513257    -0.0000000000
 ----------------------------------------------------------------
 Nuclear Repulsion Energy =    67.4148907705 hartrees
 There are       12 alpha and       12 beta electrons

                       Distance Matrix (Angstroms)
             N (  1)   N (  2)   H (  3)
   N (  2)  1.203704
   H (  3)  1.862685  1.032151
   F (  4)  1.457675  2.191688  2.151276

 Requested basis set is 6-311++G(d,p)
 There are 23 shells and 73 basis functions
 A cutoff of  1.0D-14 yielded    276 shell pairs
 There are      2806 function pairs (      3046 Cartesian)
 Smallest overlap matrix eigenvalue = 2.22E-04
 Guess MOs from SCF MO coefficient file

 -----------------------------------------------------------------------
  General SCF calculation program by
  Eric Jon Sundstrom, Paul Horn, Yuezhi Mao, Dmitri Zuev, Alec White,
  David Stuck, Shaama M.S., Shane Yost, Joonho Lee, David Small,
  Daniel Levine, Susi Lehtola, Hugh Burton, Evgeny Epifanovsky
 -----------------------------------------------------------------------
 Hartree-Fock
 using 4 threads for integral computing
 -------------------------------------------------------
 OpenMP Integral computing Module                
 Release: version 2.0, May 2017, Q-Chem Inc. Pleasanton 
 -------------------------------------------------------
 A restricted SCF calculation will be
 performed using DIIS
 SCF converges when DIIS error is below 1.0e-08
 ---------------------------------------
  Cycle       Energy         DIIS error
 ---------------------------------------
    1    -208.8613875095      2.21e-05  
    2    -208.8613878341      5.13e-06  
    3    -208.8613878594      2.86e-06  
    4    -208.8613878642      7.01e-07  
    5    -208.8613878650      1.56e-07  
    6    -208.8613878651      6.23e-08  
    7    -208.8613878651      2.66e-08  
    8    -208.8613878651      1.10e-08  
    9    -208.8613878651      3.21e-09  Convergence criterion met
 ---------------------------------------
 SCF time:   CPU 1.54s  wall 4.00s 
 SCF   energy in the final basis set =     -208.8613878651
 Total energy in the final basis set =     -208.8613878651


 ------------------------------------------------------------------------------

   CCMAN2: suite of methods based on coupled cluster
           and equation of motion theories.

   Components:
   * libvmm-1.3-trunk
     by Evgeny Epifanovsky, Ilya Kaliman.
   * libtensor-2.5-trunk
     by Evgeny Epifanovsky, Michael Wormit, Dmitry Zuev, Sam Manzer, 
        Ilya Kaliman.
   * libcc-2.5-trunk
     by Evgeny Epifanovsky, Arik Landau, Tomasz Kus, Kirill Khistyaev, 
        Dmitry Zuev, Prashant Manohar, Xintian Feng, Anna Krylov, 
        Matthew Goldey, Alec White, Thomas Jagau, Kaushik Nanda, 
        Anastasia Gunina, Alexander Kunitsa, Joonho Lee.

   CCMAN original authors:
   Anna I. Krylov, C. David Sherrill, Steven R. Gwaltney,
   Edward F. C. Byrd (2000)
   Sergey V. Levchenko, Lyudmila V. Slipchenko, Tao Wang,
   Ana-Maria C. Cristian (2003)
   Piotr A. Pieniazek, C. Melania Oana, Evgeny Epifanovsky (2007)
   Prashant Manohar (2009)

 ------------------------------------------------------------------------------


 Allocating and initializing 3808MB of RAM...
 Calculation will run on 4 cores.


 Alpha MOs, Restricted
 -- Occupied --                  
-26.319 -15.775 -15.684  -1.629  -1.415  -0.951  -0.791  -0.715
  1 A     2 A     3 A     4 A     5 A     6 A     7 A     8 A                  
 -0.703  -0.595  -0.560  -0.505
  9 A    10 A    11 A    12 A                                                  
 -- Virtual --                   
  0.046   0.075   0.140   0.155   0.161   0.166   0.210   0.229
 13 A    14 A    15 A    16 A    17 A    18 A    19 A    20 A                  
  0.238   0.245   0.289   0.317   0.356   0.386   0.408   0.528
 21 A    22 A    23 A    24 A    25 A    26 A    27 A    28 A                  
  0.631   0.699   0.863   0.912   0.930   0.982   1.006   1.110
 29 A    30 A    31 A    32 A    33 A    34 A    35 A    36 A                  
  1.204   1.400   1.467   1.480   1.553   1.629   1.764   1.912
 37 A    38 A    39 A    40 A    41 A    42 A    43 A    44 A                  
  2.045   2.152   2.155   2.259   2.553   2.645   2.666   2.831
 45 A    46 A    47 A    48 A    49 A    50 A    51 A    52 A                  
  3.046   3.055   3.308   3.393   4.030   4.066   4.203   4.223
 53 A    54 A    55 A    56 A    57 A    58 A    59 A    60 A                  
  4.278   4.285   4.378   4.385   4.824   5.050   5.565   6.913
 61 A    62 A    63 A    64 A    65 A    66 A    67 A    68 A                  
  6.957   7.095  36.575  37.132  68.753
 69 A    70 A    71 A    72 A    73 A                                          

 Beta MOs, Restricted
 -- Occupied --                  
-26.319 -15.775 -15.684  -1.629  -1.415  -0.951  -0.791  -0.715
  1 A     2 A     3 A     4 A     5 A     6 A     7 A     8 A                  
 -0.703  -0.595  -0.560  -0.505
  9 A    10 A    11 A    12 A                                                  
 -- Virtual --                   
  0.046   0.075   0.140   0.155   0.161   0.166   0.210   0.229
 13 A    14 A    15 A    16 A    17 A    18 A    19 A    20 A                  
  0.238   0.245   0.289   0.317   0.356   0.386   0.408   0.528
 21 A    22 A    23 A    24 A    25 A    26 A    27 A    28 A                  
  0.631   0.699   0.863   0.912   0.930   0.982   1.006   1.110
 29 A    30 A    31 A    32 A    33 A    34 A    35 A    36 A                  
  1.204   1.400   1.467   1.480   1.553   1.629   1.764   1.912
 37 A    38 A    39 A    40 A    41 A    42 A    43 A    44 A                  
  2.045   2.152   2.155   2.259   2.553   2.645   2.666   2.831
 45 A    46 A    47 A    48 A    49 A    50 A    51 A    52 A                  
  3.046   3.055   3.308   3.393   4.030   4.066   4.203   4.223
 53 A    54 A    55 A    56 A    57 A    58 A    59 A    60 A                  
  4.278   4.285   4.378   4.385   4.824   5.050   5.565   6.913
 61 A    62 A    63 A    64 A    65 A    66 A    67 A    68 A                  
  6.957   7.095  36.575  37.132  68.753
 69 A    70 A    71 A    72 A    73 A                                          

 Occupation and symmetry of molecular orbitals

 Point group: C1 (1 irreducible representation).

                           A     All 
 -------------------------------------
 All molecular orbitals:
  - Alpha                  73    73  
  - Beta                   73    73  
 -------------------------------------
 Alpha orbitals:
  - Frozen occupied        3     3   
  - Active occupied        9     9   
  - Active virtual         61    61  
  - Frozen virtual         0     0   
 -------------------------------------
 Beta orbitals:
  - Frozen occupied        3     3   
  - Active occupied        9     9   
  - Active virtual         61    61  
  - Frozen virtual         0     0   
 -------------------------------------

 Import integrals:   CPU 0.00 s  wall 0.00 s

 Import integrals:   CPU 3.84 s  wall 11.25 s

 MP2 amplitudes:   CPU 0.02 s  wall 0.18 s

Running a double precision version
           CCSD T amplitudes will be solved using DIIS.

           Start     Size      MaxIter   EConv     TConv     
           3         7         100       1.00e-07  1.00e-05  
 ------------------------------------------------------------------------------
           Energy (a.u.)   Ediff      Tdiff       Comment
 ------------------------------------------------------------------------------
          -209.42749740                           
     1    -209.41027469   1.72e-02   6.40e-01     
     2    -209.43304530   2.28e-02   8.80e-02     
     3    -209.43106487   1.98e-03   4.21e-02     
     4    -209.43369667   2.63e-03   1.68e-02     Switched to DIIS steps.
     5    -209.43470685   1.01e-03   1.13e-02     
     6    -209.43481340   1.07e-04   2.73e-03     
     7    -209.43482687   1.35e-05   1.24e-03     
     8    -209.43483350   6.62e-06   4.87e-04     
     9    -209.43483878   5.28e-06   3.00e-04     
    10    -209.43483930   5.15e-07   6.51e-05     
    11    -209.43483932   1.98e-08   2.29e-05     
    12    -209.43483939   7.10e-08   1.14e-05     
    13    -209.43483930   8.48e-08   2.86e-06     
 ------------------------------------------------------------------------------
          -209.43483930                           CCSD T converged.

End of double precision
 SCF energy                 = -208.86138787
 MP2 energy                 = -209.42749740
 CCSD correlation energy     =   -0.57345144
 CCSD total energy           = -209.43483930

 CCSD  T1^2 = 0.0136  T2^2 = 0.1776  Leading amplitudes:

 Amplitude    Orbitals with energies
 -0.0228       11 (A) A                  ->    14 (A) A                   
              -0.5602                          0.0751                     
 -0.0228       11 (A) B                  ->    14 (A) B                   
              -0.5602                          0.0751                     
 -0.0224       9 (A) A                   ->    14 (A) A                   
              -0.7027                          0.0751                     
 -0.0224       9 (A) B                   ->    14 (A) B                   
              -0.7027                          0.0751                     

 Amplitude    Orbitals with energies
 -0.0922       11 (A) A      11 (A) B    ->    14 (A) A      14 (A) B     
              -0.5602       -0.5602            0.0751        0.0751       
  0.0922       11 (A) A      11 (A) B    ->    14 (A) B      14 (A) A     
              -0.5602       -0.5602            0.0751        0.0751       
  0.0922       11 (A) B      11 (A) A    ->    14 (A) A      14 (A) B     
              -0.5602       -0.5602            0.0751        0.0751       
 -0.0922       11 (A) B      11 (A) A    ->    14 (A) B      14 (A) A     
              -0.5602       -0.5602            0.0751        0.0751       

 Computing CCSD intemediates for later calculations in double precision
 Finished.

Running a double precision version
           CCSD Lambda amplitudes will be solved using DIIS.
           Start     Size      MaxIter   EConv     LConv     
           3         7         100       1.00e-07  1.00e-05  
 ------------------------------------------------------------------------------
            Enorm      Ldiff       Comment
 ------------------------------------------------------------------------------
     1     4.88e-02   3.06e-02     
     2     1.65e-02   7.00e-03     
     3     7.04e-03   7.69e-04     
     4     3.71e-03   1.34e-03     Switched to DIIS steps.
     5     1.29e-03   7.81e-04     
     6     6.80e-04   2.11e-04     
     7     2.40e-04   7.58e-05     
     8     9.83e-05   4.62e-06     
     9     2.45e-05   6.60e-06     
    10     1.01e-05   1.11e-06     
    11     4.26e-06   2.15e-07     
    12     1.71e-06   8.93e-08     
    13     7.92e-07   5.84e-08     
    14     3.37e-07   1.75e-08     
    15     1.46e-07   2.08e-09     
    16     7.28e-08   7.79e-09     
 ------------------------------------------------------------------------------
                                   CCSD Lambda converged.

 Computing density matrices in double precision...
           Orbital response amplitudes will be solved using DIIS.
           Start     Size      MaxIter   EConv     LConv     
           3         7         100       1.00e-06  1.00e-06  
 ------------------------------------------------------------------------------
            Enorm      Ldiff       Comment
 ------------------------------------------------------------------------------
     1     8.38e-02   4.31e-03     
     2     7.65e-02   9.47e-03     
     3     9.46e-02   2.62e-02     
     4     1.18e-02   3.90e-02     Switched to DIIS steps.
     5     2.52e-03   1.50e-03     
     6     1.24e-03   6.22e-04     
     7     2.90e-04   1.93e-05     
     8     3.59e-05   5.18e-05     
     9     7.23e-06   2.57e-06     
    10     3.01e-06   1.31e-06     
    11     5.83e-07   1.08e-07     
 ------------------------------------------------------------------------------
                                   Orbital response converged.

 Computing density matrices... Done.
 CCSD calculation:   CPU 117.44 s  wall 34.08 s

Current path: /canmo/ccsd/grad/
/g1_bb_aa
/g1_bb_bb
/g1_o1o1
/g1_o1o2
/g1_o1v1
/g1_o2v1
/g1_v1v1
/g1p_bb_aa
/g1p_bb_bb
/g1s_bb_aa
/g1s_bb_bb
/g2_o1o1o1o1
/g2_o1o1o1v1
/g2_o1o1v1v1
/g2_o1v1o1v1
/g2_o1v1v1v1
/g2_v1v1v1v1
/w_bb_aa
/w_bb_bb
 Transferring MO TPDM to AO TPDM
 Transferring g2_o1o1o1o1
 Transferring g2_o1o1o1v1
 Transferring g2_o1o1v1v1
 Transferring g2_o1v1o1v1
 Transferring g2_o1v1v1v1
 Transferring g2_v1v1v1v1
 Adding separable TPDM
 Computing TPDM gradient
 --------------------------------------------------------
 2e gradient
  Atom          X               Y               Z
 --------------------------------------------------------
    1         -3.624423       11.507538       -0.000000  
    2         13.542504       -4.437155        0.000000  
    3         -0.006185       -3.800370       -0.000000  
    4         -9.911896       -3.270013        0.000000  
 --------------------------------------------------------
 --------------------------------------------------------
 Final gradient
  Atom          X               Y               Z
 --------------------------------------------------------
    1         -3.624423       11.507538       -0.000000  
    2         13.542504       -4.437155        0.000000  
    3         -0.006185       -3.800370       -0.000000  
    4         -9.911896       -3.270013        0.000000  
 --------------------------------------------------------
 Analytic gradient from two-electron contribution:   CPU 58.95 s  wall 37.25 s

 Total ccman2 time:   CPU 181.89 s  wall 92.15 s


 --------------------------------------------------------------

                    Orbital Energies (a.u.)
 --------------------------------------------------------------

 Alpha MOs
 -- Occupied --
-26.319 -15.775 -15.684  -1.629  -1.415  -0.951  -0.791  -0.715
 -0.703  -0.595  -0.560  -0.505
 -- Virtual --
  0.046   0.075   0.140   0.155   0.161   0.166   0.210   0.229
  0.238   0.245   0.289   0.317   0.356   0.386   0.408   0.528
  0.631   0.699   0.863   0.912   0.930   0.982   1.006   1.110
  1.204   1.400   1.467   1.480   1.553   1.629   1.764   1.912
  2.045   2.152   2.155   2.259   2.553   2.645   2.666   2.831
  3.046   3.055   3.308   3.393   4.030   4.066   4.203   4.223
  4.278   4.285   4.378   4.385   4.824   5.050   5.565   6.913
  6.957   7.095  36.575  37.132  68.753
 --------------------------------------------------------------

          Ground-State Mulliken Net Atomic Charges

     Atom                 Charge (a.u.)
  ----------------------------------------
      1 N                     0.040096
      2 N                    -0.089918
      3 H                     0.217254
      4 F                    -0.167433
  ----------------------------------------
  Sum of atomic charges =    -0.000000

 -----------------------------------------------------------------
                    Cartesian Multipole Moments
 -----------------------------------------------------------------
    Charge (ESU x 10^10)
                -0.0000
    Dipole Moment (Debye)
         X      -1.0465      Y       1.6249      Z      -0.0000
       Tot       1.9327
    Quadrupole Moments (Debye-Ang)
        XX     -19.7565     XY      -1.6215     YY     -15.3273
        XZ       0.0000     YZ       0.0000     ZZ     -16.0485
    Octopole Moments (Debye-Ang^2)
       XXX       8.5972    XXY       1.5066    XYY       0.0854
       YYY       5.8012    XXZ      -0.0000    XYZ      -0.0000
       YYZ      -0.0000    XZZ       1.7490    YZZ       0.6296
       ZZZ      -0.0000
    Hexadecapole Moments (Debye-Ang^3)
      XXXX    -104.9942   XXXY      -0.4961   XXYY     -19.1840
      XYYY      -2.1372   YYYY     -29.9659   XXXZ       0.0000
      XXYZ       0.0000   XYYZ      -0.0000   YYYZ       0.0000
      XXZZ     -18.2517   XYZZ      -0.1350   YYZZ      -7.3889
      XZZZ       0.0000   YZZZ       0.0000   ZZZZ     -12.8069
 -----------------------------------------------------------------
 DrvMan completing analytic gradient of the correlated energy
 Correlated dipole moment
            1
    1  -0.4117151
    2   0.6392709
    3  -0.0000000
 Energy read as -209.434839303
 Full Analytical Gradient: (in a.u., or Hartree/Bohr)
             1             2             3             4
    1    0.00005033    0.00001617   -0.00012811    0.00006160
    2   -0.00019510    0.00027816   -0.00010489    0.00002182
    3   -0.00000000   -0.00000000    0.00000000    0.00000000
 Gradient time:  CPU 0.23 s  wall 1.65 s
 ----------------------------------------------------------------
             Standard Nuclear Orientation (Angstroms)
    I     Atom           X                Y                Z
 ----------------------------------------------------------------
    1      N      -0.1687723852    -0.5718686505    -0.0000000000
    2      N      -1.1077231052     0.1813082553     0.0000000000
    3      H      -0.8200871474     1.1738608352     0.0000000000
    4      F       1.0839506200     0.1734513257    -0.0000000000
 ----------------------------------------------------------------
 Nuclear Repulsion Energy =    67.4103957020 hartrees
 There are       12 alpha and       12 beta electrons

                       Distance Matrix (Angstroms)
             N (  1)   N (  2)   H (  3)
   N (  2)  1.203704
   H (  3)  1.863272  1.033390
   F (  4)  1.457675  2.191688  2.150855

 Requested basis set is 6-311++G(d,p)
 There are 23 shells and 73 basis functions
 A cutoff of  1.0D-14 yielded    276 shell pairs
 There are      2806 function pairs (      3046 Cartesian)
 Smallest overlap matrix eigenvalue = 2.22E-04
 Guess MOs from SCF MO coefficient file

 -----------------------------------------------------------------------
  General SCF calculation program by
  Eric Jon Sundstrom, Paul Horn, Yuezhi Mao, Dmitri Zuev, Alec White,
  David Stuck, Shaama M.S., Shane Yost, Joonho Lee, David Small,
  Daniel Levine, Susi Lehtola, Hugh Burton, Evgeny Epifanovsky
 -----------------------------------------------------------------------
 Hartree-Fock
 using 4 threads for integral computing
 -------------------------------------------------------
 OpenMP Integral computing Module                
 Release: version 2.0, May 2017, Q-Chem Inc. Pleasanton 
 -------------------------------------------------------
 A restricted SCF calculation will be
 performed using DIIS
 SCF converges when DIIS error is below 1.0e-08
 ---------------------------------------
  Cycle       Energy         DIIS error
 ---------------------------------------
    1    -208.8613529849      2.67e-05  
    2    -208.8613533729      6.96e-06  
    3    -208.8613534004      4.58e-06  
    4    -208.8613534125      8.31e-07  
    5    -208.8613534135      2.45e-07  
    6    -208.8613534137      8.53e-08  
    7    -208.8613534137      3.52e-08  
    8    -208.8613534137      1.60e-08  
    9    -208.8613534137      4.21e-09  Convergence criterion met
 ---------------------------------------
 SCF time:   CPU 1.51s  wall 3.00s 
 SCF   energy in the final basis set =     -208.8613534137
 Total energy in the final basis set =     -208.8613534137


 ------------------------------------------------------------------------------

   CCMAN2: suite of methods based on coupled cluster
           and equation of motion theories.

   Components:
   * libvmm-1.3-trunk
     by Evgeny Epifanovsky, Ilya Kaliman.
   * libtensor-2.5-trunk
     by Evgeny Epifanovsky, Michael Wormit, Dmitry Zuev, Sam Manzer, 
        Ilya Kaliman.
   * libcc-2.5-trunk
     by Evgeny Epifanovsky, Arik Landau, Tomasz Kus, Kirill Khistyaev, 
        Dmitry Zuev, Prashant Manohar, Xintian Feng, Anna Krylov, 
        Matthew Goldey, Alec White, Thomas Jagau, Kaushik Nanda, 
        Anastasia Gunina, Alexander Kunitsa, Joonho Lee.

   CCMAN original authors:
   Anna I. Krylov, C. David Sherrill, Steven R. Gwaltney,
   Edward F. C. Byrd (2000)
   Sergey V. Levchenko, Lyudmila V. Slipchenko, Tao Wang,
   Ana-Maria C. Cristian (2003)
   Piotr A. Pieniazek, C. Melania Oana, Evgeny Epifanovsky (2007)
   Prashant Manohar (2009)

 ------------------------------------------------------------------------------


 Allocating and initializing 3808MB of RAM...
 Calculation will run on 4 cores.


 Alpha MOs, Restricted
 -- Occupied --                  
-26.319 -15.774 -15.684  -1.629  -1.414  -0.950  -0.791  -0.715
  1 A     2 A     3 A     4 A     5 A     6 A     7 A     8 A                  
 -0.703  -0.595  -0.560  -0.505
  9 A    10 A    11 A    12 A                                                  
 -- Virtual --                   
  0.046   0.075   0.140   0.155   0.161   0.166   0.210   0.229
 13 A    14 A    15 A    16 A    17 A    18 A    19 A    20 A                  
  0.238   0.245   0.289   0.317   0.356   0.386   0.408   0.528
 21 A    22 A    23 A    24 A    25 A    26 A    27 A    28 A                  
  0.631   0.698   0.863   0.912   0.931   0.982   1.006   1.110
 29 A    30 A    31 A    32 A    33 A    34 A    35 A    36 A                  
  1.204   1.400   1.467   1.480   1.553   1.629   1.764   1.911
 37 A    38 A    39 A    40 A    41 A    42 A    43 A    44 A                  
  2.044   2.152   2.155   2.258   2.553   2.644   2.666   2.831
 45 A    46 A    47 A    48 A    49 A    50 A    51 A    52 A                  
  3.046   3.055   3.307   3.393   4.030   4.066   4.203   4.223
 53 A    54 A    55 A    56 A    57 A    58 A    59 A    60 A                  
  4.278   4.285   4.378   4.385   4.824   5.050   5.564   6.913
 61 A    62 A    63 A    64 A    65 A    66 A    67 A    68 A                  
  6.957   7.095  36.574  37.131  68.753
 69 A    70 A    71 A    72 A    73 A                                          

 Beta MOs, Restricted
 -- Occupied --                  
-26.319 -15.774 -15.684  -1.629  -1.414  -0.950  -0.791  -0.715
  1 A     2 A     3 A     4 A     5 A     6 A     7 A     8 A                  
 -0.703  -0.595  -0.560  -0.505
  9 A    10 A    11 A    12 A                                                  
 -- Virtual --                   
  0.046   0.075   0.140   0.155   0.161   0.166   0.210   0.229
 13 A    14 A    15 A    16 A    17 A    18 A    19 A    20 A                  
  0.238   0.245   0.289   0.317   0.356   0.386   0.408   0.528
 21 A    22 A    23 A    24 A    25 A    26 A    27 A    28 A                  
  0.631   0.698   0.863   0.912   0.931   0.982   1.006   1.110
 29 A    30 A    31 A    32 A    33 A    34 A    35 A    36 A                  
  1.204   1.400   1.467   1.480   1.553   1.629   1.764   1.911
 37 A    38 A    39 A    40 A    41 A    42 A    43 A    44 A                  
  2.044   2.152   2.155   2.258   2.553   2.644   2.666   2.831
 45 A    46 A    47 A    48 A    49 A    50 A    51 A    52 A                  
  3.046   3.055   3.307   3.393   4.030   4.066   4.203   4.223
 53 A    54 A    55 A    56 A    57 A    58 A    59 A    60 A                  
  4.278   4.285   4.378   4.385   4.824   5.050   5.564   6.913
 61 A    62 A    63 A    64 A    65 A    66 A    67 A    68 A                  
  6.957   7.095  36.574  37.131  68.753
 69 A    70 A    71 A    72 A    73 A                                          

 Occupation and symmetry of molecular orbitals

 Point group: C1 (1 irreducible representation).

                           A     All 
 -------------------------------------
 All molecular orbitals:
  - Alpha                  73    73  
  - Beta                   73    73  
 -------------------------------------
 Alpha orbitals:
  - Frozen occupied        3     3   
  - Active occupied        9     9   
  - Active virtual         61    61  
  - Frozen virtual         0     0   
 -------------------------------------
 Beta orbitals:
  - Frozen occupied        3     3   
  - Active occupied        9     9   
  - Active virtual         61    61  
  - Frozen virtual         0     0   
 -------------------------------------

 Import integrals:   CPU 0.00 s  wall 0.00 s

 Import integrals:   CPU 3.83 s  wall 18.33 s

 MP2 amplitudes:   CPU 0.03 s  wall 0.29 s

Running a double precision version
           CCSD T amplitudes will be solved using DIIS.

           Start     Size      MaxIter   EConv     TConv     
           3         7         100       1.00e-07  1.00e-05  
 ------------------------------------------------------------------------------
           Energy (a.u.)   Ediff      Tdiff       Comment
 ------------------------------------------------------------------------------
          -209.42749897                           
     1    -209.41026826   1.72e-02   6.41e-01     
     2    -209.43304376   2.28e-02   8.81e-02     
     3    -209.43106328   1.98e-03   4.21e-02     
     4    -209.43369572   2.63e-03   1.68e-02     Switched to DIIS steps.
     5    -209.43470621   1.01e-03   1.13e-02     
     6    -209.43481276   1.07e-04   2.73e-03     
     7    -209.43482622   1.35e-05   1.24e-03     
     8    -209.43483283   6.62e-06   4.87e-04     
     9    -209.43483811   5.28e-06   3.00e-04     
    10    -209.43483862   5.15e-07   6.52e-05     
    11    -209.43483864   1.95e-08   2.30e-05     
    12    -209.43483872   7.12e-08   1.14e-05     
    13    -209.43483863   8.50e-08   2.87e-06     
 ------------------------------------------------------------------------------
          -209.43483863                           CCSD T converged.

End of double precision
 SCF energy                 = -208.86135341
 MP2 energy                 = -209.42749897
 CCSD correlation energy     =   -0.57348522
 CCSD total energy           = -209.43483863

 CCSD  T1^2 = 0.0136  T2^2 = 0.1776  Leading amplitudes:

 Amplitude    Orbitals with energies
  0.0228       11 (A) A                  ->    14 (A) A                   
              -0.5602                          0.0751                     
  0.0228       11 (A) B                  ->    14 (A) B                   
              -0.5602                          0.0751                     
 -0.0224       9 (A) A                   ->    14 (A) A                   
              -0.7027                          0.0751                     
 -0.0224       9 (A) B                   ->    14 (A) B                   
              -0.7027                          0.0751                     

 Amplitude    Orbitals with energies
 -0.0922       11 (A) A      11 (A) B    ->    14 (A) A      14 (A) B     
              -0.5602       -0.5602            0.0751        0.0751       
  0.0922       11 (A) A      11 (A) B    ->    14 (A) B      14 (A) A     
              -0.5602       -0.5602            0.0751        0.0751       
  0.0922       11 (A) B      11 (A) A    ->    14 (A) A      14 (A) B     
              -0.5602       -0.5602            0.0751        0.0751       
 -0.0922       11 (A) B      11 (A) A    ->    14 (A) B      14 (A) A     
              -0.5602       -0.5602            0.0751        0.0751       

 Computing CCSD intemediates for later calculations in double precision
 Finished.

Running a double precision version
           CCSD Lambda amplitudes will be solved using DIIS.
           Start     Size      MaxIter   EConv     LConv     
           3         7         100       1.00e-07  1.00e-05  
 ------------------------------------------------------------------------------
            Enorm      Ldiff       Comment
 ------------------------------------------------------------------------------
     1     4.88e-02   3.06e-02     
     2     1.65e-02   7.00e-03     
     3     7.04e-03   7.70e-04     
     4     3.71e-03   1.34e-03     Switched to DIIS steps.
     5     1.29e-03   7.81e-04     
     6     6.80e-04   2.11e-04     
     7     2.40e-04   7.57e-05     
     8     9.84e-05   4.60e-06     
     9     2.45e-05   6.61e-06     
    10     1.01e-05   1.12e-06     
    11     4.27e-06   2.16e-07     
    12     1.71e-06   8.96e-08     
    13     7.94e-07   5.87e-08     
    14     3.38e-07   1.76e-08     
    15     1.46e-07   2.09e-09     
    16     7.30e-08   7.83e-09     
 ------------------------------------------------------------------------------
                                   CCSD Lambda converged.

 Computing density matrices in double precision...
           Orbital response amplitudes will be solved using DIIS.
           Start     Size      MaxIter   EConv     LConv     
           3         7         100       1.00e-06  1.00e-06  
 ------------------------------------------------------------------------------
            Enorm      Ldiff       Comment
 ------------------------------------------------------------------------------
     1     8.39e-02   4.31e-03     
     2     7.64e-02   9.49e-03     
     3     9.45e-02   2.62e-02     
     4     1.18e-02   3.90e-02     Switched to DIIS steps.
     5     2.52e-03   1.49e-03     
     6     1.24e-03   6.22e-04     
     7     2.90e-04   1.89e-05     
     8     3.59e-05   5.18e-05     
     9     7.23e-06   2.57e-06     
    10     3.01e-06   1.31e-06     
    11     5.82e-07   1.08e-07     
 ------------------------------------------------------------------------------
                                   Orbital response converged.

 Computing density matrices... Done.
 CCSD calculation:   CPU 117.65 s  wall 33.81 s

Current path: /canmo/ccsd/grad/
/g1_bb_aa
/g1_bb_bb
/g1_o1o1
/g1_o1o2
/g1_o1v1
/g1_o2v1
/g1_v1v1
/g1p_bb_aa
/g1p_bb_bb
/g1s_bb_aa
/g1s_bb_bb
/g2_o1o1o1o1
/g2_o1o1o1v1
/g2_o1o1v1v1
/g2_o1v1o1v1
/g2_o1v1v1v1
/g2_v1v1v1v1
/w_bb_aa
/w_bb_bb
 Transferring MO TPDM to AO TPDM
 Transferring g2_o1o1o1o1
 Transferring g2_o1o1o1v1
 Transferring g2_o1o1v1v1
 Transferring g2_o1v1o1v1
 Transferring g2_o1v1v1v1
 Transferring g2_v1v1v1v1
 Adding separable TPDM
 Computing TPDM gradient
 --------------------------------------------------------
 2e gradient
  Atom          X               Y               Z
 --------------------------------------------------------
    1         -3.623320       11.507157       -0.000000  
    2         13.544567       -4.439440        0.000000  
    3         -0.009484       -3.797540       -0.000000  
    4         -9.911762       -3.270177       -0.000000  
 --------------------------------------------------------
 --------------------------------------------------------
 Final gradient
  Atom          X               Y               Z
 --------------------------------------------------------
    1         -3.623320       11.507157       -0.000000  
    2         13.544567       -4.439440        0.000000  
    3         -0.009484       -3.797540       -0.000000  
    4         -9.911762       -3.270177       -0.000000  
 --------------------------------------------------------
 Analytic gradient from two-electron contribution:   CPU 58.81 s  wall 41.61 s

 Total ccman2 time:   CPU 181.99 s  wall 102.23 s


 --------------------------------------------------------------

                    Orbital Energies (a.u.)
 --------------------------------------------------------------

 Alpha MOs
 -- Occupied --
-26.319 -15.774 -15.684  -1.629  -1.414  -0.950  -0.791  -0.715
 -0.703  -0.595  -0.560  -0.505
 -- Virtual --
  0.046   0.075   0.140   0.155   0.161   0.166   0.210   0.229
  0.238   0.245   0.289   0.317   0.356   0.386   0.408   0.528
  0.631   0.698   0.863   0.912   0.931   0.982   1.006   1.110
  1.204   1.400   1.467   1.480   1.553   1.629   1.764   1.911
  2.044   2.152   2.155   2.258   2.553   2.644   2.666   2.831
  3.046   3.055   3.307   3.393   4.030   4.066   4.203   4.223
  4.278   4.285   4.378   4.385   4.824   5.050   5.564   6.913
  6.957   7.095  36.574  37.131  68.753
 --------------------------------------------------------------

          Ground-State Mulliken Net Atomic Charges

     Atom                 Charge (a.u.)
  ----------------------------------------
      1 N                     0.039898
      2 N                    -0.089674
      3 H                     0.217143
      4 F                    -0.167367
  ----------------------------------------
  Sum of atomic charges =    -0.000000

 -----------------------------------------------------------------
                    Cartesian Multipole Moments
 -----------------------------------------------------------------
    Charge (ESU x 10^10)
                -0.0000
    Dipole Moment (Debye)
         X      -1.0453      Y       1.6249      Z      -0.0000
       Tot       1.9321
    Quadrupole Moments (Debye-Ang)
        XX     -19.7585     XY      -1.6192     YY     -15.3263
        XZ       0.0000     YZ       0.0000     ZZ     -16.0499
    Octopole Moments (Debye-Ang^2)
       XXX       8.5989    XXY       1.5008    XYY       0.0866
       YYY       5.8011    XXZ      -0.0000    XYZ       0.0000
       YYZ       0.0000    XZZ       1.7495    YZZ       0.6276
       ZZZ      -0.0000
    Hexadecapole Moments (Debye-Ang^3)
      XXXX    -104.9918   XXXY      -0.4876   XXYY     -19.1896
      XYYY      -2.1355   YYYY     -29.9735   XXXZ       0.0000
      XXYZ       0.0000   XYYZ      -0.0000   YYYZ       0.0000
      XXZZ     -18.2518   XYZZ      -0.1339   YYZZ      -7.3924
      XZZZ       0.0000   YZZZ       0.0000   ZZZZ     -12.8089
 -----------------------------------------------------------------
 DrvMan completing analytic gradient of the correlated energy
 Correlated dipole moment
            1
    1  -0.4112373
    2   0.6392942
    3  -0.0000000
 Energy read as -209.434838631
 Full Analytical Gradient: (in a.u., or Hartree/Bohr)
             1             2             3             4
    1    0.00003345   -0.00026579    0.00016739    0.00006495
    2   -0.00018101   -0.00063717    0.00077876    0.00003942
    3   -0.00000000   -0.00000000    0.00000000    0.00000000
 Gradient time:  CPU 0.23 s  wall 2.08 s
 ----------------------------------------------------------------
             Standard Nuclear Orientation (Angstroms)
    I     Atom           X                Y                Z
 ----------------------------------------------------------------
    1      N      -0.1687723852    -0.5718686505    -0.0000000000
    2      N      -1.1077231052     0.1813082553     0.0000000000
    3      H      -0.8200871474     1.1718608352     0.0000000000
    4      F       1.0839506200     0.1734513257    -0.0000000000
 ----------------------------------------------------------------
 Nuclear Repulsion Energy =    67.4200294024 hartrees
 There are       12 alpha and       12 beta electrons

                       Distance Matrix (Angstroms)
             N (  1)   N (  2)   H (  3)
   N (  2)  1.203704
   H (  3)  1.861398  1.031469
   F (  4)  1.457675  2.191688  2.149926

 Requested basis set is 6-311++G(d,p)
 There are 23 shells and 73 basis functions
 A cutoff of  1.0D-14 yielded    276 shell pairs
 There are      2806 function pairs (      3046 Cartesian)
 Smallest overlap matrix eigenvalue = 2.22E-04
 Guess MOs from SCF MO coefficient file

 -----------------------------------------------------------------------
  General SCF calculation program by
  Eric Jon Sundstrom, Paul Horn, Yuezhi Mao, Dmitri Zuev, Alec White,
  David Stuck, Shaama M.S., Shane Yost, Joonho Lee, David Small,
  Daniel Levine, Susi Lehtola, Hugh Burton, Evgeny Epifanovsky
 -----------------------------------------------------------------------
 Hartree-Fock
 using 4 threads for integral computing
 -------------------------------------------------------
 OpenMP Integral computing Module                
 Release: version 2.0, May 2017, Q-Chem Inc. Pleasanton 
 -------------------------------------------------------
 A restricted SCF calculation will be
 performed using DIIS
 SCF converges when DIIS error is below 1.0e-08
 ---------------------------------------
  Cycle       Energy         DIIS error
 ---------------------------------------
    1    -208.8614078690      4.02e-05  
    2    -208.8614087236      1.06e-05  
    3    -208.8614087799      6.76e-06  
    4    -208.8614088057      1.22e-06  
    5    -208.8614088078      3.58e-07  
    6    -208.8614088080      1.28e-07  
    7    -208.8614088080      5.56e-08  
    8    -208.8614088080      2.64e-08  
    9    -208.8614088080      6.83e-09  Convergence criterion met
 ---------------------------------------
 SCF time:   CPU 1.51s  wall 2.00s 
 SCF   energy in the final basis set =     -208.8614088080
 Total energy in the final basis set =     -208.8614088080


 ------------------------------------------------------------------------------

   CCMAN2: suite of methods based on coupled cluster
           and equation of motion theories.

   Components:
   * libvmm-1.3-trunk
     by Evgeny Epifanovsky, Ilya Kaliman.
   * libtensor-2.5-trunk
     by Evgeny Epifanovsky, Michael Wormit, Dmitry Zuev, Sam Manzer, 
        Ilya Kaliman.
   * libcc-2.5-trunk
     by Evgeny Epifanovsky, Arik Landau, Tomasz Kus, Kirill Khistyaev, 
        Dmitry Zuev, Prashant Manohar, Xintian Feng, Anna Krylov, 
        Matthew Goldey, Alec White, Thomas Jagau, Kaushik Nanda, 
        Anastasia Gunina, Alexander Kunitsa, Joonho Lee.

   CCMAN original authors:
   Anna I. Krylov, C. David Sherrill, Steven R. Gwaltney,
   Edward F. C. Byrd (2000)
   Sergey V. Levchenko, Lyudmila V. Slipchenko, Tao Wang,
   Ana-Maria C. Cristian (2003)
   Piotr A. Pieniazek, C. Melania Oana, Evgeny Epifanovsky (2007)
   Prashant Manohar (2009)

 ------------------------------------------------------------------------------


 Allocating and initializing 3808MB of RAM...
 Calculation will run on 4 cores.


 Alpha MOs, Restricted
 -- Occupied --                  
-26.319 -15.775 -15.684  -1.629  -1.415  -0.951  -0.791  -0.715
  1 A     2 A     3 A     4 A     5 A     6 A     7 A     8 A                  
 -0.703  -0.595  -0.560  -0.505
  9 A    10 A    11 A    12 A                                                  
 -- Virtual --                   
  0.046   0.075   0.140   0.155   0.161   0.166   0.210   0.229
 13 A    14 A    15 A    16 A    17 A    18 A    19 A    20 A                  
  0.238   0.245   0.289   0.317   0.356   0.386   0.408   0.528
 21 A    22 A    23 A    24 A    25 A    26 A    27 A    28 A                  
  0.631   0.699   0.864   0.912   0.930   0.982   1.006   1.110
 29 A    30 A    31 A    32 A    33 A    34 A    35 A    36 A                  
  1.204   1.400   1.467   1.479   1.553   1.629   1.764   1.911
 37 A    38 A    39 A    40 A    41 A    42 A    43 A    44 A                  
  2.046   2.153   2.155   2.259   2.553   2.645   2.666   2.831
 45 A    46 A    47 A    48 A    49 A    50 A    51 A    52 A                  
  3.046   3.055   3.308   3.394   4.030   4.066   4.203   4.223
 53 A    54 A    55 A    56 A    57 A    58 A    59 A    60 A                  
  4.278   4.285   4.378   4.385   4.825   5.050   5.566   6.913
 61 A    62 A    63 A    64 A    65 A    66 A    67 A    68 A                  
  6.957   7.095  36.575  37.132  68.753
 69 A    70 A    71 A    72 A    73 A                                          

 Beta MOs, Restricted
 -- Occupied --                  
-26.319 -15.775 -15.684  -1.629  -1.415  -0.951  -0.791  -0.715
  1 A     2 A     3 A     4 A     5 A     6 A     7 A     8 A                  
 -0.703  -0.595  -0.560  -0.505
  9 A    10 A    11 A    12 A                                                  
 -- Virtual --                   
  0.046   0.075   0.140   0.155   0.161   0.166   0.210   0.229
 13 A    14 A    15 A    16 A    17 A    18 A    19 A    20 A                  
  0.238   0.245   0.289   0.317   0.356   0.386   0.408   0.528
 21 A    22 A    23 A    24 A    25 A    26 A    27 A    28 A                  
  0.631   0.699   0.864   0.912   0.930   0.982   1.006   1.110
 29 A    30 A    31 A    32 A    33 A    34 A    35 A    36 A                  
  1.204   1.400   1.467   1.479   1.553   1.629   1.764   1.911
 37 A    38 A    39 A    40 A    41 A    42 A    43 A    44 A                  
  2.046   2.153   2.155   2.259   2.553   2.645   2.666   2.831
 45 A    46 A    47 A    48 A    49 A    50 A    51 A    52 A                  
  3.046   3.055   3.308   3.394   4.030   4.066   4.203   4.223
 53 A    54 A    55 A    56 A    57 A    58 A    59 A    60 A                  
  4.278   4.285   4.378   4.385   4.825   5.050   5.566   6.913
 61 A    62 A    63 A    64 A    65 A    66 A    67 A    68 A                  
  6.957   7.095  36.575  37.132  68.753
 69 A    70 A    71 A    72 A    73 A                                          

 Occupation and symmetry of molecular orbitals

 Point group: C1 (1 irreducible representation).

                           A     All 
 -------------------------------------
 All molecular orbitals:
  - Alpha                  73    73  
  - Beta                   73    73  
 -------------------------------------
 Alpha orbitals:
  - Frozen occupied        3     3   
  - Active occupied        9     9   
  - Active virtual         61    61  
  - Frozen virtual         0     0   
 -------------------------------------
 Beta orbitals:
  - Frozen occupied        3     3   
  - Active occupied        9     9   
  - Active virtual         61    61  
  - Frozen virtual         0     0   
 -------------------------------------

 Import integrals:   CPU 0.00 s  wall 0.00 s

 Import integrals:   CPU 3.71 s  wall 9.49 s

 MP2 amplitudes:   CPU 0.02 s  wall 0.53 s

Running a double precision version
           CCSD T amplitudes will be solved using DIIS.

           Start     Size      MaxIter   EConv     TConv     
           3         7         100       1.00e-07  1.00e-05  
 ------------------------------------------------------------------------------
           Energy (a.u.)   Ediff      Tdiff       Comment
 ------------------------------------------------------------------------------
          -209.42749414                           
     1    -209.41028000   1.72e-02   6.40e-01     
     2    -209.43304525   2.28e-02   8.80e-02     
     3    -209.43106583   1.98e-03   4.21e-02     
     4    -209.43369674   2.63e-03   1.68e-02     Switched to DIIS steps.
     5    -209.43470648   1.01e-03   1.13e-02     
     6    -209.43481295   1.06e-04   2.73e-03     
     7    -209.43482641   1.35e-05   1.24e-03     
     8    -209.43483303   6.62e-06   4.87e-04     
     9    -209.43483831   5.28e-06   3.00e-04     
    10    -209.43483882   5.14e-07   6.51e-05     
    11    -209.43483884   1.96e-08   2.29e-05     
    12    -209.43483892   7.09e-08   1.14e-05     
    13    -209.43483883   8.47e-08   2.86e-06     
 ------------------------------------------------------------------------------
          -209.43483883                           CCSD T converged.

End of double precision
 SCF energy                 = -208.86140881
 MP2 energy                 = -209.42749414
 CCSD correlation energy     =   -0.57343002
 CCSD total energy           = -209.43483883

 CCSD  T1^2 = 0.0136  T2^2 = 0.1776  Leading amplitudes:

 Amplitude    Orbitals with energies
 -0.0228       11 (A) A                  ->    14 (A) A                   
              -0.5602                          0.0751                     
 -0.0228       11 (A) B                  ->    14 (A) B                   
              -0.5602                          0.0751                     
  0.0224       9 (A) A                   ->    14 (A) A                   
              -0.7027                          0.0751                     
  0.0224       9 (A) B                   ->    14 (A) B                   
              -0.7027                          0.0751                     

 Amplitude    Orbitals with energies
 -0.0922       11 (A) A      11 (A) B    ->    14 (A) A      14 (A) B     
              -0.5602       -0.5602            0.0751        0.0751       
  0.0922       11 (A) A      11 (A) B    ->    14 (A) B      14 (A) A     
              -0.5602       -0.5602            0.0751        0.0751       
  0.0922       11 (A) B      11 (A) A    ->    14 (A) A      14 (A) B     
              -0.5602       -0.5602            0.0751        0.0751       
 -0.0922       11 (A) B      11 (A) A    ->    14 (A) B      14 (A) A     
              -0.5602       -0.5602            0.0751        0.0751       

 Computing CCSD intemediates for later calculations in double precision
 Finished.

Running a double precision version
           CCSD Lambda amplitudes will be solved using DIIS.
           Start     Size      MaxIter   EConv     LConv     
           3         7         100       1.00e-07  1.00e-05  
 ------------------------------------------------------------------------------
            Enorm      Ldiff       Comment
 ------------------------------------------------------------------------------
     1     4.88e-02   3.06e-02     
     2     1.65e-02   7.00e-03     
     3     7.04e-03   7.69e-04     
     4     3.71e-03   1.34e-03     Switched to DIIS steps.
     5     1.28e-03   7.81e-04     
     6     6.80e-04   2.11e-04     
     7     2.40e-04   7.57e-05     
     8     9.83e-05   4.61e-06     
     9     2.45e-05   6.60e-06     
    10     1.01e-05   1.11e-06     
    11     4.25e-06   2.15e-07     
    12     1.70e-06   8.91e-08     
    13     7.91e-07   5.83e-08     
    14     3.37e-07   1.75e-08     
    15     1.46e-07   2.10e-09     
    16     7.27e-08   7.78e-09     
 ------------------------------------------------------------------------------
                                   CCSD Lambda converged.

 Computing density matrices in double precision...
           Orbital response amplitudes will be solved using DIIS.
           Start     Size      MaxIter   EConv     LConv     
           3         7         100       1.00e-06  1.00e-06  
 ------------------------------------------------------------------------------
            Enorm      Ldiff       Comment
 ------------------------------------------------------------------------------
     1     8.38e-02   4.31e-03     
     2     7.64e-02   9.47e-03     
     3     9.46e-02   2.62e-02     
     4     1.18e-02   3.90e-02     Switched to DIIS steps.
     5     2.52e-03   1.50e-03     
     6     1.23e-03   6.22e-04     
     7     2.90e-04   1.95e-05     
     8     3.58e-05   5.17e-05     
     9     7.21e-06   2.57e-06     
    10     3.01e-06   1.31e-06     
    11     5.81e-07   1.08e-07     
 ------------------------------------------------------------------------------
                                   Orbital response converged.

 Computing density matrices... Done.
 CCSD calculation:   CPU 117.09 s  wall 34.75 s

Current path: /canmo/ccsd/grad/
/g1_bb_aa
/g1_bb_bb
/g1_o1o1
/g1_o1o2
/g1_o1v1
/g1_o2v1
/g1_v1v1
/g1p_bb_aa
/g1p_bb_bb
/g1s_bb_aa
/g1s_bb_bb
/g2_o1o1o1o1
/g2_o1o1o1v1
/g2_o1o1v1v1
/g2_o1v1o1v1
/g2_o1v1v1v1
/g2_v1v1v1v1
/w_bb_aa
/w_bb_bb
 Transferring MO TPDM to AO TPDM
 Transferring g2_o1o1o1o1
 Transferring g2_o1o1o1v1
 Transferring g2_o1o1v1v1
 Transferring g2_o1v1o1v1
 Transferring g2_o1v1v1v1
 Transferring g2_v1v1v1v1
 Adding separable TPDM
 Computing TPDM gradient
 --------------------------------------------------------
 2e gradient
  Atom          X               Y               Z
 --------------------------------------------------------
    1         -3.622388       11.506806        0.000000  
    2         13.546357       -4.435634       -0.000000  
    3         -0.011028       -3.801338       -0.000000  
    4         -9.912942       -3.269834        0.000000  
 --------------------------------------------------------
 --------------------------------------------------------
 Final gradient
  Atom          X               Y               Z
 --------------------------------------------------------
    1         -3.622388       11.506806        0.000000  
    2         13.546357       -4.435634       -0.000000  
    3         -0.011028       -3.801338       -0.000000  
    4         -9.912942       -3.269834        0.000000  
 --------------------------------------------------------
 Analytic gradient from two-electron contribution:   CPU 59.05 s  wall 37.29 s

 Total ccman2 time:   CPU 181.63 s  wall 90.36 s


 --------------------------------------------------------------

                    Orbital Energies (a.u.)
 --------------------------------------------------------------

 Alpha MOs
 -- Occupied --
-26.319 -15.775 -15.684  -1.629  -1.415  -0.951  -0.791  -0.715
 -0.703  -0.595  -0.560  -0.505
 -- Virtual --
  0.046   0.075   0.140   0.155   0.161   0.166   0.210   0.229
  0.238   0.245   0.289   0.317   0.356   0.386   0.408   0.528
  0.631   0.699   0.864   0.912   0.930   0.982   1.006   1.110
  1.204   1.400   1.467   1.479   1.553   1.629   1.764   1.911
  2.046   2.153   2.155   2.259   2.553   2.645   2.666   2.831
  3.046   3.055   3.308   3.394   4.030   4.066   4.203   4.223
  4.278   4.285   4.378   4.385   4.825   5.050   5.566   6.913
  6.957   7.095  36.575  37.132  68.753
 --------------------------------------------------------------

          Ground-State Mulliken Net Atomic Charges

     Atom                 Charge (a.u.)
  ----------------------------------------
      1 N                     0.039985
      2 N                    -0.089706
      3 H                     0.217129
      4 F                    -0.167408
  ----------------------------------------
  Sum of atomic charges =    -0.000000

 -----------------------------------------------------------------
                    Cartesian Multipole Moments
 -----------------------------------------------------------------
    Charge (ESU x 10^10)
                -0.0000
    Dipole Moment (Debye)
         X      -1.0451      Y       1.6235      Z      -0.0000
       Tot       1.9308
    Quadrupole Moments (Debye-Ang)
        XX     -19.7574     XY      -1.6175     YY     -15.3304
        XZ       0.0000     YZ       0.0000     ZZ     -16.0478
    Octopole Moments (Debye-Ang^2)
       XXX       8.5961    XXY       1.5023    XYY       0.0897
       YYY       5.7981    XXZ      -0.0000    XYZ       0.0000
       YYZ       0.0000    XZZ       1.7481    YZZ       0.6308
       ZZZ       0.0000
    Hexadecapole Moments (Debye-Ang^3)
      XXXX    -104.9838   XXXY      -0.4932   XXYY     -19.1868
      XYYY      -2.1315   YYYY     -29.9667   XXXZ       0.0000
      XXYZ       0.0000   XYYZ       0.0000   YYYZ       0.0000
      XXZZ     -18.2498   XYZZ      -0.1362   YYZZ      -7.3866
      XZZZ       0.0000   YZZZ       0.0000   ZZZZ     -12.8057
 -----------------------------------------------------------------
 DrvMan completing analytic gradient of the correlated energy
 Correlated dipole moment
            1
    1  -0.4111778
    2   0.6387473
    3  -0.0000000
 Energy read as -209.434838831
 Full Analytical Gradient: (in a.u., or Hartree/Bohr)
             1             2             3             4
    1    0.00002598    0.00003434   -0.00015031    0.00008999
    2   -0.00002237    0.00067660   -0.00067524    0.00002101
    3   -0.00000000   -0.00000000    0.00000000    0.00000000
 Gradient time:  CPU 0.23 s  wall 2.06 s
 ----------------------------------------------------------------
             Standard Nuclear Orientation (Angstroms)
    I     Atom           X                Y                Z
 ----------------------------------------------------------------
    1      N      -0.1687723852    -0.5718686505    -0.0000000000
    2      N      -1.1077231052     0.1813082553     0.0000000000
    3      H      -0.8200871474     1.1728608352     0.0010000000
    4      F       1.0839506200     0.1734513257    -0.0000000000
 ----------------------------------------------------------------
 Nuclear Repulsion Energy =    67.4152069849 hartrees
 There are       12 alpha and       12 beta electrons

                       Distance Matrix (Angstroms)
             N (  1)   N (  2)   H (  3)
   N (  2)  1.203704
   H (  3)  1.862335  1.032430
   F (  4)  1.457675  2.191688  2.150391

 Requested basis set is 6-311++G(d,p)
 There are 23 shells and 73 basis functions
 A cutoff of  1.0D-14 yielded    276 shell pairs
 There are      2806 function pairs (      3046 Cartesian)
 Smallest overlap matrix eigenvalue = 2.22E-04
 Guess MOs from SCF MO coefficient file

 -----------------------------------------------------------------------
  General SCF calculation program by
  Eric Jon Sundstrom, Paul Horn, Yuezhi Mao, Dmitri Zuev, Alec White,
  David Stuck, Shaama M.S., Shane Yost, Joonho Lee, David Small,
  Daniel Levine, Susi Lehtola, Hugh Burton, Evgeny Epifanovsky
 -----------------------------------------------------------------------
 Hartree-Fock
 using 4 threads for integral computing
 -------------------------------------------------------
 OpenMP Integral computing Module                
 Release: version 2.0, May 2017, Q-Chem Inc. Pleasanton 
 -------------------------------------------------------
 A restricted SCF calculation will be
 performed using DIIS
 SCF converges when DIIS error is below 1.0e-08
 ---------------------------------------
  Cycle       Energy         DIIS error
 ---------------------------------------
    1    -208.8613814139      2.21e-05  
    2    -208.8613817031      5.87e-06  
    3    -208.8613817288      3.78e-06  
    4    -208.8613817389      1.06e-06  
    5    -208.8613817415      4.53e-07  
    6    -208.8613817422      1.80e-07  
    7    -208.8613817424      7.62e-08  
    8    -208.8613817424      3.04e-08  
    9    -208.8613817424      9.94e-09  Convergence criterion met
 ---------------------------------------
 SCF time:   CPU 1.53s  wall 2.00s 
 SCF   energy in the final basis set =     -208.8613817424
 Total energy in the final basis set =     -208.8613817424


 ------------------------------------------------------------------------------

   CCMAN2: suite of methods based on coupled cluster
           and equation of motion theories.

   Components:
   * libvmm-1.3-trunk
     by Evgeny Epifanovsky, Ilya Kaliman.
   * libtensor-2.5-trunk
     by Evgeny Epifanovsky, Michael Wormit, Dmitry Zuev, Sam Manzer, 
        Ilya Kaliman.
   * libcc-2.5-trunk
     by Evgeny Epifanovsky, Arik Landau, Tomasz Kus, Kirill Khistyaev, 
        Dmitry Zuev, Prashant Manohar, Xintian Feng, Anna Krylov, 
        Matthew Goldey, Alec White, Thomas Jagau, Kaushik Nanda, 
        Anastasia Gunina, Alexander Kunitsa, Joonho Lee.

   CCMAN original authors:
   Anna I. Krylov, C. David Sherrill, Steven R. Gwaltney,
   Edward F. C. Byrd (2000)
   Sergey V. Levchenko, Lyudmila V. Slipchenko, Tao Wang,
   Ana-Maria C. Cristian (2003)
   Piotr A. Pieniazek, C. Melania Oana, Evgeny Epifanovsky (2007)
   Prashant Manohar (2009)

 ------------------------------------------------------------------------------


 Allocating and initializing 3808MB of RAM...
 Calculation will run on 4 cores.


 Alpha MOs, Restricted
 -- Occupied --                  
-26.319 -15.774 -15.684  -1.629  -1.415  -0.951  -0.791  -0.715
  1 A     2 A     3 A     4 A     5 A     6 A     7 A     8 A                  
 -0.703  -0.595  -0.560  -0.505
  9 A    10 A    11 A    12 A                                                  
 -- Virtual --                   
  0.046   0.075   0.140   0.155   0.161   0.166   0.210   0.229
 13 A    14 A    15 A    16 A    17 A    18 A    19 A    20 A                  
  0.238   0.245   0.289   0.317   0.356   0.386   0.408   0.528
 21 A    22 A    23 A    24 A    25 A    26 A    27 A    28 A                  
  0.631   0.699   0.864   0.912   0.930   0.982   1.006   1.110
 29 A    30 A    31 A    32 A    33 A    34 A    35 A    36 A                  
  1.204   1.400   1.467   1.480   1.553   1.629   1.764   1.911
 37 A    38 A    39 A    40 A    41 A    42 A    43 A    44 A                  
  2.045   2.153   2.155   2.258   2.553   2.645   2.666   2.831
 45 A    46 A    47 A    48 A    49 A    50 A    51 A    52 A                  
  3.046   3.055   3.308   3.393   4.030   4.066   4.203   4.223
 53 A    54 A    55 A    56 A    57 A    58 A    59 A    60 A                  
  4.278   4.285   4.378   4.385   4.824   5.050   5.565   6.913
 61 A    62 A    63 A    64 A    65 A    66 A    67 A    68 A                  
  6.957   7.095  36.575  37.132  68.753
 69 A    70 A    71 A    72 A    73 A                                          

 Beta MOs, Restricted
 -- Occupied --                  
-26.319 -15.774 -15.684  -1.629  -1.415  -0.951  -0.791  -0.715
  1 A     2 A     3 A     4 A     5 A     6 A     7 A     8 A                  
 -0.703  -0.595  -0.560  -0.505
  9 A    10 A    11 A    12 A                                                  
 -- Virtual --                   
  0.046   0.075   0.140   0.155   0.161   0.166   0.210   0.229
 13 A    14 A    15 A    16 A    17 A    18 A    19 A    20 A                  
  0.238   0.245   0.289   0.317   0.356   0.386   0.408   0.528
 21 A    22 A    23 A    24 A    25 A    26 A    27 A    28 A                  
  0.631   0.699   0.864   0.912   0.930   0.982   1.006   1.110
 29 A    30 A    31 A    32 A    33 A    34 A    35 A    36 A                  
  1.204   1.400   1.467   1.480   1.553   1.629   1.764   1.911
 37 A    38 A    39 A    40 A    41 A    42 A    43 A    44 A                  
  2.045   2.153   2.155   2.258   2.553   2.645   2.666   2.831
 45 A    46 A    47 A    48 A    49 A    50 A    51 A    52 A                  
  3.046   3.055   3.308   3.393   4.030   4.066   4.203   4.223
 53 A    54 A    55 A    56 A    57 A    58 A    59 A    60 A                  
  4.278   4.285   4.378   4.385   4.824   5.050   5.565   6.913
 61 A    62 A    63 A    64 A    65 A    66 A    67 A    68 A                  
  6.957   7.095  36.575  37.132  68.753
 69 A    70 A    71 A    72 A    73 A                                          

 Occupation and symmetry of molecular orbitals

 Point group: C1 (1 irreducible representation).

                           A     All 
 -------------------------------------
 All molecular orbitals:
  - Alpha                  73    73  
  - Beta                   73    73  
 -------------------------------------
 Alpha orbitals:
  - Frozen occupied        3     3   
  - Active occupied        9     9   
  - Active virtual         61    61  
  - Frozen virtual         0     0   
 -------------------------------------
 Beta orbitals:
  - Frozen occupied        3     3   
  - Active occupied        9     9   
  - Active virtual         61    61  
  - Frozen virtual         0     0   
 -------------------------------------

 Import integrals:   CPU 0.00 s  wall 0.00 s

 Import integrals:   CPU 3.69 s  wall 9.29 s

 MP2 amplitudes:   CPU 0.03 s  wall 0.35 s

Running a double precision version
           CCSD T amplitudes will be solved using DIIS.

           Start     Size      MaxIter   EConv     TConv     
           3         7         100       1.00e-07  1.00e-05  
 ------------------------------------------------------------------------------
           Energy (a.u.)   Ediff      Tdiff       Comment
 ------------------------------------------------------------------------------
          -209.42749719                           
     1    -209.41027477   1.72e-02   6.40e-01     
     2    -209.43304514   2.28e-02   8.80e-02     
     3    -209.43106519   1.98e-03   4.21e-02     
     4    -209.43369687   2.63e-03   1.68e-02     Switched to DIIS steps.
     5    -209.43470698   1.01e-03   1.13e-02     
     6    -209.43481349   1.07e-04   2.73e-03     
     7    -209.43482695   1.35e-05   1.24e-03     
     8    -209.43483356   6.62e-06   4.87e-04     
     9    -209.43483884   5.28e-06   3.00e-04     
    10    -209.43483936   5.15e-07   6.51e-05     
    11    -209.43483938   1.95e-08   2.29e-05     
    12    -209.43483945   7.11e-08   1.14e-05     
    13    -209.43483936   8.48e-08   2.86e-06     
 ------------------------------------------------------------------------------
          -209.43483936                           CCSD T converged.

End of double precision
 SCF energy                 = -208.86138174
 MP2 energy                 = -209.42749719
 CCSD correlation energy     =   -0.57345762
 CCSD total energy           = -209.43483936

 CCSD  T1^2 = 0.0136  T2^2 = 0.1776  Leading amplitudes:

 Amplitude    Orbitals with energies
 -0.0228       11 (A) A                  ->    14 (A) A                   
              -0.5602                          0.0751                     
 -0.0228       11 (A) B                  ->    14 (A) B                   
              -0.5602                          0.0751                     
  0.0224       9 (A) A                   ->    14 (A) A                   
              -0.7027                          0.0751                     
  0.0224       9 (A) B                   ->    14 (A) B                   
              -0.7027                          0.0751                     

 Amplitude    Orbitals with energies
 -0.0922       11 (A) A      11 (A) B    ->    14 (A) A      14 (A) B     
              -0.5602       -0.5602            0.0751        0.0751       
  0.0922       11 (A) A      11 (A) B    ->    14 (A) B      14 (A) A     
              -0.5602       -0.5602            0.0751        0.0751       
  0.0922       11 (A) B      11 (A) A    ->    14 (A) A      14 (A) B     
              -0.5602       -0.5602            0.0751        0.0751
[truncated: 107,676 more chars]
