# Supplementary material for: Geometric and energetic data from ab initio calculations of haloethene, haloimine, halomethylenephosphine, haloiminophosphine, halodiazene, halodiphosphene and halocyclopropane
Source: Data Brief. 2019 Nov 2;27:104738. doi: 10.1016/j.dib.2019.104738 (PMC6861602; doi:10.1016/j.dib.2019.104738)
Supplement: Multimedia component 6 [file mmc6.zip › NN/CCSD/HENNIE.out]

Q-Chem Developer Version!
                  Welcome to Q-Chem
     A Quantum Leap Into The Future Of Chemistry


 Q-Chem 5.1, Q-Chem, Inc., Pleasanton, CA (2018)

 Yihan Shao,  Zhengting Gan,  E. Epifanovsky,  A. T. B. Gilbert,  M. Wormit,  
 J. Kussmann,  A. W. Lange,  A. Behn,  Jia Deng,  Xintian Feng,  D. Ghosh,  
 M. Goldey,  P. R. Horn,  L. D. Jacobson,  I. Kaliman,  T. Kus,  A. Landau,  
 Jie Liu,  E. I. Proynov,  R. M. Richard,  R. P. Steele,  E. J. Sundstrom,  
 H. L. Woodcock III,  P. M. Zimmerman,  D. Zuev,  B. Albrecht,  E. Alguire,  
 S. A. Baeppler,  D. Barton,  Z. Benda,  Y. A. Bernard,  E. J. Berquist,  
 K. B. Bravaya,  H. Burton,  D. Casanova,  Chun-Min Chang,  Yunqing Chen,  
 A. Chien,  K. D. Closser,  M. P. Coons,  S. Coriani,  S. Dasgupta,  
 A. L. Dempwolff,  M. Diedenhofen,  Hainam Do,  R. G. Edgar,  Po-Tung Fang,  
 S. Faraji,  S. Fatehi,  Qingguo Feng,  K. D. Fenk,  J. Fosso-Tande,  
 Qinghui Ge,  A. Ghysels,  G. Gidofalvi,  J. Gomes,  J. Gonthier,  A. Gunina,  
 D. Hait,  M. W. D. Hanson-Heine,  P. H. P. Harbach,  A. W. Hauser,  
 J. E. Herr,  E. G. Hohenstein,  Z. C. Holden,  Kerwin Hui,  B. C. Huynh,  
 T.-C. Jagau,  Hyunjun Ji,  B. Kaduk,  K. Khistyaev,  Jaehoon Kim,  
 P. Klunzinger,  K. Koh,  D. Kosenkov,  L. Koulias,  T. Kowalczyk,  
 C. M. Krauter,  A. Kunitsa,  Ka Un Lao,  A. Laurent,  K. V. Lawler,  
 Joonho Lee,  D. Lefrancois,  S. Lehtola,  D. S. Levine,  Yi-Pei Li,  
 You-Sheng Lin,  Fenglai Liu,  E. Livshits,  A. Luenser,  P. Manohar,  
 E. Mansoor,  S. F. Manzer,  Shan-Ping Mao,  Yuezhi Mao,  N. Mardirossian,  
 A. V. Marenich,  T. Markovich,  L. A. Martinez-Martinez,  S. A. Maurer,  
 N. J. Mayhall,  S. C. McKenzie,  J.-M. Mewes,  A. F. Morrison,  
 J. W. Mullinax,  K. Nanda,  T. S. Nguyen-Beck,  R. Olivares-Amaya,  
 J. A. Parkhill,  T. M. Perrine,  F. Plasser,  P. Pokhilko,  S. Prager,  
 A. Prociuk,  E. Ramos,  D. R. Rehn,  F. Rob,  M. Schneider,  N. Sergueev,  
 S. M. Sharada,  S. Sharma,  D. W. Small,  T. Stauch,  T. Stein,  
 Yu-Chuan Su,  A. J. W. Thom,  A. Tkatchenko,  T. Tsuchimochi,  N. M. Tubman,  
 L. Vogt,  M. L. Vidal,  O. Vydrov,  M. A. Watson,  J. Wenzel,  
 M. de Wergifosse,  T. A. Wesolowski,  A. White,  J. Witte,  A. Yamada,  
 Jun Yang,  K. Yao,  S. Yeganeh,  S. R. Yost,  Zhi-Qiang You,  A. Zech,  
 Igor Ying Zhang,  Xing Zhang,  Yan Zhao,  Ying Zhu,  B. R. Brooks,  
 G. K. L. Chan,  C. J. Cramer,  M. S. Gordon,  W. J. Hehre,  A. Klamt,  
 M. W. Schmidt,  C. D. Sherrill,  D. G. Truhlar,  A. Aspuru-Guzik,  R. Baer,  
 A. T. Bell,  N. A. Besley,  Jeng-Da Chai,  A. E. DePrince, III,  
 R. A. DiStasio Jr.,  A. Dreuw,  B. D. Dunietz,  T. R. Furlani,  
 Chao-Ping Hsu,  Yousung Jung,  Jing Kong,  D. S. Lambrecht,  WanZhen Liang,  
 C. Ochsenfeld,  V. A. Rassolov,  L. V. Slipchenko,  J. E. Subotnik,  
 T. Van Voorhis,  J. M. Herbert,  A. I. Krylov,  P. M. W. Gill,  M. Head-Gordon

 Contributors to earlier versions of Q-Chem not listed above: 
 R. D. Adamson,  B. Austin,  J. Baker,  G. J. O. Beran,  K. Brandhorst,  
 S. T. Brown,  E. F. C. Byrd,  A. K. Chakraborty,  C.-L. Cheng,  
 Siu Hung Chien,  D. M. Chipman,  D. L. Crittenden,  H. Dachsel,  
 R. J. Doerksen,  A. D. Dutoi,  L. Fusti-Molnar,  W. A. Goddard III,  
 A. Golubeva-Zadorozhnaya,  S. R. Gwaltney,  G. Hawkins,  A. Heyden,  
 S. Hirata,  G. Kedziora,  F. J. Keil,  C. Kelley,  Jihan Kim,  R. A. King,  
 R. Z. Khaliullin,  P. P. Korambath,  W. Kurlancheek,  A. M. Lee,  M. S. Lee,  
 S. V. Levchenko,  Ching Yeh Lin,  D. Liotard,  R. C. Lochan,  I. Lotan,  
 P. E. Maslen,  N. Nair,  D. P. O'Neill,  D. Neuhauser,  E. Neuscamman,  
 C. M. Oana,  R. Olson,  B. Peters,  R. Peverati,  P. A. Pieniazek,  
 Y. M. Rhee,  J. Ritchie,  M. A. Rohrdanz,  E. Rosta,  N. J. Russ,  
 H. F. Schaefer III,  N. E. Schultz,  N. Shenvi,  A. C. Simmonett,  A. Sodt,  
 D. Stuck,  K. S. Thanthiriwatte,  V. Vanovschi,  Tao Wang,  A. Warshel,  
 C. F. Williams,  Q. Wu,  X. Xu,  W. Zhang

 Please cite Q-Chem as follows:
 Y. Shao et al., Mol. Phys. 113, 184-215 (2015)
 DOI: 10.1080/00268976.2014.952696

 Q-Chem 5.1.1 for Intel X86 EM64T Linux

 Parts of Q-Chem use Armadillo 8.300.2 (Tropical Shenanigans).
 http://arma.sourceforge.net/

 Q-Chem begins on Wed Oct 31 10:34:38 2018  

Host: 
0

     Scratch files written to /scratch/taweetham/qchem33616//
Input Ideriv = 1
Curr. Ideriv = -1
Max.  Ideriv = 1

Checking the input file for inconsistencies... 	...done.

--------------------------------------------------------------
User input:
--------------------------------------------------------------
../CCSD/H=I_c.inp
$molecule
0 1
I 
N  1 2.348843
N  2 1.180144 1 118.723335
H  3 1.034793 2 121.761087 1 -0.000000 0
$end

$rem
   JOB_TYPE	OPTIMIZATION
   BASIS	6-311++G**
   METHOD	ccsd
   MEM_TOTAL	4000
   N_FROZEN_CORE      FC
$end

--------------------------------------------------------------
 ----------------------------------------------------------------
             Standard Nuclear Orientation (Angstroms)
    I     Atom           X                Y                Z
 ----------------------------------------------------------------
    1      I       0.5926390901    -0.0184760016     0.0000000000
    2      N      -1.6767377133     0.5873229444    -0.0000000000
    3      N      -2.4916262833    -0.2663142615     0.0000000000
    4      H      -2.2313237992    -1.2678326935     0.0000000000
 ----------------------------------------------------------------
 Molecular Point Group                 Cs    NOp =  2
 Largest Abelian Subgroup              Cs    NOp =  2
 Nuclear Repulsion Energy =   183.5795423934 hartrees
 There are       34 alpha and       34 beta electrons
 Requested basis set is 6-311++G(d,p)
 There are 41 shells and 113 basis functions
 Total memory of 4000MB is distributed as follows: 
   QALLOC including MEM_STATIC uses 192MB
   MEM_STATIC is set to 192MB
   CCMAN JOB total memory use is  3808MB
 Warning: actual memory use might exceed 4000MB

 Total QAlloc Memory Limit    192 MB
 Mega-Array Size       188 MB
 MEM_STATIC part       192 MB
 A cutoff of  1.0D-14 yielded    803 shell pairs
 There are      6317 function pairs (      7154 Cartesian)

 -------------------------------------------------------
 OpenMP Integral Computing Module                       
 Release: version 1.0, May 2013, Q-Chem Inc. Pittsburgh 
 -------------------------------------------------------
 Integral Job Info:
 Integral job number is                      11
 Integral operator is                         1
 short-range coefficients                     0
 long-range coefficients              100000000
 Omega coefficients                           0
 if combine SR and LR in K                    0
 Integral screening is                        0
 Integral computing path is                   2
 max size of driver memory is            800000
 size of driver memory is                593474
 size of scratch memory is             11861008
 max col of scratch BK array               1296
 max len of scratch array in speh3          155
 max len of scratch index in speh4           18
 max int batch size is                      520
 min int batch size is                       52
 fixed nKL is                                52
 max L of basis functions is                  2
 order of int derivative is                   0
 number of shells is                         41
 number of basis is                         120
 number of cartesian basis is               120
 number of contracted shell pairs           803
 number of primitive shell pairs           1743
 maxK2 (contraction) of shell pair           36
 max number of K2 of shell pair               1
 max number of CS2 of shell pair            104
 max number of PS2 of shell pair            104
 mem total for path MDJ                  517668
 -------------------------------------------------------
 Smallest overlap matrix eigenvalue = 2.40E-04

 Scale SEOQF with 1.000000e-01/1.000000e-01/1.000000e-01

 Standard Electronic Orientation quadrupole field applied
 Nucleus-field energy     =     0.0000000034 hartrees
 Guess from superposition of atomic densities
 Warning:  Energy on first SCF cycle will be non-variational
 SAD guess density has 68.000000 electrons

 -----------------------------------------------------------------------
  General SCF calculation program by
  Eric Jon Sundstrom, Paul Horn, Yuezhi Mao, Dmitri Zuev, Alec White,
  David Stuck, Shaama M.S., Shane Yost, Joonho Lee, David Small,
  Daniel Levine, Susi Lehtola, Hugh Burton, Evgeny Epifanovsky
 -----------------------------------------------------------------------
 Hartree-Fock
 using 4 threads for integral computing
 -------------------------------------------------------
 OpenMP Integral computing Module                
 Release: version 2.0, May 2017, Q-Chem Inc. Pleasanton 
 -------------------------------------------------------
 A restricted SCF calculation will be
 performed using DIIS
 SCF converges when DIIS error is below 1.0e-08
 ---------------------------------------
  Cycle       Energy         DIIS error
 ---------------------------------------
    1   -7026.4420533268      4.40e-02  
    2   -7026.1422308560      6.32e-03  
    3   -7026.1899507049      5.05e-03  
    4   -7026.2325076265      8.13e-04  
    5   -7026.2347141385      4.53e-04  
    6   -7026.2355216275      2.10e-04  
    7   -7026.2358544980      1.27e-04  
    8   -7026.2359220625      4.38e-05  
    9   -7026.2359350207      1.53e-05  
   10   -7026.2359360420      3.16e-06  
   11   -7026.2359360734      8.05e-07  
   12   -7026.2359360762      2.67e-07  
   13   -7026.2359360768      1.18e-07  
   14   -7026.2359360769      3.41e-08  
   15   -7026.2359360769      5.92e-09  Convergence criterion met
 ---------------------------------------
 SCF time:   CPU 8.06s  wall 3.00s 
 SCF   energy in the final basis set =    -7026.2359360769
 Total energy in the final basis set =    -7026.2359360769


 ------------------------------------------------------------------------------

   CCMAN2: suite of methods based on coupled cluster
           and equation of motion theories.

   Components:
   * libvmm-1.3-trunk
     by Evgeny Epifanovsky, Ilya Kaliman.
   * libtensor-2.5-trunk
     by Evgeny Epifanovsky, Michael Wormit, Dmitry Zuev, Sam Manzer, 
        Ilya Kaliman.
   * libcc-2.5-trunk
     by Evgeny Epifanovsky, Arik Landau, Tomasz Kus, Kirill Khistyaev, 
        Dmitry Zuev, Prashant Manohar, Xintian Feng, Anna Krylov, 
        Matthew Goldey, Alec White, Thomas Jagau, Kaushik Nanda, 
        Anastasia Gunina, Alexander Kunitsa, Joonho Lee.

   CCMAN original authors:
   Anna I. Krylov, C. David Sherrill, Steven R. Gwaltney,
   Edward F. C. Byrd (2000)
   Sergey V. Levchenko, Lyudmila V. Slipchenko, Tao Wang,
   Ana-Maria C. Cristian (2003)
   Piotr A. Pieniazek, C. Melania Oana, Evgeny Epifanovsky (2007)
   Prashant Manohar (2009)

 ------------------------------------------------------------------------------


 Allocating and initializing 3808MB of RAM...
 Calculation will run on 4 cores.


 Alpha MOs, Restricted
 -- Occupied --                  
******* -180.86 -169.67 -169.67 -169.67  -37.91  -33.10  -33.10
  1 A'    2 A'    3 A'    1 A"    4 A'    5 A'    6 A'    2 A"                 
-33.097 -24.285 -24.284 -24.284 -24.280 -24.280 -15.750 -15.702
  7 A'    8 A'    3 A"    9 A'    4 A"   10 A'   11 A'   12 A'                 
 -7.230  -5.462  -5.452  -5.452  -2.385  -2.381  -2.381  -2.369
 13 A'   14 A'   15 A'    5 A"   16 A'   17 A'    6 A"   18 A'                 
 -2.369  -1.461  -0.960  -0.846  -0.697  -0.650  -0.615  -0.376
  7 A"   19 A'   20 A'   21 A'   22 A'   23 A'    8 A"   24 A'                 
 -0.371  -0.363
  9 A"   25 A'                                                                 
 -- Virtual --                   
  0.000   0.048   0.067   0.149   0.163   0.164   0.213   0.222
 26 A'   27 A'   10 A"   28 A'   11 A"   29 A'   30 A'   31 A'                 
  0.227   0.243   0.262   0.299   0.337   0.349   0.364   0.526
 32 A'   12 A"   33 A'   34 A'   13 A"   35 A'   36 A'   37 A'                 
  0.574   0.591   0.604   0.612   0.657   0.714   0.804   0.873
 38 A'   14 A"   39 A'   15 A"   40 A'   41 A'   42 A'   43 A'                 
  0.909   0.937   1.014   1.042   1.124   1.218   1.438   1.459
 16 A"   44 A'   17 A"   45 A'   46 A'   47 A'   48 A'   18 A"                 
  1.543   1.562   1.565   1.651   1.927   2.014   2.121   2.149
 19 A"   49 A'   50 A'   51 A'   20 A"   52 A'   21 A"   53 A'                 
  2.419   2.620   2.692   2.799   3.029   3.086   3.391   3.463
 54 A'   22 A"   55 A'   56 A'   57 A'   23 A"   58 A'   59 A'                 
  4.094   4.243   4.353   4.435   4.498   4.512   4.520   4.567
 24 A"   60 A'   25 A"   61 A'   26 A"   62 A'   27 A"   63 A'                 
  4.679   4.739   4.821   5.381   6.540   6.554   6.592  28.908
 64 A'   65 A'   66 A'   67 A'   28 A"   68 A'   69 A'   70 A'                 
 29.539  29.550  29.577  29.892  29.898  29.899  29.911  29.981
 29 A"   71 A'   72 A'   30 A"   73 A'   31 A"   74 A'   75 A'                 
 36.561  37.223 130.600 130.609 130.636 154.3041912.222
 76 A'   77 A'   32 A"   78 A'   79 A'   80 A'   81 A'                         

 Beta MOs, Restricted
 -- Occupied --                  
******* -180.86 -169.67 -169.67 -169.67  -37.91  -33.10  -33.10
  1 A'    2 A'    3 A'    1 A"    4 A'    5 A'    6 A'    2 A"                 
-33.097 -24.285 -24.284 -24.284 -24.280 -24.280 -15.750 -15.702
  7 A'    8 A'    3 A"    9 A'    4 A"   10 A'   11 A'   12 A'                 
 -7.230  -5.462  -5.452  -5.452  -2.385  -2.381  -2.381  -2.369
 13 A'   14 A'   15 A'    5 A"   16 A'   17 A'    6 A"   18 A'                 
 -2.369  -1.461  -0.960  -0.846  -0.697  -0.650  -0.615  -0.376
  7 A"   19 A'   20 A'   21 A'   22 A'   23 A'    8 A"   24 A'                 
 -0.371  -0.363
  9 A"   25 A'                                                                 
 -- Virtual --                   
  0.000   0.048   0.067   0.149   0.163   0.164   0.213   0.222
 26 A'   27 A'   10 A"   28 A'   11 A"   29 A'   30 A'   31 A'                 
  0.227   0.243   0.262   0.299   0.337   0.349   0.364   0.526
 32 A'   12 A"   33 A'   34 A'   13 A"   35 A'   36 A'   37 A'                 
  0.574   0.591   0.604   0.612   0.657   0.714   0.804   0.873
 38 A'   14 A"   39 A'   15 A"   40 A'   41 A'   42 A'   43 A'                 
  0.909   0.937   1.014   1.042   1.124   1.218   1.438   1.459
 16 A"   44 A'   17 A"   45 A'   46 A'   47 A'   48 A'   18 A"                 
  1.543   1.562   1.565   1.651   1.927   2.014   2.121   2.149
 19 A"   49 A'   50 A'   51 A'   20 A"   52 A'   21 A"   53 A'                 
  2.419   2.620   2.692   2.799   3.029   3.086   3.391   3.463
 54 A'   22 A"   55 A'   56 A'   57 A'   23 A"   58 A'   59 A'                 
  4.094   4.243   4.353   4.435   4.498   4.512   4.520   4.567
 24 A"   60 A'   25 A"   61 A'   26 A"   62 A'   27 A"   63 A'                 
  4.679   4.739   4.821   5.381   6.540   6.554   6.592  28.908
 64 A'   65 A'   66 A'   67 A'   28 A"   68 A'   69 A'   70 A'                 
 29.539  29.550  29.577  29.892  29.898  29.899  29.911  29.981
 29 A"   71 A'   72 A'   30 A"   73 A'   31 A"   74 A'   75 A'                 
 36.561  37.223 130.600 130.609 130.636 154.3041912.222
 76 A'   77 A'   32 A"   78 A'   79 A'   80 A'   81 A'                         

 Occupation and symmetry of molecular orbitals

 Point group: Cs (2 irreducible representations).

                           A'   A"    All 
 ------------------------------------------
 All molecular orbitals:
  - Alpha                  81   32    113 
  - Beta                   81   32    113 
 ------------------------------------------
 Alpha orbitals:
  - Frozen occupied        15   5     20  
  - Active occupied        10   4     14  
  - Active virtual         56   23    79  
  - Frozen virtual         0    0     0   
 ------------------------------------------
 Beta orbitals:
  - Frozen occupied        15   5     20  
  - Active occupied        10   4     14  
  - Active virtual         56   23    79  
  - Frozen virtual         0    0     0   
 ------------------------------------------

 Import integrals:   CPU 0.00 s  wall 0.01 s

 Import integrals:   CPU 25.36 s  wall 20.80 s

 MP2 amplitudes:   CPU 0.14 s  wall 0.44 s

Running a double precision version
           CCSD T amplitudes will be solved using DIIS.

           Start     Size      MaxIter   EConv     TConv     
           3         7         100       1.00e-07  1.00e-05  
 ------------------------------------------------------------------------------
           Energy (a.u.)   Ediff      Tdiff       Comment
 ------------------------------------------------------------------------------
         -7026.80644436                           
     1   -7026.78818962   1.83e-02   7.23e-01     
     2   -7026.81038594   2.22e-02   9.50e-02     
     3   -7026.80867671   1.71e-03   4.93e-02     
     4   -7026.81124210   2.57e-03   1.54e-02     Switched to DIIS steps.
     5   -7026.81221054   9.68e-04   1.38e-02     
     6   -7026.81227810   6.76e-05   2.76e-03     
     7   -7026.81228464   6.54e-06   1.30e-03     
     8   -7026.81229155   6.91e-06   6.02e-04     
     9   -7026.81229808   6.53e-06   5.50e-04     
    10   -7026.81229733   7.51e-07   1.48e-04     
    11   -7026.81229801   6.85e-07   7.07e-05     
    12   -7026.81229795   6.84e-08   5.25e-05     
    13   -7026.81229811   1.63e-07   1.50e-05     
    14   -7026.81229797   1.41e-07   1.02e-05     
    15   -7026.81229785   1.15e-07   5.19e-06     
    16   -7026.81229782   3.60e-08   2.17e-06     
 ------------------------------------------------------------------------------
         -7026.81229782                           CCSD T converged.

End of double precision
 SCF energy                 = -7026.23593608
 MP2 energy                 = -7026.80644436
 CCSD correlation energy     =    -0.57636174
 CCSD total energy           = -7026.81229782

 CCSD  T1^2 = 0.0139  T2^2 = 0.2297  Leading amplitudes:

 Amplitude    Orbitals with energies
  0.0337       23 (A') A                 ->    26 (A') A                  
              -0.6501                          0.0004                     
  0.0337       23 (A') B                 ->    26 (A') B                  
              -0.6501                          0.0004                     
 -0.0271       9 (A") A                  ->    10 (A") A                  
              -0.3714                          0.0666                     
 -0.0271       9 (A") B                  ->    10 (A") B                  
              -0.3714                          0.0666                     

 Amplitude    Orbitals with energies
 -0.1261       25 (A') A     25 (A') B   ->    26 (A') A     26 (A') B    
              -0.3633       -0.3633            0.0004        0.0004       
  0.1261       25 (A') A     25 (A') B   ->    26 (A') B     26 (A') A    
              -0.3633       -0.3633            0.0004        0.0004       
  0.1261       25 (A') B     25 (A') A   ->    26 (A') A     26 (A') B    
              -0.3633       -0.3633            0.0004        0.0004       
 -0.1261       25 (A') B     25 (A') A   ->    26 (A') B     26 (A') A    
              -0.3633       -0.3633            0.0004        0.0004       
 -0.1011       8 (A") A      8 (A") B    ->    10 (A") A     10 (A") B    
              -0.6148       -0.6148            0.0666        0.0666       
  0.1011       8 (A") A      8 (A") B    ->    10 (A") B     10 (A") A    
              -0.6148       -0.6148            0.0666        0.0666       
  0.1011       8 (A") B      8 (A") A    ->    10 (A") A     10 (A") B    
              -0.6148       -0.6148            0.0666        0.0666       
 -0.1011       8 (A") B      8 (A") A    ->    10 (A") B     10 (A") A    
              -0.6148       -0.6148            0.0666        0.0666       

 Computing CCSD intemediates for later calculations in double precision
 Finished.

Running a double precision version
           CCSD Lambda amplitudes will be solved using DIIS.
           Start     Size      MaxIter   EConv     LConv     
           3         7         100       1.00e-07  1.00e-05  
 ------------------------------------------------------------------------------
            Enorm      Ldiff       Comment
 ------------------------------------------------------------------------------
     1     6.13e-02   4.66e-02     
     2     1.52e-02   4.00e-03     
     3     6.52e-03   2.30e-03     
     4     4.08e-03   1.19e-03     Switched to DIIS steps.
     5     1.65e-03   8.44e-04     
     6     1.04e-03   3.02e-04     
     7     4.57e-04   1.04e-04     
     8     2.25e-04   4.86e-06     
     9     7.12e-05   1.52e-05     
    10     4.09e-05   2.30e-06     
    11     2.30e-05   7.58e-07     
    12     1.21e-05   1.68e-06     
    13     5.63e-06   5.34e-07     
    14     2.38e-06   4.84e-07     
    15     1.29e-06   6.38e-08     
    16     6.36e-07   2.74e-08     
    17     4.20e-07   2.55e-08     
    18     2.16e-07   1.70e-08     
    19     1.06e-07   4.67e-09     
    20     5.91e-08   1.78e-09     
 ------------------------------------------------------------------------------
                                   CCSD Lambda converged.

 Computing density matrices in double precision...
           Orbital response amplitudes will be solved using DIIS.
           Start     Size      MaxIter   EConv     LConv     
           3         7         100       1.00e-06  1.00e-06  
 ------------------------------------------------------------------------------
            Enorm      Ldiff       Comment
 ------------------------------------------------------------------------------
     1     9.50e-02   5.42e-03     
     2     1.58e-01   4.94e-02     
     3     3.07e-01   9.44e-02     
     4     1.30e-02   1.73e-01     Switched to DIIS steps.
     5     2.69e-03   2.18e-03     
     6     1.99e-03   9.00e-04     
     7     8.35e-04   2.79e-04     
     8     2.65e-04   1.01e-04     
     9     3.87e-05   2.37e-05     
    10     2.27e-05   2.68e-06     
    11     7.23e-06   3.77e-06     
    12     1.48e-06   2.32e-07     
    13     4.39e-07   9.90e-08     
 ------------------------------------------------------------------------------
                                   Orbital response converged.

 Computing density matrices... Done.
 CCSD calculation:   CPU 279.10 s  wall 105.12 s

Current path: /canmo/ccsd/grad/
/g1_bb_aa
/g1_bb_bb
/g1_o1o1
/g1_o1o2
/g1_o1v1
/g1_o2v1
/g1_v1v1
/g1p_bb_aa
/g1p_bb_bb
/g1s_bb_aa
/g1s_bb_bb
/g2_o1o1o1o1
/g2_o1o1o1v1
/g2_o1o1v1v1
/g2_o1v1o1v1
/g2_o1v1v1v1
/g2_v1v1v1v1
/w_bb_aa
/w_bb_bb
 Transferring MO TPDM to AO TPDM
 Transferring g2_o1o1o1o1
 Transferring g2_o1o1o1v1
 Transferring g2_o1o1v1v1
 Transferring g2_o1v1o1v1
 Transferring g2_o1v1v1v1
 Transferring g2_v1v1v1v1
 Adding separable TPDM
 Computing TPDM gradient
 --------------------------------------------------------
 2e gradient
  Atom          X               Y               Z
 --------------------------------------------------------
    1        -30.128805        3.116854       -0.000000  
    2          7.339031      -16.158972        0.000000  
    3         22.522460        7.794104       -0.000000  
    4          0.267314        5.248013        0.000000  
 --------------------------------------------------------
 --------------------------------------------------------
 Final gradient
  Atom          X               Y               Z
 --------------------------------------------------------
    1        -30.128805        3.116854       -0.000000  
    2          7.339031      -16.158972        0.000000  
    3         22.522460        7.794104       -0.000000  
    4          0.267314        5.248013        0.000000  
 --------------------------------------------------------
 Analytic gradient from two-electron contribution:   CPU 394.84 s  wall 211.40 s

 Total ccman2 time:   CPU 703.49 s  wall 344.22 s


 --------------------------------------------------------------
             Orbital Energies (a.u.) and Symmetries
 --------------------------------------------------------------

 Alpha MOs, Restricted
 -- Occupied --                  
******* -180.86 -169.67 -169.67  -37.91  -33.10  -33.10  -24.29
  1 A'    2 A'    3 A'    4 A'    5 A'    6 A'    7 A'    8 A'                 
-24.284 -24.280 -15.750 -15.702  -7.230  -5.462  -5.452-169.665
  9 A'   10 A'   11 A'   12 A'   13 A'   14 A'   15 A'    1 A"                 
-33.097 -24.284 -24.280  -5.452  -2.385  -2.381  -2.369  -1.461
  2 A"    3 A"    4 A"    5 A"   16 A'   17 A'   18 A'   19 A'                 
 -0.960  -0.846  -0.697  -0.650  -0.376  -0.363  -2.381  -2.369
 20 A'   21 A'   22 A'   23 A'   24 A'   25 A'    6 A"    7 A"                 
 -0.615  -0.371
  8 A"    9 A"                                                                 
 -- Virtual --                   
  0.000   0.048   0.149   0.164   0.213   0.222   0.227   0.262
 26 A'   27 A'   28 A'   29 A'   30 A'   31 A'   32 A'   33 A'                 
  0.299   0.349   0.364   0.526   0.574   0.604   0.657   0.714
 34 A'   35 A'   36 A'   37 A'   38 A'   39 A'   40 A'   41 A'                 
  0.804   0.873   0.937   1.042   1.124   1.218   1.438   1.562
 42 A'   43 A'   44 A'   45 A'   46 A'   47 A'   48 A'   49 A'                 
  1.565   1.651   2.014   2.149   2.419   2.692   2.799   3.029
 50 A'   51 A'   52 A'   53 A'   54 A'   55 A'   56 A'   57 A'                 
  3.391   3.463   4.243   4.435   4.512   4.567   4.679   4.739
 58 A'   59 A'   60 A'   61 A'   62 A'   63 A'   64 A'   65 A'                 
  4.821   5.381   6.554   6.592  28.908  29.550  29.577  29.898
 66 A'   67 A'   68 A'   69 A'   70 A'   71 A'   72 A'   73 A'                 
 29.911  29.981  36.561  37.223 130.609 130.636 154.3041912.222
 74 A'   75 A'   76 A'   77 A'   78 A'   79 A'   80 A'   81 A'                 
  0.067   0.163   0.243   0.337   0.591   0.612   0.909   1.014
 10 A"   11 A"   12 A"   13 A"   14 A"   15 A"   16 A"   17 A"                 
  1.459   1.543   1.927   2.121   2.620   3.086   4.094   4.353
 18 A"   19 A"   20 A"   21 A"   22 A"   23 A"   24 A"   25 A"                 
  4.498   4.520   6.540  29.539  29.892  29.899 130.600
 26 A"   27 A"   28 A"   29 A"   30 A"   31 A"   32 A"                         

 Beta MOs, Restricted
 -- Occupied --                  
******* -180.86 -169.67 -169.67  -37.91  -33.10  -33.10  -24.29
  1 A'    2 A'    3 A'    4 A'    5 A'    6 A'    7 A'    8 A'                 
-24.284 -24.280 -15.750 -15.702  -7.230  -5.462  -5.452-169.665
  9 A'   10 A'   11 A'   12 A'   13 A'   14 A'   15 A'    1 A"                 
-33.097 -24.284 -24.280  -5.452  -2.385  -2.381  -2.369  -1.461
  2 A"    3 A"    4 A"    5 A"   16 A'   17 A'   18 A'   19 A'                 
 -0.960  -0.846  -0.697  -0.650  -0.376  -0.363  -2.381  -2.369
 20 A'   21 A'   22 A'   23 A'   24 A'   25 A'    6 A"    7 A"                 
 -0.615  -0.371
  8 A"    9 A"                                                                 
 -- Virtual --                   
  0.000   0.048   0.149   0.164   0.213   0.222   0.227   0.262
 26 A'   27 A'   28 A'   29 A'   30 A'   31 A'   32 A'   33 A'                 
  0.299   0.349   0.364   0.526   0.574   0.604   0.657   0.714
 34 A'   35 A'   36 A'   37 A'   38 A'   39 A'   40 A'   41 A'                 
  0.804   0.873   0.937   1.042   1.124   1.218   1.438   1.562
 42 A'   43 A'   44 A'   45 A'   46 A'   47 A'   48 A'   49 A'                 
  1.565   1.651   2.014   2.149   2.419   2.692   2.799   3.029
 50 A'   51 A'   52 A'   53 A'   54 A'   55 A'   56 A'   57 A'                 
  3.391   3.463   4.243   4.435   4.512   4.567   4.679   4.739
 58 A'   59 A'   60 A'   61 A'   62 A'   63 A'   64 A'   65 A'                 
  4.821   5.381   6.554   6.592  28.908  29.550  29.577  29.898
 66 A'   67 A'   68 A'   69 A'   70 A'   71 A'   72 A'   73 A'                 
 29.911  29.981  36.561  37.223 130.609 130.636 154.3041912.222
 74 A'   75 A'   76 A'   77 A'   78 A'   79 A'   80 A'   81 A'                 
  0.067   0.163   0.243   0.337   0.591   0.612   0.909   1.014
 10 A"   11 A"   12 A"   13 A"   14 A"   15 A"   16 A"   17 A"                 
  1.459   1.543   1.927   2.121   2.620   3.086   4.094   4.353
 18 A"   19 A"   20 A"   21 A"   22 A"   23 A"   24 A"   25 A"                 
  4.498   4.520   6.540  29.539  29.892  29.899 130.600
 26 A"   27 A"   28 A"   29 A"   30 A"   31 A"   32 A"                         
 --------------------------------------------------------------

          Ground-State Mulliken Net Atomic Charges

     Atom                 Charge (a.u.)
  ----------------------------------------
      1 I                    -0.134779
      2 N                     0.067269
      3 N                    -0.176784
      4 H                     0.244294
  ----------------------------------------
  Sum of atomic charges =    -0.000000

 -----------------------------------------------------------------
                    Cartesian Multipole Moments
 -----------------------------------------------------------------
    Charge (ESU x 10^10)
                -0.0000
    Dipole Moment (Debye)
         X      -1.4492      Y      -1.9136      Z       0.0000
       Tot       2.4004
    Quadrupole Moments (Debye-Ang)
        XX     -38.9374     XY       3.9079     YY     -39.7968
        XZ      -0.0000     YZ       0.0000     ZZ     -41.1037
    Octopole Moments (Debye-Ang^2)
       XXX      30.4073    XXY     -10.9363    XYY       2.0810
       YYY      -5.3109    XXZ       0.0000    XYZ      -0.0000
       YYZ       0.0000    XZZ       5.0465    YZZ      -0.2851
       ZZZ       0.0000
    Hexadecapole Moments (Debye-Ang^3)
      XXXX    -457.9231   XXXY      18.6739   XXYY     -72.8654
      XYYY      10.9246   YYYY     -72.0321   XXXZ      -0.0000
      XXYZ       0.0000   XYYZ      -0.0000   YYYZ       0.0000
      XXZZ     -78.3002   XYZZ       0.4550   YYZZ     -21.4184
      XZZZ      -0.0000   YZZZ       0.0000   ZZZZ     -54.6445
 -----------------------------------------------------------------
 DrvMan completing analytic gradient of the correlated energy
 Correlated dipole moment
            1
    1  -0.5701502
    2  -0.7528637
    3   0.0000000
 Energy read as -7026.812297818
 Full Analytical Gradient: (in a.u., or Hartree/Bohr)
             1             2             3             4
    1    0.00064531   -0.01357034    0.01551139   -0.00258636
    2    0.00150096   -0.01600676    0.01612878   -0.00162298
    3   -0.00000000   -0.00000000    0.00000000    0.00000000
 Gradient time:  CPU 0.25 s  wall 1.67 s
 Geometry Optimization Parameters
   NAtoms,    NIC,     NZ,  NCons,   NDum,   NFix, NCnnct, MaxDiis
        4      14       4       0       0       0       0       0


** GEOMETRY OPTIMIZATION IN DELOCALIZED INTERNAL COORDINATES **
   Searching for a Minimum

   Optimization Cycle:   1

                       Coordinates (Angstroms)
     ATOM                X               Y               Z
      1  I         0.5926390901   -0.0184760016    0.0000000000
      2  N        -1.6767377133    0.5873229444    0.0000000000
      3  N        -2.4916262833   -0.2663142615    0.0000000000
      4  H        -2.2313237992   -1.2678326935    0.0000000000
   Point Group: cs    Number of degrees of freedom:     5


   Energy is  -7026.812297818


 Attempting to Generate Delocalized Internal Coordinates

  5 Hessian modes will be used to form the next step
  Hessian Eigenvalues:
     0.069886    0.160000    0.250000    0.420593    1.154684

 Minimum Search - Taking Simple RFO Step
 Searching for Lamda that Minimizes Along All modes
 Value Taken    Lamda =  -0.00073626
 Step Taken.  Stepsize is  0.048707

                             Maximum     Tolerance    Cnvgd?
         Gradient           0.014961      0.000300      NO
         Displacement       0.037797      0.001200      NO
         Energy change     *********      0.000001      NO


 New Cartesian Coordinates Obtained by Inverse Iteration

 Displacement from previous Coordinates is:  0.106811
 ----------------------------------------------------------------
             Standard Nuclear Orientation (Angstroms)
    I     Atom           X                Y                Z
 ----------------------------------------------------------------
    1      I       0.5696761997    -0.0412036105     0.0000000000
    2      N      -1.6878276372     0.6010058016     0.0000000000
    3      N      -2.4981835759    -0.2691275338     0.0000000000
    4      H      -2.1907136923    -1.2559746695     0.0000000000
 ----------------------------------------------------------------
 Molecular Point Group                 Cs    NOp =  2
 Largest Abelian Subgroup              Cs    NOp =  2
 Nuclear Repulsion Energy =   184.0807865916 hartrees
 There are       34 alpha and       34 beta electrons
 Applying Cartesian multipole field
    Component          Value
    ---------          -----
     (2,0,0)        1.00000E-11
     (0,2,0)        2.00000E-11
     (0,0,2)       -3.00000E-11
 Nucleus-field energy     =     0.0000000034 hartrees
 Requested basis set is 6-311++G(d,p)
 There are 41 shells and 113 basis functions
 A cutoff of  1.0D-14 yielded    807 shell pairs
 There are      6327 function pairs (      7164 Cartesian)
 Smallest overlap matrix eigenvalue = 2.48E-04
 Guess MOs from SCF MO coefficient file

 -----------------------------------------------------------------------
  General SCF calculation program by
  Eric Jon Sundstrom, Paul Horn, Yuezhi Mao, Dmitri Zuev, Alec White,
  David Stuck, Shaama M.S., Shane Yost, Joonho Lee, David Small,
  Daniel Levine, Susi Lehtola, Hugh Burton, Evgeny Epifanovsky
 -----------------------------------------------------------------------
 Hartree-Fock
 using 4 threads for integral computing
 -------------------------------------------------------
 OpenMP Integral computing Module                
 Release: version 2.0, May 2017, Q-Chem Inc. Pleasanton 
 -------------------------------------------------------
 A restricted SCF calculation will be
 performed using DIIS
 SCF converges when DIIS error is below 1.0e-08
 ---------------------------------------
  Cycle       Energy         DIIS error
 ---------------------------------------
    1   -7026.2351072476      4.77e-04  
    2   -7026.2355421974      1.23e-04  
    3   -7026.2356040693      6.29e-05  
    4   -7026.2356164154      2.67e-05  
    5   -7026.2356220354      1.57e-05  
    6   -7026.2356234533      6.06e-06  
    7   -7026.2356237284      2.61e-06  
    8   -7026.2356237483      6.78e-07  
    9   -7026.2356237506      2.57e-07  
   10   -7026.2356237510      7.59e-08  
   11   -7026.2356237511      3.35e-08  
   12   -7026.2356237511      1.28e-08  
   13   -7026.2356237511      2.78e-09  Convergence criterion met
 ---------------------------------------
 SCF time:   CPU 7.00s  wall 4.00s 
 SCF   energy in the final basis set =    -7026.2356237511
 Total energy in the final basis set =    -7026.2356237511


 ------------------------------------------------------------------------------

   CCMAN2: suite of methods based on coupled cluster
           and equation of motion theories.

   Components:
   * libvmm-1.3-trunk
     by Evgeny Epifanovsky, Ilya Kaliman.
   * libtensor-2.5-trunk
     by Evgeny Epifanovsky, Michael Wormit, Dmitry Zuev, Sam Manzer, 
        Ilya Kaliman.
   * libcc-2.5-trunk
     by Evgeny Epifanovsky, Arik Landau, Tomasz Kus, Kirill Khistyaev, 
        Dmitry Zuev, Prashant Manohar, Xintian Feng, Anna Krylov, 
        Matthew Goldey, Alec White, Thomas Jagau, Kaushik Nanda, 
        Anastasia Gunina, Alexander Kunitsa, Joonho Lee.

   CCMAN original authors:
   Anna I. Krylov, C. David Sherrill, Steven R. Gwaltney,
   Edward F. C. Byrd (2000)
   Sergey V. Levchenko, Lyudmila V. Slipchenko, Tao Wang,
   Ana-Maria C. Cristian (2003)
   Piotr A. Pieniazek, C. Melania Oana, Evgeny Epifanovsky (2007)
   Prashant Manohar (2009)

 ------------------------------------------------------------------------------


 Allocating and initializing 3808MB of RAM...
 Calculation will run on 4 cores.


 Alpha MOs, Restricted
 -- Occupied --                  
******* -180.86 -169.67 -169.67 -169.67  -37.92  -33.10  -33.10
  1 A'    2 A'    3 A'    1 A"    4 A'    5 A'    6 A'    2 A"                 
-33.100 -24.288 -24.287 -24.287 -24.283 -24.283 -15.750 -15.701
  7 A'    8 A'    3 A"    9 A'    4 A"   10 A'   11 A'   12 A'                 
 -7.233  -5.465  -5.455  -5.455  -2.388  -2.384  -2.383  -2.372
 13 A'   14 A'   15 A'    5 A"   16 A'   17 A'    6 A"   18 A'                 
 -2.372  -1.454  -0.958  -0.846  -0.696  -0.647  -0.610  -0.378
  7 A"   19 A'   20 A'   21 A'   22 A'   23 A'    8 A"   24 A'                 
 -0.374  -0.368
  9 A"   25 A'                                                                 
 -- Virtual --                   
 -0.000   0.049   0.065   0.149   0.164   0.165   0.212   0.224
 26 A'   27 A'   10 A"   28 A'   11 A"   29 A'   30 A'   31 A'                 
  0.227   0.242   0.260   0.299   0.335   0.348   0.364   0.526
 32 A'   12 A"   33 A'   34 A'   13 A"   35 A'   36 A'   37 A'                 
  0.572   0.589   0.601   0.609   0.655   0.710   0.801   0.877
 38 A'   14 A"   39 A'   15 A"   40 A'   41 A'   42 A'   43 A'                 
  0.912   0.939   1.014   1.037   1.123   1.215   1.439   1.459
 16 A"   44 A'   17 A"   45 A'   46 A'   47 A'   48 A'   18 A"                 
  1.540   1.558   1.564   1.639   1.923   2.023   2.125   2.159
 19 A"   49 A'   50 A'   51 A'   20 A"   52 A'   21 A"   53 A'                 
  2.416   2.624   2.684   2.802   3.036   3.074   3.384   3.439
 54 A'   22 A"   55 A'   56 A'   57 A'   23 A"   58 A'   59 A'                 
  4.094   4.242   4.350   4.429   4.496   4.510   4.516   4.563
 24 A"   60 A'   25 A"   61 A'   26 A"   62 A'   27 A"   63 A'                 
  4.676   4.745   4.815   5.392   6.537   6.552   6.589  28.904
 64 A'   65 A'   66 A'   67 A'   28 A"   68 A'   69 A'   70 A'                 
 29.536  29.547  29.574  29.890  29.895  29.896  29.908  29.978
 29 A"   71 A'   72 A'   30 A"   73 A'   31 A"   74 A'   75 A'                 
 36.566  37.184 130.598 130.606 130.633 154.3001912.218
 76 A'   77 A'   32 A"   78 A'   79 A'   80 A'   81 A'                         

 Beta MOs, Restricted
 -- Occupied --                  
******* -180.86 -169.67 -169.67 -169.67  -37.92  -33.10  -33.10
  1 A'    2 A'    3 A'    1 A"    4 A'    5 A'    6 A'    2 A"                 
-33.100 -24.288 -24.287 -24.287 -24.283 -24.283 -15.750 -15.701
  7 A'    8 A'    3 A"    9 A'    4 A"   10 A'   11 A'   12 A'                 
 -7.233  -5.465  -5.455  -5.455  -2.388  -2.384  -2.383  -2.372
 13 A'   14 A'   15 A'    5 A"   16 A'   17 A'    6 A"   18 A'                 
 -2.372  -1.454  -0.958  -0.846  -0.696  -0.647  -0.610  -0.378
  7 A"   19 A'   20 A'   21 A'   22 A'   23 A'    8 A"   24 A'                 
 -0.374  -0.368
  9 A"   25 A'                                                                 
 -- Virtual --                   
 -0.000   0.049   0.065   0.149   0.164   0.165   0.212   0.224
 26 A'   27 A'   10 A"   28 A'   11 A"   29 A'   30 A'   31 A'                 
  0.227   0.242   0.260   0.299   0.335   0.348   0.364   0.526
 32 A'   12 A"   33 A'   34 A'   13 A"   35 A'   36 A'   37 A'                 
  0.572   0.589   0.601   0.609   0.655   0.710   0.801   0.877
 38 A'   14 A"   39 A'   15 A"   40 A'   41 A'   42 A'   43 A'                 
  0.912   0.939   1.014   1.037   1.123   1.215   1.439   1.459
 16 A"   44 A'   17 A"   45 A'   46 A'   47 A'   48 A'   18 A"                 
  1.540   1.558   1.564   1.639   1.923   2.023   2.125   2.159
 19 A"   49 A'   50 A'   51 A'   20 A"   52 A'   21 A"   53 A'                 
  2.416   2.624   2.684   2.802   3.036   3.074   3.384   3.439
 54 A'   22 A"   55 A'   56 A'   57 A'   23 A"   58 A'   59 A'                 
  4.094   4.242   4.350   4.429   4.496   4.510   4.516   4.563
 24 A"   60 A'   25 A"   61 A'   26 A"   62 A'   27 A"   63 A'                 
  4.676   4.745   4.815   5.392   6.537   6.552   6.589  28.904
 64 A'   65 A'   66 A'   67 A'   28 A"   68 A'   69 A'   70 A'                 
 29.536  29.547  29.574  29.890  29.895  29.896  29.908  29.978
 29 A"   71 A'   72 A'   30 A"   73 A'   31 A"   74 A'   75 A'                 
 36.566  37.184 130.598 130.606 130.633 154.3001912.218
 76 A'   77 A'   32 A"   78 A'   79 A'   80 A'   81 A'                         

 Occupation and symmetry of molecular orbitals

 Point group: Cs (2 irreducible representations).

                           A'   A"    All 
 ------------------------------------------
 All molecular orbitals:
  - Alpha                  81   32    113 
  - Beta                   81   32    113 
 ------------------------------------------
 Alpha orbitals:
  - Frozen occupied        15   5     20  
  - Active occupied        10   4     14  
  - Active virtual         56   23    79  
  - Frozen virtual         0    0     0   
 ------------------------------------------
 Beta orbitals:
  - Frozen occupied        15   5     20  
  - Active occupied        10   4     14  
  - Active virtual         56   23    79  
  - Frozen virtual         0    0     0   
 ------------------------------------------

 Import integrals:   CPU 0.00 s  wall 0.00 s

 Import integrals:   CPU 25.32 s  wall 25.72 s

 MP2 amplitudes:   CPU 0.14 s  wall 0.37 s

Running a double precision version
           CCSD T amplitudes will be solved using DIIS.

           Start     Size      MaxIter   EConv     TConv     
           3         7         100       1.00e-07  1.00e-05  
 ------------------------------------------------------------------------------
           Energy (a.u.)   Ediff      Tdiff       Comment
 ------------------------------------------------------------------------------
         -7026.80663885                           
     1   -7026.78845294   1.82e-02   7.23e-01     
     2   -7026.81077690   2.23e-02   9.54e-02     
     3   -7026.80909703   1.68e-03   4.94e-02     
     4   -7026.81169107   2.59e-03   1.53e-02     Switched to DIIS steps.
     5   -7026.81267540   9.84e-04   1.39e-02     
     6   -7026.81274357   6.82e-05   2.75e-03     
     7   -7026.81275105   7.49e-06   1.32e-03     
     8   -7026.81275862   7.57e-06   6.24e-04     
     9   -7026.81276572   7.10e-06   5.75e-04     
    10   -7026.81276492   7.99e-07   1.51e-04     
    11   -7026.81276557   6.46e-07   7.09e-05     
    12   -7026.81276549   7.92e-08   5.32e-05     
    13   -7026.81276565   1.65e-07   1.58e-05     
    14   -7026.81276553   1.28e-07   1.08e-05     
    15   -7026.81276540   1.28e-07   5.35e-06     
    16   -7026.81276536   3.87e-08   2.19e-06     
 ------------------------------------------------------------------------------
         -7026.81276536                           CCSD T converged.

End of double precision
 SCF energy                 = -7026.23562375
 MP2 energy                 = -7026.80663885
 CCSD correlation energy     =    -0.57714161
 CCSD total energy           = -7026.81276536

 CCSD  T1^2 = 0.0141  T2^2 = 0.2307  Leading amplitudes:

 Amplitude    Orbitals with energies
  0.0327       23 (A') A                 ->    26 (A') A                  
              -0.6466                         -0.0005                     
  0.0327       23 (A') B                 ->    26 (A') B                  
              -0.6466                         -0.0005                     
 -0.0278       22 (A') A                 ->    26 (A') A                  
              -0.6959                         -0.0005                     
 -0.0278       22 (A') B                 ->    26 (A') B                  
              -0.6959                         -0.0005                     

 Amplitude    Orbitals with energies
 -0.1255       25 (A') A     25 (A') B   ->    26 (A') A     26 (A') B    
              -0.3677       -0.3677           -0.0005       -0.0005       
  0.1255       25 (A') A     25 (A') B   ->    26 (A') B     26 (A') A    
              -0.3677       -0.3677           -0.0005       -0.0005       
  0.1255       25 (A') B     25 (A') A   ->    26 (A') A     26 (A') B    
              -0.3677       -0.3677           -0.0005       -0.0005       
 -0.1255       25 (A') B     25 (A') A   ->    26 (A') B     26 (A') A    
              -0.3677       -0.3677           -0.0005       -0.0005       
 -0.1036       8 (A") A      8 (A") B    ->    10 (A") A     10 (A") B    
              -0.6097       -0.6097            0.0654        0.0654       
  0.1036       8 (A") A      8 (A") B    ->    10 (A") B     10 (A") A    
              -0.6097       -0.6097            0.0654        0.0654       
  0.1036       8 (A") B      8 (A") A    ->    10 (A") A     10 (A") B    
              -0.6097       -0.6097            0.0654        0.0654       
 -0.1036       8 (A") B      8 (A") A    ->    10 (A") B     10 (A") A    
              -0.6097       -0.6097            0.0654        0.0654       

 Computing CCSD intemediates for later calculations in double precision
 Finished.

Running a double precision version
           CCSD Lambda amplitudes will be solved using DIIS.
           Start     Size      MaxIter   EConv     LConv     
           3         7         100       1.00e-07  1.00e-05  
 ------------------------------------------------------------------------------
            Enorm      Ldiff       Comment
 ------------------------------------------------------------------------------
     1     6.13e-02   4.67e-02     
     2     1.52e-02   4.00e-03     
     3     6.51e-03   2.36e-03     
     4     4.08e-03   1.19e-03     Switched to DIIS steps.
     5     1.67e-03   8.67e-04     
     6     1.06e-03   3.06e-04     
     7     4.65e-04   1.08e-04     
     8     2.31e-04   3.93e-06     
     9     7.57e-05   1.44e-05     
    10     4.44e-05   2.05e-06     
    11     2.47e-05   1.08e-06     
    12     1.27e-05   1.97e-06     
    13     5.73e-06   5.81e-07     
    14     2.39e-06   5.12e-07     
    15     1.31e-06   8.86e-08     
    16     6.55e-07   3.90e-08     
    17     4.37e-07   3.17e-08     
    18     2.29e-07   2.27e-08     
    19     1.14e-07   6.17e-09     
    20     6.50e-08   2.11e-09     
 ------------------------------------------------------------------------------
                                   CCSD Lambda converged.

 Computing density matrices in double precision...
           Orbital response amplitudes will be solved using DIIS.
           Start     Size      MaxIter   EConv     LConv     
           3         7         100       1.00e-06  1.00e-06  
 ------------------------------------------------------------------------------
            Enorm      Ldiff       Comment
 ------------------------------------------------------------------------------
     1     9.52e-02   5.40e-03     
     2     1.61e-01   5.24e-02     
     3     3.19e-01   1.00e-01     
     4     1.30e-02   1.82e-01     Switched to DIIS steps.
     5     2.46e-03   2.11e-03     
     6     1.86e-03   8.26e-04     
     7     8.27e-04   2.73e-04     
     8     2.61e-04   9.60e-05     
     9     3.89e-05   2.58e-05     
    10     2.28e-05   1.99e-06     
    11     7.23e-06   3.89e-06     
    12     1.40e-06   2.00e-07     
    13     3.99e-07   9.92e-08     
 ------------------------------------------------------------------------------
                                   Orbital response converged.

 Computing density matrices... Done.
 CCSD calculation:   CPU 277.62 s  wall 102.17 s

Current path: /canmo/ccsd/grad/
/g1_bb_aa
/g1_bb_bb
/g1_o1o1
/g1_o1o2
/g1_o1v1
/g1_o2v1
/g1_v1v1
/g1p_bb_aa
/g1p_bb_bb
/g1s_bb_aa
/g1s_bb_bb
/g2_o1o1o1o1
/g2_o1o1o1v1
/g2_o1o1v1v1
/g2_o1v1o1v1
/g2_o1v1v1v1
/g2_v1v1v1v1
/w_bb_aa
/w_bb_bb
 Transferring MO TPDM to AO TPDM
 Transferring g2_o1o1o1o1
 Transferring g2_o1o1o1v1
 Transferring g2_o1o1v1v1
 Transferring g2_o1v1o1v1
 Transferring g2_o1v1v1v1
 Transferring g2_v1v1v1v1
 Adding separable TPDM
 Computing TPDM gradient
 --------------------------------------------------------
 2e gradient
  Atom          X               Y               Z
 --------------------------------------------------------
    1        -30.295964        3.539004       -0.000000  
    2          7.676673      -16.550871       -0.000000  
    3         22.598213        7.787857        0.000000  
    4          0.021078        5.224009       -0.000000  
 --------------------------------------------------------
 --------------------------------------------------------
 Final gradient
  Atom          X               Y               Z
 --------------------------------------------------------
    1        -30.295964        3.539004       -0.000000  
    2          7.676673      -16.550871       -0.000000  
    3         22.598213        7.787857        0.000000  
    4          0.021078        5.224009       -0.000000  
 --------------------------------------------------------
 Analytic gradient from two-electron contribution:   CPU 396.21 s  wall 210.85 s

 Total ccman2 time:   CPU 703.62 s  wall 347.23 s


 --------------------------------------------------------------
             Orbital Energies (a.u.) and Symmetries
 --------------------------------------------------------------

 Alpha MOs, Restricted
 -- Occupied --                  
******* -180.86 -169.67 -169.67  -37.92  -33.10  -33.10  -24.29
  1 A'    2 A'    3 A'    4 A'    5 A'    6 A'    7 A'    8 A'                 
-24.287 -24.283 -15.750 -15.701  -7.233  -5.465  -5.455-169.668
  9 A'   10 A'   11 A'   12 A'   13 A'   14 A'   15 A'    1 A"                 
-33.100 -24.287 -24.283  -5.455  -2.388  -2.384  -2.372  -1.454
  2 A"    3 A"    4 A"    5 A"   16 A'   17 A'   18 A'   19 A'                 
 -0.958  -0.846  -0.696  -0.647  -0.378  -0.368  -2.383  -2.372
 20 A'   21 A'   22 A'   23 A'   24 A'   25 A'    6 A"    7 A"                 
 -0.610  -0.374
  8 A"    9 A"                                                                 
 -- Virtual --                   
 -0.000   0.049   0.149   0.165   0.212   0.224   0.227   0.260
 26 A'   27 A'   28 A'   29 A'   30 A'   31 A'   32 A'   33 A'                 
  0.299   0.348   0.364   0.526   0.572   0.601   0.655   0.710
 34 A'   35 A'   36 A'   37 A'   38 A'   39 A'   40 A'   41 A'                 
  0.801   0.877   0.939   1.037   1.123   1.215   1.439   1.558
 42 A'   43 A'   44 A'   45 A'   46 A'   47 A'   48 A'   49 A'                 
  1.564   1.639   2.023   2.159   2.416   2.684   2.802   3.036
 50 A'   51 A'   52 A'   53 A'   54 A'   55 A'   56 A'   57 A'                 
  3.384   3.439   4.242   4.429   4.510   4.563   4.676   4.745
 58 A'   59 A'   60 A'   61 A'   62 A'   63 A'   64 A'   65 A'                 
  4.815   5.392   6.552   6.589  28.904  29.547  29.574  29.895
 66 A'   67 A'   68 A'   69 A'   70 A'   71 A'   72 A'   73 A'                 
 29.908  29.978  36.566  37.184 130.606 130.633 154.3001912.218
 74 A'   75 A'   76 A'   77 A'   78 A'   79 A'   80 A'   81 A'                 
  0.065   0.164   0.242   0.335   0.589   0.609   0.912   1.014
 10 A"   11 A"   12 A"   13 A"   14 A"   15 A"   16 A"   17 A"                 
  1.459   1.540   1.923   2.125   2.624   3.074   4.094   4.350
 18 A"   19 A"   20 A"   21 A"   22 A"   23 A"   24 A"   25 A"                 
  4.496   4.516   6.537  29.536  29.890  29.896 130.598
 26 A"   27 A"   28 A"   29 A"   30 A"   31 A"   32 A"                         

 Beta MOs, Restricted
 -- Occupied --                  
******* -180.86 -169.67 -169.67  -37.92  -33.10  -33.10  -24.29
  1 A'    2 A'    3 A'    4 A'    5 A'    6 A'    7 A'    8 A'                 
-24.287 -24.283 -15.750 -15.701  -7.233  -5.465  -5.455-169.668
  9 A'   10 A'   11 A'   12 A'   13 A'   14 A'   15 A'    1 A"                 
-33.100 -24.287 -24.283  -5.455  -2.388  -2.384  -2.372  -1.454
  2 A"    3 A"    4 A"    5 A"   16 A'   17 A'   18 A'   19 A'                 
 -0.958  -0.846  -0.696  -0.647  -0.378  -0.368  -2.383  -2.372
 20 A'   21 A'   22 A'   23 A'   24 A'   25 A'    6 A"    7 A"                 
 -0.610  -0.374
  8 A"    9 A"                                                                 
 -- Virtual --                   
 -0.000   0.049   0.149   0.165   0.212   0.224   0.227   0.260
 26 A'   27 A'   28 A'   29 A'   30 A'   31 A'   32 A'   33 A'                 
  0.299   0.348   0.364   0.526   0.572   0.601   0.655   0.710
 34 A'   35 A'   36 A'   37 A'   38 A'   39 A'   40 A'   41 A'                 
  0.801   0.877   0.939   1.037   1.123   1.215   1.439   1.558
 42 A'   43 A'   44 A'   45 A'   46 A'   47 A'   48 A'   49 A'                 
  1.564   1.639   2.023   2.159   2.416   2.684   2.802   3.036
 50 A'   51 A'   52 A'   53 A'   54 A'   55 A'   56 A'   57 A'                 
  3.384   3.439   4.242   4.429   4.510   4.563   4.676   4.745
 58 A'   59 A'   60 A'   61 A'   62 A'   63 A'   64 A'   65 A'                 
  4.815   5.392   6.552   6.589  28.904  29.547  29.574  29.895
 66 A'   67 A'   68 A'   69 A'   70 A'   71 A'   72 A'   73 A'                 
 29.908  29.978  36.566  37.184 130.606 130.633 154.3001912.218
 74 A'   75 A'   76 A'   77 A'   78 A'   79 A'   80 A'   81 A'                 
  0.065   0.164   0.242   0.335   0.589   0.609   0.912   1.014
 10 A"   11 A"   12 A"   13 A"   14 A"   15 A"   16 A"   17 A"                 
  1.459   1.540   1.923   2.125   2.624   3.074   4.094   4.350
 18 A"   19 A"   20 A"   21 A"   22 A"   23 A"   24 A"   25 A"                 
  4.496   4.516   6.537  29.536  29.890  29.896 130.598
 26 A"   27 A"   28 A"   29 A"   30 A"   31 A"   32 A"                         
 --------------------------------------------------------------

          Ground-State Mulliken Net Atomic Charges

     Atom                 Charge (a.u.)
  ----------------------------------------
      1 I                    -0.127168
      2 N                     0.072453
      3 N                    -0.184089
      4 H                     0.238804
  ----------------------------------------
  Sum of atomic charges =     0.000000

 -----------------------------------------------------------------
                    Cartesian Multipole Moments
 -----------------------------------------------------------------
    Charge (ESU x 10^10)
                 0.0000
    Dipole Moment (Debye)
         X      -1.2277      Y      -1.8580      Z      -0.0000
       Tot       2.2270
    Quadrupole Moments (Debye-Ang)
        XX     -39.4660     XY       3.6331     YY     -39.8262
        XZ      -0.0000     YZ      -0.0000     ZZ     -41.0979
    Octopole Moments (Debye-Ang^2)
       XXX      34.5139    XXY      -9.7930    XYY       3.3577
       YYY      -3.3991    XXZ       0.0000    XYZ      -0.0000
       YYZ      -0.0000    XZZ       5.9198    YZZ       0.3374
       ZZZ       0.0000
    Hexadecapole Moments (Debye-Ang^3)
      XXXX    -461.3550   XXXY      17.7558   XXYY     -73.4181
      XYYY      12.0356   YYYY     -72.8771   XXXZ       0.0000
      XXYZ      -0.0000   XYYZ       0.0000   YYYZ      -0.0000
      XXZZ     -77.9418   XYZZ       0.9335   YYZZ     -21.4925
      XZZZ       0.0000   YZZZ      -0.0000   ZZZZ     -54.5538
 -----------------------------------------------------------------
 DrvMan completing analytic gradient of the correlated energy
 Correlated dipole moment
            1
    1  -0.4830135
    2  -0.7309884
    3  -0.0000000
 Energy read as -7026.812765359
 Full Analytical Gradient: (in a.u., or Hartree/Bohr)
             1             2             3             4
    1    0.00105941   -0.00679610    0.00607513   -0.00033844
    2   -0.00014046   -0.00583846    0.00655942   -0.00058050
    3   -0.00000000   -0.00000000    0.00000000   -0.00000000
 Gradient time:  CPU 0.26 s  wall 1.51 s
 Geometry Optimization Parameters
   NAtoms,    NIC,     NZ,  NCons,   NDum,   NFix, NCnnct, MaxDiis
        4      14       4       0       0       0       0       0

 Cartesian Hessian Update
 Hessian Updated using BFGS Update


** GEOMETRY OPTIMIZATION IN DELOCALIZED INTERNAL COORDINATES **
   Searching for a Minimum

   Optimization Cycle:   2

                       Coordinates (Angstroms)
     ATOM                X               Y               Z
      1  I         0.5696761997   -0.0412036105    0.0000000000
      2  N        -1.6878276372    0.6010058016    0.0000000000
      3  N        -2.4981835759   -0.2691275338    0.0000000000
      4  H        -2.1907136923   -1.2559746695    0.0000000000
   Point Group: cs    Number of degrees of freedom:     5


   Energy is  -7026.812765359

 Hessian Updated using BFGS Update

  5 Hessian modes will be used to form the next step
  Hessian Eigenvalues:
     0.068058    0.155248    0.254590    0.419611    0.881779

 Minimum Search - Taking Simple RFO Step
 Searching for Lamda that Minimizes Along All modes
 Value Taken    Lamda =  -0.00012965
 Step Taken.  Stepsize is  0.026791

                             Maximum     Tolerance    Cnvgd?
         Gradient           0.006715      0.000300      NO
         Displacement       0.023270      0.001200      NO
         Energy change     -0.000468      0.000001      NO


 New Cartesian Coordinates Obtained by Inverse Iteration

 Displacement from previous Coordinates is:  0.032589
 ----------------------------------------------------------------
             Standard Nuclear Orientation (Angstroms)
    I     Atom           X                Y                Z
 ----------------------------------------------------------------
    1      I       0.5580096496    -0.0460131872     0.0000000000
    2      N      -1.6856197583     0.6044639715     0.0000000000
    3      N      -2.4991698720    -0.2707261078     0.0000000000
    4      H      -2.1802687250    -1.2530246887     0.0000000000
 ----------------------------------------------------------------
 Molecular Point Group                 Cs    NOp =  2
 Largest Abelian Subgroup              Cs    NOp =  2
 Nuclear Repulsion Energy =   184.6732393809 hartrees
 There are       34 alpha and       34 beta electrons
 Applying Cartesian multipole field
    Component          Value
    ---------          -----
     (2,0,0)        1.00000E-11
     (0,2,0)        2.00000E-11
     (0,0,2)       -3.00000E-11
 Nucleus-field energy     =     0.0000000034 hartrees
 Requested basis set is 6-311++G(d,p)
 There are 41 shells and 113 basis functions
 A cutoff of  1.0D-14 yielded    807 shell pairs
 There are      6327 function pairs (      7164 Cartesian)
 Smallest overlap matrix eigenvalue = 2.54E-04
 Guess MOs from SCF MO coefficient file

 -----------------------------------------------------------------------
  General SCF calculation program by
  Eric Jon Sundstrom, Paul Horn, Yuezhi Mao, Dmitri Zuev, Alec White,
  David Stuck, Shaama M.S., Shane Yost, Joonho Lee, David Small,
  Daniel Levine, Susi Lehtola, Hugh Burton, Evgeny Epifanovsky
 -----------------------------------------------------------------------
 Hartree-Fock
 using 4 threads for integral computing
 -------------------------------------------------------
 OpenMP Integral computing Module                
 Release: version 2.0, May 2017, Q-Chem Inc. Pleasanton 
 -------------------------------------------------------
 A restricted SCF calculation will be
 performed using DIIS
 SCF converges when DIIS error is below 1.0e-08
 ---------------------------------------
  Cycle       Energy         DIIS error
 ---------------------------------------
    1   -7026.2352263740      1.94e-04  
    2   -7026.2353031356      5.18e-05  
    3   -7026.2353163084      2.78e-05  
    4   -7026.2353196147      1.32e-05  
    5   -7026.2353208939      6.50e-06  
    6   -7026.2353211654      3.01e-06  
    7   -7026.2353212047      8.50e-07  
    8   -7026.2353212069      5.11e-07  
    9   -7026.2353212075      1.08e-07  
   10   -7026.2353212076      2.68e-08  
   11   -7026.2353212076      1.10e-08  
   12   -7026.2353212075      5.35e-09  Convergence criterion met
 ---------------------------------------
 SCF time:   CPU 6.39s  wall 5.00s 
 SCF   energy in the final basis set =    -7026.2353212075
 Total energy in the final basis set =    -7026.2353212075


 ------------------------------------------------------------------------------

   CCMAN2: suite of methods based on coupled cluster
           and equation of motion theories.

   Components:
   * libvmm-1.3-trunk
     by Evgeny Epifanovsky, Ilya Kaliman.
   * libtensor-2.5-trunk
     by Evgeny Epifanovsky, Michael Wormit, Dmitry Zuev, Sam Manzer, 
        Ilya Kaliman.
   * libcc-2.5-trunk
     by Evgeny Epifanovsky, Arik Landau, Tomasz Kus, Kirill Khistyaev, 
        Dmitry Zuev, Prashant Manohar, Xintian Feng, Anna Krylov, 
        Matthew Goldey, Alec White, Thomas Jagau, Kaushik Nanda, 
        Anastasia Gunina, Alexander Kunitsa, Joonho Lee.

   CCMAN original authors:
   Anna I. Krylov, C. David Sherrill, Steven R. Gwaltney,
   Edward F. C. Byrd (2000)
   Sergey V. Levchenko, Lyudmila V. Slipchenko, Tao Wang,
   Ana-Maria C. Cristian (2003)
   Piotr A. Pieniazek, C. Melania Oana, Evgeny Epifanovsky (2007)
   Prashant Manohar (2009)

 ------------------------------------------------------------------------------


 Allocating and initializing 3808MB of RAM...
 Calculation will run on 4 cores.


 Alpha MOs, Restricted
 -- Occupied --                  
******* -180.86 -169.67 -169.67 -169.67  -37.92  -33.11  -33.10
  1 A'    2 A'    3 A'    1 A"    4 A'    5 A'    6 A'    2 A"                 
-33.102 -24.291 -24.289 -24.289 -24.285 -24.285 -15.748 -15.699
  7 A'    8 A'    3 A"    9 A'    4 A"   10 A'   11 A'   12 A'                 
 -7.235  -5.467  -5.457  -5.457  -2.390  -2.386  -2.386  -2.374
 13 A'   14 A'   15 A'    5 A"   16 A'   17 A'    6 A"   18 A'                 
 -2.374  -1.448  -0.957  -0.848  -0.694  -0.644  -0.605  -0.380
  7 A"   19 A'   20 A'   21 A'   22 A'   23 A'    8 A"   24 A'                 
 -0.375  -0.370
  9 A"   25 A'                                                                 
 -- Virtual --                   
  0.000   0.050   0.065   0.150   0.165   0.166   0.213   0.225
 26 A'   27 A'   10 A"   28 A'   11 A"   29 A'   30 A'   31 A'                 
  0.227   0.242   0.259   0.299   0.334   0.347   0.364   0.527
 32 A'   12 A"   33 A'   34 A'   13 A"   35 A'   36 A'   37 A'                 
  0.570   0.587   0.600   0.607   0.654   0.711   0.802   0.881
 38 A'   14 A"   39 A'   15 A"   40 A'   41 A'   42 A'   43 A'                 
  0.915   0.941   1.015   1.035   1.123   1.214   1.440   1.461
 16 A"   44 A'   17 A"   45 A'   46 A'   47 A'   48 A'   18 A"                 
  1.539   1.556   1.564   1.638   1.923   2.027   2.129   2.164
 19 A"   49 A'   50 A'   51 A'   20 A"   52 A'   21 A"   53 A'                 
  2.417   2.626   2.680   2.804   3.038   3.068   3.379   3.431
 54 A'   22 A"   55 A'   56 A'   57 A'   23 A"   58 A'   59 A'                 
  4.095   4.242   4.350   4.425   4.494   4.508   4.515   4.560
 24 A"   60 A'   25 A"   61 A'   26 A"   62 A'   27 A"   63 A'                 
  4.678   4.747   4.814   5.399   6.535   6.550   6.587  28.904
 64 A'   65 A'   66 A'   67 A'   28 A"   68 A'   69 A'   70 A'                 
 29.534  29.545  29.572  29.888  29.893  29.894  29.906  29.978
 29 A"   71 A'   72 A'   30 A"   73 A'   31 A"   74 A'   75 A'                 
 36.571  37.160 130.596 130.604 130.631 154.2991912.217
 76 A'   77 A'   32 A"   78 A'   79 A'   80 A'   81 A'                         

 Beta MOs, Restricted
 -- Occupied --                  
******* -180.86 -169.67 -169.67 -169.67  -37.92  -33.11  -33.10
  1 A'    2 A'    3 A'    1 A"    4 A'    5 A'    6 A'    2 A"                 
-33.102 -24.291 -24.289 -24.289 -24.285 -24.285 -15.748 -15.699
  7 A'    8 A'    3 A"    9 A'    4 A"   10 A'   11 A'   12 A'                 
 -7.235  -5.467  -5.457  -5.457  -2.390  -2.386  -2.386  -2.374
 13 A'   14 A'   15 A'    5 A"   16 A'   17 A'    6 A"   18 A'                 
 -2.374  -1.448  -0.957  -0.848  -0.694  -0.644  -0.605  -0.380
  7 A"   19 A'   20 A'   21 A'   22 A'   23 A'    8 A"   24 A'                 
 -0.375  -0.370
  9 A"   25 A'                                                                 
 -- Virtual --                   
  0.000   0.050   0.065   0.150   0.165   0.166   0.213   0.225
 26 A'   27 A'   10 A"   28 A'   11 A"   29 A'   30 A'   31 A'                 
  0.227   0.242   0.259   0.299   0.334   0.347   0.364   0.527
 32 A'   12 A"   33 A'   34 A'   13 A"   35 A'   36 A'   37 A'                 
  0.570   0.587   0.600   0.607   0.654   0.711   0.802   0.881
 38 A'   14 A"   39 A'   15 A"   40 A'   41 A'   42 A'   43 A'                 
  0.915   0.941   1.015   1.035   1.123   1.214   1.440   1.461
 16 A"   44 A'   17 A"   45 A'   46 A'   47 A'   48 A'   18 A"                 
  1.539   1.556   1.564   1.638   1.923   2.027   2.129   2.164
 19 A"   49 A'   50 A'   51 A'   20 A"   52 A'   21 A"   53 A'                 
  2.417   2.626   2.680   2.804   3.038   3.068   3.379   3.431
 54 A'   22 A"   55 A'   56 A'   57 A'   23 A"   58 A'   59 A'                 
  4.095   4.242   4.350   4.425   4.494   4.508   4.515   4.560
 24 A"   60 A'   25 A"   61 A'   26 A"   62 A'   27 A"   63 A'                 
  4.678   4.747   4.814   5.399   6.535   6.550   6.587  28.904
 64 A'   65 A'   66 A'   67 A'   28 A"   68 A'   69 A'   70 A'                 
 29.534  29.545  29.572  29.888  29.893  29.894  29.906  29.978
 29 A"   71 A'   72 A'   30 A"   73 A'   31 A"   74 A'   75 A'                 
 36.571  37.160 130.596 130.604 130.631 154.2991912.217
 76 A'   77 A'   32 A"   78 A'   79 A'   80 A'   81 A'                         

 Occupation and symmetry of molecular orbitals

 Point group: Cs (2 irreducible representations).

                           A'   A"    All 
 ------------------------------------------
 All molecular orbitals:
  - Alpha                  81   32    113 
  - Beta                   81   32    113 
 ------------------------------------------
 Alpha orbitals:
  - Frozen occupied        15   5     20  
  - Active occupied        10   4     14  
  - Active virtual         56   23    79  
  - Frozen virtual         0    0     0   
 ------------------------------------------
 Beta orbitals:
  - Frozen occupied        15   5     20  
  - Active occupied        10   4     14  
  - Active virtual         56   23    79  
  - Frozen virtual         0    0     0   
 ------------------------------------------

 Import integrals:   CPU 0.00 s  wall 0.00 s

 Import integrals:   CPU 25.38 s  wall 22.80 s

 MP2 amplitudes:   CPU 0.15 s  wall 0.34 s

Running a double precision version
           CCSD T amplitudes will be solved using DIIS.

           Start     Size      MaxIter   EConv     TConv     
           3         7         100       1.00e-07  1.00e-05  
 ------------------------------------------------------------------------------
           Energy (a.u.)   Ediff      Tdiff       Comment
 ------------------------------------------------------------------------------
         -7026.80657227                           
     1   -7026.78845974   1.81e-02   7.23e-01     
     2   -7026.81080896   2.23e-02   9.57e-02     
     3   -7026.80916016   1.65e-03   4.92e-02     
     4   -7026.81175442   2.59e-03   1.53e-02     Switched to DIIS steps.
     5   -7026.81274747   9.93e-04   1.39e-02     
     6   -7026.81281630   6.88e-05   2.75e-03     
     7   -7026.81282500   8.70e-06   1.35e-03     
     8   -7026.81283329   8.29e-06   6.46e-04     
     9   -7026.81284057   7.28e-06   5.75e-04     
    10   -7026.81283974   8.27e-07   1.46e-04     
    11   -7026.81284033   5.91e-07   6.78e-05     
    12   -7026.81284024   9.72e-08   5.14e-05     
    13   -7026.81284040   1.68e-07   1.62e-05     
    14   -7026.81284029   1.17e-07   1.10e-05     
    15   -7026.81284016   1.31e-07   5.31e-06     
    16   -7026.81284011   4.12e-08   2.14e-06     
 ------------------------------------------------------------------------------
         -7026.81284011                           CCSD T converged.

End of double precision
 SCF energy                 = -7026.23532121
 MP2 energy                 = -7026.80657227
 CCSD correlation energy     =    -0.57751891
 CCSD total energy           = -7026.81284011

 CCSD  T1^2 = 0.0142  T2^2 = 0.2308  Leading amplitudes:

 Amplitude    Orbitals with energies
 -0.0318       23 (A') A                 ->    26 (A') A                  
              -0.6437                          0.0005                     
 -0.0318       23 (A') B                 ->    26 (A') B                  
              -0.6437                          0.0005                     
 -0.0280       22 (A') A                 ->    26 (A') A                  
              -0.6945                          0.0005                     
 -0.0280       22 (A') B                 ->    26 (A') B                  
              -0.6945                          0.0005                     

 Amplitude    Orbitals with energies
 -0.1214       25 (A') A     25 (A') B   ->    26 (A') A     26 (A') B    
              -0.3701       -0.3701            0.0005        0.0005       
  0.1214       25 (A') A     25 (A') B   ->    26 (A') B     26 (A') A    
              -0.3701       -0.3701            0.0005        0.0005       
  0.1214       25 (A') B     25 (A') A   ->    26 (A') A     26 (A') B    
              -0.3701       -0.3701            0.0005        0.0005       
 -0.1214       25 (A') B     25 (A') A   ->    26 (A') B     26 (A') A    
              -0.3701       -0.3701            0.0005        0.0005       
 -0.1050       8 (A") A      8 (A") B    ->    10 (A") A     10 (A") B    
              -0.6055       -0.6055            0.0651        0.0651       
  0.1050       8 (A") A      8 (A") B    ->    10 (A") B     10 (A") A    
              -0.6055       -0.6055            0.0651        0.0651       
  0.1050       8 (A") B      8 (A") A    ->    10 (A") A     10 (A") B    
              -0.6055       -0.6055            0.0651        0.0651       
 -0.1050       8 (A") B      8 (A") A    ->    10 (A") B     10 (A") A    
              -0.6055       -0.6055            0.0651        0.0651       

 Computing CCSD intemediates for later calculations in double precision
 Finished.

Running a double precision version
           CCSD Lambda amplitudes will be solved using DIIS.
           Start     Size      MaxIter   EConv     LConv     
           3         7         100       1.00e-07  1.00e-05  
 ------------------------------------------------------------------------------
            Enorm      Ldiff       Comment
 ------------------------------------------------------------------------------
     1     6.08e-02   4.65e-02     
     2     1.50e-02   3.99e-03     
     3     6.44e-03   2.39e-03     
     4     4.06e-03   1.19e-03     Switched to DIIS steps.
     5     1.67e-03   8.79e-04     
     6     1.06e-03   3.10e-04     
     7     4.58e-04   1.11e-04     
     8     2.25e-04   3.44e-06     
     9     7.40e-05   1.32e-05     
    10     4.34e-05   1.95e-06     
    11     2.44e-05   1.00e-06     
    12     1.24e-05   1.92e-06     
    13     5.50e-06   5.53e-07     
    14     2.31e-06   4.71e-07     
    15     1.29e-06   1.04e-07     
    16     6.56e-07   4.53e-08     
    17     4.44e-07   3.61e-08     
    18     2.30e-07   2.66e-08     
    19     1.17e-07   7.27e-09     
    20     6.63e-08   2.50e-09     
 ------------------------------------------------------------------------------
                                   CCSD Lambda converged.

 Computing density matrices in double precision...
           Orbital response amplitudes will be solved using DIIS.
           Start     Size      MaxIter   EConv     LConv     
           3         7         100       1.00e-06  1.00e-06  
 ------------------------------------------------------------------------------
            Enorm      Ldiff       Comment
 ------------------------------------------------------------------------------
     1     9.45e-02   4.35e-03     
     2     1.58e-01   5.16e-02     
     3     3.14e-01   9.77e-02     
     4     1.29e-02   1.78e-01     Switched to DIIS steps.
     5     2.14e-03   1.91e-03     
     6     1.65e-03   7.18e-04     
     7     8.14e-04   2.53e-04     
     8     2.53e-04   1.05e-04     
     9     3.96e-05   2.69e-05     
    10     2.24e-05   1.96e-06     
    11     7.30e-06   3.86e-06     
    12     1.37e-06   1.57e-07     
    13     3.86e-07   9.50e-08     
 ------------------------------------------------------------------------------
                                   Orbital response converged.

 Computing density matrices... Done.
 CCSD calculation:   CPU 279.96 s  wall 99.73 s

Current path: /canmo/ccsd/grad/
/g1_bb_aa
/g1_bb_bb
/g1_o1o1
/g1_o1o2
/g1_o1v1
/g1_o2v1
/g1_v1v1
/g1p_bb_aa
/g1p_bb_bb
/g1s_bb_aa
/g1s_bb_bb
/g2_o1o1o1o1
/g2_o1o1o1v1
/g2_o1o1v1v1
/g2_o1v1o1v1
/g2_o1v1v1v1
/g2_v1v1v1v1
/w_bb_aa
/w_bb_bb
 Transferring MO TPDM to AO TPDM
 Transferring g2_o1o1o1o1
 Transferring g2_o1o1o1v1
 Transferring g2_o1o1v1v1
 Transferring g2_o1v1o1v1
 Transferring g2_o1v1v1v1
 Transferring g2_v1v1v1v1
 Adding separable TPDM
 Computing TPDM gradient
 --------------------------------------------------------
 2e gradient
  Atom          X               Y               Z
 --------------------------------------------------------
    1        -30.518869        3.682068       -0.000000  
    2          7.903530      -16.635006        0.000000  
    3         22.635223        7.738787       -0.000000  
    4         -0.019884        5.214151        0.000000  
 --------------------------------------------------------
 --------------------------------------------------------
 Final gradient
  Atom          X               Y               Z
 --------------------------------------------------------
    1        -30.518869        3.682068       -0.000000  
    2          7.903530      -16.635006        0.000000  
    3         22.635223        7.738787       -0.000000  
    4         -0.019884        5.214151        0.000000  
 --------------------------------------------------------
 Analytic gradient from two-electron contribution:   CPU 395.41 s  wall 226.64 s

 Total ccman2 time:   CPU 705.40 s  wall 358.49 s


 --------------------------------------------------------------
             Orbital Energies (a.u.) and Symmetries
 --------------------------------------------------------------

 Alpha MOs, Restricted
 -- Occupied --                  
******* -180.86 -169.67 -169.67  -37.92  -33.11  -33.10  -24.29
  1 A'    2 A'    3 A'    4 A'    5 A'    6 A'    7 A'    8 A'                 
-24.289 -24.285 -15.748 -15.699  -7.235  -5.467  -5.457-169.670
  9 A'   10 A'   11 A'   12 A'   13 A'   14 A'   15 A'    1 A"                 
-33.102 -24.289 -24.285  -5.457  -2.390  -2.386  -2.374  -1.448
  2 A"    3 A"    4 A"    5 A"   16 A'   17 A'   18 A'   19 A'                 
 -0.957  -0.848  -0.694  -0.644  -0.380  -0.370  -2.386  -2.374
 20 A'   21 A'   22 A'   23 A'   24 A'   25 A'    6 A"    7 A"                 
 -0.605  -0.375
  8 A"    9 A"                                                                 
 -- Virtual --                   
  0.000   0.050   0.150   0.166   0.213   0.225   0.227   0.259
 26 A'   27 A'   28 A'   29 A'   30 A'   31 A'   32 A'   33 A'                 
  0.299   0.347   0.364   0.527   0.570   0.600   0.654   0.711
 34 A'   35 A'   36 A'   37 A'   38 A'   39 A'   40 A'   41 A'                 
  0.802   0.881   0.941   1.035   1.123   1.214   1.440   1.556
 42 A'   43 A'   44 A'   45 A'   46 A'   47 A'   48 A'   49 A'                 
  1.564   1.638   2.027   2.164   2.417   2.680   2.804   3.038
 50 A'   51 A'   52 A'   53 A'   54 A'   55 A'   56 A'   57 A'                 
  3.379   3.431   4.242   4.425   4.508   4.560   4.678   4.747
 58 A'   59 A'   60 A'   61 A'   62 A'   63 A'   64 A'   65 A'                 
  4.814   5.399   6.550   6.587  28.904  29.545  29.572  29.893
 66 A'   67 A'   68 A'   69 A'   70 A'   71 A'   72 A'   73 A'                 
 29.906  29.978  36.571  37.160 130.604 130.631 154.2991912.217
 74 A'   75 A'   76 A'   77 A'   78 A'   79 A'   80 A'   81 A'                 
  0.065   0.165   0.242   0.334   0.587   0.607   0.915   1.015
 10 A"   11 A"   12 A"   13 A"   14 A"   15 A"   16 A"   17 A"                 
  1.461   1.539   1.923   2.129   2.626   3.068   4.095   4.350
 18 A"   19 A"   20 A"   21 A"   22 A"   23 A"   24 A"   25 A"                 
  4.494   4.515   6.535  29.534  29.888  29.894 130.596
 26 A"   27 A"   28 A"   29 A"   30 A"   31 A"   32 A"                         

 Beta MOs, Restricted
 -- Occupied --                  
******* -180.86 -169.67 -169.67  -37.92  -33.11  -33.10  -24.29
  1 A'    2 A'    3 A'    4 A'    5 A'    6 A'    7 A'    8 A'                 
-24.289 -24.285 -15.748 -15.699  -7.235  -5.467  -5.457-169.670
  9 A'   10 A'   11 A'   12 A'   13 A'   14 A'   15 A'    1 A"                 
-33.102 -24.289 -24.285  -5.457  -2.390  -2.386  -2.374  -1.448
  2 A"    3 A"    4 A"    5 A"   16 A'   17 A'   18 A'   19 A'                 
 -0.957  -0.848  -0.694  -0.644  -0.380  -0.370  -2.386  -2.374
 20 A'   21 A'   22 A'   23 A'   24 A'   25 A'    6 A"    7 A"                 
 -0.605  -0.375
  8 A"    9 A"                                                                 
 -- Virtual --                   
  0.000   0.050   0.150   0.166   0.213   0.225   0.227   0.259
 26 A'   27 A'   28 A'   29 A'   30 A'   31 A'   32 A'   33 A'                 
  0.299   0.347   0.364   0.527   0.570   0.600   0.654   0.711
 34 A'   35 A'   36 A'   37 A'   38 A'   39 A'   40 A'   41 A'                 
  0.802   0.881   0.941   1.035   1.123   1.214   1.440   1.556
 42 A'   43 A'   44 A'   45 A'   46 A'   47 A'   48 A'   49 A'                 
  1.564   1.638   2.027   2.164   2.417   2.680   2.804   3.038
 50 A'   51 A'   52 A'   53 A'   54 A'   55 A'   56 A'   57 A'                 
  3.379   3.431   4.242   4.425   4.508   4.560   4.678   4.747
 58 A'   59 A'   60 A'   61 A'   62 A'   63 A'   64 A'   65 A'                 
  4.814   5.399   6.550   6.587  28.904  29.545  29.572  29.893
 66 A'   67 A'   68 A'   69 A'   70 A'   71 A'   72 A'   73 A'                 
 29.906  29.978  36.571  37.160 130.604 130.631 154.2991912.217
 74 A'   75 A'   76 A'   77 A'   78 A'   79 A'   80 A'   81 A'                 
  0.065   0.165   0.242   0.334   0.587   0.607   0.915   1.015
 10 A"   11 A"   12 A"   13 A"   14 A"   15 A"   16 A"   17 A"                 
  1.461   1.539   1.923   2.129   2.626   3.068   4.095   4.350
 18 A"   19 A"   20 A"   21 A"   22 A"   23 A"   24 A"   25 A"                 
  4.494   4.515   6.535  29.534  29.888  29.894 130.596
 26 A"   27 A"   28 A"   29 A"   30 A"   31 A"   32 A"                         
 --------------------------------------------------------------

          Ground-State Mulliken Net Atomic Charges

     Atom                 Charge (a.u.)
  ----------------------------------------
      1 I                    -0.119615
      2 N                     0.073054
      3 N                    -0.189068
      4 H                     0.235629
  ----------------------------------------
  Sum of atomic charges =    -0.000000

 -----------------------------------------------------------------
                    Cartesian Multipole Moments
 -----------------------------------------------------------------
    Charge (ESU x 10^10)
                -0.0000
    Dipole Moment (Debye)
         X      -1.0921      Y      -1.8446      Z       0.0000
       Tot       2.1436
    Quadrupole Moments (Debye-Ang)
        XX     -39.7390     XY       3.5619     YY     -39.8413
        XZ      -0.0000     YZ       0.0000     ZZ     -41.0800
    Octopole Moments (Debye-Ang^2)
       XXX      36.5411    XXY      -9.5181    XYY       3.9002
       YYY      -2.9892    XXZ       0.0000    XYZ       0.0000
       YYZ       0.0000    XZZ       6.3345    YZZ       0.4676
       ZZZ       0.0000
    Hexadecapole Moments (Debye-Ang^3)
      XXXX    -461.9625   XXXY      17.3814   XXYY     -73.3818
      XYYY      12.1457   YYYY     -73.1136   XXXZ      -0.0000
      XXYZ      -0.0000   XYYZ      -0.0000   YYYZ       0.0000
      XXZZ     -77.6155   XYZZ       1.0051   YYZZ     -21.4962
      XZZZ      -0.0000   YZZZ      -0.0000   ZZZZ     -54.4477
 -----------------------------------------------------------------
 DrvMan completing analytic gradient of the correlated energy
 Correlated dipole moment
            1
    1  -0.4296505
    2  -0.7257197
    3   0.0000000
 Energy read as -7026.812840115
 Full Analytical Gradient: (in a.u., or Hartree/Bohr)
             1             2             3             4
    1    0.00044022   -0.00161395    0.00128920   -0.00011547
    2   -0.00035777   -0.00011994    0.00051308   -0.00003537
    3   -0.00000000    0.00000000   -0.00000000   -0.00000000
 Gradient time:  CPU 0.24 s  wall 1.63 s
 Geometry Optimization Parameters
   NAtoms,    NIC,     NZ,  NCons,   NDum,   NFix, NCnnct, MaxDiis
        4      14       4       0       0       0       0       0

 Cartesian Hessian Update
 Hessian Updated using BFGS Update


** GEOMETRY OPTIMIZATION IN DELOCALIZED INTERNAL COORDINATES **
   Searching for a Minimum

   Optimization Cycle:   3

                       Coordinates (Angstroms)
     ATOM                X               Y               Z
      1  I         0.5580096496   -0.0460131872    0.0000000000
      2  N        -1.6856197583    0.6044639715    0.0000000000
      3  N        -2.4991698720   -0.2707261078    0.0000000000
      4  H        -2.1802687250   -1.2530246887    0.0000000000
   Point Group: cs    Number of degrees of freedom:     5


   Energy is  -7026.812840115

 Hessian Updated using BFGS Update

  5 Hessian modes will be used to form the next step
  Hessian Eigenvalues:
     0.057129    0.151797    0.280983    0.419842    0.819956

 Minimum Search - Taking Simple RFO Step
 Searching for Lamda that Minimizes Along All modes
 Value Taken    Lamda =  -0.00001233
 Step Taken.  Stepsize is  0.011750

                             Maximum     Tolerance    Cnvgd?
         Gradient           0.001237      0.000300      NO
         Displacement       0.009184      0.001200      NO
         Energy change     -0.000075      0.000001      NO


 New Cartesian Coordinates Obtained by Inverse Iteration

 Displacement from previous Coordinates is:  0.007625
 ----------------------------------------------------------------
             Standard Nuclear Orientation (Angstroms)
    I     Atom           X                Y                Z
 ----------------------------------------------------------------
    1      I       0.5557973838    -0.0450396646     0.0000000000
    2      N      -1.6827914753     0.6030804156     0.0000000000
    3      N      -2.4997992990    -0.2706746724     0.0000000000
    4      H      -2.1802553152    -1.2526660908     0.0000000000
 ----------------------------------------------------------------
 Molecular Point Group                 Cs    NOp =  2
 Largest Abelian Subgroup              Cs    NOp =  2
 Nuclear Repulsion Energy =   184.8862187263 hartrees
 There are       34 alpha and       34 beta electrons
 Applying Cartesian multipole field
    Component          Value
    ---------          -----
     (2,0,0)        1.00000E-11
     (0,2,0)        2.00000E-11
     (0,0,2)       -3.00000E-11
 Nucleus-field energy     =     0.0000000034 hartrees
 Requested basis set is 6-311++G(d,p)
 There are 41 shells and 113 basis functions
 A cutoff of  1.0D-14 yielded    807 shell pairs
 There are      6327 function pairs (      7164 Cartesian)
 Smallest overlap matrix eigenvalue = 2.55E-04
 Guess MOs from SCF MO coefficient file

 -----------------------------------------------------------------------
  General SCF calculation program by
  Eric Jon Sundstrom, Paul Horn, Yuezhi Mao, Dmitri Zuev, Alec White,
  David Stuck, Shaama M.S., Shane Yost, Joonho Lee, David Small,
  Daniel Levine, Susi Lehtola, Hugh Burton, Evgeny Epifanovsky
 -----------------------------------------------------------------------
 Hartree-Fock
 using 4 threads for integral computing
 -------------------------------------------------------
 OpenMP Integral computing Module                
 Release: version 2.0, May 2017, Q-Chem Inc. Pleasanton 
 -------------------------------------------------------
 A restricted SCF calculation will be
 performed using DIIS
 SCF converges when DIIS error is below 1.0e-08
 ---------------------------------------
  Cycle       Energy         DIIS error
 ---------------------------------------
    1   -7026.2352940193      7.25e-05  
    2   -7026.2353057081      2.15e-05  
    3   -7026.2353074332      1.22e-05  
    4   -7026.2353078256      5.68e-06  
    5   -7026.2353080024      1.98e-06  
    6   -7026.2353080419      9.84e-07  
    7   -7026.2353080471      2.55e-07  
    8   -7026.2353080478      7.95e-08  
    9   -7026.2353080476      2.87e-08  
   10   -7026.2353080477      1.32e-08  
   11   -7026.2353080477      3.29e-09  Convergence criterion met
 ---------------------------------------
 SCF time:   CPU 5.95s  wall 6.00s 
 SCF   energy in the final basis set =    -7026.2353080477
 Total energy in the final basis set =    -7026.2353080477


 ------------------------------------------------------------------------------

   CCMAN2: suite of methods based on coupled cluster
           and equation of motion theories.

   Components:
   * libvmm-1.3-trunk
     by Evgeny Epifanovsky, Ilya Kaliman.
   * libtensor-2.5-trunk
     by Evgeny Epifanovsky, Michael Wormit, Dmitry Zuev, Sam Manzer, 
        Ilya Kaliman.
   * libcc-2.5-trunk
     by Evgeny Epifanovsky, Arik Landau, Tomasz Kus, Kirill Khistyaev, 
        Dmitry Zuev, Prashant Manohar, Xintian Feng, Anna Krylov, 
        Matthew Goldey, Alec White, Thomas Jagau, Kaushik Nanda, 
        Anastasia Gunina, Alexander Kunitsa, Joonho Lee.

   CCMAN original authors:
   Anna I. Krylov, C. David Sherrill, Steven R. Gwaltney,
   Edward F. C. Byrd (2000)
   Sergey V. Levchenko, Lyudmila V. Slipchenko, Tao Wang,
   Ana-Maria C. Cristian (2003)
   Piotr A. Pieniazek, C. Melania Oana, Evgeny Epifanovsky (2007)
   Prashant Manohar (2009)

 ------------------------------------------------------------------------------


 Allocating and initializing 3808MB of RAM...
 Calculation will run on 4 cores.


 Alpha MOs, Restricted
 -- Occupied --                  
******* -180.87 -169.67 -169.67 -169.67  -37.92  -33.11  -33.10
  1 A'    2 A'    3 A'    1 A"    4 A'    5 A'    6 A'    2 A"                 
-33.103 -24.291 -24.290 -24.290 -24.286 -24.286 -15.747 -15.698
  7 A'    8 A'    3 A"    9 A'    4 A"   10 A'   11 A'   12 A'                 
 -7.235  -5.468  -5.458  -5.458  -2.391  -2.387  -2.386  -2.375
 13 A'   14 A'   15 A'    5 A"   16 A'   17 A'    6 A"   18 A'                 
 -2.375  -1.447  -0.956  -0.848  -0.694  -0.643  -0.604  -0.381
  7 A"   19 A'   20 A'   21 A'   22 A'   23 A'    8 A"   24 A'                 
 -0.376  -0.371
  9 A"   25 A'                                                                 
 -- Virtual --                   
  0.001   0.050   0.065   0.150   0.165   0.166   0.213   0.225
 26 A'   27 A'   10 A"   28 A'   11 A"   29 A'   30 A'   31 A'                 
  0.227   0.242   0.259   0.299   0.334   0.346   0.364   0.527
 32 A'   12 A"   33 A'   34 A'   13 A"   35 A'   36 A'   37 A'                 
  0.570   0.587   0.600   0.607   0.654   0.711   0.804   0.882
 38 A'   14 A"   39 A'   15 A"   40 A'   41 A'   42 A'   43 A'                 
  0.916   0.941   1.016   1.035   1.124   1.214   1.441   1.462
 16 A"   44 A'   17 A"   45 A'   46 A'   47 A'   48 A'   18 A"                 
  1.538   1.555   1.564   1.637   1.923   2.029   2.130   2.165
 19 A"   49 A'   50 A'   51 A'   20 A"   52 A'   21 A"   53 A'                 
  2.418   2.627   2.679   2.804   3.039   3.067   3.378   3.430
 54 A'   22 A"   55 A'   56 A'   57 A'   23 A"   58 A'   59 A'                 
  4.095   4.242   4.350   4.425   4.493   4.507   4.514   4.560
 24 A"   60 A'   25 A"   61 A'   26 A"   62 A'   27 A"   63 A'                 
  4.680   4.747   4.814   5.401   6.534   6.549   6.586  28.904
 64 A'   65 A'   66 A'   67 A'   28 A"   68 A'   69 A'   70 A'                 
 29.533  29.545  29.571  29.887  29.893  29.893  29.906  29.978
 29 A"   71 A'   72 A'   30 A"   73 A'   31 A"   74 A'   75 A'                 
 36.572  37.156 130.595 130.604 130.630 154.3001912.218
 76 A'   77 A'   32 A"   78 A'   79 A'   80 A'   81 A'                         

 Beta MOs, Restricted
 -- Occupied --                  
******* -180.87 -169.67 -169.67 -169.67  -37.92  -33.11  -33.10
  1 A'    2 A'    3 A'    1 A"    4 A'    5 A'    6 A'    2 A"                 
-33.103 -24.291 -24.290 -24.290 -24.286 -24.286 -15.747 -15.698
  7 A'    8 A'    3 A"    9 A'    4 A"   10 A'   11 A'   12 A'                 
 -7.235  -5.468  -5.458  -5.458  -2.391  -2.387  -2.386  -2.375
 13 A'   14 A'   15 A'    5 A"   16 A'   17 A'    6 A"   18 A'                 
 -2.375  -1.447  -0.956  -0.848  -0.694  -0.643  -0.604  -0.381
  7 A"   19 A'   20 A'   21 A'   22 A'   23 A'    8 A"   24 A'                 
 -0.376  -0.371
  9 A"   25 A'                                                                 
 -- Virtual --                   
  0.001   0.050   0.065   0.150   0.165   0.166   0.213   0.225
 26 A'   27 A'   10 A"   28 A'   11 A"   29 A'   30 A'   31 A'                 
  0.227   0.242   0.259   0.299   0.334   0.346   0.364   0.527
 32 A'   12 A"   33 A'   34 A'   13 A"   35 A'   36 A'   37 A'                 
  0.570   0.587   0.600   0.607   0.654   0.711   0.804   0.882
 38 A'   14 A"   39 A'   15 A"   40 A'   41 A'   42 A'   43 A'                 
  0.916   0.941   1.016   1.035   1.124   1.214   1.441   1.462
 16 A"   44 A'   17 A"   45 A'   46 A'   47 A'   48 A'   18 A"                 
  1.538   1.555   1.564   1.637   1.923   2.029   2.130   2.165
 19 A"   49 A'   50 A'   51 A'   20 A"   52 A'   21 A"   53 A'                 
  2.418   2.627   2.679   2.804   3.039   3.067   3.378   3.430
 54 A'   22 A"   55 A'   56 A'   57 A'   23 A"   58 A'   59 A'                 
  4.095   4.242   4.350   4.425   4.493   4.507   4.514   4.560
 24 A"   60 A'   25 A"   61 A'   26 A"   62 A'   27 A"   63 A'                 
  4.680   4.747   4.814   5.401   6.534   6.549   6.586  28.904
 64 A'   65 A'   66 A'   67 A'   28 A"   68 A'   69 A'   70 A'                 
 29.533  29.545  29.571  29.887  29.893  29.893  29.906  29.978
 29 A"   71 A'   72 A'   30 A"   73 A'   31 A"   74 A'   75 A'                 
 36.572  37.156 130.595 130.604 130.630 154.3001912.218
 76 A'   77 A'   32 A"   78 A'   79 A'   80 A'   81 A'                         

 Occupation and symmetry of molecular orbitals

 Point group: Cs (2 irreducible representations).

                           A'   A"    All 
 ------------------------------------------
 All molecular orbitals:
  - Alpha                  81   32    113 
  - Beta                   81   32    113 
 ------------------------------------------
 Alpha orbitals:
  - Frozen occupied        15   5     20  
  - Active occupied        10   4     14  
  - Active virtual         56   23    79  
  - Frozen virtual         0    0     0   
 ------------------------------------------
 Beta orbitals:
  - Frozen occupied        15   5     20  
  - Active occupied        10   4     14  
  - Active virtual         56   23    79  
  - Frozen virtual         0    0     0   
 ------------------------------------------

 Import integrals:   CPU 0.00 s  wall 0.00 s

 Import integrals:   CPU 25.50 s  wall 25.17 s

 MP2 amplitudes:   CPU 0.14 s  wall 0.31 s

Running a double precision version
           CCSD T amplitudes will be solved using DIIS.

           Start     Size      MaxIter   EConv     TConv     
           3         7         100       1.00e-07  1.00e-05  
 ------------------------------------------------------------------------------
           Energy (a.u.)   Ediff      Tdiff       Comment
 ------------------------------------------------------------------------------
         -7026.80652509                           
     1   -7026.78848088   1.80e-02   7.23e-01     
     2   -7026.81080276   2.23e-02   9.57e-02     
     3   -7026.80917271   1.63e-03   4.91e-02     
     4   -7026.81176001   2.59e-03   1.53e-02     Switched to DIIS steps.
     5   -7026.81275432   9.94e-04   1.39e-02     
     6   -7026.81282325   6.89e-05   2.75e-03     
     7   -7026.81283234   9.08e-06   1.36e-03     
     8   -7026.81284084   8.51e-06   6.53e-04     
     9   -7026.81284808   7.23e-06   5.70e-04     
    10   -7026.81284725   8.28e-07   1.43e-04     
    11   -7026.81284781   5.67e-07   6.62e-05     
    12   -7026.81284771   1.02e-07   5.03e-05     
    13   -7026.81284788   1.67e-07   1.62e-05     
    14   -7026.81284777   1.13e-07   1.09e-05     
    15   -7026.81284764   1.31e-07   5.25e-06     
    16   -7026.81284759   4.17e-08   2.11e-06     
 ------------------------------------------------------------------------------
         -7026.81284759                           CCSD T converged.

End of double precision
 SCF energy                 = -7026.23530805
 MP2 energy                 = -7026.80652509
 CCSD correlation energy     =    -0.57753955
 CCSD total energy           = -7026.81284759

 CCSD  T1^2 = 0.0142  T2^2 = 0.2307  Leading amplitudes:

 Amplitude    Orbitals with energies
 -0.0314       23 (A') A                 ->    26 (A') A                  
              -0.6428                          0.0011                     
 -0.0314       23 (A') B                 ->    26 (A') B                  
              -0.6428                          0.0011                     
  0.0280       22 (A') A                 ->    26 (A') A                  
              -0.6939                          0.0011                     
  0.0280       22 (A') B                 ->    26 (A') B                  
              -0.6939                          0.0011                     

 Amplitude    Orbitals with energies
 -0.1194       25 (A') A     25 (A') B   ->    26 (A') A     26 (A') B    
              -0.3706       -0.3706            0.0011        0.0011       
  0.1194       25 (A') A     25 (A') B   ->    26 (A') B     26 (A') A    
              -0.3706       -0.3706            0.0011        0.0011       
  0.1194       25 (A') B     25 (A') A   ->    26 (A') A     26 (A') B    
              -0.3706       -0.3706            0.0011        0.0011       
 -0.1194       25 (A') B     25 (A') A   ->    26 (A') B     26 (A') A    
              -0.3706       -0.3706            0.0011        0.0011       
 -0.1052       8 (A") A      8 (A") B    ->    10 (A") A     10 (A") B    
              -0.6043       -0.6043            0.0652        0.0652       
  0.1052       8 (A") A      8 (A") B    ->    10 (A") B     10 (A") A    
              -0.6043       -0.6043            0.0652        0.0652       
  0.1052       8 (A") B      8 (A") A    ->    10 (A") A     10 (A") B    
              -0.6043       -0.6043            0.0652        0.0652       
 -0.1052       8 (A") B      8 (A") A    ->    10 (A") B     10 (A") A    
              -0.6043       -0.6043            0.0652        0.0652       

 Computing CCSD intemediates for later calculations in double precision
 Finished.

Running a double precision version
           CCSD Lambda amplitudes will be solved using DIIS.
           Start     Size      MaxIter   EConv     LConv     
           3         7         100       1.00e-07  1.00e-05  
 ------------------------------------------------------------------------------
            Enorm      Ldiff       Comment
 ------------------------------------------------------------------------------
     1     6.05e-02   4.63e-02     
     2     1.49e-02   3.99e-03     
     3     6.41e-03   2.39e-03     
     4     4.05e-03   1.19e-03     Switched to DIIS steps.
     5     1.67e-03   8.81e-04     
     6     1.06e-03   3.10e-04     
     7     4.52e-04   1.12e-04     
     8     2.20e-04   3.38e-06     
     9     7.22e-05   1.27e-05     
    10     4.23e-05   1.94e-06     
    11     2.39e-05   9.26e-07     
    12     1.21e-05   1.84e-06     
    13     5.36e-06   5.29e-07     
    14     2.26e-06   4.48e-07     
    15     1.26e-06   1.06e-07     
    16     6.49e-07   4.60e-08     
    17     4.40e-07   3.66e-08     
    18     2.26e-07   2.73e-08     
    19     1.16e-07   7.52e-09     
    20     6.54e-08   2.68e-09     
 ------------------------------------------------------------------------------
                                   CCSD Lambda converged.

 Computing density matrices in double precision...
           Orbital response amplitudes will be solved using DIIS.
           Start     Size      MaxIter   EConv     LConv     
           3         7         100       1.00e-06  1.00e-06  
 ------------------------------------------------------------------------------
            Enorm      Ldiff       Comment
 ------------------------------------------------------------------------------
     1     9.40e-02   3.78e-03     
     2     1.56e-01   5.08e-02     
     3     3.08e-01   9.55e-02     
     4     1.28e-02   1.74e-01     Switched to DIIS steps.
     5     2.05e-03   1.85e-03     
     6     1.57e-03   6.79e-04     
     7     8.08e-04   2.43e-04     
     8     2.50e-04   1.08e-04     
     9     3.97e-05   2.73e-05     
    10     2.21e-05   2.00e-06     
    11     7.25e-06   3.81e-06     
    12     1.36e-06   1.38e-07     
    13     3.82e-07   9.37e-08     
 ------------------------------------------------------------------------------
                                   Orbital response converged.

 Computing density matrices... Done.
 CCSD calculation:   CPU 275.93 s  wall 104.06 s

Current path: /canmo/ccsd/grad/
/g1_bb_aa
/g1_bb_bb
/g1_o1o1
/g1_o1o2
/g1_o1v1
/g1_o2v1
/g1_v1v1
/g1p_bb_aa
/g1p_bb_bb
/g1s_bb_aa
/g1s_bb_bb
/g2_o1o1o1o1
/g2_o1o1o1v1
/g2_o1o1v1v1
/g2_o1v1o1v1
/g2_o1v1v1v1
/g2_v1v1v1v1
/w_bb_aa
/w_bb_bb
 Transferring MO TPDM to AO TPDM
 Transferring g2_o1o1o1o1
 Transferring g2_o1o1o1v1
 Transferring g2_o1o1v1v1
 Transferring g2_o1v1o1v1
 Transferring g2_o1v1v1v1
 Transferring g2_v1v1v1v1
 Adding separable TPDM
 Computing TPDM gradient
 --------------------------------------------------------
 2e gradient
  Atom          X               Y               Z
 --------------------------------------------------------
    1        -30.607366        3.683055        0.000000  
    2          7.958087      -16.593855        0.000000  
    3         22.667393        7.701979       -0.000000  
    4         -0.018114        5.208821        0.000000  
 --------------------------------------------------------
 --------------------------------------------------------
 Final gradient
  Atom          X               Y               Z
 --------------------------------------------------------
    1        -30.607366        3.683055        0.000000  
    2          7.958087      -16.593855        0.000000  
    3         22.667393        7.701979       -0.000000  
    4         -0.018114        5.208821        0.000000  
 --------------------------------------------------------
 Analytic gradient from two-electron contribution:   CPU 397.38 s  wall 213.27 s

 Total ccman2 time:   CPU 703.08 s  wall 351.97 s


 --------------------------------------------------------------
             Orbital Energies (a.u.) and Symmetries
 --------------------------------------------------------------

 Alpha MOs, Restricted
 -- Occupied --                  
******* -180.87 -169.67 -169.67  -37.92  -33.11  -33.10  -24.29
  1 A'    2 A'    3 A'    4 A'    5 A'    6 A'    7 A'    8 A'                 
-24.290 -24.286 -15.747 -15.698  -7.235  -5.468  -5.458-169.671
  9 A'   10 A'   11 A'   12 A'   13 A'   14 A'   15 A'    1 A"                 
-33.103 -24.290 -24.286  -5.458  -2.391  -2.387  -2.375  -1.447
  2 A"    3 A"    4 A"    5 A"   16 A'   17 A'   18 A'   19 A'                 
 -0.956  -0.848  -0.694  -0.643  -0.381  -0.371  -2.386  -2.375
 20 A'   21 A'   22 A'   23 A'   24 A'   25 A'    6 A"    7 A"                 
 -0.604  -0.376
  8 A"    9 A"                                                                 
 -- Virtual --                   
  0.001   0.050   0.150   0.166   0.213   0.225   0.227   0.259
 26 A'   27 A'   28 A'   29 A'   30 A'   31 A'   32 A'   33 A'                 
  0.299   0.346   0.364   0.527   0.570   0.600   0.654   0.711
 34 A'   35 A'   36 A'   37 A'   38 A'   39 A'   40 A'   41 A'                 
  0.804   0.882   0.941   1.035   1.124   1.214   1.441   1.555
 42 A'   43 A'   44 A'   45 A'   46 A'   47 A'   48 A'   49 A'                 
  1.564   1.637   2.029   2.165   2.418   2.679   2.804   3.039
 50 A'   51 A'   52 A'   53 A'   54 A'   55 A'   56 A'   57 A'                 
  3.378   3.430   4.242   4.425   4.507   4.560   4.680   4.747
 58 A'   59 A'   60 A'   61 A'   62 A'   63 A'   64 A'   65 A'                 
  4.814   5.401   6.549   6.586  28.904  29.545  29.571  29.893
 66 A'   67 A'   68 A'   69 A'   70 A'   71 A'   72 A'   73 A'                 
 29.906  29.978  36.572  37.156 130.604 130.630 154.3001912.218
 74 A'   75 A'   76 A'   77 A'   78 A'   79 A'   80 A'   81 A'                 
  0.065   0.165   0.242   0.334   0.587   0.607   0.916   1.016
 10 A"   11 A"   12 A"   13 A"   14 A"   15 A"   16 A"   17 A"                 
  1.462   1.538   1.923   2.130   2.627   3.067   4.095   4.350
 18 A"   19 A"   20 A"   21 A"   22 A"   23 A"   24 A"   25 A"                 
  4.493   4.514   6.534  29.533  29.887  29.893 130.595
 26 A"   27 A"   28 A"   29 A"   30 A"   31 A"   32 A"                         

 Beta MOs, Restricted
 -- Occupied --                  
******* -180.87 -169.67 -169.67  -37.92  -33.11  -33.10  -24.29
  1 A'    2 A'    3 A'    4 A'    5 A'    6 A'    7 A'    8 A'                 
-24.290 -24.286 -15.747 -15.698  -7.235  -5.468  -5.458-169.671
  9 A'   10 A'   11 A'   12 A'   13 A'   14 A'   15 A'    1 A"                 
-33.103 -24.290 -24.286  -5.458  -2.391  -2.387  -2.375  -1.447
  2 A"    3 A"    4 A"    5 A"   16 A'   17 A'   18 A'   19 A'                 
 -0.956  -0.848  -0.694  -0.643  -0.381  -0.371  -2.386  -2.375
 20 A'   21 A'   22 A'   23 A'   24 A'   25 A'    6 A"    7 A"                 
 -0.604  -0.376
  8 A"    9 A"                                                                 
 -- Virtual --                   
  0.001   0.050   0.150   0.166   0.213   0.225   0.227   0.259
 26 A'   27 A'   28 A'   29 A'   30 A'   31 A'   32 A'   33 A'                 
  0.299   0.346   0.364   0.527   0.570   0.600   0.654   0.711
 34 A'   35 A'   36 A'   37 A'   38 A'   39 A'   40 A'   41 A'                 
  0.804   0.882   0.941   1.035   1.124   1.214   1.441   1.555
 42 A'   43 A'   44 A'   45 A'   46 A'   47 A'   48 A'   49 A'                 
  1.564   1.637   2.029   2.165   2.418   2.679   2.804   3.039
 50 A'   51 A'   52 A'   53 A'   54 A'   55 A'   56 A'   57 A'                 
  3.378   3.430   4.242   4.425   4.507   4.560   4.680   4.747
 58 A'   59 A'   60 A'   61 A'   62 A'   63 A'   64 A'   65 A'                 
  4.814   5.401   6.549   6.586  28.904  29.545  29.571  29.893
 66 A'   67 A'   68 A'   69 A'   70 A'   71 A'   72 A'   73 A'                 
 29.906  29.978  36.572  37.156 130.604 130.630 154.3001912.218
 74 A'   75 A'   76 A'   77 A'   78 A'   79 A'   80 A'   81 A'                 
  0.065   0.165   0.242   0.334   0.587   0.607   0.916   1.016
 10 A"   11 A"   12 A"   13 A"   14 A"   15 A"   16 A"   17 A"                 
  1.462   1.538   1.923   2.130   2.627   3.067   4.095   4.350
 18 A"   19 A"   20 A"   21 A"   22 A"   23 A"   24 A"   25 A"                 
  4.493   4.514   6.534  29.533  29.887  29.893 130.595
 26 A"   27 A"   28 A"   29 A"   30 A"   31 A"   32 A"                         
 --------------------------------------------------------------

          Ground-State Mulliken Net Atomic Charges

     Atom                 Charge (a.u.)
  ----------------------------------------
      1 I                    -0.116469
      2 N                     0.072351
      3 N                    -0.190271
      4 H                     0.234390
  ----------------------------------------
  Sum of atomic charges =    -0.000000

 -----------------------------------------------------------------
                    Cartesian Multipole Moments
 -----------------------------------------------------------------
    Charge (ESU x 10^10)
                -0.0000
    Dipole Moment (Debye)
         X      -1.0517      Y      -1.8445      Z      -0.0000
       Tot       2.1233
    Quadrupole Moments (Debye-Ang)
        XX     -39.8023     XY       3.5639     YY     -39.8520
        XZ       0.0000     YZ       0.0000     ZZ     -41.0699
    Octopole Moments (Debye-Ang^2)
       XXX      36.9831    XXY      -9.5225    XYY       3.9952
       YYY      -3.0466    XXZ      -0.0000    XYZ      -0.0000
       YYZ       0.0000    XZZ       6.4116    YZZ       0.4440
       ZZZ      -0.0000
    Hexadecapole Moments (Debye-Ang^3)
      XXXX    -461.9883   XXXY      17.2655   XXYY     -73.3447
      XYYY      12.0090   YYYY     -73.0599   XXXZ       0.0000
      XXYZ       0.0000   XYYZ      -0.0000   YYYZ      -0.0000
      XXZZ     -77.5299   XYZZ       0.9696   YYZZ     -21.4759
      XZZZ       0.0000   YZZZ      -0.0000   ZZZZ     -54.4010
 -----------------------------------------------------------------
 DrvMan completing analytic gradient of the correlated energy
 Correlated dipole moment
            1
    1  -0.4137788
    2  -0.7256868
    3  -0.0000000
 Energy read as -7026.812847594
 Full Analytical Gradient: (in a.u., or Hartree/Bohr)
             1             2             3             4
    1    0.00012971   -0.00021745    0.00010395   -0.00001620
    2   -0.00012419    0.00023701   -0.00023364    0.00012082
    3   -0.00000000    0.00000000    0.00000000   -0.00000000
 Gradient time:  CPU 0.26 s  wall 3.51 s
 Geometry Optimization Parameters
   NAtoms,    NIC,     NZ,  NCons,   NDum,   NFix, NCnnct, MaxDiis
        4      14       4       0       0       0       0       0

 Cartesian Hessian Update
 Hessian Updated using BFGS Update


** GEOMETRY OPTIMIZATION IN DELOCALIZED INTERNAL COORDINATES **
   Searching for a Minimum

   Optimization Cycle:   4

                       Coordinates (Angstroms)
     ATOM                X               Y               Z
      1  I         0.5557973838   -0.0450396646    0.0000000000
      2  N        -1.6827914753    0.6030804156    0.0000000000
      3  N        -2.4997992990   -0.2706746724    0.0000000000
      4  H        -2.1802553152   -1.2526660908    0.0000000000
   Point Group: cs    Number of degrees of freedom:     5


   Energy is  -7026.812847594

 Hessian Updated using BFGS Update

  5 Hessian modes will be used to form the next step
  Hessian Eigenvalues:
     0.048455    0.156627    0.242006    0.421821    0.852905

 Minimum Search - Taking Simple RFO Step
 Searching for Lamda that Minimizes Along All modes
 Value Taken    Lamda =  -0.00000118
 Step Taken.  Stepsize is  0.003847

                             Maximum     Tolerance    Cnvgd?
         Gradient           0.000295      0.000300     YES
         Displacement       0.002309      0.001200      NO
         Energy change     -0.000007      0.000001      NO


 New Cartesian Coordinates Obtained by Inverse Iteration

 Displacement from previous Coordinates is:  0.003614
 ----------------------------------------------------------------
             Standard Nuclear Orientation (Angstroms)
    I     Atom           X                Y                Z
 ----------------------------------------------------------------
    1      I       0.5555342294    -0.0442012177     0.0000000000
    2      N      -1.6816120075     0.6023756412     0.0000000000
    3      N      -2.4997833797    -0.2704969163     0.0000000000
    4      H      -2.1811875479    -1.2529775194     0.0000000000
 ----------------------------------------------------------------
 Molecular Point Group                 Cs    NOp =  2
 Largest Abelian Subgroup              Cs    NOp =  2
 Nuclear Repulsion Energy =   184.9497881035 hartrees
 There are       34 alpha and       34 beta electrons
 Applying Cartesian multipole field
    Component          Value
    ---------          -----
     (2,0,0)        1.00000E-11
     (0,2,0)        2.00000E-11
     (0,0,2)       -3.00000E-11
 Nucleus-field energy     =     0.0000000034 hartrees
 Requested basis set is 6-311++G(d,p)
 There are 41 shells and 113 basis functions
 A cutoff of  1.0D-14 yielded    807 shell pairs
 There are      6327 function pairs (      7164 Cartesian)
 Smallest overlap matrix eigenvalue = 2.55E-04
 Guess MOs from SCF MO coefficient file

 -----------------------------------------------------------------------
  General SCF calculation program by
  Eric Jon Sundstrom, Paul Horn, Yuezhi Mao, Dmitri Zuev, Alec White,
  David Stuck, Shaama M.S., Shane Yost, Joonho Lee, David Small,
  Daniel Levine, Susi Lehtola, Hugh Burton, Evgeny Epifanovsky
 -----------------------------------------------------------------------
 Hartree-Fock
 using 4 threads for integral computing
 -------------------------------------------------------
 OpenMP Integral computing Module                
 Release: version 2.0, May 2017, Q-Chem Inc. Pleasanton 
 -------------------------------------------------------
 A restricted SCF calculation will be
 performed using DIIS
 SCF converges when DIIS error is below 1.0e-08
 ---------------------------------------
  Cycle       Energy         DIIS error
 ---------------------------------------
    1   -7026.2353235029      2.65e-05  
    2   -7026.2353250019      8.22e-06  
    3   -7026.2353251939      5.30e-06  
    4   -7026.2353252517      1.62e-06  
    5   -7026.2353252706      6.53e-07  
    6   -7026.2353252748      3.30e-07  
    7   -7026.2353252754      6.84e-08  
    8   -7026.2353252755      2.09e-08  
    9   -7026.2353252755      7.47e-09  Convergence criterion met
 ---------------------------------------
 SCF time:   CPU 4.85s  wall 5.00s 
 SCF   energy in the final basis set =    -7026.2353252755
 Total energy in the final basis set =    -7026.2353252755


 ------------------------------------------------------------------------------

   CCMAN2: suite of methods based on coupled cluster
           and equation of motion theories.

   Components:
   * libvmm-1.3-trunk
     by Evgeny Epifanovsky, Ilya Kaliman.
   * libtensor-2.5-trunk
     by Evgeny Epifanovsky, Michael Wormit, Dmitry Zuev, Sam Manzer, 
        Ilya Kaliman.
   * libcc-2.5-trunk
     by Evgeny Epifanovsky, Arik Landau, Tomasz Kus, Kirill Khistyaev, 
        Dmitry Zuev, Prashant Manohar, Xintian Feng, Anna Krylov, 
        Matthew Goldey, Alec White, Thomas Jagau, Kaushik Nanda, 
        Anastasia Gunina, Alexander Kunitsa, Joonho Lee.

   CCMAN original authors:
   Anna I. Krylov, C. David Sherrill, Steven R. Gwaltney,
   Edward F. C. Byrd (2000)
   Sergey V. Levchenko, Lyudmila V. Slipchenko, Tao Wang,
   Ana-Maria C. Cristian (2003)
   Piotr A. Pieniazek, C. Melania Oana, Evgeny Epifanovsky (2007)
   Prashant Manohar (2009)

 ------------------------------------------------------------------------------


 Allocating and initializing 3808MB of RAM...
 Calculation will run on 4 cores.


 Alpha MOs, Restricted
 -- Occupied --                  
******* -180.87 -169.67 -169.67 -169.67  -37.92  -33.11  -33.10
  1 A'    2 A'    3 A'    1 A"    4 A'    5 A'    6 A'    2 A"                 
-33.103 -24.291 -24.290 -24.290 -24.286 -24.286 -15.747 -15.698
  7 A'    8 A'    3 A"    9 A'    4 A"   10 A'   11 A'   12 A'                 
 -7.236  -5.468  -5.458  -5.458  -2.391  -2.387  -2.387  -2.375
 13 A'   14 A'   15 A'    5 A"   16 A'   17 A'    6 A"   18 A'                 
 -2.375  -1.446  -0.956  -0.848  -0.694  -0.643  -0.604  -0.381
  7 A"   19 A'   20 A'   21 A'   22 A'   23 A'    8 A"   24 A'                 
 -0.376  -0.371
  9 A"   25 A'                                                                 
 -- Virtual --                   
  0.001   0.050   0.065   0.150   0.165   0.166   0.213   0.225
 26 A'   27 A'   10 A"   28 A'   11 A"   29 A'   30 A'   31 A'                 
  0.227   0.242   0.259   0.300   0.334   0.346   0.364   0.527
 32 A'   12 A"   33 A'   34 A'   13 A"   35 A'   36 A'   37 A'                 
  0.571   0.587   0.600   0.607   0.654   0.711   0.804   0.882
 38 A'   14 A"   39 A'   15 A"   40 A'   41 A'   42 A'   43 A'                 
  0.916   0.941   1.016   1.036   1.124   1.214   1.441   1.462
 16 A"   44 A'   17 A"   45 A'   46 A'   47 A'   48 A'   18 A"                 
  1.538   1.555   1.564   1.637   1.923   2.029   2.130   2.165
 19 A"   49 A'   50 A'   51 A'   20 A"   52 A'   21 A"   53 A'                 
  2.418   2.628   2.679   2.805   3.039   3.067   3.378   3.430
 54 A'   22 A"   55 A'   56 A'   57 A'   23 A"   58 A'   59 A'                 
  4.096   4.242   4.351   4.425   4.493   4.507   4.514   4.560
 24 A"   60 A'   25 A"   61 A'   26 A"   62 A'   27 A"   63 A'                 
  4.681   4.747   4.814   5.401   6.534   6.549   6.585  28.905
 64 A'   65 A'   66 A'   67 A'   28 A"   68 A'   69 A'   70 A'                 
 29.533  29.545  29.571  29.887  29.893  29.893  29.906  29.978
 29 A"   71 A'   72 A'   30 A"   73 A'   31 A"   74 A'   75 A'                 
 36.572  37.155 130.595 130.604 130.630 154.3001912.218
 76 A'   77 A'   32 A"   78 A'   79 A'   80 A'   81 A'                         

 Beta MOs, Restricted
 -- Occupied --                  
******* -180.87 -169.67 -169.67 -169.67  -37.92  -33.11  -33.10
  1 A'    2 A'    3 A'    1 A"    4 A'    5 A'    6 A'    2 A"                 
-33.103 -24.291 -24.290 -24.290 -24.286 -24.286 -15.747 -15.698
  7 A'    8 A'    3 A"    9 A'    4 A"   10 A'   11 A'   12 A'                 
 -7.236  -5.468  -5.458  -5.458  -2.391  -2.387  -2.387  -2.375
 13 A'   14 A'   15 A'    5 A"   16 A'   17 A'    6 A"   18 A'                 
 -2.375  -1.446  -0.956  -0.848  -0.694  -0.643  -0.604  -0.381
  7 A"   19 A'   20 A'   21 A'   22 A'   23 A'    8 A"   24 A'                 
 -0.376  -0.371
  9 A"   25 A'                                                                 
 -- Virtual --                   
  0.001   0.050   0.065   0.150   0.165   0.166   0.213   0.225
 26 A'   27 A'   10 A"   28 A'   11 A"   29 A'   30 A'   31 A'                 
  0.227   0.242   0.259   0.300   0.334   0.346   0.364   0.527
 32 A'   12 A"   33 A'   34 A'   13 A"   35 A'   36 A'   37 A'                 
  0.571   0.587   0.600   0.607   0.654   0.711   0.804   0.882
 38 A'   14 A"   39 A'   15 A"   40 A'   41 A'   42 A'   43 A'                 
  0.916   0.941   1.016   1.036   1.124   1.214   1.441   1.462
 16 A"   44 A'   17 A"   45 A'   46 A'   47 A'   48 A'   18 A"                 
  1.538   1.555   1.564   1.637   1.923   2.029   2.130   2.165
 19 A"   49 A'   50 A'   51 A'   20 A"   52 A'   21 A"   53 A'                 
  2.418   2.628   2.679   2.805   3.039   3.067   3.378   3.430
 54 A'   22 A"   55 A'   56 A'   57 A'   23 A"   58 A'   59 A'                 
  4.096   4.242   4.351   4.425   4.493   4.507   4.514   4.560
 24 A"   60 A'   25 A"   61 A'   26 A"   62 A'   27 A"   63 A'                 
  4.681   4.747   4.814   5.401   6.534   6.549   6.585  28.905
 64 A'   65 A'   66 A'   67 A'   28 A"   68 A'   69 A'   70 A'                 
 29.533  29.545  29.571  29.887  29.893  29.893  29.906  29.978
 29 A"   71 A'   72 A'   30 A"   73 A'   31 A"   74 A'   75 A'                 
 36.572  37.155 130.595 130.604 130.630 154.3001912.218
 76 A'   77 A'   32 A"   78 A'   79 A'   80 A'   81 A'                         

 Occupation and symmetry of molecular orbitals

 Point group: Cs (2 irreducible representations).

                           A'   A"    All 
 ------------------------------------------
 All molecular orbitals:
  - Alpha                  81   32    113 
  - Beta                   81   32    113 
 ------------------------------------------
 Alpha orbitals:
  - Frozen occupied        15   5     20  
  - Active occupied        10   4     14  
  - Active virtual         56   23    79  
  - Frozen virtual         0    0     0   
 ------------------------------------------
 Beta orbitals:
  - Frozen occupied        15   5     20  
  - Active occupied        10   4     14  
  - Active virtual         56   23    79  
  - Frozen virtual         0    0     0   
 ------------------------------------------

 Import integrals:   CPU 0.00 s  wall 0.01 s

 Import integrals:   CPU 25.65 s  wall 23.65 s

 MP2 amplitudes:   CPU 0.15 s  wall 0.33 s

Running a double precision version
           CCSD T amplitudes will be solved using DIIS.

           Start     Size      MaxIter   EConv     TConv     
           3         7         100       1.00e-07  1.00e-05  
 ------------------------------------------------------------------------------
           Energy (a.u.)   Ediff      Tdiff       Comment
 ------------------------------------------------------------------------------
         -7026.80651334                           
     1   -7026.78849277   1.80e-02   7.22e-01     
     2   -7026.81080042   2.23e-02   9.58e-02     
     3   -7026.80917655   1.62e-03   4.90e-02     
     4   -7026.81176050   2.58e-03   1.53e-02     Switched to DIIS steps.
     5   -7026.81275480   9.94e-04   1.39e-02     
     6   -7026.81282375   6.89e-05   2.75e-03     
     7   -7026.81283293   9.19e-06   1.37e-03     
     8   -7026.81284150   8.56e-06   6.55e-04     
     9   -7026.81284870   7.20e-06   5.67e-04     
    10   -7026.81284787   8.26e-07   1.42e-04     
    11   -7026.81284843   5.60e-07   6.57e-05     
    12   -7026.81284833   1.03e-07   4.99e-05     
    13   -7026.81284850   1.66e-07   1.62e-05     
    14   -7026.81284838   1.11e-07   1.09e-05     
    15   -7026.81284825   1.30e-07   5.22e-06     
    16   -7026.81284821   4.17e-08   2.10e-06     
 ------------------------------------------------------------------------------
         -7026.81284821                           CCSD T converged.

End of double precision
 SCF energy                 = -7026.23532528
 MP2 energy                 = -7026.80651334
 CCSD correlation energy     =    -0.57752294
 CCSD total energy           = -7026.81284821

 CCSD  T1^2 = 0.0142  T2^2 = 0.2306  Leading amplitudes:

 Amplitude    Orbitals with energies
 -0.0313       23 (A') A                 ->    26 (A') A                  
              -0.6426                          0.0013                     
 -0.0313       23 (A') B                 ->    26 (A') B                  
              -0.6426                          0.0013                     
  0.0279       22 (A') A                 ->    26 (A') A                  
              -0.6937                          0.0013                     
  0.0279       22 (A') B                 ->    26 (A') B                  
              -0.6937                          0.0013                     

 Amplitude    Orbitals with energies
 -0.1188       25 (A') A     25 (A') B   ->    26 (A') A     26 (A') B    
              -0.3706       -0.3706            0.0013        0.0013       
  0.1188       25 (A') A     25 (A') B   ->    26 (A') B     26 (A') A    
              -0.3706       -0.3706            0.0013        0.0013       
  0.1188       25 (A') B     25 (A') A   ->    26 (A') A     26 (A') B    
              -0.3706       -0.3706            0.0013        0.0013       
 -0.1188       25 (A') B     25 (A') A   ->    26 (A') B     26 (A') A    
              -0.3706       -0.3706            0.0013        0.0013       
 -0.1052       8 (A") A      8 (A") B    ->    10 (A") A     10 (A") B    
              -0.6040       -0.6040            0.0653        0.0653       
  0.1052       8 (A") A      8 (A") B    ->    10 (A") B     10 (A") A    
              -0.6040       -0.6040            0.0653        0.0653       
  0.1052       8 (A") B      8 (A") A    ->    10 (A") A     10 (A") B    
              -0.6040       -0.6040            0.0653        0.0653       
 -0.1052       8 (A") B      8 (A") A    ->    10 (A") B     10 (A") A    
              -0.6040       -0.6040            0.0653        0.0653       

 Computing CCSD intemediates for later calculations in double precision
 Finished.

Running a double precision version
           CCSD Lambda amplitudes will be solved using DIIS.
           Start     Size      MaxIter   EConv     LConv     
           3         7         100       1.00e-07  1.00e-05  
 ------------------------------------------------------------------------------
            Enorm      Ldiff       Comment
 ------------------------------------------------------------------------------
     1     6.04e-02   4.63e-02     
     2     1.48e-02   3.99e-03     
     3     6.40e-03   2.39e-03     
     4     4.04e-03   1.19e-03     Switched to DIIS steps.
     5     1.67e-03   8.82e-04     
     6     1.06e-03   3.11e-04     
     7     4.49e-04   1.12e-04     
     8     2.18e-04   3.38e-06     
     9     7.15e-05   1.25e-05     
    10     4.18e-05   1.94e-06     
    11     2.37e-05   8.96e-07     
    12     1.20e-05   1.80e-06     
    13     5.31e-06   5.20e-07     
    14     2.24e-06   4.40e-07     
    15     1.25e-06   1.06e-07     
    16     6.46e-07   4.59e-08     
    17     4.38e-07   3.66e-08     
    18     2.25e-07   2.74e-08     
    19     1.15e-07   7.57e-09     
    20     6.49e-08   2.74e-09     
 ------------------------------------------------------------------------------
                                   CCSD Lambda converged.

 Computing density matrices in double precision...
           Orbital response amplitudes will be solved using DIIS.
           Start     Size      MaxIter   EConv     LConv     
           3         7         100       1.00e-06  1.00e-06  
 ------------------------------------------------------------------------------
            Enorm      Ldiff       Comment
 ------------------------------------------------------------------------------
     1     9.39e-02   3.58e-03     
     2     1.55e-01   5.04e-02     
     3     3.06e-01   9.46e-02     
     4     1.28e-02   1.73e-01     Switched to DIIS steps.
     5     2.02e-03   1.83e-03     
     6     1.55e-03   6.67e-04     
     7     8.05e-04   2.39e-04     
     8     2.49e-04   1.10e-04     
     9     3.97e-05   2.73e-05     
    10     2.19e-05   2.04e-06     
    11     7.22e-06   3.78e-06     
    12     1.35e-06   1.34e-07     
    13     3.80e-07   9.32e-08     
 ------------------------------------------------------------------------------
                                   Orbital response converged.

 Computing density matrices... Done.
 CCSD calculation:   CPU 281.15 s  wall 102.45 s

Current path: /canmo/ccsd/grad/
/g1_bb_aa
/g1_bb_bb
/g1_o1o1
/g1_o1o2
/g1_o1v1
/g1_o2v1
/g1_v1v1
/g1p_bb_aa
/g1p_bb_bb
/g1s_bb_aa
/g1s_bb_bb
/g2_o1o1o1o1
/g2_o1o1o1v1
/g2_o1o1v1v1
/g2_o1v1o1v1
/g2_o1v1v1v1
/g2_v1v1v1v1
/w_bb_aa
/w_bb_bb
 Transferring MO TPDM to AO TPDM
 Transferring g2_o1o1o1o1
 Transferring g2_o1o1o1v1
 Transferring g2_o1o1v1v1
 Transferring g2_o1v1o1v1
 Transferring g2_o1v1v1v1
 Transferring g2_v1v1v1v1
 Adding separable TPDM
 Computing TPDM gradient
 --------------------------------------------------------
 2e gradient
  Atom          X               Y               Z
 --------------------------------------------------------
    1        -30.633470        3.674429       -0.000000  
    2          7.967466      -16.572822       -0.000000  
    3         22.676887        7.690694        0.000000  
    4         -0.010883        5.207699        0.000000  
 --------------------------------------------------------
 --------------------------------------------------------
 Final gradient
  Atom          X               Y               Z
 --------------------------------------------------------
    1        -30.633470        3.674429       -0.000000  
    2          7.967466      -16.572822       -0.000000  
    3         22.676887        7.690694        0.000000  
    4         -0.010883        5.207699        0.000000  
 --------------------------------------------------------
 Analytic gradient from two-electron contribution:   CPU 394.26 s  wall 208.44 s

 Total ccman2 time:   CPU 705.29 s  wall 344.98 s


 --------------------------------------------------------------
             Orbital Energies (a.u.) and Symmetries
 --------------------------------------------------------------

 Alpha MOs, Restricted
 -- Occupied --                  
******* -180.87 -169.67 -169.67  -37.92  -33.11  -33.10  -24.29
  1 A'    2 A'    3 A'    4 A'    5 A'    6 A'    7 A'    8 A'                 
-24.290 -24.286 -15.747 -15.698  -7.236  -5.468  -5.458-169.671
  9 A'   10 A'   11 A'   12 A'   13 A'   14 A'   15 A'    1 A"                 
-33.103 -24.290 -24.286  -5.458  -2.391  -2.387  -2.375  -1.446
  2 A"    3 A"    4 A"    5 A"   16 A'   17 A'   18 A'   19 A'                 
 -0.956  -0.848  -0.694  -0.643  -0.381  -0.371  -2.387  -2.375
 20 A'   21 A'   22 A'   23 A'   24 A'   25 A'    6 A"    7 A"                 
 -0.604  -0.376
  8 A"    9 A"                                                                 
 -- Virtual --                   
  0.001   0.050   0.150   0.166   0.213   0.225   0.227   0.259
 26 A'   27 A'   28 A'   29 A'   30 A'   31 A'   32 A'   33 A'                 
  0.300   0.346   0.364   0.527   0.571   0.600   0.654   0.711
 34 A'   35 A'   36 A'   37 A'   38 A'   39 A'   40 A'   41 A'                 
  0.804   0.882   0.941   1.036   1.124   1.214   1.441   1.555
 42 A'   43 A'   44 A'   45 A'   46 A'   47 A'   48 A'   49 A'                 
  1.564   1.637   2.029   2.165   2.418   2.679   2.805   3.039
 50 A'   51 A'   52 A'   53 A'   54 A'   55 A'   56 A'   57 A'                 
  3.378   3.430   4.242   4.425   4.507   4.560   4.681   4.747
 58 A'   59 A'   60 A'   61 A'   62 A'   63 A'   64 A'   65 A'                 
  4.814   5.401   6.549   6.585  28.905  29.545  29.571  29.893
 66 A'   67 A'   68 A'   69 A'   70 A'   71 A'   72 A'   73 A'                 
 29.906  29.978  36.572  37.155 130.604 130.630 154.3001912.218
 74 A'   75 A'   76 A'   77 A'   78 A'   79 A'   80 A'   81 A'                 
  0.065   0.165   0.242   0.334   0.587   0.607   0.916   1.016
 10 A"   11 A"   12 A"   13 A"   14 A"   15 A"   16 A"   17 A"                 
  1.462   1.538   1.923   2.130   2.628   3.067   4.096   4.351
 18 A"   19 A"   20 A"   21 A"   22 A"   23 A"   24 A"   25 A"                 
  4.493   4.514   6.534  29.533  29.887  29.893 130.595
 26 A"   27 A"   28 A"   29 A"   30 A"   31 A"   32 A"                         

 Beta MOs, Restricted
 -- Occupied --                  
******* -180.87 -169.67 -169.67  -37.92  -33.11  -33.10  -24.29
  1 A'    2 A'    3 A'    4 A'    5 A'    6 A'    7 A'    8 A'                 
-24.290 -24.286 -15.747 -15.698  -7.236  -5.468  -5.458-169.671
  9 A'   10 A'   11 A'   12 A'   13 A'   14 A'   15 A'    1 A"                 
-33.103 -24.290 -24.286  -5.458  -2.391  -2.387  -2.375  -1.446
  2 A"    3 A"    4 A"    5 A"   16 A'   17 A'   18 A'   19 A'                 
 -0.956  -0.848  -0.694  -0.643  -0.381  -0.371  -2.387  -2.375
 20 A'   21 A'   22 A'   23 A'   24 A'   25 A'    6 A"    7 A"                 
 -0.604  -0.376
  8 A"    9 A"                                                                 
 -- Virtual --                   
  0.001   0.050   0.150   0.166   0.213   0.225   0.227   0.259
 26 A'   27 A'   28 A'   29 A'   30 A'   31 A'   32 A'   33 A'                 
  0.300   0.346   0.364   0.527   0.571   0.600   0.654   0.711
 34 A'   35 A'   36 A'   37 A'   38 A'   39 A'   40 A'   41 A'                 
  0.804   0.882   0.941   1.036   1.124   1.214   1.441   1.555
 42 A'   43 A'   44 A'   45 A'   46 A'   47 A'   48 A'   49 A'                 
  1.564   1.637   2.029   2.165   2.418   2.679   2.805   3.039
 50 A'   51 A'   52 A'   53 A'   54 A'   55 A'   56 A'   57 A'                 
  3.378   3.430   4.242   4.425   4.507   4.560   4.681   4.747
 58 A'   59 A'   60 A'   61 A'   62 A'   63 A'   64 A'   65 A'                 
  4.814   5.401   6.549   6.585  28.905  29.545  29.571  29.893
 66 A'   67 A'   68 A'   69 A'   70 A'   71 A'   72 A'   73 A'                 
 29.906  29.978  36.572  37.155 130.604 130.630 154.3001912.218
 74 A'   75 A'   76 A'   77 A'   78 A'   79 A'   80 A'   81 A'                 
  0.065   0.165   0.242   0.334   0.587   0.607   0.916   1.016
 10 A"   11 A"   12 A"   13 A"   14 A"   15 A"   16 A"   17 A"                 
  1.462   1.538   1.923   2.130   2.628   3.067   4.096   4.351
 18 A"   19 A"   20 A"   21 A"   22 A"   23 A"   24 A"   25 A"                 
  4.493   4.514   6.534  29.533  29.887  29.893 130.595
 26 A"   27 A"   28 A"   29 A"   30 A"   31 A"   32 A"                         
 --------------------------------------------------------------

          Ground-State Mulliken Net Atomic Charges

     Atom                 Charge (a.u.)
  ----------------------------------------
      1 I                    -0.115638
      2 N                     0.072044
      3 N                    -0.190508
      4 H                     0.234102
  ----------------------------------------
  Sum of atomic charges =    -0.000000

 -----------------------------------------------------------------
                    Cartesian Multipole Moments
 -----------------------------------------------------------------
    Charge (ESU x 10^10)
                -0.0000
    Dipole Moment (Debye)
         X      -1.0439      Y      -1.8458      Z       0.0000
       Tot       2.1206
    Quadrupole Moments (Debye-Ang)
        XX     -39.8104     XY       3.5712     YY     -39.8545
        XZ      -0.0000     YZ      -0.0000     ZZ     -41.0668
    Octopole Moments (Debye-Ang^2)
       XXX      37.0353    XXY      -9.5522    XYY       3.9978
       YYY      -3.1112    XXZ       0.0000    XYZ       0.0000
       YYZ      -0.0000    XZZ       6.4183    YZZ       0.4217
       ZZZ      -0.0000
    Hexadecapole Moments (Debye-Ang^3)
      XXXX    -461.8861   XXXY      17.2572   XXYY     -73.3135
      XYYY      11.9466   YYYY     -73.0224   XXXZ      -0.0000
      XXYZ      -0.0000   XYYZ       0.0000   YYYZ       0.0000
      XXZZ     -77.5050   XYZZ       0.9487   YYZZ     -21.4678
      XZZZ      -0.0000   YZZZ      -0.0000   ZZZZ     -54.3879
 -----------------------------------------------------------------
 DrvMan completing analytic gradient of the correlated energy
 Correlated dipole moment
            1
    1  -0.4107130
    2  -0.7262065
    3   0.0000000
 Energy read as -7026.812848212
 Full Analytical Gradient: (in a.u., or Hartree/Bohr)
             1             2             3             4
    1    0.00000239    0.00003641   -0.00003095   -0.00000785
    2   -0.00000820    0.00006990   -0.00007893    0.00001723
    3    0.00000000    0.00000000   -0.00000000   -0.00000000
 Gradient time:  CPU 0.23 s  wall 1.75 s
 Geometry Optimization Parameters
   NAtoms,    NIC,     NZ,  NCons,   NDum,   NFix, NCnnct, MaxDiis
        4      14       4       0       0       0       0       0

 Cartesian Hessian Update
 Hessian Updated using BFGS Update


** GEOMETRY OPTIMIZATION IN DELOCALIZED INTERNAL COORDINATES **
   Searching for a Minimum

   Optimization Cycle:   5

                       Coordinates (Angstroms)
     ATOM                X               Y               Z
      1  I         0.5555342294   -0.0442012177    0.0000000000
      2  N        -1.6816120075    0.6023756412    0.0000000000
      3  N        -2.4997833797   -0.2704969163    0.0000000000
      4  H        -2.1811875479   -1.2529775194    0.0000000000
   Point Group: cs    Number of degrees of freedom:     5


   Energy is  -7026.812848212

 Hessian Updated using BFGS Update

  5 Hessian modes will be used to form the next step
  Hessian Eigenvalues:
     0.049201    0.156737    0.229450    0.419368    0.852766

 Minimum Search - Taking Simple RFO Step
 Searching for Lamda that Minimizes Along All modes
 Value Taken    Lamda =   0.00000000
 Step Taken.  Stepsize is  0.000166

                             Maximum     Tolerance    Cnvgd?
         Gradient           0.000049      0.000300     YES
         Displacement       0.000115      0.001200     YES
         Energy change     -0.000001      0.000001     YES


                       Distance Matrix (Angstroms)
             I (  1)   N (  2)   N (  3)
   N (  2)  2.328709
   N (  3)  3.063687  1.196374
   H (  4)  2.991786  1.921435  1.032846

 Final energy is   -7026.8128482120856     


 ******************************
 **  OPTIMIZATION CONVERGED  **
 ******************************

                       Coordinates (Angstroms)
     ATOM                X               Y               Z
      1  I         0.5555342294   -0.0442012177    0.0000000000
      2  N        -1.6816120075    0.6023756412    0.0000000000
      3  N        -2.4997833797   -0.2704969163    0.0000000000
      4  H        -2.1811875479   -1.2529775194    0.0000000000

Z-matrix Print:
$molecule
0 1
I 
N  1 2.328709
N  2 1.196374 1 117.026989
H  3 1.032846 2 118.886049 1 -0.000000 0
$end


 --------------------------------------------------------------
             Orbital Energies (a.u.) and Symmetries
 --------------------------------------------------------------

 Alpha MOs, Restricted
 -- Occupied --                  
******* -180.87 -169.67 -169.67  -37.92  -33.11  -33.10  -24.29
  1 A'    2 A'    3 A'    4 A'    5 A'    6 A'    7 A'    8 A'                 
-24.290 -24.286 -15.747 -15.698  -7.236  -5.468  -5.458-169.671
  9 A'   10 A'   11 A'   12 A'   13 A'   14 A'   15 A'    1 A"                 
-33.103 -24.290 -24.286  -5.458  -2.391  -2.387  -2.375  -1.446
  2 A"    3 A"    4 A"    5 A"   16 A'   17 A'   18 A'   19 A'                 
 -0.956  -0.848  -0.694  -0.643  -0.381  -0.371  -2.387  -2.375
 20 A'   21 A'   22 A'   23 A'   24 A'   25 A'    6 A"    7 A"                 
 -0.604  -0.376
  8 A"    9 A"                                                                 
 -- Virtual --                   
  0.001   0.050   0.150   0.166   0.213   0.225   0.227   0.259
 26 A'   27 A'   28 A'   29 A'   30 A'   31 A'   32 A'   33 A'                 
  0.300   0.346   0.364   0.527   0.571   0.600   0.654   0.711
 34 A'   35 A'   36 A'   37 A'   38 A'   39 A'   40 A'   41 A'                 
  0.804   0.882   0.941   1.036   1.124   1.214   1.441   1.555
 42 A'   43 A'   44 A'   45 A'   46 A'   47 A'   48 A'   49 A'                 
  1.564   1.637   2.029   2.165   2.418   2.679   2.805   3.039
 50 A'   51 A'   52 A'   53 A'   54 A'   55 A'   56 A'   57 A'                 
  3.378   3.430   4.242   4.425   4.507   4.560   4.681   4.747
 58 A'   59 A'   60 A'   61 A'   62 A'   63 A'   64 A'   65 A'                 
  4.814   5.401   6.549   6.585  28.905  29.545  29.571  29.893
 66 A'   67 A'   68 A'   69 A'   70 A'   71 A'   72 A'   73 A'                 
 29.906  29.978  36.572  37.155 130.604 130.630 154.3001912.218
 74 A'   75 A'   76 A'   77 A'   78 A'   79 A'   80 A'   81 A'                 
  0.065   0.165   0.242   0.334   0.587   0.607   0.916   1.016
 10 A"   11 A"   12 A"   13 A"   14 A"   15 A"   16 A"   17 A"                 
  1.462   1.538   1.923   2.130   2.628   3.067   4.096   4.351
 18 A"   19 A"   20 A"   21 A"   22 A"   23 A"   24 A"   25 A"                 
  4.493   4.514   6.534  29.533  29.887  29.893 130.595
 26 A"   27 A"   28 A"   29 A"   30 A"   31 A"   32 A"                         

 Beta MOs, Restricted
 -- Occupied --                  
******* -180.87 -169.67 -169.67  -37.92  -33.11  -33.10  -24.29
  1 A'    2 A'    3 A'    4 A'    5 A'    6 A'    7 A'    8 A'                 
-24.290 -24.286 -15.747 -15.698  -7.236  -5.468  -5.458-169.671
  9 A'   10 A'   11 A'   12 A'   13 A'   14 A'   15 A'    1 A"                 
-33.103 -24.290 -24.286  -5.458  -2.391  -2.387  -2.375  -1.446
  2 A"    3 A"    4 A"    5 A"   16 A'   17 A'   18 A'   19 A'                 
 -0.956  -0.848  -0.694  -0.643  -0.381  -0.371  -2.387  -2.375
 20 A'   21 A'   22 A'   23 A'   24 A'   25 A'    6 A"    7 A"                 
 -0.604  -0.376
  8 A"    9 A"                                                                 
 -- Virtual --                   
  0.001   0.050   0.150   0.166   0.213   0.225   0.227   0.259
 26 A'   27 A'   28 A'   29 A'   30 A'   31 A'   32 A'   33 A'                 
  0.300   0.346   0.364   0.527   0.571   0.600   0.654   0.711
 34 A'   35 A'   36 A'   37 A'   38 A'   39 A'   40 A'   41 A'                 
  0.804   0.882   0.941   1.036   1.124   1.214   1.441   1.555
 42 A'   43 A'   44 A'   45 A'   46 A'   47 A'   48 A'   49 A'                 
  1.564   1.637   2.029   2.165   2.418   2.679   2.805   3.039
 50 A'   51 A'   52 A'   53 A'   54 A'   55 A'   56 A'   57 A'                 
  3.378   3.430   4.242   4.425   4.507   4.560   4.681   4.747
 58 A'   59 A'   60 A'   61 A'   62 A'   63 A'   64 A'   65 A'                 
  4.814   5.401   6.549   6.585  28.905  29.545  29.571  29.893
 66 A'   67 A'   68 A'   69 A'   70 A'   71 A'   72 A'   73 A'                 
 29.906  29.978  36.572  37.155 130.604 130.630 154.3001912.218
 74 A'   75 A'   76 A'   77 A'   78 A'   79 A'   80 A'   81 A'                 
  0.065   0.165   0.242   0.334   0.587   0.607   0.916   1.016
 10 A"   11 A"   12 A"   13 A"   14 A"   15 A"   16 A"   17 A"                 
  1.462   1.538   1.923   2.130   2.628   3.067   4.096   4.351
 18 A"   19 A"   20 A"   21 A"   22 A"   23 A"   24 A"   25 A"                 
  4.493   4.514   6.534  29.533  29.887  29.893 130.595
 26 A"   27 A"   28 A"   29 A"   30 A"   31 A"   32 A"                         
 --------------------------------------------------------------

          Ground-State Mulliken Net Atomic Charges

     Atom                 Charge (a.u.)
  ----------------------------------------
      1 I                    -0.115638
      2 N                     0.072044
      3 N                    -0.190508
      4 H                     0.234102
  ----------------------------------------
  Sum of atomic charges =    -0.000000

 -----------------------------------------------------------------
                    Cartesian Multipole Moments
 -----------------------------------------------------------------
    Charge (ESU x 10^10)
                -0.0000
    Dipole Moment (Debye)
         X      -1.0439      Y      -1.8458      Z       0.0000
       Tot       2.1206
    Quadrupole Moments (Debye-Ang)
        XX     -39.8104     XY       3.5712     YY     -39.8545
        XZ      -0.0000     YZ      -0.0000     ZZ     -41.0668
    Octopole Moments (Debye-Ang^2)
       XXX      37.0353    XXY      -9.5522    XYY       3.9978
       YYY      -3.1112    XXZ       0.0000    XYZ       0.0000
       YYZ      -0.0000    XZZ       6.4183    YZZ       0.4217
       ZZZ      -0.0000
    Hexadecapole Moments (Debye-Ang^3)
      XXXX    -461.8861   XXXY      17.2572   XXYY     -73.3135
      XYYY      11.9466   YYYY     -73.0224   XXXZ      -0.0000
      XXYZ      -0.0000   XYYZ       0.0000   YYYZ       0.0000
      XXZZ     -77.5050   XYZZ       0.9487   YYZZ     -21.4678
      XZZZ      -0.0000   YZZZ      -0.0000   ZZZZ     -54.3879
 -----------------------------------------------------------------
Archival summary:
1\1\TWL01\OPT\ProcedureUnspecified\BasisUnspecified\121\taweetha\WedOct3111:05:152018WedOct3111:05:152018\0\\#,OPT,ProcedureUnspecified,BasisUnspecified,\\0,1\I\N,1,2.32871\N,2,1.19637,1,117.027\H,3,1.03285,2,118.886,1,-0,0\\HF=-7026.23533\\@

 Total job time:  1836.95s(wall), 3561.72s(cpu) 
 Wed Oct 31 11:05:15 2018

        *************************************************************
        *                                                           *
        *  Thank you very much for using Q-Chem.  Have a nice day.  *
        *                                                           *
        *************************************************************


 
User input: 2 of 2 
 
Q-Chem Developer Version!
                  Welcome to Q-Chem
     A Quantum Leap Into The Future Of Chemistry


 Q-Chem 5.1, Q-Chem, Inc., Pleasanton, CA (2018)

 Yihan Shao,  Zhengting Gan,  E. Epifanovsky,  A. T. B. Gilbert,  M. Wormit,  
 J. Kussmann,  A. W. Lange,  A. Behn,  Jia Deng,  Xintian Feng,  D. Ghosh,  
 M. Goldey,  P. R. Horn,  L. D. Jacobson,  I. Kaliman,  T. Kus,  A. Landau,  
 Jie Liu,  E. I. Proynov,  R. M. Richard,  R. P. Steele,  E. J. Sundstrom,  
 H. L. Woodcock III,  P. M. Zimmerman,  D. Zuev,  B. Albrecht,  E. Alguire,  
 S. A. Baeppler,  D. Barton,  Z. Benda,  Y. A. Bernard,  E. J. Berquist,  
 K. B. Bravaya,  H. Burton,  D. Casanova,  Chun-Min Chang,  Yunqing Chen,  
 A. Chien,  K. D. Closser,  M. P. Coons,  S. Coriani,  S. Dasgupta,  
 A. L. Dempwolff,  M. Diedenhofen,  Hainam Do,  R. G. Edgar,  Po-Tung Fang,  
 S. Faraji,  S. Fatehi,  Qingguo Feng,  K. D. Fenk,  J. Fosso-Tande,  
 Qinghui Ge,  A. Ghysels,  G. Gidofalvi,  J. Gomes,  J. Gonthier,  A. Gunina,  
 D. Hait,  M. W. D. Hanson-Heine,  P. H. P. Harbach,  A. W. Hauser,  
 J. E. Herr,  E. G. Hohenstein,  Z. C. Holden,  Kerwin Hui,  B. C. Huynh,  
 T.-C. Jagau,  Hyunjun Ji,  B. Kaduk,  K. Khistyaev,  Jaehoon Kim,  
 P. Klunzinger,  K. Koh,  D. Kosenkov,  L. Koulias,  T. Kowalczyk,  
 C. M. Krauter,  A. Kunitsa,  Ka Un Lao,  A. Laurent,  K. V. Lawler,  
 Joonho Lee,  D. Lefrancois,  S. Lehtola,  D. S. Levine,  Yi-Pei Li,  
 You-Sheng Lin,  Fenglai Liu,  E. Livshits,  A. Luenser,  P. Manohar,  
 E. Mansoor,  S. F. Manzer,  Shan-Ping Mao,  Yuezhi Mao,  N. Mardirossian,  
 A. V. Marenich,  T. Markovich,  L. A. Martinez-Martinez,  S. A. Maurer,  
 N. J. Mayhall,  S. C. McKenzie,  J.-M. Mewes,  A. F. Morrison,  
 J. W. Mullinax,  K. Nanda,  T. S. Nguyen-Beck,  R. Olivares-Amaya,  
 J. A. Parkhill,  T. M. Perrine,  F. Plasser,  P. Pokhilko,  S. Prager,  
 A. Prociuk,  E. Ramos,  D. R. Rehn,  F. Rob,  M. Schneider,  N. Sergueev,  
 S. M. Sharada,  S. Sharma,  D. W. Small,  T. Stauch,  T. Stein,  
 Yu-Chuan Su,  A. J. W. Thom,  A. Tkatchenko,  T. Tsuchimochi,  N. M. Tubman,  
 L. Vogt,  M. L. Vidal,  O. Vydrov,  M. A. Watson,  J. Wenzel,  
 M. de Wergifosse,  T. A. Wesolowski,  A. White,  J. Witte,  A. Yamada,  
 Jun Yang,  K. Yao,  S. Yeganeh,  S. R. Yost,  Zhi-Qiang You,  A. Zech,  
 Igor Ying Zhang,  Xing Zhang,  Yan Zhao,  Ying Zhu,  B. R. Brooks,  
 G. K. L. Chan,  C. J. Cramer,  M. S. Gordon,  W. J. Hehre,  A. Klamt,  
 M. W. Schmidt,  C. D. Sherrill,  D. G. Truhlar,  A. Aspuru-Guzik,  R. Baer,  
 A. T. Bell,  N. A. Besley,  Jeng-Da Chai,  A. E. DePrince, III,  
 R. A. DiStasio Jr.,  A. Dreuw,  B. D. Dunietz,  T. R. Furlani,  
 Chao-Ping Hsu,  Yousung Jung,  Jing Kong,  D. S. Lambrecht,  WanZhen Liang,  
 C. Ochsenfeld,  V. A. Rassolov,  L. V. Slipchenko,  J. E. Subotnik,  
 T. Van Voorhis,  J. M. Herbert,  A. I. Krylov,  P. M. W. Gill,  M. Head-Gordon

 Contributors to earlier versions of Q-Chem not listed above: 
 R. D. Adamson,  B. Austin,  J. Baker,  G. J. O. Beran,  K. Brandhorst,  
 S. T. Brown,  E. F. C. Byrd,  A. K. Chakraborty,  C.-L. Cheng,  
 Siu Hung Chien,  D. M. Chipman,  D. L. Crittenden,  H. Dachsel,  
 R. J. Doerksen,  A. D. Dutoi,  L. Fusti-Molnar,  W. A. Goddard III,  
 A. Golubeva-Zadorozhnaya,  S. R. Gwaltney,  G. Hawkins,  A. Heyden,  
 S. Hirata,  G. Kedziora,  F. J. Keil,  C. Kelley,  Jihan Kim,  R. A. King,  
 R. Z. Khaliullin,  P. P. Korambath,  W. Kurlancheek,  A. M. Lee,  M. S. Lee,  
 S. V. Levchenko,  Ching Yeh Lin,  D. Liotard,  R. C. Lochan,  I. Lotan,  
 P. E. Maslen,  N. Nair,  D. P. O'Neill,  D. Neuhauser,  E. Neuscamman,  
 C. M. Oana,  R. Olson,  B. Peters,  R. Peverati,  P. A. Pieniazek,  
 Y. M. Rhee,  J. Ritchie,  M. A. Rohrdanz,  E. Rosta,  N. J. Russ,  
 H. F. Schaefer III,  N. E. Schultz,  N. Shenvi,  A. C. Simmonett,  A. Sodt,  
 D. Stuck,  K. S. Thanthiriwatte,  V. Vanovschi,  Tao Wang,  A. Warshel,  
 C. F. Williams,  Q. Wu,  X. Xu,  W. Zhang

 Please cite Q-Chem as follows:
 Y. Shao et al., Mol. Phys. 113, 184-215 (2015)
 DOI: 10.1080/00268976.2014.952696

 Q-Chem 5.1.1 for Intel X86 EM64T Linux

 Parts of Q-Chem use Armadillo 8.300.2 (Tropical Shenanigans).
 http://arma.sourceforge.net/

 Q-Chem begins on Wed Oct 31 11:05:17 2018  

Host: 
0

     Scratch files written to /scratch/taweetham/qchem33616//
The previous job contains 0 fragments, simply inherited here
Input Ideriv = 1
Curr. Ideriv = -1
Max.  Ideriv = 1


!!********************************************.
!!******************Warning*******************.
!!Desired Analytical derivatives not available.
!!Finite difference job might take a long time.
!!********************************************.
!!********************************************.


 2-order derivative to be evaluated numerically with 1-order analytical derivatives

Checking the input file for inconsistencies... 	...done.

--------------------------------------------------------------
User input:
--------------------------------------------------------------

$molecule
read
$end

$rem
   MEM_TOTAL	4000
   JOB_TYPE 	FREQUENCY
   BASIS 	6-311++G**
   METHOD	ccsd
   N_FROZEN_CORE      FC
$end


--------------------------------------------------------------
 ----------------------------------------------------------------
             Standard Nuclear Orientation (Angstroms)
    I     Atom           X                Y                Z
 ----------------------------------------------------------------
    1      I       0.5853231515    -0.0184320577    -0.0000000000
    2      N      -1.6594564133     0.6011239325     0.0000000000
    3      N      -2.4670438546    -0.2815500848    -0.0000000000
    4      H      -2.1366251516    -1.2601178750    -0.0000000000
 ----------------------------------------------------------------
 Molecular Point Group                 Cs    NOp =  2
 Largest Abelian Subgroup              Cs    NOp =  2
 Nuclear Repulsion Energy =   184.9497881035 hartrees
 There are       34 alpha and       34 beta electrons
 Requested basis set is 6-311++G(d,p)
 There are 41 shells and 113 basis functions
 Total memory of 4000MB is distributed as follows: 
   QALLOC including MEM_STATIC uses 192MB
   MEM_STATIC is set to 192MB
   CCMAN JOB total memory use is  3808MB
 Warning: actual memory use might exceed 4000MB

 Total QAlloc Memory Limit    192 MB
 Mega-Array Size       188 MB
 MEM_STATIC part       192 MB

                       Distance Matrix (Angstroms)
             I (  1)   N (  2)   N (  3)
   N (  2)  2.328709
   N (  3)  3.063687  1.196374
   H (  4)  2.991786  1.921435  1.032846

 A cutoff of  1.0D-14 yielded    807 shell pairs
 There are      6327 function pairs (      7164 Cartesian)

 -------------------------------------------------------
 OpenMP Integral Computing Module                       
 Release: version 1.0, May 2013, Q-Chem Inc. Pittsburgh 
 -------------------------------------------------------
 Integral Job Info:
 Integral job number is                      11
 Integral operator is                         1
 short-range coefficients                     0
 long-range coefficients              100000000
 Omega coefficients                           0
 if combine SR and LR in K                    0
 Integral screening is                        0
 Integral computing path is                   2
 max size of driver memory is            800000
 size of driver memory is                593474
 size of scratch memory is             11861008
 max col of scratch BK array               1296
 max len of scratch array in speh3          155
 max len of scratch index in speh4           18
 max int batch size is                      520
 min int batch size is                       52
 fixed nKL is                                52
 max L of basis functions is                  2
 order of int derivative is                   0
 number of shells is                         41
 number of basis is                         120
 number of cartesian basis is               120
 number of contracted shell pairs           807
 number of primitive shell pairs           1753
 maxK2 (contraction) of shell pair           36
 max number of K2 of shell pair               1
 max number of CS2 of shell pair            106
 max number of PS2 of shell pair            106
 mem total for path MDJ                  517668
 -------------------------------------------------------
 Smallest overlap matrix eigenvalue = 2.55E-04
 Guess from superposition of atomic densities
 Warning:  Energy on first SCF cycle will be non-variational
 SAD guess density has 68.000000 electrons

 -----------------------------------------------------------------------
  General SCF calculation program by
  Eric Jon Sundstrom, Paul Horn, Yuezhi Mao, Dmitri Zuev, Alec White,
  David Stuck, Shaama M.S., Shane Yost, Joonho Lee, David Small,
  Daniel Levine, Susi Lehtola, Hugh Burton, Evgeny Epifanovsky
 -----------------------------------------------------------------------
 Hartree-Fock
 using 4 threads for integral computing
 -------------------------------------------------------
 OpenMP Integral computing Module                
 Release: version 2.0, May 2017, Q-Chem Inc. Pleasanton 
 -------------------------------------------------------
 A restricted SCF calculation will be
 performed using DIIS
 SCF converges when DIIS error is below 1.0e-08
 ---------------------------------------
  Cycle       Energy         DIIS error
 ---------------------------------------
    1   -7026.4144035178      4.33e-02  
    2   -7026.1437648335      6.31e-03  
    3   -7026.1907936465      5.00e-03  
    4   -7026.2318001622      8.30e-04  
    5   -7026.2340628978      4.75e-04  
    6   -7026.2349047927      2.17e-04  
    7   -7026.2352324141      1.33e-04  
    8   -7026.2353117812      4.32e-05  
    9   -7026.2353242435      1.49e-05  
   10   -7026.2353252407      3.01e-06  
   11   -7026.2353252720      7.48e-07  
   12   -7026.2353252749      2.39e-07  
   13   -7026.2353252753      1.10e-07  
   14   -7026.2353252756      3.36e-08  
   15   -7026.2353252755      5.80e-09  Convergence criterion met
 ---------------------------------------
 SCF time:   CPU 8.16s  wall 4.00s 
 SCF   energy in the final basis set =    -7026.2353252755
 Total energy in the final basis set =    -7026.2353252755


 ------------------------------------------------------------------------------

   CCMAN2: suite of methods based on coupled cluster
           and equation of motion theories.

   Components:
   * libvmm-1.3-trunk
     by Evgeny Epifanovsky, Ilya Kaliman.
   * libtensor-2.5-trunk
     by Evgeny Epifanovsky, Michael Wormit, Dmitry Zuev, Sam Manzer, 
        Ilya Kaliman.
   * libcc-2.5-trunk
     by Evgeny Epifanovsky, Arik Landau, Tomasz Kus, Kirill Khistyaev, 
        Dmitry Zuev, Prashant Manohar, Xintian Feng, Anna Krylov, 
        Matthew Goldey, Alec White, Thomas Jagau, Kaushik Nanda, 
        Anastasia Gunina, Alexander Kunitsa, Joonho Lee.

   CCMAN original authors:
   Anna I. Krylov, C. David Sherrill, Steven R. Gwaltney,
   Edward F. C. Byrd (2000)
   Sergey V. Levchenko, Lyudmila V. Slipchenko, Tao Wang,
   Ana-Maria C. Cristian (2003)
   Piotr A. Pieniazek, C. Melania Oana, Evgeny Epifanovsky (2007)
   Prashant Manohar (2009)

 ------------------------------------------------------------------------------


 Allocating and initializing 3808MB of RAM...
 Calculation will run on 4 cores.


 Alpha MOs, Restricted
 -- Occupied --                  
******* -180.87 -169.67 -169.67 -169.67  -37.92  -33.11  -33.10
  1 A'    2 A'    3 A'    1 A"    4 A'    5 A'    6 A'    2 A"                 
-33.103 -24.291 -24.290 -24.290 -24.286 -24.286 -15.747 -15.698
  7 A'    8 A'    3 A"    9 A'    4 A"   10 A'   11 A'   12 A'                 
 -7.236  -5.468  -5.458  -5.458  -2.391  -2.387  -2.387  -2.375
 13 A'   14 A'   15 A'    5 A"   16 A'   17 A'    6 A"   18 A'                 
 -2.375  -1.446  -0.956  -0.848  -0.694  -0.643  -0.604  -0.381
  7 A"   19 A'   20 A'   21 A'   22 A'   23 A'    8 A"   24 A'                 
 -0.376  -0.371
  9 A"   25 A'                                                                 
 -- Virtual --                   
  0.001   0.050   0.065   0.150   0.165   0.166   0.213   0.225
 26 A'   27 A'   10 A"   28 A'   11 A"   29 A'   30 A'   31 A'                 
  0.227   0.242   0.259   0.300   0.334   0.346   0.364   0.527
 32 A'   12 A"   33 A'   34 A'   13 A"   35 A'   36 A'   37 A'                 
  0.571   0.587   0.600   0.607   0.654   0.711   0.804   0.882
 38 A'   14 A"   39 A'   15 A"   40 A'   41 A'   42 A'   43 A'                 
  0.916   0.941   1.016   1.036   1.124   1.214   1.441   1.462
 16 A"   44 A'   17 A"   45 A'   46 A'   47 A'   48 A'   18 A"                 
  1.538   1.555   1.564   1.637   1.923   2.029   2.130   2.165
 19 A"   49 A'   50 A'   51 A'   20 A"   52 A'   21 A"   53 A'                 
  2.418   2.628   2.679   2.805   3.039   3.067   3.378   3.430
 54 A'   22 A"   55 A'   56 A'   57 A'   23 A"   58 A'   59 A'                 
  4.096   4.242   4.351   4.425   4.493   4.507   4.514   4.560
 24 A"   60 A'   25 A"   61 A'   26 A"   62 A'   27 A"   63 A'                 
  4.681   4.747   4.814   5.401   6.534   6.549   6.585  28.905
 64 A'   65 A'   66 A'   67 A'   28 A"   68 A'   69 A'   70 A'                 
 29.533  29.545  29.571  29.887  29.893  29.893  29.906  29.978
 29 A"   71 A'   72 A'   30 A"   73 A'   31 A"   74 A'   75 A'                 
 36.572  37.155 130.595 130.604 130.630 154.3001912.218
 76 A'   77 A'   32 A"   78 A'   79 A'   80 A'   81 A'                         

 Beta MOs, Restricted
 -- Occupied --                  
******* -180.87 -169.67 -169.67 -169.67  -37.92  -33.11  -33.10
  1 A'    2 A'    3 A'    1 A"    4 A'    5 A'    6 A'    2 A"                 
-33.103 -24.291 -24.290 -24.290 -24.286 -24.286 -15.747 -15.698
  7 A'    8 A'    3 A"    9 A'    4 A"   10 A'   11 A'   12 A'                 
 -7.236  -5.468  -5.458  -5.458  -2.391  -2.387  -2.387  -2.375
 13 A'   14 A'   15 A'    5 A"   16 A'   17 A'    6 A"   18 A'                 
 -2.375  -1.446  -0.956  -0.848  -0.694  -0.643  -0.604  -0.381
  7 A"   19 A'   20 A'   21 A'   22 A'   23 A'    8 A"   24 A'                 
 -0.376  -0.371
  9 A"   25 A'                                                                 
 -- Virtual --                   
  0.001   0.050   0.065   0.150   0.165   0.166   0.213   0.225
 26 A'   27 A'   10 A"   28 A'   11 A"   29 A'   30 A'   31 A'                 
  0.227   0.242   0.259   0.300   0.334   0.346   0.364   0.527
 32 A'   12 A"   33 A'   34 A'   13 A"   35 A'   36 A'   37 A'                 
  0.571   0.587   0.600   0.607   0.654   0.711   0.804   0.882
 38 A'   14 A"   39 A'   15 A"   40 A'   41 A'   42 A'   43 A'                 
  0.916   0.941   1.016   1.036   1.124   1.214   1.441   1.462
 16 A"   44 A'   17 A"   45 A'   46 A'   47 A'   48 A'   18 A"                 
  1.538   1.555   1.564   1.637   1.923   2.029   2.130   2.165
 19 A"   49 A'   50 A'   51 A'   20 A"   52 A'   21 A"   53 A'                 
  2.418   2.628   2.679   2.805   3.039   3.067   3.378   3.430
 54 A'   22 A"   55 A'   56 A'   57 A'   23 A"   58 A'   59 A'                 
  4.096   4.242   4.351   4.425   4.493   4.507   4.514   4.560
 24 A"   60 A'   25 A"   61 A'   26 A"   62 A'   27 A"   63 A'                 
  4.681   4.747   4.814   5.401   6.534   6.549   6.585  28.905
 64 A'   65 A'   66 A'   67 A'   28 A"   68 A'   69 A'   70 A'                 
 29.533  29.545  29.571  29.887  29.893  29.893  29.906  29.978
 29 A"   71 A'   72 A'   30 A"   73 A'   31 A"   74 A'   75 A'                 
 36.572  37.155 130.595 130.604 130.630 154.3001912.218
 76 A'   77 A'   32 A"   78 A'   79 A'   80 A'   81 A'                         

 Occupation and symmetry of molecular orbitals

 Point group: Cs (2 irreducible representations).

                           A'   A"    All 
 ------------------------------------------
 All molecular orbitals:
  - Alpha                  81   32    113 
  - Beta                   81   32    113 
 ------------------------------------------
 Alpha orbitals:
  - Frozen occupied        15   5     20  
  - Active occupied        10   4     14  
  - Active virtual         56   23    79  
  - Frozen virtual         0    0     0   
 ------------------------------------------
 Beta orbitals:
  - Frozen occupied        15   5     20  
  - Active occupied        10   4     14  
  - Active virtual         56   23    79  
  - Frozen virtual         0    0     0   
 ------------------------------------------

 Import integrals:   CPU 0.00 s  wall 0.02 s

 Import integrals:   CPU 25.75 s  wall 21.31 s

 MP2 amplitudes:   CPU 0.15 s  wall 0.43 s

Running a double precision version
           CCSD T amplitudes will be solved using DIIS.

           Start     Size      MaxIter   EConv     TConv     
           3         7         100       1.00e-07  1.00e-05  
 ------------------------------------------------------------------------------
           Energy (a.u.)   Ediff      Tdiff       Comment
 ------------------------------------------------------------------------------
         -7026.80651333                           
     1   -7026.78849277   1.80e-02   7.22e-01     
     2   -7026.81080041   2.23e-02   9.58e-02     
     3   -7026.80917654   1.62e-03   4.90e-02     
     4   -7026.81176049   2.58e-03   1.53e-02     Switched to DIIS steps.
     5   -7026.81275479   9.94e-04   1.39e-02     
     6   -7026.81282374   6.89e-05   2.75e-03     
     7   -7026.81283293   9.19e-06   1.37e-03     
     8   -7026.81284149   8.56e-06   6.55e-04     
     9   -7026.81284869   7.20e-06   5.67e-04     
    10   -7026.81284786   8.26e-07   1.42e-04     
    11   -7026.81284842   5.60e-07   6.57e-05     
    12   -7026.81284832   1.03e-07   4.99e-05     
    13   -7026.81284849   1.66e-07   1.62e-05     
    14   -7026.81284838   1.11e-07   1.09e-05     
    15   -7026.81284825   1.30e-07   5.22e-06     
    16   -7026.81284820   4.17e-08   2.10e-06     
 ------------------------------------------------------------------------------
         -7026.81284820                           CCSD T converged.

End of double precision
 SCF energy                 = -7026.23532528
 MP2 energy                 = -7026.80651333
 CCSD correlation energy     =    -0.57752293
 CCSD total energy           = -7026.81284820

 CCSD  T1^2 = 0.0142  T2^2 = 0.2306  Leading amplitudes:

 Amplitude    Orbitals with energies
  0.0313       23 (A') A                 ->    26 (A') A                  
              -0.6426                          0.0013                     
  0.0313       23 (A') B                 ->    26 (A') B                  
              -0.6426                          0.0013                     
  0.0279       22 (A') A                 ->    26 (A') A                  
              -0.6937                          0.0013                     
  0.0279       22 (A') B                 ->    26 (A') B                  
              -0.6937                          0.0013                     

 Amplitude    Orbitals with energies
 -0.1188       25 (A') A     25 (A') B   ->    26 (A') A     26 (A') B    
              -0.3706       -0.3706            0.0013        0.0013       
  0.1188       25 (A') A     25 (A') B   ->    26 (A') B     26 (A') A    
              -0.3706       -0.3706            0.0013        0.0013       
  0.1188       25 (A') B     25 (A') A   ->    26 (A') A     26 (A') B    
              -0.3706       -0.3706            0.0013        0.0013       
 -0.1188       25 (A') B     25 (A') A   ->    26 (A') B     26 (A') A    
              -0.3706       -0.3706            0.0013        0.0013       
 -0.1052       8 (A") A      8 (A") B    ->    10 (A") A     10 (A") B    
              -0.6040       -0.6040            0.0653        0.0653       
  0.1052       8 (A") A      8 (A") B    ->    10 (A") B     10 (A") A    
              -0.6040       -0.6040            0.0653        0.0653       
  0.1052       8 (A") B      8 (A") A    ->    10 (A") A     10 (A") B    
              -0.6040       -0.6040            0.0653        0.0653       
 -0.1052       8 (A") B      8 (A") A    ->    10 (A") B     10 (A") A    
              -0.6040       -0.6040            0.0653        0.0653       

 Computing CCSD intemediates for later calculations in double precision
 Finished.

Running a double precision version
           CCSD Lambda amplitudes will be solved using DIIS.
           Start     Size      MaxIter   EConv     LConv     
           3         7         100       1.00e-07  1.00e-05  
 ------------------------------------------------------------------------------
            Enorm      Ldiff       Comment
 ------------------------------------------------------------------------------
     1     6.04e-02   4.63e-02     
     2     1.48e-02   3.99e-03     
     3     6.40e-03   2.39e-03     
     4     4.04e-03   1.19e-03     Switched to DIIS steps.
     5     1.67e-03   8.82e-04     
     6     1.06e-03   3.11e-04     
     7     4.49e-04   1.12e-04     
     8     2.18e-04   3.38e-06     
     9     7.15e-05   1.25e-05     
    10     4.18e-05   1.94e-06     
    11     2.37e-05   8.96e-07     
    12     1.20e-05   1.80e-06     
    13     5.31e-06   5.20e-07     
    14     2.24e-06   4.40e-07     
    15     1.25e-06   1.06e-07     
    16     6.46e-07   4.59e-08     
    17     4.38e-07   3.66e-08     
    18     2.25e-07   2.74e-08     
    19     1.15e-07   7.57e-09     
    20     6.49e-08   2.74e-09     
 ------------------------------------------------------------------------------
                                   CCSD Lambda converged.

 Computing density matrices in double precision...
           Orbital response amplitudes will be solved using DIIS.
           Start     Size      MaxIter   EConv     LConv     
           3         7         100       1.00e-06  1.00e-06  
 ------------------------------------------------------------------------------
            Enorm      Ldiff       Comment
 ------------------------------------------------------------------------------
     1     9.39e-02   3.58e-03     
     2     1.55e-01   5.04e-02     
     3     3.06e-01   9.46e-02     
     4     1.28e-02   1.73e-01     Switched to DIIS steps.
     5     2.02e-03   1.83e-03     
     6     1.55e-03   6.67e-04     
     7     8.05e-04   2.39e-04     
     8     2.49e-04   1.10e-04     
     9     3.97e-05   2.73e-05     
    10     2.19e-05   2.04e-06     
    11     7.22e-06   3.78e-06     
    12     1.35e-06   1.34e-07     
    13     3.80e-07   9.32e-08     
 ------------------------------------------------------------------------------
                                   Orbital response converged.

 Computing density matrices... Done.
 CCSD calculation:   CPU 275.56 s  wall 107.87 s

Current path: /canmo/ccsd/grad/
/g1_bb_aa
/g1_bb_bb
/g1_o1o1
/g1_o1o2
/g1_o1v1
/g1_o2v1
/g1_v1v1
/g1p_bb_aa
/g1p_bb_bb
/g1s_bb_aa
/g1s_bb_bb
/g2_o1o1o1o1
/g2_o1o1o1v1
/g2_o1o1v1v1
/g2_o1v1o1v1
/g2_o1v1v1v1
/g2_v1v1v1v1
/w_bb_aa
/w_bb_bb
 Transferring MO TPDM to AO TPDM
 Transferring g2_o1o1o1o1
 Transferring g2_o1o1o1v1
 Transferring g2_o1o1v1v1
 Transferring g2_o1v1o1v1
 Transferring g2_o1v1v1v1
 Transferring g2_v1v1v1v1
 Adding separable TPDM
 Computing TPDM gradient
 --------------------------------------------------------
 2e gradient
  Atom          X               Y               Z
 --------------------------------------------------------
    1        -30.675548        3.304809       -0.000000  
    2          8.166713      -16.475554       -0.000000  
    3         22.582508        7.963556        0.000000  
    4         -0.073673        5.207190       -0.000000  
 --------------------------------------------------------
 --------------------------------------------------------
 Final gradient
  Atom          X               Y               Z
 --------------------------------------------------------
    1        -30.675548        3.304809       -0.000000  
    2          8.166713      -16.475554       -0.000000  
    3         22.582508        7.963556        0.000000  
    4         -0.073673        5.207190       -0.000000  
 --------------------------------------------------------
 Analytic gradient from two-electron contribution:   CPU 396.65 s  wall 207.82 s

 Total ccman2 time:   CPU 702.43 s  wall 344.61 s


 --------------------------------------------------------------
             Orbital Energies (a.u.) and Symmetries
 --------------------------------------------------------------

 Alpha MOs, Restricted
 -- Occupied --                  
******* -180.87 -169.67 -169.67  -37.92  -33.11  -33.10  -24.29
  1 A'    2 A'    3 A'    4 A'    5 A'    6 A'    7 A'    8 A'                 
-24.290 -24.286 -15.747 -15.698  -7.236  -5.468  -5.458-169.671
  9 A'   10 A'   11 A'   12 A'   13 A'   14 A'   15 A'    1 A"                 
-33.103 -24.290 -24.286  -5.458  -2.391  -2.387  -2.375  -1.446
  2 A"    3 A"    4 A"    5 A"   16 A'   17 A'   18 A'   19 A'                 
 -0.956  -0.848  -0.694  -0.643  -0.381  -0.371  -2.387  -2.375
 20 A'   21 A'   22 A'   23 A'   24 A'   25 A'    6 A"    7 A"                 
 -0.604  -0.376
  8 A"    9 A"                                                                 
 -- Virtual --                   
  0.001   0.050   0.150   0.166   0.213   0.225   0.227   0.259
 26 A'   27 A'   28 A'   29 A'   30 A'   31 A'   32 A'   33 A'                 
  0.300   0.346   0.364   0.527   0.571   0.600   0.654   0.711
 34 A'   35 A'   36 A'   37 A'   38 A'   39 A'   40 A'   41 A'                 
  0.804   0.882   0.941   1.036   1.124   1.214   1.441   1.555
 42 A'   43 A'   44 A'   45 A'   46 A'   47 A'   48 A'   49 A'                 
  1.564   1.637   2.029   2.165   2.418   2.679   2.805   3.039
 50 A'   51 A'   52 A'   53 A'   54 A'   55 A'   56 A'   57 A'                 
  3.378   3.430   4.242   4.425   4.507   4.560   4.681   4.747
 58 A'   59 A'   60 A'   61 A'   62 A'   63 A'   64 A'   65 A'                 
  4.814   5.401   6.549   6.585  28.905  29.545  29.571  29.893
 66 A'   67 A'   68 A'   69 A'   70 A'   71 A'   72 A'   73 A'                 
 29.906  29.978  36.572  37.155 130.604 130.630 154.3001912.218
 74 A'   75 A'   76 A'   77 A'   78 A'   79 A'   80 A'   81 A'                 
  0.065   0.165   0.242   0.334   0.587   0.607   0.916   1.016
 10 A"   11 A"   12 A"   13 A"   14 A"   15 A"   16 A"   17 A"                 
  1.462   1.538   1.923   2.130   2.628   3.067   4.096   4.351
 18 A"   19 A"   20 A"   21 A"   22 A"   23 A"   24 A"   25 A"                 
  4.493   4.514   6.534  29.533  29.887  29.893 130.595
 26 A"   27 A"   28 A"   29 A"   30 A"   31 A"   32 A"                         

 Beta MOs, Restricted
 -- Occupied --                  
******* -180.87 -169.67 -169.67  -37.92  -33.11  -33.10  -24.29
  1 A'    2 A'    3 A'    4 A'    5 A'    6 A'    7 A'    8 A'                 
-24.290 -24.286 -15.747 -15.698  -7.236  -5.468  -5.458-169.671
  9 A'   10 A'   11 A'   12 A'   13 A'   14 A'   15 A'    1 A"                 
-33.103 -24.290 -24.286  -5.458  -2.391  -2.387  -2.375  -1.446
  2 A"    3 A"    4 A"    5 A"   16 A'   17 A'   18 A'   19 A'                 
 -0.956  -0.848  -0.694  -0.643  -0.381  -0.371  -2.387  -2.375
 20 A'   21 A'   22 A'   23 A'   24 A'   25 A'    6 A"    7 A"                 
 -0.604  -0.376
  8 A"    9 A"                                                                 
 -- Virtual --                   
  0.001   0.050   0.150   0.166   0.213   0.225   0.227   0.259
 26 A'   27 A'   28 A'   29 A'   30 A'   31 A'   32 A'   33 A'                 
  0.300   0.346   0.364   0.527   0.571   0.600   0.654   0.711
 34 A'   35 A'   36 A'   37 A'   38 A'   39 A'   40 A'   41 A'                 
  0.804   0.882   0.941   1.036   1.124   1.214   1.441   1.555
 42 A'   43 A'   44 A'   45 A'   46 A'   47 A'   48 A'   49 A'                 
  1.564   1.637   2.029   2.165   2.418   2.679   2.805   3.039
 50 A'   51 A'   52 A'   53 A'   54 A'   55 A'   56 A'   57 A'                 
  3.378   3.430   4.242   4.425   4.507   4.560   4.681   4.747
 58 A'   59 A'   60 A'   61 A'   62 A'   63 A'   64 A'   65 A'                 
  4.814   5.401   6.549   6.585  28.905  29.545  29.571  29.893
 66 A'   67 A'   68 A'   69 A'   70 A'   71 A'   72 A'   73 A'                 
 29.906  29.978  36.572  37.155 130.604 130.630 154.3001912.218
 74 A'   75 A'   76 A'   77 A'   78 A'   79 A'   80 A'   81 A'                 
  0.065   0.165   0.242   0.334   0.587   0.607   0.916   1.016
 10 A"   11 A"   12 A"   13 A"   14 A"   15 A"   16 A"   17 A"                 
  1.462   1.538   1.923   2.130   2.628   3.067   4.096   4.351
 18 A"   19 A"   20 A"   21 A"   22 A"   23 A"   24 A"   25 A"                 
  4.493   4.514   6.534  29.533  29.887  29.893 130.595
 26 A"   27 A"   28 A"   29 A"   30 A"   31 A"   32 A"                         
 --------------------------------------------------------------

          Ground-State Mulliken Net Atomic Charges

     Atom                 Charge (a.u.)
  ----------------------------------------
      1 I                    -0.115638
      2 N                     0.072044
      3 N                    -0.190508
      4 H                     0.234102
  ----------------------------------------
  Sum of atomic charges =     0.000000

 -----------------------------------------------------------------
                    Cartesian Multipole Moments
 -----------------------------------------------------------------
    Charge (ESU x 10^10)
                 0.0000
    Dipole Moment (Debye)
         X      -1.0216      Y      -1.8583      Z      -0.0000
       Tot       2.1206
    Quadrupole Moments (Debye-Ang)
        XX     -39.9564     XY       3.4968     YY     -39.8393
        XZ       0.0000     YZ      -0.0000     ZZ     -41.0668
    Octopole Moments (Debye-Ang^2)
       XXX      33.8654    XXY      -9.7520    XYY       2.7770
       YYY      -5.2469    XXZ       0.0000    XYZ      -0.0000
       YYZ      -0.0000    XZZ       5.2096    YZZ      -0.2840
       ZZZ       0.0000
    Hexadecapole Moments (Debye-Ang^3)
      XXXX    -458.4738   XXXY      14.1795   XXYY     -73.3677
      XYYY      10.2420   YYYY     -72.8022   XXXZ       0.0000
      XXYZ      -0.0000   XYYZ       0.0000   YYYZ      -0.0000
      XXZZ     -77.1792   XYZZ       0.3868   YYZZ     -21.4489
      XZZZ       0.0000   YZZZ      -0.0000   ZZZZ     -54.3879
 -----------------------------------------------------------------
 DrvMan completing analytic gradient of the correlated energy
 Correlated dipole moment
            1
    1  -0.4019272
    2  -0.7311059
    3  -0.0000000
 Energy read as -7026.812848204
 Full Analytical Gradient: (in a.u., or Hartree/Bohr)
             1             2             3             4
    1    0.00000250    0.00003552   -0.00002996   -0.00000806
    2   -0.00000820    0.00007033   -0.00007926    0.00001713
    3   -0.00000000    0.00000000    0.00000000    0.00000000
 Gradient time:  CPU 0.23 s  wall 2.23 s
 ######################################################
 ######################################################
 # Starting finite difference calculation for IDERIV  #
 Finite diff step size:  1.88973e-03 a.u.
 ----------------------------------------------------------------
             Standard Nuclear Orientation (Angstroms)
    I     Atom           X                Y                Z
 ----------------------------------------------------------------
    1      I       0.5863231515    -0.0184320577    -0.0000000000
    2      N      -1.6594564133     0.6011239325     0.0000000000
    3      N      -2.4670438546    -0.2815500848    -0.0000000000
    4      H      -2.1366251516    -1.2601178750    -0.0000000000
 ----------------------------------------------------------------
 Nuclear Repulsion Energy =   184.8912214281 hartrees
 There are       34 alpha and       34 beta electrons

                       Distance Matrix (Angstroms)
             I (  1)   N (  2)   N (  3)
   N (  2)  2.329673
   N (  3)  3.064683  1.196374
   H (  4)  2.992696  1.921435  1.032846

 Requested basis set is 6-311++G(d,p)
 There are 41 shells and 113 basis functions
 A cutoff of  1.0D-14 yielded    807 shell pairs
 There are      6327 function pairs (      7164 Cartesian)
 Smallest overlap matrix eigenvalue = 2.55E-04
 Guess MOs from SCF MO coefficient file

 -----------------------------------------------------------------------
  General SCF calculation program by
  Eric Jon Sundstrom, Paul Horn, Yuezhi Mao, Dmitri Zuev, Alec White,
  David Stuck, Shaama M.S., Shane Yost, Joonho Lee, David Small,
  Daniel Levine, Susi Lehtola, Hugh Burton, Evgeny Epifanovsky
 -----------------------------------------------------------------------
 Hartree-Fock
 using 4 threads for integral computing
 -------------------------------------------------------
 OpenMP Integral computing Module                
 Release: version 2.0, May 2017, Q-Chem Inc. Pleasanton 
 -------------------------------------------------------
 A restricted SCF calculation will be
 performed using DIIS
 SCF converges when DIIS error is below 1.0e-08
 ---------------------------------------
  Cycle       Energy         DIIS error
 ---------------------------------------
    1   -7026.2353011206      6.63e-06  
    2   -7026.2353012263      2.91e-06  
    3   -7026.2353012457      1.65e-06  
    4   -7026.2353012546      6.92e-07  
    5   -7026.2353012576      2.92e-07  
    6   -7026.2353012582      1.09e-07  
    7   -7026.2353012582      3.30e-08  
    8   -7026.2353012582      1.06e-08  
    9   -7026.2353012582      3.27e-09  Convergence criterion met
 ---------------------------------------
 SCF time:   CPU 4.85s  wall 4.00s 
 SCF   energy in the final basis set =    -7026.2353012582
 Total energy in the final basis set =    -7026.2353012582


 ------------------------------------------------------------------------------

   CCMAN2: suite of methods based on coupled cluster
           and equation of motion theories.

   Components:
   * libvmm-1.3-trunk
     by Evgeny Epifanovsky, Ilya Kaliman.
   * libtensor-2.5-trunk
     by Evgeny Epifanovsky, Michael Wormit, Dmitry Zuev, Sam Manzer, 
        Ilya Kaliman.
   * libcc-2.5-trunk
     by Evgeny Epifanovsky, Arik Landau, Tomasz Kus, Kirill Khistyaev, 
        Dmitry Zuev, Prashant Manohar, Xintian Feng, Anna Krylov, 
        Matthew Goldey, Alec White, Thomas Jagau, Kaushik Nanda, 
        Anastasia Gunina, Alexander Kunitsa, Joonho Lee.

   CCMAN original authors:
   Anna I. Krylov, C. David Sherrill, Steven R. Gwaltney,
   Edward F. C. Byrd (2000)
   Sergey V. Levchenko, Lyudmila V. Slipchenko, Tao Wang,
   Ana-Maria C. Cristian (2003)
   Piotr A. Pieniazek, C. Melania Oana, Evgeny Epifanovsky (2007)
   Prashant Manohar (2009)

 ------------------------------------------------------------------------------


 Allocating and initializing 3808MB of RAM...
 Calculation will run on 4 cores.


 Alpha MOs, Restricted
 -- Occupied --                  
******* -180.87 -169.67 -169.67 -169.67  -37.92  -33.11  -33.10
  1 A     2 A     3 A     4 A     5 A     6 A     7 A     8 A                  
-33.103 -24.291 -24.290 -24.290 -24.286 -24.286 -15.747 -15.698
  9 A    10 A    11 A    12 A    13 A    14 A    15 A    16 A                  
 -7.236  -5.468  -5.458  -5.458  -2.391  -2.387  -2.387  -2.375
 17 A    18 A    19 A    20 A    21 A    22 A    23 A    24 A                  
 -2.375  -1.446  -0.956  -0.848  -0.694  -0.643  -0.604  -0.381
 25 A    26 A    27 A    28 A    29 A    30 A    31 A    32 A                  
 -0.376  -0.371
 33 A    34 A                                                                  
 -- Virtual --                   
  0.001   0.050   0.065   0.150   0.165   0.166   0.213   0.225
 35 A    36 A    37 A    38 A    39 A    40 A    41 A    42 A                  
  0.227   0.242   0.259   0.300   0.334   0.346   0.364   0.527
 43 A    44 A    45 A    46 A    47 A    48 A    49 A    50 A                  
  0.571   0.587   0.600   0.607   0.654   0.711   0.804   0.882
 51 A    52 A    53 A    54 A    55 A    56 A    57 A    58 A                  
  0.916   0.941   1.016   1.036   1.124   1.214   1.441   1.462
 59 A    60 A    61 A    62 A    63 A    64 A    65 A    66 A                  
  1.538   1.555   1.564   1.637   1.923   2.029   2.130   2.165
 67 A    68 A    69 A    70 A    71 A    72 A    73 A    74 A                  
  2.418   2.627   2.679   2.805   3.039   3.067   3.378   3.429
 75 A    76 A    77 A    78 A    79 A    80 A    81 A    82 A                  
  4.095   4.242   4.350   4.425   4.493   4.507   4.514   4.560
 83 A    84 A    85 A    86 A    87 A    88 A    89 A    90 A                  
  4.680   4.747   4.814   5.401   6.534   6.549   6.586  28.904
 91 A    92 A    93 A    94 A    95 A    96 A    97 A    98 A                  
 29.533  29.545  29.571  29.887  29.893  29.893  29.906  29.978
 99 A   100 A   101 A   102 A   103 A   104 A   105 A   106 A                  
 36.572  37.155 130.595 130.604 130.630 154.3001912.218
107 A   108 A   109 A   110 A   111 A   112 A   113 A                          

 Beta MOs, Restricted
 -- Occupied --                  
******* -180.87 -169.67 -169.67 -169.67  -37.92  -33.11  -33.10
  1 A     2 A     3 A     4 A     5 A     6 A     7 A     8 A                  
-33.103 -24.291 -24.290 -24.290 -24.286 -24.286 -15.747 -15.698
  9 A    10 A    11 A    12 A    13 A    14 A    15 A    16 A                  
 -7.236  -5.468  -5.458  -5.458  -2.391  -2.387  -2.387  -2.375
 17 A    18 A    19 A    20 A    21 A    22 A    23 A    24 A                  
 -2.375  -1.446  -0.956  -0.848  -0.694  -0.643  -0.604  -0.381
 25 A    26 A    27 A    28 A    29 A    30 A    31 A    32 A                  
 -0.376  -0.371
 33 A    34 A                                                                  
 -- Virtual --                   
  0.001   0.050   0.065   0.150   0.165   0.166   0.213   0.225
 35 A    36 A    37 A    38 A    39 A    40 A    41 A    42 A                  
  0.227   0.242   0.259   0.300   0.334   0.346   0.364   0.527
 43 A    44 A    45 A    46 A    47 A    48 A    49 A    50 A                  
  0.571   0.587   0.600   0.607   0.654   0.711   0.804   0.882
 51 A    52 A    53 A    54 A    55 A    56 A    57 A    58 A                  
  0.916   0.941   1.016   1.036   1.124   1.214   1.441   1.462
 59 A    60 A    61 A    62 A    63 A    64 A    65 A    66 A                  
  1.538   1.555   1.564   1.637   1.923   2.029   2.130   2.165
 67 A    68 A    69 A    70 A    71 A    72 A    73 A    74 A                  
  2.418   2.627   2.679   2.805   3.039   3.067   3.378   3.429
 75 A    76 A    77 A    78 A    79 A    80 A    81 A    82 A                  
  4.095   4.242   4.350   4.425   4.493   4.507   4.514   4.560
 83 A    84 A    85 A    86 A    87 A    88 A    89 A    90 A                  
  4.680   4.747   4.814   5.401   6.534   6.549   6.586  28.904
 91 A    92 A    93 A    94 A    95 A    96 A    97 A    98 A                  
 29.533  29.545  29.571  29.887  29.893  29.893  29.906  29.978
 99 A   100 A   101 A   102 A   103 A   104 A   105 A   106 A                  
 36.572  37.155 130.595 130.604 130.630 154.3001912.218
107 A   108 A   109 A   110 A   111 A   112 A   113 A                          

 Occupation and symmetry of molecular orbitals

 Point group: C1 (1 irreducible representation).

                           A     All 
 -------------------------------------
 All molecular orbitals:
  - Alpha                  113   113 
  - Beta                   113   113 
 -------------------------------------
 Alpha orbitals:
  - Frozen occupied        20    20  
  - Active occupied        14    14  
  - Active virtual         79    79  
  - Frozen virtual         0     0   
 -------------------------------------
 Beta orbitals:
  - Frozen occupied        20    20  
  - Active occupied        14    14  
  - Active virtual         79    79  
  - Frozen virtual         0     0   
 -------------------------------------

 Import integrals:   CPU 0.00 s  wall 0.00 s

 Import integrals:   CPU 28.01 s  wall 29.40 s

 MP2 amplitudes:   CPU 0.07 s  wall 0.32 s

Running a double precision version
           CCSD T amplitudes will be solved using DIIS.

           Start     Size      MaxIter   EConv     TConv     
           3         7         100       1.00e-07  1.00e-05  
 ------------------------------------------------------------------------------
           Energy (a.u.)   Ediff      Tdiff       Comment
 ------------------------------------------------------------------------------
         -7026.80652369                           
     1   -7026.78848207   1.80e-02   7.22e-01     
     2   -7026.81080277   2.23e-02   9.58e-02     
     3   -7026.80917371   1.63e-03   4.91e-02     
     4   -7026.81176012   2.59e-03   1.53e-02     Switched to DIIS steps.
     5   -7026.81275475   9.95e-04   1.39e-02     
     6   -7026.81282373   6.90e-05   2.75e-03     
     7   -7026.81283285   9.12e-06   1.37e-03     
     8   -7026.81284137   8.52e-06   6.53e-04     
     9   -7026.81284858   7.21e-06   5.68e-04     
    10   -7026.81284776   8.29e-07   1.42e-04     
    11   -7026.81284832   5.65e-07   6.59e-05     
    12   -7026.81284822   1.03e-07   5.01e-05     
    13   -7026.81284838   1.67e-07   1.62e-05     
    14   -7026.81284827   1.12e-07   1.09e-05     
    15   -7026.81284814   1.31e-07   5.24e-06     
    16   -7026.81284810   4.18e-08   2.11e-06     
 ------------------------------------------------------------------------------
         -7026.81284810                           CCSD T converged.

End of double precision
 SCF energy                 = -7026.23530126
 MP2 energy                 = -7026.80652369
 CCSD correlation energy     =    -0.57754684
 CCSD total energy           = -7026.81284810

 CCSD  T1^2 = 0.0142  T2^2 = 0.2307  Leading amplitudes:

 Amplitude    Orbitals with energies
  0.0313       30 (A) A                  ->    35 (A) A                   
              -0.6427                          0.0011                     
  0.0313       30 (A) B                  ->    35 (A) B                   
              -0.6427                          0.0011                     
 -0.0280       29 (A) A                  ->    35 (A) A                   
              -0.6938                          0.0011                     
 -0.0280       29 (A) B                  ->    35 (A) B                   
              -0.6938                          0.0011                     

 Amplitude    Orbitals with energies
 -0.1190       34 (A) A      34 (A) B    ->    35 (A) A      35 (A) B     
              -0.3705       -0.3705            0.0011        0.0011       
  0.1190       34 (A) A      34 (A) B    ->    35 (A) B      35 (A) A     
              -0.3705       -0.3705            0.0011        0.0011       
  0.1190       34 (A) B      34 (A) A    ->    35 (A) A      35 (A) B     
              -0.3705       -0.3705            0.0011        0.0011       
 -0.1190       34 (A) B      34 (A) A    ->    35 (A) B      35 (A) A     
              -0.3705       -0.3705            0.0011        0.0011       
 -0.1052       31 (A) A      31 (A) B    ->    37 (A) A      37 (A) B     
              -0.6041       -0.6041            0.0653        0.0653       
  0.1052       31 (A) A      31 (A) B    ->    37 (A) B      37 (A) A     
              -0.6041       -0.6041            0.0653        0.0653       
  0.1052       31 (A) B      31 (A) A    ->    37 (A) A      37 (A) B     
              -0.6041       -0.6041            0.0653        0.0653       
 -0.1052       31 (A) B      31 (A) A    ->    37 (A) B      37 (A) A     
              -0.6041       -0.6041            0.0653        0.0653       

 Computing CCSD intemediates for later calculations in double precision
 Finished.

Running a double precision version
           CCSD Lambda amplitudes will be solved using DIIS.
           Start     Size      MaxIter   EConv     LConv     
           3         7         100       1.00e-07  1.00e-05  
 ------------------------------------------------------------------------------
            Enorm      Ldiff       Comment
 ------------------------------------------------------------------------------
     1     6.05e-02   4.63e-02     
     2     1.49e-02   3.99e-03     
     3     6.41e-03   2.39e-03     
     4     4.05e-03   1.19e-03     Switched to DIIS steps.
     5     1.67e-03   8.82e-04     
     6     1.06e-03   3.11e-04     
     7     4.50e-04   1.12e-04     
     8     2.19e-04   3.42e-06     
     9     7.17e-05   1.26e-05     
    10     4.20e-05   1.95e-06     
    11     2.38e-05   9.03e-07     
    12     1.20e-05   1.81e-06     
    13     5.34e-06   5.25e-07     
    14     2.25e-06   4.44e-07     
    15     1.26e-06   1.06e-07     
    16     6.48e-07   4.58e-08     
    17     4.39e-07   3.66e-08     
    18     2.25e-07   2.73e-08     
    19     1.15e-07   7.53e-09     
    20     6.51e-08   2.70e-09     
 ------------------------------------------------------------------------------
                                   CCSD Lambda converged.

 Computing density matrices in double precision...
           Orbital response amplitudes will be solved using DIIS.
           Start     Size      MaxIter   EConv     LConv     
           3         7         100       1.00e-06  1.00e-06  
 ------------------------------------------------------------------------------
            Enorm      Ldiff       Comment
 ------------------------------------------------------------------------------
     1     9.40e-02   3.68e-03     
     2     1.55e-01   5.06e-02     
     3     3.08e-01   9.52e-02     
     4     1.28e-02   1.74e-01     Switched to DIIS steps.
     5     2.04e-03   1.84e-03     
     6     1.56e-03   6.74e-04     
     7     8.07e-04   2.42e-04     
     8     2.50e-04   1.09e-04     
     9     3.97e-05   2.73e-05     
    10     2.20e-05   2.02e-06     
    11     7.24e-06   3.80e-06     
    12     1.36e-06   1.34e-07     
    13     3.82e-07   9.36e-08     
 ------------------------------------------------------------------------------
                                   Orbital response converged.

 Computing density matrices... Done.
 CCSD calculation:   CPU 866.90 s  wall 302.91 s

Current path: /canmo/ccsd/grad/
/g1_bb_aa
/g1_bb_bb
/g1_o1o1
/g1_o1o2
/g1_o1v1
/g1_o2v1
/g1_v1v1
/g1p_bb_aa
/g1p_bb_bb
/g1s_bb_aa
/g1s_bb_bb
/g2_o1o1o1o1
/g2_o1o1o1v1
/g2_o1o1v1v1
/g2_o1v1o1v1
/g2_o1v1v1v1
/g2_v1v1v1v1
/w_bb_aa
/w_bb_bb
 Transferring MO TPDM to AO TPDM
 Transferring g2_o1o1o1o1
 Transferring g2_o1o1o1v1
 Transferring g2_o1o1v1v1
 Transferring g2_o1v1o1v1
 Transferring g2_o1v1v1v1
 Transferring g2_v1v1v1v1
 Adding separable TPDM
 Computing TPDM gradient
 --------------------------------------------------------
 2e gradient
  Atom          X               Y               Z
 --------------------------------------------------------
    1        -30.658214        3.301370       -0.000000  
    2          8.156514      -16.471855        0.000000  
    3         22.576984        7.963551       -0.000000  
    4         -0.075283        5.206934        0.000000  
 --------------------------------------------------------
 --------------------------------------------------------
 Final gradient
  Atom          X               Y               Z
 --------------------------------------------------------
    1        -30.658214        3.301370       -0.000000  
    2          8.156514      -16.471855        0.000000  
    3         22.576984        7.963551       -0.000000  
    4         -0.075283        5.206934        0.000000  
 --------------------------------------------------------
 Analytic gradient from two-electron contribution:   CPU 384.31 s  wall 183.48 s

 Total ccman2 time:   CPU 1282.24 s  wall 526.23 s


 --------------------------------------------------------------

                    Orbital Energies (a.u.)
 --------------------------------------------------------------

 Alpha MOs
 -- Occupied --
*******-180.866-169.672-169.671-169.671 -37.919 -33.107 -33.103
-33.103 -24.291 -24.290 -24.290 -24.286 -24.286 -15.747 -15.698
 -7.236  -5.468  -5.458  -5.458  -2.391  -2.387  -2.387  -2.375
 -2.375  -1.446  -0.956  -0.848  -0.694  -0.643  -0.604  -0.381
 -0.376  -0.371
 -- Virtual --
  0.001   0.050   0.065   0.150   0.165   0.166   0.213   0.225
  0.227   0.242   0.259   0.300   0.334   0.346   0.364   0.527
  0.571   0.587   0.600   0.607   0.654   0.711   0.804   0.882
  0.916   0.941   1.016   1.036   1.124   1.214   1.441   1.462
  1.538   1.555   1.564   1.637   1.923   2.029   2.130   2.165
  2.418   2.627   2.679   2.805   3.039   3.067   3.378   3.429
  4.095   4.242   4.350   4.425   4.493   4.507   4.514   4.560
  4.680   4.747   4.814   5.401   6.534   6.549   6.586  28.904
 29.533  29.545  29.571  29.887  29.893  29.893  29.906  29.978
 36.572  37.155 130.595 130.604 130.630 154.3001912.218
 --------------------------------------------------------------

          Ground-State Mulliken Net Atomic Charges

     Atom                 Charge (a.u.)
  ----------------------------------------
      1 I                    -0.115922
      2 N                     0.071959
      3 N                    -0.190267
      4 H                     0.234229
  ----------------------------------------
  Sum of atomic charges =     0.000000

 -----------------------------------------------------------------
                    Cartesian Multipole Moments
 -----------------------------------------------------------------
    Charge (ESU x 10^10)
                -0.0000
    Dipole Moment (Debye)
         X      -1.0261      Y      -1.8585      Z      -0.0000
       Tot       2.1230
    Quadrupole Moments (Debye-Ang)
        XX     -39.9487     XY       3.4973     YY     -39.8391
        XZ       0.0000     YZ      -0.0000     ZZ     -41.0685
    Octopole Moments (Debye-Ang^2)
       XXX      33.7517    XXY      -9.7528    XYY       2.7424
       YYY      -5.2482    XXZ      -0.0000    XYZ       0.0000
       YYZ      -0.0000    XZZ       5.1785    YZZ      -0.2842
       ZZZ      -0.0000
    Hexadecapole Moments (Debye-Ang^3)
      XXXX    -458.5819   XXXY      14.1812   XXYY     -73.3950
      XYYY      10.2451   YYYY     -72.8021   XXXZ       0.0000
      XXYZ      -0.0000   XYYZ       0.0000   YYYZ       0.0000
      XXZZ     -77.2140   XYZZ       0.3876   YYZZ     -21.4505
      XZZZ      -0.0000   YZZZ      -0.0000   ZZZZ     -54.3942
 -----------------------------------------------------------------
 DrvMan completing analytic gradient of the correlated energy
 Correlated dipole moment
            1
    1  -0.4036912
    2  -0.7312036
    3  -0.0000000
 Energy read as -7026.812848100
 Full Analytical Gradient: (in a.u., or Hartree/Bohr)
             1             2             3             4
    1    0.00011775    0.00003221   -0.00014949   -0.00000047
    2   -0.00002406    0.00015300   -0.00015120    0.00002226
    3    0.00000000    0.00000000   -0.00000000   -0.00000000
 Gradient time:  CPU 0.26 s  wall 1.72 s
 ----------------------------------------------------------------
             Standard Nuclear Orientation (Angstroms)
    I     Atom           X                Y                Z
 ----------------------------------------------------------------
    1      I       0.5843231515    -0.0184320577    -0.0000000000
    2      N      -1.6594564133     0.6011239325     0.0000000000
    3      N      -2.4670438546    -0.2815500848    -0.0000000000
    4      H      -2.1366251516    -1.2601178750    -0.0000000000
 ----------------------------------------------------------------
 Nuclear Repulsion Energy =   185.0083976271 hartrees
 There are       34 alpha and       34 beta electrons

                       Distance Matrix (Angstroms)
             I (  1)   N (  2)   N (  3)
   N (  2)  2.327745
   N (  3)  3.062690  1.196374
   H (  4)  2.990877  1.921435  1.032846

 Requested basis set is 6-311++G(d,p)
 There are 41 shells and 113 basis functions
 A cutoff of  1.0D-14 yielded    807 shell pairs
 There are      6327 function pairs (      7164 Cartesian)
 Smallest overlap matrix eigenvalue = 2.55E-04
 Guess MOs from SCF MO coefficient file

 -----------------------------------------------------------------------
  General SCF calculation program by
  Eric Jon Sundstrom, Paul Horn, Yuezhi Mao, Dmitri Zuev, Alec White,
  David Stuck, Shaama M.S., Shane Yost, Joonho Lee, David Small,
  Daniel Levine, Susi Lehtola, Hugh Burton, Evgeny Epifanovsky
 -----------------------------------------------------------------------
 Hartree-Fock
 using 4 threads for integral computing
 -------------------------------------------------------
 OpenMP Integral computing Module                
 Release: version 2.0, May 2017, Q-Chem Inc. Pleasanton 
 -------------------------------------------------------
 A restricted SCF calculation will be
 performed using DIIS
 SCF converges when DIIS error is below 1.0e-08
 ---------------------------------------
  Cycle       Energy         DIIS error
 ---------------------------------------
    1   -7026.2353485537      1.33e-05  
    2   -7026.2353489775      5.82e-06  
    3   -7026.2353490548      3.30e-06  
    4   -7026.2353490905      1.39e-06  
    5   -7026.2353491024      5.84e-07  
    6   -7026.2353491045      2.19e-07  
    7   -7026.2353491049      6.60e-08  
    8   -7026.2353491049      2.11e-08  
    9   -7026.2353491049      6.54e-09  Convergence criterion met
 ---------------------------------------
 SCF time:   CPU 4.82s  wall 4.00s 
 SCF   energy in the final basis set =    -7026.2353491049
 Total energy in the final basis set =    -7026.2353491049


 ------------------------------------------------------------------------------

   CCMAN2: suite of methods based on coupled cluster
           and equation of motion theories.

   Components:
   * libvmm-1.3-trunk
     by Evgeny Epifanovsky, Ilya Kaliman.
   * libtensor-2.5-trunk
     by Evgeny Epifanovsky, Michael Wormit, Dmitry Zuev, Sam Manzer, 
        Ilya Kaliman.
   * libcc-2.5-trunk
     by Evgeny Epifanovsky, Arik Landau, Tomasz Kus, Kirill Khistyaev, 
        Dmitry Zuev, Prashant Manohar, Xintian Feng, Anna Krylov, 
        Matthew Goldey, Alec White, Thomas Jagau, Kaushik Nanda, 
        Anastasia Gunina, Alexander Kunitsa, Joonho Lee.

   CCMAN original authors:
   Anna I. Krylov, C. David Sherrill, Steven R. Gwaltney,
   Edward F. C. Byrd (2000)
   Sergey V. Levchenko, Lyudmila V. Slipchenko, Tao Wang,
   Ana-Maria C. Cristian (2003)
   Piotr A. Pieniazek, C. Melania Oana, Evgeny Epifanovsky (2007)
   Prashant Manohar (2009)

 ------------------------------------------------------------------------------


 Allocating and initializing 3808MB of RAM...
 Calculation will run on 4 cores.


 Alpha MOs, Restricted
 -- Occupied --                  
******* -180.87 -169.67 -169.67 -169.67  -37.92  -33.11  -33.10
  1 A     2 A     3 A     4 A     5 A     6 A     7 A     8 A                  
-33.103 -24.292 -24.290 -24.290 -24.286 -24.286 -15.747 -15.698
  9 A    10 A    11 A    12 A    13 A    14 A    15 A    16 A                  
 -7.236  -5.469  -5.458  -5.458  -2.391  -2.387  -2.387  -2.375
 17 A    18 A    19 A    20 A    21 A    22 A    23 A    24 A                  
 -2.375  -1.446  -0.956  -0.848  -0.694  -0.643  -0.604  -0.381
 25 A    26 A    27 A    28 A    29 A    30 A    31 A    32 A                  
 -0.376  -0.371
 33 A    34 A                                                                  
 -- Virtual --                   
  0.001   0.050   0.065   0.150   0.165   0.166   0.213   0.225
 35 A    36 A    37 A    38 A    39 A    40 A    41 A    42 A                  
  0.227   0.242   0.259   0.300   0.334   0.346   0.364   0.527
 43 A    44 A    45 A    46 A    47 A    48 A    49 A    50 A                  
  0.570   0.587   0.600   0.607   0.654   0.711   0.804   0.883
 51 A    52 A    53 A    54 A    55 A    56 A    57 A    58 A                  
  0.916   0.942   1.016   1.036   1.124   1.214   1.441   1.462
 59 A    60 A    61 A    62 A    63 A    64 A    65 A    66 A                  
  1.538   1.555   1.564   1.638   1.923   2.030   2.131   2.165
 67 A    68 A    69 A    70 A    71 A    72 A    73 A    74 A                  
  2.419   2.628   2.679   2.805   3.039   3.067   3.378   3.430
 75 A    76 A    77 A    78 A    79 A    80 A    81 A    82 A                  
  4.096   4.243   4.351   4.425   4.493   4.507   4.514   4.560
 83 A    84 A    85 A    86 A    87 A    88 A    89 A    90 A                  
  4.681   4.747   4.814   5.401   6.534   6.549   6.585  28.905
 91 A    92 A    93 A    94 A    95 A    96 A    97 A    98 A                  
 29.533  29.545  29.571  29.887  29.892  29.893  29.906  29.978
 99 A   100 A   101 A   102 A   103 A   104 A   105 A   106 A                  
 36.572  37.156 130.595 130.603 130.630 154.3001912.218
107 A   108 A   109 A   110 A   111 A   112 A   113 A                          

 Beta MOs, Restricted
 -- Occupied --                  
******* -180.87 -169.67 -169.67 -169.67  -37.92  -33.11  -33.10
  1 A     2 A     3 A     4 A     5 A     6 A     7 A     8 A                  
-33.103 -24.292 -24.290 -24.290 -24.286 -24.286 -15.747 -15.698
  9 A    10 A    11 A    12 A    13 A    14 A    15 A    16 A                  
 -7.236  -5.469  -5.458  -5.458  -2.391  -2.387  -2.387  -2.375
 17 A    18 A    19 A    20 A    21 A    22 A    23 A    24 A                  
 -2.375  -1.446  -0.956  -0.848  -0.694  -0.643  -0.604  -0.381
 25 A    26 A    27 A    28 A    29 A    30 A    31 A    32 A                  
 -0.376  -0.371
 33 A    34 A                                                                  
 -- Virtual --                   
  0.001   0.050   0.065   0.150   0.165   0.166   0.213   0.225
 35 A    36 A    37 A    38 A    39 A    40 A    41 A    42 A                  
  0.227   0.242   0.259   0.300   0.334   0.346   0.364   0.527
 43 A    44 A    45 A    46 A    47 A    48 A    49 A    50 A                  
  0.570   0.587   0.600   0.607   0.654   0.711   0.804   0.883
 51 A    52 A    53 A    54 A    55 A    56 A    57 A    58 A                  
  0.916   0.942   1.016   1.036   1.124   1.214   1.441   1.462
 59 A    60 A    61 A    62 A    63 A    64 A    65 A    66 A                  
  1.538   1.555   1.564   1.638   1.923   2.030   2.131   2.165
 67 A    68 A    69 A    70 A    71 A    72 A    73 A    74 A                  
  2.419   2.628   2.679   2.805   3.039   3.067   3.378   3.430
 75 A    76 A    77 A    78 A    79 A    80 A    81 A    82 A                  
  4.096   4.243   4.351   4.425   4.493   4.507   4.514   4.560
 83 A    84 A    85 A    86 A    87 A    88 A    89 A    90 A                  
  4.681   4.747   4.814   5.401   6.534   6.549   6.585  28.905
 91 A    92 A    93 A    94 A    95 A    96 A    97 A    98 A                  
 29.533  29.545  29.571  29.887  29.892  29.893  29.906  29.978
 99 A   100 A   101 A   102 A   103 A   104 A   105 A   106 A                  
 36.572  37.156 130.595 130.603 130.630 154.3001912.218
107 A   108 A   109 A   110 A   111 A   112 A   113 A                          

 Occupation and symmetry of molecular orbitals

 Point group: C1 (1 irreducible representation).

                           A     All 
 -------------------------------------
 All molecular orbitals:
  - Alpha                  113   113 
  - Beta                   113   113 
 -------------------------------------
 Alpha orbitals:
  - Frozen occupied        20    20  
  - Active occupied        14    14  
  - Active virtual         79    79  
  - Frozen virtual         0     0   
 -------------------------------------
 Beta orbitals:
  - Frozen occupied        20    20  
  - Active occupied        14    14  
  - Active virtual         79    79  
  - Frozen virtual         0     0   
 -------------------------------------

 Import integrals:   CPU 0.00 s  wall 0.00 s

 Import integrals:   CPU 27.95 s  wall 30.47 s

 MP2 amplitudes:   CPU 0.07 s  wall 0.32 s

Running a double precision version
           CCSD T amplitudes will be solved using DIIS.

           Start     Size      MaxIter   EConv     TConv     
           3         7         100       1.00e-07  1.00e-05  
 ------------------------------------------------------------------------------
           Energy (a.u.)   Ediff      Tdiff       Comment
 ------------------------------------------------------------------------------
         -7026.80650273                           
     1   -7026.78850323   1.80e-02   7.22e-01     
     2   -7026.81079783   2.23e-02   9.57e-02     
     3   -7026.80917914   1.62e-03   4.90e-02     
     4   -7026.81176064   2.58e-03   1.53e-02     Switched to DIIS steps.
     5   -7026.81275461   9.94e-04   1.39e-02     
     6   -7026.81282353   6.89e-05   2.75e-03     
     7   -7026.81283278   9.25e-06   1.37e-03     
     8   -7026.81284138   8.60e-06   6.56e-04     
     9   -7026.81284857   7.19e-06   5.67e-04     
    10   -7026.81284775   8.23e-07   1.41e-04     
    11   -7026.81284831   5.55e-07   6.54e-05     
    12   -7026.81284820   1.03e-07   4.97e-05     
    13   -7026.81284837   1.66e-07   1.62e-05     
    14   -7026.81284826   1.11e-07   1.09e-05     
    15   -7026.81284813   1.30e-07   5.20e-06     
    16   -7026.81284809   4.17e-08   2.09e-06     
 ------------------------------------------------------------------------------
         -7026.81284809                           CCSD T converged.

End of double precision
 SCF energy                 = -7026.23534910
 MP2 energy                 = -7026.80650273
 CCSD correlation energy     =    -0.57749898
 CCSD total energy           = -7026.81284809

 CCSD  T1^2 = 0.0142  T2^2 = 0.2305  Leading amplitudes:

 Amplitude    Orbitals with energies
  0.0312       30 (A) A                  ->    35 (A) A                   
              -0.6426                          0.0014                     
  0.0312       30 (A) B                  ->    35 (A) B                   
              -0.6426                          0.0014                     
  0.0279       29 (A) A                  ->    35 (A) A                   
              -0.6936                          0.0014                     
  0.0279       29 (A) B                  ->    35 (A) B                   
              -0.6936                          0.0014                     

 Amplitude    Orbitals with energies
 -0.1186       34 (A) A      34 (A) B    ->    35 (A) A      35 (A) B     
              -0.3707       -0.3707            0.0014        0.0014       
  0.1186       34 (A) A      34 (A) B    ->    35 (A) B      35 (A) A     
              -0.3707       -0.3707            0.0014        0.0014       
  0.1186       34 (A) B      34 (A) A    ->    35 (A) A      35 (A) B     
              -0.3707       -0.3707            0.0014        0.0014       
 -0.1186       34 (A) B      34 (A) A    ->    35 (A) B      35 (A) A     
              -0.3707       -0.3707            0.0014        0.0014       
 -0.1052       31 (A) A      31 (A) B    ->    37 (A) A      37 (A) B     
              -0.6040       -0.6040            0.0654        0.0654       
  0.1052       31 (A) A      31 (A) B    ->    37 (A) B      37 (A) A     
              -0.6040       -0.6040            0.0654        0.0654       
  0.1052       31 (A) B      31 (A) A    ->    37 (A) A      37 (A) B     
              -0.6040       -0.6040            0.0654        0.0654       
 -0.1052       31 (A) B      31 (A) A    ->    37 (A) B      37 (A) A     
              -0.6040       -0.6040            0.0654        0.0654       

 Computing CCSD intemediates for later calculations in double precision
 Finished.

Running a double precision version
           CCSD Lambda amplitudes will be solved using DIIS.
           Start     Size      MaxIter   EConv     LConv     
           3         7         100       1.00e-07  1.00e-05  
 ------------------------------------------------------------------------------
            Enorm      Ldiff       Comment
 ------------------------------------------------------------------------------
     1     6.04e-02   4.62e-02     
     2     1.48e-02   3.99e-03     
     3     6.40e-03   2.39e-03     
     4     4.04e-03   1.19e-03     Switched to DIIS steps.
     5     1.67e-03   8.81e-04     
     6     1.06e-03   3.11e-04     
     7     4.48e-04   1.12e-04     
     8     2.18e-04   3.34e-06     
     9     7.12e-05   1.24e-05     
    10     4.17e-05   1.93e-06     
    11     2.36e-05   8.90e-07     
    12     1.19e-05   1.79e-06     
    13     5.29e-06   5.16e-07     
    14     2.23e-06   4.36e-07     
    15     1.25e-06   1.06e-07     
    16     6.44e-07   4.59e-08     
    17     4.37e-07   3.66e-08     
    18     2.24e-07   2.75e-08     
    19     1.15e-07   7.61e-09     
    20     6.47e-08   2.77e-09     
 ------------------------------------------------------------------------------
                                   CCSD Lambda converged.

 Computing density matrices in double precision...
           Orbital response amplitudes will be solved using DIIS.
           Start     Size      MaxIter   EConv     LConv     
           3         7         100       1.00e-06  1.00e-06  
 ------------------------------------------------------------------------------
            Enorm      Ldiff       Comment
 ------------------------------------------------------------------------------
     1     9.38e-02   3.48e-03     
     2     1.54e-01   5.01e-02     
     3     3.05e-01   9.41e-02     
     4     1.28e-02   1.72e-01     Switched to DIIS steps.
     5     2.01e-03   1.81e-03     
     6     1.53e-03   6.59e-04     
     7     8.04e-04   2.37e-04     
     8     2.49e-04   1.11e-04     
     9     3.96e-05   2.74e-05     
    10     2.18e-05   2.05e-06     
    11     7.20e-06   3.77e-06     
    12     1.35e-06   1.33e-07     
    13     3.79e-07   9.29e-08     
 ------------------------------------------------------------------------------
                                   Orbital response converged.

 Computing density matrices... Done.
 CCSD calculation:   CPU 864.86 s  wall 294.80 s

Current path: /canmo/ccsd/grad/
/g1_bb_aa
/g1_bb_bb
/g1_o1o1
/g1_o1o2
/g1_o1v1
/g1_o2v1
/g1_v1v1
/g1p_bb_aa
/g1p_bb_bb
/g1s_bb_aa
/g1s_bb_bb
/g2_o1o1o1o1
/g2_o1o1o1v1
/g2_o1o1v1v1
/g2_o1v1o1v1
/g2_o1v1v1v1
/g2_v1v1v1v1
/w_bb_aa
/w_bb_bb
 Transferring MO TPDM to AO TPDM
 Transferring g2_o1o1o1o1
 Transferring g2_o1o1o1v1
 Transferring g2_o1o1v1v1
 Transferring g2_o1v1o1v1
 Transferring g2_o1v1v1v1
 Transferring g2_v1v1v1v1
 Adding separable TPDM
 Computing TPDM gradient
 --------------------------------------------------------
 2e gradient
  Atom          X               Y               Z
 --------------------------------------------------------
    1        -30.692893        3.308250        0.000000  
    2          8.176927      -16.479251       -0.000000  
    3         22.588026        7.963555        0.000000  
    4         -0.072061        5.207447       -0.000000  
 --------------------------------------------------------
 --------------------------------------------------------
 Final gradient
  Atom          X               Y               Z
 --------------------------------------------------------
    1        -30.692893        3.308250        0.000000  
    2          8.176927      -16.479251       -0.000000  
    3         22.588026        7.963555        0.000000  
    4         -0.072061        5.207447       -0.000000  
 --------------------------------------------------------
 Analytic gradient from two-electron contribution:   CPU 384.75 s  wall 187.20 s

 Total ccman2 time:   CPU 1281.19 s  wall 522.74 s


 --------------------------------------------------------------

                    Orbital Energies (a.u.)
 --------------------------------------------------------------

 Alpha MOs
 -- Occupied --
*******-180.866-169.672-169.671-169.671 -37.919 -33.107 -33.103
-33.103 -24.292 -24.290 -24.290 -24.286 -24.286 -15.747 -15.698
 -7.236  -5.469  -5.458  -5.458  -2.391  -2.387  -2.387  -2.375
 -2.375  -1.446  -0.956  -0.848  -0.694  -0.643  -0.604  -0.381
 -0.376  -0.371
 -- Virtual --
  0.001   0.050   0.065   0.150   0.165   0.166   0.213   0.225
  0.227   0.242   0.259   0.300   0.334   0.346   0.364   0.527
  0.570   0.587   0.600   0.607   0.654   0.711   0.804   0.883
  0.916   0.942   1.016   1.036   1.124   1.214   1.441   1.462
  1.538   1.555   1.564   1.638   1.923   2.030   2.131   2.165
  2.419   2.628   2.679   2.805   3.039   3.067   3.378   3.430
  4.096   4.243   4.351   4.425   4.493   4.507   4.514   4.560
  4.681   4.747   4.814   5.401   6.534   6.549   6.585  28.905
 29.533  29.545  29.571  29.887  29.892  29.893  29.906  29.978
 36.572  37.156 130.595 130.603 130.630 154.3001912.218
 --------------------------------------------------------------

          Ground-State Mulliken Net Atomic Charges

     Atom                 Charge (a.u.)
  ----------------------------------------
      1 I                    -0.115354
      2 N                     0.072129
      3 N                    -0.190750
      4 H                     0.233975
  ----------------------------------------
  Sum of atomic charges =    -0.000000

 -----------------------------------------------------------------
                    Cartesian Multipole Moments
 -----------------------------------------------------------------
    Charge (ESU x 10^10)
                 0.0000
    Dipole Moment (Debye)
         X      -1.0171      Y      -1.8580      Z      -0.0000
       Tot       2.1182
    Quadrupole Moments (Debye-Ang)
        XX     -39.9641     XY       3.4963     YY     -39.8394
        XZ       0.0000     YZ       0.0000     ZZ     -41.0651
    Octopole Moments (Debye-Ang^2)
       XXX      33.9791    XXY      -9.7511    XYY       2.8116
       YYY      -5.2457    XXZ      -0.0000    XYZ      -0.0000
       YYZ      -0.0000    XZZ       5.2407    YZZ      -0.2837
       ZZZ      -0.0000
    Hexadecapole Moments (Debye-Ang^3)
      XXXX    -458.3662   XXXY      14.1778   XXYY     -73.3404
      XYYY      10.2389   YYYY     -72.8024   XXXZ       0.0000
      XXYZ       0.0000   XYYZ       0.0000   YYYZ       0.0000
      XXZZ     -77.1446   XYZZ       0.3859   YYZZ     -21.4474
      XZZZ       0.0000   YZZZ       0.0000   ZZZZ     -54.3815
 -----------------------------------------------------------------
 DrvMan completing analytic gradient of the correlated energy
 Correlated dipole moment
            1
    1  -0.4001615
    2  -0.7310082
    3  -0.0000000
 Energy read as -7026.812848086
 Full Analytical Gradient: (in a.u., or Hartree/Bohr)
             1             2             3             4
    1   -0.00011313    0.00003893    0.00008987   -0.00001567
    2    0.00000775   -0.00001249   -0.00000726    0.00001201
    3    0.00000000   -0.00000000    0.00000000    0.00000000
 Gradient time:  CPU 0.26 s  wall 1.98 s
 ----------------------------------------------------------------
             Standard Nuclear Orientation (Angstroms)
    I     Atom           X                Y                Z
 ----------------------------------------------------------------
    1      I       0.5853231515    -0.0174320577    -0.0000000000
    2      N      -1.6594564133     0.6011239325     0.0000000000
    3      N      -2.4670438546    -0.2815500848    -0.0000000000
    4      H      -2.1366251516    -1.2601178750    -0.0000000000
 ----------------------------------------------------------------
 Nuclear Repulsion Energy =   184.9563134279 hartrees
 There are       34 alpha and       34 beta electrons

                       Distance Matrix (Angstroms)
             I (  1)   N (  2)   N (  3)
   N (  2)  2.328443
   N (  3)  3.063773  1.196374
   H (  4)  2.992202  1.921435  1.032846

 Requested basis set is 6-311++G(d,p)
 There are 41 shells and 113 basis functions
 A cutoff of  1.0D-14 yielded    807 shell pairs
 There are      6327 function pairs (      7164 Cartesian)
 Smallest overlap matrix eigenvalue = 2.55E-04
 Guess MOs from SCF MO coefficient file

 -----------------------------------------------------------------------
  General SCF calculation program by
  Eric Jon Sundstrom, Paul Horn, Yuezhi Mao, Dmitri Zuev, Alec White,
  David Stuck, Shaama M.S., Shane Yost, Joonho Lee, David Small,
  Daniel Levine, Susi Lehtola, Hugh Burton, Evgeny Epifanovsky
 -----------------------------------------------------------------------
 Hartree-Fock
 using 4 threads for integral computing
 -------------------------------------------------------
 OpenMP Integral computing Module                
 Release: version 2.0, May 2017, Q-Chem Inc. Pleasanton 
 -------------------------------------------------------
 A restricted SCF calculation will be
 performed using DIIS
 SCF converges when DIIS error is below 1.0e-08
 ---------------------------------------
  Cycle       Energy         DIIS error
 ---------------------------------------
    1   -7026.2353303217      6.09e-06  
    2   -7026.2353304245      2.59e-06  
    3   -7026.2353304464      1.54e-06  
    4   -7026.2353304565      7.06e-07  
    5   -7026.2353304609      2.55e-07  
    6   -7026.2353304616      9.29e-08  
    7   -7026.2353304615      3.55e-08  
    8   -7026.2353304617      1.27e-08  
    9   -7026.2353304616      5.19e-09  Convergence criterion met
 ---------------------------------------
 SCF time:   CPU 4.85s  wall 4.00s 
 SCF   energy in the final basis set =    -7026.2353304616
 Total energy in the final basis set =    -7026.2353304616


 ------------------------------------------------------------------------------

   CCMAN2: suite of methods based on coupled cluster
           and equation of motion theories.

   Components:
   * libvmm-1.3-trunk
     by Evgeny Epifanovsky, Ilya Kaliman.
   * libtensor-2.5-trunk
     by Evgeny Epifanovsky, Michael Wormit, Dmitry Zuev, Sam Manzer, 
        Ilya Kaliman.
   * libcc-2.5-trunk
     by Evgeny Epifanovsky, Arik Landau, Tomasz Kus, Kirill Khistyaev, 
        Dmitry Zuev, Prashant Manohar, Xintian Feng, Anna Krylov, 
        Matthew Goldey, Alec White, Thomas Jagau, Kaushik Nanda, 
        Anastasia Gunina, Alexander Kunitsa, Joonho Lee.

   CCMAN original authors:
   Anna I. Krylov, C. David Sherrill, Steven R. Gwaltney,
   Edward F. C. Byrd (2000)
   Sergey V. Levchenko, Lyudmila V. Slipchenko, Tao Wang,
   Ana-Maria C. Cristian (2003)
   Piotr A. Pieniazek, C. Melania Oana, Evgeny Epifanovsky (2007)
   Prashant Manohar (2009)

 ------------------------------------------------------------------------------


 Allocating and initializing 3808MB of RAM...
 Calculation will run on 4 cores.


 Alpha MOs, Restricted
 -- Occupied --                  
******* -180.87 -169.67 -169.67 -169.67  -37.92  -33.11  -33.10
  1 A     2 A     3 A     4 A     5 A     6 A     7 A     8 A                  
-33.103 -24.291 -24.290 -24.290 -24.286 -24.286 -15.747 -15.698
  9 A    10 A    11 A    12 A    13 A    14 A    15 A    16 A                  
 -7.236  -5.468  -5.458  -5.458  -2.391  -2.387  -2.387  -2.375
 17 A    18 A    19 A    20 A    21 A    22 A    23 A    24 A                  
 -2.375  -1.446  -0.956  -0.848  -0.694  -0.643  -0.604  -0.381
 25 A    26 A    27 A    28 A    29 A    30 A    31 A    32 A                  
 -0.376  -0.371
 33 A    34 A                                                                  
 -- Virtual --                   
  0.001   0.050   0.065   0.150   0.165   0.166   0.213   0.225
 35 A    36 A    37 A    38 A    39 A    40 A    41 A    42 A                  
  0.227   0.242   0.259   0.300   0.334   0.346   0.364   0.527
 43 A    44 A    45 A    46 A    47 A    48 A    49 A    50 A                  
  0.571   0.587   0.600   0.607   0.654   0.711   0.804   0.883
 51 A    52 A    53 A    54 A    55 A    56 A    57 A    58 A                  
  0.916   0.941   1.016   1.036   1.124   1.214   1.441   1.462
 59 A    60 A    61 A    62 A    63 A    64 A    65 A    66 A                  
  1.538   1.555   1.564   1.638   1.923   2.030   2.130   2.165
 67 A    68 A    69 A    70 A    71 A    72 A    73 A    74 A                  
  2.419   2.628   2.679   2.805   3.039   3.067   3.378   3.430
 75 A    76 A    77 A    78 A    79 A    80 A    81 A    82 A                  
  4.096   4.242   4.351   4.425   4.493   4.507   4.514   4.560
 83 A    84 A    85 A    86 A    87 A    88 A    89 A    90 A                  
  4.681   4.747   4.814   5.401   6.534   6.549   6.585  28.905
 91 A    92 A    93 A    94 A    95 A    96 A    97 A    98 A                  
 29.533  29.545  29.571  29.887  29.893  29.893  29.906  29.978
 99 A   100 A   101 A   102 A   103 A   104 A   105 A   106 A                  
 36.572  37.155 130.595 130.604 130.630 154.3001912.218
107 A   108 A   109 A   110 A   111 A   112 A   113 A                          

 Beta MOs, Restricted
 -- Occupied --                  
******* -180.87 -169.67 -169.67 -169.67  -37.92  -33.11  -33.10
  1 A     2 A     3 A     4 A     5 A     6 A     7 A     8 A                  
-33.103 -24.291 -24.290 -24.290 -24.286 -24.286 -15.747 -15.698
  9 A    10 A    11 A    12 A    13 A    14 A    15 A    16 A                  
 -7.236  -5.468  -5.458  -5.458  -2.391  -2.387  -2.387  -2.375
 17 A    18 A    19 A    20 A    21 A    22 A    23 A    24 A                  
 -2.375  -1.446  -0.956  -0.848  -0.694  -0.643  -0.604  -0.381
 25 A    26 A    27 A    28 A    29 A    30 A    31 A    32 A                  
 -0.376  -0.371
 33 A    34 A                                                                  
 -- Virtual --                   
  0.001   0.050   0.065   0.150   0.165   0.166   0.213   0.225
 35 A    36 A    37 A    38 A    39 A    40 A    41 A    42 A                  
  0.227   0.242   0.259   0.300   0.334   0.346   0.364   0.527
 43 A    44 A    45 A    46 A    47 A    48 A    49 A    50 A                  
  0.571   0.587   0.600   0.607   0.654   0.711   0.804   0.883
 51 A    52 A    53 A    54 A    55 A    56 A    57 A    58 A                  
  0.916   0.941   1.016   1.036   1.124   1.214   1.441   1.462
 59 A    60 A    61 A    62 A    63 A    64 A    65 A    66 A                  
  1.538   1.555   1.564   1.638   1.923   2.030   2.130   2.165
 67 A    68 A    69 A    70 A    71 A    72 A    73 A    74 A                  
  2.419   2.628   2.679   2.805   3.039   3.067   3.378   3.430
 75 A    76 A    77 A    78 A    79 A    80 A    81 A    82 A                  
  4.096   4.242   4.351   4.425   4.493   4.507   4.514   4.560
 83 A    84 A    85 A    86 A    87 A    88 A    89 A    90 A                  
  4.681   4.747   4.814   5.401   6.534   6.549   6.585  28.905
 91 A    92 A    93 A    94 A    95 A    96 A    97 A    98 A                  
 29.533  29.545  29.571  29.887  29.893  29.893  29.906  29.978
 99 A   100 A   101 A   102 A   103 A   104 A   105 A   106 A                  
 36.572  37.155 130.595 130.604 130.630 154.3001912.218
107 A   108 A   109 A   110 A   111 A   112 A   113 A                          

 Occupation and symmetry of molecular orbitals

 Point group: C1 (1 irreducible representation).

                           A     All 
 -------------------------------------
 All molecular orbitals:
  - Alpha                  113   113 
  - Beta                   113   113 
 -------------------------------------
 Alpha orbitals:
  - Frozen occupied        20    20  
  - Active occupied        14    14  
  - Active virtual         79    79  
  - Frozen virtual         0     0   
 -------------------------------------
 Beta orbitals:
  - Frozen occupied        20    20  
  - Active occupied        14    14  
  - Active virtual         79    79  
  - Frozen virtual         0     0   
 -------------------------------------

 Import integrals:   CPU 0.00 s  wall 0.00 s

 Import integrals:   CPU 27.79 s  wall 25.11 s

 MP2 amplitudes:   CPU 0.07 s  wall 0.37 s

Running a double precision version
           CCSD T amplitudes will be solved using DIIS.

           Start     Size      MaxIter   EConv     TConv     
           3         7         100       1.00e-07  1.00e-05  
 ------------------------------------------------------------------------------
           Energy (a.u.)   Ediff      Tdiff       Comment
 ------------------------------------------------------------------------------
         -7026.80651187                           
     1   -7026.78849512   1.80e-02   7.22e-01     
     2   -7026.81080020   2.23e-02   9.57e-02     
     3   -7026.80917717   1.62e-03   4.90e-02     
     4   -7026.81176053   2.58e-03   1.53e-02     Switched to DIIS steps.
     5   -7026.81275479   9.94e-04   1.39e-02     
     6   -7026.81282373   6.89e-05   2.75e-03     
     7   -7026.81283293   9.20e-06   1.37e-03     
     8   -7026.81284149   8.57e-06   6.55e-04     
     9   -7026.81284869   7.20e-06   5.67e-04     
    10   -7026.81284786   8.26e-07   1.41e-04     
    11   -7026.81284842   5.59e-07   6.56e-05     
    12   -7026.81284832   1.03e-07   4.99e-05     
    13   -7026.81284849   1.66e-07   1.62e-05     
    14   -7026.81284838   1.11e-07   1.09e-05     
    15   -7026.81284825   1.30e-07   5.21e-06     
    16   -7026.81284820   4.17e-08   2.10e-06     
 ------------------------------------------------------------------------------
         -7026.81284820                           CCSD T converged.

End of double precision
 SCF energy                 = -7026.23533046
 MP2 energy                 = -7026.80651187
 CCSD correlation energy     =    -0.57751774
 CCSD total energy           = -7026.81284820

 CCSD  T1^2 = 0.0142  T2^2 = 0.2306  Leading amplitudes:

 Amplitude    Orbitals with energies
  0.0312       30 (A) A                  ->    35 (A) A                   
              -0.6426                          0.0013                     
  0.0312       30 (A) B                  ->    35 (A) B                   
              -0.6426                          0.0013                     
  0.0279       29 (A) A                  ->    35 (A) A                   
              -0.6937                          0.0013                     
  0.0279       29 (A) B                  ->    35 (A) B                   
              -0.6937                          0.0013                     

 Amplitude    Orbitals with energies
 -0.1187       34 (A) A      34 (A) B    ->    35 (A) A      35 (A) B     
              -0.3706       -0.3706            0.0013        0.0013       
  0.1187       34 (A) A      34 (A) B    ->    35 (A) B      35 (A) A     
              -0.3706       -0.3706            0.0013        0.0013       
  0.1187       34 (A) B      34 (A) A    ->    35 (A) A      35 (A) B     
              -0.3706       -0.3706            0.0013        0.0013       
 -0.1187       34 (A) B      34 (A) A    ->    35 (A) B      35 (A) A     
              -0.3706       -0.3706            0.0013        0.0013       
 -0.1052       31 (A) A      31 (A) B    ->    37 (A) A      37 (A) B     
              -0.6040       -0.6040            0.0654        0.0654       
  0.1052       31 (A) A      31 (A) B    ->    37 (A) B      37 (A) A     
              -0.6040       -0.6040            0.0654        0.0654       
  0.1052       31 (A) B      31 (A) A    ->    37 (A) A      37 (A) B     
              -0.6040       -0.6040            0.0654        0.0654       
 -0.1052       31 (A) B      31 (A) A    ->    37 (A) B      37 (A) A     
              -0.6040       -0.6040            0.0654        0.0654       

 Computing CCSD intemediates for later calculations in double precision
 Finished.

Running a double precision version
           CCSD Lambda amplitudes will be solved using DIIS.
           Start     Size      MaxIter   EConv     LConv     
           3         7         100       1.00e-07  1.00e-05  
 ------------------------------------------------------------------------------
            Enorm      Ldiff       Comment
 ------------------------------------------------------------------------------
     1     6.04e-02   4.63e-02     
     2     1.48e-02   3.99e-03     
     3     6.40e-03   2.39e-03     
     4     4.04e-03   1.19e-03     Switched to DIIS steps.
     5     1.67e-03   8.82e-04     
     6     1.06e-03   3.11e-04     
     7     4.49e-04   1.12e-04     
     8     2.18e-04   3.38e-06     
     9     7.14e-05   1.25e-05     
    10     4.17e-05   1.94e-06     
    11     2.36e-05   8.90e-07     
    12     1.20e-05   1.80e-06     
    13     5.31e-06   5.19e-07     
    14     2.24e-06   4.39e-07     
    15     1.25e-06   1.06e-07     
    16     6.45e-07   4.58e-08     
    17     4.38e-07   3.66e-08     
    18     2.24e-07   2.74e-08     
    19     1.15e-07   7.58e-09     
    20     6.48e-08   2.74e-09     
 ------------------------------------------------------------------------------
                                   CCSD Lambda converged.

 Computing density matrices in double precision...
           Orbital response amplitudes will be solved using DIIS.
           Start     Size      MaxIter   EConv     LConv     
           3         7         100       1.00e-06  1.00e-06  
 ------------------------------------------------------------------------------
            Enorm      Ldiff       Comment
 ------------------------------------------------------------------------------
     1     9.38e-02   3.55e-03     
     2     1.55e-01   5.03e-02     
     3     3.06e-01   9.45e-02     
     4     1.28e-02   1.73e-01     Switched to DIIS steps.
     5     2.02e-03   1.83e-03     
     6     1.55e-03   6.66e-04     
     7     8.05e-04   2.39e-04     
     8     2.49e-04   1.10e-04     
     9     3.97e-05   2.73e-05     
    10     2.19e-05   2.04e-06     
    11     7.22e-06   3.78e-06     
    12     1.35e-06   1.33e-07     
    13     3.80e-07   9.32e-08     
 ------------------------------------------------------------------------------
                                   Orbital response converged.

 Computing density matrices... Done.
 CCSD calculation:   CPU 861.28 s  wall 296.52 s

Current path: /canmo/ccsd/grad/
/g1_bb_aa
/g1_bb_bb
/g1_o1o1
/g1_o1o2
/g1_o1v1
/g1_o2v1
/g1_v1v1
/g1p_bb_aa
/g1p_bb_bb
/g1s_bb_aa
/g1s_bb_bb
/g2_o1o1o1o1
/g2_o1o1o1v1
/g2_o1o1v1v1
/g2_o1v1o1v1
/g2_o1v1v1v1
/g2_v1v1v1v1
/w_bb_aa
/w_bb_bb
 Transferring MO TPDM to AO TPDM
 Transferring g2_o1o1o1o1
 Transferring g2_o1o1o1v1
 Transferring g2_o1o1v1v1
 Transferring g2_o1v1o1v1
 Transferring g2_o1v1v1v1
 Transferring g2_v1v1v1v1
 Adding separable TPDM
 Computing TPDM gradient
 --------------------------------------------------------
 2e gradient
  Atom          X               Y               Z
 --------------------------------------------------------
    1        -30.679668        3.293338        0.000000  
    2          8.171265      -16.467885        0.000000  
    3         22.581896        7.967453       -0.000000  
    4         -0.073492        5.207093        0.000000  
 --------------------------------------------------------
 --------------------------------------------------------
 Final gradient
  Atom          X               Y               Z
 --------------------------------------------------------
    1        -30.679668        3.293338        0.000000  
    2          8.171265      -16.467885        0.000000  
    3         22.581896        7.967453       -0.000000  
    4         -0.073492        5.207093        0.000000  
 --------------------------------------------------------
 Analytic gradient from two-electron contribution:   CPU 387.38 s  wall 196.38 s

 Total ccman2 time:   CPU 1280.19 s  wall 527.50 s


 --------------------------------------------------------------

                    Orbital Energies (a.u.)
 --------------------------------------------------------------

 Alpha MOs
 -- Occupied --
*******-180.866-169.672-169.671-169.671 -37.919 -33.107 -33.103
-33.103 -24.291 -24.290 -24.290 -24.286 -24.286 -15.747 -15.698
 -7.236  -5.468  -5.458  -5.458  -2.391  -2.387  -2.387  -2.375
 -2.375  -1.446  -0.956  -0.848  -0.694  -0.643  -0.604  -0.381
 -0.376  -0.371
 -- Virtual --
  0.001   0.050   0.065   0.150   0.165   0.166   0.213   0.225
  0.227   0.242   0.259   0.300   0.334   0.346   0.364   0.527
  0.571   0.587   0.600   0.607   0.654   0.711   0.804   0.883
  0.916   0.941   1.016   1.036   1.124   1.214   1.441   1.462
  1.538   1.555   1.564   1.638   1.923   2.030   2.130   2.165
  2.419   2.628   2.679   2.805   3.039   3.067   3.378   3.430
  4.096   4.242   4.351   4.425   4.493   4.507   4.514   4.560
  4.681   4.747   4.814   5.401   6.534   6.549   6.585  28.905
 29.533  29.545  29.571  29.887  29.893  29.893  29.906  29.978
 36.572  37.155 130.595 130.604 130.630 154.3001912.218
 --------------------------------------------------------------

          Ground-State Mulliken Net Atomic Charges

     Atom                 Charge (a.u.)
  ----------------------------------------
      1 I                    -0.115519
      2 N                     0.071970
      3 N                    -0.190521
      4 H                     0.234070
  ----------------------------------------
  Sum of atomic charges =    -0.000000

 -----------------------------------------------------------------
                    Cartesian Multipole Moments
 -----------------------------------------------------------------
    Charge (ESU x 10^10)
                 0.0000
    Dipole Moment (Debye)
         X      -1.0204      Y      -1.8589      Z       0.0000
       Tot       2.1206
    Quadrupole Moments (Debye-Ang)
        XX     -39.9578     XY       3.4983     YY     -39.8402
        XZ       0.0000     YZ      -0.0000     ZZ     -41.0663
    Octopole Moments (Debye-Ang^2)
       XXX      33.8756    XXY      -9.7777    XYY       2.7760
       YYY      -5.3364    XXZ      -0.0000    XYZ       0.0000
       YYZ       0.0000    XZZ       5.2100    YZZ      -0.3141
       ZZZ       0.0000
    Hexadecapole Moments (Debye-Ang^3)
      XXXX    -458.4826   XXXY      14.1377   XXYY     -73.3740
      XYYY      10.1926   YYYY     -72.7964   XXXZ       0.0000
      XXYZ      -0.0000   XYYZ      -0.0000   YYYZ      -0.0000
      XXZZ     -77.1790   XYZZ       0.3699   YYZZ     -21.4476
      XZZZ      -0.0000   YZZZ      -0.0000   ZZZZ     -54.3860
 -----------------------------------------------------------------
 DrvMan completing analytic gradient of the correlated energy
 Correlated dipole moment
            1
    1  -0.4014711
    2  -0.7313504
    3   0.0000000
 Energy read as -7026.812848203
 Full Analytical Gradient: (in a.u., or Hartree/Bohr)
             1             2             3             4
    1   -0.00001342    0.00006307   -0.00003481   -0.00001484
    2    0.00001743    0.00000450   -0.00004429    0.00002235
    3   -0.00000000    0.00000000   -0.00000000   -0.00000000
 Gradient time:  CPU 0.25 s  wall 4.51 s
 ----------------------------------------------------------------
             Standard Nuclear Orientation (Angstroms)
    I     Atom           X                Y                Z
 ----------------------------------------------------------------
    1      I       0.5853231515    -0.0194320577    -0.0000000000
    2      N      -1.6594564133     0.6011239325     0.0000000000
    3      N      -2.4670438546    -0.2815500848    -0.0000000000
    4      H      -2.1366251516    -1.2601178750    -0.0000000000
 ----------------------------------------------------------------
 Nuclear Repulsion Energy =   184.9432433517 hartrees
 There are       34 alpha and       34 beta electrons

                       Distance Matrix (Angstroms)
             I (  1)   N (  2)   N (  3)
   N (  2)  2.328975
   N (  3)  3.063601  1.196374
   H (  4)  2.991372  1.921435  1.032846

 Requested basis set is 6-311++G(d,p)
 There are 41 shells and 113 basis functions
 A cutoff of  1.0D-14 yielded    807 shell pairs
 There are      6327 function pairs (      7164 Cartesian)
 Smallest overlap matrix eigenvalue = 2.55E-04
 Guess MOs from SCF MO coefficient file

 -----------------------------------------------------------------------
  General SCF calculation program by
  Eric Jon Sundstrom, Paul Horn, Yuezhi Mao, Dmitri Zuev, Alec White,
  David Stuck, Shaama M.S., Shane Yost, Joonho Lee, David Small,
  Daniel Levine, Susi Lehtola, Hugh Burton, Evgeny Epifanovsky
 -----------------------------------------------------------------------
 Hartree-Fock
 using 4 threads for integral computing
 -------------------------------------------------------
 OpenMP Integral computing Module                
 Release: version 2.0, May 2017, Q-Chem Inc. Pleasanton 
 -------------------------------------------------------
 A restricted SCF calculation will be
 performed using DIIS
 SCF converges when DIIS error is below 1.0e-08
 ---------------------------------------
  Cycle       Energy         DIIS error
 ---------------------------------------
    1   -7026.2353197931      6.80e-06  
    2   -7026.2353199603      2.42e-06  
    3   -7026.2353200073      1.33e-06  
    4   -7026.2353200210      8.84e-07  
    5   -7026.2353200279      2.54e-07  
    6   -7026.2353200285      1.27e-07  
    7   -7026.2353200284      3.07e-08  
    8   -7026.2353200285      1.26e-08  
    9   -7026.2353200285      4.22e-09  Convergence criterion met
 ---------------------------------------
 SCF time:   CPU 4.87s  wall 4.00s 
 SCF   energy in the final basis set =    -7026.2353200285
 Total energy in the final basis set =    -7026.2353200285


 ------------------------------------------------------------------------------

   CCMAN2: suite of methods based on coupled cluster
           and equation of motion theories.

   Components:
   * libvmm-1.3-trunk
     by Evgeny Epifanovsky, Ilya Kaliman.
   * libtensor-2.5-trunk
     by Evgeny Epifanovsky, Michael Wormit, Dmitry Zuev, Sam Manzer, 
        Ilya Kaliman.
   * libcc-2.5-trunk
     by Evgeny Epifanovsky, Arik Landau, Tomasz Kus, Kirill Khistyaev, 
        Dmitry Zuev, Prashant Manohar, Xintian Feng, Anna Krylov, 
        Matthew Goldey, Alec White, Thomas Jagau, Kaushik Nanda, 
        Anastasia Gunina, Alexander Kunitsa, Joonho Lee.

   CCMAN original authors:
   Anna I. Krylov, C. David Sherrill, Steven R. Gwaltney,
   Edward F. C. Byrd (2000)
   Sergey V. Levchenko, Lyudmila V. Slipchenko, Tao Wang,
   Ana-Maria C. Cristian (2003)
   Piotr A. Pieniazek, C. Melania Oana, Evgeny Epifanovsky (2007)
   Prashant Manohar (2009)

 ------------------------------------------------------------------------------


 Allocating and initializing 3808MB of RAM...
 Calculation will run on 4 cores.


 Alpha MOs, Restricted
 -- Occupied --                  
******* -180.87 -169.67 -169.67 -169.67  -37.92  -33.11  -33.10
  1 A     2 A     3 A     4 A     5 A     6 A     7 A     8 A                  
-33.103 -24.291 -24.290 -24.290 -24.286 -24.286 -15.747 -15.698
  9 A    10 A    11 A    12 A    13 A    14 A    15 A    16 A                  
 -7.236  -5.468  -5.458  -5.458  -2.391  -2.387  -2.387  -2.375
 17 A    18 A    19 A    20 A    21 A    22 A    23 A    24 A                  
 -2.375  -1.446  -0.956  -0.848  -0.694  -0.643  -0.604  -0.381
 25 A    26 A    27 A    28 A    29 A    30 A    31 A    32 A                  
 -0.376  -0.371
 33 A    34 A                                                                  
 -- Virtual --                   
  0.001   0.050   0.065   0.150   0.165   0.166   0.213   0.225
 35 A    36 A    37 A    38 A    39 A    40 A    41 A    42 A                  
  0.227   0.242   0.259   0.300   0.334   0.346   0.364   0.527
 43 A    44 A    45 A    46 A    47 A    48 A    49 A    50 A                  
  0.570   0.587   0.600   0.607   0.654   0.711   0.804   0.882
 51 A    52 A    53 A    54 A    55 A    56 A    57 A    58 A                  
  0.916   0.941   1.016   1.036   1.124   1.214   1.441   1.462
 59 A    60 A    61 A    62 A    63 A    64 A    65 A    66 A                  
  1.538   1.555   1.564   1.637   1.923   2.029   2.130   2.165
 67 A    68 A    69 A    70 A    71 A    72 A    73 A    74 A                  
  2.418   2.628   2.679   2.805   3.039   3.067   3.378   3.430
 75 A    76 A    77 A    78 A    79 A    80 A    81 A    82 A                  
  4.096   4.242   4.351   4.425   4.493   4.507   4.514   4.560
 83 A    84 A    85 A    86 A    87 A    88 A    89 A    90 A                  
  4.681   4.747   4.814   5.401   6.534   6.549   6.586  28.904
 91 A    92 A    93 A    94 A    95 A    96 A    97 A    98 A                  
 29.533  29.545  29.571  29.887  29.893  29.893  29.906  29.978
 99 A   100 A   101 A   102 A   103 A   104 A   105 A   106 A                  
 36.572  37.155 130.595 130.604 130.630 154.3001912.218
107 A   108 A   109 A   110 A   111 A   112 A   113 A                          

 Beta MOs, Restricted
 -- Occupied --                  
******* -180.87 -169.67 -169.67 -169.67  -37.92  -33.11  -33.10
  1 A     2 A     3 A     4 A     5 A     6 A     7 A     8 A                  
-33.103 -24.291 -24.290 -24.290 -24.286 -24.286 -15.747 -15.698
  9 A    10 A    11 A    12 A    13 A    14 A    15 A    16 A                  
 -7.236  -5.468  -5.458  -5.458  -2.391  -2.387  -2.387  -2.375
 17 A    18 A    19 A    20 A    21 A    22 A    23 A    24 A                  
 -2.375  -1.446  -0.956  -0.848  -0.694  -0.643  -0.604  -0.381
 25 A    26 A    27 A    28 A    29 A    30 A    31 A    32 A                  
 -0.376  -0.371
 33 A    34 A                                                                  
 -- Virtual --                   
  0.001   0.050   0.065   0.150   0.165   0.166   0.213   0.225
 35 A    36 A    37 A    38 A    39 A    40 A    41 A    42 A                  
  0.227   0.242   0.259   0.300   0.334   0.346   0.364   0.527
 43 A    44 A    45 A    46 A    47 A    48 A    49 A    50 A                  
  0.570   0.587   0.600   0.607   0.654   0.711   0.804   0.882
 51 A    52 A    53 A    54 A    55 A    56 A    57 A    58 A                  
  0.916   0.941   1.016   1.036   1.124   1.214   1.441   1.462
 59 A    60 A    61 A    62 A    63 A    64 A    65 A    66 A                  
  1.538   1.555   1.564   1.637   1.923   2.029   2.130   2.165
 67 A    68 A    69 A    70 A    71 A    72 A    73 A    74 A                  
  2.418   2.628   2.679   2.805   3.039   3.067   3.378   3.430
 75 A    76 A    77 A    78 A    79 A    80 A    81 A    82 A                  
  4.096   4.242   4.351   4.425   4.493   4.507   4.514   4.560
 83 A    84 A    85 A    86 A    87 A    88 A    89 A    90 A                  
  4.681   4.747   4.814   5.401   6.534   6.549   6.586  28.904
 91 A    92 A    93 A    94 A    95 A    96 A    97 A    98 A                  
 29.533  29.545  29.571  29.887  29.893  29.893  29.906  29.978
 99 A   100 A   101 A   102 A   103 A   104 A   105 A   106 A                  
 36.572  37.155 130.595 130.604 130.630 154.3001912.218
107 A   108 A   109 A   110 A   111 A   112 A   113 A                          

 Occupation and symmetry of molecular orbitals

 Point group: C1 (1 irreducible representation).

                           A     All 
 -------------------------------------
 All molecular orbitals:
  - Alpha                  113   113 
  - Beta                   113   113 
 -------------------------------------
 Alpha orbitals:
  - Frozen occupied        20    20  
  - Active occupied        14    14  
  - Active virtual         79    79  
  - Frozen virtual         0     0   
 -------------------------------------
 Beta orbitals:
  - Frozen occupied        20    20  
  - Active occupied        14    14  
  - Active virtual         79    79  
  - Frozen virtual         0     0   
 -------------------------------------

 Import integrals:   CPU 0.00 s  wall 0.00 s

 Import integrals:   CPU 28.06 s  wall 27.10 s

 MP2 amplitudes:   CPU 0.08 s  wall 0.42 s

Running a double precision version
           CCSD T amplitudes will be solved using DIIS.

           Start     Size      MaxIter   EConv     TConv     
           3         7         100       1.00e-07  1.00e-05  
 ------------------------------------------------------------------------------
           Energy (a.u.)   Ediff      Tdiff       Comment
 ------------------------------------------------------------------------------
         -7026.80651476                           
     1   -7026.78849036   1.80e-02   7.22e-01     
     2   -7026.81080059   2.23e-02   9.58e-02     
     3   -7026.80917587   1.62e-03   4.90e-02     
     4   -7026.81176041   2.58e-03   1.53e-02     Switched to DIIS steps.
     5   -7026.81275476   9.94e-04   1.39e-02     
     6   -7026.81282371   6.89e-05   2.75e-03     
     7   -7026.81283288   9.18e-06   1.37e-03     
     8   -7026.81284144   8.56e-06   6.54e-04     
     9   -7026.81284865   7.21e-06   5.68e-04     
    10   -7026.81284782   8.26e-07   1.42e-04     
    11   -7026.81284838   5.61e-07   6.57e-05     
    12   -7026.81284828   1.03e-07   5.00e-05     
    13   -7026.81284845   1.66e-07   1.62e-05     
    14   -7026.81284834   1.12e-07   1.09e-05     
    15   -7026.81284821   1.31e-07   5.22e-06     
    16   -7026.81284816   4.17e-08   2.10e-06     
 ------------------------------------------------------------------------------
         -7026.81284816                           CCSD T converged.

End of double precision
 SCF energy                 = -7026.23532003
 MP2 energy                 = -7026.80651476
 CCSD correlation energy     =    -0.57752814
 CCSD total energy           = -7026.81284816

 CCSD  T1^2 = 0.0142  T2^2 = 0.2306  Leading amplitudes:

 Amplitude    Orbitals with energies
 -0.0313       30 (A) A                  ->    35 (A) A                   
              -0.6426                          0.0012                     
 -0.0313       30 (A) B                  ->    35 (A) B                   
              -0.6426                          0.0012                     
 -0.0279       29 (A) A                  ->    35 (A) A                   
              -0.6937                          0.0012                     
 -0.0279       29 (A) B                  ->    35 (A) B                   
              -0.6937                          0.0012                     

 Amplitude    Orbitals with energies
 -0.1189       34 (A) A      34 (A) B    ->    35 (A) A      35 (A) B     
              -0.3706       -0.3706            0.0012        0.0012       
  0.1189       34 (A) A      34 (A) B    ->    35 (A) B      35 (A) A     
              -0.3706       -0.3706            0.0012        0.0012       
  0.1189       34 (A) B      34 (A) A    ->    35 (A) A      35 (A) B     
              -0.3706       -0.3706            0.0012        0.0012       
 -0.1189       34 (A) B      34 (A) A    ->    35 (A) B      35 (A) A     
              -0.3706       -0.3706            0.0012        0.0012       
 -0.1052       31 (A) A      31 (A) B    ->    37 (A) A      37 (A) B     
              -0.6041       -0.6041            0.0653        0.0653       
  0.1052       31 (A) A      31 (A) B    ->    37 (A) B      37 (A) A     
              -0.6041       -0.6041            0.0653        0.0653       
  0.1052       31 (A) B      31 (A) A    ->    37 (A) A      37 (A) B     
              -0.6041       -0.6041            0.0653        0.0653       
 -0.1052       31 (A) B      31 (A) A    ->    37 (A) B      37 (A) A     
              -0.6041       -0.6041            0.0653        0.0653       

 Computing CCSD intemediates for later calculations in double precision
 Finished.

Running a double precision version
           CCSD Lambda amplitudes will be solved using DIIS.
           Start     Size      MaxIter   EConv     LConv     
           3         7         100       1.00e-07  1.00e-05  
 ------------------------------------------------------------------------------
            Enorm      Ldiff       Comment
 ------------------------------------------------------------------------------
     1     6.04e-02   4.63e-02     
     2     1.48e-02   3.99e-03     
     3     6.40e-03   2.39e-03     
     4     4.04e-03   1.19e-03     Switched to DIIS steps.
     5     1.67e-03   8.82e-04     
     6     1.06e-03   3.11e-04     
     7     4.50e-04   1.12e-04     
     8     2.19e-04   3.37e-06     
     9     7.16e-05   1.26e-05     
    10     4.19e-05   1.94e-06     
    11     2.37e-05   9.02e-07     
    12     1.20e-05   1.81e-06     
    13     5.32e-06   5.22e-07     
    14     2.24e-06   4.41e-07     
    15     1.25e-06   1.06e-07     
    16     6.47e-07   4.59e-08     
    17     4.38e-07   3.66e-08     
    18     2.25e-07   2.74e-08     
    19     1.15e-07   7.57e-09     
    20     6.50e-08   2.73e-09     
 ------------------------------------------------------------------------------
                                   CCSD Lambda converged.

 Computing density matrices in double precision...
           Orbital response amplitudes will be solved using DIIS.
           Start     Size      MaxIter   EConv     LConv     
           3         7         100       1.00e-06  1.00e-06  
 ------------------------------------------------------------------------------
            Enorm      Ldiff       Comment
 ------------------------------------------------------------------------------
     1     9.39e-02   3.61e-03     
     2     1.55e-01   5.04e-02     
     3     3.07e-01   9.48e-02     
     4     1.28e-02   1.73e-01     Switched to DIIS steps.
     5     2.03e-03   1.83e-03     
     6     1.55e-03   6.68e-04     
     7     8.06e-04   2.40e-04     
     8     2.49e-04   1.10e-04     
     9     3.97e-05   2.73e-05     
    10     2.19e-05   2.03e-06     
    11     7.23e-06   3.79e-06     
    12     1.36e-06   1.34e-07     
    13     3.80e-07   9.33e-08     
 ------------------------------------------------------------------------------
                                   Orbital response converged.

 Computing density matrices... Done.
 CCSD calculation:   CPU 863.47 s  wall 294.43 s

Current path: /canmo/ccsd/grad/
/g1_bb_aa
/g1_bb_bb
/g1_o1o1
/g1_o1o2
/g1_o1v1
/g1_o2v1
/g1_v1v1
/g1p_bb_aa
/g1p_bb_bb
/g1s_bb_aa
/g1s_bb_bb
/g2_o1o1o1o1
/g2_o1o1o1v1
/g2_o1o1v1v1
/g2_o1v1o1v1
/g2_o1v1v1v1
/g2_v1v1v1v1
/w_bb_aa
/w_bb_bb
 Transferring MO TPDM to AO TPDM
 Transferring g2_o1o1o1o1
 Transferring g2_o1o1o1v1
 Transferring g2_o1o1v1v1
 Transferring g2_o1v1o1v1
 Transferring g2_o1v1v1v1
 Transferring g2_v1v1v1v1
 Adding separable TPDM
 Computing TPDM gradient
 --------------------------------------------------------
 2e gradient
  Atom          X               Y               Z
 --------------------------------------------------------
    1        -30.671416        3.316271        0.000000  
    2          8.162154      -16.483214        0.000000  
    3         22.583118        7.959656       -0.000000  
    4         -0.073855        5.207287        0.000000  
 --------------------------------------------------------
 --------------------------------------------------------
 Final gradient
  Atom          X               Y               Z
 --------------------------------------------------------
    1        -30.671416        3.316271        0.000000  
    2          8.162154      -16.483214        0.000000  
    3         22.583118        7.959656       -0.000000  
    4         -0.073855        5.207287        0.000000  
 --------------------------------------------------------
 Analytic gradient from two-electron contribution:   CPU 385.15 s  wall 180.95 s

 Total ccman2 time:   CPU 1280.47 s  wall 512.98 s


 --------------------------------------------------------------

                    Orbital Energies (a.u.)
 --------------------------------------------------------------

 Alpha MOs
 -- Occupied --
*******-180.866-169.672-169.671-169.671 -37.919 -33.107 -33.103
-33.103 -24.291 -24.290 -24.290 -24.286 -24.286 -15.747 -15.698
 -7.236  -5.468  -5.458  -5.458  -2.391  -2.387  -2.387  -2.375
 -2.375  -1.446  -0.956  -0.848  -0.694  -0.643  -0.604  -0.381
 -0.376  -0.371
 -- Virtual --
  0.001   0.050   0.065   0.150   0.165   0.166   0.213   0.225
  0.227   0.242   0.259   0.300   0.334   0.346   0.364   0.527
  0.570   0.587   0.600   0.607   0.654   0.711   0.804   0.882
  0.916   0.941   1.016   1.036   1.124   1.214   1.441   1.462
  1.538   1.555   1.564   1.637   1.923   2.029   2.130   2.165
  2.418   2.628   2.679   2.805   3.039   3.067   3.378   3.430
  4.096   4.242   4.351   4.425   4.493   4.507   4.514   4.560
  4.681   4.747   4.814   5.401   6.534   6.549   6.586  28.904
 29.533  29.545  29.571  29.887  29.893  29.893  29.906  29.978
 36.572  37.155 130.595 130.604 130.630 154.3001912.218
 --------------------------------------------------------------

          Ground-State Mulliken Net Atomic Charges

     Atom                 Charge (a.u.)
  ----------------------------------------
      1 I                    -0.115758
      2 N                     0.072119
      3 N                    -0.190496
      4 H                     0.234135
  ----------------------------------------
  Sum of atomic charges =     0.000000

 -----------------------------------------------------------------
                    Cartesian Multipole Moments
 -----------------------------------------------------------------
    Charge (ESU x 10^10)
                -0.0000
    Dipole Moment (Debye)
         X      -1.0228      Y      -1.8577      Z       0.0000
       Tot       2.1206
    Quadrupole Moments (Debye-Ang)
        XX     -39.9549     XY       3.4953     YY     -39.8383
        XZ       0.0000     YZ      -0.0000     ZZ     -41.0673
    Octopole Moments (Debye-Ang^2)
       XXX      33.8551    XXY      -9.7262    XYY       2.7779
       YYY      -5.1575    XXZ      -0.0000    XYZ      -0.0000
       YYZ       0.0000    XZZ       5.2092    YZZ      -0.2539
       ZZZ      -0.0000
    Hexadecapole Moments (Debye-Ang^3)
      XXXX    -458.4649   XXXY      14.2214   XXYY     -73.3614
      XYYY      10.2914   YYYY     -72.8084   XXXZ       0.0000
      XXYZ      -0.0000   XYYZ       0.0000   YYYZ       0.0000
      XXZZ     -77.1795   XYZZ       0.4037   YYZZ     -21.4504
      XZZZ       0.0000   YZZZ      -0.0000   ZZZZ     -54.3898
 -----------------------------------------------------------------
 DrvMan completing analytic gradient of the correlated energy
 Correlated dipole moment
            1
    1  -0.4023843
    2  -0.7308610
    3   0.0000000
 Energy read as -7026.812848164
 Full Analytical Gradient: (in a.u., or Hartree/Bohr)
             1             2             3             4
    1    0.00001840    0.00000805   -0.00002520   -0.00000126
    2   -0.00003380    0.00013619   -0.00011430    0.00001191
    3   -0.00000000    0.00000000   -0.00000000   -0.00000000
 Gradient time:  CPU 0.26 s  wall 1.77 s
 ----------------------------------------------------------------
             Standard Nuclear Orientation (Angstroms)
    I     Atom           X                Y                Z
 ----------------------------------------------------------------
    1      I       0.5853231515    -0.0184320577     0.0010000000
    2      N      -1.6594564133     0.6011239325     0.0000000000
    3      N      -2.4670438546    -0.2815500848    -0.0000000000
    4      H      -2.1366251516    -1.2601178750    -0.0000000000
 ----------------------------------------------------------------
 Nuclear Repulsion Energy =   184.9497763930 hartrees
 There are       34 alpha and       34 beta electrons

                       Distance Matrix (Angstroms)
             I (  1)   N (  2)   N (  3)
   N (  2)  2.328709
   N (  3)  3.063687  1.196374
   H (  4)  2.991787  1.921435  1.032846

 Requested basis set is 6-311++G(d,p)
 There are 41 shells and 113 basis functions
 A cutoff of  1.0D-14 yielded    807 shell pairs
 There are      6327 function pairs (      7164 Cartesian)
 Smallest overlap matrix eigenvalue = 2.55E-04
 Guess MOs from SCF MO coefficient file

 -----------------------------------------------------------------------
  General SCF calculation program by
  Eric Jon Sundstrom, Paul Horn, Yuezhi Mao, Dmitri Zuev, Alec White,
  David Stuck, Shaama M.S., Shane Yost, Joonho Lee, David Small,
  Daniel Levine, Susi Lehtola, Hugh Burton, Evgeny Epifanovsky
 -----------------------------------------------------------------------
 Hartree-Fock
 using 4 threads for integral computing
 -------------------------------------------------------
 OpenMP Integral computing Module                
 Release: version 2.0, May 2017, Q-Chem Inc. Pleasanton 
 -------------------------------------------------------
 A restricted SCF calculation will be
 performed using DIIS
 SCF converges when DIIS error is below 1.0e-08
 ---------------------------------------
  Cycle       Energy         DIIS error
 ---------------------------------------
    1   -7026.2353251602      4.43e-06  
    2   -7026.2353252330      1.53e-06  
    3   -7026.2353252536      8.19e-07  
    4   -7026.2353252597      5.53e-07  
    5   -7026.2353252621      1.47e-07  
    6   -7026.2353252622      7.70e-08  
    7   -7026.2353252623      2.09e-08  
    8   -7026.2353252624      7.89e-09  Convergence criterion met
 ---------------------------------------
 SCF time:   CPU 4.38s  wall 5.00s 
 SCF   energy in the final basis set =    -7026.2353252624
 Total energy in the final basis set =    -7026.2353252624


 ------------------------------------------------------------------------------

   CCMAN2: suite of methods based on coupled cluster
           and equation of motion theories.

   Components:
   * libvmm-1.3-trunk
     by Evgeny Epifanovsky, Ilya Kaliman.
   * libtensor-2.5-trunk
     by Evgeny Epifanovsky, Michael Wormit, Dmitry Zuev, Sam Manzer, 
        Ilya Kaliman.
   * libcc-2.5-trunk
     by Evgeny Epifanovsky, Arik Landau, Tomasz Kus, Kirill Khistyaev, 
        Dmitry Zuev, Prashant Manohar, Xintian Feng, Anna Krylov, 
        Matthew Goldey, Alec White, Thomas Jagau, Kaushik Nanda, 
        Anastasia Gunina, Alexander Kunitsa, Joonho Lee.

   CCMAN original authors:
   Anna I. Krylov, C. David Sherrill, Steven R. Gwaltney,
   Edward F. C. Byrd (2000)
   Sergey V. Levchenko, Lyudmila V. Slipchenko, Tao Wang,
   Ana-Maria C. Cristian (2003)
   Piotr A. Pieniazek, C. Melania Oana, Evgeny Epifanovsky (2007)
   Prashant Manohar (2009)

 ------------------------------------------------------------------------------


 Allocating and initializing 3808MB of RAM...
 Calculation will run on 4 cores.


 Alpha MOs, Restricted
 -- Occupied --                  
******* -180.87 -169.67 -169.67 -169.67  -37.92  -33.11  -33.10
  1 A     2 A     3 A     4 A     5 A     6 A     7 A     8 A                  
-33.103 -24.291 -24.290 -24.290 -24.286 -24.286 -15.747 -15.698
  9 A    10 A    11 A    12 A    13 A    14 A    15 A    16 A                  
 -7.236  -5.468  -5.458  -5.458  -2.391  -2.387  -2.387  -2.375
 17 A    18 A    19 A    20 A    21 A    22 A    23 A    24 A                  
 -2.375  -1.446  -0.956  -0.848  -0.694  -0.643  -0.604  -0.381
 25 A    26 A    27 A    28 A    29 A    30 A    31 A    32 A                  
 -0.376  -0.371
 33 A    34 A                                                                  
 -- Virtual --                   
  0.001   0.050   0.065   0.150   0.165   0.166   0.213   0.225
 35 A    36 A    37 A    38 A    39 A    40 A    41 A    42 A                  
  0.227   0.242   0.259   0.300   0.334   0.346   0.364   0.527
 43 A    44 A    45 A    46 A    47 A    48 A    49 A    50 A                  
  0.571   0.587   0.600   0.607   0.654   0.711   0.804   0.882
 51 A    52 A    53 A    54 A    55 A    56 A    57 A    58 A                  
  0.916   0.941   1.016   1.036   1.124   1.214   1.441   1.462
 59 A    60 A    61 A    62 A    63 A    64 A    65 A    66 A                  
  1.538   1.555   1.564   1.637   1.923   2.029   2.130   2.165
 67 A    68 A    69 A    70 A    71 A    72 A    73 A    74 A                  
  2.418   2.628   2.679   2.805   3.039   3.067   3.378   3.430
 75 A    76 A    77 A    78 A    79 A    80 A    81 A    82 A                  
  4.096   4.242   4.351   4.425   4.493   4.507   4.514   4.560
 83 A    84 A    85 A    86 A    87 A    88 A    89 A    90 A                  
  4.681   4.747   4.814   5.401   6.534   6.549   6.585  28.905
 91 A    92 A    93 A    94 A    95 A    96 A    97 A    98 A                  
 29.533  29.545  29.571  29.887  29.893  29.893  29.906  29.978
 99 A   100 A   101 A   102 A   103 A   104 A   105 A   106 A                  
 36.572  37.155 130.595 130.604 130.630 154.3001912.218
107 A   108 A   109 A   110 A   111 A   112 A   113 A                          

 Beta MOs, Restricted
 -- Occupied --                  
******* -180.87 -169.67 -169.67 -169.67  -37.92  -33.11  -33.10
  1 A     2 A     3 A     4 A     5 A     6 A     7 A     8 A                  
-33.103 -24.291 -24.290 -24.290 -24.286 -24.286 -15.747 -15.698
  9 A    10 A    11 A    12 A    13 A    14 A    15 A    16 A                  
 -7.236  -5.468  -5.458  -5.458  -2.391  -2.387  -2.387  -2.375
 17 A    18 A    19 A    20 A    21 A    22 A    23 A    24 A                  
 -2.375  -1.446  -0.956  -0.848  -0.694  -0.643  -0.604  -0.381
 25 A    26 A    27 A    28 A    29 A    30 A    31 A    32 A                  
 -0.376  -0.371
 33 A    34 A                                                                  
 -- Virtual --                   
  0.001   0.050   0.065   0.150   0.165   0.166   0.213   0.225
 35 A    36 A    37 A    38 A    39 A    40 A    41 A    42 A                  
  0.227   0.242   0.259   0.300   0.334   0.346   0.364   0.527
 43 A    44 A    45 A    46 A    47 A    48 A    49 A    50 A                  
  0.571   0.587   0.600   0.607   0.654   0.711   0.804   0.882
 51 A    52 A    53 A    54 A    55 A    56 A    57 A    58 A                  
  0.916   0.941   1.016   1.036   1.124   1.214   1.441   1.462
 59 A    60 A    61 A    62 A    63 A    64 A    65 A    66 A                  
  1.538   1.555   1.564   1.637   1.923   2.029   2.130   2.165
 67 A    68 A    69 A    70 A    71 A    72 A    73 A    74 A                  
  2.418   2.628   2.679   2.805   3.039   3.067   3.378   3.430
 75 A    76 A    77 A    78 A    79 A    80 A    81 A    82 A                  
  4.096   4.242   4.351   4.425   4.493   4.507   4.514   4.560
 83 A    84 A    85 A    86 A    87 A    88 A    89 A    90 A                  
  4.681   4.747   4.814   5.401   6.534   6.549   6.585  28.905
 91 A    92 A    93 A    94 A    95 A    96 A    97 A    98 A                  
 29.533  29.545  29.571  29.887  29.893  29.893  29.906  29.978
 99 A   100 A   101 A   102 A   103 A   104 A   105 A   106 A                  
 36.572  37.155 130.595 130.604 130.630 154.3001912.218
107 A   108 A   109 A   110 A   111 A   112 A   113 A                          

 Occupation and symmetry of molecular orbitals

 Point group: C1 (1 irreducible representation).

                           A     All 
 -------------------------------------
 All molecular orbitals:
  - Alpha                  113   113 
  - Beta                   113   113 
 -------------------------------------
 Alpha orbitals:
  - Frozen occupied        20    20  
  - Active occupied        14    14  
  - Active virtual         79    79  
  - Frozen virtual         0     0   
 -------------------------------------
 Beta orbitals:
  - Frozen occupied        20    20  
  - Active occupied        14    14  
  - Active virtual         79    79  
  - Frozen virtual         0     0   
 -------------------------------------

 Import integrals:   CPU 0.00 s  wall 0.00 s

 Import integrals:   CPU 27.91 s  wall 22.94 s

 MP2 amplitudes:   CPU 0.07 s  wall 0.34 s

Running a double precision version
           CCSD T amplitudes will be solved using DIIS.

           Start     Size      MaxIter   EConv     TConv     
           3         7         100       1.00e-07  1.00e-05  
 ------------------------------------------------------------------------------
           Energy (a.u.)   Ediff      Tdiff       Comment
 ------------------------------------------------------------------------------
         -7026.80651334                           
     1   -7026.78849276   1.80e-02   7.22e-01     
     2   -7026.81080041   2.23e-02   9.58e-02     
     3   -7026.80917654   1.62e-03   4.90e-02     
     4   -7026.81176049   2.58e-03   1.53e-02     Switched to DIIS steps.
     5   -7026.81275479   9.94e-04   1.39e-02     
     6   -7026.81282373   6.89e-05   2.75e-03     
     7   -7026.81283292   9.19e-06   1.37e-03     
     8   -7026.81284149   8.56e-06   6.55e-04     
     9   -7026.81284869   7.20e-06   5.67e-04     
    10   -7026.81284786   8.26e-07   1.42e-04     
    11   -7026.81284842   5.60e-07   6.57e-05     
    12   -7026.81284832   1.03e-07   4.99e-05     
    13   -7026.81284848   1.66e-07   1.62e-05     
    14   -7026.81284837   1.11e-07   1.09e-05     
    15   -7026.81284824   1.30e-07   5.22e-06     
    16   -7026.81284820   4.17e-08   2.10e-06     
 ------------------------------------------------------------------------------
         -7026.81284820                           CCSD T converged.

End of double precision
 SCF energy                 = -7026.23532526
 MP2 energy                 = -7026.80651334
 CCSD correlation energy     =    -0.57752294
 CCSD total energy           = -7026.81284820

 CCSD  T1^2 = 0.0142  T2^2 = 0.2306  Leading amplitudes:

 Amplitude    Orbitals with energies
  0.0313       30 (A) A                  ->    35 (A) A                   
              -0.6426                          0.0013                     
  0.0313       30 (A) B                  ->    35 (A) B                   
              -0.6426                          0.0013                     
 -0.0279       29 (A) A                  ->    35 (A) A                   
              -0.6937                          0.0013                     
 -0.0279       29 (A) B                  ->    35 (A) B                   
              -0.6937                          0.0013                     

 Amplitude    Orbitals with energies
 -0.1188       34 (A) A      34 (A) B    ->    35 (A) A      35 (A) B     
              -0.3706       -0.3706            0.0013        0.0013       
  0.1188       34 (A) A      34 (A) B    ->    35 (A) B      35 (A) A     
              -0.3706       -0.3706            0.0013        0.0013       
  0.1188       34 (A) B      34 (A) A    ->    35 (A) A      35 (A) B     
              -0.3706       -0.3706            0.0013        0.0013       
 -0.1188       34 (A) B      34 (A) A    ->    35 (A) B      35 (A) A     
              -0.3706       -0.3706            0.0013        0.0013       
 -0.1052       31 (A) A      31 (A) B    ->    37 (A) A      37 (A) B     
              -0.6040       -0.6040            0.0653        0.0653       
  0.1052       31 (A) A      31 (A) B    ->    37 (A) B      37 (A) A     
              -0.6040       -0.6040            0.0653        0.0653       
  0.1052       31 (A) B      31 (A) A    ->    37 (A) A      37 (A) B     
              -0.6040       -0.6040            0.0653        0.0653       
 -0.1052       31 (A) B      31 (A) A    ->    37 (A) B      37 (A) A     
              -0.6040       -0.6040            0.0653        0.0653       

 Computing CCSD intemediates for later calculations in double precision
 Finished.

Running a double precision version
           CCSD Lambda amplitudes will be solved using DIIS.
           Start     Size      MaxIter   EConv     LConv     
           3         7         100       1.00e-07  1.00e-05  
 ------------------------------------------------------------------------------
            Enorm      Ldiff       Comment
 ------------------------------------------------------------------------------
     1     6.04e-02   4.63e-02     
     2     1.48e-02   3.99e-03     
     3     6.40e-03   2.39e-03     
     4     4.04e-03   1.19e-03     Switched to DIIS steps.
     5     1.67e-03   8.82e-04     
     6     1.06e-03   3.11e-04     
     7     4.49e-04   1.12e-04     
     8     2.18e-04   3.38e-06     
     9     7.15e-05   1.25e-05     
    10     4.18e-05   1.94e-06     
    11     2.37e-05   8.96e-07     
    12     1.20e-05   1.80e-06     
    13     5.31e-06   5.20e-07     
    14     2.24e-06   4.40e-07     
    15     1.25e-06   1.06e-07     
    16     6.46e-07   4.59e-08     
    17     4.38e-07   3.66e-08     
    18     2.25e-07   2.74e-08     
    19     1.15e-07   7.57e-09     
    20     6.49e-08   2.74e-09     
 ------------------------------------------------------------------------------
                                   CCSD Lambda converged.

 Computing density matrices in double precision...
           Orbital response amplitudes will be solved using DIIS.
           Start     Size      MaxIter   EConv     LConv     
           3         7         100       1.00e-06  1.00e-06  
 ------------------------------------------------------------------------------
            Enorm      Ldiff       Comment
 ------------------------------------------------------------------------------
     1     9.39e-02   3.58e-03     
     2     1.55e-01   5.04e-02     
     3     3.06e-01   9.46e-02     
     4     1.28e-02   1.73e-01     Switched to DIIS steps.
     5     2.02e-03   1.83e-03     
     6     1.55e-03   6.67e-04     
     7     8.05e-04   2.39e-04     
     8     2.49e-04   1.10e-04     
     9     3.97e-05   2.73e-05     
    10     2.19e-05   2.04e-06     
    11     7.22e-06   3.78e-06     
    12     1.35e-06   1.34e-07     
    13     3.80e-07   9.32e-08     
 ------------------------------------------------------------------------------
                                   Orbital response converged.

 Computing density matrices... Done.
 CCSD calculation:   CPU 862.01 s  wall 303.72 s

Current path: /canmo/ccsd/grad/
/g1_bb_aa
/g1_bb_bb
/g1_o1o1
/g1_o1o2
/g1_o1v1
/g1_o2v1
/g1_v1v1
/g1p_bb_aa
/g1p_bb_bb
/g1s_bb_aa
/g1s_bb_bb
/g2_o1o1o1o1
/g2_o1o1o1v1
/g2_o1o1v1v1
/g2_o1v1o1v1
/g2_o1v1v1v1
/g2_v1v1v1v1
/w_bb_aa
/w_bb_bb
 Transferring MO TPDM to AO TPDM
 Transferring g2_o1o1o1o1
 Transferring g2_o1o1o1v1
 Transferring g2_o1o1v1v1
 Transferring g2_o1v1o1v1
 Transferring g2_o1v1v1v1
 Transferring g2_v1v1v1v1
 Adding separable TPDM
 Computing TPDM gradient
 --------------------------------------------------------
 2e gradient
  Atom          X               Y               Z
 --------------------------------------------------------
    1        -30.675541        3.304806       -0.012298  
    2          8.166709      -16.475552        0.007781  
    3         22.582506        7.963555        0.003739  
    4         -0.073674        5.207191        0.000778  
 --------------------------------------------------------
 --------------------------------------------------------
 Final gradient
  Atom          X               Y               Z
 --------------------------------------------------------
    1        -30.675541        3.304806       -0.012298  
    2          8.166709      -16.475552        0.007781  
    3         22.582506        7.963555        0.003739  
    4         -0.073674        5.207191        0.000778  
 --------------------------------------------------------
 Analytic gradient from two-electron contribution:   CPU 386.66 s  wall 182.06 s

 Total ccman2 time:   CPU 1279.82 s  wall 516.52 s


 --------------------------------------------------------------

                    Orbital Energies (a.u.)
 --------------------------------------------------------------

 Alpha MOs
 -- Occupied --
*******-180.866-169.672-169.671-169.671 -37.919 -33.107 -33.103
-33.103 -24.291 -24.290 -24.290 -24.286 -24.286 -15.747 -15.698
 -7.236  -5.468  -5.458  -5.458  -2.391  -2.387  -2.387  -2.375
 -2.375  -1.446  -0.956  -0.848  -0.694  -0.643  -0.604  -0.381
 -0.376  -0.371
 -- Virtual --
  0.001   0.050   0.065   0.150   0.165   0.166   0.213   0.225
  0.227   0.242   0.259   0.300   0.334   0.346   0.364   0.527
  0.571   0.587   0.600   0.607   0.654   0.711   0.804   0.882
  0.916   0.941   1.016   1.036   1.124   1.214   1.441   1.462
  1.538   1.555   1.564   1.637   1.923   2.029   2.130   2.165
  2.418   2.628   2.679   2.805   3.039   3.067   3.378   3.430
  4.096   4.242   4.351   4.425   4.493   4.507   4.514   4.560
  4.681   4.747   4.814   5.401   6.534   6.549   6.585  28.905
 29.533  29.545  29.571  29.887  29.893  29.893  29.906  29.978
 36.572  37.155 130.595 130.604 130.630 154.3001912.218
 --------------------------------------------------------------

          Ground-State Mulliken Net Atomic Charges

     Atom                 Charge (a.u.)
  ----------------------------------------
      1 I                    -0.115638
      2 N                     0.072044
      3 N                    -0.190508
      4 H                     0.234102
  ----------------------------------------
  Sum of atomic charges =    -0.000000

 -----------------------------------------------------------------
                    Cartesian Multipole Moments
 -----------------------------------------------------------------
    Charge (ESU x 10^10)
                 0.0000
    Dipole Moment (Debye)
         X      -1.0216      Y      -1.8583      Z      -0.0004
       Tot       2.1206
    Quadrupole Moments (Debye-Ang)
        XX     -39.9564     XY       3.4968     YY     -39.8393
        XZ       0.0004     YZ       0.0000     ZZ     -41.0668
    Octopole Moments (Debye-Ang^2)
       XXX      33.8653    XXY      -9.7520    XYY       2.7770
       YYY      -5.2469    XXZ      -0.0232    XYZ      -0.0014
       YYZ      -0.0298    XZZ       5.2096    YZZ      -0.2840
       ZZZ      -0.0901
    Hexadecapole Moments (Debye-Ang^3)
      XXXX    -458.4737   XXXY      14.1795   XXYY     -73.3677
      XYYY      10.2420   YYYY     -72.8022   XXXZ      -0.0501
      XXYZ      -0.0009   XYYZ      -0.0169   YYYZ       0.0023
      XXZZ     -77.1793   XYZZ       0.3868   YYZZ     -21.4490
      XZZZ      -0.0517   YZZZ       0.0019   ZZZZ     -54.3881
 -----------------------------------------------------------------
 DrvMan completing analytic gradient of the correlated energy
 Correlated dipole moment
            1
    1  -0.4019278
    2  -0.7311059
    3  -0.0001526
 Energy read as -7026.812848201
 Full Analytical Gradient: (in a.u., or Hartree/Bohr)
             1             2             3             4
    1    0.00000251    0.00003557   -0.00003003   -0.00000805
    2   -0.00000818    0.00007035   -0.00007930    0.00001712
    3    0.00000704   -0.00002002    0.00002911   -0.00001613
 Gradient time:  CPU 0.26 s  wall 1.81 s
 ----------------------------------------------------------------
             Standard Nuclear Orientation (Angstroms)
    I     Atom           X                Y                Z
 ----------------------------------------------------------------
    1      I       0.5853231515    -0.0184320577    -0.0000000000
    2      N      -1.6584564133     0.6011239325     0.0000000000
    3      N      -2.4670438546    -0.2815500848    -0.0000000000
    4      H      -2.1366251516    -1.2601178750    -0.0000000000
 ----------------------------------------------------------------
 Nuclear Repulsion Energy =   184.9722247598 hartrees
 There are       34 alpha and       34 beta electrons

                       Distance Matrix (Angstroms)
             I (  1)   N (  2)   N (  3)
   N (  2)  2.327745
   N (  3)  3.063687  1.197049
   H (  4)  2.991786  1.921683  1.032846

 Requested basis set is 6-311++G(d,p)
 There are 41 shells and 113 basis functions
 A cutoff of  1.0D-14 yielded    807 shell pairs
 There are      6327 function pairs (      7164 Cartesian)
 Smallest overlap matrix eigenvalue = 2.55E-04
 Guess MOs from SCF MO coefficient file

 -----------------------------------------------------------------------
  General SCF calculation program by
  Eric Jon Sundstrom, Paul Horn, Yuezhi Mao, Dmitri Zuev, Alec White,
  David Stuck, Shaama M.S., Shane Yost, Joonho Lee, David Small,
  Daniel Levine, Susi Lehtola, Hugh Burton, Evgeny Epifanovsky
 -----------------------------------------------------------------------
 Hartree-Fock
 using 4 threads for integral computing
 -------------------------------------------------------
 OpenMP Integral computing Module                
 Release: version 2.0, May 2017, Q-Chem Inc. Pleasanton 
 -------------------------------------------------------
 A restricted SCF calculation will be
 performed using DIIS
 SCF converges when DIIS error is below 1.0e-08
 ---------------------------------------
  Cycle       Energy         DIIS error
 ---------------------------------------
    1   -7026.2352665104      2.19e-05  
    2   -7026.2352674080      5.53e-06  
    3   -7026.2352675367      2.87e-06  
    4   -7026.2352675655      1.20e-06  
    5   -7026.2352675761      6.36e-07  
    6   -7026.2352675788      3.15e-07  
    7   -7026.2352675793      8.82e-08  
    8   -7026.2352675794      5.43e-08  
    9   -7026.2352675794      1.13e-08  
   10   -7026.2352675793      3.29e-09  Convergence criterion met
 ---------------------------------------
 SCF time:   CPU 5.43s  wall 4.00s 
 SCF   energy in the final basis set =    -7026.2352675793
 Total energy in the final basis set =    -7026.2352675793


 ------------------------------------------------------------------------------

   CCMAN2: suite of methods based on coupled cluster
           and equation of motion theories.

   Components:
   * libvmm-1.3-trunk
     by Evgeny Epifanovsky, Ilya Kaliman.
   * libtensor-2.5-trunk
     by Evgeny Epifanovsky, Michael Wormit, Dmitry Zuev, Sam Manzer, 
        Ilya Kaliman.
   * libcc-2.5-trunk
     by Evgeny Epifanovsky, Arik Landau, Tomasz Kus, Kirill Khistyaev, 
        Dmitry Zuev, Prashant Manohar, Xintian Feng, Anna Krylov, 
        Matthew Goldey, Alec White, Thomas Jagau, Kaushik Nanda, 
        Anastasia Gunina, Alexander Kunitsa, Joonho Lee.

   CCMAN original authors:
   Anna I. Krylov, C. David Sherrill, Steven R. Gwaltney,
   Edward F. C. Byrd (2000)
   Sergey V. Levchenko, Lyudmila V. Slipchenko, Tao Wang,
   Ana-Maria C. Cristian (2003)
   Piotr A. Pieniazek, C. Melania Oana, Evgeny Epifanovsky (2007)
   Prashant Manohar (2009)

 ------------------------------------------------------------------------------


 Allocating and initializing 3808MB of RAM...
 Calculation will run on 4 cores.


 Alpha MOs, Restricted
 -- Occupied --                  
******* -180.87 -169.67 -169.67 -169.67  -37.92  -33.11  -33.10
  1 A     2 A     3 A     4 A     5 A     6 A     7 A     8 A                  
-33.103 -24.292 -24.290 -24.290 -24.286 -24.286 -15.747 -15.698
  9 A    10 A    11 A    12 A    13 A    14 A    15 A    16 A                  
 -7.236  -5.469  -5.458  -5.458  -2.391  -2.387  -2.387  -2.375
 17 A    18 A    19 A    20 A    21 A    22 A    23 A    24 A                  
 -2.375  -1.446  -0.956  -0.848  -0.694  -0.642  -0.604  -0.381
 25 A    26 A    27 A    28 A    29 A    30 A    31 A    32 A                  
 -0.376  -0.371
 33 A    34 A                                                                  
 -- Virtual --                   
  0.001   0.050   0.065   0.150   0.165   0.166   0.213   0.225
 35 A    36 A    37 A    38 A    39 A    40 A    41 A    42 A                  
  0.227   0.242   0.259   0.300   0.334   0.346   0.364   0.527
 43 A    44 A    45 A    46 A    47 A    48 A    49 A    50 A                  
  0.570   0.587   0.600   0.607   0.654   0.711   0.804   0.883
 51 A    52 A    53 A    54 A    55 A    56 A    57 A    58 A                  
  0.916   0.942   1.016   1.036   1.124   1.214   1.441   1.462
 59 A    60 A    61 A    62 A    63 A    64 A    65 A    66 A                  
  1.538   1.555   1.564   1.637   1.923   2.030   2.131   2.165
 67 A    68 A    69 A    70 A    71 A    72 A    73 A    74 A                  
  2.419   2.628   2.679   2.805   3.039   3.066   3.377   3.429
 75 A    76 A    77 A    78 A    79 A    80 A    81 A    82 A                  
  4.096   4.242   4.350   4.425   4.493   4.507   4.514   4.560
 83 A    84 A    85 A    86 A    87 A    88 A    89 A    90 A                  
  4.681   4.747   4.814   5.402   6.534   6.549   6.585  28.905
 91 A    92 A    93 A    94 A    95 A    96 A    97 A    98 A                  
 29.533  29.544  29.571  29.887  29.892  29.893  29.906  29.978
 99 A   100 A   101 A   102 A   103 A   104 A   105 A   106 A                  
 36.573  37.153 130.595 130.603 130.630 154.3001912.218
107 A   108 A   109 A   110 A   111 A   112 A   113 A                          

 Beta MOs, Restricted
 -- Occupied --                  
******* -180.87 -169.67 -169.67 -169.67  -37.92  -33.11  -33.10
  1 A     2 A     3 A     4 A     5 A     6 A     7 A     8 A                  
-33.103 -24.292 -24.290 -24.290 -24.286 -24.286 -15.747 -15.698
  9 A    10 A    11 A    12 A    13 A    14 A    15 A    16 A                  
 -7.236  -5.469  -5.458  -5.458  -2.391  -2.387  -2.387  -2.375
 17 A    18 A    19 A    20 A    21 A    22 A    23 A    24 A                  
 -2.375  -1.446  -0.956  -0.848  -0.694  -0.642  -0.604  -0.381
 25 A    26 A    27 A    28 A    29 A    30 A    31 A    32 A                  
 -0.376  -0.371
 33 A    34 A                                                                  
 -- Virtual --                   
  0.001   0.050   0.065   0.150   0.165   0.166   0.213   0.225
 35 A    36 A    37 A    38 A    39 A    40 A    41 A    42 A                  
  0.227   0.242   0.259   0.300   0.334   0.346   0.364   0.527
 43 A    44 A    45 A    46 A    47 A    48 A    49 A    50 A                  
  0.570   0.587   0.600   0.607   0.654   0.711   0.804   0.883
 51 A    52 A    53 A    54 A    55 A    56 A    57 A    58 A                  
  0.916   0.942   1.016   1.036   1.124   1.214   1.441   1.462
 59 A    60 A    61 A    62 A    63 A    64 A    65 A    66 A                  
  1.538   1.555   1.564   1.637   1.923   2.030   2.131   2.165
 67 A    68 A    69 A    70 A    71 A    72 A    73 A    74 A                  
  2.419   2.628   2.679   2.805   3.039   3.066   3.377   3.429
 75 A    76 A    77 A    78 A    79 A    80 A    81 A    82 A                  
  4.096   4.242   4.350   4.425   4.493   4.507   4.514   4.560
 83 A    84 A    85 A    86 A    87 A    88 A    89 A    90 A                  
  4.681   4.747   4.814   5.402   6.534   6.549   6.585  28.905
 91 A    92 A    93 A    94 A    95 A    96 A    97 A    98 A                  
 29.533  29.544  29.571  29.887  29.892  29.893  29.906  29.978
 99 A   100 A   101 A   102 A   103 A   104 A   105 A   106 A                  
 36.573  37.153 130.595 130.603 130.630 154.3001912.218
107 A   108 A   109 A   110 A   111 A   112 A   113 A                          

 Occupation and symmetry of molecular orbitals

 Point group: C1 (1 irreducible representation).

                           A     All 
 -------------------------------------
 All molecular orbitals:
  - Alpha                  113   113 
  - Beta                   113   113 
 -------------------------------------
 Alpha orbitals:
  - Frozen occupied        20    20  
  - Active occupied        14    14  
  - Active virtual         79    79  
  - Frozen virtual         0     0   
 -------------------------------------
 Beta orbitals:
  - Frozen occupied        20    20  
  - Active occupied        14    14  
  - Active virtual         79    79  
  - Frozen virtual         0     0   
 -------------------------------------

 Import integrals:   CPU 0.00 s  wall 0.00 s

 Import integrals:   CPU 27.88 s  wall 20.63 s

 MP2 amplitudes:   CPU 0.07 s  wall 0.33 s

Running a double precision version
           CCSD T amplitudes will be solved using DIIS.

           Start     Size      MaxIter   EConv     TConv     
           3         7         100       1.00e-07  1.00e-05  
 ------------------------------------------------------------------------------
           Energy (a.u.)   Ediff      Tdiff       Comment
 ------------------------------------------------------------------------------
         -7026.80650841                           
     1   -7026.78847796   1.80e-02   7.22e-01     
     2   -7026.81079749   2.23e-02   9.58e-02     
     3   -7026.80917289   1.62e-03   4.90e-02     
     4   -7026.81175810   2.59e-03   1.53e-02     Switched to DIIS steps.
     5   -7026.81275375   9.96e-04   1.39e-02     
     6   -7026.81282287   6.91e-05   2.76e-03     
     7   -7026.81283218   9.31e-06   1.37e-03     
     8   -7026.81284081   8.63e-06   6.56e-04     
     9   -7026.81284802   7.21e-06   5.67e-04     
    10   -7026.81284719   8.31e-07   1.41e-04     
    11   -7026.81284774   5.56e-07   6.54e-05     
    12   -7026.81284764   1.05e-07   4.98e-05     
    13   -7026.81284780   1.67e-07   1.62e-05     
    14   -7026.81284769   1.10e-07   1.09e-05     
    15   -7026.81284756   1.31e-07   5.22e-06     
    16   -7026.81284752   4.20e-08   2.10e-06     
 ------------------------------------------------------------------------------
         -7026.81284752                           CCSD T converged.

End of double precision
 SCF energy                 = -7026.23526758
 MP2 energy                 = -7026.80650841
 CCSD correlation energy     =    -0.57757994
 CCSD total energy           = -7026.81284752

 CCSD  T1^2 = 0.0142  T2^2 = 0.2306  Leading amplitudes:

 Amplitude    Orbitals with energies
 -0.0312       30 (A) A                  ->    35 (A) A                   
              -0.6423                          0.0014                     
 -0.0312       30 (A) B                  ->    35 (A) B                   
              -0.6423                          0.0014                     
 -0.0279       29 (A) A                  ->    35 (A) A                   
              -0.6935                          0.0014                     
 -0.0279       29 (A) B                  ->    35 (A) B                   
              -0.6935                          0.0014                     

 Amplitude    Orbitals with energies
 -0.1183       34 (A) A      34 (A) B    ->    35 (A) A      35 (A) B     
              -0.3708       -0.3708            0.0014        0.0014       
  0.1183       34 (A) A      34 (A) B    ->    35 (A) B      35 (A) A     
              -0.3708       -0.3708            0.0014        0.0014       
  0.1183       34 (A) B      34 (A) A    ->    35 (A) A      35 (A) B     
              -0.3708       -0.3708            0.0014        0.0014       
 -0.1183       34 (A) B      34 (A) A    ->    35 (A) B      35 (A) A     
              -0.3708       -0.3708            0.0014        0.0014       
 -0.1054       31 (A) A      31 (A) B    ->    37 (A) A      37 (A) B     
              -0.6036       -0.6036            0.0653        0.0653       
  0.1054       31 (A) A      31 (A) B    ->    37 (A) B      37 (A) A     
              -0.6036       -0.6036            0.0653        0.0653       
  0.1054       31 (A) B      31 (A) A    ->    37 (A) A      37 (A) B     
              -0.6036       -0.6036            0.0653        0.0653       
 -0.1054       31 (A) B      31 (A) A    ->    37 (A) B      37 (A) A     
              -0.6036       -0.6036            0.0653        0.0653       

 Computing CCSD intemediates for later calculations in double precision
 Finished.

Running a double precision version
           CCSD Lambda amplitudes will be solved using DIIS.
           Start     Size      MaxIter   EConv     LConv     
           3         7         100       1.00e-07  1.00e-05  
 ------------------------------------------------------------------------------
            Enorm      Ldiff       Comment
 ------------------------------------------------------------------------------
     1     6.04e-02   4.63e-02     
     2     1.48e-02   3.99e-03     
     3     6.40e-03   2.39e-03     
     4     4.04e-03   1.19e-03     Switched to DIIS steps.
     5     1.67e-03   8.83e-04     
     6     1.06e-03   3.11e-04     
     7     4.48e-04   1.12e-04     
     8     2.18e-04   3.36e-06     
     9     7.12e-05   1.25e-05     
    10     4.16e-05   1.95e-06     
    11     2.36e-05   8.79e-07     
    12     1.19e-05   1.79e-06     
    13     5.29e-06   5.16e-07     
    14     2.23e-06   4.37e-07     
    15     1.25e-06   1.06e-07     
    16     6.46e-07   4.62e-08     
    17     4.38e-07   3.68e-08     
    18     2.24e-07   2.76e-08     
    19     1.15e-07   7.63e-09     
    20     6.49e-08   2.77e-09     
 ------------------------------------------------------------------------------
                                   CCSD Lambda converged.

 Computing density matrices in double precision...
           Orbital response amplitudes will be solved using DIIS.
           Start     Size      MaxIter   EConv     LConv     
           3         7         100       1.00e-06  1.00e-06  
 ------------------------------------------------------------------------------
            Enorm      Ldiff       Comment
 ------------------------------------------------------------------------------
     1     9.38e-02   3.50e-03     
     2     1.55e-01   5.03e-02     
     3     3.06e-01   9.45e-02     
     4     1.28e-02   1.73e-01     Switched to DIIS steps.
     5     2.00e-03   1.81e-03     
     6     1.53e-03   6.56e-04     
     7     8.05e-04   2.36e-04     
     8     2.49e-04   1.11e-04     
     9     3.98e-05   2.76e-05     
    10     2.19e-05   2.06e-06     
    11     7.25e-06   3.79e-06     
    12     1.36e-06   1.28e-07     
    13     3.81e-07   9.30e-08     
 ------------------------------------------------------------------------------
                                   Orbital response converged.

 Computing density matrices... Done.
 CCSD calculation:   CPU 864.62 s  wall 310.78 s

Current path: /canmo/ccsd/grad/
/g1_bb_aa
/g1_bb_bb
/g1_o1o1
/g1_o1o2
/g1_o1v1
/g1_o2v1
/g1_v1v1
/g1p_bb_aa
/g1p_bb_bb
/g1s_bb_aa
/g1s_bb_bb
/g2_o1o1o1o1
/g2_o1o1o1v1
/g2_o1o1v1v1
/g2_o1v1o1v1
/g2_o1v1v1v1
/g2_v1v1v1v1
/w_bb_aa
/w_bb_bb
 Transferring MO TPDM to AO TPDM
 Transferring g2_o1o1o1o1
 Transferring g2_o1o1o1v1
 Transferring g2_o1o1v1v1
 Transferring g2_o1v1o1v1
 Transferring g2_o1v1v1v1
 Transferring g2_v1v1v1v1
 Adding separable TPDM
 Computing TPDM gradient
 --------------------------------------------------------
 2e gradient
  Atom          X               Y               Z
 --------------------------------------------------------
    1        -30.691051        3.310105       -0.000001  
    2          8.180712      -16.467481        0.000002  
    3         22.582176        7.951316       -0.000002  
    4         -0.071837        5.206061        0.000001  
 --------------------------------------------------------
 --------------------------------------------------------
 Final gradient
  Atom          X               Y               Z
 --------------------------------------------------------
    1        -30.691051        3.310105       -0.000001  
    2          8.180712      -16.467481        0.000002  
    3         22.582176        7.951316       -0.000002  
    4         -0.071837        5.206061        0.000001  
 --------------------------------------------------------
 Analytic gradient from two-electron contribution:   CPU 384.94 s  wall 206.11 s

 Total ccman2 time:   CPU 1281.15 s  wall 546.02 s


 --------------------------------------------------------------

                    Orbital Energies (a.u.)
 --------------------------------------------------------------

 Alpha MOs
 -- Occupied --
*******-180.866-169.672-169.671-169.671 -37.919 -33.108 -33.103
-33.103 -24.292 -24.290 -24.290 -24.286 -24.286 -15.747 -15.698
 -7.236  -5.469  -5.458  -5.458  -2.391  -2.387  -2.387  -2.375
 -2.375  -1.446  -0.956  -0.848  -0.694  -0.642  -0.604  -0.381
 -0.376  -0.371
 -- Virtual --
  0.001   0.050   0.065   0.150   0.165   0.166   0.213   0.225
  0.227   0.242   0.259   0.300   0.334   0.346   0.364   0.527
  0.570   0.587   0.600   0.607   0.654   0.711   0.804   0.883
  0.916   0.942   1.016   1.036   1.124   1.214   1.441   1.462
  1.538   1.555   1.564   1.637   1.923   2.030   2.131   2.165
  2.419   2.628   2.679   2.805   3.039   3.066   3.377   3.429
  4.096   4.242   4.350   4.425   4.493   4.507   4.514   4.560
  4.681   4.747   4.814   5.402   6.534   6.549   6.585  28.905
 29.533  29.544  29.571  29.887  29.892  29.893  29.906  29.978
 36.573  37.153 130.595 130.603 130.630 154.3001912.218
 --------------------------------------------------------------

          Ground-State Mulliken Net Atomic Charges

     Atom                 Charge (a.u.)
  ----------------------------------------
      1 I                    -0.114817
      2 N                     0.071794
      3 N                    -0.190830
      4 H                     0.233853
  ----------------------------------------
  Sum of atomic charges =     0.000000

 -----------------------------------------------------------------
                    Cartesian Multipole Moments
 -----------------------------------------------------------------
    Charge (ESU x 10^10)
                -0.0000
    Dipole Moment (Debye)
         X      -1.0109      Y      -1.8584      Z       0.0000
       Tot       2.1155
    Quadrupole Moments (Debye-Ang)
        XX     -39.9738     XY       3.4970     YY     -39.8412
        XZ      -0.0000     YZ       0.0000     ZZ     -41.0654
    Octopole Moments (Debye-Ang^2)
       XXX      33.9302    XXY      -9.7515    XYY       2.7821
       YYY      -5.2473    XXZ       0.0000    XYZ      -0.0000
       YYZ       0.0000    XZZ       5.2127    YZZ      -0.2845
       ZZZ       0.0000
    Hexadecapole Moments (Debye-Ang^3)
      XXXX    -458.5453   XXXY      14.1716   XXYY     -73.3654
      XYYY      10.2313   YYYY     -72.8042   XXXZ      -0.0000
      XXYZ       0.0000   XYYZ      -0.0000   YYYZ       0.0000
      XXZZ     -77.1729   XYZZ       0.3848   YYZZ     -21.4471
      XZZZ      -0.0000   YZZZ       0.0000   ZZZZ     -54.3785
 -----------------------------------------------------------------
 DrvMan completing analytic gradient of the correlated energy
 Correlated dipole moment
            1
    1  -0.3977099
    2  -0.7311340
    3   0.0000001
 Energy read as -7026.812847522
 Full Analytical Gradient: (in a.u., or Hartree/Bohr)
             1             2             3             4
    1   -0.00000099    0.00068829   -0.00066357   -0.00002373
    2    0.00001939    0.00070105   -0.00072668    0.00000624
    3    0.00000000   -0.00000000    0.00000002   -0.00000002
 Gradient time:  CPU 0.27 s  wall 2.00 s
 ----------------------------------------------------------------
             Standard Nuclear Orientation (Angstroms)
    I     Atom           X                Y                Z
 ----------------------------------------------------------------
    1      I       0.5853231515    -0.0184320577    -0.0000000000
    2      N      -1.6604564133     0.6011239325     0.0000000000
    3      N      -2.4670438546    -0.2815500848    -0.0000000000
    4      H      -2.1366251516    -1.2601178750    -0.0000000000
 ----------------------------------------------------------------
 Nuclear Repulsion Energy =   184.9273843703 hartrees
 There are       34 alpha and       34 beta electrons

                       Distance Matrix (Angstroms)
             I (  1)   N (  2)   N (  3)
   N (  2)  2.329673
   N (  3)  3.063687  1.195699
   H (  4)  2.991786  1.921187  1.032846

 Requested basis set is 6-311++G(d,p)
 There are 41 shells and 113 basis functions
 A cutoff of  1.0D-14 yielded    807 shell pairs
 There are      6327 function pairs (      7164 Cartesian)
 Smallest overlap matrix eigenvalue = 2.54E-04
 Guess MOs from SCF MO coefficient file

 -----------------------------------------------------------------------
  General SCF calculation program by
  Eric Jon Sundstrom, Paul Horn, Yuezhi Mao, Dmitri Zuev, Alec White,
  David Stuck, Shaama M.S., Shane Yost, Joonho Lee, David Small,
  Daniel Levine, Susi Lehtola, Hugh Burton, Evgeny Epifanovsky
 -----------------------------------------------------------------------
 Hartree-Fock
 using 4 threads for integral computing
 -------------------------------------------------------
 OpenMP Integral computing Module                
 Release: version 2.0, May 2017, Q-Chem Inc. Pleasanton 
 -------------------------------------------------------
 A restricted SCF calculation will be
 performed using DIIS
 SCF converges when DIIS error is below 1.0e-08
 ---------------------------------------
  Cycle       Energy         DIIS error
 ---------------------------------------
    1   -7026.2353777729      4.34e-05  
    2   -7026.2353812401      1.09e-05  
    3   -7026.2353817203      5.66e-06  
    4   -7026.2353818264      2.32e-06  
    5   -7026.2353818646      1.24e-06  
    6   -7026.2353818743      6.19e-07  
    7   -7026.2353818766      1.72e-07  
    8   -7026.2353818767      1.08e-07  
    9   -7026.2353818767      2.15e-08  
   10   -7026.2353818767      5.83e-09  Convergence criterion met
 ---------------------------------------
 SCF time:   CPU 5.43s  wall 4.00s 
 SCF   energy in the final basis set =    -7026.2353818767
 Total energy in the final basis set =    -7026.2353818767


 ------------------------------------------------------------------------------

   CCMAN2: suite of methods based on coupled cluster
           and equation of motion theories.

   Components:
   * libvmm-1.3-trunk
     by Evgeny Epifanovsky, Ilya Kaliman.
   * libtensor-2.5-trunk
     by Evgeny Epifanovsky, Michael Wormit, Dmitry Zuev, Sam Manzer, 
        Ilya Kaliman.
   * libcc-2.5-trunk
     by Evgeny Epifanovsky, Arik Landau, Tomasz Kus, Kirill Khistyaev, 
        Dmitry Zuev, Prashant Manohar, Xintian Feng, Anna Krylov, 
        Matthew Goldey, Alec White, Thomas Jagau, Kaushik Nanda, 
        Anastasia Gunina, Alexander Kunitsa, Joonho Lee.

   CCMAN original authors:
   Anna I. Krylov, C. David Sherrill, Steven R. Gwaltney,
   Edward F. C. Byrd (2000)
   Sergey V. Levchenko, Lyudmila V. Slipchenko, Tao Wang,
   Ana-Maria C. Cristian (2003)
   Piotr A. Pieniazek, C. Melania Oana, Evgeny Epifanovsky (2007)
   Prashant Manohar (2009)

 ------------------------------------------------------------------------------


 Allocating and initializing 3808MB of RAM...
 Calculation will run on 4 cores.


 Alpha MOs, Restricted
 -- Occupied --                  
******* -180.87 -169.67 -169.67 -169.67  -37.92  -33.11  -33.10
  1 A     2 A     3 A     4 A     5 A     6 A     7 A     8 A                  
-33.103 -24.291 -24.290 -24.290 -24.286 -24.286 -15.747 -15.698
  9 A    10 A    11 A    12 A    13 A    14 A    15 A    16 A                  
 -7.235  -5.468  -5.458  -5.458  -2.391  -2.387  -2.386  -2.374
 17 A    18 A    19 A    20 A    21 A    22 A    23 A    24 A                  
 -2.374  -1.447  -0.956  -0.848  -0.694  -0.643  -0.604  -0.381
 25 A    26 A    27 A    28 A    29 A    30 A    31 A    32 A                  
 -0.376  -0.370
 33 A    34 A                                                                  
 -- Virtual --                   
  0.001   0.050   0.065   0.150   0.165   0.166   0.213   0.225
 35 A    36 A    37 A    38 A    39 A    40 A    41 A    42 A                  
  0.227   0.242   0.259   0.299   0.334   0.346   0.364   0.527
 43 A    44 A    45 A    46 A    47 A    48 A    49 A    50 A                  
  0.571   0.587   0.600   0.607   0.654   0.711   0.804   0.882
 51 A    52 A    53 A    54 A    55 A    56 A    57 A    58 A                  
  0.916   0.941   1.016   1.036   1.124   1.214   1.441   1.462
 59 A    60 A    61 A    62 A    63 A    64 A    65 A    66 A                  
  1.538   1.556   1.564   1.638   1.923   2.029   2.130   2.165
 67 A    68 A    69 A    70 A    71 A    72 A    73 A    74 A                  
  2.418   2.628   2.680   2.805   3.039   3.067   3.379   3.430
 75 A    76 A    77 A    78 A    79 A    80 A    81 A    82 A                  
  4.096   4.243   4.351   4.425   4.493   4.507   4.515   4.560
 83 A    84 A    85 A    86 A    87 A    88 A    89 A    90 A                  
  4.680   4.748   4.814   5.400   6.535   6.549   6.586  28.905
 91 A    92 A    93 A    94 A    95 A    96 A    97 A    98 A                  
 29.533  29.545  29.571  29.887  29.893  29.893  29.906  29.978
 99 A   100 A   101 A   102 A   103 A   104 A   105 A   106 A                  
 36.572  37.158 130.595 130.604 130.630 154.3001912.218
107 A   108 A   109 A   110 A   111 A   112 A   113 A                          

 Beta MOs, Restricted
 -- Occupied --                  
******* -180.87 -169.67 -169.67 -169.67  -37.92  -33.11  -33.10
  1 A     2 A     3 A     4 A     5 A     6 A     7 A     8 A                  
-33.103 -24.291 -24.290 -24.290 -24.286 -24.286 -15.747 -15.698
  9 A    10 A    11 A    12 A    13 A    14 A    15 A    16 A                  
 -7.235  -5.468  -5.458  -5.458  -2.391  -2.387  -2.386  -2.374
 17 A    18 A    19 A    20 A    21 A    22 A    23 A    24 A                  
 -2.374  -1.447  -0.956  -0.848  -0.694  -0.643  -0.604  -0.381
 25 A    26 A    27 A    28 A    29 A    30 A    31 A    32 A                  
 -0.376  -0.370
 33 A    34 A                                                                  
 -- Virtual --                   
  0.001   0.050   0.065   0.150   0.165   0.166   0.213   0.225
 35 A    36 A    37 A    38 A    39 A    40 A    41 A    42 A                  
  0.227   0.242   0.259   0.299   0.334   0.346   0.364   0.527
 43 A    44 A    45 A    46 A    47 A    48 A    49 A    50 A                  
  0.571   0.587   0.600   0.607   0.654   0.711   0.804   0.882
 51 A    52 A    53 A    54 A    55 A    56 A    57 A    58 A                  
  0.916   0.941   1.016   1.036   1.124   1.214   1.441   1.462
 59 A    60 A    61 A    62 A    63 A    64 A    65 A    66 A                  
  1.538   1.556   1.564   1.638   1.923   2.029   2.130   2.165
 67 A    68 A    69 A    70 A    71 A    72 A    73 A    74 A                  
  2.418   2.628   2.680   2.805   3.039   3.067   3.379   3.430
 75 A    76 A    77 A    78 A    79 A    80 A    81 A    82 A                  
  4.096   4.243   4.351   4.425   4.493   4.507   4.515   4.560
 83 A    84 A    85 A    86 A    87 A    88 A    89 A    90 A                  
  4.680   4.748   4.814   5.400   6.535   6.549   6.586  28.905
 91 A    92 A    93 A    94 A    95 A    96 A    97 A    98 A                  
 29.533  29.545  29.571  29.887  29.893  29.893  29.906  29.978
 99 A   100 A   101 A   102 A   103 A   104 A   105 A   106 A                  
 36.572  37.158 130.595 130.604 130.630 154.3001912.218
107 A   108 A   109 A   110 A   111 A   112 A   113 A                          

 Occupation and symmetry of molecular orbitals

 Point group: C1 (1 irreducible representation).

                           A     All 
 -------------------------------------
 All molecular orbitals:
  - Alpha                  113   113 
  - Beta                   113   113 
 -------------------------------------
 Alpha orbitals:
  - Frozen occupied        20    20  
  - Active occupied        14    14  
  - Active virtual         79    79  
  - Frozen virtual         0     0   
 -------------------------------------
 Beta orbitals:
  - Frozen occupied        20    20  
  - Active occupied        14    14  
  - Active virtual         79    79  
  - Frozen virtual         0     0   
 -------------------------------------

 Import integrals:   CPU 0.00 s  wall 0.00 s

 Import integrals:   CPU 27.93 s  wall 21.14 s

 MP2 amplitudes:   CPU 0.07 s  wall 0.28 s

Running a double precision version
           CCSD T amplitudes will be solved using DIIS.

           Start     Size      MaxIter   EConv     TConv     
           3         7         100       1.00e-07  1.00e-05  
 ------------------------------------------------------------------------------
           Energy (a.u.)   Ediff      Tdiff       Comment
 ------------------------------------------------------------------------------
         -7026.80651707                           
     1   -7026.78850631   1.80e-02   7.22e-01     
     2   -7026.81080210   2.23e-02   9.57e-02     
     3   -7026.80917894   1.62e-03   4.90e-02     
     4   -7026.81176164   2.58e-03   1.53e-02     Switched to DIIS steps.
     5   -7026.81275459   9.93e-04   1.39e-02     
     6   -7026.81282337   6.88e-05   2.75e-03     
     7   -7026.81283244   9.07e-06   1.36e-03     
     8   -7026.81284093   8.50e-06   6.53e-04     
     9   -7026.81284813   7.20e-06   5.68e-04     
    10   -7026.81284731   8.21e-07   1.42e-04     
    11   -7026.81284787   5.64e-07   6.59e-05     
    12   -7026.81284777   1.01e-07   5.01e-05     
    13   -7026.81284794   1.66e-07   1.62e-05     
    14   -7026.81284782   1.12e-07   1.09e-05     
    15   -7026.81284769   1.30e-07   5.22e-06     
    16   -7026.81284765   4.15e-08   2.10e-06     
 ------------------------------------------------------------------------------
         -7026.81284765                           CCSD T converged.

End of double precision
 SCF energy                 = -7026.23538188
 MP2 energy                 = -7026.80651707
 CCSD correlation energy     =    -0.57746578
 CCSD total energy           = -7026.81284765

 CCSD  T1^2 = 0.0142  T2^2 = 0.2306  Leading amplitudes:

 Amplitude    Orbitals with energies
 -0.0313       30 (A) A                  ->    35 (A) A                   
              -0.6430                          0.0012                     
 -0.0313       30 (A) B                  ->    35 (A) B                   
              -0.6430                          0.0012                     
 -0.0279       29 (A) A                  ->    35 (A) A                   
              -0.6939                          0.0012                     
 -0.0279       29 (A) B                  ->    35 (A) B                   
              -0.6939                          0.0012                     

 Amplitude    Orbitals with energies
 -0.1194       34 (A) A      34 (A) B    ->    35 (A) A      35 (A) B     
              -0.3704       -0.3704            0.0012        0.0012       
  0.1194       34 (A) A      34 (A) B    ->    35 (A) B      35 (A) A     
              -0.3704       -0.3704            0.0012        0.0012       
  0.1194       34 (A) B      34 (A) A    ->    35 (A) A      35 (A) B     
              -0.3704       -0.3704            0.0012        0.0012       
 -0.1194       34 (A) B      34 (A) A    ->    35 (A) B      35 (A) A     
              -0.3704       -0.3704            0.0012        0.0012       
 -0.1050       31 (A) A      31 (A) B    ->    37 (A) A      37 (A) B     
              -0.6045       -0.6045            0.0654        0.0654       
  0.1050       31 (A) A      31 (A) B    ->    37 (A) B      37 (A) A     
              -0.6045       -0.6045            0.0654        0.0654       
  0.1050       31 (A) B      31 (A) A    ->    37 (A) A      37 (A) B     
              -0.6045       -0.6045            0.0654        0.0654       
 -0.1050       31 (A) B      31 (A) A    ->    37 (A) B      37 (A) A     
              -0.6045       -0.6045            0.0654        0.0654       

 Computing CCSD intemediates for later calculations in double precision
 Finished.

Running a double precision version
           CCSD Lambda amplitudes will be solved using DIIS.
           Start     Size      MaxIter   EConv     LConv     
           3         7         100       1.00e-07  1.00e-05  
 ------------------------------------------------------------------------------
            Enorm      Ldiff       Comment
 ------------------------------------------------------------------------------
     1     6.05e-02   4.63e-02     
     2     1.49e-02   3.99e-03     
     3     6.40e-03   2.39e-03     
     4     4.04e-03   1.19e-03     Switched to DIIS steps.
     5     1.67e-03   8.80e-04     
     6     1.06e-03   3.10e-04     
     7     4.50e-04   1.11e-04     
     8     2.19e-04   3.39e-06     
     9     7.18e-05   1.26e-05     
    10     4.20e-05   1.93e-06     
    11     2.38e-05   9.13e-07     
    12     1.20e-05   1.82e-06     
    13     5.33e-06   5.24e-07     
    14     2.25e-06   4.44e-07     
    15     1.26e-06   1.05e-07     
    16     6.46e-07   4.56e-08     
    17     4.38e-07   3.64e-08     
    18     2.25e-07   2.71e-08     
    19     1.15e-07   7.52e-09     
    20     6.49e-08   2.71e-09     
 ------------------------------------------------------------------------------
                                   CCSD Lambda converged.

 Computing density matrices in double precision...
           Orbital response amplitudes will be solved using DIIS.
           Start     Size      MaxIter   EConv     LConv     
           3         7         100       1.00e-06  1.00e-06  
 ------------------------------------------------------------------------------
            Enorm      Ldiff       Comment
 ------------------------------------------------------------------------------
     1     9.39e-02   3.66e-03     
     2     1.55e-01   5.04e-02     
     3     3.07e-01   9.47e-02     
     4     1.28e-02   1.73e-01     Switched to DIIS steps.
     5     2.05e-03   1.84e-03     
     6     1.57e-03   6.78e-04     
     7     8.06e-04   2.42e-04     
     8     2.50e-04   1.09e-04     
     9     3.95e-05   2.72e-05     
    10     2.19e-05   2.01e-06     
    11     7.20e-06   3.78e-06     
    12     1.35e-06   1.39e-07     
    13     3.80e-07   9.35e-08     
 ------------------------------------------------------------------------------
                                   Orbital response converged.

 Computing density matrices... Done.
 CCSD calculation:   CPU 862.53 s  wall 307.97 s

Current path: /canmo/ccsd/grad/
/g1_bb_aa
/g1_bb_bb
/g1_o1o1
/g1_o1o2
/g1_o1v1
/g1_o2v1
/g1_v1v1
/g1p_bb_aa
/g1p_bb_bb
/g1s_bb_aa
/g1s_bb_bb
/g2_o1o1o1o1
/g2_o1o1o1v1
/g2_o1o1v1v1
/g2_o1v1o1v1
/g2_o1v1v1v1
/g2_v1v1v1v1
/w_bb_aa
/w_bb_bb
 Transferring MO TPDM to AO TPDM
 Transferring g2_o1o1o1o1
 Transferring g2_o1o1o1v1
 Transferring g2_o1o1v1v1
 Transferring g2_o1v1o1v1
 Transferring g2_o1v1v1v1
 Transferring g2_v1v1v1v1
 Adding separable TPDM
 Computing TPDM gradient
 --------------------------------------------------------
 2e gradient
  Atom          X               Y               Z
 --------------------------------------------------------
    1        -30.660057        3.299517       -0.000000  
    2          8.152754      -16.483619        0.000000  
    3         22.582811        7.975786       -0.000000  
    4         -0.075508        5.208317        0.000000  
 --------------------------------------------------------
 --------------------------------------------------------
 Final gradient
  Atom          X               Y               Z
 --------------------------------------------------------
    1        -30.660057        3.299517       -0.000000  
    2          8.152754      -16.483619        0.000000  
    3         22.582811        7.975786       -0.000000  
    4         -0.075508        5.208317        0.000000  
 --------------------------------------------------------
 Analytic gradient from two-electron contribution:   CPU 387.07 s  wall 210.51 s

 Total ccman2 time:   CPU 1281.29 s  wall 549.03 s


 --------------------------------------------------------------

                    Orbital Energies (a.u.)
 --------------------------------------------------------------

 Alpha MOs
 -- Occupied --
*******-180.865-169.672-169.671-169.671 -37.919 -33.107 -33.103
-33.103 -24.291 -24.290 -24.290 -24.286 -24.286 -15.747 -15.698
 -7.235  -5.468  -5.458  -5.458  -2.391  -2.387  -2.386  -2.374
 -2.374  -1.447  -0.956  -0.848  -0.694  -0.643  -0.604  -0.381
 -0.376  -0.370
 -- Virtual --
  0.001   0.050   0.065   0.150   0.165   0.166   0.213   0.225
  0.227   0.242   0.259   0.299   0.334   0.346   0.364   0.527
  0.571   0.587   0.600   0.607   0.654   0.711   0.804   0.882
  0.916   0.941   1.016   1.036   1.124   1.214   1.441   1.462
  1.538   1.556   1.564   1.638   1.923   2.029   2.130   2.165
  2.418   2.628   2.680   2.805   3.039   3.067   3.379   3.430
  4.096   4.243   4.351   4.425   4.493   4.507   4.515   4.560
  4.680   4.748   4.814   5.400   6.535   6.549   6.586  28.905
 29.533  29.545  29.571  29.887  29.893  29.893  29.906  29.978
 36.572  37.158 130.595 130.604 130.630 154.3001912.218
 --------------------------------------------------------------

          Ground-State Mulliken Net Atomic Charges

     Atom                 Charge (a.u.)
  ----------------------------------------
      1 I                    -0.116460
      2 N                     0.072294
      3 N                    -0.190185
      4 H                     0.234351
  ----------------------------------------
  Sum of atomic charges =     0.000000

 -----------------------------------------------------------------
                    Cartesian Multipole Moments
 -----------------------------------------------------------------
    Charge (ESU x 10^10)
                 0.0000
    Dipole Moment (Debye)
         X      -1.0323      Y      -1.8582      Z       0.0000
       Tot       2.1257
    Quadrupole Moments (Debye-Ang)
        XX     -39.9389     XY       3.4966     YY     -39.8373
        XZ      -0.0000     YZ       0.0000     ZZ     -41.0681
    Octopole Moments (Debye-Ang^2)
       XXX      33.8003    XXY      -9.7525    XYY       2.7719
       YYY      -5.2466    XXZ       0.0000    XYZ      -0.0000
       YYZ       0.0000    XZZ       5.2065    YZZ      -0.2834
       ZZZ       0.0000
    Hexadecapole Moments (Debye-Ang^3)
      XXXX    -458.4016   XXXY      14.1874   XXYY     -73.3699
      XYYY      10.2527   YYYY     -72.8003   XXXZ      -0.0000
      XXYZ       0.0000   XYYZ      -0.0000   YYYZ       0.0000
      XXZZ     -77.1855   XYZZ       0.3888   YYZZ     -21.4508
      XZZZ      -0.0000   YZZZ       0.0000   ZZZZ     -54.3973
 -----------------------------------------------------------------
 DrvMan completing analytic gradient of the correlated energy
 Correlated dipole moment
            1
    1  -0.4061527
    2  -0.7310787
    3   0.0000000
 Energy read as -7026.812847652
 Full Analytical Gradient: (in a.u., or Hartree/Bohr)
             1             2             3             4
    1    0.00000580   -0.00061878    0.00060534    0.00000764
    2   -0.00003564   -0.00056423    0.00057174    0.00002813
    3   -0.00000000   -0.00000000    0.00000000   -0.00000000
 Gradient time:  CPU 0.24 s  wall 1.95 s
 ----------------------------------------------------------------
             Standard Nuclear Orientation (Angstroms)
    I     Atom           X                Y                Z
 ----------------------------------------------------------------
    1      I       0.5853231515    -0.0184320577    -0.0000000000
    2      N      -1.6594564133     0.6021239325     0.0000000000
    3      N      -2.4670438546    -0.2815500848    -0.0000000000
    4      H      -2.1366251516    -1.2601178750    -0.0000000000
 ----------------------------------------------------------------
 Nuclear Repulsion Energy =   184.9258176358 hartrees
 There are       34 alpha and       34 beta electrons

                       Distance Matrix (Angstroms)
             I (  1)   N (  2)   N (  3)
   N (  2)  2.328975
   N (  3)  3.063687  1.197112
   H (  4)  2.991786  1.922403  1.032846

 Requested basis set is 6-311++G(d,p)
 There are 41 shells and 113 basis functions
 A cutoff of  1.0D-14 yielded    807 shell pairs
 There are      6327 function pairs (      7164 Cartesian)
 Smallest overlap matrix eigenvalue = 2.56E-04
 Guess MOs from SCF MO coefficient file

 -----------------------------------------------------------------------
  General SCF calculation program by
  Eric Jon Sundstrom, Paul Horn, Yuezhi Mao, Dmitri Zuev, Alec White,
  David Stuck, Shaama M.S., Shane Yost, Joonho Lee, David Small,
  Daniel Levine, Susi Lehtola, Hugh Burton, Evgeny Epifanovsky
 -----------------------------------------------------------------------
 Hartree-Fock
 using 4 threads for integral computing
 -------------------------------------------------------
 OpenMP Integral computing Module                
 Release: version 2.0, May 2017, Q-Chem Inc. Pleasanton 
 -------------------------------------------------------
 A restricted SCF calculation will be
 performed using DIIS
 SCF converges when DIIS error is below 1.0e-08
 ---------------------------------------
  Cycle       Energy         DIIS error
 ---------------------------------------
    1   -7026.2352277567      3.63e-05  
    2   -7026.2352297550      9.13e-06  
    3   -7026.2352300269      5.67e-06  
    4   -7026.2352301087      1.88e-06  
    5   -7026.2352301346      1.36e-06  
    6   -7026.2352301418      5.21e-07  
    7   -7026.2352301436      2.26e-07  
    8   -7026.2352301437      5.12e-08  
    9   -7026.2352301437      1.93e-08  
   10   -7026.2352301437      3.91e-09  Convergence criterion met
 ---------------------------------------
 SCF time:   CPU 5.45s  wall 4.00s 
 SCF   energy in the final basis set =    -7026.2352301437
 Total energy in the final basis set =    -7026.2352301437


 ------------------------------------------------------------------------------

   CCMAN2: suite of methods based on coupled cluster
           and equation of motion theories.

   Components:
   * libvmm-1.3-trunk
     by Evgeny Epifanovsky, Ilya Kaliman.
   * libtensor-2.5-trunk
     by Evgeny Epifanovsky, Michael Wormit, Dmitry Zuev, Sam Manzer, 
        Ilya Kaliman.
   * libcc-2.5-trunk
     by Evgeny Epifanovsky, Arik Landau, Tomasz Kus, Kirill Khistyaev, 
        Dmitry Zuev, Prashant Manohar, Xintian Feng, Anna Krylov, 
        Matthew Goldey, Alec White, Thomas Jagau, Kaushik Nanda, 
        Anastasia Gunina, Alexander Kunitsa, Joonho Lee.

   CCMAN original authors:
   Anna I. Krylov, C. David Sherrill, Steven R. Gwaltney,
   Edward F. C. Byrd (2000)
   Sergey V. Levchenko, Lyudmila V. Slipchenko, Tao Wang,
   Ana-Maria C. Cristian (2003)
   Piotr A. Pieniazek, C. Melania Oana, Evgeny Epifanovsky (2007)
   Prashant Manohar (2009)

 ------------------------------------------------------------------------------


 Allocating and initializing 3808MB of RAM...
 Calculation will run on 4 cores.


 Alpha MOs, Restricted
 -- Occupied --                  
******* -180.87 -169.67 -169.67 -169.67  -37.92  -33.11  -33.10
  1 A     2 A     3 A     4 A     5 A     6 A     7 A     8 A                  
-33.103 -24.292 -24.290 -24.290 -24.286 -24.286 -15.747 -15.698
  9 A    10 A    11 A    12 A    13 A    14 A    15 A    16 A                  
 -7.236  -5.469  -5.458  -5.458  -2.391  -2.387  -2.387  -2.375
 17 A    18 A    19 A    20 A    21 A    22 A    23 A    24 A                  
 -2.375  -1.446  -0.956  -0.848  -0.694  -0.642  -0.604  -0.381
 25 A    26 A    27 A    28 A    29 A    30 A    31 A    32 A                  
 -0.376  -0.371
 33 A    34 A                                                                  
 -- Virtual --                   
  0.001   0.050   0.065   0.150   0.165   0.166   0.213   0.225
 35 A    36 A    37 A    38 A    39 A    40 A    41 A    42 A                  
  0.227   0.242   0.259   0.300   0.334   0.346   0.364   0.527
 43 A    44 A    45 A    46 A    47 A    48 A    49 A    50 A                  
  0.570   0.587   0.600   0.607   0.654   0.711   0.804   0.883
 51 A    52 A    53 A    54 A    55 A    56 A    57 A    58 A                  
  0.916   0.942   1.016   1.035   1.124   1.214   1.441   1.462
 59 A    60 A    61 A    62 A    63 A    64 A    65 A    66 A                  
  1.538   1.555   1.564   1.638   1.923   2.029   2.131   2.165
 67 A    68 A    69 A    70 A    71 A    72 A    73 A    74 A                  
  2.418   2.627   2.679   2.804   3.039   3.066   3.377   3.429
 75 A    76 A    77 A    78 A    79 A    80 A    81 A    82 A                  
  4.096   4.242   4.350   4.424   4.493   4.507   4.514   4.560
 83 A    84 A    85 A    86 A    87 A    88 A    89 A    90 A                  
  4.680   4.747   4.814   5.402   6.534   6.549   6.585  28.904
 91 A    92 A    93 A    94 A    95 A    96 A    97 A    98 A                  
 29.533  29.545  29.571  29.887  29.892  29.893  29.906  29.978
 99 A   100 A   101 A   102 A   103 A   104 A   105 A   106 A                  
 36.573  37.152 130.595 130.603 130.630 154.3001912.218
107 A   108 A   109 A   110 A   111 A   112 A   113 A                          

 Beta MOs, Restricted
 -- Occupied --                  
******* -180.87 -169.67 -169.67 -169.67  -37.92  -33.11  -33.10
  1 A     2 A     3 A     4 A     5 A     6 A     7 A     8 A                  
-33.103 -24.292 -24.290 -24.290 -24.286 -24.286 -15.747 -15.698
  9 A    10 A    11 A    12 A    13 A    14 A    15 A    16 A                  
 -7.236  -5.469  -5.458  -5.458  -2.391  -2.387  -2.387  -2.375
 17 A    18 A    19 A    20 A    21 A    22 A    23 A    24 A                  
 -2.375  -1.446  -0.956  -0.848  -0.694  -0.642  -0.604  -0.381
 25 A    26 A    27 A    28 A    29 A    30 A    31 A    32 A                  
 -0.376  -0.371
 33 A    34 A                                                                  
 -- Virtual --                   
  0.001   0.050   0.065   0.150   0.165   0.166   0.213   0.225
 35 A    36 A    37 A    38 A    39 A    40 A    41 A    42 A                  
  0.227   0.242   0.259   0.300   0.334   0.346   0.364   0.527
 43 A    44 A    45 A    46 A    47 A    48 A    49 A    50 A                  
  0.570   0.587   0.600   0.607   0.654   0.711   0.804   0.883
 51 A    52 A    53 A    54 A    55 A    56 A    57 A    58 A                  
  0.916   0.942   1.016   1.035   1.124   1.214   1.441   1.462
 59 A    60 A    61 A    62 A    63 A    64 A    65 A    66 A                  
  1.538   1.555   1.564   1.638   1.923   2.029   2.131   2.165
 67 A    68 A    69 A    70 A    71 A    72 A    73 A    74 A                  
  2.418   2.627   2.679   2.804   3.039   3.066   3.377   3.429
 75 A    76 A    77 A    78 A    79 A    80 A    81 A    82 A                  
  4.096   4.242   4.350   4.424   4.493   4.507   4.514   4.560
 83 A    84 A    85 A    86 A    87 A    88 A    89 A    90 A                  
  4.680   4.747   4.814   5.402   6.534   6.549   6.585  28.904
 91 A    92 A    93 A    94 A    95 A    96 A    97 A    98 A                  
 29.533  29.545  29.571  29.887  29.892  29.893  29.906  29.978
 99 A   100 A   101 A   102 A   103 A   104 A   105 A   106 A                  
 36.573  37.152 130.595 130.603 130.630 154.3001912.218
107 A   108 A   109 A   110 A   111 A   112 A   113 A                          

 Occupation and symmetry of molecular orbitals

 Point group: C1 (1 irreducible representation).

                           A     All 
 -------------------------------------
 All molecular orbitals:
  - Alpha                  113   113 
  - Beta                   113   113 
 -------------------------------------
 Alpha orbitals:
  - Frozen occupied        20    20  
  - Active occupied        14    14  
  - Active virtual         79    79  
  - Frozen virtual         0     0   
 -------------------------------------
 Beta orbitals:
  - Frozen occupied        20    20  
  - Active occupied        14    14  
  - Active virtual         79    79  
  - Frozen virtual         0     0   
 -------------------------------------

 Import integrals:   CPU 0.00 s  wall 0.00 s

 Import integrals:   CPU 28.55 s  wall 37.61 s

 MP2 amplitudes:   CPU 0.07 s  wall 0.35 s

Running a double precision version
           CCSD T amplitudes will be solved using DIIS.

           Start     Size      MaxIter   EConv     TConv     
           3         7         100       1.00e-07  1.00e-05  
 ------------------------------------------------------------------------------
           Energy (a.u.)   Ediff      Tdiff       Comment
 ------------------------------------------------------------------------------
         -7026.80652427                           
     1   -7026.78846176   1.81e-02   7.22e-01     
     2   -7026.81079998   2.23e-02   9.58e-02     
     3   -7026.80916833   1.63e-03   4.91e-02     
     4   -7026.81175698   2.59e-03   1.53e-02     Switched to DIIS steps.
     5   -7026.81275318   9.96e-04   1.39e-02     
     6   -7026.81282237   6.92e-05   2.76e-03     
     7   -7026.81283166   9.29e-06   1.37e-03     
     8   -7026.81284027   8.61e-06   6.56e-04     
     9   -7026.81284751   7.24e-06   5.69e-04     
    10   -7026.81284668   8.35e-07   1.42e-04     
    11   -7026.81284724   5.60e-07   6.57e-05     
    12   -7026.81284713   1.05e-07   5.00e-05     
    13   -7026.81284730   1.67e-07   1.63e-05     
    14   -7026.81284719   1.11e-07   1.09e-05     
    15   -7026.81284706   1.31e-07   5.24e-06     
    16   -7026.81284702   4.20e-08   2.10e-06     
 ------------------------------------------------------------------------------
         -7026.81284702                           CCSD T converged.

End of double precision
 SCF energy                 = -7026.23523014
 MP2 energy                 = -7026.80652427
 CCSD correlation energy     =    -0.57761687
 CCSD total energy           = -7026.81284702

 CCSD  T1^2 = 0.0142  T2^2 = 0.2307  Leading amplitudes:

 Amplitude    Orbitals with energies
 -0.0313       30 (A) A                  ->    35 (A) A                   
              -0.6424                          0.0012                     
 -0.0313       30 (A) B                  ->    35 (A) B                   
              -0.6424                          0.0012                     
 -0.0279       29 (A) A                  ->    35 (A) A                   
              -0.6936                          0.0012                     
 -0.0279       29 (A) B                  ->    35 (A) B                   
              -0.6936                          0.0012                     

 Amplitude    Orbitals with energies
 -0.1186       34 (A) A      34 (A) B    ->    35 (A) A      35 (A) B     
              -0.3708       -0.3708            0.0012        0.0012       
  0.1186       34 (A) A      34 (A) B    ->    35 (A) B      35 (A) A     
              -0.3708       -0.3708            0.0012        0.0012       
  0.1186       34 (A) B      34 (A) A    ->    35 (A) A      35 (A) B     
              -0.3708       -0.3708            0.0012        0.0012       
 -0.1186       34 (A) B      34 (A) A    ->    35 (A) B      35 (A) A     
              -0.3708       -0.3708            0.0012        0.0012       
 -0.1054       31 (A) A      31 (A) B    ->    37 (A) A      37 (A) B     
              -0.6037       -0.6037            0.0652        0.0652       
  0.1054       31 (A) A      31 (A) B    ->    37 (A) B      37 (A) A     
              -0.6037       -0.6037            0.0652        0.0652       
  0.1054       31 (A) B      31 (A) A    ->    37 (A) A      37 (A) B     
              -0.6037       -0.6037            0.0652        0.0652       
 -0.1054       31 (A) B      31 (A) A    ->    37 (A) B      37 (A) A     
              -0.6037       -0.6037            0.0652        0.0652       

 Computing CCSD intemediates for later calculations in double precision
 Finished.

Running a double precision version
           CCSD Lambda amplitudes will be solved using DIIS.
           Start     Size      MaxIter   EConv     LConv     
           3         7         100       1.00e-07  1.00e-05  
 ------------------------------------------------------------------------------
            Enorm      Ldiff       Comment
 ------------------------------------------------------------------------------
     1     6.05e-02   4.63e-02     
     2     1.49e-02   3.99e-03     
     3     6.41e-03   2.39e-03     
     4     4.05e-03   1.19e-03     Switched to DIIS steps.
     5     1.67e-03   8.83e-04     
     6     1.06e-03   3.11e-04     
     7     4.50e-04   1.12e-04     
     8     2.19e-04   3.35e-06     
     9     7.17e-05   1.26e-05     
    10     4.20e-05   1.95e-06     
    11     2.38e-05   8.96e-07     
    12     1.20e-05   1.81e-06     
    13     5.33e-06   5.22e-07     
    14     2.25e-06   4.42e-07     
    15     1.26e-06   1.07e-07     
    16     6.49e-07   4.64e-08     
    17     4.41e-07   3.70e-08     
    18     2.26e-07   2.76e-08     
    19     1.16e-07   7.61e-09     
    20     6.53e-08   2.72e-09     
 ------------------------------------------------------------------------------
                                   CCSD Lambda converged.

 Computing density matrices in double precision...
           Orbital response amplitudes will be solved using DIIS.
           Start     Size      MaxIter   EConv     LConv     
           3         7         100       1.00e-06  1.00e-06  
 ------------------------------------------------------------------------------
            Enorm      Ldiff       Comment
 ------------------------------------------------------------------------------
     1     9.40e-02   3.64e-03     
     2     1.55e-01   5.06e-02     
     3     3.07e-01   9.51e-02     
     4     1.28e-02   1.74e-01     Switched to DIIS steps.
     5     2.01e-03   1.82e-03     
     6     1.54e-03   6.60e-04     
     7     8.07e-04   2.38e-04     
     8     2.49e-04   1.11e-04     
     9     3.99e-05   2.76e-05     
    10     2.21e-05   2.06e-06     
    11     7.29e-06   3.81e-06     
    12     1.36e-06   1.31e-07     
    13     3.82e-07   9.31e-08     
 ------------------------------------------------------------------------------
                                   Orbital response converged.

 Computing density matrices... Done.
 CCSD calculation:   CPU 863.02 s  wall 332.34 s

Current path: /canmo/ccsd/grad/
/g1_bb_aa
/g1_bb_bb
/g1_o1o1
/g1_o1o2
/g1_o1v1
/g1_o2v1
/g1_v1v1
/g1p_bb_aa
/g1p_bb_bb
/g1s_bb_aa
/g1s_bb_bb
/g2_o1o1o1o1
/g2_o1o1o1v1
/g2_o1o1v1v1
/g2_o1v1o1v1
/g2_o1v1v1v1
/g2_v1v1v1v1
/w_bb_aa
/w_bb_bb
 Transferring MO TPDM to AO TPDM
 Transferring g2_o1o1o1o1
 Transferring g2_o1o1o1v1
 Transferring g2_o1o1v1v1
 Transferring g2_o1v1o1v1
 Transferring g2_o1v1v1v1
 Transferring g2_v1v1v1v1
 Adding separable TPDM
 Computing TPDM gradient
 --------------------------------------------------------
 2e gradient
  Atom          X               Y               Z
 --------------------------------------------------------
    1        -30.673615        3.314691       -0.000000  
    2          8.178408      -16.484745        0.000000  
    3         22.566773        7.962109       -0.000000  
    4         -0.071567        5.207945        0.000000  
 --------------------------------------------------------
 --------------------------------------------------------
 Final gradient
  Atom          X               Y               Z
 --------------------------------------------------------
    1        -30.673615        3.314691       -0.000000  
    2          8.178408      -16.484745        0.000000  
    3         22.566773        7.962109       -0.000000  
    4         -0.071567        5.207945        0.000000  
 --------------------------------------------------------
 Analytic gradient from two-electron contribution:   CPU 387.09 s  wall 193.84 s

 Total ccman2 time:   CPU 1281.96 s  wall 571.43 s


 --------------------------------------------------------------

                    Orbital Energies (a.u.)
 --------------------------------------------------------------

 Alpha MOs
 -- Occupied --
*******-180.866-169.672-169.671-169.671 -37.919 -33.108 -33.103
-33.103 -24.292 -24.290 -24.290 -24.286 -24.286 -15.747 -15.698
 -7.236  -5.469  -5.458  -5.458  -2.391  -2.387  -2.387  -2.375
 -2.375  -1.446  -0.956  -0.848  -0.694  -0.642  -0.604  -0.381
 -0.376  -0.371
 -- Virtual --
  0.001   0.050   0.065   0.150   0.165   0.166   0.213   0.225
  0.227   0.242   0.259   0.300   0.334   0.346   0.364   0.527
  0.570   0.587   0.600   0.607   0.654   0.711   0.804   0.883
  0.916   0.942   1.016   1.035   1.124   1.214   1.441   1.462
  1.538   1.555   1.564   1.638   1.923   2.029   2.131   2.165
  2.418   2.627   2.679   2.804   3.039   3.066   3.377   3.429
  4.096   4.242   4.350   4.424   4.493   4.507   4.514   4.560
  4.680   4.747   4.814   5.402   6.534   6.549   6.585  28.904
 29.533  29.545  29.571  29.887  29.892  29.893  29.906  29.978
 36.573  37.152 130.595 130.603 130.630 154.3001912.218
 --------------------------------------------------------------

          Ground-State Mulliken Net Atomic Charges

     Atom                 Charge (a.u.)
  ----------------------------------------
      1 I                    -0.115412
      2 N                     0.072002
      3 N                    -0.190744
      4 H                     0.234155
  ----------------------------------------
  Sum of atomic charges =     0.000000

 -----------------------------------------------------------------
                    Cartesian Multipole Moments
 -----------------------------------------------------------------
    Charge (ESU x 10^10)
                 0.0000
    Dipole Moment (Debye)
         X      -1.0167      Y      -1.8585      Z       0.0000
       Tot       2.1184
    Quadrupole Moments (Debye-Ang)
        XX     -39.9679     XY       3.4947     YY     -39.8382
        XZ      -0.0000     YZ       0.0000     ZZ     -41.0682
    Octopole Moments (Debye-Ang^2)
       XXX      33.9144    XXY      -9.7621    XYY       2.7823
       YYY      -5.2678    XXZ       0.0000    XYZ      -0.0000
       YYZ       0.0000    XZZ       5.2159    YZZ      -0.2899
       ZZZ       0.0000
    Hexadecapole Moments (Debye-Ang^3)
      XXXX    -458.6326   XXXY      14.2026   XXYY     -73.3779
      XYYY      10.2729   YYYY     -72.8357   XXXZ      -0.0000
      XXYZ       0.0000   XYYZ      -0.0000   YYYZ       0.0000
      XXZZ     -77.1921   XYZZ       0.3950   YYZZ     -21.4544
      XZZZ      -0.0000   YZZZ       0.0000   ZZZZ     -54.3888
 -----------------------------------------------------------------
 DrvMan completing analytic gradient of the correlated energy
 Correlated dipole moment
            1
    1  -0.3999965
    2  -0.7311962
    3   0.0000000
 Energy read as -7026.812847017
 Full Analytical Gradient: (in a.u., or Hartree/Bohr)
             1             2             3             4
    1    0.00008511    0.00066585   -0.00064765   -0.00010331
    2   -0.00007401    0.00118296   -0.00104853   -0.00006042
    3   -0.00000000   -0.00000000    0.00000000   -0.00000000
 Gradient time:  CPU 0.26 s  wall 1.79 s
 ----------------------------------------------------------------
             Standard Nuclear Orientation (Angstroms)
    I     Atom           X                Y                Z
 ----------------------------------------------------------------
    1      I       0.5853231515    -0.0184320577    -0.0000000000
    2      N      -1.6594564133     0.6001239325     0.0000000000
    3      N      -2.4670438546    -0.2815500848    -0.0000000000
    4      H      -2.1366251516    -1.2601178750    -0.0000000000
 ----------------------------------------------------------------
 Nuclear Repulsion Energy =   184.9737568590 hartrees
 There are       34 alpha and       34 beta electrons

                       Distance Matrix (Angstroms)
             I (  1)   N (  2)   N (  3)
   N (  2)  2.328443
   N (  3)  3.063687  1.195636
   H (  4)  2.991786  1.920466  1.032846

 Requested basis set is 6-311++G(d,p)
 There are 41 shells and 113 basis functions
 A cutoff of  1.0D-14 yielded    807 shell pairs
 There are      6327 function pairs (      7164 Cartesian)
 Smallest overlap matrix eigenvalue = 2.54E-04
 Guess MOs from SCF MO coefficient file

 -----------------------------------------------------------------------
  General SCF calculation program by
  Eric Jon Sundstrom, Paul Horn, Yuezhi Mao, Dmitri Zuev, Alec White,
  David Stuck, Shaama M.S., Shane Yost, Joonho Lee, David Small,
  Daniel Levine, Susi Lehtola, Hugh Burton, Evgeny Epifanovsky
 -----------------------------------------------------------------------
 Hartree-Fock
 using 4 threads for integral computing
 -------------------------------------------------------
 OpenMP Integral computing Module                
 Release: version 2.0, May 2017, Q-Chem Inc. Pleasanton 
 -------------------------------------------------------
 A restricted SCF calculation will be
 performed using DIIS
 SCF converges when DIIS error is below 1.0e-08
 ---------------------------------------
  Cycle       Energy         DIIS error
 ---------------------------------------
    1   -7026.2354151429      4.18e-05  
    2   -7026.2354177093      1.17e-05  
    3   -7026.2354180327      7.46e-06  
    4   -7026.2354181461      2.20e-06  
    5   -7026.2354181718      1.39e-06  
    6   -7026.2354181811      5.73e-07  
    7   -7026.2354181830      2.69e-07  
    8   -7026.2354181832      5.23e-08  
    9   -7026.2354181833      2.13e-08  
   10   -7026.2354181833      6.62e-09  Convergence criterion met
 ---------------------------------------
 SCF time:   CPU 5.44s  wall 6.00s 
 SCF   energy in the final basis set =    -7026.2354181833
 Total energy in the final basis set =    -7026.2354181833


 ------------------------------------------------------------------------------

   CCMAN2: suite of methods based on coupled cluster
           and equation of motion theories.

   Components:
   * libvmm-1.3-trunk
     by Evgeny Epifanovsky, Ilya Kaliman.
   * libtensor-2.5-trunk
     by Evgeny Epifanovsky, Michael Wormit, Dmitry Zuev, Sam Manzer, 
        Ilya Kaliman.
   * libcc-2.5-trunk
     by Evgeny Epifanovsky, Arik Landau, Tomasz Kus, Kirill Khistyaev, 
        Dmitry Zuev, Prashant Manohar, Xintian Feng, Anna Krylov, 
        Matthew Goldey, Alec White, Thomas Jagau, Kaushik Nanda, 
        Anastasia Gunina, Alexander Kunitsa, Joonho Lee.

   CCMAN original authors:
   Anna I. Krylov, C. David Sherrill, Steven R. Gwaltney,
   Edward F. C. Byrd (2000)
   Sergey V. Levchenko, Lyudmila V. Slipchenko, Tao Wang,
   Ana-Maria C. Cristian (2003)
   Piotr A. Pieniazek, C. Melania Oana, Evgeny Epifanovsky (2007)
   Prashant Manohar (2009)

 ------------------------------------------------------------------------------


 Allocating and initializing 3808MB of RAM...
 Calculation will run on 4 cores.


 Alpha MOs, Restricted
 -- Occupied --                  
******* -180.87 -169.67 -169.67 -169.67  -37.92  -33.11  -33.10
  1 A     2 A     3 A     4 A     5 A     6 A     7 A     8 A                  
-33.103 -24.291 -24.290 -24.290 -24.286 -24.286 -15.747 -15.698
  9 A    10 A    11 A    12 A    13 A    14 A    15 A    16 A                  
 -7.236  -5.468  -5.458  -5.458  -2.391  -2.387  -2.387  -2.375
 17 A    18 A    19 A    20 A    21 A    22 A    23 A    24 A                  
 -2.375  -1.447  -0.956  -0.848  -0.694  -0.643  -0.604  -0.381
 25 A    26 A    27 A    28 A    29 A    30 A    31 A    32 A                  
 -0.376  -0.370
 33 A    34 A                                                                  
 -- Virtual --                   
  0.001   0.050   0.066   0.150   0.165   0.166   0.213   0.225
 35 A    36 A    37 A    38 A    39 A    40 A    41 A    42 A                  
  0.227   0.243   0.259   0.300   0.334   0.346   0.364   0.527
 43 A    44 A    45 A    46 A    47 A    48 A    49 A    50 A                  
  0.571   0.587   0.600   0.607   0.654   0.711   0.804   0.882
 51 A    52 A    53 A    54 A    55 A    56 A    57 A    58 A                  
  0.916   0.941   1.016   1.036   1.124   1.214   1.442   1.462
 59 A    60 A    61 A    62 A    63 A    64 A    65 A    66 A                  
  1.538   1.555   1.564   1.637   1.923   2.030   2.130   2.165
 67 A    68 A    69 A    70 A    71 A    72 A    73 A    74 A                  
  2.419   2.628   2.680   2.805   3.039   3.068   3.379   3.430
 75 A    76 A    77 A    78 A    79 A    80 A    81 A    82 A                  
  4.096   4.243   4.351   4.426   4.493   4.507   4.515   4.560
 83 A    84 A    85 A    86 A    87 A    88 A    89 A    90 A                  
  4.681   4.748   4.815   5.400   6.534   6.549   6.586  28.905
 91 A    92 A    93 A    94 A    95 A    96 A    97 A    98 A                  
 29.533  29.545  29.571  29.887  29.893  29.893  29.906  29.978
 99 A   100 A   101 A   102 A   103 A   104 A   105 A   106 A                  
 36.572  37.159 130.595 130.604 130.630 154.3001912.218
107 A   108 A   109 A   110 A   111 A   112 A   113 A                          

 Beta MOs, Restricted
 -- Occupied --                  
******* -180.87 -169.67 -169.67 -169.67  -37.92  -33.11  -33.10
  1 A     2 A     3 A     4 A     5 A     6 A     7 A     8 A                  
-33.103 -24.291 -24.290 -24.290 -24.286 -24.286 -15.747 -15.698
  9 A    10 A    11 A    12 A    13 A    14 A    15 A    16 A                  
 -7.236  -5.468  -5.458  -5.458  -2.391  -2.387  -2.387  -2.375
 17 A    18 A    19 A    20 A    21 A    22 A    23 A    24 A                  
 -2.375  -1.447  -0.956  -0.848  -0.694  -0.643  -0.604  -0.381
 25 A    26 A    27 A    28 A    29 A    30 A    31 A    32 A                  
 -0.376  -0.370
 33 A    34 A                                                                  
 -- Virtual --                   
  0.001   0.050   0.066   0.150   0.165   0.166   0.213   0.225
 35 A    36 A    37 A    38 A    39 A    40 A    41 A    42 A                  
  0.227   0.243   0.259   0.300   0.334   0.346   0.364   0.527
 43 A    44 A    45 A    46 A    47 A    48 A    49 A    50 A                  
  0.571   0.587   0.600   0.607   0.654   0.711   0.804   0.882
 51 A    52 A    53 A    54 A    55 A    56 A    57 A    58 A                  
  0.916   0.941   1.016   1.036   1.124   1.214   1.442   1.462
 59 A    60 A    61 A    62 A    63 A    64 A    65 A    66 A                  
  1.538   1.555   1.564   1.637   1.923   2.030   2.130   2.165
 67 A    68 A    69 A    70 A    71 A    72 A    73 A    74 A                  
  2.419   2.628   2.680   2.805   3.039   3.068   3.379   3.430
 75 A    76 A    77 A    78 A    79 A    80 A    81 A    82 A                  
  4.096   4.243   4.351   4.426   4.493   4.507   4.515   4.560
 83 A    84 A    85 A    86 A    87 A    88 A    89 A    90 A                  
  4.681   4.748   4.815   5.400   6.534   6.549   6.586  28.905
 91 A    92 A    93 A    94 A    95 A    96 A    97 A    98 A                  
 29.533  29.545  29.571  29.887  29.893  29.893  29.906  29.978
 99 A   100 A   101 A   102 A   103 A   104 A   105 A   106 A                  
 36.572  37.159 130.595 130.604 130.630 154.3001912.218
107 A   108 A   109 A   110 A   111 A   112 A   113 A                          

 Occupation and symmetry of molecular orbitals

 Point group: C1 (1 irreducible representation).

                           A     All 
 -------------------------------------
 All molecular orbitals:
  - Alpha                  113   113 
  - Beta                   113   113 
 -------------------------------------
 Alpha orbitals:
  - Frozen occupied        20    20  
  - Active occupied        14    14  
  - Active virtual         79    79  
  - Frozen virtual         0     0   
 -------------------------------------
 Beta orbitals:
  - Frozen occupied        20    20  
  - Active occupied        14    14  
  - Active virtual         79    79  
  - Frozen virtual         0     0   
 -------------------------------------

 Import integrals:   CPU 0.00 s  wall 0.00 s

 Import integrals:   CPU 28.14 s  wall 21.01 s

 MP2 amplitudes:   CPU 0.07 s  wall 0.28 s

Running a double precision version
           CCSD T amplitudes will be solved using DIIS.

           Start     Size      MaxIter   EConv     TConv     
           3         7         100       1.00e-07  1.00e-05  
 ------------------------------------------------------------------------------
           Energy (a.u.)   Ediff      Tdiff       Comment
 ------------------------------------------------------------------------------
         -7026.80650036                           
     1   -7026.78852159   1.80e-02   7.22e-01     
     2   -7026.81079875   2.23e-02   9.57e-02     
     3   -7026.80918262   1.62e-03   4.90e-02     
     4   -7026.81176189   2.58e-03   1.53e-02     Switched to DIIS steps.
     5   -7026.81275430   9.92e-04   1.39e-02     
     6   -7026.81282300   6.87e-05   2.75e-03     
     7   -7026.81283209   9.09e-06   1.37e-03     
     8   -7026.81284061   8.51e-06   6.53e-04     
     9   -7026.81284777   7.16e-06   5.66e-04     
    10   -7026.81284695   8.18e-07   1.41e-04     
    11   -7026.81284751   5.59e-07   6.56e-05     
    12   -7026.81284741   1.01e-07   4.98e-05     
    13   -7026.81284757   1.65e-07   1.61e-05     
    14   -7026.81284746   1.11e-07   1.08e-05     
    15   -7026.81284733   1.30e-07   5.20e-06     
    16   -7026.81284729   4.14e-08   2.10e-06     
 ------------------------------------------------------------------------------
         -7026.81284729                           CCSD T converged.

End of double precision
 SCF energy                 = -7026.23541818
 MP2 energy                 = -7026.80650036
 CCSD correlation energy     =    -0.57742911
 CCSD total energy           = -7026.81284729

 CCSD  T1^2 = 0.0142  T2^2 = 0.2305  Leading amplitudes:

 Amplitude    Orbitals with energies
 -0.0312       30 (A) A                  ->    35 (A) A                   
              -0.6429                          0.0013                     
 -0.0312       30 (A) B                  ->    35 (A) B                   
              -0.6429                          0.0013                     
 -0.0279       29 (A) A                  ->    35 (A) A                   
              -0.6938                          0.0013                     
 -0.0279       29 (A) B                  ->    35 (A) B                   
              -0.6938                          0.0013                     

 Amplitude    Orbitals with energies
 -0.1190       34 (A) A      34 (A) B    ->    35 (A) A      35 (A) B     
              -0.3705       -0.3705            0.0013        0.0013       
  0.1190       34 (A) A      34 (A) B    ->    35 (A) B      35 (A) A     
              -0.3705       -0.3705            0.0013        0.0013       
  0.1190       34 (A) B      34 (A) A    ->    35 (A) A      35 (A) B     
              -0.3705       -0.3705            0.0013        0.0013       
 -0.1190       34 (A) B      34 (A) A    ->    35 (A) B      35 (A) A     
              -0.3705       -0.3705            0.0013        0.0013       
 -0.1050       31 (A) A      31 (A) B    ->    37 (A) A      37 (A) B     
              -0.6044       -0.6044            0.0655        0.0655       
  0.1050       31 (A) A      31 (A) B    ->    37 (A) B      37 (A) A     
              -0.6044       -0.6044            0.0655        0.0655       
  0.1050       31 (A) B      31 (A) A    ->    37 (A) A      37 (A) B     
              -0.6044       -0.6044            0.0655        0.0655       
 -0.1050       31 (A) B      31 (A) A    ->    37 (A) B      37 (A) A     
              -0.6044       -0.6044            0.0655        0.0655       

 Computing CCSD intemediates for later calculations in double precision
 Finished.

Running a double precision version
           CCSD Lambda amplitudes will be solved using DIIS.
           Start     Size      MaxIter   EConv     LConv     
           3         7         100       1.00e-07  1.00e-05  
 ------------------------------------------------------------------------------
            Enorm      Ldiff       Comment
 ------------------------------------------------------------------------------
     1     6.04e-02   4.62e-02     
     2     1.48e-02   3.98e-03     
     3     6.40e-03   2.39e-03     
     4     4.04e-03   1.19e-03     Switched to DIIS steps.
     5     1.67e-03   8.80e-04     
     6     1.05e-03   3.10e-04     
     7     4.48e-04   1.11e-04     
     8     2.18e-04   3.40e-06     
     9     7.13e-05   1.25e-05     
    10     4.17e-05   1.93e-06     
    11     2.36e-05   8.96e-07     
    12     1.19e-05   1.79e-06     
    13     5.30e-06   5.18e-07     
    14     2.23e-06   4.38e-07     
    15     1.25e-06   1.05e-07     
    16     6.43e-07   4.54e-08     
    17     4.35e-07   3.62e-08     
    18     2.23e-07   2.71e-08     
    19     1.14e-07   7.54e-09     
    20     6.44e-08   2.75e-09     
 ------------------------------------------------------------------------------
                                   CCSD Lambda converged.

 Computing density matrices in double precision...
           Orbital response amplitudes will be solved using DIIS.
           Start     Size      MaxIter   EConv     LConv     
           3         7         100       1.00e-06  1.00e-06  
 ------------------------------------------------------------------------------
            Enorm      Ldiff       Comment
 ------------------------------------------------------------------------------
     1     9.38e-02   3.52e-03     
     2     1.54e-01   5.01e-02     
     3     3.05e-01   9.41e-02     
     4     1.28e-02   1.72e-01     Switched to DIIS steps.
     5     2.04e-03   1.84e-03     
     6     1.56e-03   6.73e-04     
     7     8.03e-04   2.41e-04     
     8     2.49e-04   1.09e-04     
     9     3.94e-05   2.71e-05     
    10     2.18e-05   2.01e-06     
    11     7.15e-06   3.76e-06     
    12     1.35e-06   1.36e-07     
    13     3.78e-07   9.34e-08     
 ------------------------------------------------------------------------------
                                   Orbital response converged.

 Computing density matrices... Done.
 CCSD calculation:   CPU 865.66 s  wall 314.36 s

Current path: /canmo/ccsd/grad/
/g1_bb_aa
/g1_bb_bb
/g1_o1o1
/g1_o1o2
/g1_o1v1
/g1_o2v1
/g1_v1v1
/g1p_bb_aa
/g1p_bb_bb
/g1s_bb_aa
/g1s_bb_bb
/g2_o1o1o1o1
/g2_o1o1o1v1
/g2_o1o1v1v1
/g2_o1v1o1v1
/g2_o1v1v1v1
/g2_v1v1v1v1
/w_bb_aa
/w_bb_bb
 Transferring MO TPDM to AO TPDM
 Transferring g2_o1o1o1o1
 Transferring g2_o1o1o1v1
 Transferring g2_o1o1v1v1
 Transferring g2_o1v1o1v1
 Transferring g2_o1v1v1v1
 Transferring g2_v1v1v1v1
 Adding separable TPDM
 Computing TPDM gradient
 --------------------------------------------------------
 2e gradient
  Atom          X               Y               Z
 --------------------------------------------------------
    1        -30.677457        3.294914       -0.000000  
    2          8.155019      -16.466317       -0.000000  
    3         22.598218        7.964967        0.000000  
    4         -0.075779        5.206437        0.000000  
 --------------------------------------------------------
 --------------------------------------------------------
 Final gradient
  Atom          X               Y               Z
 --------------------------------------------------------
    1        -30.677457        3.294914       -0.000000  
    2          8.155019      -16.466317       -0.000000  
    3         22.598218        7.964967        0.000000  
    4         -0.075779        5.206437        0.000000  
 --------------------------------------------------------
 Analytic gradient from two-electron contribution:   CPU 385.50 s  wall 209.07 s

 Total ccman2 time:   CPU 1282.86 s  wall 554.14 s


 --------------------------------------------------------------

                    Orbital Energies (a.u.)
 --------------------------------------------------------------

 Alpha MOs
 -- Occupied --
*******-180.866-169.672-169.671-169.671 -37.919 -33.107 -33.103
-33.103 -24.291 -24.290 -24.290 -24.286 -24.286 -15.747 -15.698
 -7.236  -5.468  -5.458  -5.458  -2.391  -2.387  -2.387  -2.375
 -2.375  -1.447  -0.956  -0.848  -0.694  -0.643  -0.604  -0.381
 -0.376  -0.370
 -- Virtual --
  0.001   0.050   0.066   0.150   0.165   0.166   0.213   0.225
  0.227   0.243   0.259   0.300   0.334   0.346   0.364   0.527
  0.571   0.587   0.600   0.607   0.654   0.711   0.804   0.882
  0.916   0.941   1.016   1.036   1.124   1.214   1.442   1.462
  1.538   1.555   1.564   1.637   1.923   2.030   2.130   2.165
  2.419   2.628   2.680   2.805   3.039   3.068   3.379   3.430
  4.096   4.243   4.351   4.426   4.493   4.507   4.515   4.560
  4.681   4.748   4.815   5.400   6.534   6.549   6.586  28.905
 29.533  29.545  29.571  29.887  29.893  29.893  29.906  29.978
 36.572  37.159 130.595 130.604 130.630 154.3001912.218
 --------------------------------------------------------------

          Ground-State Mulliken Net Atomic Charges

     Atom                 Charge (a.u.)
  ----------------------------------------
      1 I                    -0.115864
      2 N                     0.072086
      3 N                    -0.190271
      4 H                     0.234049
  ----------------------------------------
  Sum of atomic charges =     0.000000

 -----------------------------------------------------------------
                    Cartesian Multipole Moments
 -----------------------------------------------------------------
    Charge (ESU x 10^10)
                 0.0000
    Dipole Moment (Debye)
         X      -1.0265      Y      -1.8581      Z       0.0000
       Tot       2.1228
    Quadrupole Moments (Debye-Ang)
        XX     -39.9449     XY       3.4989     YY     -39.8403
        XZ      -0.0000     YZ       0.0000     ZZ     -41.0654
    Octopole Moments (Debye-Ang^2)
       XXX      33.8163    XXY      -9.7418    XYY       2.7717
       YYY      -5.2261    XXZ       0.0000    XYZ      -0.0000
       YYZ      -0.0000    XZZ       5.2033    YZZ      -0.2781
       ZZZ      -0.0000
    Hexadecapole Moments (Debye-Ang^3)
      XXXX    -458.3150   XXXY      14.1564   XXYY     -73.3574
      XYYY      10.2111   YYYY     -72.7689   XXXZ      -0.0000
      XXYZ       0.0000   XYYZ      -0.0000   YYYZ       0.0000
      XXZZ     -77.1664   XYZZ       0.3786   YYZZ     -21.4435
      XZZZ      -0.0000   YZZZ       0.0000   ZZZZ     -54.3870
 -----------------------------------------------------------------
 DrvMan completing analytic gradient of the correlated energy
 Correlated dipole moment
            1
    1  -0.4038606
    2  -0.7310148
    3   0.0000000
 Energy read as -7026.812847290
 Full Analytical Gradient: (in a.u., or Hartree/Bohr)
             1             2             3             4
    1   -0.00008035   -0.00059943    0.00059251    0.00008727
    2    0.00005769   -0.00104621    0.00089356    0.00009496
    3    0.00000000   -0.00000000    0.00000000   -0.00000000
 Gradient time:  CPU 0.25 s  wall 1.68 s
 ----------------------------------------------------------------
             Standard Nuclear Orientation (Angstroms)
    I     Atom           X                Y                Z
 ----------------------------------------------------------------
    1      I       0.5853231515    -0.0184320577    -0.0000000000
    2      N      -1.6594564133     0.6011239325     0.0010000000
    3      N      -2.4670438546    -0.2815500848    -0.0000000000
    4      H      -2.1366251516    -1.2601178750    -0.0000000000
 ----------------------------------------------------------------
 Nuclear Repulsion Energy =   184.9497724980 hartrees
 There are       34 alpha and       34 beta electrons

                       Distance Matrix (Angstroms)
             I (  1)   N (  2)   N (  3)
   N (  2)  2.328709
   N (  3)  3.063687  1.196374
   H (  4)  2.991786  1.921435  1.032846

 Requested basis set is 6-311++G(d,p)
 There are 41 shells and 113 basis functions
 A cutoff of  1.0D-14 yielded    807 shell pairs
 There are      6327 function pairs (      7164 Cartesian)
 Smallest overlap matrix eigenvalue = 2.55E-04
 Guess MOs from SCF MO coefficient file

 -----------------------------------------------------------------------
  General SCF calculation program by
  Eric Jon Sundstrom, Paul Horn, Yuezhi Mao, Dmitri Zuev, Alec White,
  David Stuck, Shaama M.S., Shane Yost, Joonho Lee, David Small,
  Daniel Levine, Susi Lehtola, Hugh Burton, Evgeny Epifanovsky
 -----------------------------------------------------------------------
 Hartree-Fock
 using 4 threads for integral computing
 -------------------------------------------------------
 OpenMP Integral computing Module                
 Release: version 2.0, May 2017, Q-Chem Inc. Pleasanton 
 -------------------------------------------------------
 A restricted SCF calculation will be
 performed using DIIS
 SCF converges when DIIS error is below 1.0e-08
 ---------------------------------------
  Cycle       Energy         DIIS error
 ---------------------------------------
    1   -7026.2353237263      2.64e-05  
    2   -7026.2353249367      7.40e-06  
    3   -7026.2353250943      4.54e-06  
    4   -7026.2353251403      1.49e-06  
    5   -7026.2353251524      8.96e-07  
    6   -7026.2353251563      3.72e-07  
    7   -7026.2353251571      1.65e-07  
    8   -7026.2353251573      3.99e-08  
    9   -7026.2353251574      1.85e-08  
   10   -7026.2353251573      6.67e-09  Convergence criterion met
 ---------------------------------------
 SCF time:   CPU 5.48s  wall 4.00s 
 SCF   energy in the final basis set =    -7026.2353251573
 Total energy in the final basis set =    -7026.2353251573


 ------------------------------------------------------------------------------

   CCMAN2: suite of methods based on coupled cluster
           and equation of motion theories.

   Components:
   * libvmm-1.3-trunk
     by Evgeny Epifanovsky, Ilya Kaliman.
   * libtensor-2.5-trunk
     by Evgeny Epifanovsky, Michael Wormit, Dmitry Zuev, Sam Manzer, 
        Ilya Kaliman.
   * libcc-2.5-trunk
     by Evgeny Epifanovsky, Arik Landau, Tomasz Kus, Kirill Khistyaev, 
        Dmitry Zuev, Prashant Manohar, Xintian Feng, Anna Krylov, 
        Matthew Goldey, Alec White, Thomas Jagau, Kaushik Nanda, 
        Anastasia Gunina, Alexander Kunitsa, Joonho Lee.

   CCMAN original authors:
   Anna I. Krylov, C. David Sherrill, Steven R. Gwaltney,
   Edward F. C. Byrd (2000)
   Sergey V. Levchenko, Lyudmila V. Slipchenko, Tao Wang,
   Ana-Maria C. Cristian (2003)
   Piotr A. Pieniazek, C. Melania Oana, Evgeny Epifanovsky (2007)
   Prashant Manohar (2009)

 ------------------------------------------------------------------------------


 Allocating and initializing 3808MB of RAM...
 Calculation will run on 4 cores.


 Alpha MOs, Restricted
 -- Occupied --                  
******* -180.87 -169.67 -169.67 -169.67  -37.92  -33.11  -33.10
  1 A     2 A     3 A     4 A     5 A     6 A     7 A     8 A                  
-33.103 -24.291 -24.290 -24.290 -24.286 -24.286 -15.747 -15.698
  9 A    10 A    11 A    12 A    13 A    14 A    15 A    16 A                  
 -7.236  -5.468  -5.458  -5.458  -2.391  -2.387  -2.387  -2.375
 17 A    18 A    19 A    20 A    21 A    22 A    23 A    24 A                  
 -2.375  -1.446  -0.956  -0.848  -0.694  -0.643  -0.604  -0.381
 25 A    26 A    27 A    28 A    29 A    30 A    31 A    32 A                  
 -0.376  -0.371
 33 A    34 A                                                                  
 -- Virtual --                   
  0.001   0.050   0.065   0.150   0.165   0.166   0.213   0.225
 35 A    36 A    37 A    38 A    39 A    40 A    41 A    42 A                  
  0.227   0.242   0.259   0.300   0.334   0.346   0.364   0.527
 43 A    44 A    45 A    46 A    47 A    48 A    49 A    50 A                  
  0.571   0.587   0.600   0.607   0.654   0.711   0.804   0.882
 51 A    52 A    53 A    54 A    55 A    56 A    57 A    58 A                  
  0.916   0.941   1.016   1.036   1.124   1.214   1.441   1.462
 59 A    60 A    61 A    62 A    63 A    64 A    65 A    66 A                  
  1.538   1.555   1.564   1.637   1.923   2.029   2.130   2.165
 67 A    68 A    69 A    70 A    71 A    72 A    73 A    74 A                  
  2.418   2.628   2.679   2.805   3.039   3.067   3.378   3.430
 75 A    76 A    77 A    78 A    79 A    80 A    81 A    82 A                  
  4.096   4.242   4.351   4.425   4.493   4.507   4.514   4.560
 83 A    84 A    85 A    86 A    87 A    88 A    89 A    90 A                  
  4.681   4.747   4.814   5.401   6.534   6.549   6.585  28.905
 91 A    92 A    93 A    94 A    95 A    96 A    97 A    98 A                  
 29.533  29.545  29.571  29.887  29.893  29.893  29.906  29.978
 99 A   100 A   101 A   102 A   103 A   104 A   105 A   106 A                  
 36.572  37.155 130.595 130.604 130.630 154.3001912.218
107 A   108 A   109 A   110 A   111 A   112 A   113 A                          

 Beta MOs, Restricted
 -- Occupied --                  
******* -180.87 -169.67 -169.67 -169.67  -37.92  -33.11  -33.10
  1 A     2 A     3 A     4 A     5 A     6 A     7 A     8 A                  
-33.103 -24.291 -24.290 -24.290 -24.286 -24.286 -15.747 -15.698
  9 A    10 A    11 A    12 A    13 A    14 A    15 A    16 A                  
 -7.236  -5.468  -5.458  -5.458  -2.391  -2.387  -2.387  -2.375
 17 A    18 A    19 A    20 A    21 A    22 A    23 A    24 A                  
 -2.375  -1.446  -0.956  -0.848  -0.694  -0.643  -0.604  -0.381
 25 A    26 A    27 A    28 A    29 A    30 A    31 A    32 A                  
 -0.376  -0.371
 33 A    34 A                                                                  
 -- Virtual --                   
  0.001   0.050   0.065   0.150   0.165   0.166   0.213   0.225
 35 A    36 A    37 A    38 A    39 A    40 A    41 A    42 A                  
  0.227   0.242   0.259   0.300   0.334   0.346   0.364   0.527
 43 A    44 A    45 A    46 A    47 A    48 A    49 A    50 A                  
  0.571   0.587   0.600   0.607   0.654   0.711   0.804   0.882
 51 A    52 A    53 A    54 A    55 A    56 A    57 A    58 A                  
  0.916   0.941   1.016   1.036   1.124   1.214   1.441   1.462
 59 A    60 A    61 A    62 A    63 A    64 A    65 A    66 A                  
  1.538   1.555   1.564   1.637   1.923   2.029   2.130   2.165
 67 A    68 A    69 A    70 A    71 A    72 A    73 A    74 A                  
  2.418   2.628   2.679   2.805   3.039   3.067   3.378   3.430
 75 A    76 A    77 A    78 A    79 A    80 A    81 A    82 A                  
  4.096   4.242   4.351   4.425   4.493   4.507   4.514   4.560
 83 A    84 A    85 A    86 A    87 A    88 A    89 A    90 A                  
  4.681   4.747   4.814   5.401   6.534   6.549   6.585  28.905
 91 A    92 A    93 A    94 A    95 A    96 A    97 A    98 A                  
 29.533  29.545  29.571  29.887  29.893  29.893  29.906  29.978
 99 A   100 A   101 A   102 A   103 A   104 A   105 A   106 A                  
 36.572  37.155 130.595 130.604 130.630 154.3001912.218
107 A   108 A   109 A   110 A   111 A   112 A   113 A                          

 Occupation and symmetry of molecular orbitals

 Point group: C1 (1 irreducible representation).

                           A     All 
 -------------------------------------
 All molecular orbitals:
  - Alpha                  113   113 
  - Beta                   113   113 
 -------------------------------------
 Alpha orbitals:
  - Frozen occupied        20    20  
  - Active occupied        14    14  
  - Active virtual         79    79  
  - Frozen virtual         0     0   
 -------------------------------------
 Beta orbitals:
  - Frozen occupied        20    20  
  - Active occupied        14    14  
  - Active virtual         79    79  
  - Frozen virtual         0     0   
 -------------------------------------

 Import integrals:   CPU 0.00 s  wall 0.00 s

 Import integrals:   CPU 27.93 s  wall 21.34 s

 MP2 amplitudes:   CPU 0.07 s  wall 0.35 s

Running a double precision version
           CCSD T amplitudes will be solved using DIIS.

           Start     Size      MaxIter   EConv     TConv     
           3         7         100       1.00e-07  1.00e-05  
 ------------------------------------------------------------------------------
           Energy (a.u.)   Ediff      Tdiff       Comment
 ------------------------------------------------------------------------------
         -7026.80651328                           
     1   -7026.78849269   1.80e-02   7.22e-01     
     2   -7026.81080036   2.23e-02   9.58e-02     
     3   -7026.80917648   1.62e-03   4.90e-02     
     4   -7026.81176044   2.58e-03   1.53e-02     Switched to DIIS steps.
     5   -7026.81275474   9.94e-04   1.39e-02     
     6   -7026.81282368   6.89e-05   2.75e-03     
     7   -7026.81283287   9.19e-06   1.37e-03     
     8   -7026.81284144   8.56e-06   6.55e-04     
     9   -7026.81284864   7.20e-06   5.67e-04     
    10   -7026.81284781   8.26e-07   1.42e-04     
    11   -7026.81284837   5.60e-07   6.57e-05     
    12   -7026.81284827   1.03e-07   4.99e-05     
    13   -7026.81284844   1.66e-07   1.62e-05     
    14   -7026.81284832   1.11e-07   1.09e-05     
    15   -7026.81284819   1.30e-07   5.22e-06     
    16   -7026.81284815   4.17e-08   2.10e-06     
 ------------------------------------------------------------------------------
         -7026.81284815                           CCSD T converged.

End of double precision
 SCF energy                 = -7026.23532516
 MP2 energy                 = -7026.80651328
 CCSD correlation energy     =    -0.57752299
 CCSD total energy           = -7026.81284815

 CCSD  T1^2 = 0.0142  T2^2 = 0.2306  Leading amplitudes:

 Amplitude    Orbitals with energies
 -0.0313       30 (A) A                  ->    35 (A) A                   
              -0.6426                          0.0013                     
 -0.0313       30 (A) B                  ->    35 (A) B                   
              -0.6426                          0.0013                     
  0.0279       29 (A) A                  ->    35 (A) A                   
              -0.6937                          0.0013                     
  0.0279       29 (A) B                  ->    35 (A) B                   
              -0.6937                          0.0013                     

 Amplitude    Orbitals with energies
 -0.1188       34 (A) A      34 (A) B    ->    35 (A) A      35 (A) B     
              -0.3706       -0.3706            0.0013        0.0013       
  0.1188       34 (A) A      34 (A) B    ->    35 (A) B      35 (A) A     
              -0.3706       -0.3706            0.0013        0.0013       
  0.1188       34 (A) B      34 (A) A    ->    35 (A) A      35 (A) B     
              -0.3706       -0.3706            0.0013        0.0013       
 -0.1188       34 (A) B      34 (A) A    ->    35 (A) B      35 (A) A     
              -0.3706       -0.3706            0.0013        0.0013       
 -0.1052       31 (A) A      31 (A) B    ->    37 (A) A      37 (A) B     
              -0.6040       -0.6040            0.0653        0.0653       
  0.1052       31 (A) A      31 (A) B    ->    37 (A) B      37 (A) A     
              -0.6040       -0.6040            0.0653        0.0653       
  0.1052       31 (A) B      31 (A) A    ->    37 (A) A      37 (A) B     
              -0.6040       -0.6040            0.0653        0.0653       
 -0.1052       31 (A) B      31 (A) A    ->    37 (A) B      37 (A) A     
              -0.6040       -0.6040            0.0653        0.0653       

 Computing CCSD intemediates for later calculations in double precision
 Finished.

Running a double precision version
           CCSD Lambda amplitudes will be solved using DIIS.
           Start     Size      MaxIter   EConv     LConv     
           3         7         100       1.00e-07  1.00e-05  
 ------------------------------------------------------------------------------
            Enorm      Ldiff       Comment
 ------------------------------------------------------------------------------
     1     6.04e-02   4.63e-02     
     2     1.48e-02   3.99e-03     
     3     6.40e-03   2.39e-03     
     4     4.04e-03   1.19e-03     Switched to DIIS steps.
     5     1.67e-03   8.82e-04     
     6     1.06e-03   3.11e-04     
     7     4.49e-04   1.12e-04     
     8     2.18e-04   3.38e-06     
     9     7.15e-05   1.25e-05     
    10     4.18e-05   1.94e-06     
    11     2.37e-05   8.96e-07     
    12     1.20e-05   1.80e-06     
    13     5.31e-06   5.20e-07     
    14     2.24e-06   4.40e-07     
    15     1.25e-06   1.06e-07     
    16     6.46e-07   4.59e-08     
    17     4.38e-07   3.66e-08     
    18     2.25e-07   2.74e-08     
    19     1.15e-07   7.57e-09     
    20     6.49e-08   2.74e-09     
 ------------------------------------------------------------------------------
                                   CCSD Lambda converged.

 Computing density matrices in double precision...
           Orbital response amplitudes will be solved using DIIS.
           Start     Size      MaxIter   EConv     LConv     
           3         7         100       1.00e-06  1.00e-06  
 ------------------------------------------------------------------------------
            Enorm      Ldiff       Comment
 ------------------------------------------------------------------------------
     1     9.39e-02   3.58e-03     
     2     1.55e-01   5.04e-02     
     3     3.06e-01   9.46e-02     
     4     1.28e-02   1.73e-01     Switched to DIIS steps.
     5     2.02e-03   1.83e-03     
     6     1.55e-03   6.67e-04     
     7     8.05e-04   2.39e-04     
     8     2.49e-04   1.10e-04     
     9     3.97e-05   2.73e-05     
    10     2.19e-05   2.04e-06     
    11     7.22e-06   3.78e-06     
    12     1.35e-06   1.34e-07     
    13     3.80e-07   9.32e-08     
 ------------------------------------------------------------------------------
                                   Orbital response converged.

 Computing density matrices... Done.
 CCSD calculation:   CPU 863.40 s  wall 298.19 s

Current path: /canmo/ccsd/grad/
/g1_bb_aa
/g1_bb_bb
/g1_o1o1
/g1_o1o2
/g1_o1v1
/g1_o2v1
/g1_v1v1
/g1p_bb_aa
/g1p_bb_bb
/g1s_bb_aa
/g1s_bb_bb
/g2_o1o1o1o1
/g2_o1o1o1v1
/g2_o1o1v1v1
/g2_o1v1o1v1
/g2_o1v1v1v1
/g2_v1v1v1v1
/w_bb_aa
/w_bb_bb
 Transferring MO TPDM to AO TPDM
 Transferring g2_o1o1o1o1
 Transferring g2_o1o1o1v1
 Transferring g2_o1o1v1v1
 Transferring g2_o1v1o1v1
 Transferring g2_o1v1v1v1
 Transferring g2_v1v1v1v1
 Adding separable TPDM
 Computing TPDM gradient
 --------------------------------------------------------
 2e gradient
  Atom          X               Y               Z
 --------------------------------------------------------
    1        -30.675544        3.304807        0.008208  
    2          8.166720      -16.475544       -0.019767  
    3         22.582496        7.963546        0.012249  
    4         -0.073672        5.207191       -0.000690  
 --------------------------------------------------------
 --------------------------------------------------------
 Final gradient
  Atom          X               Y               Z
 --------------------------------------------------------
    1        -30.675544        3.304807        0.008208  
    2          8.166720      -16.475544       -0.019767  
    3         22.582496        7.963546        0.012249  
    4         -0.073672        5.207191       -0.000690  
 --------------------------------------------------------
 Analytic gradient from two-electron contribution:   CPU 386.27 s  wall 191.27 s

 Total ccman2 time:   CPU 1281.10 s  wall 519.24 s


 --------------------------------------------------------------

                    Orbital Energies (a.u.)
 --------------------------------------------------------------

 Alpha MOs
 -- Occupied --
*******-180.866-169.672-169.671-169.671 -37.919 -33.107 -33.103
-33.103 -24.291 -24.290 -24.290 -24.286 -24.286 -15.747 -15.698
 -7.236  -5.468  -5.458  -5.458  -2.391  -2.387  -2.387  -2.375
 -2.375  -1.446  -0.956  -0.848  -0.694  -0.643  -0.604  -0.381
 -0.376  -0.371
 -- Virtual --
  0.001   0.050   0.065   0.150   0.165   0.166   0.213   0.225
  0.227   0.242   0.259   0.300   0.334   0.346   0.364   0.527
  0.571   0.587   0.600   0.607   0.654   0.711   0.804   0.882
  0.916   0.941   1.016   1.036   1.124   1.214   1.441   1.462
  1.538   1.555   1.564   1.637   1.923   2.029   2.130   2.165
  2.418   2.628   2.679   2.805   3.039   3.067   3.378   3.430
  4.096   4.242   4.351   4.425   4.493   4.507   4.514   4.560
  4.681   4.747   4.814   5.401   6.534   6.549   6.585  28.905
 29.533  29.545  29.571  29.887  29.893  29.893  29.906  29.978
 36.572  37.155 130.595 130.604 130.630 154.3001912.218
 --------------------------------------------------------------

          Ground-State Mulliken Net Atomic Charges

     Atom                 Charge (a.u.)
  ----------------------------------------
      1 I                    -0.115638
      2 N                     0.072044
      3 N                    -0.190508
      4 H                     0.234102
  ----------------------------------------
  Sum of atomic charges =     0.000000

 -----------------------------------------------------------------
                    Cartesian Multipole Moments
 -----------------------------------------------------------------
    Charge (ESU x 10^10)
                 0.0000
    Dipole Moment (Debye)
         X      -1.0216      Y      -1.8583      Z      -0.0004
       Tot       2.1206
    Quadrupole Moments (Debye-Ang)
        XX     -39.9564     XY       3.4968     YY     -39.8393
        XZ      -0.0013     YZ      -0.0008     ZZ     -41.0668
    Octopole Moments (Debye-Ang^2)
       XXX      33.8654    XXY      -9.7520    XYY       2.7770
       YYY      -5.2469    XXZ      -0.0085    XYZ       0.0029
       YYZ      -0.0067    XZZ       5.2096    YZZ      -0.2840
       ZZZ      -0.0156
    Hexadecapole Moments (Debye-Ang^3)
      XXXX    -458.4738   XXXY      14.1795   XXYY     -73.3677
      XYYY      10.2420   YYYY     -72.8022   XXXZ       0.0199
      XXYZ      -0.0067   XYYZ       0.0105   YYYZ      -0.0121
      XXZZ     -77.1793   XYZZ       0.3868   YYZZ     -21.4490
      XZZZ       0.0234   YZZZ      -0.0095   ZZZZ     -54.3879
 -----------------------------------------------------------------
 DrvMan completing analytic gradient of the correlated energy
 Correlated dipole moment
            1
    1  -0.4019262
    2  -0.7311057
    3  -0.0001539
 Energy read as -7026.812848152
 Full Analytical Gradient: (in a.u., or Hartree/Bohr)
             1             2             3             4
    1    0.00000254    0.00003588   -0.00003031   -0.00000811
    2   -0.00000819    0.00007084   -0.00007975    0.00001711
    3   -0.00002003    0.00005698   -0.00008290    0.00004595
 Gradient time:  CPU 0.27 s  wall 2.39 s
 ----------------------------------------------------------------
             Standard Nuclear Orientation (Angstroms)
    I     Atom           X                Y                Z
 ----------------------------------------------------------------
    1      I       0.5853231515    -0.0184320577    -0.0000000000
    2      N      -1.6594564133     0.6011239325     0.0000000000
    3      N      -2.4660438546    -0.2815500848    -0.0000000000
    4      H      -2.1366251516    -1.2601178750    -0.0000000000
 ----------------------------------------------------------------
 Nuclear Repulsion Energy =   184.9839752672 hartrees
 There are       34 alpha and       34 beta electrons

                       Distance Matrix (Angstroms)
             I (  1)   N (  2)   N (  3)
   N (  2)  2.328709
   N (  3)  3.062690  1.195699
   H (  4)  2.991786  1.921435  1.032527

 Requested basis set is 6-311++G(d,p)
 There are 41 shells and 113 basis functions
 A cutoff of  1.0D-14 yielded    807 shell pairs
 There are      6327 function pairs (      7164 Cartesian)
 Smallest overlap matrix eigenvalue = 2.54E-04
 Guess MOs from SCF MO coefficient file

 -----------------------------------------------------------------------
  General SCF calculation program by
  Eric Jon Sundstrom, Paul Horn, Yuezhi Mao, Dmitri Zuev, Alec White,
  David Stuck, Shaama M.S., Shane Yost, Joonho Lee, David Small,
  Daniel Levine, Susi Lehtola, Hugh Burton, Evgeny Epifanovsky
 -----------------------------------------------------------------------
 Hartree-Fock
 using 4 threads for integral computing
 -------------------------------------------------------
 OpenMP Integral computing Module                
 Release: version 2.0, May 2017, Q-Chem Inc. Pleasanton 
 -------------------------------------------------------
 A restricted SCF calculation will be
 performed using DIIS
 SCF converges when DIIS error is below 1.0e-08
 ---------------------------------------
  Cycle       Energy         DIIS error
 ---------------------------------------
    1   -7026.2354100307      2.68e-05  
    2   -7026.2354113342      7.00e-06  
    3   -7026.2354115034      3.61e-06  
    4   -7026.2354115394      1.32e-06  
    5   -7026.2354115505      7.81e-07  
    6   -7026.2354115533      3.36e-07  
    7   -7026.2354115542      1.40e-07  
    8   -7026.2354115542      4.79e-08  
    9   -7026.2354115543      2.09e-08  
   10   -7026.2354115543      6.59e-09  Convergence criterion met
 ---------------------------------------
 SCF time:   CPU 5.45s  wall 5.00s 
 SCF   energy in the final basis set =    -7026.2354115543
 Total energy in the final basis set =    -7026.2354115543


 ------------------------------------------------------------------------------

   CCMAN2: suite of methods based on coupled cluster
           and equation of motion theories.

   Components:
   * libvmm-1.3-trunk
     by Evgeny Epifanovsky, Ilya Kaliman.
   * libtensor-2.5-trunk
     by Evgeny Epifanovsky, Michael Wormit, Dmitry Zuev, Sam Manzer, 
        Ilya Kaliman.
   * libcc-2.5-trunk
     by Evgeny Epifanovsky, Arik Landau, Tomasz Kus, Kirill Khistyaev, 
        Dmitry Zuev, Prashant Manohar, Xintian Feng, Anna Krylov, 
        Matthew Goldey, Alec White, Thomas Jagau, Kaushik Nanda, 
        Anastasia Gunina, Alexander Kunitsa, Joonho Lee.

   CCMAN original authors:
   Anna I. Krylov, C. David Sherrill, Steven R. Gwaltney,
   Edward F. C. Byrd (2000)
   Sergey V. Levchenko, Lyudmila V. Slipchenko, Tao Wang,
   Ana-Maria C. Cristian (2003)
   Piotr A. Pieniazek, C. Melania Oana, Evgeny Epifanovsky (2007)
   Prashant Manohar (2009)

 ------------------------------------------------------------------------------


 Allocating and initializing 3808MB of RAM...
 Calculation will run on 4 cores.


 Alpha MOs, Restricted
 -- Occupied --                  
******* -180.87 -169.67 -169.67 -169.67  -37.92  -33.11  -33.10
  1 A     2 A     3 A     4 A     5 A     6 A     7 A     8 A                  
-33.103 -24.291 -24.290 -24.290 -24.286 -24.286 -15.747 -15.698
  9 A    10 A    11 A    12 A    13 A    14 A    15 A    16 A                  
 -7.235  -5.468  -5.458  -5.458  -2.391  -2.387  -2.386  -2.375
 17 A    18 A    19 A    20 A    21 A    22 A    23 A    24 A                  
 -2.375  -1.447  -0.956  -0.848  -0.694  -0.643  -0.604  -0.381
 25 A    26 A    27 A    28 A    29 A    30 A    31 A    32 A                  
 -0.376  -0.370
 33 A    34 A                                                                  
 -- Virtual --                   
  0.001   0.050   0.065   0.150   0.165   0.166   0.213   0.225
 35 A    36 A    37 A    38 A    39 A    40 A    41 A    42 A                  
  0.227   0.242   0.259   0.300   0.334   0.346   0.364   0.527
 43 A    44 A    45 A    46 A    47 A    48 A    49 A    50 A                  
  0.571   0.587   0.600   0.607   0.654   0.711   0.804   0.882
 51 A    52 A    53 A    54 A    55 A    56 A    57 A    58 A                  
  0.916   0.941   1.016   1.036   1.124   1.214   1.441   1.462
 59 A    60 A    61 A    62 A    63 A    64 A    65 A    66 A                  
  1.538   1.555   1.564   1.638   1.923   2.029   2.130   2.165
 67 A    68 A    69 A    70 A    71 A    72 A    73 A    74 A                  
  2.419   2.628   2.680   2.805   3.039   3.068   3.379   3.431
 75 A    76 A    77 A    78 A    79 A    80 A    81 A    82 A                  
  4.096   4.243   4.351   4.425   4.493   4.507   4.515   4.560
 83 A    84 A    85 A    86 A    87 A    88 A    89 A    90 A                  
  4.681   4.748   4.815   5.401   6.534   6.549   6.586  28.905
 91 A    92 A    93 A    94 A    95 A    96 A    97 A    98 A                  
 29.533  29.545  29.571  29.887  29.893  29.893  29.906  29.978
 99 A   100 A   101 A   102 A   103 A   104 A   105 A   106 A                  
 36.572  37.158 130.595 130.604 130.630 154.3001912.218
107 A   108 A   109 A   110 A   111 A   112 A   113 A                          

 Beta MOs, Restricted
 -- Occupied --                  
******* -180.87 -169.67 -169.67 -169.67  -37.92  -33.11  -33.10
  1 A     2 A     3 A     4 A     5 A     6 A     7 A     8 A                  
-33.103 -24.291 -24.290 -24.290 -24.286 -24.286 -15.747 -15.698
  9 A    10 A    11 A    12 A    13 A    14 A    15 A    16 A                  
 -7.235  -5.468  -5.458  -5.458  -2.391  -2.387  -2.386  -2.375
 17 A    18 A    19 A    20 A    21 A    22 A    23 A    24 A                  
 -2.375  -1.447  -0.956  -0.848  -0.694  -0.643  -0.604  -0.381
 25 A    26 A    27 A    28 A    29 A    30 A    31 A    32 A                  
 -0.376  -0.370
 33 A    34 A                                                                  
 -- Virtual --                   
  0.001   0.050   0.065   0.150   0.165   0.166   0.213   0.225
 35 A    36 A    37 A    38 A    39 A    40 A    41 A    42 A                  
  0.227   0.242   0.259   0.300   0.334   0.346   0.364   0.527
 43 A    44 A    45 A    46 A    47 A    48 A    49 A    50 A                  
  0.571   0.587   0.600   0.607   0.654   0.711   0.804   0.882
 51 A    52 A    53 A    54 A    55 A    56 A    57 A    58 A                  
  0.916   0.941   1.016   1.036   1.124   1.214   1.441   1.462
 59 A    60 A    61 A    62 A    63 A    64 A    65 A    66 A                  
  1.538   1.555   1.564   1.638   1.923   2.029   2.130   2.165
 67 A    68 A    69 A    70 A    71 A    72 A    73 A    74 A                  
  2.419   2.628   2.680   2.805   3.039   3.068   3.379   3.431
 75 A    76 A    77 A    78 A    79 A    80 A    81 A    82 A                  
  4.096   4.243   4.351   4.425   4.493   4.507   4.515   4.560
 83 A    84 A    85 A    86 A    87 A    88 A    89 A    90 A                  
  4.681   4.748   4.815   5.401   6.534   6.549   6.586  28.905
 91 A    92 A    93 A    94 A    95 A    96 A    97 A    98 A                  
 29.533  29.545  29.571  29.887  29.893  29.893  29.906  29.978
 99 A   100 A   101 A   102 A   103 A   104 A   105 A   106 A                  
 36.572  37.158 130.595 130.604 130.630 154.3001912.218
107 A   108 A   109 A   110 A   111 A   112 A   113 A                          

 Occupation and symmetry of molecular orbitals

 Point group: C1 (1 irreducible representation).

                           A     All 
 -------------------------------------
 All molecular orbitals:
  - Alpha                  113   113 
  - Beta                   113   113 
 -------------------------------------
 Alpha orbitals:
  - Frozen occupied        20    20  
  - Active occupied        14    14  
  - Active virtual         79    79  
  - Frozen virtual         0     0   
 -------------------------------------
 Beta orbitals:
  - Frozen occupied        20    20  
  - Active occupied        14    14  
  - Active virtual         79    79  
  - Frozen virtual         0     0   
 -------------------------------------

 Import integrals:   CPU 0.00 s  wall 0.00 s

 Import integrals:   CPU 27.84 s  wall 24.67 s

 MP2 amplitudes:   CPU 0.07 s  wall 0.35 s

Running a double precision version
           CCSD T amplitudes will be solved using DIIS.

           Start     Size      MaxIter   EConv     TConv     
           3         7         100       1.00e-07  1.00e-05  
 ------------------------------------------------------------------------------
           Energy (a.u.)   Ediff      Tdiff       Comment
 ------------------------------------------------------------------------------
         -7026.80651085                           
     1   -7026.78851710   1.80e-02   7.22e-01     
     2   -7026.81080082   2.23e-02   9.57e-02     
     3   -7026.80918145   1.62e-03   4.90e-02     
     4   -7026.81176167   2.58e-03   1.53e-02     Switched to DIIS steps.
     5   -7026.81275424   9.93e-04   1.39e-02     
     6   -7026.81282302   6.88e-05   2.75e-03     
     7   -7026.81283216   9.15e-06   1.37e-03     
     8   -7026.81284070   8.54e-06   6.54e-04     
     9   -7026.81284789   7.19e-06   5.67e-04     
    10   -7026.81284707   8.19e-07   1.41e-04     
    11   -7026.81284763   5.59e-07   6.56e-05     
    12   -7026.81284753   1.02e-07   4.98e-05     
    13   -7026.81284770   1.65e-07   1.61e-05     
    14   -7026.81284758   1.12e-07   1.08e-05     
    15   -7026.81284745   1.30e-07   5.20e-06     
    16   -7026.81284741   4.14e-08   2.10e-06     
 ------------------------------------------------------------------------------
         -7026.81284741                           CCSD T converged.

End of double precision
 SCF energy                 = -7026.23541155
 MP2 energy                 = -7026.80651085
 CCSD correlation energy     =    -0.57743586
 CCSD total energy           = -7026.81284741

 CCSD  T1^2 = 0.0142  T2^2 = 0.2305  Leading amplitudes:

 Amplitude    Orbitals with energies
  0.0313       30 (A) A                  ->    35 (A) A                   
              -0.6429                          0.0013                     
  0.0313       30 (A) B                  ->    35 (A) B                   
              -0.6429                          0.0013                     
  0.0279       29 (A) A                  ->    35 (A) A                   
              -0.6938                          0.0013                     
  0.0279       29 (A) B                  ->    35 (A) B                   
              -0.6938                          0.0013                     

 Amplitude    Orbitals with energies
 -0.1191       34 (A) A      34 (A) B    ->    35 (A) A      35 (A) B     
              -0.3705       -0.3705            0.0013        0.0013       
  0.1191       34 (A) A      34 (A) B    ->    35 (A) B      35 (A) A     
              -0.3705       -0.3705            0.0013        0.0013       
  0.1191       34 (A) B      34 (A) A    ->    35 (A) A      35 (A) B     
              -0.3705       -0.3705            0.0013        0.0013       
 -0.1191       34 (A) B      34 (A) A    ->    35 (A) B      35 (A) A     
              -0.3705       -0.3705            0.0013        0.0013       
 -0.1050       31 (A) A      31 (A) B    ->    37 (A) A      37 (A) B     
              -0.6044       -0.6044            0.0654        0.0654       
  0.1050       31 (A) A      31 (A) B    ->    37 (A) B      37 (A) A     
              -0.6044       -0.6044            0.0654        0.0654       
  0.1050       31 (A) B      31 (A) A    ->    37 (A) A      37 (A) B     
              -0.6044       -0.6044            0.0654        0.0654       
 -0.1050       31 (A) B      31 (A) A    ->    37 (A) B      37 (A) A     
              -0.6044       -0.6044            0.0654        0.0654       

 Computing CCSD intemediates for later calculations in double precision
 Finished.

Running a double precision version
           CCSD Lambda amplitudes will be solved using DIIS.
           Start     Size      MaxIter   EConv     LConv     
           3         7         100       1.00e-07  1.00e-05  
 ------------------------------------------------------------------------------
            Enorm      Ldiff       Comment
 ------------------------------------------------------------------------------
     1     6.04e-02   4.63e-02     
     2     1.48e-02   3.99e-03     
     3     6.40e-03   2.38e-03     
     4     4.04e-03   1.19e-03     Switched to DIIS steps.
     5     1.67e-03   8.80e-04     
     6     1.06e-03   3.10e-04     
     7     4.49e-04   1.11e-04     
     8     2.18e-04   3.36e-06     
     9     7.15e-05   1.25e-05     
    10     4.18e-05   1.93e-06     
    11     2.36e-05   9.01e-07     
    12     1.20e-05   1.80e-06     
    13     5.31e-06   5.19e-07     
    14     2.24e-06   4.39e-07     
    15     1.25e-06   1.05e-07     
    16     6.44e-07   4.56e-08     
    17     4.37e-07   3.64e-08     
    18     2.24e-07   2.72e-08     
    19     1.15e-07   7.56e-09     
    20     6.47e-08   2.73e-09     
 ------------------------------------------------------------------------------
                                   CCSD Lambda converged.

 Computing density matrices in double precision...
           Orbital response amplitudes will be solved using DIIS.
           Start     Size      MaxIter   EConv     LConv     
           3         7         100       1.00e-06  1.00e-06  
 ------------------------------------------------------------------------------
            Enorm      Ldiff       Comment
 ------------------------------------------------------------------------------
     1     9.38e-02   3.57e-03     
     2     1.55e-01   5.02e-02     
     3     3.05e-01   9.42e-02     
     4     1.28e-02   1.72e-01     Switched to DIIS steps.
     5     2.03e-03   1.83e-03     
     6     1.56e-03   6.70e-04     
     7     8.04e-04   2.40e-04     
     8     2.49e-04   1.10e-04     
     9     3.95e-05   2.72e-05     
    10     2.19e-05   2.04e-06     
    11     7.19e-06   3.77e-06     
    12     1.35e-06   1.38e-07     
    13     3.79e-07   9.30e-08     
 ------------------------------------------------------------------------------
                                   Orbital response converged.

 Computing density matrices... Done.
 CCSD calculation:   CPU 861.51 s  wall 297.96 s

Current path: /canmo/ccsd/grad/
/g1_bb_aa
/g1_bb_bb
/g1_o1o1
/g1_o1o2
/g1_o1v1
/g1_o2v1
/g1_v1v1
/g1p_bb_aa
/g1p_bb_bb
/g1s_bb_aa
/g1s_bb_bb
/g2_o1o1o1o1
/g2_o1o1o1v1
/g2_o1o1v1v1
/g2_o1v1o1v1
/g2_o1v1v1v1
/g2_v1v1v1v1
/w_bb_aa
/w_bb_bb
 Transferring MO TPDM to AO TPDM
 Transferring g2_o1o1o1o1
 Transferring g2_o1o1o1v1
 Transferring g2_o1o1v1v1
 Transferring g2_o1v1o1v1
 Transferring g2_o1v1v1v1
 Transferring g2_v1v1v1v1
 Adding separable TPDM
 Computing TPDM gradient
 --------------------------------------------------------
 2e gradient
  Atom          X               Y               Z
 --------------------------------------------------------
    1        -30.676351        3.302726        0.000000  
    2          8.160758      -16.487670        0.000001  
    3         22.583661        7.974020       -0.000002  
    4         -0.068068        5.210925        0.000001  
 --------------------------------------------------------
 --------------------------------------------------------
 Final gradient
  Atom          X               Y               Z
 --------------------------------------------------------
    1        -30.676351        3.302726        0.000000  
    2          8.160758      -16.487670        0.000001  
    3         22.583661        7.974020       -0.000002  
    4         -0.068068        5.210925        0.000001  
 --------------------------------------------------------
 Analytic gradient from two-electron contribution:   CPU 385.50 s  wall 201.19 s

 Total ccman2 time:   CPU 1278.27 s  wall 534.98 s


 --------------------------------------------------------------

                    Orbital Energies (a.u.)
 --------------------------------------------------------------

 Alpha MOs
 -- Occupied --
*******-180.865-169.672-169.671-169.671 -37.919 -33.107 -33.103
-33.103 -24.291 -24.290 -24.290 -24.286 -24.286 -15.747 -15.698
 -7.235  -5.468  -5.458  -5.458  -2.391  -2.387  -2.386  -2.375
 -2.375  -1.447  -0.956  -0.848  -0.694  -0.643  -0.604  -0.381
 -0.376  -0.370
 -- Virtual --
  0.001   0.050   0.065   0.150   0.165   0.166   0.213   0.225
  0.227   0.242   0.259   0.300   0.334   0.346   0.364   0.527
  0.571   0.587   0.600   0.607   0.654   0.711   0.804   0.882
  0.916   0.941   1.016   1.036   1.124   1.214   1.441   1.462
  1.538   1.555   1.564   1.638   1.923   2.029   2.130   2.165
  2.419   2.628   2.680   2.805   3.039   3.068   3.379   3.431
  4.096   4.243   4.351   4.425   4.493   4.507   4.515   4.560
  4.681   4.748   4.815   5.401   6.534   6.549   6.586  28.905
 29.533  29.545  29.571  29.887  29.893  29.893  29.906  29.978
 36.572  37.158 130.595 130.604 130.630 154.3001912.218
 --------------------------------------------------------------

          Ground-State Mulliken Net Atomic Charges

     Atom                 Charge (a.u.)
  ----------------------------------------
      1 I                    -0.116290
      2 N                     0.072379
      3 N                    -0.190476
      4 H                     0.234387
  ----------------------------------------
  Sum of atomic charges =    -0.000000

 -----------------------------------------------------------------
                    Cartesian Multipole Moments
 -----------------------------------------------------------------
    Charge (ESU x 10^10)
                -0.0000
    Dipole Moment (Debye)
         X      -1.0305      Y      -1.8587      Z       0.0000
       Tot       2.1253
    Quadrupole Moments (Debye-Ang)
        XX     -39.9422     XY       3.4987     YY     -39.8363
        XZ      -0.0000     YZ       0.0000     ZZ     -41.0664
    Octopole Moments (Debye-Ang^2)
       XXX      33.7737    XXY      -9.7588    XYY       2.7595
       YYY      -5.2479    XXZ       0.0000    XYZ       0.0000
       YYZ      -0.0000    XZZ       5.1958    YZZ      -0.2837
       ZZZ      -0.0000
    Hexadecapole Moments (Debye-Ang^3)
      XXXX    -458.1225   XXXY      14.2024   XXYY     -73.3187
      XYYY      10.2522   YYYY     -72.7947   XXXZ      -0.0000
      XXYZ      -0.0000   XYYZ      -0.0000   YYYZ       0.0000
      XXZZ     -77.1412   XYZZ       0.3883   YYZZ     -21.4489
      XZZZ      -0.0000   YZZZ       0.0000   ZZZZ     -54.3921
 -----------------------------------------------------------------
 DrvMan completing analytic gradient of the correlated energy
 Correlated dipole moment
            1
    1  -0.4054395
    2  -0.7312821
    3   0.0000001
 Energy read as -7026.812847413
 Full Analytical Gradient: (in a.u., or Hartree/Bohr)
             1             2             3             4
    1   -0.00011736   -0.00059972    0.00086828   -0.00015120
    2   -0.00001294   -0.00055169    0.00035282    0.00021181
    3   -0.00000001   -0.00000000    0.00000004   -0.00000003
 Gradient time:  CPU 0.27 s  wall 2.31 s
 ----------------------------------------------------------------
             Standard Nuclear Orientation (Angstroms)
    I     Atom           X                Y                Z
 ----------------------------------------------------------------
    1      I       0.5853231515    -0.0184320577    -0.0000000000
    2      N      -1.6594564133     0.6011239325     0.0000000000
    3      N      -2.4680438546    -0.2815500848    -0.0000000000
    4      H      -2.1366251516    -1.2601178750    -0.0000000000
 ----------------------------------------------------------------
 Nuclear Repulsion Energy =   184.9156176705 hartrees
 There are       34 alpha and       34 beta electrons

                       Distance Matrix (Angstroms)
             I (  1)   N (  2)   N (  3)
   N (  2)  2.328709
   N (  3)  3.064683  1.197049
   H (  4)  2.991786  1.921435  1.033167

 Requested basis set is 6-311++G(d,p)
 There are 41 shells and 113 basis functions
 A cutoff of  1.0D-14 yielded    807 shell pairs
 There are      6327 function pairs (      7164 Cartesian)
 Smallest overlap matrix eigenvalue = 2.55E-04
 Guess MOs from SCF MO coefficient file

 -----------------------------------------------------------------------
  General SCF calculation program by
  Eric Jon Sundstrom, Paul Horn, Yuezhi Mao, Dmitri Zuev, Alec White,
  David Stuck, Shaama M.S., Shane Yost, Joonho Lee, David Small,
  Daniel Levine, Susi Lehtola, Hugh Burton, Evgeny Epifanovsky
 -----------------------------------------------------------------------
 Hartree-Fock
 using 4 threads for integral computing
 -------------------------------------------------------
 OpenMP Integral computing Module                
 Release: version 2.0, May 2017, Q-Chem Inc. Pleasanton 
 -------------------------------------------------------
 A restricted SCF calculation will be
 performed using DIIS
 SCF converges when DIIS error is below 1.0e-08
 ---------------------------------------
  Cycle       Energy         DIIS error
 ---------------------------------------
    1   -7026.2352337668      4.29e-05  
    2   -7026.2352367093      1.07e-05  
    3   -7026.2352370591      6.04e-06  
    4   -7026.2352371485      1.90e-06  
    5   -7026.2352371726      1.23e-06  
    6   -7026.2352371789      5.08e-07  
    7   -7026.2352371810      2.37e-07  
    8   -7026.2352371811      7.04e-08  
    9   -7026.2352371812      3.01e-08  
   10   -7026.2352371812      6.98e-09  Convergence criterion met
 ---------------------------------------
 SCF time:   CPU 5.48s  wall 3.00s 
 SCF   energy in the final basis set =    -7026.2352371812
 Total energy in the final basis set =    -7026.2352371812


 ------------------------------------------------------------------------------

   CCMAN2: suite of methods based on coupled cluster
           and equation of motion theories.

   Components:
   * libvmm-1.3-trunk
     by Evgeny Epifanovsky, Ilya Kaliman.
   * libtensor-2.5-trunk
     by Evgeny Epifanovsky, Michael Wormit, Dmitry Zuev, Sam Manzer, 
        Ilya Kaliman.
   * libcc-2.5-trunk
     by Evgeny Epifanovsky, Arik Landau, Tomasz Kus, Kirill Khistyaev, 
        Dmitry Zuev, Prashant Manohar, Xintian Feng, Anna Krylov, 
        Matthew Goldey, Alec White, Thomas Jagau, Kaushik Nanda, 
        Anastasia Gunina, Alexander Kunitsa, Joonho Lee.

   CCMAN original authors:
   Anna I. Krylov, C. David Sherrill, Steven R. Gwaltney,
   Edward F. C. Byrd (2000)
   Sergey V. Levchenko, Lyudmila V. Slipchenko, Tao Wang,
   Ana-Maria C. Cristian (2003)
   Piotr A. Pieniazek, C. Melania Oana, Evgeny Epifanovsky (2007)
   Prashant Manohar (2009)

 ------------------------------------------------------------------------------


 Allocating and initializing 3808MB of RAM...
 Calculation will run on 4 cores.


 Alpha MOs, Restricted
 -- Occupied --                  
******* -180.87 -169.67 -169.67 -169.67  -37.92  -33.11  -33.10
  1 A     2 A     3 A     4 A     5 A     6 A     7 A     8 A                  
-33.103 -24.292 -24.290 -24.290 -24.286 -24.286 -15.747 -15.698
  9 A    10 A    11 A    12 A    13 A    14 A    15 A    16 A                  
 -7.236  -5.469  -5.458  -5.458  -2.391  -2.387  -2.387  -2.375
 17 A    18 A    19 A    20 A    21 A    22 A    23 A    24 A                  
 -2.375  -1.446  -0.956  -0.848  -0.694  -0.642  -0.604  -0.381
 25 A    26 A    27 A    28 A    29 A    30 A    31 A    32 A                  
 -0.376  -0.371
 33 A    34 A                                                                  
 -- Virtual --                   
  0.001   0.050   0.065   0.150   0.165   0.166   0.213   0.225
 35 A    36 A    37 A    38 A    39 A    40 A    41 A    42 A                  
  0.227   0.242   0.259   0.300   0.334   0.346   0.364   0.526
 43 A    44 A    45 A    46 A    47 A    48 A    49 A    50 A                  
  0.570   0.587   0.600   0.607   0.654   0.710   0.804   0.883
 51 A    52 A    53 A    54 A    55 A    56 A    57 A    58 A                  
  0.916   0.941   1.016   1.035   1.124   1.214   1.441   1.462
 59 A    60 A    61 A    62 A    63 A    64 A    65 A    66 A                  
  1.538   1.555   1.564   1.637   1.922   2.030   2.131   2.165
 67 A    68 A    69 A    70 A    71 A    72 A    73 A    74 A                  
  2.418   2.627   2.679   2.805   3.039   3.066   3.377   3.428
 75 A    76 A    77 A    78 A    79 A    80 A    81 A    82 A                  
  4.096   4.242   4.350   4.425   4.493   4.507   4.514   4.560
 83 A    84 A    85 A    86 A    87 A    88 A    89 A    90 A                  
  4.680   4.747   4.814   5.401   6.534   6.549   6.585  28.904
 91 A    92 A    93 A    94 A    95 A    96 A    97 A    98 A                  
 29.533  29.545  29.571  29.887  29.892  29.893  29.906  29.978
 99 A   100 A   101 A   102 A   103 A   104 A   105 A   106 A                  
 36.572  37.153 130.595 130.603 130.630 154.3001912.218
107 A   108 A   109 A   110 A   111 A   112 A   113 A                          

 Beta MOs, Restricted
 -- Occupied --                  
******* -180.87 -169.67 -169.67 -169.67  -37.92  -33.11  -33.10
  1 A     2 A     3 A     4 A     5 A     6 A     7 A     8 A                  
-33.103 -24.292 -24.290 -24.290 -24.286 -24.286 -15.747 -15.698
  9 A    10 A    11 A    12 A    13 A    14 A    15 A    16 A                  
 -7.236  -5.469  -5.458  -5.458  -2.391  -2.387  -2.387  -2.375
 17 A    18 A    19 A    20 A    21 A    22 A    23 A    24 A                  
 -2.375  -1.446  -0.956  -0.848  -0.694  -0.642  -0.604  -0.381
 25 A    26 A    27 A    28 A    29 A    30 A    31 A    32 A                  
 -0.376  -0.371
 33 A    34 A                                                                  
 -- Virtual --                   
  0.001   0.050   0.065   0.150   0.165   0.166   0.213   0.225
 35 A    36 A    37 A    38 A    39 A    40 A    41 A    42 A                  
  0.227   0.242   0.259   0.300   0.334   0.346   0.364   0.526
 43 A    44 A    45 A    46 A    47 A    48 A    49 A    50 A                  
  0.570   0.587   0.600   0.607   0.654   0.710   0.804   0.883
 51 A    52 A    53 A    54 A    55 A    56 A    57 A    58 A                  
  0.916   0.941   1.016   1.035   1.124   1.214   1.441   1.462
 59 A    60 A    61 A    62 A    63 A    64 A    65 A    66 A                  
  1.538   1.555   1.564   1.637   1.922   2.030   2.131   2.165
[truncated: 187,249 more chars]
