# Supplementary material for: Geometric and energetic data from ab initio calculations of haloethene, haloimine, halomethylenephosphine, haloiminophosphine, halodiazene, halodiphosphene and halocyclopropane
Source: Data Brief. 2019 Nov 2;27:104738. doi: 10.1016/j.dib.2019.104738 (PMC6861602; doi:10.1016/j.dib.2019.104738)
Supplement: Multimedia component 6 [file mmc6.zip › NN/CCSD/IENNEI.out]

Q-Chem Developer Version!
                  Welcome to Q-Chem
     A Quantum Leap Into The Future Of Chemistry


 Q-Chem 5.1, Q-Chem, Inc., Pleasanton, CA (2018)

 Yihan Shao,  Zhengting Gan,  E. Epifanovsky,  A. T. B. Gilbert,  M. Wormit,  
 J. Kussmann,  A. W. Lange,  A. Behn,  Jia Deng,  Xintian Feng,  D. Ghosh,  
 M. Goldey,  P. R. Horn,  L. D. Jacobson,  I. Kaliman,  T. Kus,  A. Landau,  
 Jie Liu,  E. I. Proynov,  R. M. Richard,  R. P. Steele,  E. J. Sundstrom,  
 H. L. Woodcock III,  P. M. Zimmerman,  D. Zuev,  B. Albrecht,  E. Alguire,  
 S. A. Baeppler,  D. Barton,  Z. Benda,  Y. A. Bernard,  E. J. Berquist,  
 K. B. Bravaya,  H. Burton,  D. Casanova,  Chun-Min Chang,  Yunqing Chen,  
 A. Chien,  K. D. Closser,  M. P. Coons,  S. Coriani,  S. Dasgupta,  
 A. L. Dempwolff,  M. Diedenhofen,  Hainam Do,  R. G. Edgar,  Po-Tung Fang,  
 S. Faraji,  S. Fatehi,  Qingguo Feng,  K. D. Fenk,  J. Fosso-Tande,  
 Qinghui Ge,  A. Ghysels,  G. Gidofalvi,  J. Gomes,  J. Gonthier,  A. Gunina,  
 D. Hait,  M. W. D. Hanson-Heine,  P. H. P. Harbach,  A. W. Hauser,  
 J. E. Herr,  E. G. Hohenstein,  Z. C. Holden,  Kerwin Hui,  B. C. Huynh,  
 T.-C. Jagau,  Hyunjun Ji,  B. Kaduk,  K. Khistyaev,  Jaehoon Kim,  
 P. Klunzinger,  K. Koh,  D. Kosenkov,  L. Koulias,  T. Kowalczyk,  
 C. M. Krauter,  A. Kunitsa,  Ka Un Lao,  A. Laurent,  K. V. Lawler,  
 Joonho Lee,  D. Lefrancois,  S. Lehtola,  D. S. Levine,  Yi-Pei Li,  
 You-Sheng Lin,  Fenglai Liu,  E. Livshits,  A. Luenser,  P. Manohar,  
 E. Mansoor,  S. F. Manzer,  Shan-Ping Mao,  Yuezhi Mao,  N. Mardirossian,  
 A. V. Marenich,  T. Markovich,  L. A. Martinez-Martinez,  S. A. Maurer,  
 N. J. Mayhall,  S. C. McKenzie,  J.-M. Mewes,  A. F. Morrison,  
 J. W. Mullinax,  K. Nanda,  T. S. Nguyen-Beck,  R. Olivares-Amaya,  
 J. A. Parkhill,  T. M. Perrine,  F. Plasser,  P. Pokhilko,  S. Prager,  
 A. Prociuk,  E. Ramos,  D. R. Rehn,  F. Rob,  M. Schneider,  N. Sergueev,  
 S. M. Sharada,  S. Sharma,  D. W. Small,  T. Stauch,  T. Stein,  
 Yu-Chuan Su,  A. J. W. Thom,  A. Tkatchenko,  T. Tsuchimochi,  N. M. Tubman,  
 L. Vogt,  M. L. Vidal,  O. Vydrov,  M. A. Watson,  J. Wenzel,  
 M. de Wergifosse,  T. A. Wesolowski,  A. White,  J. Witte,  A. Yamada,  
 Jun Yang,  K. Yao,  S. Yeganeh,  S. R. Yost,  Zhi-Qiang You,  A. Zech,  
 Igor Ying Zhang,  Xing Zhang,  Yan Zhao,  Ying Zhu,  B. R. Brooks,  
 G. K. L. Chan,  C. J. Cramer,  M. S. Gordon,  W. J. Hehre,  A. Klamt,  
 M. W. Schmidt,  C. D. Sherrill,  D. G. Truhlar,  A. Aspuru-Guzik,  R. Baer,  
 A. T. Bell,  N. A. Besley,  Jeng-Da Chai,  A. E. DePrince, III,  
 R. A. DiStasio Jr.,  A. Dreuw,  B. D. Dunietz,  T. R. Furlani,  
 Chao-Ping Hsu,  Yousung Jung,  Jing Kong,  D. S. Lambrecht,  WanZhen Liang,  
 C. Ochsenfeld,  V. A. Rassolov,  L. V. Slipchenko,  J. E. Subotnik,  
 T. Van Voorhis,  J. M. Herbert,  A. I. Krylov,  P. M. W. Gill,  M. Head-Gordon

 Contributors to earlier versions of Q-Chem not listed above: 
 R. D. Adamson,  B. Austin,  J. Baker,  G. J. O. Beran,  K. Brandhorst,  
 S. T. Brown,  E. F. C. Byrd,  A. K. Chakraborty,  C.-L. Cheng,  
 Siu Hung Chien,  D. M. Chipman,  D. L. Crittenden,  H. Dachsel,  
 R. J. Doerksen,  A. D. Dutoi,  L. Fusti-Molnar,  W. A. Goddard III,  
 A. Golubeva-Zadorozhnaya,  S. R. Gwaltney,  G. Hawkins,  A. Heyden,  
 S. Hirata,  G. Kedziora,  F. J. Keil,  C. Kelley,  Jihan Kim,  R. A. King,  
 R. Z. Khaliullin,  P. P. Korambath,  W. Kurlancheek,  A. M. Lee,  M. S. Lee,  
 S. V. Levchenko,  Ching Yeh Lin,  D. Liotard,  R. C. Lochan,  I. Lotan,  
 P. E. Maslen,  N. Nair,  D. P. O'Neill,  D. Neuhauser,  E. Neuscamman,  
 C. M. Oana,  R. Olson,  B. Peters,  R. Peverati,  P. A. Pieniazek,  
 Y. M. Rhee,  J. Ritchie,  M. A. Rohrdanz,  E. Rosta,  N. J. Russ,  
 H. F. Schaefer III,  N. E. Schultz,  N. Shenvi,  A. C. Simmonett,  A. Sodt,  
 D. Stuck,  K. S. Thanthiriwatte,  V. Vanovschi,  Tao Wang,  A. Warshel,  
 C. F. Williams,  Q. Wu,  X. Xu,  W. Zhang

 Please cite Q-Chem as follows:
 Y. Shao et al., Mol. Phys. 113, 184-215 (2015)
 DOI: 10.1080/00268976.2014.952696

 Q-Chem 5.1.1 for Intel X86 EM64T Linux

 Parts of Q-Chem use Armadillo 8.300.2 (Tropical Shenanigans).
 http://arma.sourceforge.net/

 Q-Chem begins on Sat Nov  3 14:02:07 2018  

Host: 
0

     Scratch files written to /scratch/taweetham/qchem38847//
Input Ideriv = 1
Curr. Ideriv = -1
Max.  Ideriv = 1

Checking the input file for inconsistencies... 	...done.

--------------------------------------------------------------
User input:
--------------------------------------------------------------
../CCSD/I=I_t.inp
$molecule
0 1
I 
N  1 2.515292
N  2 1.131542 1 111.501683
I  3 2.515292 2 111.501683 1 -180.000000 0
$end

$rem
   JOB_TYPE	OPTIMIZATION
   BASIS	6-311++G**
   METHOD	ccsd
   MEM_TOTAL	4000
   N_FROZEN_CORE      FC
$end


--------------------------------------------------------------
 ----------------------------------------------------------------
             Standard Nuclear Orientation (Angstroms)
    I     Atom           X                Y                Z
 ----------------------------------------------------------------
    1      I       2.7730743207    -0.0069183291     0.0000000000
    2      N       0.3047137977     0.4767036039    -0.0000000000
    3      N      -0.3047137977    -0.4767036039     0.0000000000
    4      I      -2.7730743207     0.0069183291    -0.0000000000
 ----------------------------------------------------------------
 Molecular Point Group                 C2h   NOp =  4
 Largest Abelian Subgroup              C2h   NOp =  4
 Nuclear Repulsion Energy =   573.1504092019 hartrees
 There are       60 alpha and       60 beta electrons
 Requested basis set is 6-311++G(d,p)
 There are 60 shells and 168 basis functions
 Total memory of 4000MB is distributed as follows: 
   QALLOC including MEM_STATIC uses 192MB
   MEM_STATIC is set to 192MB
   CCMAN JOB total memory use is  3808MB
 Warning: actual memory use might exceed 4000MB

 Total QAlloc Memory Limit    192 MB
 Mega-Array Size       188 MB
 MEM_STATIC part       192 MB
 A cutoff of  1.0D-14 yielded   1356 shell pairs
 There are     11346 function pairs (     13036 Cartesian)

 -------------------------------------------------------
 OpenMP Integral Computing Module                       
 Release: version 1.0, May 2013, Q-Chem Inc. Pittsburgh 
 -------------------------------------------------------
 Integral Job Info:
 Integral job number is                      11
 Integral operator is                         1
 short-range coefficients                     0
 long-range coefficients              100000000
 Omega coefficients                           0
 if combine SR and LR in K                    0
 Integral screening is                        0
 Integral computing path is                   2
 max size of driver memory is            800000
 size of driver memory is                593474
 size of scratch memory is             11861008
 max col of scratch BK array               1296
 max len of scratch array in speh3          155
 max len of scratch index in speh4           18
 max int batch size is                      520
 min int batch size is                       52
 fixed nKL is                                52
 max L of basis functions is                  2
 order of int derivative is                   0
 number of shells is                         60
 number of basis is                         180
 number of cartesian basis is               180
 number of contracted shell pairs          1356
 number of primitive shell pairs           2729
 maxK2 (contraction) of shell pair           36
 max number of K2 of shell pair               1
 max number of CS2 of shell pair            188
 max number of PS2 of shell pair            188
 mem total for path MDJ                  530698
 -------------------------------------------------------
 Smallest overlap matrix eigenvalue = 1.93E-04

 Scale SEOQF with 1.000000e-01/1.000000e-01/1.000000e-01

 Standard Electronic Orientation quadrupole field applied
 Nucleus-field energy     =     0.0000000294 hartrees
 Guess from superposition of atomic densities
 Warning:  Energy on first SCF cycle will be non-variational
 SAD guess density has 120.000000 electrons

 -----------------------------------------------------------------------
  General SCF calculation program by
  Eric Jon Sundstrom, Paul Horn, Yuezhi Mao, Dmitri Zuev, Alec White,
  David Stuck, Shaama M.S., Shane Yost, Joonho Lee, David Small,
  Daniel Levine, Susi Lehtola, Hugh Burton, Evgeny Epifanovsky
 -----------------------------------------------------------------------
 Hartree-Fock
 using 4 threads for integral computing
 -------------------------------------------------------
 OpenMP Integral computing Module                
 Release: version 2.0, May 2017, Q-Chem Inc. Pleasanton 
 -------------------------------------------------------
 A restricted SCF calculation will be
 performed using DIIS
 SCF converges when DIIS error is below 1.0e-08
 ---------------------------------------
  Cycle       Energy         DIIS error
 ---------------------------------------
    1  -13942.4747187010      2.93e-02  
    2  -13942.3669529371      4.40e-03  
    3  -13942.4193004691      2.75e-03  
    4  -13942.4462838596      3.45e-04  
    5  -13942.4469780935      1.90e-04  
    6  -13942.4470979516      4.55e-05  
    7  -13942.4471353077      2.22e-05  
    8  -13942.4471496731      1.11e-05  
    9  -13942.4471554251      4.97e-06  
   10  -13942.4471569947      2.01e-06  
   11  -13942.4471572169      6.91e-07  
   12  -13942.4471572386      2.83e-07  
   13  -13942.4471572408      5.67e-08  
   14  -13942.4471572411      8.89e-09  Convergence criterion met
 ---------------------------------------
 SCF time:   CPU 11.39s  wall 5.00s 
 SCF   energy in the final basis set =   -13942.4471572411
 Total energy in the final basis set =   -13942.4471572411


 ------------------------------------------------------------------------------

   CCMAN2: suite of methods based on coupled cluster
           and equation of motion theories.

   Components:
   * libvmm-1.3-trunk
     by Evgeny Epifanovsky, Ilya Kaliman.
   * libtensor-2.5-trunk
     by Evgeny Epifanovsky, Michael Wormit, Dmitry Zuev, Sam Manzer, 
        Ilya Kaliman.
   * libcc-2.5-trunk
     by Evgeny Epifanovsky, Arik Landau, Tomasz Kus, Kirill Khistyaev, 
        Dmitry Zuev, Prashant Manohar, Xintian Feng, Anna Krylov, 
        Matthew Goldey, Alec White, Thomas Jagau, Kaushik Nanda, 
        Anastasia Gunina, Alexander Kunitsa, Joonho Lee.

   CCMAN original authors:
   Anna I. Krylov, C. David Sherrill, Steven R. Gwaltney,
   Edward F. C. Byrd (2000)
   Sergey V. Levchenko, Lyudmila V. Slipchenko, Tao Wang,
   Ana-Maria C. Cristian (2003)
   Piotr A. Pieniazek, C. Melania Oana, Evgeny Epifanovsky (2007)
   Prashant Manohar (2009)

 ------------------------------------------------------------------------------


 Allocating and initializing 3808MB of RAM...
 Calculation will run on 4 cores.


 Alpha MOs, Restricted
 -- Occupied --                  
*******-1177.19 -180.89 -180.89 -169.70 -169.70 -169.70 -169.70
  1 Ag    1 Bu    2 Bu    2 Ag    3 Bu    3 Ag    1 Bg    1 Au                 
-169.70 -169.70  -37.95  -37.95  -33.14  -33.14  -33.13  -33.13
  4 Bu    4 Ag    5 Ag    5 Bu    6 Ag    6 Bu    2 Au    2 Bg                 
-33.131 -33.131 -24.321 -24.321 -24.319 -24.319 -24.319 -24.319
  7 Ag    7 Bu    8 Bu    8 Ag    3 Au    3 Bg    9 Ag    9 Bu                 
-24.314 -24.314 -24.314 -24.314 -15.741 -15.738  -7.264  -7.264
 10 Bu    4 Bg    4 Au   10 Ag   11 Ag   11 Bu   12 Bu   12 Ag                 
 -5.499  -5.499  -5.484  -5.484  -5.484  -5.484  -2.421  -2.421
 13 Ag   13 Bu    5 Au    5 Bg   14 Bu   14 Ag   15 Ag   15 Bu                 
 -2.416  -2.416  -2.416  -2.416  -2.400  -2.400  -2.400  -2.400
  6 Au    6 Bg   16 Bu   16 Ag    7 Bg    7 Au   17 Bu   17 Ag                 
 -1.503  -0.890  -0.842  -0.798  -0.673  -0.647  -0.645  -0.399
 18 Ag   18 Bu   19 Ag   19 Bu   20 Ag    8 Au   20 Bu    8 Bg                 
 -0.397  -0.394  -0.393  -0.325
 21 Ag   21 Bu    9 Au   22 Ag                                                 
 -- Virtual --                   
 -0.132   0.080   0.086   0.150   0.166   0.167   0.193   0.216
 22 Bu   23 Ag    9 Bg   23 Bu   24 Ag   10 Au   24 Bu   25 Ag                 
  0.244   0.248   0.275   0.313   0.313   0.327   0.332   0.332
 10 Bg   26 Ag   25 Bu   27 Ag   11 Bg   28 Ag   26 Bu   11 Au                 
  0.343   0.473   0.536   0.552   0.562   0.568   0.584   0.592
 27 Bu   29 Ag   28 Bu   29 Bu   12 Bg   12 Au   30 Ag   13 Bg                 
  0.596   0.613   0.663   0.696   0.708   0.761   0.858   0.901
 13 Au   30 Bu   31 Ag   31 Bu   32 Ag   32 Bu   33 Ag   14 Au                 
  1.018   1.021   1.046   1.184   1.238   1.451   1.515   1.516
 14 Bg   33 Bu   34 Ag   34 Bu   35 Ag   35 Bu   15 Bg   36 Ag                 
  1.523   1.525   1.538   1.573   1.937   1.944   1.978   2.091
 36 Bu   15 Au   37 Ag   37 Bu   16 Au   16 Bg   38 Bu   38 Ag                 
  2.433   2.519   2.780   3.140   3.153   3.457   4.095   4.138
 17 Au   39 Bu   39 Ag   17 Bg   40 Ag   40 Bu   18 Au   41 Bu                 
  4.360   4.385   4.467   4.468   4.474   4.478   4.480   4.484
 18 Bg   41 Ag   19 Au   19 Bg   42 Ag   20 Au   20 Bg   42 Bu                 
  4.493   4.521   4.568   4.594   4.595   4.724   4.820   5.077
 43 Bu   43 Ag   44 Ag   44 Bu   45 Ag   46 Ag   45 Bu   46 Bu                 
  6.503   6.513   6.518   6.519   6.544   6.556  28.797  28.895
 21 Bg   21 Au   47 Ag   47 Bu   48 Ag   48 Bu   49 Ag   49 Bu                 
 29.501  29.508  29.512  29.513  29.533  29.537  29.856  29.859
 22 Bg   22 Au   50 Ag   50 Bu   51 Ag   51 Bu   23 Bg   23 Au                 
 29.861  29.862  29.863  29.863  29.868  29.883  29.913  29.937
 24 Au   52 Ag   24 Bg   52 Bu   53 Bu   53 Ag   54 Ag   54 Bu                 
 36.450  37.445 130.563 130.568 130.570 130.571 130.590 130.597
 55 Ag   55 Bu   25 Bg   25 Au   56 Ag   56 Bu   57 Ag   57 Bu                 
154.204 154.2891912.1191912.207
 58 Ag   58 Bu   59 Ag   59 Bu                                                 

 Beta MOs, Restricted
 -- Occupied --                  
*******-1177.19 -180.89 -180.89 -169.70 -169.70 -169.70 -169.70
  1 Ag    1 Bu    2 Bu    2 Ag    3 Bu    3 Ag    1 Bg    1 Au                 
-169.70 -169.70  -37.95  -37.95  -33.14  -33.14  -33.13  -33.13
  4 Bu    4 Ag    5 Ag    5 Bu    6 Ag    6 Bu    2 Au    2 Bg                 
-33.131 -33.131 -24.321 -24.321 -24.319 -24.319 -24.319 -24.319
  7 Ag    7 Bu    8 Bu    8 Ag    3 Au    3 Bg    9 Ag    9 Bu                 
-24.314 -24.314 -24.314 -24.314 -15.741 -15.738  -7.264  -7.264
 10 Bu    4 Bg    4 Au   10 Ag   11 Ag   11 Bu   12 Bu   12 Ag                 
 -5.499  -5.499  -5.484  -5.484  -5.484  -5.484  -2.421  -2.421
 13 Ag   13 Bu    5 Au    5 Bg   14 Bu   14 Ag   15 Ag   15 Bu                 
 -2.416  -2.416  -2.416  -2.416  -2.400  -2.400  -2.400  -2.400
  6 Au    6 Bg   16 Bu   16 Ag    7 Bg    7 Au   17 Bu   17 Ag                 
 -1.503  -0.890  -0.842  -0.798  -0.673  -0.647  -0.645  -0.399
 18 Ag   18 Bu   19 Ag   19 Bu   20 Ag    8 Au   20 Bu    8 Bg                 
 -0.397  -0.394  -0.393  -0.325
 21 Ag   21 Bu    9 Au   22 Ag                                                 
 -- Virtual --                   
 -0.132   0.080   0.086   0.150   0.166   0.167   0.193   0.216
 22 Bu   23 Ag    9 Bg   23 Bu   24 Ag   10 Au   24 Bu   25 Ag                 
  0.244   0.248   0.275   0.313   0.313   0.327   0.332   0.332
 10 Bg   26 Ag   25 Bu   27 Ag   11 Bg   28 Ag   26 Bu   11 Au                 
  0.343   0.473   0.536   0.552   0.562   0.568   0.584   0.592
 27 Bu   29 Ag   28 Bu   29 Bu   12 Bg   12 Au   30 Ag   13 Bg                 
  0.596   0.613   0.663   0.696   0.708   0.761   0.858   0.901
 13 Au   30 Bu   31 Ag   31 Bu   32 Ag   32 Bu   33 Ag   14 Au                 
  1.018   1.021   1.046   1.184   1.238   1.451   1.515   1.516
 14 Bg   33 Bu   34 Ag   34 Bu   35 Ag   35 Bu   15 Bg   36 Ag                 
  1.523   1.525   1.538   1.573   1.937   1.944   1.978   2.091
 36 Bu   15 Au   37 Ag   37 Bu   16 Au   16 Bg   38 Bu   38 Ag                 
  2.433   2.519   2.780   3.140   3.153   3.457   4.095   4.138
 17 Au   39 Bu   39 Ag   17 Bg   40 Ag   40 Bu   18 Au   41 Bu                 
  4.360   4.385   4.467   4.468   4.474   4.478   4.480   4.484
 18 Bg   41 Ag   19 Au   19 Bg   42 Ag   20 Au   20 Bg   42 Bu                 
  4.493   4.521   4.568   4.594   4.595   4.724   4.820   5.077
 43 Bu   43 Ag   44 Ag   44 Bu   45 Ag   46 Ag   45 Bu   46 Bu                 
  6.503   6.513   6.518   6.519   6.544   6.556  28.797  28.895
 21 Bg   21 Au   47 Ag   47 Bu   48 Ag   48 Bu   49 Ag   49 Bu                 
 29.501  29.508  29.512  29.513  29.533  29.537  29.856  29.859
 22 Bg   22 Au   50 Ag   50 Bu   51 Ag   51 Bu   23 Bg   23 Au                 
 29.861  29.862  29.863  29.863  29.868  29.883  29.913  29.937
 24 Au   52 Ag   24 Bg   52 Bu   53 Bu   53 Ag   54 Ag   54 Bu                 
 36.450  37.445 130.563 130.568 130.570 130.571 130.590 130.597
 55 Ag   55 Bu   25 Bg   25 Au   56 Ag   56 Bu   57 Ag   57 Bu                 
154.204 154.2891912.1191912.207
 58 Ag   58 Bu   59 Ag   59 Bu                                                 

 Occupation and symmetry of molecular orbitals

 Point group: C2h (4 irreducible representations).

                           Ag   Bg   Au   Bu    All 
 ----------------------------------------------------
 All molecular orbitals:
  - Alpha                  59   25   25   59    168 
  - Beta                   59   25   25   59    168 
 ----------------------------------------------------
 Alpha orbitals:
  - Frozen occupied        14   5    5    14    38  
  - Active occupied        8    3    4    7     22  
  - Active virtual         37   17   16   38    108 
  - Frozen virtual         0    0    0    0     0   
 ----------------------------------------------------
 Beta orbitals:
  - Frozen occupied        14   5    5    14    38  
  - Active occupied        8    3    4    7     22  
  - Active virtual         37   17   16   38    108 
  - Frozen virtual         0    0    0    0     0   
 ----------------------------------------------------

 Import integrals:   CPU 0.00 s  wall 0.00 s

 Import integrals:   CPU 151.21 s  wall 140.53 s

 MP2 amplitudes:   CPU 1.17 s  wall 1.44 s

Running a double precision version
           CCSD T amplitudes will be solved using DIIS.

           Start     Size      MaxIter   EConv     TConv     
           3         7         100       1.00e-07  1.00e-05  
 ------------------------------------------------------------------------------
           Energy (a.u.)   Ediff      Tdiff       Comment
 ------------------------------------------------------------------------------
         -1.3943236e+04                           
     1   -1.3943202e+04   3.44e-02   9.14e-01     
     2   -1.3943236e+04   3.40e-02   8.15e-02     
     3   -1.3943232e+04   4.01e-03   1.07e-01     
     4   -1.3943237e+04   4.83e-03   1.29e-02     Switched to DIIS steps.
     5   -1.3943238e+04   1.69e-03   3.38e-02     
     6   -1.3943238e+04   4.70e-05   5.73e-03     
     7   -1.3943238e+04   1.41e-05   2.26e-03     
     8   -1.3943238e+04   5.44e-05   9.27e-04     
     9   -1.3943238e+04   2.50e-05   4.91e-04     
    10   -1.3943238e+04   1.21e-05   1.93e-04     
    11   -1.3943238e+04   8.05e-06   1.93e-04     
    12   -1.3943238e+04   5.39e-06   2.23e-04     
    13   -1.3943238e+04   2.52e-06   1.30e-04     
    14   -1.3943238e+04   9.72e-07   5.74e-05     
    15   -1.3943238e+04   1.26e-06   3.95e-05     
    16   -1.3943238e+04   2.26e-07   7.99e-06     
    17   -1.3943238e+04   3.57e-08   2.13e-06     
 ------------------------------------------------------------------------------
         -1.3943238e+04                           CCSD T converged.

End of double precision
 SCF energy                 = -13942.44715724
 MP2 energy                 = -13943.23615360
 CCSD correlation energy     =     -0.79130077
 CCSD total energy           = -13943.23845802

 CCSD  T1^2 = 0.0212  T2^2 = 0.4240  Leading amplitudes:

 Amplitude    Orbitals with energies
 -0.0531       20 (Bu) A                 ->    22 (Bu) A                  
              -0.6448                         -0.1324                     
 -0.0531       20 (Bu) B                 ->    22 (Bu) B                  
              -0.6448                         -0.1324                     
  0.0485       22 (Ag) A                 ->    23 (Ag) A                  
              -0.3246                          0.0799                     
  0.0485       22 (Ag) B                 ->    23 (Ag) B                  
              -0.3246                          0.0799                     

 Amplitude    Orbitals with energies
 -0.3793       22 (Ag) A     22 (Ag) B   ->    22 (Bu) A     22 (Bu) B    
              -0.3246       -0.3246           -0.1324       -0.1324       
  0.3793       22 (Ag) A     22 (Ag) B   ->    22 (Bu) B     22 (Bu) A    
              -0.3246       -0.3246           -0.1324       -0.1324       
  0.3793       22 (Ag) B     22 (Ag) A   ->    22 (Bu) A     22 (Bu) B    
              -0.3246       -0.3246           -0.1324       -0.1324       
 -0.3793       22 (Ag) B     22 (Ag) A   ->    22 (Bu) B     22 (Bu) A    
              -0.3246       -0.3246           -0.1324       -0.1324       

 Computing CCSD intemediates for later calculations in double precision
 Finished.

Running a double precision version
           CCSD Lambda amplitudes will be solved using DIIS.
           Start     Size      MaxIter   EConv     LConv     
           3         7         100       1.00e-07  1.00e-05  
 ------------------------------------------------------------------------------
            Enorm      Ldiff       Comment
 ------------------------------------------------------------------------------
     1     1.85e-01   1.37e-01     
     2     4.64e-02   1.52e-02     
     3     2.34e-02   1.49e-02     
     4     6.20e-03   1.24e-03     Switched to DIIS steps.
     5     2.14e-03   2.51e-03     
     6     6.95e-04   3.98e-04     
     7     2.90e-04   2.34e-04     
     8     1.32e-04   5.64e-05     
     9     5.55e-05   2.97e-05     
    10     2.83e-05   7.77e-06     
    11     1.78e-05   3.69e-06     
    12     1.18e-05   1.90e-06     
    13     8.96e-06   9.98e-07     
    14     5.71e-06   9.31e-07     
    15     3.42e-06   2.80e-07     
    16     1.86e-06   1.60e-07     
    17     7.00e-07   8.77e-08     
    18     3.77e-07   9.22e-08     
    19     1.85e-07   4.78e-08     
    20     9.88e-08   4.60e-08     
 ------------------------------------------------------------------------------
                                   CCSD Lambda converged.

 Computing density matrices in double precision...
           Orbital response amplitudes will be solved using DIIS.
           Start     Size      MaxIter   EConv     LConv     
           3         7         100       1.00e-06  1.00e-06  
 ------------------------------------------------------------------------------
            Enorm      Ldiff       Comment
 ------------------------------------------------------------------------------
     1     9.45e-02   2.49e-02     
     2     7.90e-02   1.35e-04     
     3     1.00e-01   1.81e-02     
     4     8.13e-03   4.40e-02     Switched to DIIS steps.
     5     2.37e-03   1.80e-04     
     6     6.34e-04   1.56e-04     
     7     1.69e-04   1.48e-06     
     8     4.27e-05   3.00e-07     
     9     1.36e-05   4.38e-06     
    10     3.38e-06   8.55e-07     
    11     1.82e-06   1.18e-07     
    12     4.65e-07   2.48e-07     
 ------------------------------------------------------------------------------
                                   Orbital response converged.

 Computing density matrices... Done.
 CCSD calculation:   CPU 608.40 s  wall 773.48 s

Current path: /canmo/ccsd/grad/
/g1_bb_aa
/g1_bb_bb
/g1_o1o1
/g1_o1o2
/g1_o1v1
/g1_o2v1
/g1_v1v1
/g1p_bb_aa
/g1p_bb_bb
/g1s_bb_aa
/g1s_bb_bb
/g2_o1o1o1o1
/g2_o1o1o1v1
/g2_o1o1v1v1
/g2_o1v1o1v1
/g2_o1v1v1v1
/g2_v1v1v1v1
/w_bb_aa
/w_bb_bb
 Transferring MO TPDM to AO TPDM
 Transferring g2_o1o1o1o1
 Transferring g2_o1o1o1v1
 Transferring g2_o1o1v1v1
 Transferring g2_o1v1o1v1
 Transferring g2_o1v1v1v1
 Transferring g2_v1v1v1v1
 Adding separable TPDM
 Computing TPDM gradient
 --------------------------------------------------------
 2e gradient
  Atom          X               Y               Z
 --------------------------------------------------------
    1        -50.641188        1.289171       -0.000000  
    2         -8.763149      -28.685761        0.000000  
    3          8.763149       28.685761       -0.000000  
    4         50.641188       -1.289171        0.000000  
 --------------------------------------------------------
 --------------------------------------------------------
 Final gradient
  Atom          X               Y               Z
 --------------------------------------------------------
    1        -50.641188        1.289171       -0.000000  
    2         -8.763149      -28.685761        0.000000  
    3          8.763149       28.685761       -0.000000  
    4         50.641188       -1.289171        0.000000  
 --------------------------------------------------------
 Analytic gradient from two-electron contribution:   CPU 2810.24 s  wall 1265.89 s

 Total ccman2 time:   CPU 3578.40 s  wall 2191.86 s


 --------------------------------------------------------------
             Orbital Energies (a.u.) and Symmetries
 --------------------------------------------------------------

 Alpha MOs, Restricted
 -- Occupied --                  
******* -180.89 -169.70 -169.70  -37.95  -33.14  -33.13  -24.32
  1 Ag    2 Ag    3 Ag    4 Ag    5 Ag    6 Ag    7 Ag    8 Ag                 
-24.319 -24.314 -15.741  -7.264  -5.499  -5.484-169.700 -33.131
  9 Ag   10 Ag   11 Ag   12 Ag   13 Ag   14 Ag    1 Bg    2 Bg                 
-24.319 -24.314  -5.484-169.700 -33.131 -24.319 -24.314  -5.484
  3 Bg    4 Bg    5 Bg    1 Au    2 Au    3 Au    4 Au    5 Au                 
******* -180.89 -169.70 -169.70  -37.95  -33.14  -33.13  -24.32
  1 Bu    2 Bu    3 Bu    4 Bu    5 Bu    6 Bu    7 Bu    8 Bu                 
-24.319 -24.314 -15.738  -7.264  -5.499  -5.484  -2.421  -2.416
  9 Bu   10 Bu   11 Bu   12 Bu   13 Bu   14 Bu   15 Ag   16 Ag                 
 -2.400  -1.503  -0.842  -0.673  -0.397  -0.325  -2.416  -2.400
 17 Ag   18 Ag   19 Ag   20 Ag   21 Ag   22 Ag    6 Bg    7 Bg                 
 -0.399  -2.416  -2.400  -0.647  -0.393  -2.421  -2.416  -2.400
  8 Bg    6 Au    7 Au    8 Au    9 Au   15 Bu   16 Bu   17 Bu                 
 -0.890  -0.798  -0.645  -0.394
 18 Bu   19 Bu   20 Bu   21 Bu                                                 
 -- Virtual --                   
  0.080   0.166   0.216   0.248   0.313   0.327   0.473   0.584
 23 Ag   24 Ag   25 Ag   26 Ag   27 Ag   28 Ag   29 Ag   30 Ag                 
  0.663   0.708   0.858   1.046   1.238   1.516   1.538   2.091
 31 Ag   32 Ag   33 Ag   34 Ag   35 Ag   36 Ag   37 Ag   38 Ag                 
  2.780   3.153   4.385   4.474   4.521   4.568   4.595   4.724
 39 Ag   40 Ag   41 Ag   42 Ag   43 Ag   44 Ag   45 Ag   46 Ag                 
  6.518   6.544  28.797  29.512  29.533  29.862  29.883  29.913
 47 Ag   48 Ag   49 Ag   50 Ag   51 Ag   52 Ag   53 Ag   54 Ag                 
 36.450 130.570 130.590 154.2041912.119   0.086   0.244   0.313
 55 Ag   56 Ag   57 Ag   58 Ag   59 Ag    9 Bg   10 Bg   11 Bg                 
  0.562   0.592   1.018   1.515   1.944   3.140   4.360   4.468
 12 Bg   13 Bg   14 Bg   15 Bg   16 Bg   17 Bg   18 Bg   19 Bg                 
  4.480   6.503  29.501  29.856  29.863 130.563   0.167   0.332
 20 Bg   21 Bg   22 Bg   23 Bg   24 Bg   25 Bg   10 Au   11 Au                 
  0.568   0.596   0.901   1.525   1.937   2.433   4.095   4.467
 12 Au   13 Au   14 Au   15 Au   16 Au   17 Au   18 Au   19 Au                 
  4.478   6.513  29.508  29.859  29.861 130.568  -0.132   0.150
 20 Au   21 Au   22 Au   23 Au   24 Au   25 Au   22 Bu   23 Bu                 
  0.193   0.275   0.332   0.343   0.536   0.552   0.613   0.696
 24 Bu   25 Bu   26 Bu   27 Bu   28 Bu   29 Bu   30 Bu   31 Bu                 
  0.761   1.021   1.184   1.451   1.523   1.573   1.978   2.519
 32 Bu   33 Bu   34 Bu   35 Bu   36 Bu   37 Bu   38 Bu   39 Bu                 
  3.457   4.138   4.484   4.493   4.594   4.820   5.077   6.519
 40 Bu   41 Bu   42 Bu   43 Bu   44 Bu   45 Bu   46 Bu   47 Bu                 
  6.556  28.895  29.513  29.537  29.863  29.868  29.937  37.445
 48 Bu   49 Bu   50 Bu   51 Bu   52 Bu   53 Bu   54 Bu   55 Bu                 
130.571 130.597 154.2891912.207
 56 Bu   57 Bu   58 Bu   59 Bu                                                 

 Beta MOs, Restricted
 -- Occupied --                  
******* -180.89 -169.70 -169.70  -37.95  -33.14  -33.13  -24.32
  1 Ag    2 Ag    3 Ag    4 Ag    5 Ag    6 Ag    7 Ag    8 Ag                 
-24.319 -24.314 -15.741  -7.264  -5.499  -5.484-169.700 -33.131
  9 Ag   10 Ag   11 Ag   12 Ag   13 Ag   14 Ag    1 Bg    2 Bg                 
-24.319 -24.314  -5.484-169.700 -33.131 -24.319 -24.314  -5.484
  3 Bg    4 Bg    5 Bg    1 Au    2 Au    3 Au    4 Au    5 Au                 
******* -180.89 -169.70 -169.70  -37.95  -33.14  -33.13  -24.32
  1 Bu    2 Bu    3 Bu    4 Bu    5 Bu    6 Bu    7 Bu    8 Bu                 
-24.319 -24.314 -15.738  -7.264  -5.499  -5.484  -2.421  -2.416
  9 Bu   10 Bu   11 Bu   12 Bu   13 Bu   14 Bu   15 Ag   16 Ag                 
 -2.400  -1.503  -0.842  -0.673  -0.397  -0.325  -2.416  -2.400
 17 Ag   18 Ag   19 Ag   20 Ag   21 Ag   22 Ag    6 Bg    7 Bg                 
 -0.399  -2.416  -2.400  -0.647  -0.393  -2.421  -2.416  -2.400
  8 Bg    6 Au    7 Au    8 Au    9 Au   15 Bu   16 Bu   17 Bu                 
 -0.890  -0.798  -0.645  -0.394
 18 Bu   19 Bu   20 Bu   21 Bu                                                 
 -- Virtual --                   
  0.080   0.166   0.216   0.248   0.313   0.327   0.473   0.584
 23 Ag   24 Ag   25 Ag   26 Ag   27 Ag   28 Ag   29 Ag   30 Ag                 
  0.663   0.708   0.858   1.046   1.238   1.516   1.538   2.091
 31 Ag   32 Ag   33 Ag   34 Ag   35 Ag   36 Ag   37 Ag   38 Ag                 
  2.780   3.153   4.385   4.474   4.521   4.568   4.595   4.724
 39 Ag   40 Ag   41 Ag   42 Ag   43 Ag   44 Ag   45 Ag   46 Ag                 
  6.518   6.544  28.797  29.512  29.533  29.862  29.883  29.913
 47 Ag   48 Ag   49 Ag   50 Ag   51 Ag   52 Ag   53 Ag   54 Ag                 
 36.450 130.570 130.590 154.2041912.119   0.086   0.244   0.313
 55 Ag   56 Ag   57 Ag   58 Ag   59 Ag    9 Bg   10 Bg   11 Bg                 
  0.562   0.592   1.018   1.515   1.944   3.140   4.360   4.468
 12 Bg   13 Bg   14 Bg   15 Bg   16 Bg   17 Bg   18 Bg   19 Bg                 
  4.480   6.503  29.501  29.856  29.863 130.563   0.167   0.332
 20 Bg   21 Bg   22 Bg   23 Bg   24 Bg   25 Bg   10 Au   11 Au                 
  0.568   0.596   0.901   1.525   1.937   2.433   4.095   4.467
 12 Au   13 Au   14 Au   15 Au   16 Au   17 Au   18 Au   19 Au                 
  4.478   6.513  29.508  29.859  29.861 130.568  -0.132   0.150
 20 Au   21 Au   22 Au   23 Au   24 Au   25 Au   22 Bu   23 Bu                 
  0.193   0.275   0.332   0.343   0.536   0.552   0.613   0.696
 24 Bu   25 Bu   26 Bu   27 Bu   28 Bu   29 Bu   30 Bu   31 Bu                 
  0.761   1.021   1.184   1.451   1.523   1.573   1.978   2.519
 32 Bu   33 Bu   34 Bu   35 Bu   36 Bu   37 Bu   38 Bu   39 Bu                 
  3.457   4.138   4.484   4.493   4.594   4.820   5.077   6.519
 40 Bu   41 Bu   42 Bu   43 Bu   44 Bu   45 Bu   46 Bu   47 Bu                 
  6.556  28.895  29.513  29.537  29.863  29.868  29.937  37.445
 48 Bu   49 Bu   50 Bu   51 Bu   52 Bu   53 Bu   54 Bu   55 Bu                 
130.571 130.597 154.2891912.207
 56 Bu   57 Bu   58 Bu   59 Bu                                                 
 --------------------------------------------------------------

          Ground-State Mulliken Net Atomic Charges

     Atom                 Charge (a.u.)
  ----------------------------------------
      1 I                    -0.006736
      2 N                     0.006736
      3 N                     0.006736
      4 I                    -0.006736
  ----------------------------------------
  Sum of atomic charges =    -0.000000

 -----------------------------------------------------------------
                    Cartesian Multipole Moments
 -----------------------------------------------------------------
    Charge (ESU x 10^10)
                 0.0000
    Dipole Moment (Debye)
         X       0.0000      Y       0.0000      Z       0.0000
       Tot       0.0000
    Quadrupole Moments (Debye-Ang)
        XX     -64.6296     XY      -1.1168     YY     -70.7756
        XZ      -0.0000     YZ      -0.0000     ZZ     -69.5629
    Octopole Moments (Debye-Ang^2)
       XXX      -0.0000    XXY      -0.0000    XYY      -0.0000
       YYY       0.0000    XXZ       0.0000    XYZ      -0.0000
       YYZ       0.0000    XZZ      -0.0000    YZZ       0.0000
       ZZZ       0.0000
    Hexadecapole Moments (Debye-Ang^3)
      XXXX   -2510.7350   XXXY     -24.8198   XXYY    -488.8551
      XYYY      -2.2056   YYYY    -112.8441   XXXZ      -0.0000
      XXYZ       0.0000   XYYZ      -0.0000   YYYZ       0.0000
      XXZZ    -487.7808   XYZZ      -0.5703   YYZZ     -34.4981
      XZZZ      -0.0000   YZZZ      -0.0000   ZZZZ     -95.9355
 -----------------------------------------------------------------
 DrvMan completing analytic gradient of the correlated energy
 Correlated dipole moment
            1
    1   0.0000000
    2   0.0000000
    3   0.0000000
 Energy read as -13943.238458016
 Full Analytical Gradient: (in a.u., or Hartree/Bohr)
             1             2             3             4
    1   -0.01336573    0.01601436   -0.01601436    0.01336573
    2    0.00237643    0.00373213   -0.00373213   -0.00237643
    3   -0.00000000   -0.00000000    0.00000000   -0.00000000
 Gradient time:  CPU 0.30 s  wall 2.71 s
 Geometry Optimization Parameters
   NAtoms,    NIC,     NZ,  NCons,   NDum,   NFix, NCnnct, MaxDiis
        4      14       4       0       0       0       0       0


** GEOMETRY OPTIMIZATION IN DELOCALIZED INTERNAL COORDINATES **
   Searching for a Minimum

   Optimization Cycle:   1

                       Coordinates (Angstroms)
     ATOM                X               Y               Z
      1  I         2.7730743207   -0.0069183291    0.0000000000
      2  N         0.3047137977    0.4767036039    0.0000000000
      3  N        -0.3047137977   -0.4767036039    0.0000000000
      4  I        -2.7730743207    0.0069183291    0.0000000000
   Point Group: c2h   Number of degrees of freedom:     3


   Energy is -13943.238458016


 Attempting to Generate Delocalized Internal Coordinates

  3 Hessian modes will be used to form the next step
  Hessian Eigenvalues:
     0.051399    0.250000    1.483841

 Minimum Search - Taking Simple RFO Step
 Searching for Lamda that Minimizes Along All modes
 Value Taken    Lamda =  -0.00641267
 Calculated Step too Large.  Step scaled by  0.903279
 Step Taken.  Stepsize is  0.300000

                             Maximum     Tolerance    Cnvgd?
         Gradient           0.017976      0.000300      NO
         Displacement       0.242269      0.001200      NO
         Energy change     *********      0.000001      NO


 New Cartesian Coordinates Obtained by Inverse Iteration

 Displacement from previous Coordinates is:  0.298355
 ----------------------------------------------------------------
             Standard Nuclear Orientation (Angstroms)
    I     Atom           X                Y                Z
 ----------------------------------------------------------------
    1      I       2.8846843030    -0.0076555427     0.0000000000
    2      N       0.3022551741     0.4770187705     0.0000000000
    3      N      -0.3022551741    -0.4770187705     0.0000000000
    4      I      -2.8846843030     0.0076555427     0.0000000000
 ----------------------------------------------------------------
 Molecular Point Group                 C2h   NOp =  4
 Largest Abelian Subgroup              C2h   NOp =  4
 Nuclear Repulsion Energy =   551.9323201828 hartrees
 There are       60 alpha and       60 beta electrons
 Applying Cartesian multipole field
    Component          Value
    ---------          -----
     (2,0,0)        1.00000E-11
     (0,2,0)        2.00000E-11
     (0,0,2)       -3.00000E-11
 Nucleus-field energy     =     0.0000000318 hartrees
 Requested basis set is 6-311++G(d,p)
 There are 60 shells and 168 basis functions
 A cutoff of  1.0D-14 yielded   1332 shell pairs
 There are     11162 function pairs (     12818 Cartesian)
 Smallest overlap matrix eigenvalue = 1.95E-04
 Guess MOs from SCF MO coefficient file

 -----------------------------------------------------------------------
  General SCF calculation program by
  Eric Jon Sundstrom, Paul Horn, Yuezhi Mao, Dmitri Zuev, Alec White,
  David Stuck, Shaama M.S., Shane Yost, Joonho Lee, David Small,
  Daniel Levine, Susi Lehtola, Hugh Burton, Evgeny Epifanovsky
 -----------------------------------------------------------------------
 Hartree-Fock
 using 4 threads for integral computing
 -------------------------------------------------------
 OpenMP Integral computing Module                
 Release: version 2.0, May 2017, Q-Chem Inc. Pleasanton 
 -------------------------------------------------------
 A restricted SCF calculation will be
 performed using DIIS
 SCF converges when DIIS error is below 1.0e-08
 ---------------------------------------
  Cycle       Energy         DIIS error
 ---------------------------------------
    1  -13942.4407952587      5.06e-04  
    2  -13942.4427778956      1.73e-04  
    3  -13942.4432316835      9.30e-05  
    4  -13942.4433530311      4.81e-05  
    5  -13942.4434032877      1.44e-05  
    6  -13942.4434073515      6.03e-06  
    7  -13942.4434080183      2.82e-06  
    8  -13942.4434083693      1.40e-06  
    9  -13942.4434085068      8.35e-07  
   10  -13942.4434085679      3.22e-07  
   11  -13942.4434085767      4.65e-08  
   12  -13942.4434085767      1.01e-08  
   13  -13942.4434085769      2.03e-09  Convergence criterion met
 ---------------------------------------
 SCF time:   CPU 18.02s  wall 9.00s 
 SCF   energy in the final basis set =   -13942.4434085769
 Total energy in the final basis set =   -13942.4434085769


 ------------------------------------------------------------------------------

   CCMAN2: suite of methods based on coupled cluster
           and equation of motion theories.

   Components:
   * libvmm-1.3-trunk
     by Evgeny Epifanovsky, Ilya Kaliman.
   * libtensor-2.5-trunk
     by Evgeny Epifanovsky, Michael Wormit, Dmitry Zuev, Sam Manzer, 
        Ilya Kaliman.
   * libcc-2.5-trunk
     by Evgeny Epifanovsky, Arik Landau, Tomasz Kus, Kirill Khistyaev, 
        Dmitry Zuev, Prashant Manohar, Xintian Feng, Anna Krylov, 
        Matthew Goldey, Alec White, Thomas Jagau, Kaushik Nanda, 
        Anastasia Gunina, Alexander Kunitsa, Joonho Lee.

   CCMAN original authors:
   Anna I. Krylov, C. David Sherrill, Steven R. Gwaltney,
   Edward F. C. Byrd (2000)
   Sergey V. Levchenko, Lyudmila V. Slipchenko, Tao Wang,
   Ana-Maria C. Cristian (2003)
   Piotr A. Pieniazek, C. Melania Oana, Evgeny Epifanovsky (2007)
   Prashant Manohar (2009)

 ------------------------------------------------------------------------------


 Allocating and initializing 3808MB of RAM...
 Calculation will run on 4 cores.


 Alpha MOs, Restricted
 -- Occupied --                  
*******-1177.19 -180.90 -180.90 -169.70 -169.70 -169.70 -169.70
  1 Ag    1 Bu    2 Bu    2 Ag    3 Bu    3 Ag    1 Bg    1 Au                 
-169.70 -169.70  -37.95  -37.95  -33.14  -33.14  -33.13  -33.13
  4 Bu    4 Ag    5 Ag    5 Bu    6 Bu    6 Ag    2 Au    2 Bg                 
-33.132 -33.132 -24.322 -24.322 -24.320 -24.320 -24.320 -24.320
  7 Ag    7 Bu    8 Bu    8 Ag    3 Au    3 Bg    9 Ag    9 Bu                 
-24.314 -24.314 -24.314 -24.314 -15.741 -15.738  -7.264  -7.264
  4 Bg   10 Bu    4 Au   10 Ag   11 Ag   11 Bu   12 Bu   12 Ag                 
 -5.499  -5.499  -5.485  -5.485  -5.485  -5.485  -2.422  -2.422
 13 Ag   13 Bu    5 Au    5 Bg   14 Bu   14 Ag   15 Ag   15 Bu                 
 -2.416  -2.416  -2.416  -2.416  -2.400  -2.400  -2.400  -2.400
  6 Au    6 Bg   16 Bu   16 Ag    7 Au    7 Bg   17 Ag   17 Bu                 
 -1.502  -0.876  -0.838  -0.801  -0.673  -0.646  -0.643  -0.398
 18 Ag   18 Bu   19 Ag   19 Bu   20 Ag    8 Au   20 Bu    8 Bg                 
 -0.397  -0.395  -0.394  -0.317
 21 Ag   21 Bu    9 Au   22 Ag                                                 
 -- Virtual --                   
 -0.154   0.083   0.088   0.148   0.164   0.166   0.196   0.216
 22 Bu   23 Ag    9 Bg   23 Bu   10 Au   24 Ag   24 Bu   25 Ag                 
  0.246   0.247   0.274   0.312   0.312   0.332   0.333   0.333
 10 Bg   26 Ag   25 Bu   11 Bg   27 Ag   28 Ag   11 Au   26 Bu                 
  0.346   0.461   0.517   0.556   0.562   0.568   0.581   0.590
 27 Bu   29 Ag   28 Bu   29 Bu   12 Bg   12 Au   30 Ag   13 Bg                 
  0.593   0.608   0.663   0.688   0.690   0.738   0.845   0.897
 13 Au   30 Bu   31 Ag   32 Ag   31 Bu   32 Bu   33 Ag   14 Au                 
  1.011   1.015   1.059   1.172   1.214   1.428   1.514   1.522
 33 Bu   14 Bg   34 Ag   34 Bu   35 Ag   35 Bu   15 Bg   36 Ag                 
  1.524   1.524   1.535   1.576   1.939   1.940   1.968   2.053
 15 Au   36 Bu   37 Ag   37 Bu   16 Au   16 Bg   38 Bu   38 Ag                 
  2.433   2.499   2.779   3.143   3.158   3.461   4.094   4.129
 17 Au   39 Bu   39 Ag   17 Bg   40 Ag   40 Bu   18 Au   41 Bu                 
  4.359   4.385   4.466   4.467   4.471   4.472   4.476   4.477
 18 Bg   41 Ag   19 Au   19 Bg   20 Au   42 Ag   20 Bg   42 Bu                 
  4.485   4.508   4.550   4.563   4.599   4.699   4.798   5.068
 43 Bu   43 Ag   44 Ag   44 Bu   45 Ag   46 Ag   45 Bu   46 Bu                 
  6.501   6.511   6.515   6.516   6.538   6.542  28.777  28.871
 21 Bg   21 Au   47 Ag   47 Bu   48 Ag   48 Bu   49 Ag   49 Bu                 
 29.499  29.506  29.509  29.510  29.529  29.530  29.854  29.857
 22 Bg   22 Au   50 Ag   50 Bu   51 Bu   51 Ag   23 Bg   23 Au                 
 29.859  29.860  29.860  29.861  29.866  29.877  29.903  29.920
 24 Au   52 Bu   52 Ag   24 Bg   53 Bu   53 Ag   54 Ag   54 Bu                 
 36.442  37.455 130.561 130.566 130.568 130.569 130.587 130.588
 55 Ag   55 Bu   25 Bg   25 Au   56 Ag   56 Bu   57 Ag   57 Bu                 
154.186 154.2671912.1001912.185
 58 Ag   58 Bu   59 Ag   59 Bu                                                 

 Beta MOs, Restricted
 -- Occupied --                  
*******-1177.19 -180.90 -180.90 -169.70 -169.70 -169.70 -169.70
  1 Ag    1 Bu    2 Bu    2 Ag    3 Bu    3 Ag    1 Bg    1 Au                 
-169.70 -169.70  -37.95  -37.95  -33.14  -33.14  -33.13  -33.13
  4 Bu    4 Ag    5 Ag    5 Bu    6 Bu    6 Ag    2 Au    2 Bg                 
-33.132 -33.132 -24.322 -24.322 -24.320 -24.320 -24.320 -24.320
  7 Ag    7 Bu    8 Bu    8 Ag    3 Au    3 Bg    9 Ag    9 Bu                 
-24.314 -24.314 -24.314 -24.314 -15.741 -15.738  -7.264  -7.264
  4 Bg   10 Bu    4 Au   10 Ag   11 Ag   11 Bu   12 Bu   12 Ag                 
 -5.499  -5.499  -5.485  -5.485  -5.485  -5.485  -2.422  -2.422
 13 Ag   13 Bu    5 Au    5 Bg   14 Bu   14 Ag   15 Ag   15 Bu                 
 -2.416  -2.416  -2.416  -2.416  -2.400  -2.400  -2.400  -2.400
  6 Au    6 Bg   16 Bu   16 Ag    7 Au    7 Bg   17 Ag   17 Bu                 
 -1.502  -0.876  -0.838  -0.801  -0.673  -0.646  -0.643  -0.398
 18 Ag   18 Bu   19 Ag   19 Bu   20 Ag    8 Au   20 Bu    8 Bg                 
 -0.397  -0.395  -0.394  -0.317
 21 Ag   21 Bu    9 Au   22 Ag                                                 
 -- Virtual --                   
 -0.154   0.083   0.088   0.148   0.164   0.166   0.196   0.216
 22 Bu   23 Ag    9 Bg   23 Bu   10 Au   24 Ag   24 Bu   25 Ag                 
  0.246   0.247   0.274   0.312   0.312   0.332   0.333   0.333
 10 Bg   26 Ag   25 Bu   11 Bg   27 Ag   28 Ag   11 Au   26 Bu                 
  0.346   0.461   0.517   0.556   0.562   0.568   0.581   0.590
 27 Bu   29 Ag   28 Bu   29 Bu   12 Bg   12 Au   30 Ag   13 Bg                 
  0.593   0.608   0.663   0.688   0.690   0.738   0.845   0.897
 13 Au   30 Bu   31 Ag   32 Ag   31 Bu   32 Bu   33 Ag   14 Au                 
  1.011   1.015   1.059   1.172   1.214   1.428   1.514   1.522
 33 Bu   14 Bg   34 Ag   34 Bu   35 Ag   35 Bu   15 Bg   36 Ag                 
  1.524   1.524   1.535   1.576   1.939   1.940   1.968   2.053
 15 Au   36 Bu   37 Ag   37 Bu   16 Au   16 Bg   38 Bu   38 Ag                 
  2.433   2.499   2.779   3.143   3.158   3.461   4.094   4.129
 17 Au   39 Bu   39 Ag   17 Bg   40 Ag   40 Bu   18 Au   41 Bu                 
  4.359   4.385   4.466   4.467   4.471   4.472   4.476   4.477
 18 Bg   41 Ag   19 Au   19 Bg   20 Au   42 Ag   20 Bg   42 Bu                 
  4.485   4.508   4.550   4.563   4.599   4.699   4.798   5.068
 43 Bu   43 Ag   44 Ag   44 Bu   45 Ag   46 Ag   45 Bu   46 Bu                 
  6.501   6.511   6.515   6.516   6.538   6.542  28.777  28.871
 21 Bg   21 Au   47 Ag   47 Bu   48 Ag   48 Bu   49 Ag   49 Bu                 
 29.499  29.506  29.509  29.510  29.529  29.530  29.854  29.857
 22 Bg   22 Au   50 Ag   50 Bu   51 Bu   51 Ag   23 Bg   23 Au                 
 29.859  29.860  29.860  29.861  29.866  29.877  29.903  29.920
 24 Au   52 Bu   52 Ag   24 Bg   53 Bu   53 Ag   54 Ag   54 Bu                 
 36.442  37.455 130.561 130.566 130.568 130.569 130.587 130.588
 55 Ag   55 Bu   25 Bg   25 Au   56 Ag   56 Bu   57 Ag   57 Bu                 
154.186 154.2671912.1001912.185
 58 Ag   58 Bu   59 Ag   59 Bu                                                 

 Occupation and symmetry of molecular orbitals

 Point group: C2h (4 irreducible representations).

                           Ag   Bg   Au   Bu    All 
 ----------------------------------------------------
 All molecular orbitals:
  - Alpha                  59   25   25   59    168 
  - Beta                   59   25   25   59    168 
 ----------------------------------------------------
 Alpha orbitals:
  - Frozen occupied        14   5    5    14    38  
  - Active occupied        8    3    4    7     22  
  - Active virtual         37   17   16   38    108 
  - Frozen virtual         0    0    0    0     0   
 ----------------------------------------------------
 Beta orbitals:
  - Frozen occupied        14   5    5    14    38  
  - Active occupied        8    3    4    7     22  
  - Active virtual         37   17   16   38    108 
  - Frozen virtual         0    0    0    0     0   
 ----------------------------------------------------

 Import integrals:   CPU 0.00 s  wall 0.00 s

 Import integrals:   CPU 147.75 s  wall 124.66 s

 MP2 amplitudes:   CPU 1.17 s  wall 1.46 s

Running a double precision version
           CCSD T amplitudes will be solved using DIIS.

           Start     Size      MaxIter   EConv     TConv     
           3         7         100       1.00e-07  1.00e-05  
 ------------------------------------------------------------------------------
           Energy (a.u.)   Ediff      Tdiff       Comment
 ------------------------------------------------------------------------------
         -1.3943244e+04                           
     1   -1.3943203e+04   4.06e-02   9.70e-01     
     2   -1.3943243e+04   3.99e-02   5.31e-02     
     3   -1.3943236e+04   7.17e-03   1.47e-01     
     4   -1.3943243e+04   6.40e-03   1.90e-02     Switched to DIIS steps.
     5   -1.3943244e+04   1.76e-03   4.31e-02     
     6   -1.3943244e+04   1.08e-05   6.79e-03     
     7   -1.3943244e+04   2.39e-06   1.82e-03     
     8   -1.3943244e+04   8.03e-05   9.18e-04     
     9   -1.3943244e+04   3.19e-05   5.21e-04     
    10   -1.3943244e+04   2.01e-05   3.24e-04     
    11   -1.3943244e+04   1.50e-05   3.73e-04     
    12   -1.3943244e+04   7.75e-06   3.76e-04     
    13   -1.3943244e+04   1.79e-06   2.95e-04     
    14   -1.3943244e+04   4.02e-06   7.11e-05     
    15   -1.3943244e+04   1.24e-06   6.48e-05     
    16   -1.3943244e+04   8.74e-08   1.18e-05     
    17   -1.3943244e+04   8.73e-08   3.94e-06     
 ------------------------------------------------------------------------------
         -1.3943244e+04                           CCSD T converged.

End of double precision
 SCF energy                 = -13942.44340858
 MP2 energy                 = -13943.24401729
 CCSD correlation energy     =     -0.80103011
 CCSD total energy           = -13943.24443869

 CCSD  T1^2 = 0.0257  T2^2 = 0.4933  Leading amplitudes:

 Amplitude    Orbitals with energies
 -0.0625       20 (Bu) A                 ->    22 (Bu) A                  
              -0.6428                         -0.1538                     
 -0.0625       20 (Bu) B                 ->    22 (Bu) B                  
              -0.6428                         -0.1538                     
 -0.0512       22 (Ag) A                 ->    23 (Ag) A                  
              -0.3174                          0.0834                     
 -0.0512       22 (Ag) B                 ->    23 (Ag) B                  
              -0.3174                          0.0834                     

 Amplitude    Orbitals with energies
 -0.4654       22 (Ag) A     22 (Ag) B   ->    22 (Bu) A     22 (Bu) B    
              -0.3174       -0.3174           -0.1538       -0.1538       
  0.4654       22 (Ag) A     22 (Ag) B   ->    22 (Bu) B     22 (Bu) A    
              -0.3174       -0.3174           -0.1538       -0.1538       
  0.4654       22 (Ag) B     22 (Ag) A   ->    22 (Bu) A     22 (Bu) B    
              -0.3174       -0.3174           -0.1538       -0.1538       
 -0.4654       22 (Ag) B     22 (Ag) A   ->    22 (Bu) B     22 (Bu) A    
              -0.3174       -0.3174           -0.1538       -0.1538       

 Computing CCSD intemediates for later calculations in double precision
 Finished.

Running a double precision version
           CCSD Lambda amplitudes will be solved using DIIS.
           Start     Size      MaxIter   EConv     LConv     
           3         7         100       1.00e-07  1.00e-05  
 ------------------------------------------------------------------------------
            Enorm      Ldiff       Comment
 ------------------------------------------------------------------------------
     1     2.81e-01   2.08e-01     
     2     9.37e-02   4.30e-02     
     3     5.37e-02   3.44e-02     
     4     8.58e-03   6.98e-03     Switched to DIIS steps.
     5     3.93e-03   3.07e-03     
     6     8.88e-04   6.44e-04     
     7     3.77e-04   3.02e-04     
     8     1.59e-04   9.41e-05     
     9     7.17e-05   3.84e-05     
    10     3.47e-05   1.07e-05     
    11     1.37e-05   6.16e-06     
    12     5.62e-06   1.23e-06     
    13     2.84e-06   1.54e-07     
    14     1.55e-06   1.50e-08     
    15     1.00e-06   8.27e-08     
    16     8.27e-07   5.56e-08     
    17     6.52e-07   8.11e-08     
    18     4.48e-07   9.14e-08     
    19     2.12e-07   9.48e-08     
    20     8.86e-08   3.98e-08     
 ------------------------------------------------------------------------------
                                   CCSD Lambda converged.

 Computing density matrices in double precision...
           Orbital response amplitudes will be solved using DIIS.
           Start     Size      MaxIter   EConv     LConv     
           3         7         100       1.00e-06  1.00e-06  
 ------------------------------------------------------------------------------
            Enorm      Ldiff       Comment
 ------------------------------------------------------------------------------
     1     9.47e-02   2.73e-02     
     2     7.26e-02   3.05e-03     
     3     8.24e-02   1.14e-02     
     4     7.46e-03   3.15e-02     Switched to DIIS steps.
     5     2.50e-03   2.04e-04     
     6     6.35e-04   2.57e-05     
     7     1.83e-04   7.65e-05     
     8     5.07e-05   2.64e-05     
     9     2.12e-05   2.83e-06     
    10     7.08e-06   7.62e-07     
    11     2.75e-06   1.99e-07     
    12     6.98e-07   3.92e-07     
 ------------------------------------------------------------------------------
                                   Orbital response converged.

 Computing density matrices... Done.
 CCSD calculation:   CPU 612.92 s  wall 726.59 s

Current path: /canmo/ccsd/grad/
/g1_bb_aa
/g1_bb_bb
/g1_o1o1
/g1_o1o2
/g1_o1v1
/g1_o2v1
/g1_v1v1
/g1p_bb_aa
/g1p_bb_bb
/g1s_bb_aa
/g1s_bb_bb
/g2_o1o1o1o1
/g2_o1o1o1v1
/g2_o1o1v1v1
/g2_o1v1o1v1
/g2_o1v1v1v1
/g2_v1v1v1v1
/w_bb_aa
/w_bb_bb
 Transferring MO TPDM to AO TPDM
 Transferring g2_o1o1o1o1
 Transferring g2_o1o1o1v1
 Transferring g2_o1o1v1v1
 Transferring g2_o1v1o1v1
 Transferring g2_o1v1v1v1
 Transferring g2_v1v1v1v1
 Adding separable TPDM
 Computing TPDM gradient
 --------------------------------------------------------
 2e gradient
  Atom          X               Y               Z
 --------------------------------------------------------
    1        -46.689207        1.065116        0.000000  
    2        -10.099555      -28.704080        0.000000  
    3         10.099555       28.704080       -0.000000  
    4         46.689207       -1.065116        0.000000  
 --------------------------------------------------------
 --------------------------------------------------------
 Final gradient
  Atom          X               Y               Z
 --------------------------------------------------------
    1        -46.689207        1.065116        0.000000  
    2        -10.099555      -28.704080        0.000000  
    3         10.099555       28.704080       -0.000000  
    4         46.689207       -1.065116        0.000000  
 --------------------------------------------------------
 Analytic gradient from two-electron contribution:   CPU 2769.81 s  wall 1255.79 s

 Total ccman2 time:   CPU 3539.32 s  wall 2131.00 s


 --------------------------------------------------------------
             Orbital Energies (a.u.) and Symmetries
 --------------------------------------------------------------

 Alpha MOs, Restricted
 -- Occupied --                  
******* -180.90 -169.70 -169.70  -37.95  -33.14  -33.13  -24.32
  1 Ag    2 Ag    3 Ag    4 Ag    5 Ag    6 Ag    7 Ag    8 Ag                 
-24.320 -24.314 -15.741  -7.264  -5.499  -5.485-169.701 -33.132
  9 Ag   10 Ag   11 Ag   12 Ag   13 Ag   14 Ag    1 Bg    2 Bg                 
-24.320 -24.314  -5.485-169.701 -33.132 -24.320 -24.314  -5.485
  3 Bg    4 Bg    5 Bg    1 Au    2 Au    3 Au    4 Au    5 Au                 
******* -180.90 -169.70 -169.70  -37.95  -33.14  -33.13  -24.32
  1 Bu    2 Bu    3 Bu    4 Bu    5 Bu    6 Bu    7 Bu    8 Bu                 
-24.320 -24.314 -15.738  -7.264  -5.499  -5.485  -2.422  -2.416
  9 Bu   10 Bu   11 Bu   12 Bu   13 Bu   14 Bu   15 Ag   16 Ag                 
 -2.400  -1.502  -0.838  -0.673  -0.397  -0.317  -2.416  -2.400
 17 Ag   18 Ag   19 Ag   20 Ag   21 Ag   22 Ag    6 Bg    7 Bg                 
 -0.398  -2.416  -2.400  -0.646  -0.394  -2.422  -2.416  -2.400
  8 Bg    6 Au    7 Au    8 Au    9 Au   15 Bu   16 Bu   17 Bu                 
 -0.876  -0.801  -0.643  -0.395
 18 Bu   19 Bu   20 Bu   21 Bu                                                 
 -- Virtual --                   
  0.083   0.166   0.216   0.247   0.312   0.332   0.461   0.581
 23 Ag   24 Ag   25 Ag   26 Ag   27 Ag   28 Ag   29 Ag   30 Ag                 
  0.663   0.688   0.845   1.059   1.214   1.522   1.535   2.053
 31 Ag   32 Ag   33 Ag   34 Ag   35 Ag   36 Ag   37 Ag   38 Ag                 
  2.779   3.158   4.385   4.472   4.508   4.550   4.599   4.699
 39 Ag   40 Ag   41 Ag   42 Ag   43 Ag   44 Ag   45 Ag   46 Ag                 
  6.515   6.538  28.777  29.509  29.530  29.860  29.877  29.903
 47 Ag   48 Ag   49 Ag   50 Ag   51 Ag   52 Ag   53 Ag   54 Ag                 
 36.442 130.568 130.587 154.1861912.100   0.088   0.246   0.312
 55 Ag   56 Ag   57 Ag   58 Ag   59 Ag    9 Bg   10 Bg   11 Bg                 
  0.562   0.590   1.015   1.514   1.940   3.143   4.359   4.467
 12 Bg   13 Bg   14 Bg   15 Bg   16 Bg   17 Bg   18 Bg   19 Bg                 
  4.476   6.501  29.499  29.854  29.861 130.561   0.164   0.333
 20 Bg   21 Bg   22 Bg   23 Bg   24 Bg   25 Bg   10 Au   11 Au                 
  0.568   0.593   0.897   1.524   1.939   2.433   4.094   4.466
 12 Au   13 Au   14 Au   15 Au   16 Au   17 Au   18 Au   19 Au                 
  4.471   6.511  29.506  29.857  29.859 130.566  -0.154   0.148
 20 Au   21 Au   22 Au   23 Au   24 Au   25 Au   22 Bu   23 Bu                 
  0.196   0.274   0.333   0.346   0.517   0.556   0.608   0.690
 24 Bu   25 Bu   26 Bu   27 Bu   28 Bu   29 Bu   30 Bu   31 Bu                 
  0.738   1.011   1.172   1.428   1.524   1.576   1.968   2.499
 32 Bu   33 Bu   34 Bu   35 Bu   36 Bu   37 Bu   38 Bu   39 Bu                 
  3.461   4.129   4.477   4.485   4.563   4.798   5.068   6.516
 40 Bu   41 Bu   42 Bu   43 Bu   44 Bu   45 Bu   46 Bu   47 Bu                 
  6.542  28.871  29.510  29.529  29.860  29.866  29.920  37.455
 48 Bu   49 Bu   50 Bu   51 Bu   52 Bu   53 Bu   54 Bu   55 Bu                 
130.569 130.588 154.2671912.185
 56 Bu   57 Bu   58 Bu   59 Bu                                                 

 Beta MOs, Restricted
 -- Occupied --                  
******* -180.90 -169.70 -169.70  -37.95  -33.14  -33.13  -24.32
  1 Ag    2 Ag    3 Ag    4 Ag    5 Ag    6 Ag    7 Ag    8 Ag                 
-24.320 -24.314 -15.741  -7.264  -5.499  -5.485-169.701 -33.132
  9 Ag   10 Ag   11 Ag   12 Ag   13 Ag   14 Ag    1 Bg    2 Bg                 
-24.320 -24.314  -5.485-169.701 -33.132 -24.320 -24.314  -5.485
  3 Bg    4 Bg    5 Bg    1 Au    2 Au    3 Au    4 Au    5 Au                 
******* -180.90 -169.70 -169.70  -37.95  -33.14  -33.13  -24.32
  1 Bu    2 Bu    3 Bu    4 Bu    5 Bu    6 Bu    7 Bu    8 Bu                 
-24.320 -24.314 -15.738  -7.264  -5.499  -5.485  -2.422  -2.416
  9 Bu   10 Bu   11 Bu   12 Bu   13 Bu   14 Bu   15 Ag   16 Ag                 
 -2.400  -1.502  -0.838  -0.673  -0.397  -0.317  -2.416  -2.400
 17 Ag   18 Ag   19 Ag   20 Ag   21 Ag   22 Ag    6 Bg    7 Bg                 
 -0.398  -2.416  -2.400  -0.646  -0.394  -2.422  -2.416  -2.400
  8 Bg    6 Au    7 Au    8 Au    9 Au   15 Bu   16 Bu   17 Bu                 
 -0.876  -0.801  -0.643  -0.395
 18 Bu   19 Bu   20 Bu   21 Bu                                                 
 -- Virtual --                   
  0.083   0.166   0.216   0.247   0.312   0.332   0.461   0.581
 23 Ag   24 Ag   25 Ag   26 Ag   27 Ag   28 Ag   29 Ag   30 Ag                 
  0.663   0.688   0.845   1.059   1.214   1.522   1.535   2.053
 31 Ag   32 Ag   33 Ag   34 Ag   35 Ag   36 Ag   37 Ag   38 Ag                 
  2.779   3.158   4.385   4.472   4.508   4.550   4.599   4.699
 39 Ag   40 Ag   41 Ag   42 Ag   43 Ag   44 Ag   45 Ag   46 Ag                 
  6.515   6.538  28.777  29.509  29.530  29.860  29.877  29.903
 47 Ag   48 Ag   49 Ag   50 Ag   51 Ag   52 Ag   53 Ag   54 Ag                 
 36.442 130.568 130.587 154.1861912.100   0.088   0.246   0.312
 55 Ag   56 Ag   57 Ag   58 Ag   59 Ag    9 Bg   10 Bg   11 Bg                 
  0.562   0.590   1.015   1.514   1.940   3.143   4.359   4.467
 12 Bg   13 Bg   14 Bg   15 Bg   16 Bg   17 Bg   18 Bg   19 Bg                 
  4.476   6.501  29.499  29.854  29.861 130.561   0.164   0.333
 20 Bg   21 Bg   22 Bg   23 Bg   24 Bg   25 Bg   10 Au   11 Au                 
  0.568   0.593   0.897   1.524   1.939   2.433   4.094   4.466
 12 Au   13 Au   14 Au   15 Au   16 Au   17 Au   18 Au   19 Au                 
  4.471   6.511  29.506  29.857  29.859 130.566  -0.154   0.148
 20 Au   21 Au   22 Au   23 Au   24 Au   25 Au   22 Bu   23 Bu                 
  0.196   0.274   0.333   0.346   0.517   0.556   0.608   0.690
 24 Bu   25 Bu   26 Bu   27 Bu   28 Bu   29 Bu   30 Bu   31 Bu                 
  0.738   1.011   1.172   1.428   1.524   1.576   1.968   2.499
 32 Bu   33 Bu   34 Bu   35 Bu   36 Bu   37 Bu   38 Bu   39 Bu                 
  3.461   4.129   4.477   4.485   4.563   4.798   5.068   6.516
 40 Bu   41 Bu   42 Bu   43 Bu   44 Bu   45 Bu   46 Bu   47 Bu                 
  6.542  28.871  29.510  29.529  29.860  29.866  29.920  37.455
 48 Bu   49 Bu   50 Bu   51 Bu   52 Bu   53 Bu   54 Bu   55 Bu                 
130.569 130.588 154.2671912.185
 56 Bu   57 Bu   58 Bu   59 Bu                                                 
 --------------------------------------------------------------

          Ground-State Mulliken Net Atomic Charges

     Atom                 Charge (a.u.)
  ----------------------------------------
      1 I                    -0.014291
      2 N                     0.014291
      3 N                     0.014291
      4 I                    -0.014291
  ----------------------------------------
  Sum of atomic charges =    -0.000000

 -----------------------------------------------------------------
                    Cartesian Multipole Moments
 -----------------------------------------------------------------
    Charge (ESU x 10^10)
                -0.0000
    Dipole Moment (Debye)
         X       0.0000      Y       0.0000      Z      -0.0000
       Tot       0.0000
    Quadrupole Moments (Debye-Ang)
        XX     -64.7743     XY      -1.2202     YY     -70.7494
        XZ      -0.0000     YZ      -0.0000     ZZ     -69.6767
    Octopole Moments (Debye-Ang^2)
       XXX      -0.0000    XXY       0.0000    XYY      -0.0000
       YYY       0.0000    XXZ      -0.0000    XYZ       0.0000
       YYZ      -0.0000    XZZ      -0.0000    YZZ       0.0000
       ZZZ      -0.0000
    Hexadecapole Moments (Debye-Ang^3)
      XXXX   -2710.1312   XXXY     -26.6826   XXYY    -526.6554
      XYYY      -1.9674   YYYY    -112.9063   XXXZ      -0.0000
      XXYZ      -0.0000   XYYZ      -0.0000   YYYZ      -0.0000
      XXZZ    -525.7233   XYZZ      -0.4648   YYZZ     -34.6102
      XZZZ      -0.0000   YZZZ      -0.0000   ZZZZ     -96.3227
 -----------------------------------------------------------------
 DrvMan completing analytic gradient of the correlated energy
 Correlated dipole moment
            1
    1   0.0000000
    2   0.0000000
    3  -0.0000000
 Energy read as -13943.244438686
 Full Analytical Gradient: (in a.u., or Hartree/Bohr)
             1             2             3             4
    1   -0.01388096    0.02812275   -0.02812274    0.01388096
    2    0.00220385    0.02370237   -0.02370237   -0.00220385
    3   -0.00000000   -0.00000000    0.00000000   -0.00000000
 Gradient time:  CPU 0.28 s  wall 3.32 s
 Geometry Optimization Parameters
   NAtoms,    NIC,     NZ,  NCons,   NDum,   NFix, NCnnct, MaxDiis
        4      14       4       0       0       0       0       0

 Cartesian Hessian Update
 Hessian Updated using BFGS Update
**WARNING** Hereditary positive definiteness endangered


** GEOMETRY OPTIMIZATION IN DELOCALIZED INTERNAL COORDINATES **
   Searching for a Minimum

   Optimization Cycle:   2

                       Coordinates (Angstroms)
     ATOM                X               Y               Z
      1  I         2.8846843030   -0.0076555427    0.0000000000
      2  N         0.3022551741    0.4770187705    0.0000000000
      3  N        -0.3022551741   -0.4770187705    0.0000000000
      4  I        -2.8846843030    0.0076555427    0.0000000000
   Point Group: c2h   Number of degrees of freedom:     3


   Energy is -13943.244438686

 Hessian Updated using BFGS Update
**WARNING** Hereditary positive definiteness endangered

  3 Hessian modes will be used to form the next step
  Hessian Eigenvalues:
    -0.309347    0.015237    0.260591
**WARNING** Hessian does not have the Desired Local Structure

 Minimum Search - Taking Simple RFO Step
 Searching for Lamda that Minimizes Along All modes
 Value Taken    Lamda =  -0.31289158
 Calculated Step too Large.  Step scaled by  0.031955
 Step Taken.  Stepsize is  0.300000

                             Maximum     Tolerance    Cnvgd?
         Gradient           0.028697      0.000300      NO
         Displacement       0.245868      0.001200      NO
         Energy change     -0.005981      0.000001      NO


 New Cartesian Coordinates Obtained by Inverse Iteration

 Displacement from previous Coordinates is:  0.203871
 ----------------------------------------------------------------
             Standard Nuclear Orientation (Angstroms)
    I     Atom           X                Y                Z
 ----------------------------------------------------------------
    1      I       2.8843859929    -0.0070056164     0.0000000000
    2      N       0.2642343180     0.4108872911     0.0000000000
    3      N      -0.2642343180    -0.4108872911     0.0000000000
    4      I      -2.8843859929     0.0070056164     0.0000000000
 ----------------------------------------------------------------
 Molecular Point Group                 C2h   NOp =  4
 Largest Abelian Subgroup              C2h   NOp =  4
 Nuclear Repulsion Energy =   555.8907486661 hartrees
 There are       60 alpha and       60 beta electrons
 Applying Cartesian multipole field
    Component          Value
    ---------          -----
     (2,0,0)        1.00000E-11
     (0,2,0)        2.00000E-11
     (0,0,2)       -3.00000E-11
 Nucleus-field energy     =     0.0000000317 hartrees
 Requested basis set is 6-311++G(d,p)
 There are 60 shells and 168 basis functions
 A cutoff of  1.0D-14 yielded   1332 shell pairs
 There are     11162 function pairs (     12818 Cartesian)
 Smallest overlap matrix eigenvalue = 8.37E-05
 Guess MOs from SCF MO coefficient file

 -----------------------------------------------------------------------
  General SCF calculation program by
  Eric Jon Sundstrom, Paul Horn, Yuezhi Mao, Dmitri Zuev, Alec White,
  David Stuck, Shaama M.S., Shane Yost, Joonho Lee, David Small,
  Daniel Levine, Susi Lehtola, Hugh Burton, Evgeny Epifanovsky
 -----------------------------------------------------------------------
 Hartree-Fock
 using 4 threads for integral computing
 -------------------------------------------------------
 OpenMP Integral computing Module                
 Release: version 2.0, May 2017, Q-Chem Inc. Pleasanton 
 -------------------------------------------------------
 A restricted SCF calculation will be
 performed using DIIS
 SCF converges when DIIS error is below 1.0e-08
 ---------------------------------------
  Cycle       Energy         DIIS error
 ---------------------------------------
    1  -13942.3603154590      3.55e-03  
    2  -13942.3889787405      9.38e-04  
    3  -13942.3924388597      2.98e-04  
    4  -13942.3930942840      1.06e-04  
    5  -13942.3932217042      4.72e-05  
    6  -13942.3932500824      1.69e-05  
    7  -13942.3932560810      6.43e-06  
    8  -13942.3932575860      4.08e-06  
    9  -13942.3932588725      2.82e-06  
   10  -13942.3932598302      1.46e-06  
   11  -13942.3932600773      3.26e-07  
   12  -13942.3932600838      4.49e-08  
   13  -13942.3932600840      8.35e-09  Convergence criterion met
 ---------------------------------------
 SCF time:   CPU 17.94s  wall 15.00s 
 SCF   energy in the final basis set =   -13942.3932600840
 Total energy in the final basis set =   -13942.3932600840


 ------------------------------------------------------------------------------

   CCMAN2: suite of methods based on coupled cluster
           and equation of motion theories.

   Components:
   * libvmm-1.3-trunk
     by Evgeny Epifanovsky, Ilya Kaliman.
   * libtensor-2.5-trunk
     by Evgeny Epifanovsky, Michael Wormit, Dmitry Zuev, Sam Manzer, 
        Ilya Kaliman.
   * libcc-2.5-trunk
     by Evgeny Epifanovsky, Arik Landau, Tomasz Kus, Kirill Khistyaev, 
        Dmitry Zuev, Prashant Manohar, Xintian Feng, Anna Krylov, 
        Matthew Goldey, Alec White, Thomas Jagau, Kaushik Nanda, 
        Anastasia Gunina, Alexander Kunitsa, Joonho Lee.

   CCMAN original authors:
   Anna I. Krylov, C. David Sherrill, Steven R. Gwaltney,
   Edward F. C. Byrd (2000)
   Sergey V. Levchenko, Lyudmila V. Slipchenko, Tao Wang,
   Ana-Maria C. Cristian (2003)
   Piotr A. Pieniazek, C. Melania Oana, Evgeny Epifanovsky (2007)
   Prashant Manohar (2009)

 ------------------------------------------------------------------------------


 Allocating and initializing 3808MB of RAM...
 Calculation will run on 4 cores.

 Warning : Irrep of orbital(   3) could not be determined
 Warning : Irrep of orbital(   4) could not be determined
 Warning : Irrep of orbital(  25) could not be determined
 Warning : Irrep of orbital(  26) could not be determined
 Warning : Irrep of orbital(  27) could not be determined
 Warning : Irrep of orbital(  28) could not be determined
 Warning : Irrep of orbital(  33) could not be determined
 Warning : Irrep of orbital(  34) could not be determined
 Warning : Irrep of orbital(  47) could not be determined
 Warning : Irrep of orbital(  48) could not be determined

 Alpha MOs, Restricted
 -- Occupied --                  
*******-1177.19 -180.89 -180.89 -169.70 -169.70 -169.70 -169.70
  1 Ag    1 Bu    0 xxx   0 xxx   2 Bu    2 Ag    1 Bg    1 Au                 
-169.70 -169.70  -37.95  -37.95  -33.14  -33.14  -33.13  -33.13
  3 Bu    3 Ag    4 Ag    4 Bu    5 Bu    5 Ag    2 Au    2 Bg                 
-33.130 -33.130 -24.320 -24.320 -24.318 -24.318 -24.318 -24.318
  6 Ag    6 Bu    7 Bu    7 Ag    3 Au    3 Bg    8 Ag    8 Bu                 
-24.313 -24.313 -24.313 -24.313 -15.694 -15.686  -7.263  -7.263
  0 xxx   0 xxx   0 xxx   0 xxx   9 Ag    9 Bu   10 Bu   10 Ag                 
 -5.498  -5.498  -5.484  -5.484  -5.483  -5.483  -2.421  -2.420
  0 xxx   0 xxx   4 Au    4 Bg   11 Bu   11 Ag   12 Ag   12 Bu                 
 -2.415  -2.415  -2.415  -2.415  -2.399  -2.399  -2.399  -2.399
  5 Au    5 Bg   13 Bu   13 Ag    6 Au    6 Bg    0 xxx   0 xxx                
 -1.619  -0.861  -0.839  -0.774  -0.722  -0.713  -0.692  -0.397
 14 Ag   14 Bu   15 Ag   15 Bu    7 Au   16 Bu   16 Ag    7 Bg                 
 -0.396  -0.395  -0.394  -0.303
 17 Ag    8 Au   17 Bu   18 Ag                                                 
 -- Virtual --                   
 -0.170   0.122   0.137   0.147   0.157   0.182   0.194   0.217
 18 Bu   19 Ag    8 Bg   19 Bu    9 Au   20 Ag   20 Bu   21 Ag                 
  0.266   0.275   0.281   0.312   0.318   0.333   0.333   0.333
 22 Ag   21 Bu    9 Bg   10 Bg   23 Ag   10 Au   22 Bu   24 Ag                 
  0.347   0.463   0.509   0.564   0.567   0.569   0.582   0.591
 23 Bu   25 Ag   24 Bu   11 Bg   25 Bu   11 Au   26 Ag   12 Bg                 
  0.593   0.608   0.666   0.688   0.729   0.755   0.813   0.858
 12 Au   26 Bu   27 Ag   28 Ag   27 Bu   28 Bu   29 Ag   13 Au                 
  0.998   1.047   1.079   1.223   1.283   1.515   1.521   1.525
 29 Bu   13 Bg   30 Ag   31 Ag   30 Bu   14 Bg   32 Ag   14 Au                 
  1.525   1.536   1.567   1.657   1.872   1.981   2.095   2.108
 31 Bu   33 Ag   32 Bu   33 Bu   15 Bg   34 Ag   15 Au   34 Bu                 
  2.546   2.602   2.839   3.362   3.381   3.891   4.144   4.176
 16 Au   35 Bu   35 Ag   16 Bg   36 Ag   36 Bu   17 Au   37 Bu                 
  4.416   4.430   4.467   4.472   4.473   4.473   4.473   4.481
 17 Bg   37 Ag   18 Au   18 Bg   38 Bu   19 Au   38 Ag   19 Bg                 
  4.483   4.512   4.525   4.566   4.677   4.697   4.810   4.935
 39 Bu   40 Bu   39 Ag   40 Ag   41 Ag   41 Bu   42 Bu   42 Ag                 
  6.502   6.512   6.516   6.517   6.537   6.541  28.778  28.871
 20 Bg   20 Au   43 Ag   43 Bu   44 Ag   44 Bu   45 Ag   45 Bu                 
 29.500  29.507  29.510  29.511  29.530  29.531  29.856  29.859
 21 Bg   21 Au   46 Ag   46 Bu   47 Bu   47 Ag   22 Bg   22 Au                 
 29.860  29.862  29.862  29.863  29.867  29.879  29.904  29.921
 23 Au   48 Bu   48 Ag   23 Bg   49 Bu   49 Ag   50 Ag   50 Bu                 
 36.426  38.534 130.562 130.568 130.569 130.571 130.588 130.589
 51 Ag   51 Bu   24 Bg   24 Au   52 Ag   52 Bu   53 Ag   53 Bu                 
154.187 154.2681912.1011912.186
 54 Ag   54 Bu   55 Ag   55 Bu                                                 
 Warning : Irrep of orbital(   3) could not be determined
 Warning : Irrep of orbital(   4) could not be determined
 Warning : Irrep of orbital(  25) could not be determined
 Warning : Irrep of orbital(  26) could not be determined
 Warning : Irrep of orbital(  27) could not be determined
 Warning : Irrep of orbital(  28) could not be determined
 Warning : Irrep of orbital(  33) could not be determined
 Warning : Irrep of orbital(  34) could not be determined
 Warning : Irrep of orbital(  47) could not be determined
 Warning : Irrep of orbital(  48) could not be determined

 Beta MOs, Restricted
 -- Occupied --                  
*******-1177.19 -180.89 -180.89 -169.70 -169.70 -169.70 -169.70
  1 Ag    1 Bu    0 xxx   0 xxx   2 Bu    2 Ag    1 Bg    1 Au                 
-169.70 -169.70  -37.95  -37.95  -33.14  -33.14  -33.13  -33.13
  3 Bu    3 Ag    4 Ag    4 Bu    5 Bu    5 Ag    2 Au    2 Bg                 
-33.130 -33.130 -24.320 -24.320 -24.318 -24.318 -24.318 -24.318
  6 Ag    6 Bu    7 Bu    7 Ag    3 Au    3 Bg    8 Ag    8 Bu                 
-24.313 -24.313 -24.313 -24.313 -15.694 -15.686  -7.263  -7.263
  0 xxx   0 xxx   0 xxx   0 xxx   9 Ag    9 Bu   10 Bu   10 Ag                 
 -5.498  -5.498  -5.484  -5.484  -5.483  -5.483  -2.421  -2.420
  0 xxx   0 xxx   4 Au    4 Bg   11 Bu   11 Ag   12 Ag   12 Bu                 
 -2.415  -2.415  -2.415  -2.415  -2.399  -2.399  -2.399  -2.399
  5 Au    5 Bg   13 Bu   13 Ag    6 Au    6 Bg    0 xxx   0 xxx                
 -1.619  -0.861  -0.839  -0.774  -0.722  -0.713  -0.692  -0.397
 14 Ag   14 Bu   15 Ag   15 Bu    7 Au   16 Bu   16 Ag    7 Bg                 
 -0.396  -0.395  -0.394  -0.303
 17 Ag    8 Au   17 Bu   18 Ag                                                 
 -- Virtual --                   
 -0.170   0.122   0.137   0.147   0.157   0.182   0.194   0.217
 18 Bu   19 Ag    8 Bg   19 Bu    9 Au   20 Ag   20 Bu   21 Ag                 
  0.266   0.275   0.281   0.312   0.318   0.333   0.333   0.333
 22 Ag   21 Bu    9 Bg   10 Bg   23 Ag   10 Au   22 Bu   24 Ag                 
  0.347   0.463   0.509   0.564   0.567   0.569   0.582   0.591
 23 Bu   25 Ag   24 Bu   11 Bg   25 Bu   11 Au   26 Ag   12 Bg                 
  0.593   0.608   0.666   0.688   0.729   0.755   0.813   0.858
 12 Au   26 Bu   27 Ag   28 Ag   27 Bu   28 Bu   29 Ag   13 Au                 
  0.998   1.047   1.079   1.223   1.283   1.515   1.521   1.525
 29 Bu   13 Bg   30 Ag   31 Ag   30 Bu   14 Bg   32 Ag   14 Au                 
  1.525   1.536   1.567   1.657   1.872   1.981   2.095   2.108
 31 Bu   33 Ag   32 Bu   33 Bu   15 Bg   34 Ag   15 Au   34 Bu                 
  2.546   2.602   2.839   3.362   3.381   3.891   4.144   4.176
 16 Au   35 Bu   35 Ag   16 Bg   36 Ag   36 Bu   17 Au   37 Bu                 
  4.416   4.430   4.467   4.472   4.473   4.473   4.473   4.481
 17 Bg   37 Ag   18 Au   18 Bg   38 Bu   19 Au   38 Ag   19 Bg                 
  4.483   4.512   4.525   4.566   4.677   4.697   4.810   4.935
 39 Bu   40 Bu   39 Ag   40 Ag   41 Ag   41 Bu   42 Bu   42 Ag                 
  6.502   6.512   6.516   6.517   6.537   6.541  28.778  28.871
 20 Bg   20 Au   43 Ag   43 Bu   44 Ag   44 Bu   45 Ag   45 Bu                 
 29.500  29.507  29.510  29.511  29.530  29.531  29.856  29.859
 21 Bg   21 Au   46 Ag   46 Bu   47 Bu   47 Ag   22 Bg   22 Au                 
 29.860  29.862  29.862  29.863  29.867  29.879  29.904  29.921
 23 Au   48 Bu   48 Ag   23 Bg   49 Bu   49 Ag   50 Ag   50 Bu                 
 36.426  38.534 130.562 130.568 130.569 130.571 130.588 130.589
 51 Ag   51 Bu   24 Bg   24 Au   52 Ag   52 Bu   53 Ag   53 Bu                 
154.187 154.2681912.1011912.186
 54 Ag   54 Bu   55 Ag   55 Bu                                                 

 Occupation and symmetry of molecular orbitals

 Point group: C1 (1 irreducible representation).

                           A     All 
 -------------------------------------
 All molecular orbitals:
  - Alpha                  168   168 
  - Beta                   168   168 
 -------------------------------------
 Alpha orbitals:
  - Frozen occupied        38    38  
  - Active occupied        22    22  
  - Active virtual         108   108 
  - Frozen virtual         0     0   
 -------------------------------------
 Beta orbitals:
  - Frozen occupied        38    38  
  - Active occupied        22    22  
  - Active virtual         108   108 
  - Frozen virtual         0     0   
 -------------------------------------

 Import integrals:   CPU 0.00 s  wall 0.00 s

 Import integrals:   CPU 179.96 s  wall 214.82 s

 MP2 amplitudes:   CPU 0.36 s  wall 1.15 s

Running a double precision version
           CCSD T amplitudes will be solved using DIIS.

           Start     Size      MaxIter   EConv     TConv     
           3         7         100       1.00e-07  1.00e-05  
 ------------------------------------------------------------------------------
           Energy (a.u.)   Ediff      Tdiff       Comment
 ------------------------------------------------------------------------------
         -1.3943182e+04                           
     1   -1.3943141e+04   4.13e-02   1.05e+00     Step took 02.33.
     2   -1.3943185e+04   4.45e-02   1.31e-02     
     3   -1.3943171e+04   1.43e-02   1.93e-01     
     4   -1.3943180e+04   9.43e-03   7.63e-02     Switched to DIIS steps.
     5   -1.3943181e+04   8.30e-04   5.40e-02     
     6   -1.3943181e+04   1.42e-04   2.67e-03     
     7   -1.3943181e+04   3.23e-05   8.90e-04     
     8   -1.3943181e+04   8.25e-05   9.22e-04     
     9   -1.3943181e+04   1.25e-05   1.03e-03     
    10   -1.3943181e+04   4.62e-06   1.20e-03     
    11   -1.3943181e+04   1.51e-05   3.61e-04     
    12   -1.3943181e+04   1.77e-07   7.20e-04     
    13   -1.3943181e+04   1.98e-06   2.41e-04     
    14   -1.3943181e+04   4.28e-06   1.52e-04     
    15   -1.3943181e+04   4.29e-07   1.98e-05     
    16   -1.3943181e+04   1.73e-07   9.90e-06     
    17   -1.3943181e+04   1.61e-07   6.27e-06     
    18   -1.3943181e+04   3.04e-08   2.39e-06     
 ------------------------------------------------------------------------------
         -1.3943181e+04                           CCSD T converged.

End of double precision
 SCF energy                 = -13942.39326008
 MP2 energy                 = -13943.18205979
 CCSD correlation energy     =     -0.78796580
 CCSD total energy           = -13943.18122588

 CCSD  T1^2 = 0.0211  T2^2 = 0.5593  Leading amplitudes:

 Amplitude    Orbitals with energies
  0.0494       54 (A) A                  ->    61 (A) A                   
              -0.7125                         -0.1701                     
  0.0494       54 (A) B                  ->    61 (A) B                   
              -0.7125                         -0.1701                     
 -0.0464       59 (A) A                  ->    61 (A) A                   
              -0.3943                         -0.1701                     
 -0.0464       59 (A) B                  ->    61 (A) B                   
              -0.3943                         -0.1701                     

 Amplitude    Orbitals with energies
 -0.5615       60 (A) A      60 (A) B    ->    61 (A) A      61 (A) B     
              -0.3033       -0.3033           -0.1701       -0.1701       
  0.5615       60 (A) A      60 (A) B    ->    61 (A) B      61 (A) A     
              -0.3033       -0.3033           -0.1701       -0.1701       
  0.5615       60 (A) B      60 (A) A    ->    61 (A) A      61 (A) B     
              -0.3033       -0.3033           -0.1701       -0.1701       
 -0.5615       60 (A) B      60 (A) A    ->    61 (A) B      61 (A) A     
              -0.3033       -0.3033           -0.1701       -0.1701       

 Computing CCSD intemediates for later calculations in double precision
 Finished.

Running a double precision version
           CCSD Lambda amplitudes will be solved using DIIS.
           Start     Size      MaxIter   EConv     LConv     
           3         7         100       1.00e-07  1.00e-05  
 ------------------------------------------------------------------------------
            Enorm      Ldiff       Comment
 ------------------------------------------------------------------------------
     1     4.45e-01   3.35e-01     
     2     2.20e-01   1.32e-01     
     3     1.54e-01   1.05e-01     
     4     1.09e-02   3.45e-02     Switched to DIIS steps.
     5     4.90e-03   2.54e-03     
     6     8.07e-04   3.70e-04     
     7     3.65e-04   2.32e-04     
     8     2.02e-04   7.94e-05     
     9     1.75e-04   3.62e-05     
    10     1.40e-04   1.08e-05     
    11     1.10e-04   1.80e-05     
    12     9.34e-05   1.88e-05     
    13     4.97e-05   2.93e-05     
    14     1.95e-05   1.87e-05     
    15     8.26e-06   5.90e-06     
    16     3.41e-06   3.71e-07     
    17     1.76e-06   9.69e-07     
    18     1.36e-06   1.92e-07     
    19     7.82e-07   3.67e-08     
    20     3.80e-07   8.85e-08     
    21     2.25e-07   3.72e-08     
    22     9.22e-08   5.46e-09     
 ------------------------------------------------------------------------------
                                   CCSD Lambda converged.

 Computing density matrices in double precision...
           Orbital response amplitudes will be solved using DIIS.
           Start     Size      MaxIter   EConv     LConv     
           3         7         100       1.00e-06  1.00e-06  
 ------------------------------------------------------------------------------
            Enorm      Ldiff       Comment
 ------------------------------------------------------------------------------
     1     8.17e-02   3.59e-02     
     2     4.27e-02   1.94e-03     
     3     3.57e-02   8.95e-04     
     4     6.22e-03   4.83e-03     Switched to DIIS steps.
     5     3.25e-02   1.42e-02     
     6     3.27e-03   1.48e-02     
     7     9.93e-04   5.02e-04     
     8     2.69e-04   1.16e-04     
     9     6.14e-05   5.33e-05     
    10     1.60e-05   5.58e-06     
    11     9.96e-06   7.40e-07     
    12     2.78e-06   1.44e-06     
    13     1.10e-06   3.62e-07     
    14     4.64e-06   6.10e-09     
    15     1.57e-07   3.35e-08     
 ------------------------------------------------------------------------------
                                   Orbital response converged.

 Computing density matrices... Done.
 CCSD calculation:   CPU 7420.76 s  wall 4774.81 s

Current path: /canmo/ccsd/grad/
/g1_bb_aa
/g1_bb_bb
/g1_o1o1
/g1_o1o2
/g1_o1v1
/g1_o2v1
/g1_v1v1
/g1p_bb_aa
/g1p_bb_bb
/g1s_bb_aa
/g1s_bb_bb
/g2_o1o1o1o1
/g2_o1o1o1v1
/g2_o1o1v1v1
/g2_o1v1o1v1
/g2_o1v1v1v1
/g2_v1v1v1v1
/w_bb_aa
/w_bb_bb
 Transferring MO TPDM to AO TPDM
 Transferring g2_o1o1o1o1
 Transferring g2_o1o1o1v1
 Transferring g2_o1o1v1v1
 Transferring g2_o1v1o1v1
 Transferring g2_o1v1v1v1
 Transferring g2_v1v1v1v1
 Adding separable TPDM
 Computing TPDM gradient
 --------------------------------------------------------
 2e gradient
  Atom          X               Y               Z
 --------------------------------------------------------
    1        -46.049736        0.684059       -0.000000  
    2        -12.315326      -29.699813        0.000000  
    3         12.315332       29.699815       -0.000000  
    4         46.049729       -0.684061       -0.000000  
 --------------------------------------------------------
 --------------------------------------------------------
 Final gradient
  Atom          X               Y               Z
 --------------------------------------------------------
    1        -46.049736        0.684059       -0.000000  
    2        -12.315326      -29.699813        0.000000  
    3         12.315332       29.699815       -0.000000  
    4         46.049729       -0.684061       -0.000000  
 --------------------------------------------------------
 Analytic gradient from two-electron contribution:   CPU 2702.00 s  wall 1302.62 s

 Total ccman2 time:   CPU 10310.13 s  wall 6312.51 s


 --------------------------------------------------------------
             Orbital Energies (a.u.) and Symmetries
 --------------------------------------------------------------
 Warning : Irrep of orbital(   3) could not be determined
 Warning : Irrep of orbital(   4) could not be determined
 Warning : Irrep of orbital(  25) could not be determined
 Warning : Irrep of orbital(  26) could not be determined
 Warning : Irrep of orbital(  27) could not be determined
 Warning : Irrep of orbital(  28) could not be determined
 Warning : Irrep of orbital(  33) could not be determined
 Warning : Irrep of orbital(  34) could not be determined
 Warning : Irrep of orbital(  47) could not be determined
 Warning : Irrep of orbital(  48) could not be determined

 Alpha MOs, Restricted
 -- Occupied --                  
*******-1177.19 -180.89 -180.89 -169.70 -169.70 -169.70 -169.70
  1 Ag    1 Bu    0 xxx   0 xxx   2 Bu    2 Ag    1 Bg    1 Au                 
-169.70 -169.70  -37.95  -37.95  -33.14  -33.14  -33.13  -33.13
  3 Bu    3 Ag    4 Ag    4 Bu    5 Bu    5 Ag    2 Au    2 Bg                 
-33.130 -33.130 -24.320 -24.320 -24.318 -24.318 -24.318 -24.318
  6 Ag    6 Bu    7 Bu    7 Ag    3 Au    3 Bg    8 Ag    8 Bu                 
-24.313 -24.313 -24.313 -24.313 -15.694 -15.686  -7.263  -7.263
  0 xxx   0 xxx   0 xxx   0 xxx   9 Ag    9 Bu   10 Bu   10 Ag                 
 -5.498  -5.498  -5.484  -5.484  -5.483  -5.483  -2.421  -2.420
  0 xxx   0 xxx   4 Au    4 Bg   11 Bu   11 Ag   12 Ag   12 Bu                 
 -2.415  -2.415  -2.415  -2.415  -2.399  -2.399  -2.399  -2.399
  5 Au    5 Bg   13 Bu   13 Ag    6 Au    6 Bg    0 xxx   0 xxx                
 -1.619  -0.861  -0.839  -0.774  -0.722  -0.713  -0.692  -0.397
 14 Ag   14 Bu   15 Ag   15 Bu    7 Au   16 Bu   16 Ag    7 Bg                 
 -0.396  -0.395  -0.394  -0.303
 17 Ag    8 Au   17 Bu   18 Ag                                                 
 -- Virtual --                   
 -0.170   0.122   0.137   0.147   0.157   0.182   0.194   0.217
 18 Bu   19 Ag    8 Bg   19 Bu    9 Au   20 Ag   20 Bu   21 Ag                 
  0.266   0.275   0.281   0.312   0.318   0.333   0.333   0.333
 22 Ag   21 Bu    9 Bg   10 Bg   23 Ag   10 Au   22 Bu   24 Ag                 
  0.347   0.463   0.509   0.564   0.567   0.569   0.582   0.591
 23 Bu   25 Ag   24 Bu   11 Bg   25 Bu   11 Au   26 Ag   12 Bg                 
  0.593   0.608   0.666   0.688   0.729   0.755   0.813   0.858
 12 Au   26 Bu   27 Ag   28 Ag   27 Bu   28 Bu   29 Ag   13 Au                 
  0.998   1.047   1.079   1.223   1.283   1.515   1.521   1.525
 29 Bu   13 Bg   30 Ag   31 Ag   30 Bu   14 Bg   32 Ag   14 Au                 
  1.525   1.536   1.567   1.657   1.872   1.981   2.095   2.108
 31 Bu   33 Ag   32 Bu   33 Bu   15 Bg   34 Ag   15 Au   34 Bu                 
  2.546   2.602   2.839   3.362   3.381   3.891   4.144   4.176
 16 Au   35 Bu   35 Ag   16 Bg   36 Ag   36 Bu   17 Au   37 Bu                 
  4.416   4.430   4.467   4.472   4.473   4.473   4.473   4.481
 17 Bg   37 Ag   18 Au   18 Bg   38 Bu   19 Au   38 Ag   19 Bg                 
  4.483   4.512   4.525   4.566   4.677   4.697   4.810   4.935
 39 Bu   40 Bu   39 Ag   40 Ag   41 Ag   41 Bu   42 Bu   42 Ag                 
  6.502   6.512   6.516   6.517   6.537   6.541  28.778  28.871
 20 Bg   20 Au   43 Ag   43 Bu   44 Ag   44 Bu   45 Ag   45 Bu                 
 29.500  29.507  29.510  29.511  29.530  29.531  29.856  29.859
 21 Bg   21 Au   46 Ag   46 Bu   47 Bu   47 Ag   22 Bg   22 Au                 
 29.860  29.862  29.862  29.863  29.867  29.879  29.904  29.921
 23 Au   48 Bu   48 Ag   23 Bg   49 Bu   49 Ag   50 Ag   50 Bu                 
 36.426  38.534 130.562 130.568 130.569 130.571 130.588 130.589
 51 Ag   51 Bu   24 Bg   24 Au   52 Ag   52 Bu   53 Ag   53 Bu                 
154.187 154.2681912.1011912.186
 54 Ag   54 Bu   55 Ag   55 Bu                                                 

 Beta MOs, Restricted
 -- Occupied --                  
*******-1177.19 -180.89 -180.89 -169.70 -169.70 -169.70 -169.70
  1 Ag    1 Bu    0 xxx   0 xxx   2 Bu    2 Ag    1 Bg    1 Au                 
-169.70 -169.70  -37.95  -37.95  -33.14  -33.14  -33.13  -33.13
  3 Bu    3 Ag    4 Ag    4 Bu    5 Bu    5 Ag    2 Au    2 Bg                 
-33.130 -33.130 -24.320 -24.320 -24.318 -24.318 -24.318 -24.318
  6 Ag    6 Bu    7 Bu    7 Ag    3 Au    3 Bg    8 Ag    8 Bu                 
-24.313 -24.313 -24.313 -24.313 -15.694 -15.686  -7.263  -7.263
  0 xxx   0 xxx   0 xxx   0 xxx   9 Ag    9 Bu   10 Bu   10 Ag                 
 -5.498  -5.498  -5.484  -5.484  -5.483  -5.483  -2.421  -2.420
  0 xxx   0 xxx   4 Au    4 Bg   11 Bu   11 Ag   12 Ag   12 Bu                 
 -2.415  -2.415  -2.415  -2.415  -2.399  -2.399  -2.399  -2.399
  5 Au    5 Bg   13 Bu   13 Ag    6 Au    6 Bg    0 xxx   0 xxx                
 -1.619  -0.861  -0.839  -0.774  -0.722  -0.713  -0.692  -0.397
 14 Ag   14 Bu   15 Ag   15 Bu    7 Au   16 Bu   16 Ag    7 Bg                 
 -0.396  -0.395  -0.394  -0.303
 17 Ag    8 Au   17 Bu   18 Ag                                                 
 -- Virtual --                   
 -0.170   0.122   0.137   0.147   0.157   0.182   0.194   0.217
 18 Bu   19 Ag    8 Bg   19 Bu    9 Au   20 Ag   20 Bu   21 Ag                 
  0.266   0.275   0.281   0.312   0.318   0.333   0.333   0.333
 22 Ag   21 Bu    9 Bg   10 Bg   23 Ag   10 Au   22 Bu   24 Ag                 
  0.347   0.463   0.509   0.564   0.567   0.569   0.582   0.591
 23 Bu   25 Ag   24 Bu   11 Bg   25 Bu   11 Au   26 Ag   12 Bg                 
  0.593   0.608   0.666   0.688   0.729   0.755   0.813   0.858
 12 Au   26 Bu   27 Ag   28 Ag   27 Bu   28 Bu   29 Ag   13 Au                 
  0.998   1.047   1.079   1.223   1.283   1.515   1.521   1.525
 29 Bu   13 Bg   30 Ag   31 Ag   30 Bu   14 Bg   32 Ag   14 Au                 
  1.525   1.536   1.567   1.657   1.872   1.981   2.095   2.108
 31 Bu   33 Ag   32 Bu   33 Bu   15 Bg   34 Ag   15 Au   34 Bu                 
  2.546   2.602   2.839   3.362   3.381   3.891   4.144   4.176
 16 Au   35 Bu   35 Ag   16 Bg   36 Ag   36 Bu   17 Au   37 Bu                 
  4.416   4.430   4.467   4.472   4.473   4.473   4.473   4.481
 17 Bg   37 Ag   18 Au   18 Bg   38 Bu   19 Au   38 Ag   19 Bg                 
  4.483   4.512   4.525   4.566   4.677   4.697   4.810   4.935
 39 Bu   40 Bu   39 Ag   40 Ag   41 Ag   41 Bu   42 Bu   42 Ag                 
  6.502   6.512   6.516   6.517   6.537   6.541  28.778  28.871
 20 Bg   20 Au   43 Ag   43 Bu   44 Ag   44 Bu   45 Ag   45 Bu                 
 29.500  29.507  29.510  29.511  29.530  29.531  29.856  29.859
 21 Bg   21 Au   46 Ag   46 Bu   47 Bu   47 Ag   22 Bg   22 Au                 
 29.860  29.862  29.862  29.863  29.867  29.879  29.904  29.921
 23 Au   48 Bu   48 Ag   23 Bg   49 Bu   49 Ag   50 Ag   50 Bu                 
 36.426  38.534 130.562 130.568 130.569 130.571 130.588 130.589
 51 Ag   51 Bu   24 Bg   24 Au   52 Ag   52 Bu   53 Ag   53 Bu                 
154.187 154.2681912.1011912.186
 54 Ag   54 Bu   55 Ag   55 Bu                                                 
 --------------------------------------------------------------

          Ground-State Mulliken Net Atomic Charges

     Atom                 Charge (a.u.)
  ----------------------------------------
      1 I                    -0.026222
      2 N                     0.026215
      3 N                     0.026215
      4 I                    -0.026209
  ----------------------------------------
  Sum of atomic charges =     0.000000

 -----------------------------------------------------------------
                    Cartesian Multipole Moments
 -----------------------------------------------------------------
    Charge (ESU x 10^10)
                 0.0000
    Dipole Moment (Debye)
         X      -0.0002      Y       0.0000      Z       0.0000
       Tot       0.0002
    Quadrupole Moments (Debye-Ang)
        XX     -65.4649     XY      -1.6925     YY     -70.2709
        XZ       0.0000     YZ       0.0000     ZZ     -69.2652
    Octopole Moments (Debye-Ang^2)
       XXX      -0.0015    XXY      -0.0000    XYY      -0.0000
       YYY      -0.0000    XXZ       0.0000    XYZ      -0.0000
       YYZ      -0.0000    XZZ      -0.0000    YZZ      -0.0000
       ZZZ      -0.0000
    Hexadecapole Moments (Debye-Ang^3)
      XXXX   -2729.0897   XXXY     -35.0066   XXYY    -525.2145
      XYYY      -1.8777   YYYY    -108.1372   XXXZ       0.0000
      XXYZ       0.0000   XYYZ       0.0000   YYYZ       0.0000
      XXZZ    -526.0511   XYZZ      -0.4319   YYZZ     -33.7912
      XZZZ       0.0000   YZZZ       0.0000   ZZZZ     -95.8290
 -----------------------------------------------------------------
 DrvMan completing analytic gradient of the correlated energy
 Correlated dipole moment
            1
    1  -0.0000687
    2   0.0000003
    3   0.0000000
 Energy read as -13943.181225880
 Full Analytical Gradient: (in a.u., or Hartree/Bohr)
             1             2             3             4
    1   -0.02424433   -0.30497631    0.30497577    0.02424487
    2    0.00219313   -0.49753871    0.49753880   -0.00219322
    3   -0.00000000    0.00000000   -0.00000000    0.00000000
 Gradient time:  CPU 0.42 s  wall 8.08 s
 Geometry Optimization Parameters
   NAtoms,    NIC,     NZ,  NCons,   NDum,   NFix, NCnnct, MaxDiis
        4      14       4       0       0       0       0       0


** GEOMETRY OPTIMIZATION IN DELOCALIZED INTERNAL COORDINATES **
   Searching for a Minimum

   Optimization Cycle:   3

                       Coordinates (Angstroms)
     ATOM                X               Y               Z
      1  I         2.8843859929   -0.0070056164    0.0000000000
      2  N         0.2642343180    0.4108872911    0.0000000000
      3  N        -0.2642343180   -0.4108872911    0.0000000000
      4  I        -2.8843859929    0.0070056164    0.0000000000
   Point Group: c2h   Number of degrees of freedom:     3


   Energy is -13943.181225880

 Hessian Updated using BFGS Update

 ** Taking Steepest Descent Step **
 Calculated Step too Large.  Step scaled by  0.503516
 Step Taken.  Stepsize is  0.300000

                             Maximum     Tolerance    Cnvgd?
         Gradient           0.496682      0.000300      NO
         Displacement       0.250087      0.001200      NO
         Energy change      0.063213      0.000001      NO


 New Cartesian Coordinates Obtained by Inverse Iteration

 Displacement from previous Coordinates is:  0.255531
 ----------------------------------------------------------------
             Standard Nuclear Orientation (Angstroms)
    I     Atom           X                Y                Z
 ----------------------------------------------------------------
    1      I       2.9361768662    -0.0046572353     0.0000000000
    2      N       0.3190634898     0.4696098293     0.0000000000
    3      N      -0.3190634898    -0.4696098293     0.0000000000
    4      I      -2.9361768662     0.0046572353     0.0000000000
 ----------------------------------------------------------------
 Molecular Point Group                 C2h   NOp =  4
 Largest Abelian Subgroup              C2h   NOp =  4
 Nuclear Repulsion Energy =   542.9995495803 hartrees
 There are       60 alpha and       60 beta electrons
 Applying Cartesian multipole field
    Component          Value
    ---------          -----
     (2,0,0)        1.00000E-11
     (0,2,0)        2.00000E-11
     (0,0,2)       -3.00000E-11
 Nucleus-field energy     =     0.0000000329 hartrees
 Requested basis set is 6-311++G(d,p)
 There are 60 shells and 168 basis functions
 A cutoff of  1.0D-14 yielded   1318 shell pairs
 There are     11024 function pairs (     12630 Cartesian)
 Smallest overlap matrix eigenvalue = 1.98E-04
 Guess MOs from SCF MO coefficient file

 -----------------------------------------------------------------------
  General SCF calculation program by
  Eric Jon Sundstrom, Paul Horn, Yuezhi Mao, Dmitri Zuev, Alec White,
  David Stuck, Shaama M.S., Shane Yost, Joonho Lee, David Small,
  Daniel Levine, Susi Lehtola, Hugh Burton, Evgeny Epifanovsky
 -----------------------------------------------------------------------
 Hartree-Fock
 using 4 threads for integral computing
 -------------------------------------------------------
 OpenMP Integral computing Module                
 Release: version 2.0, May 2017, Q-Chem Inc. Pleasanton 
 -------------------------------------------------------
 A restricted SCF calculation will be
 performed using DIIS
 SCF converges when DIIS error is below 1.0e-08
 ---------------------------------------
  Cycle       Energy         DIIS error
 ---------------------------------------
    1  -13942.4075729669      3.68e-03  
    2  -13942.4364721580      8.81e-04  
    3  -13942.4396090284      3.14e-04  
    4  -13942.4402313575      1.01e-04  
    5  -13942.4403579701      4.67e-05  
    6  -13942.4403962689      2.00e-05  
    7  -13942.4404088776      9.26e-06  
    8  -13942.4404125110      5.31e-06  
    9  -13942.4404145310      2.97e-06  
   10  -13942.4404152991      1.80e-06  
   11  -13942.4404154693      1.24e-06  
   12  -13942.4404155188      4.12e-07  
   13  -13942.4404155242      4.76e-08  
   14  -13942.4404155242      8.63e-09  Convergence criterion met
 ---------------------------------------
 SCF time:   CPU 19.15s  wall 11.00s 
 SCF   energy in the final basis set =   -13942.4404155242
 Total energy in the final basis set =   -13942.4404155242


 ------------------------------------------------------------------------------

   CCMAN2: suite of methods based on coupled cluster
           and equation of motion theories.

   Components:
   * libvmm-1.3-trunk
     by Evgeny Epifanovsky, Ilya Kaliman.
   * libtensor-2.5-trunk
     by Evgeny Epifanovsky, Michael Wormit, Dmitry Zuev, Sam Manzer, 
        Ilya Kaliman.
   * libcc-2.5-trunk
     by Evgeny Epifanovsky, Arik Landau, Tomasz Kus, Kirill Khistyaev, 
        Dmitry Zuev, Prashant Manohar, Xintian Feng, Anna Krylov, 
        Matthew Goldey, Alec White, Thomas Jagau, Kaushik Nanda, 
        Anastasia Gunina, Alexander Kunitsa, Joonho Lee.

   CCMAN original authors:
   Anna I. Krylov, C. David Sherrill, Steven R. Gwaltney,
   Edward F. C. Byrd (2000)
   Sergey V. Levchenko, Lyudmila V. Slipchenko, Tao Wang,
   Ana-Maria C. Cristian (2003)
   Piotr A. Pieniazek, C. Melania Oana, Evgeny Epifanovsky (2007)
   Prashant Manohar (2009)

 ------------------------------------------------------------------------------


 Allocating and initializing 3808MB of RAM...
 Calculation will run on 4 cores.

 Warning : Irrep of orbital(  25) could not be determined
 Warning : Irrep of orbital(  27) could not be determined

 Alpha MOs, Restricted
 -- Occupied --                  
*******-1177.19 -180.90 -180.90 -169.70 -169.70 -169.70 -169.70
  1 Ag    1 Bu    2 Bu    2 Ag    3 Bu    3 Ag    1 Bg    1 Au                 
-169.70 -169.70  -37.95  -37.95  -33.14  -33.14  -33.13  -33.13
  4 Bu    4 Ag    5 Ag    5 Bu    6 Bu    6 Ag    2 Au    2 Bg                 
-33.132 -33.132 -24.323 -24.323 -24.321 -24.321 -24.321 -24.321
  7 Ag    7 Bu    8 Bu    8 Ag    3 Au    3 Bg    9 Ag    9 Bu                 
-24.315 -24.315 -24.315 -24.315 -15.740 -15.737  -7.265  -7.265
  0 xxx  10 Bu    0 xxx  10 Ag   11 Ag   11 Bu   12 Bu   12 Ag                 
 -5.500  -5.500  -5.486  -5.486  -5.486  -5.486  -2.423  -2.423
 13 Ag   13 Bu    4 Au    4 Bg   14 Bu   14 Ag   15 Ag   15 Bu                 
 -2.417  -2.417  -2.417  -2.417  -2.401  -2.401  -2.401  -2.401
  5 Au    5 Bg   16 Bu   16 Ag    6 Au    6 Bg   17 Bu   17 Ag                 
 -1.494  -0.874  -0.837  -0.801  -0.671  -0.640  -0.638  -0.398
 18 Ag   18 Bu   19 Ag   19 Bu   20 Ag    7 Au   20 Bu    7 Bg                 
 -0.397  -0.395  -0.395  -0.315
 21 Ag   21 Bu    8 Au   22 Ag                                                 
 -- Virtual --                   
 -0.159   0.084   0.088   0.148   0.164   0.166   0.197   0.216
 22 Bu   23 Ag    8 Bg   23 Bu    9 Au   24 Ag   24 Bu   25 Ag                 
  0.244   0.247   0.274   0.312   0.312   0.333   0.334   0.335
 26 Ag    9 Bg   25 Bu   10 Bg   27 Ag   10 Au   26 Bu   28 Ag                 
  0.348   0.457   0.511   0.553   0.562   0.568   0.579   0.589
 27 Bu   29 Ag   28 Bu   29 Bu   11 Bg   11 Au   30 Ag   12 Bg                 
  0.591   0.604   0.664   0.683   0.692   0.731   0.845   0.898
 12 Au   30 Bu   31 Ag   32 Ag   31 Bu   32 Bu   33 Ag   13 Au                 
  1.002   1.015   1.069   1.164   1.210   1.416   1.514   1.523
 33 Bu   13 Bg   34 Ag   34 Bu   35 Ag   35 Bu   14 Bg   14 Au                 
  1.524   1.524   1.539   1.575   1.937   1.944   1.969   2.043
 36 Bu   36 Ag   37 Ag   37 Bu   15 Au   15 Bg   38 Bu   38 Ag                 
  2.431   2.490   2.775   3.137   3.151   3.453   4.094   4.123
 16 Au   39 Bu   39 Ag   16 Bg   40 Ag   40 Bu   17 Au   41 Bu                 
  4.357   4.382   4.466   4.467   4.468   4.471   4.474   4.476
 17 Bg   41 Ag   18 Au   18 Bg   19 Au   42 Ag   42 Bu   19 Bg                 
  4.485   4.498   4.548   4.550   4.600   4.694   4.788   5.078
 43 Bu   43 Ag   44 Ag   44 Bu   45 Ag   46 Ag   45 Bu   46 Bu                 
  6.500   6.510   6.513   6.515   6.536   6.537  28.773  28.861
 20 Bg   20 Au   47 Ag   47 Bu   48 Bu   48 Ag   49 Ag   49 Bu                 
 29.498  29.505  29.507  29.509  29.526  29.530  29.854  29.856
 21 Bg   21 Au   50 Ag   50 Bu   51 Bu   51 Ag   22 Bg   22 Au                 
 29.858  29.859  29.860  29.861  29.865  29.875  29.902  29.913
 23 Au   52 Bu   52 Ag   23 Bg   53 Bu   53 Ag   54 Ag   54 Bu                 
 36.443  37.421 130.560 130.565 130.567 130.568 130.585 130.587
 55 Ag   55 Bu   24 Bg   24 Au   56 Ag   56 Bu   57 Bu   57 Ag                 
154.182 154.2591912.0961912.176
 58 Ag   58 Bu   59 Ag   59 Bu                                                 
 Warning : Irrep of orbital(  25) could not be determined
 Warning : Irrep of orbital(  27) could not be determined

 Beta MOs, Restricted
 -- Occupied --                  
*******-1177.19 -180.90 -180.90 -169.70 -169.70 -169.70 -169.70
  1 Ag    1 Bu    2 Bu    2 Ag    3 Bu    3 Ag    1 Bg    1 Au                 
-169.70 -169.70  -37.95  -37.95  -33.14  -33.14  -33.13  -33.13
  4 Bu    4 Ag    5 Ag    5 Bu    6 Bu    6 Ag    2 Au    2 Bg                 
-33.132 -33.132 -24.323 -24.323 -24.321 -24.321 -24.321 -24.321
  7 Ag    7 Bu    8 Bu    8 Ag    3 Au    3 Bg    9 Ag    9 Bu                 
-24.315 -24.315 -24.315 -24.315 -15.740 -15.737  -7.265  -7.265
  0 xxx  10 Bu    0 xxx  10 Ag   11 Ag   11 Bu   12 Bu   12 Ag                 
 -5.500  -5.500  -5.486  -5.486  -5.486  -5.486  -2.423  -2.423
 13 Ag   13 Bu    4 Au    4 Bg   14 Bu   14 Ag   15 Ag   15 Bu                 
 -2.417  -2.417  -2.417  -2.417  -2.401  -2.401  -2.401  -2.401
  5 Au    5 Bg   16 Bu   16 Ag    6 Au    6 Bg   17 Bu   17 Ag                 
 -1.494  -0.874  -0.837  -0.801  -0.671  -0.640  -0.638  -0.398
 18 Ag   18 Bu   19 Ag   19 Bu   20 Ag    7 Au   20 Bu    7 Bg                 
 -0.397  -0.395  -0.395  -0.315
 21 Ag   21 Bu    8 Au   22 Ag                                                 
 -- Virtual --                   
 -0.159   0.084   0.088   0.148   0.164   0.166   0.197   0.216
 22 Bu   23 Ag    8 Bg   23 Bu    9 Au   24 Ag   24 Bu   25 Ag                 
  0.244   0.247   0.274   0.312   0.312   0.333   0.334   0.335
 26 Ag    9 Bg   25 Bu   10 Bg   27 Ag   10 Au   26 Bu   28 Ag                 
  0.348   0.457   0.511   0.553   0.562   0.568   0.579   0.589
 27 Bu   29 Ag   28 Bu   29 Bu   11 Bg   11 Au   30 Ag   12 Bg                 
  0.591   0.604   0.664   0.683   0.692   0.731   0.845   0.898
 12 Au   30 Bu   31 Ag   32 Ag   31 Bu   32 Bu   33 Ag   13 Au                 
  1.002   1.015   1.069   1.164   1.210   1.416   1.514   1.523
 33 Bu   13 Bg   34 Ag   34 Bu   35 Ag   35 Bu   14 Bg   14 Au                 
  1.524   1.524   1.539   1.575   1.937   1.944   1.969   2.043
 36 Bu   36 Ag   37 Ag   37 Bu   15 Au   15 Bg   38 Bu   38 Ag                 
  2.431   2.490   2.775   3.137   3.151   3.453   4.094   4.123
 16 Au   39 Bu   39 Ag   16 Bg   40 Ag   40 Bu   17 Au   41 Bu                 
  4.357   4.382   4.466   4.467   4.468   4.471   4.474   4.476
 17 Bg   41 Ag   18 Au   18 Bg   19 Au   42 Ag   42 Bu   19 Bg                 
  4.485   4.498   4.548   4.550   4.600   4.694   4.788   5.078
 43 Bu   43 Ag   44 Ag   44 Bu   45 Ag   46 Ag   45 Bu   46 Bu                 
  6.500   6.510   6.513   6.515   6.536   6.537  28.773  28.861
 20 Bg   20 Au   47 Ag   47 Bu   48 Bu   48 Ag   49 Ag   49 Bu                 
 29.498  29.505  29.507  29.509  29.526  29.530  29.854  29.856
 21 Bg   21 Au   50 Ag   50 Bu   51 Bu   51 Ag   22 Bg   22 Au                 
 29.858  29.859  29.860  29.861  29.865  29.875  29.902  29.913
 23 Au   52 Bu   52 Ag   23 Bg   53 Bu   53 Ag   54 Ag   54 Bu                 
 36.443  37.421 130.560 130.565 130.567 130.568 130.585 130.587
 55 Ag   55 Bu   24 Bg   24 Au   56 Ag   56 Bu   57 Bu   57 Ag                 
154.182 154.2591912.0961912.176
 58 Ag   58 Bu   59 Ag   59 Bu                                                 

 Occupation and symmetry of molecular orbitals

 Point group: C1 (1 irreducible representation).

                           A     All 
 -------------------------------------
 All molecular orbitals:
  - Alpha                  168   168 
  - Beta                   168   168 
 -------------------------------------
 Alpha orbitals:
  - Frozen occupied        38    38  
  - Active occupied        22    22  
  - Active virtual         108   108 
  - Frozen virtual         0     0   
 -------------------------------------
 Beta orbitals:
  - Frozen occupied        38    38  
  - Active occupied        22    22  
  - Active virtual         108   108 
  - Frozen virtual         0     0   
 -------------------------------------

 Import integrals:   CPU 0.00 s  wall 0.32 s

 Import integrals:   CPU 181.42 s  wall 210.01 s

 MP2 amplitudes:   CPU 0.35 s  wall 0.68 s

Running a double precision version
           CCSD T amplitudes will be solved using DIIS.

           Start     Size      MaxIter   EConv     TConv     
           3         7         100       1.00e-07  1.00e-05  
 ------------------------------------------------------------------------------
           Energy (a.u.)   Ediff      Tdiff       Comment
 ------------------------------------------------------------------------------
         -1.3943247e+04                           
     1   -1.3943203e+04   4.40e-02   9.88e-01     Step took 02.29.
     2   -1.3943246e+04   4.30e-02   4.15e-02     
     3   -1.3943236e+04   9.12e-03   1.60e-01     
     4   -1.3943244e+04   7.32e-03   2.79e-02     Switched to DIIS steps.
     5   -1.3943246e+04   1.80e-03   4.64e-02     
     6   -1.3943246e+04   5.68e-06   7.31e-03     
     7   -1.3943246e+04   4.18e-07   1.66e-03     
     8   -1.3943246e+04   9.78e-05   9.36e-04     
     9   -1.3943246e+04   4.05e-05   6.45e-04     
    10   -1.3943246e+04   2.63e-05   4.88e-04     
    11   -1.3943246e+04   2.11e-05   5.45e-04     
    12   -1.3943246e+04   7.28e-06   4.81e-04     
    13   -1.3943246e+04   6.80e-07   3.88e-04     
    14   -1.3943246e+04   5.68e-06   7.53e-05     
    15   -1.3943246e+04   7.18e-07   3.20e-05     
    16   -1.3943246e+04   9.63e-07   4.77e-05     
    17   -1.3943246e+04   5.42e-07   1.65e-05     
    18   -1.3943246e+04   7.44e-08   4.52e-06     
 ------------------------------------------------------------------------------
         -1.3943246e+04                           CCSD T converged.

End of double precision
 SCF energy                 = -13942.44041552
 MP2 energy                 = -13943.24662348
 CCSD correlation energy     =     -0.80531669
 CCSD total energy           = -13943.24573222

 CCSD  T1^2 = 0.0285  T2^2 = 0.5183  Leading amplitudes:

 Amplitude    Orbitals with energies
 -0.0646       55 (A) A                  ->    61 (A) A                   
              -0.6382                         -0.1595                     
 -0.0646       55 (A) B                  ->    61 (A) B                   
              -0.6382                         -0.1595                     
  0.0539       60 (A) A                  ->    62 (A) A                   
              -0.3151                          0.0835                     
  0.0539       60 (A) B                  ->    62 (A) B                   
              -0.3151                          0.0835                     

 Amplitude    Orbitals with energies
 -0.4909       60 (A) A      60 (A) B    ->    61 (A) A      61 (A) B     
              -0.3151       -0.3151           -0.1595       -0.1595       
  0.4909       60 (A) A      60 (A) B    ->    61 (A) B      61 (A) A     
              -0.3151       -0.3151           -0.1595       -0.1595       
  0.4909       60 (A) B      60 (A) A    ->    61 (A) A      61 (A) B     
              -0.3151       -0.3151           -0.1595       -0.1595       
 -0.4909       60 (A) B      60 (A) A    ->    61 (A) B      61 (A) A     
              -0.3151       -0.3151           -0.1595       -0.1595       

 Computing CCSD intemediates for later calculations in double precision
 Finished.

Running a double precision version
           CCSD Lambda amplitudes will be solved using DIIS.
           Start     Size      MaxIter   EConv     LConv     
           3         7         100       1.00e-07  1.00e-05  
 ------------------------------------------------------------------------------
            Enorm      Ldiff       Comment
 ------------------------------------------------------------------------------
     1     3.19e-01   2.36e-01     
     2     1.18e-01   5.73e-02     
     3     7.09e-02   4.53e-02     
     4     9.47e-03   1.08e-02     Switched to DIIS steps.
     5     4.73e-03   3.17e-03     
     6     9.77e-04   7.42e-04     
     7     4.23e-04   3.23e-04     
     8     1.78e-04   1.15e-04     
     9     8.91e-05   4.47e-05     
    10     4.93e-05   1.41e-05     
    11     3.05e-05   1.02e-05     
    12     2.49e-05   2.53e-06     
    13     2.06e-05   1.72e-06     
    14     1.65e-05   2.12e-06     
    15     1.10e-05   3.02e-06     
    16     6.19e-06   2.28e-06     
    17     2.87e-06   1.45e-06     
    18     1.01e-06   2.27e-07     
    19     5.47e-07   2.01e-08     
    20     3.08e-07   8.97e-08     
    21     2.07e-07   5.97e-08     
    22     9.86e-08   2.30e-08     
 ------------------------------------------------------------------------------
                                   CCSD Lambda converged.

 Computing density matrices in double precision...
           Orbital response amplitudes will be solved using DIIS.
           Start     Size      MaxIter   EConv     LConv     
           3         7         100       1.00e-06  1.00e-06  
 ------------------------------------------------------------------------------
            Enorm      Ldiff       Comment
 ------------------------------------------------------------------------------
     1     9.52e-02   2.81e-02     
     2     7.14e-02   3.64e-03     
     3     7.93e-02   1.05e-02     
     4     7.42e-03   2.91e-02     Switched to DIIS steps.
     5     2.65e-03   2.29e-04     
     6     3.37e-03   3.06e-04     
     7     2.99e-03   1.72e-05     
     8     1.98e-04   9.44e-05     
     9     5.72e-05   3.08e-05     
    10     2.28e-05   3.18e-06     
    11     8.19e-06   6.12e-07     
    12     3.23e-06   5.13e-07     
    13     7.26e-07   9.55e-09     
 ------------------------------------------------------------------------------
                                   Orbital response converged.

 Computing density matrices... Done.
 CCSD calculation:   CPU 7392.29 s  wall 4863.49 s

Current path: /canmo/ccsd/grad/
/g1_bb_aa
/g1_bb_bb
/g1_o1o1
/g1_o1o2
/g1_o1v1
/g1_o2v1
/g1_v1v1
/g1p_bb_aa
/g1p_bb_bb
/g1s_bb_aa
/g1s_bb_bb
/g2_o1o1o1o1
/g2_o1o1o1v1
/g2_o1o1v1v1
/g2_o1v1o1v1
/g2_o1v1v1v1
/g2_v1v1v1v1
/w_bb_aa
/w_bb_bb
 Transferring MO TPDM to AO TPDM
 Transferring g2_o1o1o1o1
 Transferring g2_o1o1o1v1
 Transferring g2_o1o1v1v1
 Transferring g2_o1v1o1v1
 Transferring g2_o1v1v1v1
 Transferring g2_v1v1v1v1
 Adding separable TPDM
 Computing TPDM gradient
 --------------------------------------------------------
 2e gradient
  Atom          X               Y               Z
 --------------------------------------------------------
    1        -45.185402        0.960081        0.000000  
    2        -11.070082      -28.072066       -0.000000  
    3         11.070080       28.072066        0.000000  
    4         45.185404       -0.960081        0.000000  
 --------------------------------------------------------
 --------------------------------------------------------
 Final gradient
  Atom          X               Y               Z
 --------------------------------------------------------
    1        -45.185402        0.960081        0.000000  
    2        -11.070082      -28.072066       -0.000000  
    3         11.070080       28.072066        0.000000  
    4         45.185404       -0.960081        0.000000  
 --------------------------------------------------------
 Analytic gradient from two-electron contribution:   CPU 2684.27 s  wall 1387.23 s

 Total ccman2 time:   CPU 10264.78 s  wall 6478.54 s


 --------------------------------------------------------------
             Orbital Energies (a.u.) and Symmetries
 --------------------------------------------------------------
 Warning : Irrep of orbital(  25) could not be determined
 Warning : Irrep of orbital(  27) could not be determined

 Alpha MOs, Restricted
 -- Occupied --                  
*******-1177.19 -180.90 -180.90 -169.70 -169.70 -169.70 -169.70
  1 Ag    1 Bu    2 Bu    2 Ag    3 Bu    3 Ag    1 Bg    1 Au                 
-169.70 -169.70  -37.95  -37.95  -33.14  -33.14  -33.13  -33.13
  4 Bu    4 Ag    5 Ag    5 Bu    6 Bu    6 Ag    2 Au    2 Bg                 
-33.132 -33.132 -24.323 -24.323 -24.321 -24.321 -24.321 -24.321
  7 Ag    7 Bu    8 Bu    8 Ag    3 Au    3 Bg    9 Ag    9 Bu                 
-24.315 -24.315 -24.315 -24.315 -15.740 -15.737  -7.265  -7.265
  0 xxx  10 Bu    0 xxx  10 Ag   11 Ag   11 Bu   12 Bu   12 Ag                 
 -5.500  -5.500  -5.486  -5.486  -5.486  -5.486  -2.423  -2.423
 13 Ag   13 Bu    4 Au    4 Bg   14 Bu   14 Ag   15 Ag   15 Bu                 
 -2.417  -2.417  -2.417  -2.417  -2.401  -2.401  -2.401  -2.401
  5 Au    5 Bg   16 Bu   16 Ag    6 Au    6 Bg   17 Bu   17 Ag                 
 -1.494  -0.874  -0.837  -0.801  -0.671  -0.640  -0.638  -0.398
 18 Ag   18 Bu   19 Ag   19 Bu   20 Ag    7 Au   20 Bu    7 Bg                 
 -0.397  -0.395  -0.395  -0.315
 21 Ag   21 Bu    8 Au   22 Ag                                                 
 -- Virtual --                   
 -0.159   0.084   0.088   0.148   0.164   0.166   0.197   0.216
 22 Bu   23 Ag    8 Bg   23 Bu    9 Au   24 Ag   24 Bu   25 Ag                 
  0.244   0.247   0.274   0.312   0.312   0.333   0.334   0.335
 26 Ag    9 Bg   25 Bu   10 Bg   27 Ag   10 Au   26 Bu   28 Ag                 
  0.348   0.457   0.511   0.553   0.562   0.568   0.579   0.589
 27 Bu   29 Ag   28 Bu   29 Bu   11 Bg   11 Au   30 Ag   12 Bg                 
  0.591   0.604   0.664   0.683   0.692   0.731   0.845   0.898
 12 Au   30 Bu   31 Ag   32 Ag   31 Bu   32 Bu   33 Ag   13 Au                 
  1.002   1.015   1.069   1.164   1.210   1.416   1.514   1.523
 33 Bu   13 Bg   34 Ag   34 Bu   35 Ag   35 Bu   14 Bg   14 Au                 
  1.524   1.524   1.539   1.575   1.937   1.944   1.969   2.043
 36 Bu   36 Ag   37 Ag   37 Bu   15 Au   15 Bg   38 Bu   38 Ag                 
  2.431   2.490   2.775   3.137   3.151   3.453   4.094   4.123
 16 Au   39 Bu   39 Ag   16 Bg   40 Ag   40 Bu   17 Au   41 Bu                 
  4.357   4.382   4.466   4.467   4.468   4.471   4.474   4.476
 17 Bg   41 Ag   18 Au   18 Bg   19 Au   42 Ag   42 Bu   19 Bg                 
  4.485   4.498   4.548   4.550   4.600   4.694   4.788   5.078
 43 Bu   43 Ag   44 Ag   44 Bu   45 Ag   46 Ag   45 Bu   46 Bu                 
  6.500   6.510   6.513   6.515   6.536   6.537  28.773  28.861
 20 Bg   20 Au   47 Ag   47 Bu   48 Bu   48 Ag   49 Ag   49 Bu                 
 29.498  29.505  29.507  29.509  29.526  29.530  29.854  29.856
 21 Bg   21 Au   50 Ag   50 Bu   51 Bu   51 Ag   22 Bg   22 Au                 
 29.858  29.859  29.860  29.861  29.865  29.875  29.902  29.913
 23 Au   52 Bu   52 Ag   23 Bg   53 Bu   53 Ag   54 Ag   54 Bu                 
 36.443  37.421 130.560 130.565 130.567 130.568 130.585 130.587
 55 Ag   55 Bu   24 Bg   24 Au   56 Ag   56 Bu   57 Bu   57 Ag                 
154.182 154.2591912.0961912.176
 58 Ag   58 Bu   59 Ag   59 Bu                                                 

 Beta MOs, Restricted
 -- Occupied --                  
*******-1177.19 -180.90 -180.90 -169.70 -169.70 -169.70 -169.70
  1 Ag    1 Bu    2 Bu    2 Ag    3 Bu    3 Ag    1 Bg    1 Au                 
-169.70 -169.70  -37.95  -37.95  -33.14  -33.14  -33.13  -33.13
  4 Bu    4 Ag    5 Ag    5 Bu    6 Bu    6 Ag    2 Au    2 Bg                 
-33.132 -33.132 -24.323 -24.323 -24.321 -24.321 -24.321 -24.321
  7 Ag    7 Bu    8 Bu    8 Ag    3 Au    3 Bg    9 Ag    9 Bu                 
-24.315 -24.315 -24.315 -24.315 -15.740 -15.737  -7.265  -7.265
  0 xxx  10 Bu    0 xxx  10 Ag   11 Ag   11 Bu   12 Bu   12 Ag                 
 -5.500  -5.500  -5.486  -5.486  -5.486  -5.486  -2.423  -2.423
 13 Ag   13 Bu    4 Au    4 Bg   14 Bu   14 Ag   15 Ag   15 Bu                 
 -2.417  -2.417  -2.417  -2.417  -2.401  -2.401  -2.401  -2.401
  5 Au    5 Bg   16 Bu   16 Ag    6 Au    6 Bg   17 Bu   17 Ag                 
 -1.494  -0.874  -0.837  -0.801  -0.671  -0.640  -0.638  -0.398
 18 Ag   18 Bu   19 Ag   19 Bu   20 Ag    7 Au   20 Bu    7 Bg                 
 -0.397  -0.395  -0.395  -0.315
 21 Ag   21 Bu    8 Au   22 Ag                                                 
 -- Virtual --                   
 -0.159   0.084   0.088   0.148   0.164   0.166   0.197   0.216
 22 Bu   23 Ag    8 Bg   23 Bu    9 Au   24 Ag   24 Bu   25 Ag                 
  0.244   0.247   0.274   0.312   0.312   0.333   0.334   0.335
 26 Ag    9 Bg   25 Bu   10 Bg   27 Ag   10 Au   26 Bu   28 Ag                 
  0.348   0.457   0.511   0.553   0.562   0.568   0.579   0.589
 27 Bu   29 Ag   28 Bu   29 Bu   11 Bg   11 Au   30 Ag   12 Bg                 
  0.591   0.604   0.664   0.683   0.692   0.731   0.845   0.898
 12 Au   30 Bu   31 Ag   32 Ag   31 Bu   32 Bu   33 Ag   13 Au                 
  1.002   1.015   1.069   1.164   1.210   1.416   1.514   1.523
 33 Bu   13 Bg   34 Ag   34 Bu   35 Ag   35 Bu   14 Bg   14 Au                 
  1.524   1.524   1.539   1.575   1.937   1.944   1.969   2.043
 36 Bu   36 Ag   37 Ag   37 Bu   15 Au   15 Bg   38 Bu   38 Ag                 
  2.431   2.490   2.775   3.137   3.151   3.453   4.094   4.123
 16 Au   39 Bu   39 Ag   16 Bg   40 Ag   40 Bu   17 Au   41 Bu                 
  4.357   4.382   4.466   4.467   4.468   4.471   4.474   4.476
 17 Bg   41 Ag   18 Au   18 Bg   19 Au   42 Ag   42 Bu   19 Bg                 
  4.485   4.498   4.548   4.550   4.600   4.694   4.788   5.078
 43 Bu   43 Ag   44 Ag   44 Bu   45 Ag   46 Ag   45 Bu   46 Bu                 
  6.500   6.510   6.513   6.515   6.536   6.537  28.773  28.861
 20 Bg   20 Au   47 Ag   47 Bu   48 Bu   48 Ag   49 Ag   49 Bu                 
 29.498  29.505  29.507  29.509  29.526  29.530  29.854  29.856
 21 Bg   21 Au   50 Ag   50 Bu   51 Bu   51 Ag   22 Bg   22 Au                 
 29.858  29.859  29.860  29.861  29.865  29.875  29.902  29.913
 23 Au   52 Bu   52 Ag   23 Bg   53 Bu   53 Ag   54 Ag   54 Bu                 
 36.443  37.421 130.560 130.565 130.567 130.568 130.585 130.587
 55 Ag   55 Bu   24 Bg   24 Au   56 Ag   56 Bu   57 Bu   57 Ag                 
154.182 154.2591912.0961912.176
 58 Ag   58 Bu   59 Ag   59 Bu                                                 
 --------------------------------------------------------------

          Ground-State Mulliken Net Atomic Charges

     Atom                 Charge (a.u.)
  ----------------------------------------
      1 I                    -0.013697
      2 N                     0.013699
      3 N                     0.013699
      4 I                    -0.013701
  ----------------------------------------
  Sum of atomic charges =     0.000000

 -----------------------------------------------------------------
                    Cartesian Multipole Moments
 -----------------------------------------------------------------
    Charge (ESU x 10^10)
                 0.0000
    Dipole Moment (Debye)
         X       0.0001      Y       0.0000      Z      -0.0000
       Tot       0.0001
    Quadrupole Moments (Debye-Ang)
        XX     -64.7622     XY      -1.2434     YY     -70.7302
        XZ       0.0000     YZ      -0.0000     ZZ     -69.7145
    Octopole Moments (Debye-Ang^2)
       XXX       0.0005    XXY       0.0000    XYY       0.0000
       YYY       0.0000    XXZ      -0.0000    XYZ       0.0000
       YYZ       0.0000    XZZ       0.0000    YZZ       0.0000
       ZZZ      -0.0000
    Hexadecapole Moments (Debye-Ang^3)
      XXXX   -2804.0173   XXXY     -28.8596   XXYY    -544.6500
      XYYY      -3.7211   YYYY    -112.4076   XXXZ       0.0000
      XXYZ      -0.0000   XYYZ      -0.0000   YYYZ      -0.0000
      XXZZ    -543.6667   XYZZ      -1.0402   YYZZ     -34.5653
      XZZZ       0.0000   YZZZ      -0.0000   ZZZZ     -96.4199
 -----------------------------------------------------------------
 DrvMan completing analytic gradient of the correlated energy
 Correlated dipole moment
            1
    1   0.0000240
    2   0.0000003
    3  -0.0000000
 Energy read as -13943.245732218
 Full Analytical Gradient: (in a.u., or Hartree/Bohr)
             1             2             3             4
    1   -0.01342830    0.04221605   -0.04221602    0.01342827
    2    0.00242149    0.04004728   -0.04004729   -0.00242148
    3   -0.00000000    0.00000000   -0.00000000    0.00000000
 Gradient time:  CPU 0.55 s  wall 6.29 s
 Geometry Optimization Parameters
   NAtoms,    NIC,     NZ,  NCons,   NDum,   NFix, NCnnct, MaxDiis
        4      14       4       0       0       0       0       0

 Cartesian Hessian Update
 Hessian Updated using BFGS Update


** GEOMETRY OPTIMIZATION IN DELOCALIZED INTERNAL COORDINATES **
   Searching for a Minimum

   Optimization Cycle:   4

                       Coordinates (Angstroms)
     ATOM                X               Y               Z
      1  I         2.9361768662   -0.0046572353    0.0000000000
      2  N         0.3190634898    0.4696098293    0.0000000000
      3  N        -0.3190634898   -0.4696098293    0.0000000000
      4  I        -2.9361768662    0.0046572353    0.0000000000
   Point Group: c2h   Number of degrees of freedom:     3


   Energy is -13943.245732218

 Hessian Updated using BFGS Update

  3 Hessian modes will be used to form the next step
  Hessian Eigenvalues:
     0.014283    0.250760    2.155597

 Minimum Search - Taking Simple RFO Step
 Searching for Lamda that Minimizes Along All modes
 Value Taken    Lamda =  -0.01533341
 Calculated Step too Large.  Step scaled by  0.433966
 Step Taken.  Stepsize is  0.300000

                             Maximum     Tolerance    Cnvgd?
         Gradient           0.039293      0.000300      NO
         Displacement       0.250652      0.001200      NO
         Energy change     -0.064506      0.000001      NO


 New Cartesian Coordinates Obtained by Inverse Iteration

 Displacement from previous Coordinates is:  0.287315
 ----------------------------------------------------------------
             Standard Nuclear Orientation (Angstroms)
    I     Atom           X                Y                Z
 ----------------------------------------------------------------
    1      I       3.0434773854    -0.0057564663     0.0000000000
    2      N       0.3125501591     0.4685581694     0.0000000000
    3      N      -0.3125501591    -0.4685581694     0.0000000000
    4      I      -3.0434773854     0.0057564663     0.0000000000
 ----------------------------------------------------------------
 Molecular Point Group                 C2h   NOp =  4
 Largest Abelian Subgroup              C2h   NOp =  4
 Nuclear Repulsion Energy =   524.7816109564 hartrees
 There are       60 alpha and       60 beta electrons
 Applying Cartesian multipole field
    Component          Value
    ---------          -----
     (2,0,0)        1.00000E-11
     (0,2,0)        2.00000E-11
     (0,0,2)       -3.00000E-11
 Nucleus-field energy     =     0.0000000353 hartrees
 Requested basis set is 6-311++G(d,p)
 There are 60 shells and 168 basis functions
 A cutoff of  1.0D-14 yielded   1281 shell pairs
 There are     10783 function pairs (     12325 Cartesian)
 Smallest overlap matrix eigenvalue = 1.93E-04
 Guess MOs from SCF MO coefficient file

 -----------------------------------------------------------------------
  General SCF calculation program by
  Eric Jon Sundstrom, Paul Horn, Yuezhi Mao, Dmitri Zuev, Alec White,
  David Stuck, Shaama M.S., Shane Yost, Joonho Lee, David Small,
  Daniel Levine, Susi Lehtola, Hugh Burton, Evgeny Epifanovsky
 -----------------------------------------------------------------------
 Hartree-Fock
 using 4 threads for integral computing
 -------------------------------------------------------
 OpenMP Integral computing Module                
 Release: version 2.0, May 2017, Q-Chem Inc. Pleasanton 
 -------------------------------------------------------
 A restricted SCF calculation will be
 performed using DIIS
 SCF converges when DIIS error is below 1.0e-08
 ---------------------------------------
  Cycle       Energy         DIIS error
 ---------------------------------------
    1  -13942.4365978905      4.50e-04  
    2  -13942.4382364684      1.39e-04  
    3  -13942.4386042566      6.48e-05  
    4  -13942.4386873202      3.21e-05  
    5  -13942.4387044335      1.06e-05  
    6  -13942.4387063479      3.87e-06  
    7  -13942.4387066210      1.66e-06  
    8  -13942.4387067278      8.46e-07  
    9  -13942.4387067723      6.54e-07  
   10  -13942.4387068078      5.57e-07  
   11  -13942.4387068307      3.03e-07  
   12  -13942.4387068381      6.70e-08  
   13  -13942.4387068384      1.80e-08  
   14  -13942.4387068383      1.01e-08  
   15  -13942.4387068384      1.71e-09  Convergence criterion met
 ---------------------------------------
 SCF time:   CPU 19.35s  wall 10.00s 
 SCF   energy in the final basis set =   -13942.4387068384
 Total energy in the final basis set =   -13942.4387068384


 ------------------------------------------------------------------------------

   CCMAN2: suite of methods based on coupled cluster
           and equation of motion theories.

   Components:
   * libvmm-1.3-trunk
     by Evgeny Epifanovsky, Ilya Kaliman.
   * libtensor-2.5-trunk
     by Evgeny Epifanovsky, Michael Wormit, Dmitry Zuev, Sam Manzer, 
        Ilya Kaliman.
   * libcc-2.5-trunk
     by Evgeny Epifanovsky, Arik Landau, Tomasz Kus, Kirill Khistyaev, 
        Dmitry Zuev, Prashant Manohar, Xintian Feng, Anna Krylov, 
        Matthew Goldey, Alec White, Thomas Jagau, Kaushik Nanda, 
        Anastasia Gunina, Alexander Kunitsa, Joonho Lee.

   CCMAN original authors:
   Anna I. Krylov, C. David Sherrill, Steven R. Gwaltney,
   Edward F. C. Byrd (2000)
   Sergey V. Levchenko, Lyudmila V. Slipchenko, Tao Wang,
   Ana-Maria C. Cristian (2003)
   Piotr A. Pieniazek, C. Melania Oana, Evgeny Epifanovsky (2007)
   Prashant Manohar (2009)

 ------------------------------------------------------------------------------


 Allocating and initializing 3808MB of RAM...
 Calculation will run on 4 cores.


 Alpha MOs, Restricted
 -- Occupied --                  
*******-1177.19 -180.90 -180.90 -169.70 -169.70 -169.70 -169.70
  1 Ag    1 Bu    2 Bu    2 Ag    3 Bu    3 Ag    1 Bg    1 Au                 
-169.70 -169.70  -37.95  -37.95  -33.14  -33.14  -33.13  -33.13
  4 Bu    4 Ag    5 Ag    5 Bu    6 Bu    6 Ag    2 Au    2 Bg                 
-33.133 -33.133 -24.323 -24.323 -24.321 -24.321 -24.321 -24.321
  7 Ag    7 Bu    8 Bu    8 Ag    3 Au    3 Bg    9 Ag    9 Bu                 
-24.316 -24.316 -24.316 -24.316 -15.736 -15.733  -7.266  -7.266
  4 Bg   10 Bu    4 Au   10 Ag   11 Ag   11 Bu   12 Bu   12 Ag                 
 -5.500  -5.500  -5.486  -5.486  -5.486  -5.486  -2.423  -2.423
 13 Ag   13 Bu    5 Au    5 Bg   14 Bu   14 Ag   15 Ag   15 Bu                 
 -2.418  -2.418  -2.418  -2.418  -2.401  -2.401  -2.401  -2.401
  6 Au    6 Bg   16 Bu   16 Ag    7 Au    7 Bg   17 Bu   17 Ag                 
 -1.498  -0.862  -0.835  -0.803  -0.670  -0.641  -0.639  -0.398
 18 Ag   18 Bu   19 Ag   19 Bu   20 Ag    8 Au   20 Bu    8 Bg                 
 -0.397  -0.396  -0.395  -0.310
 21 Ag   21 Bu    9 Au   22 Ag                                                 
 -- Virtual --                   
 -0.175   0.090   0.093   0.147   0.162   0.166   0.198   0.215
 22 Bu   23 Ag    9 Bg   23 Bu   10 Au   24 Ag   24 Bu   25 Ag                 
  0.246   0.250   0.275   0.311   0.313   0.333   0.333   0.338
 26 Ag   10 Bg   25 Bu   11 Bg   27 Ag   11 Au   26 Bu   28 Ag                 
  0.353   0.449   0.498   0.559   0.563   0.568   0.577   0.588
 27 Bu   29 Ag   28 Bu   29 Bu   12 Bg   12 Au   30 Ag   13 Bg                 
  0.588   0.599   0.651   0.671   0.688   0.712   0.839   0.896
 13 Au   30 Bu   31 Ag   32 Ag   31 Bu   32 Bu   33 Ag   14 Au                 
  0.991   1.014   1.082   1.159   1.180   1.406   1.512   1.522
 33 Bu   14 Bg   34 Ag   34 Bu   35 Ag   35 Bu   15 Bg   15 Au                 
  1.523   1.526   1.552   1.578   1.940   1.946   1.965   2.010
 36 Ag   36 Bu   37 Ag   37 Bu   16 Bg   16 Au   38 Bu   38 Ag                 
  2.438   2.480   2.783   3.151   3.166   3.470   4.098   4.120
 17 Au   39 Bu   39 Ag   17 Bg   40 Ag   40 Bu   18 Au   41 Bu                 
  4.363   4.372   4.463   4.466   4.466   4.469   4.469   4.472
 18 Bg   41 Ag   19 Au   20 Au   19 Bg   42 Ag   42 Bu   20 Bg                 
  4.479   4.493   4.528   4.547   4.615   4.675   4.763   5.055
 43 Bu   43 Ag   44 Bu   44 Ag   45 Ag   46 Ag   45 Bu   46 Bu                 
  6.498   6.508   6.510   6.513   6.525   6.531  28.756  28.839
 21 Bg   21 Au   47 Ag   47 Bu   48 Bu   48 Ag   49 Ag   49 Bu                 
 29.497  29.504  29.505  29.507  29.519  29.526  29.852  29.854
 22 Bg   22 Au   50 Ag   50 Bu   51 Bu   51 Ag   23 Bg   23 Au                 
 29.857  29.857  29.859  29.859  29.863  29.871  29.894  29.900
 52 Bu   24 Au   52 Ag   24 Bg   53 Bu   53 Ag   54 Ag   54 Bu                 
 36.438  37.476 130.559 130.564 130.565 130.566 130.579 130.584
 55 Ag   55 Bu   25 Bg   25 Au   56 Ag   56 Bu   57 Bu   57 Ag                 
154.167 154.2401912.0811912.156
 58 Ag   58 Bu   59 Ag   59 Bu                                                 

 Beta MOs, Restricted
 -- Occupied --                  
*******-1177.19 -180.90 -180.90 -169.70 -169.70 -169.70 -169.70
  1 Ag    1 Bu    2 Bu    2 Ag    3 Bu    3 Ag    1 Bg    1 Au                 
-169.70 -169.70  -37.95  -37.95  -33.14  -33.14  -33.13  -33.13
  4 Bu    4 Ag    5 Ag    5 Bu    6 Bu    6 Ag    2 Au    2 Bg                 
-33.133 -33.133 -24.323 -24.323 -24.321 -24.321 -24.321 -24.321
  7 Ag    7 Bu    8 Bu    8 Ag    3 Au    3 Bg    9 Ag    9 Bu                 
-24.316 -24.316 -24.316 -24.316 -15.736 -15.733  -7.266  -7.266
  4 Bg   10 Bu    4 Au   10 Ag   11 Ag   11 Bu   12 Bu   12 Ag                 
 -5.500  -5.500  -5.486  -5.486  -5.486  -5.486  -2.423  -2.423
 13 Ag   13 Bu    5 Au    5 Bg   14 Bu   14 Ag   15 Ag   15 Bu                 
 -2.418  -2.418  -2.418  -2.418  -2.401  -2.401  -2.401  -2.401
  6 Au    6 Bg   16 Bu   16 Ag    7 Au    7 Bg   17 Bu   17 Ag                 
 -1.498  -0.862  -0.835  -0.803  -0.670  -0.641  -0.639  -0.398
 18 Ag   18 Bu   19 Ag   19 Bu   20 Ag    8 Au   20 Bu    8 Bg                 
 -0.397  -0.396  -0.395  -0.310
 21 Ag   21 Bu    9 Au   22 Ag                                                 
 -- Virtual --                   
 -0.175   0.090   0.093   0.147   0.162   0.166   0.198   0.215
 22 Bu   23 Ag    9 Bg   23 Bu   10 Au   24 Ag   24 Bu   25 Ag                 
  0.246   0.250   0.275   0.311   0.313   0.333   0.333   0.338
 26 Ag   10 Bg   25 Bu   11 Bg   27 Ag   11 Au   26 Bu   28 Ag                 
  0.353   0.449   0.498   0.559   0.563   0.568   0.577   0.588
 27 Bu   29 Ag   28 Bu   29 Bu   12 Bg   12 Au   30 Ag   13 Bg                 
  0.588   0.599   0.651   0.671   0.688   0.712   0.839   0.896
 13 Au   30 Bu   31 Ag   32 Ag   31 Bu   32 Bu   33 Ag   14 Au                 
  0.991   1.014   1.082   1.159   1.180   1.406   1.512   1.522
 33 Bu   14 Bg   34 Ag   34 Bu   35 Ag   35 Bu   15 Bg   15 Au                 
  1.523   1.526   1.552   1.578   1.940   1.946   1.965   2.010
 36 Ag   36 Bu   37 Ag   37 Bu   16 Bg   16 Au   38 Bu   38 Ag                 
  2.438   2.480   2.783   3.151   3.166   3.470   4.098   4.120
 17 Au   39 Bu   39 Ag   17 Bg   40 Ag   40 Bu   18 Au   41 Bu                 
  4.363   4.372   4.463   4.466   4.466   4.469   4.469   4.472
 18 Bg   41 Ag   19 Au   20 Au   19 Bg   42 Ag   42 Bu   20 Bg                 
  4.479   4.493   4.528   4.547   4.615   4.675   4.763   5.055
 43 Bu   43 Ag   44 Bu   44 Ag   45 Ag   46 Ag   45 Bu   46 Bu                 
  6.498   6.508   6.510   6.513   6.525   6.531  28.756  28.839
 21 Bg   21 Au   47 Ag   47 Bu   48 Bu   48 Ag   49 Ag   49 Bu                 
 29.497  29.504  29.505  29.507  29.519  29.526  29.852  29.854
 22 Bg   22 Au   50 Ag   50 Bu   51 Bu   51 Ag   23 Bg   23 Au                 
 29.857  29.857  29.859  29.859  29.863  29.871  29.894  29.900
 52 Bu   24 Au   52 Ag   24 Bg   53 Bu   53 Ag   54 Ag   54 Bu                 
 36.438  37.476 130.559 130.564 130.565 130.566 130.579 130.584
 55 Ag   55 Bu   25 Bg   25 Au   56 Ag   56 Bu   57 Bu   57 Ag                 
154.167 154.2401912.0811912.156
 58 Ag   58 Bu   59 Ag   59 Bu                                                 

 Occupation and symmetry of molecular orbitals

 Point group: C2h (4 irreducible representations).

                           Ag   Bg   Au   Bu    All 
 ----------------------------------------------------
 All molecular orbitals:
  - Alpha                  59   25   25   59    168 
  - Beta                   59   25   25   59    168 
 ----------------------------------------------------
 Alpha orbitals:
  - Frozen occupied        14   5    5    14    38  
  - Active occupied        8    3    4    7     22  
  - Active virtual         37   17   16   38    108 
  - Frozen virtual         0    0    0    0     0   
 ----------------------------------------------------
 Beta orbitals:
  - Frozen occupied        14   5    5    14    38  
  - Active occupied        8    3    4    7     22  
  - Active virtual         37   17   16   38    108 
  - Frozen virtual         0    0    0    0     0   
 ----------------------------------------------------

 Import integrals:   CPU 0.00 s  wall 0.00 s

 Import integrals:   CPU 143.61 s  wall 115.95 s

 MP2 amplitudes:   CPU 1.19 s  wall 1.34 s

Running a double precision version
           CCSD T amplitudes will be solved using DIIS.

           Start     Size      MaxIter   EConv     TConv     
           3         7         100       1.00e-07  1.00e-05  
 ------------------------------------------------------------------------------
           Energy (a.u.)   Ediff      Tdiff       Comment
 ------------------------------------------------------------------------------
         -1.3943257e+04                           
     1   -1.3943204e+04   5.38e-02   1.05e+00     
     2   -1.3943257e+04   5.31e-02   6.94e-03     
     3   -1.3943240e+04   1.73e-02   1.93e-01     
     4   -1.3943251e+04   1.12e-02   8.81e-02     Switched to DIIS steps.
     5   -1.3943252e+04   1.51e-03   5.70e-02     
     6   -1.3943252e+04   1.49e-04   7.17e-03     
     7   -1.3943252e+04   1.26e-05   1.12e-03     
     8   -1.3943252e+04   1.12e-04   8.33e-04     
     9   -1.3943252e+04   3.32e-05   6.89e-04     
    10   -1.3943252e+04   2.01e-05   7.67e-04     
    11   -1.3943252e+04   2.85e-05   7.37e-04     
    12   -1.3943252e+04   3.80e-06   6.24e-04     
    13   -1.3943252e+04   2.04e-06   5.23e-04     
    14   -1.3943252e+04   6.64e-06   1.25e-04     
    15   -1.3943252e+04   6.62e-07   6.88e-05     
    16   -1.3943252e+04   2.97e-07   2.75e-05     
    17   -1.3943252e+04   2.19e-07   1.10e-05     
    18   -1.3943252e+04   1.36e-07   3.36e-06     
    19   -1.3943252e+04   1.97e-08   1.74e-06     
 ------------------------------------------------------------------------------
         -1.3943252e+04                           CCSD T converged.

End of double precision
 SCF energy                 = -13942.43870684
 MP2 energy                 = -13943.25748091
 CCSD correlation energy     =     -0.81356788
 CCSD total energy           = -13943.25227471

 CCSD  T1^2 = 0.0313  T2^2 = 0.5916  Leading amplitudes:

 Amplitude    Orbitals with energies
 -0.0675       20 (Bu) A                 ->    22 (Bu) A                  
              -0.6389                         -0.1753                     
 -0.0675       20 (Bu) B                 ->    22 (Bu) B                  
              -0.6389                         -0.1753                     
 -0.0504       22 (Ag) A                 ->    23 (Ag) A                  
              -0.3095                          0.0896                     
 -0.0504       22 (Ag) B                 ->    23 (Ag) B                  
              -0.3095                          0.0896                     

 Amplitude    Orbitals with energies
 -0.5652       22 (Ag) A     22 (Ag) B   ->    22 (Bu) A     22 (Bu) B    
              -0.3095       -0.3095           -0.1753       -0.1753       
  0.5652       22 (Ag) A     22 (Ag) B   ->    22 (Bu) B     22 (Bu) A    
              -0.3095       -0.3095           -0.1753       -0.1753       
  0.5652       22 (Ag) B     22 (Ag) A   ->    22 (Bu) A     22 (Bu) B    
              -0.3095       -0.3095           -0.1753       -0.1753       
 -0.5652       22 (Ag) B     22 (Ag) A   ->    22 (Bu) B     22 (Bu) A    
              -0.3095       -0.3095           -0.1753       -0.1753       

 Computing CCSD intemediates for later calculations in double precision
 Finished.

Running a double precision version
           CCSD Lambda amplitudes will be solved using DIIS.
           Start     Size      MaxIter   EConv     LConv     
           3         7         100       1.00e-07  1.00e-05  
 ------------------------------------------------------------------------------
            Enorm      Ldiff       Comment
 ------------------------------------------------------------------------------
     1     4.58e-01   3.38e-01     
     2     2.28e-01   1.28e-01     
     3     1.61e-01   1.05e-01     
     4     1.19e-02   3.44e-02     Switched to DIIS steps.
     5     6.76e-03   3.01e-03     
     6     1.16e-03   7.04e-04     
     7     5.03e-04   2.87e-04     
     8     2.59e-04   1.22e-04     
     9     1.76e-04   2.53e-05     
    10     1.55e-04   1.28e-06     
    11     1.24e-04   5.03e-06     
    12     1.02e-04   2.23e-05     
    13     6.03e-05   3.49e-05     
    14     3.01e-05   2.83e-05     
    15     1.34e-05   1.64e-05     
    16     6.21e-06   2.70e-06     
    17     2.86e-06   2.76e-06     
    18     1.48e-06   1.15e-07     
    19     9.85e-07   5.12e-07     
    20     4.76e-07   1.77e-08     
    21     2.91e-07   3.10e-08     
    22     1.63e-07   3.94e-08     
    23     1.21e-07   3.18e-08     
    24     7.46e-08   3.84e-08     
 ------------------------------------------------------------------------------
                                   CCSD Lambda converged.

 Computing density matrices in double precision...
           Orbital response amplitudes will be solved using DIIS.
           Start     Size      MaxIter   EConv     LConv     
           3         7         100       1.00e-06  1.00e-06  
 ------------------------------------------------------------------------------
            Enorm      Ldiff       Comment
 ------------------------------------------------------------------------------
     1     9.40e-02   3.00e-02     
     2     6.31e-02   5.17e-03     
     3     6.09e-02   4.79e-03     
     4     5.95e-03   1.59e-02     Switched to DIIS steps.
     5     2.91e-03   6.45e-04     
     6     1.25e-03   6.73e-04     
     7     5.22e-04   1.08e-04     
     8     7.57e-05   1.11e-04     
     9     2.84e-05   1.11e-05     
    10     1.61e-05   1.21e-06     
    11     4.12e-06   1.80e-06     
    12     1.36e-06   5.34e-07     
    13     4.20e-07   5.28e-08     
 ------------------------------------------------------------------------------
                                   Orbital response converged.

 Computing density matrices... Done.
 CCSD calculation:   CPU 686.80 s  wall 770.37 s

Current path: /canmo/ccsd/grad/
/g1_bb_aa
/g1_bb_bb
/g1_o1o1
/g1_o1o2
/g1_o1v1
/g1_o2v1
/g1_v1v1
/g1p_bb_aa
/g1p_bb_bb
/g1s_bb_aa
/g1s_bb_bb
/g2_o1o1o1o1
/g2_o1o1o1v1
/g2_o1o1v1v1
/g2_o1v1o1v1
/g2_o1v1v1v1
/g2_v1v1v1v1
/w_bb_aa
/w_bb_bb
 Transferring MO TPDM to AO TPDM
 Transferring g2_o1o1o1o1
 Transferring g2_o1o1o1v1
 Transferring g2_o1o1v1v1
 Transferring g2_o1v1o1v1
 Transferring g2_o1v1v1v1
 Transferring g2_v1v1v1v1
 Adding separable TPDM
 Computing TPDM gradient
 --------------------------------------------------------
 2e gradient
  Atom          X               Y               Z
 --------------------------------------------------------
    1        -42.021889        0.830376        0.000000  
    2        -11.646294      -27.950540       -0.000000  
    3         11.646294       27.950541        0.000000  
    4         42.021889       -0.830376        0.000000  
 --------------------------------------------------------
 --------------------------------------------------------
 Final gradient
  Atom          X               Y               Z
 --------------------------------------------------------
    1        -42.021889        0.830376        0.000000  
    2        -11.646294      -27.950540       -0.000000  
    3         11.646294       27.950541        0.000000  
    4         42.021889       -0.830376        0.000000  
 --------------------------------------------------------
 Analytic gradient from two-electron contribution:   CPU 2675.51 s  wall 1216.95 s

 Total ccman2 time:   CPU 3514.53 s  wall 2122.86 s


 --------------------------------------------------------------
             Orbital Energies (a.u.) and Symmetries
 --------------------------------------------------------------

 Alpha MOs, Restricted
 -- Occupied --                  
******* -180.90 -169.70 -169.70  -37.95  -33.14  -33.13  -24.32
  1 Ag    2 Ag    3 Ag    4 Ag    5 Ag    6 Ag    7 Ag    8 Ag                 
-24.321 -24.316 -15.736  -7.266  -5.500  -5.486-169.702 -33.133
  9 Ag   10 Ag   11 Ag   12 Ag   13 Ag   14 Ag    1 Bg    2 Bg                 
-24.321 -24.316  -5.486-169.702 -33.133 -24.321 -24.316  -5.486
  3 Bg    4 Bg    5 Bg    1 Au    2 Au    3 Au    4 Au    5 Au                 
******* -180.90 -169.70 -169.70  -37.95  -33.14  -33.13  -24.32
  1 Bu    2 Bu    3 Bu    4 Bu    5 Bu    6 Bu    7 Bu    8 Bu                 
-24.321 -24.316 -15.733  -7.266  -5.500  -5.486  -2.423  -2.418
  9 Bu   10 Bu   11 Bu   12 Bu   13 Bu   14 Bu   15 Ag   16 Ag                 
 -2.401  -1.498  -0.835  -0.670  -0.397  -0.310  -2.418  -2.401
 17 Ag   18 Ag   19 Ag   20 Ag   21 Ag   22 Ag    6 Bg    7 Bg                 
 -0.398  -2.418  -2.401  -0.641  -0.395  -2.423  -2.418  -2.401
  8 Bg    6 Au    7 Au    8 Au    9 Au   15 Bu   16 Bu   17 Bu                 
 -0.862  -0.803  -0.639  -0.396
 18 Bu   19 Bu   20 Bu   21 Bu                                                 
 -- Virtual --                   
  0.090   0.166   0.215   0.246   0.313   0.338   0.449   0.577
 23 Ag   24 Ag   25 Ag   26 Ag   27 Ag   28 Ag   29 Ag   30 Ag                 
  0.651   0.671   0.839   1.082   1.180   1.523   1.552   2.010
 31 Ag   32 Ag   33 Ag   34 Ag   35 Ag   36 Ag   37 Ag   38 Ag                 
  2.783   3.166   4.372   4.469   4.493   4.547   4.615   4.675
 39 Ag   40 Ag   41 Ag   42 Ag   43 Ag   44 Ag   45 Ag   46 Ag                 
  6.510   6.531  28.756  29.505  29.526  29.859  29.871  29.894
 47 Ag   48 Ag   49 Ag   50 Ag   51 Ag   52 Ag   53 Ag   54 Ag                 
 36.438 130.565 130.584 154.1671912.081   0.093   0.250   0.311
 55 Ag   56 Ag   57 Ag   58 Ag   59 Ag    9 Bg   10 Bg   11 Bg                 
  0.563   0.588   1.014   1.512   1.940   3.151   4.363   4.466
 12 Bg   13 Bg   14 Bg   15 Bg   16 Bg   17 Bg   18 Bg   19 Bg                 
  4.472   6.498  29.497  29.852  29.859 130.559   0.162   0.333
 20 Bg   21 Bg   22 Bg   23 Bg   24 Bg   25 Bg   10 Au   11 Au                 
  0.568   0.588   0.896   1.522   1.946   2.438   4.098   4.463
 12 Au   13 Au   14 Au   15 Au   16 Au   17 Au   18 Au   19 Au                 
  4.466   6.508  29.504  29.854  29.857 130.564  -0.175   0.147
 20 Au   21 Au   22 Au   23 Au   24 Au   25 Au   22 Bu   23 Bu                 
  0.198   0.275   0.333   0.353   0.498   0.559   0.599   0.688
 24 Bu   25 Bu   26 Bu   27 Bu   28 Bu   29 Bu   30 Bu   31 Bu                 
  0.712   0.991   1.159   1.406   1.526   1.578   1.965   2.480
 32 Bu   33 Bu   34 Bu   35 Bu   36 Bu   37 Bu   38 Bu   39 Bu                 
  3.470   4.120   4.469   4.479   4.528   4.763   5.055   6.513
 40 Bu   41 Bu   42 Bu   43 Bu   44 Bu   45 Bu   46 Bu   47 Bu                 
  6.525  28.839  29.507  29.519  29.857  29.863  29.900  37.476
 48 Bu   49 Bu   50 Bu   51 Bu   52 Bu   53 Bu   54 Bu   55 Bu                 
130.566 130.579 154.2401912.156
 56 Bu   57 Bu   58 Bu   59 Bu                                                 

 Beta MOs, Restricted
 -- Occupied --                  
******* -180.90 -169.70 -169.70  -37.95  -33.14  -33.13  -24.32
  1 Ag    2 Ag    3 Ag    4 Ag    5 Ag    6 Ag    7 Ag    8 Ag                 
-24.321 -24.316 -15.736  -7.266  -5.500  -5.486-169.702 -33.133
  9 Ag   10 Ag   11 Ag   12 Ag   13 Ag   14 Ag    1 Bg    2 Bg                 
-24.321 -24.316  -5.486-169.702 -33.133 -24.321 -24.316  -5.486
  3 Bg    4 Bg    5 Bg    1 Au    2 Au    3 Au    4 Au    5 Au                 
******* -180.90 -169.70 -169.70  -37.95  -33.14  -33.13  -24.32
  1 Bu    2 Bu    3 Bu    4 Bu    5 Bu    6 Bu    7 Bu    8 Bu                 
-24.321 -24.316 -15.733  -7.266  -5.500  -5.486  -2.423  -2.418
  9 Bu   10 Bu   11 Bu   12 Bu   13 Bu   14 Bu   15 Ag   16 Ag                 
 -2.401  -1.498  -0.835  -0.670  -0.397  -0.310  -2.418  -2.401
 17 Ag   18 Ag   19 Ag   20 Ag   21 Ag   22 Ag    6 Bg    7 Bg                 
 -0.398  -2.418  -2.401  -0.641  -0.395  -2.423  -2.418  -2.401
  8 Bg    6 Au    7 Au    8 Au    9 Au   15 Bu   16 Bu   17 Bu                 
 -0.862  -0.803  -0.639  -0.396
 18 Bu   19 Bu   20 Bu   21 Bu                                                 
 -- Virtual --                   
  0.090   0.166   0.215   0.246   0.313   0.338   0.449   0.577
 23 Ag   24 Ag   25 Ag   26 Ag   27 Ag   28 Ag   29 Ag   30 Ag                 
  0.651   0.671   0.839   1.082   1.180   1.523   1.552   2.010
 31 Ag   32 Ag   33 Ag   34 Ag   35 Ag   36 Ag   37 Ag   38 Ag                 
  2.783   3.166   4.372   4.469   4.493   4.547   4.615   4.675
 39 Ag   40 Ag   41 Ag   42 Ag   43 Ag   44 Ag   45 Ag   46 Ag                 
  6.510   6.531  28.756  29.505  29.526  29.859  29.871  29.894
 47 Ag   48 Ag   49 Ag   50 Ag   51 Ag   52 Ag   53 Ag   54 Ag                 
 36.438 130.565 130.584 154.1671912.081   0.093   0.250   0.311
 55 Ag   56 Ag   57 Ag   58 Ag   59 Ag    9 Bg   10 Bg   11 Bg                 
  0.563   0.588   1.014   1.512   1.940   3.151   4.363   4.466
 12 Bg   13 Bg   14 Bg   15 Bg   16 Bg   17 Bg   18 Bg   19 Bg                 
  4.472   6.498  29.497  29.852  29.859 130.559   0.162   0.333
 20 Bg   21 Bg   22 Bg   23 Bg   24 Bg   25 Bg   10 Au   11 Au                 
  0.568   0.588   0.896   1.522   1.946   2.438   4.098   4.463
 12 Au   13 Au   14 Au   15 Au   16 Au   17 Au   18 Au   19 Au                 
  4.466   6.508  29.504  29.854  29.857 130.564  -0.175   0.147
 20 Au   21 Au   22 Au   23 Au   24 Au   25 Au   22 Bu   23 Bu                 
  0.198   0.275   0.333   0.353   0.498   0.559   0.599   0.688
 24 Bu   25 Bu   26 Bu   27 Bu   28 Bu   29 Bu   30 Bu   31 Bu                 
  0.712   0.991   1.159   1.406   1.526   1.578   1.965   2.480
 32 Bu   33 Bu   34 Bu   35 Bu   36 Bu   37 Bu   38 Bu   39 Bu                 
  3.470   4.120   4.469   4.479   4.528   4.763   5.055   6.513
 40 Bu   41 Bu   42 Bu   43 Bu   44 Bu   45 Bu   46 Bu   47 Bu                 
  6.525  28.839  29.507  29.519  29.857  29.863  29.900  37.476
 48 Bu   49 Bu   50 Bu   51 Bu   52 Bu   53 Bu   54 Bu   55 Bu                 
130.566 130.579 154.2401912.156
 56 Bu   57 Bu   58 Bu   59 Bu                                                 
 --------------------------------------------------------------

          Ground-State Mulliken Net Atomic Charges

     Atom                 Charge (a.u.)
  ----------------------------------------
      1 I                    -0.015376
      2 N                     0.015376
      3 N                     0.015376
      4 I                    -0.015376
  ----------------------------------------
  Sum of atomic charges =     0.000000

 -----------------------------------------------------------------
                    Cartesian Multipole Moments
 -----------------------------------------------------------------
    Charge (ESU x 10^10)
                 0.0000
    Dipole Moment (Debye)
         X      -0.0000      Y       0.0000      Z      -0.0000
       Tot       0.0000
    Quadrupole Moments (Debye-Ang)
        XX     -64.6514     XY      -1.4508     YY     -70.6917
        XZ       0.0000     YZ       0.0000     ZZ     -69.7536
    Octopole Moments (Debye-Ang^2)
       XXX      -0.0000    XXY       0.0000    XYY      -0.0000
       YYY       0.0000    XXZ      -0.0000    XYZ      -0.0000
       YYZ      -0.0000    XZZ      -0.0000    YZZ       0.0000
       ZZZ      -0.0000
    Hexadecapole Moments (Debye-Ang^3)
      XXXX   -3002.9546   XXXY     -33.8092   XXYY    -582.3950
      XYYY      -3.3798   YYYY    -112.3218   XXXZ       0.0000
      XXYZ       0.0000   XYYZ       0.0000   YYYZ       0.0000
      XXZZ    -581.8685   XYZZ      -0.9092   YYZZ     -34.5991
      XZZZ       0.0000   YZZZ       0.0000   ZZZZ     -96.5832
 -----------------------------------------------------------------
 DrvMan completing analytic gradient of the correlated energy
 Correlated dipole moment
            1
    1  -0.0000000
    2   0.0000000
    3  -0.0000000
 Energy read as -13943.252274715
 Full Analytical Gradient: (in a.u., or Hartree/Bohr)
             1             2             3             4
    1   -0.01288778    0.03663032   -0.03663032    0.01288777
    2    0.00186017    0.03703733   -0.03703733   -0.00186017
    3   -0.00000000    0.00000000   -0.00000000    0.00000000
 Gradient time:  CPU 0.38 s  wall 8.06 s
 Geometry Optimization Parameters
   NAtoms,    NIC,     NZ,  NCons,   NDum,   NFix, NCnnct, MaxDiis
        4      14       4       0       0       0       0       0

 Cartesian Hessian Update
 Hessian Updated using BFGS Update


** GEOMETRY OPTIMIZATION IN DELOCALIZED INTERNAL COORDINATES **
   Searching for a Minimum

   Optimization Cycle:   5

                       Coordinates (Angstroms)
     ATOM                X               Y               Z
      1  I         3.0434773854   -0.0057564663    0.0000000000
      2  N         0.3125501591    0.4685581694    0.0000000000
      3  N        -0.3125501591   -0.4685581694    0.0000000000
      4  I        -3.0434773854    0.0057564663    0.0000000000
   Point Group: c2h   Number of degrees of freedom:     3


   Energy is -13943.252274715

 Hessian Updated using BFGS Update

  3 Hessian modes will be used to form the next step
  Hessian Eigenvalues:
     0.003664    0.267385    1.930687

 Minimum Search - Taking Simple RFO Step
 Searching for Lamda that Minimizes Along All modes
 Value Taken    Lamda =  -0.01948414
 Calculated Step too Large.  Step scaled by  0.336273
 Step Taken.  Stepsize is  0.300000

                             Maximum     Tolerance    Cnvgd?
         Gradient           0.034931      0.000300      NO
         Displacement       0.247541      0.001200      NO
         Energy change     -0.006542      0.000001      NO


 New Cartesian Coordinates Obtained by Inverse Iteration

 Displacement from previous Coordinates is:  0.297271
 ----------------------------------------------------------------
             Standard Nuclear Orientation (Angstroms)
    I     Atom           X                Y                Z
 ----------------------------------------------------------------
    1      I       3.1545547861    -0.0059460143     0.0000000000
    2      N       0.3093738706     0.4635826584     0.0000000000
    3      N      -0.3093738706    -0.4635826584     0.0000000000
    4      I      -3.1545547861     0.0059460143     0.0000000000
 ----------------------------------------------------------------
 Molecular Point Group                 C2h   NOp =  4
 Largest Abelian Subgroup              C2h   NOp =  4
 Nuclear Repulsion Energy =   507.4077575137 hartrees
 There are       60 alpha and       60 beta electrons
 Applying Cartesian multipole field
    Component          Value
    ---------          -----
     (2,0,0)        1.00000E-11
     (0,2,0)        2.00000E-11
     (0,0,2)       -3.00000E-11
 Nucleus-field energy     =     0.0000000379 hartrees
 Requested basis set is 6-311++G(d,p)
 There are 60 shells and 168 basis functions
 A cutoff of  1.0D-14 yielded   1249 shell pairs
 There are     10505 function pairs (     12007 Cartesian)
 Smallest overlap matrix eigenvalue = 1.84E-04
 Guess MOs from SCF MO coefficient file

 -----------------------------------------------------------------------
  General SCF calculation program by
  Eric Jon Sundstrom, Paul Horn, Yuezhi Mao, Dmitri Zuev, Alec White,
  David Stuck, Shaama M.S., Shane Yost, Joonho Lee, David Small,
  Daniel Levine, Susi Lehtola, Hugh Burton, Evgeny Epifanovsky
 -----------------------------------------------------------------------
 Hartree-Fock
 using 4 threads for integral computing
 -------------------------------------------------------
 OpenMP Integral computing Module                
 Release: version 2.0, May 2017, Q-Chem Inc. Pleasanton 
 -------------------------------------------------------
 A restricted SCF calculation will be
 performed using DIIS
 SCF converges when DIIS error is below 1.0e-08
 ---------------------------------------
  Cycle       Energy         DIIS error
 ---------------------------------------
    1  -13942.4364482224      4.21e-04  
    2  -13942.4377444155      1.24e-04  
    3  -13942.4380158957      5.80e-05  
    4  -13942.4380847285      2.55e-05  
    5  -13942.4380967341      7.86e-06  
    6  -13942.4380976228      2.98e-06  
    7  -13942.4380977646      1.22e-06  
    8  -13942.4380978205      6.65e-07  
    9  -13942.4380978453      5.39e-07  
   10  -13942.4380978782      3.88e-07  
   11  -13942.4380979095      1.36e-07  
   12  -13942.4380979121      9.70e-08  
   13  -13942.4380979121      2.15e-08  
   14  -13942.4380979121      2.94e-09  Convergence criterion met
 ---------------------------------------
 SCF time:   CPU 17.35s  wall 10.00s 
 SCF   energy in the final basis set =   -13942.4380979121
 Total energy in the final basis set =   -13942.4380979121


 ------------------------------------------------------------------------------

   CCMAN2: suite of methods based on coupled cluster
           and equation of motion theories.

   Components:
   * libvmm-1.3-trunk
     by Evgeny Epifanovsky, Ilya Kaliman.
   * libtensor-2.5-trunk
     by Evgeny Epifanovsky, Michael Wormit, Dmitry Zuev, Sam Manzer, 
        Ilya Kaliman.
   * libcc-2.5-trunk
     by Evgeny Epifanovsky, Arik Landau, Tomasz Kus, Kirill Khistyaev, 
        Dmitry Zuev, Prashant Manohar, Xintian Feng, Anna Krylov, 
        Matthew Goldey, Alec White, Thomas Jagau, Kaushik Nanda, 
        Anastasia Gunina, Alexander Kunitsa, Joonho Lee.

   CCMAN original authors:
   Anna I. Krylov, C. David Sherrill, Steven R. Gwaltney,
   Edward F. C. Byrd (2000)
   Sergey V. Levchenko, Lyudmila V. Slipchenko, Tao Wang,
   Ana-Maria C. Cristian (2003)
   Piotr A. Pieniazek, C. Melania Oana, Evgeny Epifanovsky (2007)
   Prashant Manohar (2009)

 ------------------------------------------------------------------------------


 Allocating and initializing 3808MB of RAM...
 Calculation will run on 4 cores.


 Alpha MOs, Restricted
 -- Occupied --                  
*******-1177.19 -180.90 -180.90 -169.70 -169.70 -169.70 -169.70
  1 Ag    1 Bu    2 Bu    2 Ag    3 Ag    3 Bu    1 Bg    1 Au                 
-169.70 -169.70  -37.95  -37.95  -33.14  -33.14  -33.13  -33.13
  4 Bu    4 Ag    5 Ag    5 Bu    6 Bu    6 Ag    2 Au    2 Bg                 
-33.134 -33.134 -24.324 -24.324 -24.322 -24.322 -24.322 -24.322
  7 Ag    7 Bu    8 Ag    8 Bu    3 Au    3 Bg    9 Ag    9 Bu                 
-24.316 -24.316 -24.316 -24.316 -15.729 -15.725  -7.266  -7.266
  4 Bg    4 Au   10 Bu   10 Ag   11 Ag   11 Bu   12 Bu   12 Ag                 
 -5.501  -5.501  -5.487  -5.487  -5.487  -5.487  -2.424  -2.424
 13 Ag   13 Bu    5 Au    5 Bg   14 Bu   14 Ag   15 Ag   15 Bu                 
 -2.418  -2.418  -2.418  -2.418  -2.402  -2.402  -2.402  -2.402
  6 Au    6 Bg   16 Bu   16 Ag    7 Au    7 Bg   17 Bu   17 Ag                 
 -1.502  -0.851  -0.833  -0.803  -0.668  -0.642  -0.640  -0.398
 18 Ag   18 Bu   19 Ag   19 Bu   20 Ag    8 Au   20 Bu    8 Bg                 
 -0.397  -0.396  -0.396  -0.305
 21 Ag   21 Bu    9 Au   22 Ag                                                 
 -- Virtual --                   
 -0.188   0.097   0.099   0.146   0.161   0.166   0.200   0.214
 22 Bu   23 Ag    9 Bg   23 Bu   10 Au   24 Ag   24 Bu   25 Ag                 
  0.248   0.253   0.276   0.311   0.314   0.332   0.333   0.342
 26 Ag   10 Bg   25 Bu   11 Bg   27 Ag   11 Au   26 Bu   28 Ag                 
  0.357   0.444   0.489   0.563   0.564   0.568   0.575   0.586
 27 Bu   29 Ag   28 Bu   12 Bg   29 Bu   12 Au   30 Ag   13 Au                 
  0.586   0.595   0.636   0.662   0.687   0.698   0.836   0.895
 13 Bg   30 Bu   31 Ag   32 Ag   31 Bu   32 Bu   33 Ag   14 Au                 
  0.977   1.016   1.093   1.153   1.161   1.408   1.510   1.520
 33 Bu   14 Bg   34 Ag   35 Ag   34 Bu   35 Bu   15 Bg   15 Au                 
  1.521   1.526   1.563   1.577   1.938   1.960   1.969   1.984
 36 Ag   36 Bu   37 Ag   37 Bu   16 Bg   16 Au   38 Bu   38 Ag                 
  2.449   2.477   2.794   3.170   3.186   3.496   4.105   4.120
 17 Au   39 Bu   39 Ag   17 Bg   40 Ag   40 Bu   18 Au   41 Bu                 
  4.364   4.372   4.460   4.463   4.465   4.465   4.468   4.470
 41 Ag   18 Bg   19 Au   19 Bg   20 Au   42 Bu   42 Ag   20 Bg                 
  4.474   4.487   4.510   4.550   4.623   4.673   4.736   5.023
 43 Bu   43 Ag   44 Bu   44 Ag   45 Ag   46 Ag   45 Bu   46 Bu                 
  6.497   6.506   6.508   6.510   6.517   6.526  28.743  28.818
 21 Bg   21 Au   47 Ag   47 Bu   48 Bu   48 Ag   49 Ag   49 Bu                 
 29.495  29.502  29.503  29.505  29.513  29.523  29.851  29.852
 22 Bg   22 Au   50 Ag   50 Bu   51 Bu   51 Ag   23 Bg   23 Au                 
 29.854  29.856  29.858  29.858  29.861  29.867  29.886  29.889
 52 Bu   24 Au   52 Ag   24 Bg   53 Bu   53 Ag   54 Ag   54 Bu                 
 36.435  37.553 130.557 130.562 130.564 130.565 130.574 130.582
 55 Ag   55 Bu   25 Bg   25 Au   56 Ag   56 Bu   57 Bu   57 Ag                 
154.156 154.2221912.0691912.138
 58 Ag   58 Bu   59 Ag   59 Bu                                                 

 Beta MOs, Restricted
 -- Occupied --                  
*******-1177.19 -180.90 -180.90 -169.70 -169.70 -169.70 -169.70
  1 Ag    1 Bu    2 Bu    2 Ag    3 Ag    3 Bu    1 Bg    1 Au                 
-169.70 -169.70  -37.95  -37.95  -33.14  -33.14  -33.13  -33.13
  4 Bu    4 Ag    5 Ag    5 Bu    6 Bu    6 Ag    2 Au    2 Bg                 
-33.134 -33.134 -24.324 -24.324 -24.322 -24.322 -24.322 -24.322
  7 Ag    7 Bu    8 Ag    8 Bu    3 Au    3 Bg    9 Ag    9 Bu                 
-24.316 -24.316 -24.316 -24.316 -15.729 -15.725  -7.266  -7.266
  4 Bg    4 Au   10 Bu   10 Ag   11 Ag   11 Bu   12 Bu   12 Ag                 
 -5.501  -5.501  -5.487  -5.487  -5.487  -5.487  -2.424  -2.424
 13 Ag   13 Bu    5 Au    5 Bg   14 Bu   14 Ag   15 Ag   15 Bu                 
 -2.418  -2.418  -2.418  -2.418  -2.402  -2.402  -2.402  -2.402
  6 Au    6 Bg   16 Bu   16 Ag    7 Au    7 Bg   17 Bu   17 Ag                 
 -1.502  -0.851  -0.833  -0.803  -0.668  -0.642  -0.640  -0.398
 18 Ag   18 Bu   19 Ag   19 Bu   20 Ag    8 Au   20 Bu    8 Bg                 
 -0.397  -0.396  -0.396  -0.305
 21 Ag   21 Bu    9 Au   22 Ag                                                 
 -- Virtual --                   
 -0.188   0.097   0.099   0.146   0.161   0.166   0.200   0.214
 22 Bu   23 Ag    9 Bg   23 Bu   10 Au   24 Ag   24 Bu   25 Ag                 
  0.248   0.253   0.276   0.311   0.314   0.332   0.333   0.342
 26 Ag   10 Bg   25 Bu   11 Bg   27 Ag   11 Au   26 Bu   28 Ag                 
  0.357   0.444   0.489   0.563   0.564   0.568   0.575   0.586
 27 Bu   29 Ag   28 Bu   12 Bg   29 Bu   12 Au   30 Ag   13 Au                 
  0.586   0.595   0.636   0.662   0.687   0.698   0.836   0.895
 13 Bg   30 Bu   31 Ag   32 Ag   31 Bu   32 Bu   33 Ag   14 Au                 
  0.977   1.016   1.093   1.153   1.161   1.408   1.510   1.520
 33 Bu   14 Bg   34 Ag   35 Ag   34 Bu   35 Bu   15 Bg   15 Au                 
  1.521   1.526   1.563   1.577   1.938   1.960   1.969   1.984
 36 Ag   36 Bu   37 Ag   37 Bu   16 Bg   16 Au   38 Bu   38 Ag                 
  2.449   2.477   2.794   3.170   3.186   3.496   4.105   4.120
 17 Au   39 Bu   39 Ag   17 Bg   40 Ag   40 Bu   18 Au   41 Bu                 
  4.364   4.372   4.460   4.463   4.465   4.465   4.468   4.470
 41 Ag   18 Bg   19 Au   19 Bg   20 Au   42 Bu   42 Ag   20 Bg                 
  4.474   4.487   4.510   4.550   4.623   4.673   4.736   5.023
 43 Bu   43 Ag   44 Bu   44 Ag   45 Ag   46 Ag   45 Bu   46 Bu                 
  6.497   6.506   6.508   6.510   6.517   6.526  28.743  28.818
 21 Bg   21 Au   47 Ag   47 Bu   48 Bu   48 Ag   49 Ag   49 Bu                 
 29.495  29.502  29.503  29.505  29.513  29.523  29.851  29.852
 22 Bg   22 Au   50 Ag   50 Bu   51 Bu   51 Ag   23 Bg   23 Au                 
 29.854  29.856  29.858  29.858  29.861  29.867  29.886  29.889
 52 Bu   24 Au   52 Ag   24 Bg   53 Bu   53 Ag   54 Ag   54 Bu                 
 36.435  37.553 130.557 130.562 130.564 130.565 130.574 130.582
 55 Ag   55 Bu   25 Bg   25 Au   56 Ag   56 Bu   57 Bu   57 Ag                 
154.156 154.2221912.0691912.138
 58 Ag   58 Bu   59 Ag   59 Bu                                                 

 Occupation and symmetry of molecular orbitals

 Point group: C2h (4 irreducible representations).

                           Ag   Bg   Au   Bu    All 
 ----------------------------------------------------
 All molecular orbitals:
  - Alpha                  59   25   25   59    168 
  - Beta                   59   25   25   59    168 
 ----------------------------------------------------
 Alpha orbitals:
  - Frozen occupied        14   5    5    14    38  
  - Active occupied        8    3    4    7     22  
  - Active virtual         37   17   16   38    108 
  - Frozen virtual         0    0    0    0     0   
 ----------------------------------------------------
 Beta orbitals:
  - Frozen occupied        14   5    5    14    38  
  - Active occupied        8    3    4    7     22  
  - Active virtual         37   17   16   38    108 
  - Frozen virtual         0    0    0    0     0   
 ----------------------------------------------------

 Import integrals:   CPU 0.00 s  wall 0.00 s

 Import integrals:   CPU 141.65 s  wall 121.13 s

 MP2 amplitudes:   CPU 1.18 s  wall 1.33 s

Running a double precision version
           CCSD T amplitudes will be solved using DIIS.

           Start     Size      MaxIter   EConv     TConv     
           3         7         100       1.00e-07  1.00e-05  
 ------------------------------------------------------------------------------
           Energy (a.u.)   Ediff      Tdiff       Comment
 ------------------------------------------------------------------------------
         -1.3943270e+04                           
     1   -1.3943202e+04   6.78e-02   1.08e+00     
     2   -1.3943271e+04   6.91e-02   6.62e-02     
     3   -1.3943238e+04   3.33e-02   1.99e-01     
     4   -1.3943257e+04   1.97e-02   2.38e-01     Switched to DIIS steps.
     5   -1.3943258e+04   9.09e-04   7.21e-02     
     6   -1.3943258e+04   3.82e-04   5.75e-03     
     7   -1.3943258e+04   9.98e-05   1.74e-03     
     8   -1.3943258e+04   1.09e-04   6.19e-04     
     9   -1.3943258e+04   1.29e-06   8.39e-04     
    10   -1.3943258e+04   2.15e-06   1.03e-03     
    11   -1.3943258e+04   4.78e-05   9.20e-04     
    12   -1.3943258e+04   2.61e-06   8.48e-04     
    13   -1.3943258e+04   4.29e-07   4.67e-04     
    14   -1.3943258e+04   6.55e-06   2.69e-04     
    15   -1.3943258e+04   3.78e-06   9.04e-05     
    16   -1.3943258e+04   7.49e-07   3.25e-05     
    17   -1.3943258e+04   3.04e-07   1.65e-05     
    18   -1.3943258e+04   3.31e-07   9.01e-06     
    19   -1.3943258e+04   1.21e-07   4.75e-06     
    20   -1.3943258e+04   2.72e-08   2.65e-06     
 ------------------------------------------------------------------------------
         -1.3943258e+04                           CCSD T converged.

End of double precision
 SCF energy                 = -13942.43809791
 MP2 energy                 = -13943.26975819
 CCSD correlation energy     =     -0.82017626
 CCSD total energy           = -13943.25827417

 CCSD  T1^2 = 0.0328  T2^2 = 0.6594  Leading amplitudes:

 Amplitude    Orbitals with energies
 -0.0650       20 (Bu) A                 ->    22 (Bu) A                  
              -0.6404                         -0.1876                     
 -0.0650       20 (Bu) B                 ->    22 (Bu) B                  
              -0.6404                         -0.1876                     
 -0.0559       21 (Bu) A                 ->    22 (Bu) A                  
              -0.3963                         -0.1876                     
 -0.0559       21 (Bu) B                 ->    22 (Bu) B                  
              -0.3963                         -0.1876                     

 Amplitude    Orbitals with energies
 -0.6259       22 (Ag) A     22 (Ag) B   ->    22 (Bu) A     22 (Bu) B    
              -0.3050       -0.3050           -0.1876       -0.1876       
  0.6259       22 (Ag) A     22 (Ag) B   ->    22 (Bu) B     22 (Bu) A    
              -0.3050       -0.3050           -0.1876       -0.1876       
  0.6259       22 (Ag) B     22 (Ag) A   ->    22 (Bu) A     22 (Bu) B    
              -0.3050       -0.3050           -0.1876       -0.1876       
 -0.6259       22 (Ag) B     22 (Ag) A   ->    22 (Bu) B     22 (Bu) A    
              -0.3050       -0.3050           -0.1876       -0.1876       

 Computing CCSD intemediates for later calculations in double precision
 Finished.

Running a double precision version
           CCSD Lambda amplitudes will be solved using DIIS.
           Start     Size      MaxIter   EConv     LConv     
           3         7         100       1.00e-07  1.00e-05  
 ------------------------------------------------------------------------------
            Enorm      Ldiff       Comment
 ------------------------------------------------------------------------------
     1     6.21e-01   4.56e-01     
     2     4.04e-01   2.47e-01     
     3     3.38e-01   2.24e-01     
     4     1.42e-02   8.67e-02     Switched to DIIS steps.
     5     8.25e-03   2.44e-03     
     6     1.44e-03   2.48e-04     
     7     7.30e-04   1.72e-04     
     8     5.95e-04   9.15e-05     
     9     5.13e-04   1.46e-05     
    10     4.85e-04   6.60e-05     
    11     3.50e-04   1.46e-04     
    12     2.09e-04   2.40e-04     
    13     8.16e-05   1.88e-04     
    14     3.79e-05   4.04e-05     
    15     2.41e-05   2.66e-05     
    16     1.14e-05   7.76e-07     
    17     6.47e-06   4.59e-06     
    18     3.55e-06   2.77e-08     
    19     2.31e-06   1.17e-06     
    20     1.40e-06   5.26e-08     
    21     1.13e-06   1.41e-07     
    22     7.11e-07   4.24e-07     
    23     5.32e-07   2.87e-07     
    24     2.74e-07   4.15e-07     
    25     1.41e-07   1.61e-07     
    26     6.84e-08   1.10e-07     
 ------------------------------------------------------------------------------
                                   CCSD Lambda converged.

 Computing density matrices in double precision...
           Orbital response amplitudes will be solved using DIIS.
           Start     Size      MaxIter   EConv     LConv     
           3         7         100       1.00e-06  1.00e-06  
 ------------------------------------------------------------------------------
            Enorm      Ldiff       Comment
 ------------------------------------------------------------------------------
     1     9.44e-02   2.67e-02     
     2     6.60e-02   6.66e-03     
     3     1.24e-01   6.90e-02     
     4     3.75e-02   7.68e-02     Switched to DIIS steps.
     5     9.64e-03   5.20e-03     
     6     2.96e-03   2.72e-03     
     7     1.02e-03   4.44e-04     
     8     1.67e-04   2.09e-04     
     9     2.36e-05   3.01e-05     
    10     2.31e-05   9.01e-06     
    11     4.92e-06   6.70e-06     
    12     6.04e-07   1.48e-06     
    13     1.54e-07   1.89e-07     
 ------------------------------------------------------------------------------
                                   Orbital response converged.

 Computing density matrices... Done.
 CCSD calculation:   CPU 709.16 s  wall 761.21 s

Current path: /canmo/ccsd/grad/
/g1_bb_aa
/g1_bb_bb
/g1_o1o1
/g1_o1o2
/g1_o1v1
/g1_o2v1
/g1_v1v1
/g1p_bb_aa
/g1p_bb_bb
/g1s_bb_aa
/g1s_bb_bb
/g2_o1o1o1o1
/g2_o1o1o1v1
/g2_o1o1v1v1
/g2_o1v1o1v1
/g2_o1v1v1v1
/g2_v1v1v1v1
/w_bb_aa
/w_bb_bb
 Transferring MO TPDM to AO TPDM
 Transferring g2_o1o1o1o1
 Transferring g2_o1o1o1v1
 Transferring g2_o1o1v1v1
 Transferring g2_o1v1o1v1
 Transferring g2_o1v1v1v1
 Transferring g2_v1v1v1v1
 Adding separable TPDM
 Computing TPDM gradient
 --------------------------------------------------------
 2e gradient
  Atom          X               Y               Z
 --------------------------------------------------------
    1        -39.208536        0.722425       -0.000000  
    2        -12.034028      -27.549918        0.000000  
    3         12.034029       27.549918       -0.000000  
    4         39.208536       -0.722425       -0.000000  
 --------------------------------------------------------
 --------------------------------------------------------
 Final gradient
  Atom          X               Y               Z
 --------------------------------------------------------
    1        -39.208536        0.722425       -0.000000  
    2        -12.034028      -27.549918        0.000000  
    3         12.034029       27.549918       -0.000000  
    4         39.208536       -0.722425       -0.000000  
 --------------------------------------------------------
 Analytic gradient from two-electron contribution:   CPU 2624.49 s  wall 1178.64 s

 Total ccman2 time:   CPU 3484.03 s  wall 2077.79 s


 --------------------------------------------------------------
             Orbital Energies (a.u.) and Symmetries
 --------------------------------------------------------------

 Alpha MOs, Restricted
 -- Occupied --                  
******* -180.90 -169.70 -169.70  -37.95  -33.14  -33.13  -24.32
  1 Ag    2 Ag    3 Ag    4 Ag    5 Ag    6 Ag    7 Ag    8 Ag                 
-24.322 -24.316 -15.729  -7.266  -5.501  -5.487-169.703 -33.134
  9 Ag   10 Ag   11 Ag   12 Ag   13 Ag   14 Ag    1 Bg    2 Bg                 
-24.322 -24.316  -5.487-169.703 -33.134 -24.322 -24.316  -5.487
  3 Bg    4 Bg    5 Bg    1 Au    2 Au    3 Au    4 Au    5 Au                 
******* -180.90 -169.70 -169.70  -37.95  -33.14  -33.13  -24.32
  1 Bu    2 Bu    3 Bu    4 Bu    5 Bu    6 Bu    7 Bu    8 Bu                 
-24.322 -24.316 -15.725  -7.266  -5.501  -5.487  -2.424  -2.418
  9 Bu   10 Bu   11 Bu   12 Bu   13 Bu   14 Bu   15 Ag   16 Ag                 
 -2.402  -1.502  -0.833  -0.668  -0.397  -0.305  -2.418  -2.402
 17 Ag   18 Ag   19 Ag   20 Ag   21 Ag   22 Ag    6 Bg    7 Bg                 
 -0.398  -2.418  -2.402  -0.642  -0.396  -2.424  -2.418  -2.402
  8 Bg    6 Au    7 Au    8 Au    9 Au   15 Bu   16 Bu   17 Bu                 
 -0.851  -0.803  -0.640  -0.396
 18 Bu   19 Bu   20 Bu   21 Bu                                                 
 -- Virtual --                   
  0.097   0.166   0.214   0.248   0.314   0.342   0.444   0.575
 23 Ag   24 Ag   25 Ag   26 Ag   27 Ag   28 Ag   29 Ag   30 Ag                 
  0.636   0.662   0.836   1.093   1.153   1.521   1.563   1.984
 31 Ag   32 Ag   33 Ag   34 Ag   35 Ag   36 Ag   37 Ag   38 Ag                 
  2.794   3.186   4.364   4.468   4.487   4.550   4.623   4.673
 39 Ag   40 Ag   41 Ag   42 Ag   43 Ag   44 Ag   45 Ag   46 Ag                 
  6.508   6.526  28.743  29.503  29.523  29.858  29.867  29.886
 47 Ag   48 Ag   49 Ag   50 Ag   51 Ag   52 Ag   53 Ag   54 Ag                 
 36.435 130.564 130.582 154.1561912.069   0.099   0.253   0.311
 55 Ag   56 Ag   57 Ag   58 Ag   59 Ag    9 Bg   10 Bg   11 Bg                 
  0.563   0.586   1.016   1.510   1.938   3.170   4.372   4.463
 12 Bg   13 Bg   14 Bg   15 Bg   16 Bg   17 Bg   18 Bg   19 Bg                 
  4.470   6.497  29.495  29.851  29.858 130.557   0.161   0.332
 20 Bg   21 Bg   22 Bg   23 Bg   24 Bg   25 Bg   10 Au   11 Au                 
  0.568   0.586   0.895   1.520   1.960   2.449   4.105   4.460
 12 Au   13 Au   14 Au   15 Au   16 Au   17 Au   18 Au   19 Au                 
  4.465   6.506  29.502  29.852  29.856 130.562  -0.188   0.146
 20 Au   21 Au   22 Au   23 Au   24 Au   25 Au   22 Bu   23 Bu                 
  0.200   0.276   0.333   0.357   0.489   0.564   0.595   0.687
 24 Bu   25 Bu   26 Bu   27 Bu   28 Bu   29 Bu   30 Bu   31 Bu                 
  0.698   0.977   1.161   1.408   1.526   1.577   1.969   2.477
 32 Bu   33 Bu   34 Bu   35 Bu   36 Bu   37 Bu   38 Bu   39 Bu                 
  3.496   4.120   4.465   4.474   4.510   4.736   5.023   6.510
 40 Bu   41 Bu   42 Bu   43 Bu   44 Bu   45 Bu   46 Bu   47 Bu                 
  6.517  28.818  29.505  29.513  29.854  29.861  29.889  37.553
 48 Bu   49 Bu   50 Bu   51 Bu   52 Bu   53 Bu   54 Bu   55 Bu                 
130.565 130.574 154.2221912.138
 56 Bu   57 Bu   58 Bu   59 Bu                                                 

 Beta MOs, Restricted
 -- Occupied --                  
******* -180.90 -169.70 -169.70  -37.95  -33.14  -33.13  -24.32
  1 Ag    2 Ag    3 Ag    4 Ag    5 Ag    6 Ag    7 Ag    8 Ag                 
-24.322 -24.316 -15.729  -7.266  -5.501  -5.487-169.703 -33.134
  9 Ag   10 Ag   11 Ag   12 Ag   13 Ag   14 Ag    1 Bg    2 Bg                 
-24.322 -24.316  -5.487-169.703 -33.134 -24.322 -24.316  -5.487
  3 Bg    4 Bg    5 Bg    1 Au    2 Au    3 Au    4 Au    5 Au                 
******* -180.90 -169.70 -169.70  -37.95  -33.14  -33.13  -24.32
  1 Bu    2 Bu    3 Bu    4 Bu    5 Bu    6 Bu    7 Bu    8 Bu                 
-24.322 -24.316 -15.725  -7.266  -5.501  -5.487  -2.424  -2.418
  9 Bu   10 Bu   11 Bu   12 Bu   13 Bu   14 Bu   15 Ag   16 Ag                 
 -2.402  -1.502  -0.833  -0.668  -0.397  -0.305  -2.418  -2.402
 17 Ag   18 Ag   19 Ag   20 Ag   21 Ag   22 Ag    6 Bg    7 Bg                 
 -0.398  -2.418  -2.402  -0.642  -0.396  -2.424  -2.418  -2.402
  8 Bg    6 Au    7 Au    8 Au    9 Au   15 Bu   16 Bu   17 Bu                 
 -0.851  -0.803  -0.640  -0.396
 18 Bu   19 Bu   20 Bu   21 Bu                                                 
 -- Virtual --                   
  0.097   0.166   0.214   0.248   0.314   0.342   0.444   0.575
 23 Ag   24 Ag   25 Ag   26 Ag   27 Ag   28 Ag   29 Ag   30 Ag                 
  0.636   0.662   0.836   1.093   1.153   1.521   1.563   1.984
 31 Ag   32 Ag   33 Ag   34 Ag   35 Ag   36 Ag   37 Ag   38 Ag                 
  2.794   3.186   4.364   4.468   4.487   4.550   4.623   4.673
 39 Ag   40 Ag   41 Ag   42 Ag   43 Ag   44 Ag   45 Ag   46 Ag                 
  6.508   6.526  28.743  29.503  29.523  29.858  29.867  29.886
 47 Ag   48 Ag   49 Ag   50 Ag   51 Ag   52 Ag   53 Ag   54 Ag                 
 36.435 130.564 130.582 154.1561912.069   0.099   0.253   0.311
 55 Ag   56 Ag   57 Ag   58 Ag   59 Ag    9 Bg   10 Bg   11 Bg                 
  0.563   0.586   1.016   1.510   1.938   3.170   4.372   4.463
 12 Bg   13 Bg   14 Bg   15 Bg   16 Bg   17 Bg   18 Bg   19 Bg                 
  4.470   6.497  29.495  29.851  29.858 130.557   0.161   0.332
 20 Bg   21 Bg   22 Bg   23 Bg   24 Bg   25 Bg   10 Au   11 Au                 
  0.568   0.586   0.895   1.520   1.960   2.449   4.105   4.460
 12 Au   13 Au   14 Au   15 Au   16 Au   17 Au   18 Au   19 Au                 
  4.465   6.506  29.502  29.852  29.856 130.562  -0.188   0.146
 20 Au   21 Au   22 Au   23 Au   24 Au   25 Au   22 Bu   23 Bu                 
  0.200   0.276   0.333   0.357   0.489   0.564   0.595   0.687
 24 Bu   25 Bu   26 Bu   27 Bu   28 Bu   29 Bu   30 Bu   31 Bu                 
  0.698   0.977   1.161   1.408   1.526   1.577   1.969   2.477
 32 Bu   33 Bu   34 Bu   35 Bu   36 Bu   37 Bu   38 Bu   39 Bu                 
  3.496   4.120   4.465   4.474   4.510   4.736   5.023   6.510
 40 Bu   41 Bu   42 Bu   43 Bu   44 Bu   45 Bu   46 Bu   47 Bu                 
  6.517  28.818  29.505  29.513  29.854  29.861  29.889  37.553
 48 Bu   49 Bu   50 Bu   51 Bu   52 Bu   53 Bu   54 Bu   55 Bu                 
130.565 130.574 154.2221912.138
 56 Bu   57 Bu   58 Bu   59 Bu                                                 
 --------------------------------------------------------------

          Ground-State Mulliken Net Atomic Charges

     Atom                 Charge (a.u.)
  ----------------------------------------
      1 I                    -0.013968
      2 N                     0.013968
      3 N                     0.013968
      4 I                    -0.013968
  ----------------------------------------
  Sum of atomic charges =    -0.000000

 -----------------------------------------------------------------
                    Cartesian Multipole Moments
 -----------------------------------------------------------------
    Charge (ESU x 10^10)
                 0.0000
    Dipole Moment (Debye)
         X       0.0000      Y      -0.0000      Z       0.0000
       Tot       0.0000
    Quadrupole Moments (Debye-Ang)
        XX     -64.4099     XY      -1.7046     YY     -70.6394
        XZ      -0.0000     YZ       0.0000     ZZ     -69.7576
    Octopole Moments (Debye-Ang^2)
       XXX       0.0000    XXY      -0.0000    XYY       0.0000
       YYY      -0.0000    XXZ       0.0000    XYZ      -0.0000
       YYZ       0.0000    XZZ       0.0000    YZZ      -0.0000
       ZZZ       0.0000
    Hexadecapole Moments (Debye-Ang^3)
      XXXX   -3215.0067   XXXY     -41.3627   XXYY    -622.5368
      XYYY      -3.5614   YYYY    -111.9314   XXXZ      -0.0000
      XXYZ       0.0000   XYYZ      -0.0000   YYYZ       0.0000
      XXZZ    -622.6948   XYZZ      -0.9567   YYZZ     -34.5583
      XZZZ       0.0000   YZZZ      -0.0000   ZZZZ     -96.6376
 -----------------------------------------------------------------
 DrvMan completing analytic gradient of the correlated energy
 Correlated dipole moment
            1
    1   0.0000001
    2  -0.0000000
    3   0.0000000
 Energy read as -13943.258274168
 Full Analytical Gradient: (in a.u., or Hartree/Bohr)
             1             2             3             4
    1   -0.01119076    0.02252751   -0.02252753    0.01119078
    2    0.00134344    0.02027163   -0.02027163   -0.00134344
    3    0.00000000   -0.00000000    0.00000000   -0.00000000
 Gradient time:  CPU 0.30 s  wall 2.20 s
 Geometry Optimization Parameters
   NAtoms,    NIC,     NZ,  NCons,   NDum,   NFix, NCnnct, MaxDiis
        4      14       4       0       0       0       0       0

 Cartesian Hessian Update
 Hessian Updated using BFGS Update


** GEOMETRY OPTIMIZATION IN DELOCALIZED INTERNAL COORDINATES **
   Searching for a Minimum

   Optimization Cycle:   6

                       Coordinates (Angstroms)
     ATOM                X               Y               Z
      1  I         3.1545547861   -0.0059460143    0.0000000000
      2  N         0.3093738706    0.4635826584    0.0000000000
      3  N        -0.3093738706   -0.4635826584    0.0000000000
      4  I        -3.1545547861    0.0059460143    0.0000000000
   Point Group: c2h   Number of degrees of freedom:     3


   Energy is -13943.258274168

 Hessian Updated using BFGS Update

  3 Hessian modes will be used to form the next step
  Hessian Eigenvalues:
     0.010635    0.261989    1.817147

 Minimum Search - Taking Simple RFO Step
 Searching for Lamda that Minimizes Along All modes
 Value Taken    Lamda =  -0.01265773
 Calculated Step too Large.  Step scaled by  0.413181
 Step Taken.  Stepsize is  0.300000

                             Maximum     Tolerance    Cnvgd?
         Gradient           0.022704      0.000300      NO
         Displacement       0.242545      0.001200      NO
         Energy change     -0.005999      0.000001      NO


 New Cartesian Coordinates Obtained by Inverse Iteration

 Displacement from previous Coordinates is:  0.305313
 ----------------------------------------------------------------
             Standard Nuclear Orientation (Angstroms)
    I     Atom           X                Y                Z
 ----------------------------------------------------------------
    1      I       3.2686803380    -0.0056637425     0.0000000000
    2      N       0.3093093933     0.4584042732     0.0000000000
    3      N      -0.3093093933    -0.4584042732     0.0000000000
    4      I      -3.2686803380     0.0056637425     0.0000000000
 ----------------------------------------------------------------
 Molecular Point Group                 C2h   NOp =  4
 Largest Abelian Subgroup              C2h   NOp =  4
 Nuclear Repulsion Energy =   490.7736849955 hartrees
 There are       60 alpha and       60 beta electrons
 Applying Cartesian multipole field
    Component          Value
    ---------          -----
     (2,0,0)        1.00000E-11
     (0,2,0)        2.00000E-11
     (0,0,2)       -3.00000E-11
 Nucleus-field energy     =     0.0000000407 hartrees
 Requested basis set is 6-311++G(d,p)
 There are 60 shells and 168 basis functions
 A cutoff of  1.0D-14 yielded   1237 shell pairs
 There are     10343 function pairs (     11791 Cartesian)
 Smallest overlap matrix eigenvalue = 1.78E-04
 Guess MOs from SCF MO coefficient file

 -----------------------------------------------------------------------
  General SCF calculation program by
  Eric Jon Sundstrom, Paul Horn, Yuezhi Mao, Dmitri Zuev, Alec White,
  David Stuck, Shaama M.S., Shane Yost, Joonho Lee, David Small,
  Daniel Levine, Susi Lehtola, Hugh Burton, Evgeny Epifanovsky
 -----------------------------------------------------------------------
 Hartree-Fock
 using 4 threads for integral computing
 -------------------------------------------------------
 OpenMP Integral computing Module                
 Release: version 2.0, May 2017, Q-Chem Inc. Pleasanton 
 -------------------------------------------------------
 A restricted SCF calculation will be
 performed using DIIS
 SCF converges when DIIS error is below 1.0e-08
 ---------------------------------------
  Cycle       Energy         DIIS error
 ---------------------------------------
    1  -13942.4361287155      3.57e-04  
    2  -13942.4370261022      1.02e-04  
    3  -13942.4372027921      4.63e-05  
    4  -13942.4372447110      2.00e-05  
    5  -13942.4372514080      6.08e-06  
    6  -13942.4372518574      2.27e-06  
    7  -13942.4372519181      8.18e-07  
    8  -13942.4372519349      3.62e-07  
    9  -13942.4372519408      2.91e-07  
   10  -13942.4372519460      3.04e-07  
   11  -13942.4372519513      2.27e-07  
   12  -13942.4372519656      7.70e-08  
   13  -13942.4372519667      1.35e-08  
   14  -13942.4372519669      3.46e-09  Convergence criterion met
 ---------------------------------------
 SCF time:   CPU 16.81s  wall 10.00s 
 SCF   energy in the final basis set =   -13942.4372519669
 Total energy in the final basis set =   -13942.4372519669


 ------------------------------------------------------------------------------

   CCMAN2: suite of methods based on coupled cluster
           and equation of motion theories.

   Components:
   * libvmm-1.3-trunk
     by Evgeny Epifanovsky, Ilya Kaliman.
   * libtensor-2.5-trunk
     by Evgeny Epifanovsky, Michael Wormit, Dmitry Zuev, Sam Manzer, 
        Ilya Kaliman.
   * libcc-2.5-trunk
     by Evgeny Epifanovsky, Arik Landau, Tomasz Kus, Kirill Khistyaev, 
        Dmitry Zuev, Prashant Manohar, Xintian Feng, Anna Krylov, 
        Matthew Goldey, Alec White, Thomas Jagau, Kaushik Nanda, 
        Anastasia Gunina, Alexander Kunitsa, Joonho Lee.

   CCMAN original authors:
   Anna I. Krylov, C. David Sherrill, Steven R. Gwaltney,
   Edward F. C. Byrd (2000)
   Sergey V. Levchenko, Lyudmila V. Slipchenko, Tao Wang,
   Ana-Maria C. Cristian (2003)
   Piotr A. Pieniazek, C. Melania Oana, Evgeny Epifanovsky (2007)
   Prashant Manohar (2009)

 ------------------------------------------------------------------------------


 Allocating and initializing 3808MB of RAM...
 Calculation will run on 4 cores.


 Alpha MOs, Restricted
 -- Occupied --                  
*******-1177.19 -180.90 -180.90 -169.71 -169.71 -169.70 -169.70
  1 Ag    1 Bu    2 Bu    2 Ag    3 Ag    3 Bu    1 Bg    1 Au                 
-169.70 -169.70  -37.95  -37.95  -33.14  -33.14  -33.13  -33.13
  4 Bu    4 Ag    5 Ag    5 Bu    6 Bu    6 Ag    2 Au    2 Bg                 
-33.134 -33.134 -24.325 -24.325 -24.323 -24.323 -24.323 -24.323
  7 Ag    7 Bu    8 Ag    8 Bu    3 Au    3 Bg    9 Ag    9 Bu                 
-24.317 -24.317 -24.317 -24.317 -15.721 -15.718  -7.267  -7.267
  4 Bg    4 Au   10 Bu   10 Ag   11 Ag   11 Bu   12 Bu   12 Ag                 
 -5.502  -5.502  -5.487  -5.487  -5.487  -5.487  -2.425  -2.425
 13 Ag   13 Bu    5 Au    5 Bg   14 Bu   14 Ag   15 Ag   15 Bu                 
 -2.419  -2.419  -2.419  -2.419  -2.402  -2.402  -2.402  -2.402
  6 Au    6 Bg   16 Bu   16 Ag    7 Au    7 Bg   17 Ag   17 Bu                 
 -1.503  -0.843  -0.832  -0.801  -0.665  -0.641  -0.640  -0.398
 18 Ag   18 Bu   19 Ag   19 Bu   20 Ag    8 Au   20 Bu    8 Bg                 
 -0.397  -0.397  -0.397  -0.302
 21 Ag    9 Au   21 Bu   22 Ag                                                 
 -- Virtual --                   
 -0.197   0.103   0.105   0.145   0.159   0.165   0.200   0.212
 22 Bu   23 Ag    9 Bg   23 Bu   10 Au   24 Ag   24 Bu   25 Ag                 
  0.250   0.257   0.277   0.311   0.316   0.331   0.331   0.346
 26 Ag   10 Bg   25 Bu   11 Bg   27 Ag   11 Au   26 Bu   28 Ag                 
  0.359   0.440   0.485   0.564   0.567   0.568   0.573   0.582
 27 Bu   29 Ag   28 Bu   12 Bg   29 Bu   12 Au   30 Ag   13 Au                 
  0.584   0.590   0.622   0.653   0.683   0.692   0.837   0.896
 13 Bg   30 Bu   31 Ag   32 Ag   31 Bu   32 Bu   33 Ag   14 Au                 
  0.960   1.019   1.096   1.135   1.164   1.414   1.508   1.518
 33 Bu   14 Bg   34 Ag   35 Ag   34 Bu   35 Bu   15 Bg   15 Au                 
  1.519   1.524   1.566   1.569   1.937   1.966   1.972   1.976
 36 Ag   36 Bu   37 Ag   37 Bu   16 Bg   38 Ag   16 Au   38 Bu                 
  2.460   2.477   2.804   3.185   3.200   3.517   4.111   4.122
 17 Au   39 Bu   39 Ag   17 Bg   40 Ag   40 Bu   18 Au   41 Bu                 
  4.359   4.382   4.457   4.460   4.462   4.464   4.467   4.468
 41 Ag   18 Bg   19 Au   19 Bg   42 Bu   20 Au   42 Ag   20 Bg                 
  4.470   4.480   4.495   4.546   4.620   4.682   4.709   4.996
 43 Bu   43 Ag   44 Bu   44 Ag   45 Ag   46 Ag   45 Bu   46 Bu                 
  6.496   6.504   6.506   6.507   6.511   6.522  28.734  28.800
 21 Bg   21 Au   47 Ag   47 Bu   48 Bu   48 Ag   49 Ag   49 Bu                 
 29.494  29.500  29.502  29.503  29.508  29.519  29.850  29.851
 22 Bg   22 Au   50 Ag   50 Bu   51 Bu   51 Ag   23 Bg   23 Au                 
 29.853  29.856  29.857  29.857  29.859  29.863  29.879  29.880
 52 Bu   24 Au   52 Ag   24 Bg   53 Bu   53 Ag   54 Ag   54 Bu                 
 36.436  37.614 130.556 130.561 130.562 130.563 130.570 130.578
 55 Ag   55 Bu   25 Bg   25 Au   56 Ag   56 Bu   57 Bu   57 Ag                 
154.148 154.2061912.0601912.121
 58 Ag   58 Bu   59 Ag   59 Bu                                                 

 Beta MOs, Restricted
 -- Occupied --                  
*******-1177.19 -180.90 -180.90 -169.71 -169.71 -169.70 -169.70
  1 Ag    1 Bu    2 Bu    2 Ag    3 Ag    3 Bu    1 Bg    1 Au                 
-169.70 -169.70  -37.95  -37.95  -33.14  -33.14  -33.13  -33.13
  4 Bu    4 Ag    5 Ag    5 Bu    6 Bu    6 Ag    2 Au    2 Bg                 
-33.134 -33.134 -24.325 -24.325 -24.323 -24.323 -24.323 -24.323
  7 Ag    7 Bu    8 Ag    8 Bu    3 Au    3 Bg    9 Ag    9 Bu                 
-24.317 -24.317 -24.317 -24.317 -15.721 -15.718  -7.267  -7.267
  4 Bg    4 Au   10 Bu   10 Ag   11 Ag   11 Bu   12 Bu   12 Ag                 
 -5.502  -5.502  -5.487  -5.487  -5.487  -5.487  -2.425  -2.425
 13 Ag   13 Bu    5 Au    5 Bg   14 Bu   14 Ag   15 Ag   15 Bu                 
 -2.419  -2.419  -2.419  -2.419  -2.402  -2.402  -2.402  -2.402
  6 Au    6 Bg   16 Bu   16 Ag    7 Au    7 Bg   17 Ag   17 Bu                 
 -1.503  -0.843  -0.832  -0.801  -0.665  -0.641  -0.640  -0.398
 18 Ag   18 Bu   19 Ag   19 Bu   20 Ag    8 Au   20 Bu    8 Bg                 
 -0.397  -0.397  -0.397  -0.302
 21 Ag    9 Au   21 Bu   22 Ag                                                 
 -- Virtual --                   
 -0.197   0.103   0.105   0.145   0.159   0.165   0.200   0.212
 22 Bu   23 Ag    9 Bg   23 Bu   10 Au   24 Ag   24 Bu   25 Ag                 
  0.250   0.257   0.277   0.311   0.316   0.331   0.331   0.346
 26 Ag   10 Bg   25 Bu   11 Bg   27 Ag   11 Au   26 Bu   28 Ag                 
  0.359   0.440   0.485   0.564   0.567   0.568   0.573   0.582
 27 Bu   29 Ag   28 Bu   12 Bg   29 Bu   12 Au   30 Ag   13 Au                 
  0.584   0.590   0.622   0.653   0.683   0.692   0.837   0.896
 13 Bg   30 Bu   31 Ag   32 Ag   31 Bu   32 Bu   33 Ag   14 Au                 
  0.960   1.019   1.096   1.135   1.164   1.414   1.508   1.518
 33 Bu   14 Bg   34 Ag   35 Ag   34 Bu   35 Bu   15 Bg   15 Au                 
  1.519   1.524   1.566   1.569   1.937   1.966   1.972   1.976
 36 Ag   36 Bu   37 Ag   37 Bu   16 Bg   38 Ag   16 Au   38 Bu                 
  2.460   2.477   2.804   3.185   3.200   3.517   4.111   4.122
 17 Au   39 Bu   39 Ag   17 Bg   40 Ag   40 Bu   18 Au   41 Bu                 
  4.359   4.382   4.457   4.460   4.462   4.464   4.467   4.468
 41 Ag   18 Bg   19 Au   19 Bg   42 Bu   20 Au   42 Ag   20 Bg                 
  4.470   4.480   4.495   4.546   4.620   4.682   4.709   4.996
 43 Bu   43 Ag   44 Bu   44 Ag   45 Ag   46 Ag   45 Bu   46 Bu                 
  6.496   6.504   6.506   6.507   6.511   6.522  28.734  28.800
 21 Bg   21 Au   47 Ag   47 Bu   48 Bu   48 Ag   49 Ag   49 Bu                 
 29.494  29.500  29.502  29.503  29.508  29.519  29.850  29.851
 22 Bg   22 Au   50 Ag   50 Bu   51 Bu   51 Ag   23 Bg   23 Au                 
 29.853  29.856  29.857  29.857  29.859  29.863  29.879  29.880
 52 Bu   24 Au   52 Ag   24 Bg   53 Bu   53 Ag   54 Ag   54 Bu                 
 36.436  37.614 130.556 130.561 130.562 130.563 130.570 130.578
 55 Ag   55 Bu   25 Bg   25 Au   56 Ag   56 Bu   57 Bu   57 Ag                 
154.148 154.2061912.0601912.121
 58 Ag   58 Bu   59 Ag   59 Bu                                                 

 Occupation and symmetry of molecular orbitals

 Point group: C2h (4 irreducible representations).

                           Ag   Bg   Au   Bu    All 
 ----------------------------------------------------
 All molecular orbitals:
  - Alpha                  59   25   25   59    168 
  - Beta                   59   25   25   59    168 
 ----------------------------------------------------
 Alpha orbitals:
  - Frozen occupied        14   5    5    14    38  
  - Active occupied        8    3    4    7     22  
  - Active virtual         37   17   16   38    108 
  - Frozen virtual         0    0    0    0     0   
 ----------------------------------------------------
 Beta orbitals:
  - Frozen occupied        14   5    5    14    38  
  - Active occupied        8    3    4    7     22  
  - Active virtual         37   17   16   38    108 
  - Frozen virtual         0    0    0    0     0   
 ----------------------------------------------------

 Import integrals:   CPU 0.00 s  wall 0.00 s

 Import integrals:   CPU 142.46 s  wall 110.81 s

 MP2 amplitudes:   CPU 1.18 s  wall 1.50 s

Running a double precision version
           CCSD T amplitudes will be solved using DIIS.

           Start     Size      MaxIter   EConv     TConv     
           3         7         100       1.00e-07  1.00e-05  
 ------------------------------------------------------------------------------
           Energy (a.u.)   Ediff      Tdiff       Comment
 ------------------------------------------------------------------------------
         -1.3943282e+04                           
     1   -1.3943196e+04   8.65e-02   1.04e+00     
     2   -1.3943288e+04   9.23e-02   1.34e-01     
     3   -1.3943227e+04   6.04e-02   1.53e-01     
     4   -1.3943263e+04   3.60e-02   5.02e-01     Switched to DIIS steps.
     5   -1.3943263e+04   1.40e-04   9.22e-02     
     6   -1.3943262e+04   8.44e-04   9.01e-03     
     7   -1.3943263e+04   3.02e-04   8.40e-03     
     8   -1.3943263e+04   1.57e-04   6.11e-04     
     9   -1.3943263e+04   3.51e-05   1.51e-03     
    10   -1.3943263e+04   2.63e-06   1.14e-03     
    11   -1.3943263e+04   7.11e-05   8.57e-04     
    12   -1.3943263e+04   3.87e-07   1.19e-03     
    13   -1.3943263e+04   1.79e-05   5.74e-04     
    14   -1.3943263e+04   9.04e-06   2.96e-04     
    15   -1.3943263e+04   4.42e-06   1.10e-04     
    16   -1.3943263e+04   2.38e-07   4.90e-05     
    17   -1.3943263e+04   2.00e-07   2.68e-05     
    18   -1.3943263e+04   3.70e-07   1.74e-05     
    19   -1.3943263e+04   2.87e-07   1.03e-05     
    20   -1.3943263e+04   1.31e-07   4.31e-06     
    21   -1.3943263e+04   1.28e-07   9.68e-07     
    22   -1.3943263e+04   6.00e-08   9.51e-07     
 ------------------------------------------------------------------------------
         -1.3943263e+04                           CCSD T converged.

End of double precision
 SCF energy                 = -13942.43725197
 MP2 energy                 = -13943.28200315
 CCSD correlation energy     =     -0.82561688
 CCSD total energy           = -13943.26286885

 CCSD  T1^2 = 0.0333  T2^2 = 0.7159  Leading amplitudes:

 Amplitude    Orbitals with energies
 -0.0661       21 (Bu) A                 ->    22 (Bu) A                  
              -0.3967                         -0.1969                     
 -0.0661       21 (Bu) B                 ->    22 (Bu) B                  
              -0.3967                         -0.1969                     
 -0.0595       20 (Bu) A                 ->    22 (Bu) A                  
              -0.6405                         -0.1969                     
 -0.0595       20 (Bu) B                 ->    22 (Bu) B                  
              -0.6405                         -0.1969                     

 Amplitude    Orbitals with energies
 -0.6712       22 (Ag) A     22 (Ag) B   ->    22 (Bu) A     22 (Bu) B    
              -0.3017       -0.3017           -0.1969       -0.1969       
  0.6712       22 (Ag) A     22 (Ag) B   ->    22 (Bu) B     22 (Bu) A    
              -0.3017       -0.3017           -0.1969       -0.1969       
  0.6712       22 (Ag) B     22 (Ag) A   ->    22 (Bu) A     22 (Bu) B    
              -0.3017       -0.3017           -0.1969       -0.1969       
 -0.6712       22 (Ag) B     22 (Ag) A   ->    22 (Bu) B     22 (Bu) A    
              -0.3017       -0.3017           -0.1969       -0.1969       

 Computing CCSD intemediates for later calculations in double precision
 Finished.

Running a double precision version
           CCSD Lambda amplitudes will be solved using DIIS.
           Start     Size      MaxIter   EConv     LConv     
           3         7         100       1.00e-07  1.00e-05  
 ------------------------------------------------------------------------------
            Enorm      Ldiff       Comment
 ------------------------------------------------------------------------------
     1     7.89e-01   5.71e-01     
     2     6.38e-01   4.08e-01     
     3     6.21e-01   4.11e-01     
     4     1.61e-02   1.72e-01     Switched to DIIS steps.
     5     9.21e-03   1.69e-03     
     6     1.88e-03   3.92e-04     
     7     1.14e-03   1.96e-05     
     8     1.10e-03   3.09e-05     
     9     9.99e-04   6.69e-05     
    10     9.23e-04   2.71e-04     
    11     5.09e-04   8.00e-04     
    12     2.59e-04   6.24e-04     
    13     1.06e-04   3.25e-04     
    14     5.59e-05   5.18e-05     
    15     3.90e-05   3.62e-05     
    16     2.25e-05   2.55e-06     
    17     1.25e-05   1.01e-05     
    18     6.11e-06   8.41e-07     
    19     3.88e-06   3.01e-06     
    20     2.88e-06   1.02e-07     
    21     2.67e-06   4.17e-07     
    22     1.87e-06   1.30e-06     
    23     1.38e-06   1.30e-06     
    24     6.45e-07   1.85e-06     
    25     3.74e-07   5.24e-07     
    26     2.11e-07   3.73e-07     
    27     1.37e-07   7.41e-09     
    28     7.09e-08   9.45e-08     
 ------------------------------------------------------------------------------
                                   CCSD Lambda converged.

 Computing density matrices in double precision...
           Orbital response amplitudes will be solved using DIIS.
           Start     Size      MaxIter   EConv     LConv     
           3         7         100       1.00e-06  1.00e-06  
 ------------------------------------------------------------------------------
            Enorm      Ldiff       Comment
 ------------------------------------------------------------------------------
     1     3.99e-01   3.21e-01     
     2     1.51e+01   1.43e+01     
     3     6.06e+02   5.76e+02     
     4     2.31e-01   5.91e+02     Switched to DIIS steps.
     5     1.92e-01   3.38e-02     
     6     7.66e-02   1.09e-01     
     7     2.62e-02   4.61e-02     
     8     6.87e-03   1.64e-02     
     9     3.37e-03   4.12e-03     
    10     1.11e-03   3.90e-04     
    11     1.41e-04   9.54e-04     
    12     1.44e-05   1.18e-04     
    13     6.06e-06   1.54e-05     
    14     1.16e-06   5.45e-06     
    15     6.85e-07   1.32e-06     
    16     1.10e-07   6.05e-07     
 ------------------------------------------------------------------------------
                                   Orbital response converged.

 Computing density matrices... Done.
 CCSD calculation:   CPU 772.41 s  wall 807.14 s

Current path: /canmo/ccsd/grad/
/g1_bb_aa
/g1_bb_bb
/g1_o1o1
/g1_o1o2
/g1_o1v1
/g1_o2v1
/g1_v1v1
/g1p_bb_aa
/g1p_bb_bb
/g1s_bb_aa
/g1s_bb_bb
/g2_o1o1o1o1
/g2_o1o1o1v1
/g2_o1o1v1v1
/g2_o1v1o1v1
/g2_o1v1v1v1
/g2_v1v1v1v1
/w_bb_aa
/w_bb_bb
 Transferring MO TPDM to AO TPDM
 Transferring g2_o1o1o1o1
 Transferring g2_o1o1o1v1
 Transferring g2_o1o1v1v1
 Transferring g2_o1v1o1v1
 Transferring g2_o1v1v1v1
 Transferring g2_v1v1v1v1
 Adding separable TPDM
 Computing TPDM gradient
 --------------------------------------------------------
 2e gradient
  Atom          X               Y               Z
 --------------------------------------------------------
    1        -36.680184        0.641202        0.000000  
    2        -12.236796      -26.947000        0.000000  
    3         12.236798       26.947005       -0.000000  
    4         36.680182       -0.641207        0.000000  
 --------------------------------------------------------
 --------------------------------------------------------
 Final gradient
  Atom          X               Y               Z
 --------------------------------------------------------
    1        -36.680184        0.641202        0.000000  
    2        -12.236796      -26.947000        0.000000  
    3         12.236798       26.947005       -0.000000  
    4         36.680182       -0.641207        0.000000  
 --------------------------------------------------------
 Analytic gradient from two-electron contribution:   CPU 2580.60 s  wall 1617.14 s

 Total ccman2 time:   CPU 3504.35 s  wall 2556.93 s


 --------------------------------------------------------------
             Orbital Energies (a.u.) and Symmetries
 --------------------------------------------------------------

 Alpha MOs, Restricted
 -- Occupied --                  
******* -180.90 -169.71 -169.70  -37.95  -33.14  -33.13  -24.32
  1 Ag    2 Ag    3 Ag    4 Ag    5 Ag    6 Ag    7 Ag    8 Ag                 
-24.323 -24.317 -15.721  -7.267  -5.502  -5.487-169.704 -33.134
  9 Ag   10 Ag   11 Ag   12 Ag   13 Ag   14 Ag    1 Bg    2 Bg                 
-24.323 -24.317  -5.487-169.704 -33.134 -24.323 -24.317  -5.487
  3 Bg    4 Bg    5 Bg    1 Au    2 Au    3 Au    4 Au    5 Au                 
******* -180.90 -169.71 -169.70  -37.95  -33.14  -33.13  -24.32
  1 Bu    2 Bu    3 Bu    4 Bu    5 Bu    6 Bu    7 Bu    8 Bu                 
-24.323 -24.317 -15.718  -7.267  -5.502  -5.487  -2.425  -2.419
  9 Bu   10 Bu   11 Bu   12 Bu   13 Bu   14 Bu   15 Ag   16 Ag                 
 -2.402  -1.503  -0.832  -0.665  -0.397  -0.302  -2.419  -2.402
 17 Ag   18 Ag   19 Ag   20 Ag   21 Ag   22 Ag    6 Bg    7 Bg                 
 -0.398  -2.419  -2.402  -0.641  -0.397  -2.425  -2.419  -2.402
  8 Bg    6 Au    7 Au    8 Au    9 Au   15 Bu   16 Bu   17 Bu                 
 -0.843  -0.801  -0.640  -0.397
 18 Bu   19 Bu   20 Bu   21 Bu                                                 
 -- Virtual --                   
  0.103   0.165   0.212   0.250   0.316   0.346   0.440   0.573
 23 Ag   24 Ag   25 Ag   26 Ag   27 Ag   28 Ag   29 Ag   30 Ag                 
  0.622   0.653   0.837   1.096   1.135   1.519   1.566   1.966
 31 Ag   32 Ag   33 Ag   34 Ag   35 Ag   36 Ag   37 Ag   38 Ag                 
  2.804   3.200   4.359   4.467   4.480   4.546   4.620   4.682
 39 Ag   40 Ag   41 Ag   42 Ag   43 Ag   44 Ag   45 Ag   46 Ag                 
  6.506   6.522  28.734  29.502  29.519  29.857  29.863  29.879
 47 Ag   48 Ag   49 Ag   50 Ag   51 Ag   52 Ag   53 Ag   54 Ag                 
 36.436 130.562 130.578 154.1481912.060   0.105   0.257   0.311
 55 Ag   56 Ag   57 Ag   58 Ag   59 Ag    9 Bg   10 Bg   11 Bg                 
  0.564   0.584   1.019   1.508   1.937   3.185   4.382   4.460
 12 Bg   13 Bg   14 Bg   15 Bg   16 Bg   17 Bg   18 Bg   19 Bg                 
  4.468   6.496  29.494  29.850  29.857 130.556   0.159   0.331
 20 Bg   21 Bg   22 Bg   23 Bg   24 Bg   25 Bg   10 Au   11 Au                 
  0.568   0.582   0.896   1.518   1.972   2.460   4.111   4.457
 12 Au   13 Au   14 Au   15 Au   16 Au   17 Au   18 Au   19 Au                 
  4.464   6.504  29.500  29.851  29.856 130.561  -0.197   0.145
 20 Au   21 Au   22 Au   23 Au   24 Au   25 Au   22 Bu   23 Bu                 
  0.200   0.277   0.331   0.359   0.485   0.567   0.590   0.683
 24 Bu   25 Bu   26 Bu   27 Bu   28 Bu   29 Bu   30 Bu   31 Bu                 
  0.692   0.960   1.164   1.414   1.524   1.569   1.976   2.477
 32 Bu   33 Bu   34 Bu   35 Bu   36 Bu   37 Bu   38 Bu   39 Bu                 
  3.517   4.122   4.462   4.470   4.495   4.709   4.996   6.507
 40 Bu   41 Bu   42 Bu   43 Bu   44 Bu   45 Bu   46 Bu   47 Bu                 
  6.511  28.800  29.503  29.508  29.853  29.859  29.880  37.614
 48 Bu   49 Bu   50 Bu   51 Bu   52 Bu   53 Bu   54 Bu   55 Bu                 
130.563 130.570 154.2061912.121
 56 Bu   57 Bu   58 Bu   59 Bu                                                 

 Beta MOs, Restricted
 -- Occupied --                  
******* -180.90 -169.71 -169.70  -37.95  -33.14  -33.13  -24.32
  1 Ag    2 Ag    3 Ag    4 Ag    5 Ag    6 Ag    7 Ag    8 Ag                 
-24.323 -24.317 -15.721  -7.267  -5.502  -5.487-169.704 -33.134
  9 Ag   10 Ag   11 Ag   12 Ag   13 Ag   14 Ag    1 Bg    2 Bg                 
-24.323 -24.317  -5.487-169.704 -33.134 -24.323 -24.317  -5.487
  3 Bg    4 Bg    5 Bg    1 Au    2 Au    3 Au    4 Au    5 Au                 
******* -180.90 -169.71 -169.70  -37.95  -33.14  -33.13  -24.32
  1 Bu    2 Bu    3 Bu    4 Bu    5 Bu    6 Bu    7 Bu    8 Bu                 
-24.323 -24.317 -15.718  -7.267  -5.502  -5.487  -2.425  -2.419
  9 Bu   10 Bu   11 Bu   12 Bu   13 Bu   14 Bu   15 Ag   16 Ag                 
 -2.402  -1.503  -0.832  -0.665  -0.397  -0.302  -2.419  -2.402
 17 Ag   18 Ag   19 Ag   20 Ag   21 Ag   22 Ag    6 Bg    7 Bg                 
 -0.398  -2.419  -2.402  -0.641  -0.397  -2.425  -2.419  -2.402
  8 Bg    6 Au    7 Au    8 Au    9 Au   15 Bu   16 Bu   17 Bu                 
 -0.843  -0.801  -0.640  -0.397
 18 Bu   19 Bu   20 Bu   21 Bu                                                 
 -- Virtual --                   
  0.103   0.165   0.212   0.250   0.316   0.346   0.440   0.573
 23 Ag   24 Ag   25 Ag   26 Ag   27 Ag   28 Ag   29 Ag   30 Ag                 
  0.622   0.653   0.837   1.096   1.135   1.519   1.566   1.966
 31 Ag   32 Ag   33 Ag   34 Ag   35 Ag   36 Ag   37 Ag   38 Ag                 
  2.804   3.200   4.359   4.467   4.480   4.546   4.620   4.682
 39 Ag   40 Ag   41 Ag   42 Ag   43 Ag   44 Ag   45 Ag   46 Ag                 
  6.506   6.522  28.734  29.502  29.519  29.857  29.863  29.879
 47 Ag   48 Ag   49 Ag   50 Ag   51 Ag   52 Ag   53 Ag   54 Ag                 
 36.436 130.562 130.578 154.1481912.060   0.105   0.257   0.311
 55 Ag   56 Ag   57 Ag   58 Ag   59 Ag    9 Bg   10 Bg   11 Bg                 
  0.564   0.584   1.019   1.508   1.937   3.185   4.382   4.460
 12 Bg   13 Bg   14 Bg   15 Bg   16 Bg   17 Bg   18 Bg   19 Bg                 
  4.468   6.496  29.494  29.850  29.857 130.556   0.159   0.331
 20 Bg   21 Bg   22 Bg   23 Bg   24 Bg   25 Bg   10 Au   11 Au                 
  0.568   0.582   0.896   1.518   1.972   2.460   4.111   4.457
 12 Au   13 Au   14 Au   15 Au   16 Au   17 Au   18 Au   19 Au                 
  4.464   6.504  29.500  29.851  29.856 130.561  -0.197   0.145
 20 Au   21 Au   22 Au   23 Au   24 Au   25 Au   22 Bu   23 Bu                 
  0.200   0.277   0.331   0.359   0.485   0.567   0.590   0.683
 24 Bu   25 Bu   26 Bu   27 Bu   28 Bu   29 Bu   30 Bu   31 Bu                 
  0.692   0.960   1.164   1.414   1.524   1.569   1.976   2.477
 32 Bu   33 Bu   34 Bu   35 Bu   36 Bu   37 Bu   38 Bu   39 Bu                 
  3.517   4.122   4.462   4.470   4.495   4.709   4.996   6.507
 40 Bu   41 Bu   42 Bu   43 Bu   44 Bu   45 Bu   46 Bu   47 Bu                 
  6.511  28.800  29.503  29.508  29.853  29.859  29.880  37.614
 48 Bu   49 Bu   50 Bu   51 Bu   52 Bu   53 Bu   54 Bu   55 Bu                 
130.563 130.570 154.2061912.121
 56 Bu   57 Bu   58 Bu   59 Bu                                                 
 --------------------------------------------------------------

          Ground-State Mulliken Net Atomic Charges

     Atom                 Charge (a.u.)
  ----------------------------------------
      1 I                    -0.011337
      2 N                     0.011338
      3 N                     0.011337
      4 I                    -0.011337
  ----------------------------------------
  Sum of atomic charges =     0.000000

 -----------------------------------------------------------------
                    Cartesian Multipole Moments
 -----------------------------------------------------------------
    Charge (ESU x 10^10)
                 0.0000
    Dipole Moment (Debye)
         X      -0.0000      Y       0.0000      Z      -0.0000
       Tot       0.0000
    Quadrupole Moments (Debye-Ang)
        XX     -64.1381     XY      -1.9690     YY     -70.5837
        XZ       0.0000     YZ      -0.0000     ZZ     -69.7565
    Octopole Moments (Debye-Ang^2)
       XXX      -0.0001    XXY       0.0001    XYY      -0.0000
       YYY       0.0000    XXZ      -0.0000    XYZ       0.0000
       YYZ      -0.0000    XZZ      -0.0000    YZZ      -0.0000
       ZZZ      -0.0000
    Hexadecapole Moments (Debye-Ang^3)
      XXXX   -3440.7518   XXXY     -50.7665   XXYY    -665.1136
      XYYY      -4.0432   YYYY    -111.4962   XXXZ       0.0000
      XXYZ      -0.0000   XYYZ       0.0000   YYYZ      -0.0000
      XXZZ    -666.1243   XYZZ      -1.1082   YYZZ     -34.4996
      XZZZ       0.0000   YZZZ      -0.0000   ZZZZ     -96.6573
 -----------------------------------------------------------------
 DrvMan completing analytic gradient of the correlated energy
 Correlated dipole moment
            1
    1  -0.0000021
    2   0.0000002
    3  -0.0000000
 Energy read as -13943.262868847
 Full Analytical Gradient: (in a.u., or Hartree/Bohr)
             1             2             3             4
    1   -0.00891949    0.00947220   -0.00947235    0.00891964
    2    0.00090736    0.00461156   -0.00461168   -0.00090724
    3    0.00000000   -0.00000000    0.00000000   -0.00000000
 Gradient time:  CPU 0.29 s  wall 2.33 s
 Geometry Optimization Parameters
   NAtoms,    NIC,     NZ,  NCons,   NDum,   NFix, NCnnct, MaxDiis
        4      14       4       0       0       0       0       0

 Cartesian Hessian Update
 Hessian Updated using BFGS Update


** GEOMETRY OPTIMIZATION IN DELOCALIZED INTERNAL COORDINATES **
   Searching for a Minimum

   Optimization Cycle:   7

                       Coordinates (Angstroms)
     ATOM                X               Y               Z
      1  I         3.2686803380   -0.0056637425    0.0000000000
      2  N         0.3093093933    0.4584042732    0.0000000000
      3  N        -0.3093093933   -0.4584042732    0.0000000000
      4  I        -3.2686803380    0.0056637425    0.0000000000
   Point Group: c2h   Number of degrees of freedom:     3


   Energy is -13943.262868847

 Hessian Updated using BFGS Update

  3 Hessian modes will be used to form the next step
  Hessian Eigenvalues:
     0.012261    0.259468    2.013303

 Minimum Search - Taking Simple RFO Step
 Searching for Lamda that Minimizes Along All modes
 Value Taken    Lamda =  -0.00822762
 Calculated Step too Large.  Step scaled by  0.474993
 Step Taken.  Stepsize is  0.300000

                             Maximum     Tolerance    Cnvgd?
         Gradient           0.011080      0.000300      NO
         Displacement       0.237966      0.001200      NO
         Energy change     -0.004595      0.000001      NO


 New Cartesian Coordinates Obtained by Inverse Iteration

 Displacement from previous Coordinates is:  0.310898
 ----------------------------------------------------------------
             Standard Nuclear Orientation (Angstroms)
    I     Atom           X                Y                Z
 ----------------------------------------------------------------
    1      I       3.3849173695    -0.0051570340     0.0000000000
    2      N       0.3115913141     0.4542953779     0.0000000000
    3      N      -0.3115913141    -0.4542953779     0.0000000000
    4      I      -3.3849173695     0.0051570340     0.0000000000
 ----------------------------------------------------------------
 Molecular Point Group                 C2h   NOp =  4
 Largest Abelian Subgroup              C2h   NOp =  4
 Nuclear Repulsion Energy =   474.9077270894 hartrees
 There are       60 alpha and       60 beta electrons
 Applying Cartesian multipole field
    Component          Value
    ---------          -----
     (2,0,0)        1.00000E-11
     (0,2,0)        2.00000E-11
     (0,0,2)       -3.00000E-11
 Nucleus-field energy     =     0.0000000436 hartrees
 Requested basis set is 6-311++G(d,p)
 There are 60 shells and 168 basis functions
 A cutoff of  1.0D-14 yielded   1215 shell pairs
 There are     10145 function pairs (     11557 Cartesian)
 Smallest overlap matrix eigenvalue = 1.75E-04
 Guess MOs from SCF MO coefficient file

 -----------------------------------------------------------------------
  General SCF calculation program by
  Eric Jon Sundstrom, Paul Horn, Yuezhi Mao, Dmitri Zuev, Alec White,
  David Stuck, Shaama M.S., Shane Yost, Joonho Lee, David Small,
  Daniel Levine, Susi Lehtola, Hugh Burton, Evgeny Epifanovsky
 -----------------------------------------------------------------------
 Hartree-Fock
 using 4 threads for integral computing
 -------------------------------------------------------
 OpenMP Integral computing Module                
 Release: version 2.0, May 2017, Q-Chem Inc. Pleasanton 
 -------------------------------------------------------
 A restricted SCF calculation will be
 performed using DIIS
 SCF converges when DIIS error is below 1.0e-08
 ---------------------------------------
  Cycle       Energy         DIIS error
 ---------------------------------------
    1  -13942.4352260659      2.94e-04  
    2  -13942.4358275093      8.14e-05  
    3  -13942.4359410237      3.53e-05  
    4  -13942.4359643256      1.53e-05  
    5  -13942.4359673913      5.02e-06  
    6  -13942.4359676658      1.71e-06  
    7  -13942.4359676952      5.94e-07  
    8  -13942.4359676952      8.41e-07  
    9  -13942.4359676995      1.26e-07  
   10  -13942.4359676998      4.30e-08  
   11  -13942.4359676999      3.67e-08  
   12  -13942.4359677000      3.16e-08  
   13  -13942.4359677003      2.26e-08  
   14  -13942.4359677005      5.74e-09  Convergence criterion met
 ---------------------------------------
 SCF time:   CPU 16.33s  wall 9.00s 
 SCF   energy in the final basis set =   -13942.4359677005
 Total energy in the final basis set =   -13942.4359677005


 ------------------------------------------------------------------------------

   CCMAN2: suite of methods based on coupled cluster
           and equation of motion theories.

   Components:
   * libvmm-1.3-trunk
     by Evgeny Epifanovsky, Ilya Kaliman.
   * libtensor-2.5-trunk
     by Evgeny Epifanovsky, Michael Wormit, Dmitry Zuev, Sam Manzer, 
        Ilya Kaliman.
   * libcc-2.5-trunk
     by Evgeny Epifanovsky, Arik Landau, Tomasz Kus, Kirill Khistyaev, 
        Dmitry Zuev, Prashant Manohar, Xintian Feng, Anna Krylov, 
        Matthew Goldey, Alec White, Thomas Jagau, Kaushik Nanda, 
        Anastasia Gunina, Alexander Kunitsa, Joonho Lee.

   CCMAN original authors:
   Anna I. Krylov, C. David Sherrill, Steven R. Gwaltney,
   Edward F. C. Byrd (2000)
   Sergey V. Levchenko, Lyudmila V. Slipchenko, Tao Wang,
   Ana-Maria C. Cristian (2003)
   Piotr A. Pieniazek, C. Melania Oana, Evgeny Epifanovsky (2007)
   Prashant Manohar (2009)

 ------------------------------------------------------------------------------


 Allocating and initializing 3808MB of RAM...
 Calculation will run on 4 cores.


 Alpha MOs, Restricted
 -- Occupied --                  
*******-1177.19 -180.90 -180.90 -169.71 -169.71 -169.70 -169.70
  1 Bu    1 Ag    2 Bu    2 Ag    3 Ag    3 Bu    1 Bg    1 Au                 
-169.70 -169.70  -37.95  -37.95  -33.14  -33.14  -33.14  -33.14
  4 Bu    4 Ag    5 Ag    5 Bu    6 Bu    6 Ag    2 Au    2 Bg                 
-33.135 -33.135 -24.325 -24.325 -24.323 -24.323 -24.323 -24.323
  7 Ag    7 Bu    8 Ag    8 Bu    3 Au    3 Bg    9 Ag    9 Bu                 
-24.318 -24.318 -24.318 -24.318 -15.716 -15.713  -7.268  -7.268
  4 Bg    4 Au   10 Bu   10 Ag   11 Ag   11 Bu   12 Bu   12 Ag                 
 -5.503  -5.503  -5.488  -5.488  -5.488  -5.488  -2.425  -2.425
 13 Ag   13 Bu    5 Au    5 Bg   14 Bu   14 Ag   15 Ag   15 Bu                 
 -2.420  -2.420  -2.420  -2.420  -2.403  -2.403  -2.403  -2.403
  6 Au    6 Bg   16 Bu   16 Ag    7 Au    7 Bg   17 Ag   17 Bu                 
 -1.502  -0.838  -0.831  -0.800  -0.662  -0.639  -0.639  -0.398
 18 Ag   18 Bu   19 Ag   19 Bu   20 Ag    8 Au   20 Bu    8 Bg                 
 -0.397  -0.397  -0.397  -0.299
 21 Ag    9 Au   21 Bu   22 Ag                                                 
 -- Virtual --                   
 -0.204   0.108   0.109   0.145   0.159   0.165   0.200   0.211
 22 Bu   23 Ag    9 Bg   23 Bu   10 Au   24 Ag   24 Bu   25 Ag                 
  0.251   0.259   0.279   0.311   0.318   0.330   0.330   0.350
 26 Ag   10 Bg   25 Bu   11 Bg   27 Ag   11 Au   26 Bu   28 Ag                 
  0.359   0.438   0.483   0.564   0.567   0.569   0.571   0.579
 27 Bu   29 Ag   28 Bu   12 Bg   12 Au   29 Bu   30 Ag   13 Au                 
  0.583   0.586   0.609   0.645   0.680   0.691   0.840   0.898
 13 Bg   30 Bu   31 Ag   32 Ag   31 Bu   32 Bu   33 Ag   14 Au                 
  0.945   1.022   1.087   1.132   1.167   1.423   1.506   1.517
 33 Bu   14 Bg   34 Ag   35 Ag   34 Bu   35 Bu   15 Bg   15 Au                 
  1.518   1.523   1.557   1.561   1.939   1.958   1.979   1.981
 36 Ag   36 Bu   37 Bu   37 Ag   16 Bg   38 Ag   16 Au   38 Bu                 
  2.466   2.477   2.810   3.194   3.207   3.529   4.116   4.125
 17 Au   39 Bu   39 Ag   17 Bg   40 Ag   40 Bu   18 Au   41 Bu                 
  4.357   4.390   4.454   4.456   4.459   4.464   4.466   4.466
 41 Ag   18 Bg   19 Au   19 Bg   42 Bu   20 Au   42 Ag   43 Bu                 
  4.467   4.474   4.483   4.534   4.616   4.685   4.688   4.979
 20 Bg   43 Ag   44 Bu   44 Ag   45 Ag   45 Bu   46 Ag   46 Bu                 
  6.495   6.502   6.505   6.505   6.506   6.518  28.727  28.783
 21 Bg   21 Au   47 Ag   47 Bu   48 Bu   48 Ag   49 Ag   49 Bu                 
 29.493  29.499  29.501  29.501  29.505  29.514  29.849  29.849
 22 Bg   22 Au   50 Ag   50 Bu   51 Bu   51 Ag   23 Bg   23 Au                 
 29.851  29.855  29.856  29.856  29.858  29.860  29.873  29.873
 52 Bu   24 Au   52 Ag   24 Bg   53 Bu   53 Ag   54 Ag   54 Bu                 
 36.438  37.646 130.555 130.560 130.561 130.561 130.567 130.575
 55 Ag   55 Bu   25 Bg   25 Au   56 Ag   56 Bu   57 Bu   57 Ag                 
154.141 154.1911912.0541912.105
 58 Ag   58 Bu   59 Ag   59 Bu                                                 

 Beta MOs, Restricted
 -- Occupied --                  
*******-1177.19 -180.90 -180.90 -169.71 -169.71 -169.70 -169.70
  1 Bu    1 Ag    2 Bu    2 Ag    3 Ag    3 Bu    1 Bg    1 Au                 
-169.70 -169.70  -37.95  -37.95  -33.14  -33.14  -33.14  -33.14
  4 Bu    4 Ag    5 Ag    5 Bu    6 Bu    6 Ag    2 Au    2 Bg                 
-33.135 -33.135 -24.325 -24.325 -24.323 -24.323 -24.323 -24.323
  7 Ag    7 Bu    8 Ag    8 Bu    3 Au    3 Bg    9 Ag    9 Bu                 
-24.318 -24.318 -24.318 -24.318 -15.716 -15.713  -7.268  -7.268
  4 Bg    4 Au   10 Bu   10 Ag   11 Ag   11 Bu   12 Bu   12 Ag                 
 -5.503  -5.503  -5.488  -5.488  -5.488  -5.488  -2.425  -2.425
 13 Ag   13 Bu    5 Au    5 Bg   14 Bu   14 Ag   15 Ag   15 Bu                 
 -2.420  -2.420  -2.420  -2.420  -2.403  -2.403  -2.403  -2.403
  6 Au    6 Bg   16 Bu   16 Ag    7 Au    7 Bg   17 Ag   17 Bu                 
 -1.502  -0.838  -0.831  -0.800  -0.662  -0.639  -0.639  -0.398
 18 Ag   18 Bu   19 Ag   19 Bu   20 Ag    8 Au   20 Bu    8 Bg                 
 -0.397  -0.397  -0.397  -0.299
 21 Ag    9 Au   21 Bu   22 Ag                                                 
 -- Virtual --                   
 -0.204   0.108   0.109   0.145   0.159   0.165   0.200   0.211
 22 Bu   23 Ag    9 Bg   23 Bu   10 Au   24 Ag   24 Bu   25 Ag                 
  0.251   0.259   0.279   0.311   0.318   0.330   0.330   0.350
 26 Ag   10 Bg   25 Bu   11 Bg   27 Ag   11 Au   26 Bu   28 Ag                 
  0.359   0.438   0.483   0.564   0.567   0.569   0.571   0.579
 27 Bu   29 Ag   28 Bu   12 Bg   12 Au   29 Bu   30 Ag   13 Au                 
  0.583   0.586   0.609   0.645   0.680   0.691   0.840   0.898
 13 Bg   30 Bu   31 Ag   32 Ag   31 Bu   32 Bu   33 Ag   14 Au                 
  0.945   1.022   1.087   1.132   1.167   1.423   1.506   1.517
 33 Bu   14 Bg   34 Ag   35 Ag   34 Bu   35 Bu   15 Bg   15 Au                 
  1.518   1.523   1.557   1.561   1.939   1.958   1.979   1.981
 36 Ag   36 Bu   37 Bu   37 Ag   16 Bg   38 Ag   16 Au   38 Bu                 
  2.466   2.477   2.810   3.194   3.207   3.529   4.116   4.125
 17 Au   39 Bu   39 Ag   17 Bg   40 Ag   40 Bu   18 Au   41 Bu                 
  4.357   4.390   4.454   4.456   4.459   4.464   4.466   4.466
 41 Ag   18 Bg   19 Au   19 Bg   42 Bu   20 Au   42 Ag   43 Bu                 
  4.467   4.474   4.483   4.534   4.616   4.685   4.688   4.979
 20 Bg   43 Ag   44 Bu   44 Ag   45 Ag   45 Bu   46 Ag   46 Bu                 
  6.495   6.502   6.505   6.505   6.506   6.518  28.727  28.783
 21 Bg   21 Au   47 Ag   47 Bu   48 Bu   48 Ag   49 Ag   49 Bu                 
 29.493  29.499  29.501  29.501  29.505  29.514  29.849  29.849
 22 Bg   22 Au   50 Ag   50 Bu   51 Bu   51 Ag   23 Bg   23 Au                 
 29.851  29.855  29.856  29.856  29.858  29.860  29.873  29.873
 52 Bu   24 Au   52 Ag   24 Bg   53 Bu   53 Ag   54 Ag   54 Bu                 
 36.438  37.646 130.555 130.560 130.561 130.561 130.567 130.575
 55 Ag   55 Bu   25 Bg   25 Au   56 Ag   56 Bu   57 Bu   57 Ag                 
154.141 154.1911912.0541912.105
 58 Ag   58 Bu   59 Ag   59 Bu                                                 

 Occupation and symmetry of molecular orbitals

 Point group: C2h (4 irreducible representations).

                           Ag   Bg   Au   Bu    All 
 ----------------------------------------------------
 All molecular orbitals:
  - Alpha                  59   25   25   59    168 
  - Beta                   59   25   25   59    168 
 ----------------------------------------------------
 Alpha orbitals:
  - Frozen occupied        14   5    5    14    38  
  - Active occupied        8    3    4    7     22  
  - Active virtual         37   17   16   38    108 
  - Frozen virtual         0    0    0    0     0   
 ----------------------------------------------------
 Beta orbitals:
  - Frozen occupied        14   5    5    14    38  
  - Active occupied        8    3    4    7     22  
  - Active virtual         37   17   16   38    108 
  - Frozen virtual         0    0    0    0     0   
 ----------------------------------------------------

 Import integrals:   CPU 0.00 s  wall 0.00 s

 Import integrals:   CPU 140.96 s  wall 111.91 s

 MP2 amplitudes:   CPU 1.17 s  wall 1.68 s

Running a double precision version
           CCSD T amplitudes will be solved using DIIS.

           Start     Size      MaxIter   EConv     TConv     
           3         7         100       1.00e-07  1.00e-05  
 ------------------------------------------------------------------------------
           Energy (a.u.)   Ediff      Tdiff       Comment
 ------------------------------------------------------------------------------
         -1.3943294e+04                           
     1   -1.3943184e+04   1.09e-01   9.38e-01     
     2   -1.3943307e+04   1.22e-01   2.13e-01     
     3   -1.3943206e+04   1.01e-01   3.09e-02     
     4   -1.3943269e+04   6.31e-02   8.83e-01     Switched to DIIS steps.
     5   -1.3943268e+04   1.06e-03   8.46e-02     
     6   -1.3943265e+04   2.96e-03   5.74e-02     
     7   -1.3943266e+04   7.42e-04   2.42e-02     
     8   -1.3943266e+04   4.22e-04   2.18e-03     
     9   -1.3943266e+04   2.59e-05   1.65e-03     
    10   -1.3943266e+04   4.21e-05   1.76e-03     
    11   -1.3943266e+04   8.31e-05   4.05e-04     
    12   -1.3943266e+04   1.69e-05   2.19e-03     
    13   -1.3943266e+04   1.93e-05   4.31e-04     
    14   -1.3943266e+04   1.26e-05   3.30e-04     
    15   -1.3943266e+04   6.49e-07   1.05e-04     
    16   -1.3943266e+04   3.59e-06   5.94e-05     
    17   -1.3943266e+04   8.72e-08   4.62e-05     
    18   -1.3943266e+04   1.00e-06   2.49e-05     
    19   -1.3943266e+04   2.44e-07   1.11e-05     
    20   -1.3943266e+04   6.61e-07   6.41e-06     
    21   -1.3943266e+04   2.58e-07   3.70e-06     
    22   -1.3943266e+04   5.97e-08   1.34e-06     
 ------------------------------------------------------------------------------
         -1.3943266e+04                           CCSD T converged.

End of double precision
 SCF energy                 = -13942.43596770
 MP2 energy                 = -13943.29379873
 CCSD correlation energy     =     -0.83028709
 CCSD total energy           = -13943.26625479

 CCSD  T1^2 = 0.0330  T2^2 = 0.7604  Leading amplitudes:

 Amplitude    Orbitals with energies
 -0.0723       21 (Bu) A                 ->    22 (Bu) A                  
              -0.3971                         -0.2037                     
 -0.0723       21 (Bu) B                 ->    22 (Bu) B                  
              -0.3971                         -0.2037                     
 -0.0531       20 (Bu) A                 ->    22 (Bu) A                  
              -0.6389                         -0.2037                     
 -0.0531       20 (Bu) B                 ->    22 (Bu) B                  
              -0.6389                         -0.2037                     

 Amplitude    Orbitals with energies
 -0.7040       22 (Ag) A     22 (Ag) B   ->    22 (Bu) A     22 (Bu) B    
              -0.2993       -0.2993           -0.2037       -0.2037       
  0.7040       22 (Ag) A     22 (Ag) B   ->    22 (Bu) B     22 (Bu) A    
              -0.2993       -0.2993           -0.2037       -0.2037       
  0.7040       22 (Ag) B     22 (Ag) A   ->    22 (Bu) A     22 (Bu) B    
              -0.2993       -0.2993           -0.2037       -0.2037       
 -0.7040       22 (Ag) B     22 (Ag) A   ->    22 (Bu) B     22 (Bu) A    
              -0.2993       -0.2993           -0.2037       -0.2037       

 Computing CCSD intemediates for later calculations in double precision
 Finished.

Running a double precision version
           CCSD Lambda amplitudes will be solved using DIIS.
           Start     Size      MaxIter   EConv     LConv     
           3         7         100       1.00e-07  1.00e-05  
 ------------------------------------------------------------------------------
            Enorm      Ldiff       Comment
 ------------------------------------------------------------------------------
     1     9.48e-01   6.71e-01     
     2     9.12e-01   5.98e-01     
     3     1.01e+00   6.47e-01     
     4     1.77e-02   2.73e-01     Switched to DIIS steps.
     5     9.81e-03   9.02e-04     
     6     2.40e-03   1.01e-03     
     7     1.60e-03   1.23e-04     
     8     1.64e-03   4.95e-05     
     9     1.51e-03   1.35e-04     
    10     1.35e-03   6.40e-04     
    11     5.94e-04   2.06e-03     
    12     3.08e-04   9.86e-04     
    13     1.49e-04   4.53e-04     
    14     8.66e-05   8.53e-05     
    15     5.88e-05   3.82e-05     
    16     3.34e-05   1.96e-05     
    17     1.81e-05   1.17e-05     
    18     9.21e-06   2.55e-06     
    19     5.40e-06   5.04e-06     
    20     4.08e-06   1.68e-07     
    21     3.72e-06   1.14e-07     
    22     3.25e-06   1.25e-06     
    23     2.37e-06   2.83e-06     
    24     1.52e-06   3.24e-06     
    25     9.65e-07   2.28e-06     
    26     6.23e-07   1.11e-06     
    27     3.87e-07   3.75e-07     
    28     2.23e-07   3.95e-07     
    29     1.24e-07   8.70e-08     
    30     7.52e-08   1.20e-07     
 ------------------------------------------------------------------------------
                                   CCSD Lambda converged.

 Computing density matrices in double precision...
           Orbital response amplitudes will be solved using DIIS.
           Start     Size      MaxIter   EConv     LConv     
           3         7         100       1.00e-06  1.00e-06  
 ------------------------------------------------------------------------------
            Enorm      Ldiff       Comment
 ------------------------------------------------------------------------------
     1     1.07e-01   7.91e-05     
     2     3.44e-01   3.31e-01     
     3     1.59e+00   1.58e+00     
     4     8.12e-02   1.94e+00     Switched to DIIS steps.
     5     3.23e-02   2.18e-02     
     6     1.50e-02   1.58e-02     
     7     4.68e-03   1.28e-02     
     8     1.47e-03   4.17e-03     
     9     2.13e-04   1.68e-03     
    10     2.56e-05   2.41e-04     
    11     2.32e-06   3.35e-05     
    12     6.70e-07   1.26e-07     
 ------------------------------------------------------------------------------
                                   Orbital response converged.

 Computing density matrices... Done.
 CCSD calculation:   CPU 790.35 s  wall 829.96 s

Current path: /canmo/ccsd/grad/
/g1_bb_aa
/g1_bb_bb
/g1_o1o1
/g1_o1o2
/g1_o1v1
/g1_o2v1
/g1_v1v1
/g1p_bb_aa
/g1p_bb_bb
/g1s_bb_aa
/g1s_bb_bb
/g2_o1o1o1o1
/g2_o1o1o1v1
/g2_o1o1v1v1
/g2_o1v1o1v1
/g2_o1v1v1v1
/g2_v1v1v1v1
/w_bb_aa
/w_bb_bb
 Transferring MO TPDM to AO TPDM
 Transferring g2_o1o1o1o1
 Transferring g2_o1o1o1v1
 Transferring g2_o1o1v1v1
 Transferring g2_o1v1o1v1
 Transferring g2_o1v1v1v1
 Transferring g2_v1v1v1v1
 Adding separable TPDM
 Computing TPDM gradient
 --------------------------------------------------------
 2e gradient
  Atom          X               Y               Z
 --------------------------------------------------------
    1        -34.377398        0.579188        0.000000  
    2        -12.356902      -26.241176       -0.000000  
    3         12.356902       26.241176        0.000000  
    4         34.377398       -0.579187        0.000000  
 --------------------------------------------------------
 --------------------------------------------------------
 Final gradient
  Atom          X               Y               Z
 --------------------------------------------------------
    1        -34.377398        0.579188        0.000000  
    2        -12.356902      -26.241176       -0.000000  
    3         12.356902       26.241176        0.000000  
    4         34.377398       -0.579187        0.000000  
 --------------------------------------------------------
 Analytic gradient from two-electron contribution:   CPU 2534.94 s  wall 1187.88 s

 Total ccman2 time:   CPU 3475.31 s  wall 2154.89 s


 --------------------------------------------------------------
             Orbital Energies (a.u.) and Symmetries
 --------------------------------------------------------------

 Alpha MOs, Restricted
 -- Occupied --                  
******* -180.90 -169.71 -169.70  -37.95  -33.14  -33.14  -24.33
  1 Ag    2 Ag    3 Ag    4 Ag    5 Ag    6 Ag    7 Ag    8 Ag                 
-24.323 -24.318 -15.716  -7.268  -5.503  -5.488-169.704 -33.135
  9 Ag   10 Ag   11 Ag   12 Ag   13 Ag   14 Ag    1 Bg    2 Bg                 
-24.323 -24.318  -5.488-169.704 -33.135 -24.323 -24.318  -5.488
  3 Bg    4 Bg    5 Bg    1 Au    2 Au    3 Au    4 Au    5 Au                 
******* -180.90 -169.71 -169.70  -37.95  -33.14  -33.14  -24.33
  1 Bu    2 Bu    3 Bu    4 Bu    5 Bu    6 Bu    7 Bu    8 Bu                 
-24.323 -24.318 -15.713  -7.268  -5.503  -5.488  -2.425  -2.420
  9 Bu   10 Bu   11 Bu   12 Bu   13 Bu   14 Bu   15 Ag   16 Ag                 
 -2.403  -1.502  -0.831  -0.662  -0.397  -0.299  -2.420  -2.403
 17 Ag   18 Ag   19 Ag   20 Ag   21 Ag   22 Ag    6 Bg    7 Bg                 
 -0.398  -2.420  -2.403  -0.639  -0.397  -2.425  -2.420  -2.403
  8 Bg    6 Au    7 Au    8 Au    9 Au   15 Bu   16 Bu   17 Bu                 
 -0.838  -0.800  -0.639  -0.397
 18 Bu   19 Bu   20 Bu   21 Bu                                                 
 -- Virtual --                   
  0.108   0.165   0.211   0.251   0.318   0.350   0.438   0.571
 23 Ag   24 Ag   25 Ag   26 Ag   27 Ag   28 Ag   29 Ag   30 Ag                 
  0.609   0.645   0.840   1.087   1.132   1.518   1.561   1.958
 31 Ag   32 Ag   33 Ag   34 Ag   35 Ag   36 Ag   37 Ag   38 Ag                 
  2.810   3.207   4.357   4.466   4.474   4.534   4.616   4.688
 39 Ag   40 Ag   41 Ag   42 Ag   43 Ag   44 Ag   45 Ag   46 Ag                 
  6.505   6.518  28.727  29.501  29.514  29.856  29.860  29.873
 47 Ag   48 Ag   49 Ag   50 Ag   51 Ag   52 Ag   53 Ag   54 Ag                 
 36.438 130.561 130.575 154.1411912.054   0.109   0.259   0.311
 55 Ag   56 Ag   57 Ag   58 Ag   59 Ag    9 Bg   10 Bg   11 Bg                 
  0.564   0.583   1.022   1.506   1.939   3.194   4.390   4.456
 12 Bg   13 Bg   14 Bg   15 Bg   16 Bg   17 Bg   18 Bg   19 Bg                 
  4.467   6.495  29.493  29.849  29.856 130.555   0.159   0.330
 20 Bg   21 Bg   22 Bg   23 Bg   24 Bg   25 Bg   10 Au   11 Au                 
  0.567   0.579   0.898   1.517   1.979   2.466   4.116   4.454
 12 Au   13 Au   14 Au   15 Au   16 Au   17 Au   18 Au   19 Au                 
  4.464   6.502  29.499  29.849  29.855 130.560  -0.204   0.145
 20 Au   21 Au   22 Au   23 Au   24 Au   25 Au   22 Bu   23 Bu                 
  0.200   0.279   0.330   0.359   0.483   0.569   0.586   0.680
 24 Bu   25 Bu   26 Bu   27 Bu   28 Bu   29 Bu   30 Bu   31 Bu                 
  0.691   0.945   1.167   1.423   1.523   1.557   1.981   2.477
 32 Bu   33 Bu   34 Bu   35 Bu   36 Bu   37 Bu   38 Bu   39 Bu                 
  3.529   4.125   4.459   4.466   4.483   4.685   4.979   6.505
 40 Bu   41 Bu   42 Bu   43 Bu   44 Bu   45 Bu   46 Bu   47 Bu                 
  6.506  28.783  29.501  29.505  29.851  29.858  29.873  37.646
 48 Bu   49 Bu   50 Bu   51 Bu   52 Bu   53 Bu   54 Bu   55 Bu                 
130.561 130.567 154.1911912.105
 56 Bu   57 Bu   58 Bu   59 Bu                                                 

 Beta MOs, Restricted
 -- Occupied --                  
******* -180.90 -169.71 -169.70  -37.95  -33.14  -33.14  -24.33
  1 Ag    2 Ag    3 Ag    4 Ag    5 Ag    6 Ag    7 Ag    8 Ag                 
-24.323 -24.318 -15.716  -7.268  -5.503  -5.488-169.704 -33.135
  9 Ag   10 Ag   11 Ag   12 Ag   13 Ag   14 Ag    1 Bg    2 Bg                 
-24.323 -24.318  -5.488-169.704 -33.135 -24.323 -24.318  -5.488
  3 Bg    4 Bg    5 Bg    1 Au    2 Au    3 Au    4 Au    5 Au                 
******* -180.90 -169.71 -169.70  -37.95  -33.14  -33.14  -24.33
  1 Bu    2 Bu    3 Bu    4 Bu    5 Bu    6 Bu    7 Bu    8 Bu                 
-24.323 -24.318 -15.713  -7.268  -5.503  -5.488  -2.425  -2.420
  9 Bu   10 Bu   11 Bu   12 Bu   13 Bu   14 Bu   15 Ag   16 Ag                 
 -2.403  -1.502  -0.831  -0.662  -0.397  -0.299  -2.420  -2.403
 17 Ag   18 Ag   19 Ag   20 Ag   21 Ag   22 Ag    6 Bg    7 Bg                 
 -0.398  -2.420  -2.403  -0.639  -0.397  -2.425  -2.420  -2.403
  8 Bg    6 Au    7 Au    8 Au    9 Au   15 Bu   16 Bu   17 Bu                 
 -0.838  -0.800  -0.639  -0.397
 18 Bu   19 Bu   20 Bu   21 Bu                                                 
 -- Virtual --                   
  0.108   0.165   0.211   0.251   0.318   0.350   0.438   0.571
 23 Ag   24 Ag   25 Ag   26 Ag   27 Ag   28 Ag   29 Ag   30 Ag                 
  0.609   0.645   0.840   1.087   1.132   1.518   1.561   1.958
 31 Ag   32 Ag   33 Ag   34 Ag   35 Ag   36 Ag   37 Ag   38 Ag                 
  2.810   3.207   4.357   4.466   4.474   4.534   4.616   4.688
 39 Ag   40 Ag   41 Ag   42 Ag   43 Ag   44 Ag   45 Ag   46 Ag                 
  6.505   6.518  28.727  29.501  29.514  29.856  29.860  29.873
 47 Ag   48 Ag   49 Ag   50 Ag   51 Ag   52 Ag   53 Ag   54 Ag                 
 36.438 130.561 130.575 154.1411912.054   0.109   0.259   0.311
 55 Ag   56 Ag   57 Ag   58 Ag   59 Ag    9 Bg   10 Bg   11 Bg                 
  0.564   0.583   1.022   1.506   1.939   3.194   4.390   4.456
 12 Bg   13 Bg   14 Bg   15 Bg   16 Bg   17 Bg   18 Bg   19 Bg                 
  4.467   6.495  29.493  29.849  29.856 130.555   0.159   0.330
 20 Bg   21 Bg   22 Bg   23 Bg   24 Bg   25 Bg   10 Au   11 Au                 
  0.567   0.579   0.898   1.517   1.979   2.466   4.116   4.454
 12 Au   13 Au   14 Au   15 Au   16 Au   17 Au   18 Au   19 Au                 
  4.464   6.502  29.499  29.849  29.855 130.560  -0.204   0.145
 20 Au   21 Au   22 Au   23 Au   24 Au   25 Au   22 Bu   23 Bu                 
  0.200   0.279   0.330   0.359   0.483   0.569   0.586   0.680
 24 Bu   25 Bu   26 Bu   27 Bu   28 Bu   29 Bu   30 Bu   31 Bu                 
  0.691   0.945   1.167   1.423   1.523   1.557   1.981   2.477
 32 Bu   33 Bu   34 Bu   35 Bu   36 Bu   37 Bu   38 Bu   39 Bu                 
  3.529   4.125   4.459   4.466   4.483   4.685   4.979   6.505
 40 Bu   41 Bu   42 Bu   43 Bu   44 Bu   45 Bu   46 Bu   47 Bu                 
  6.506  28.783  29.501  29.505  29.851  29.858  29.873  37.646
 48 Bu   49 Bu   50 Bu   51 Bu   52 Bu   53 Bu   54 Bu   55 Bu                 
130.561 130.567 154.1911912.105
 56 Bu   57 Bu   58 Bu   59 Bu                                                 
 --------------------------------------------------------------

          Ground-State Mulliken Net Atomic Charges

     Atom                 Charge (a.u.)
  ----------------------------------------
      1 I                    -0.008529
      2 N                     0.008529
      3 N                     0.008529
      4 I                    -0.008529
  ----------------------------------------
  Sum of atomic charges =     0.000000

 -----------------------------------------------------------------
                    Cartesian Multipole Moments
 -----------------------------------------------------------------
    Charge (ESU x 10^10)
                 0.0000
    Dipole Moment (Debye)
         X       0.0000      Y      -0.0000      Z      -0.0000
       Tot       0.0000
    Quadrupole Moments (Debye-Ang)
        XX     -63.8933     XY      -2.2196     YY     -70.5318
        XZ      -0.0000     YZ       0.0000     ZZ     -69.7613
    Octopole Moments (Debye-Ang^2)
       XXX       0.0000    XXY      -0.0000    XYY       0.0000
       YYY      -0.0000    XXZ       0.0000    XYZ      -0.0000
       YYZ       0.0000    XZZ       0.0000    YZZ       0.0000
       ZZZ      -0.0000
    Hexadecapole Moments (Debye-Ang^3)
      XXXX   -3679.5644   XXXY     -61.2953   XXYY    -710.0240
      XYYY      -4.6705   YYYY    -111.1199   XXXZ      -0.0000
      XXYZ       0.0000   XYYZ      -0.0000   YYYZ       0.0000
      XXZZ    -711.9657   XYZZ      -1.3111   YYZZ     -34.4475
      XZZZ      -0.0000   YZZZ       0.0000   ZZZZ     -96.6742
 -----------------------------------------------------------------
 DrvMan completing analytic gradient of the correlated energy
 Correlated dipole moment
            1
    1   0.0000003
    2  -0.0000000
    3  -0.0000000
 Energy read as -13943.266254791
 Full Analytical Gradient: (in a.u., or Hartree/Bohr)
             1             2             3             4
    1   -0.00672488    0.00186313   -0.00186312    0.00672488
    2    0.00057958   -0.00347063    0.00347064   -0.00057959
    3    0.00000000   -0.00000000    0.00000000   -0.00000000
 Gradient time:  CPU 0.27 s  wall 3.87 s
 Geometry Optimization Parameters
   NAtoms,    NIC,     NZ,  NCons,   NDum,   NFix, NCnnct, MaxDiis
        4      14       4       0       0       0       0       0

 Cartesian Hessian Update
 Hessian Updated using BFGS Update


** GEOMETRY OPTIMIZATION IN DELOCALIZED INTERNAL COORDINATES **
   Searching for a Minimum

   Optimization Cycle:   8

                       Coordinates (Angstroms)
     ATOM                X               Y               Z
      1  I         3.3849173695   -0.0051570340    0.0000000000
      2  N         0.3115913141    0.4542953779    0.0000000000
      3  N        -0.3115913141   -0.4542953779    0.0000000000
      4  I        -3.3849173695    0.0051570340    0.0000000000
   Point Group: c2h   Number of degrees of freedom:     3


   Energy is -13943.266254791

 Hessian Updated using BFGS Update

  3 Hessian modes will be used to form the next step
  Hessian Eigenvalues:
     0.010842    0.257937    2.105452

 Minimum Search - Taking Simple RFO Step
 Searching for Lamda that Minimizes Along All modes
 Value Taken    Lamda =  -0.00568911
 Calculated Step too Large.  Step scaled by  0.513090
 Step Taken.  Stepsize is  0.300000

                             Maximum     Tolerance    Cnvgd?
         Gradient           0.009419      0.000300      NO
         Displacement       0.234522      0.001200      NO
         Energy change     -0.003386      0.000001      NO


 New Cartesian Coordinates Obtained by Inverse Iteration

 Displacement from previous Coordinates is:  0.314996
 ----------------------------------------------------------------
             Standard Nuclear Orientation (Angstroms)
    I     Atom           X                Y                Z
 ----------------------------------------------------------------
    1      I       3.5026629385    -0.0044793768     0.0000000000
    2      N       0.3156139509     0.4508438287     0.0000000000
    3      N      -0.3156139509    -0.4508438287     0.0000000000
    4      I      -3.5026629385     0.0044793768     0.0000000000
 ----------------------------------------------------------------
 Molecular Point Group                 C2h   NOp =  4
 Largest Abelian Subgroup              C2h   NOp =  4
 Nuclear Repulsion Energy =   459.8494304404 hartrees
 There are       60 alpha and       60 beta electrons
 Applying Cartesian multipole field
    Component          Value
    ---------          -----
     (2,0,0)        1.00000E-11
     (0,2,0)        2.00000E-11
     (0,0,2)       -3.00000E-11
 Nucleus-field energy     =     0.0000000467 hartrees
 Requested basis set is 6-311++G(d,p)
 There are 60 shells and 168 basis functions
 A cutoff of  1.0D-14 yielded   1189 shell pairs
 There are      9953 function pairs (     11347 Cartesian)
 Smallest overlap matrix eigenvalue = 1.76E-04
 Guess MOs from SCF MO coefficient file

 -----------------------------------------------------------------------
  General SCF calculation program by
  Eric Jon Sundstrom, Paul Horn, Yuezhi Mao, Dmitri Zuev, Alec White,
  David Stuck, Shaama M.S., Shane Yost, Joonho Lee, David Small,
  Daniel Levine, Susi Lehtola, Hugh Burton, Evgeny Epifanovsky
 -----------------------------------------------------------------------
 Hartree-Fock
 using 4 threads for integral computing
 -------------------------------------------------------
 OpenMP Integral computing Module                
 Release: version 2.0, May 2017, Q-Chem Inc. Pleasanton 
 -------------------------------------------------------
 A restricted SCF calculation will be
 performed using DIIS
 SCF converges when DIIS error is below 1.0e-08
 ---------------------------------------
  Cycle       Energy         DIIS error
 ---------------------------------------
    1  -13942.4339038856      2.63e-04  
    2  -13942.4343444211      6.94e-05  
    3  -13942.4344229422      2.86e-05  
    4  -13942.4344373854      1.24e-05  
    5  -13942.4344389225      4.38e-06  
    6  -13942.4344391377      1.16e-06  
    7  -13942.4344391553      4.09e-07  
    8  -13942.4344391595      2.48e-07  
    9  -13942.4344391605      2.80e-07  
   10  -13942.4344391622      1.51e-07  
   11  -13942.4344391649      1.36e-07  
   12  -13942.4344391746      5.81e-08  
   13  -13942.4344391764      1.37e-08  
   14  -13942.4344391764      5.31e-09  Convergence criterion met
 ---------------------------------------
 SCF time:   CPU 15.69s  wall 18.00s 
 SCF   energy in the final basis set =   -13942.4344391764
 Total energy in the final basis set =   -13942.4344391764


 ------------------------------------------------------------------------------

   CCMAN2: suite of methods based on coupled cluster
           and equation of motion theories.

   Components:
   * libvmm-1.3-trunk
     by Evgeny Epifanovsky, Ilya Kaliman.
   * libtensor-2.5-trunk
     by Evgeny Epifanovsky, Michael Wormit, Dmitry Zuev, Sam Manzer, 
        Ilya Kaliman.
   * libcc-2.5-trunk
     by Evgeny Epifanovsky, Arik Landau, Tomasz Kus, Kirill Khistyaev, 
        Dmitry Zuev, Prashant Manohar, Xintian Feng, Anna Krylov, 
        Matthew Goldey, Alec White, Thomas Jagau, Kaushik Nanda, 
        Anastasia Gunina, Alexander Kunitsa, Joonho Lee.

   CCMAN original authors:
   Anna I. Krylov, C. David Sherrill, Steven R. Gwaltney,
   Edward F. C. Byrd (2000)
   Sergey V. Levchenko, Lyudmila V. Slipchenko, Tao Wang,
   Ana-Maria C. Cristian (2003)
   Piotr A. Pieniazek, C. Melania Oana, Evgeny Epifanovsky (2007)
   Prashant Manohar (2009)

 ------------------------------------------------------------------------------


 Allocating and initializing 3808MB of RAM...
 Calculation will run on 4 cores.


 Alpha MOs, Restricted
 -- Occupied --                  
*******-1177.19 -180.90 -180.90 -169.71 -169.71 -169.70 -169.70
  1 Bu    1 Ag    2 Bu    2 Ag    3 Ag    3 Bu    1 Bg    1 Au                 
-169.70 -169.70  -37.95  -37.95  -33.14  -33.14  -33.14  -33.14
  4 Bu    4 Ag    5 Ag    5 Bu    6 Bu    6 Ag    2 Au    2 Bg                 
-33.135 -33.135 -24.326 -24.326 -24.324 -24.324 -24.324 -24.324
  7 Ag    7 Bu    8 Ag    8 Bu    3 Au    3 Bg    9 Ag    9 Bu                 
-24.318 -24.318 -24.318 -24.318 -15.712 -15.709  -7.268  -7.268
  4 Bg    4 Au   10 Bu   10 Ag   11 Ag   11 Bu   12 Bu   12 Ag                 
 -5.503  -5.503  -5.488  -5.488  -5.488  -5.488  -2.426  -2.426
 13 Ag   13 Bu    5 Au    5 Bg   14 Bu   14 Ag   15 Ag   15 Bu                 
 -2.420  -2.420  -2.420  -2.420  -2.403  -2.403  -2.403  -2.403
  6 Au    6 Bg   16 Bu   16 Ag    7 Au    7 Bg   17 Ag   17 Bu                 
 -1.499  -0.835  -0.831  -0.799  -0.658  -0.636  -0.636  -0.398
 18 Ag   18 Bu   19 Ag   19 Bu   20 Ag   20 Bu    8 Au    8 Bg                 
 -0.398  -0.397  -0.397  -0.297
 21 Ag    9 Au   21 Bu   22 Ag                                                 
 -- Virtual --                   
 -0.209   0.111   0.112   0.144   0.158   0.163   0.199   0.209
 22 Bu   23 Ag    9 Bg   23 Bu   10 Au   24 Ag   24 Bu   25 Ag                 
  0.252   0.260   0.282   0.312   0.319   0.328   0.329   0.354
 26 Ag   10 Bg   25 Bu   11 Bg   27 Ag   11 Au   26 Bu   28 Ag                 
  0.357   0.436   0.481   0.565   0.567   0.569   0.569   0.576
 27 Bu   29 Ag   28 Bu   12 Bg   12 Au   29 Bu   30 Ag   13 Au                 
  0.581   0.583   0.598   0.640   0.679   0.690   0.843   0.900
 13 Bg   30 Bu   31 Ag   32 Ag   31 Bu   32 Bu   33 Ag   14 Au                 
  0.935   1.025   1.073   1.135   1.170   1.433   1.506   1.515
 33 Bu   14 Bg   34 Ag   35 Ag   34 Bu   35 Bu   15 Bg   15 Au                 
  1.517   1.520   1.542   1.550   1.941   1.955   1.983   1.984
 36 Ag   36 Bu   37 Bu   37 Ag   16 Bg   38 Ag   16 Au   38 Bu                 
  2.471   2.477   2.814   3.199   3.209   3.534   4.119   4.129
 17 Au   39 Bu   39 Ag   17 Bg   40 Ag   40 Bu   18 Au   41 Bu                 
  4.359   4.395   4.453   4.454   4.457   4.461   4.464   4.465
 41 Ag   18 Bg   19 Au   19 Bg   42 Bu   43 Bu   20 Au   42 Ag                 
  4.466   4.469   4.476   4.518   4.611   4.663   4.688   4.971
 20 Bg   43 Ag   44 Bu   44 Ag   45 Ag   45 Bu   46 Ag   46 Bu                 
  6.494   6.501   6.502   6.503   6.503   6.512  28.721  28.768
 21 Bg   21 Au   47 Bu   48 Bu   47 Ag   48 Ag   49 Ag   49 Bu                 
 29.493  29.498  29.499  29.500  29.502  29.509  29.848  29.848
 22 Bg   22 Au   50 Bu   50 Ag   51 Bu   51 Ag   23 Au   23 Bg                 
 29.850  29.855  29.855  29.855  29.857  29.857  29.867  29.868
 52 Bu   24 Au   52 Ag   24 Bg   53 Bu   53 Ag   54 Ag   54 Bu                 
 36.441  37.656 130.555 130.559 130.560 130.560 130.565 130.571
 55 Ag   55 Bu   25 Bg   25 Au   56 Bu   56 Ag   57 Bu   57 Ag                 
154.137 154.1771912.0491912.091
 58 Ag   58 Bu   59 Ag   59 Bu                                                 

 Beta MOs, Restricted
 -- Occupied --                  
*******-1177.19 -180.90 -180.90 -169.71 -169.71 -169.70 -169.70
  1 Bu    1 Ag    2 Bu    2 Ag    3 Ag    3 Bu    1 Bg    1 Au                 
-169.70 -169.70  -37.95  -37.95  -33.14  -33.14  -33.14  -33.14
  4 Bu    4 Ag    5 Ag    5 Bu    6 Bu    6 Ag    2 Au    2 Bg                 
-33.135 -33.135 -24.326 -24.326 -24.324 -24.324 -24.324 -24.324
  7 Ag    7 Bu    8 Ag    8 Bu    3 Au    3 Bg    9 Ag    9 Bu                 
-24.318 -24.318 -24.318 -24.318 -15.712 -15.709  -7.268  -7.268
  4 Bg    4 Au   10 Bu   10 Ag   11 Ag   11 Bu   12 Bu   12 Ag                 
 -5.503  -5.503  -5.488  -5.488  -5.488  -5.488  -2.426  -2.426
 13 Ag   13 Bu    5 Au    5 Bg   14 Bu   14 Ag   15 Ag   15 Bu                 
 -2.420  -2.420  -2.420  -2.420  -2.403  -2.403  -2.403  -2.403
  6 Au    6 Bg   16 Bu   16 Ag    7 Au    7 Bg   17 Ag   17 Bu                 
 -1.499  -0.835  -0.831  -0.799  -0.658  -0.636  -0.636  -0.398
 18 Ag   18 Bu   19 Ag   19 Bu   20 Ag   20 Bu    8 Au    8 Bg                 
 -0.398  -0.397  -0.397  -0.297
 21 Ag    9 Au   21 Bu   22 Ag                                                 
 -- Virtual --                   
 -0.209   0.111   0.112   0.144   0.158   0.163   0.199   0.209
 22 Bu   23 Ag    9 Bg   23 Bu   10 Au   24 Ag   24 Bu   25 Ag                 
  0.252   0.260   0.282   0.312   0.319   0.328   0.329   0.354
 26 Ag   10 Bg   25 Bu   11 Bg   27 Ag   11 Au   26 Bu   28 Ag                 
  0.357   0.436   0.481   0.565   0.567   0.569   0.569   0.576
 27 Bu   29 Ag   28 Bu   12 Bg   12 Au   29 Bu   30 Ag   13 Au                 
  0.581   0.583   0.598   0.640   0.679   0.690   0.843   0.900
 13 Bg   30 Bu   31 Ag   32 Ag   31 Bu   32 Bu   33 Ag   14 Au                 
  0.935   1.025   1.073   1.135   1.170   1.433   1.506   1.515
 33 Bu   14 Bg   34 Ag   35 Ag   34 Bu   35 Bu   15 Bg   15 Au                 
  1.517   1.520   1.542   1.550   1.941   1.955   1.983   1.984
 36 Ag   36 Bu   37 Bu   37 Ag   16 Bg   38 Ag   16 Au   38 Bu                 
  2.471   2.477   2.814   3.199   3.209   3.534   4.119   4.129
 17 Au   39 Bu   39 Ag   17 Bg   40 Ag   40 Bu   18 Au   41 Bu                 
  4.359   4.395   4.453   4.454   4.457   4.461   4.464   4.465
 41 Ag   18 Bg   19 Au   19 Bg   42 Bu   43 Bu   20 Au   42 Ag                 
  4.466   4.469   4.476   4.518   4.611   4.663   4.688   4.971
 20 Bg   43 Ag   44 Bu   44 Ag   45 Ag   45 Bu   46 Ag   46 Bu                 
  6.494   6.501   6.502   6.503   6.503   6.512  28.721  28.768
 21 Bg   21 Au   47 Bu   48 Bu   47 Ag   48 Ag   49 Ag   49 Bu                 
 29.493  29.498  29.499  29.500  29.502  29.509  29.848  29.848
 22 Bg   22 Au   50 Bu   50 Ag   51 Bu   51 Ag   23 Au   23 Bg                 
 29.850  29.855  29.855  29.855  29.857  29.857  29.867  29.868
 52 Bu   24 Au   52 Ag   24 Bg   53 Bu   53 Ag   54 Ag   54 Bu                 
 36.441  37.656 130.555 130.559 130.560 130.560 130.565 130.571
 55 Ag   55 Bu   25 Bg   25 Au   56 Bu   56 Ag   57 Bu   57 Ag                 
154.137 154.1771912.0491912.091
 58 Ag   58 Bu   59 Ag   59 Bu                                                 

 Occupation and symmetry of molecular orbitals

 Point group: C2h (4 irreducible representations).

                           Ag   Bg   Au   Bu    All 
 ----------------------------------------------------
 All molecular orbitals:
  - Alpha                  59   25   25   59    168 
  - Beta                   59   25   25   59    168 
 ----------------------------------------------------
 Alpha orbitals:
  - Frozen occupied        14   5    5    14    38  
  - Active occupied        8    3    4    7     22  
  - Active virtual         37   17   16   38    108 
  - Frozen virtual         0    0    0    0     0   
 ----------------------------------------------------
 Beta orbitals:
  - Frozen occupied        14   5    5    14    38  
  - Active occupied        8    3    4    7     22  
  - Active virtual         37   17   16   38    108 
  - Frozen virtual         0    0    0    0     0   
 ----------------------------------------------------

 Import integrals:   CPU 0.00 s  wall 0.00 s

 Import integrals:   CPU 138.80 s  wall 116.61 s

 MP2 amplitudes:   CPU 1.20 s  wall 1.35 s

Running a double precision version
           CCSD T amplitudes will be solved using DIIS.

           Start     Size      MaxIter   EConv     TConv     
           3         7         100       1.00e-07  1.00e-05  
 ------------------------------------------------------------------------------
           Energy (a.u.)   Ediff      Tdiff       Comment
 ------------------------------------------------------------------------------
         -1.3943305e+04                           
     1   -1.3943169e+04   1.36e-01   7.80e-01     
     2   -1.3943326e+04   1.58e-01   2.95e-01     
     3   -1.3943173e+04   1.53e-01   1.75e-01     
     4   -1.3943276e+04   1.03e-01   1.35e+00     Switched to DIIS steps.
     5   -1.3943275e+04   1.30e-03   6.52e-02     
     6   -1.3943266e+04   8.27e-03   1.52e-01     
     7   -1.3943268e+04   1.58e-03   4.38e-02     
     8   -1.3943269e+04   8.02e-04   1.78e-02     
     9   -1.3943269e+04   1.32e-04   1.06e-03     
    10   -1.3943269e+04   9.37e-05   1.88e-03     
    11   -1.3943269e+04   1.27e-04   5.39e-04     
    12   -1.3943269e+04   5.08e-05   2.71e-03     
    13   -1.3943269e+04   4.05e-06   7.71e-04     
    14   -1.3943269e+04   1.80e-06   6.37e-04     
    15   -1.3943269e+04   1.90e-06   1.11e-04     
    16   -1.3943269e+04   5.57e-06   8.23e-05     
    17   -1.3943269e+04   6.91e-07   6.23e-05     
    18   -1.3943269e+04   2.36e-07   4.37e-05     
    19   -1.3943269e+04   1.04e-06   2.63e-05     
    20   -1.3943269e+04   1.86e-07   8.30e-06     
    21   -1.3943269e+04   2.05e-07   3.84e-06     
    22   -1.3943269e+04   2.28e-07   8.04e-07     
    23   -1.3943269e+04   5.00e-08   1.06e-06     
 ------------------------------------------------------------------------------
         -1.3943269e+04                           CCSD T converged.

End of double precision
 SCF energy                 = -13942.43443918
 MP2 energy                 = -13943.30507194
 CCSD correlation energy     =     -0.83432107
 CCSD total energy           = -13943.26876025

 CCSD  T1^2 = 0.0319  T2^2 = 0.7946  Leading amplitudes:

 Amplitude    Orbitals with energies
 -0.0747       21 (Bu) A                 ->    22 (Bu) A                  
              -0.3974                         -0.2090                     
 -0.0747       21 (Bu) B                 ->    22 (Bu) B                  
              -0.3974                         -0.2090                     
 -0.0466       20 (Bu) A                 ->    22 (Bu) A                  
              -0.6363                         -0.2090                     
 -0.0466       20 (Bu) B                 ->    22 (Bu) B                  
              -0.6363                         -0.2090                     

 Amplitude    Orbitals with energies
 -0.7280       22 (Ag) A     22 (Ag) B   ->    22 (Bu) A     22 (Bu) B    
              -0.2974       -0.2974           -0.2090       -0.2090       
  0.7280       22 (Ag) A     22 (Ag) B   ->    22 (Bu) B     22 (Bu) A    
              -0.2974       -0.2974           -0.2090       -0.2090       
  0.7280       22 (Ag) B     22 (Ag) A   ->    22 (Bu) A     22 (Bu) B    
              -0.2974       -0.2974           -0.2090       -0.2090       
 -0.7280       22 (Ag) B     22 (Ag) A   ->    22 (Bu) B     22 (Bu) A    
              -0.2974       -0.2974           -0.2090       -0.2090       

 Computing CCSD intemediates for later calculations in double precision
 Finished.

Running a double precision version
           CCSD Lambda amplitudes will be solved using DIIS.
           Start     Size      MaxIter   EConv     LConv     
           3         7         100       1.00e-07  1.00e-05  
 ------------------------------------------------------------------------------
            Enorm      Ldiff       Comment
 ------------------------------------------------------------------------------
     1     1.09e+00   7.52e-01     
     2     1.21e+00   8.09e-01     
     3     1.50e+00   8.82e-01     
     4     1.88e-02   3.46e-01     Switched to DIIS steps.
     5     1.01e-02   1.46e-04     
     6     2.88e-03   1.51e-03     
     7     2.01e-03   2.28e-04     
     8     2.10e-03   1.27e-04     
     9     1.95e-03   2.11e-04     
    10     1.69e-03   1.09e-03     
    11     6.64e-04   3.51e-03     
    12     3.64e-04   1.33e-03     
    13     1.99e-04   5.74e-04     
    14     1.21e-04   1.65e-04     
    15     8.02e-05   2.34e-06     
    16     4.31e-05   1.09e-04     
    17     2.06e-05   3.52e-05     
    18     1.27e-05   4.14e-05     
    19     6.50e-06   1.43e-05     
    20     4.42e-06   3.93e-07     
    21     2.02e-06   7.35e-06     
    22     8.92e-07   3.42e-06     
    23     2.94e-07   1.84e-06     
    24     1.07e-07   6.84e-07     
    25     6.69e-08   8.65e-08     
 ------------------------------------------------------------------------------
                                   CCSD Lambda converged.

 Computing density matrices in double precision...
           Orbital response amplitudes will be solved using DIIS.
           Start     Size      MaxIter   EConv     LConv     
           3         7         100       1.00e-06  1.00e-06  
 ------------------------------------------------------------------------------
            Enorm      Ldiff       Comment
 ------------------------------------------------------------------------------
     1     9.74e-02   1.59e-02     
     2     1.50e-01   1.31e-01     
     3     3.75e-01   3.72e-01     
     4     1.19e-01   4.51e-01     Switched to DIIS steps.
     5     2.48e-02   6.12e-02     
     6     1.22e-02   2.25e-02     
     7     3.77e-03   1.67e-02     
     8     1.13e-03   5.36e-03     
     9     1.42e-04   2.00e-03     
    10     2.01e-05   2.39e-04     
    11     2.56e-06   3.67e-05     
    12     4.46e-07   3.83e-07     
 ------------------------------------------------------------------------------
                                   Orbital response converged.

 Computing density matrices... Done.
 CCSD calculation:   CPU 754.23 s  wall 805.97 s

Current path: /canmo/ccsd/grad/
/g1_bb_aa
/g1_bb_bb
/g1_o1o1
/g1_o1o2
/g1_o1v1
/g1_o2v1
/g1_v1v1
/g1p_bb_aa
/g1p_bb_bb
/g1s_bb_aa
/g1s_bb_bb
/g2_o1o1o1o1
/g2_o1o1o1v1
/g2_o1o1v1v1
/g2_o1v1o1v1
/g2_o1v1v1v1
/g2_v1v1v1v1
/w_bb_aa
/w_bb_bb
 Transferring MO TPDM to AO TPDM
 Transferring g2_o1o1o1o1
 Transferring g2_o1o1o1v1
 Transferring g2_o1o1v1v1
 Transferring g2_o1v1o1v1
 Transferring g2_o1v1v1v1
 Transferring g2_v1v1v1v1
 Adding separable TPDM
 Computing TPDM gradient
 --------------------------------------------------------
 2e gradient
  Atom          X               Y               Z
 --------------------------------------------------------
    1        -32.263242        0.528237        0.000000  
    2        -12.483849      -25.492391        0.000000  
    3         12.483849       25.492393       -0.000000  
    4         32.263242       -0.528239       -0.000000  
 --------------------------------------------------------
 --------------------------------------------------------
 Final gradient
  Atom          X               Y               Z
 --------------------------------------------------------
    1        -32.263242        0.528237        0.000000  
    2        -12.483849      -25.492391        0.000000  
    3         12.483849       25.492393       -0.000000  
    4         32.263242       -0.528239       -0.000000  
 --------------------------------------------------------
 Analytic gradient from two-electron contribution:   CPU 2500.21 s  wall 1135.85 s

 Total ccman2 time:   CPU 3401.92 s  wall 2078.54 s


 --------------------------------------------------------------
             Orbital Energies (a.u.) and Symmetries
 --------------------------------------------------------------

 Alpha MOs, Restricted
 -- Occupied --                  
******* -180.90 -169.71 -169.70  -37.95  -33.14  -33.14  -24.33
  1 Ag    2 Ag    3 Ag    4 Ag    5 Ag    6 Ag    7 Ag    8 Ag                 
-24.324 -24.318 -15.712  -7.268  -5.503  -5.488-169.705 -33.135
  9 Ag   10 Ag   11 Ag   12 Ag   13 Ag   14 Ag    1 Bg    2 Bg                 
-24.324 -24.318  -5.488-169.705 -33.135 -24.324 -24.318  -5.488
  3 Bg    4 Bg    5 Bg    1 Au    2 Au    3 Au    4 Au    5 Au                 
******* -180.90 -169.71 -169.70  -37.95  -33.14  -33.14  -24.33
  1 Bu    2 Bu    3 Bu    4 Bu    5 Bu    6 Bu    7 Bu    8 Bu                 
-24.324 -24.318 -15.709  -7.268  -5.503  -5.488  -2.426  -2.420
  9 Bu   10 Bu   11 Bu   12 Bu   13 Bu   14 Bu   15 Ag   16 Ag                 
 -2.403  -1.499  -0.831  -0.658  -0.398  -0.297  -2.420  -2.403
 17 Ag   18 Ag   19 Ag   20 Ag   21 Ag   22 Ag    6 Bg    7 Bg                 
 -0.398  -2.420  -2.403  -0.636  -0.397  -2.426  -2.420  -2.403
  8 Bg    6 Au    7 Au    8 Au    9 Au   15 Bu   16 Bu   17 Bu                 
 -0.835  -0.799  -0.636  -0.397
 18 Bu   19 Bu   20 Bu   21 Bu                                                 
 -- Virtual --                   
  0.111   0.163   0.209   0.252   0.319   0.354   0.436   0.569
 23 Ag   24 Ag   25 Ag   26 Ag   27 Ag   28 Ag   29 Ag   30 Ag                 
  0.598   0.640   0.843   1.073   1.135   1.517   1.550   1.955
 31 Ag   32 Ag   33 Ag   34 Ag   35 Ag   36 Ag   37 Ag   38 Ag                 
  2.814   3.209   4.359   4.465   4.469   4.518   4.611   4.688
 39 Ag   40 Ag   41 Ag   42 Ag   43 Ag   44 Ag   45 Ag   46 Ag                 
  6.503   6.512  28.721  29.500  29.509  29.855  29.857  29.867
 47 Ag   48 Ag   49 Ag   50 Ag   51 Ag   52 Ag   53 Ag   54 Ag                 
 36.441 130.560 130.571 154.1371912.049   0.112   0.260   0.312
 55 Ag   56 Ag   57 Ag   58 Ag   59 Ag    9 Bg   10 Bg   11 Bg                 
  0.565   0.581   1.025   1.506   1.941   3.199   4.395   4.454
 12 Bg   13 Bg   14 Bg   15 Bg   16 Bg   17 Bg   18 Bg   19 Bg                 
  4.466   6.494  29.493  29.848  29.855 130.555   0.158   0.328
 20 Bg   21 Bg   22 Bg   23 Bg   24 Bg   25 Bg   10 Au   11 Au                 
  0.567   0.576   0.900   1.515   1.983   2.471   4.119   4.453
 12 Au   13 Au   14 Au   15 Au   16 Au   17 Au   18 Au   19 Au                 
  4.464   6.501  29.498  29.848  29.855 130.559  -0.209   0.144
 20 Au   21 Au   22 Au   23 Au   24 Au   25 Au   22 Bu   23 Bu                 
  0.199   0.282   0.329   0.357   0.481   0.569   0.583   0.679
 24 Bu   25 Bu   26 Bu   27 Bu   28 Bu   29 Bu   30 Bu   31 Bu                 
  0.690   0.935   1.170   1.433   1.520   1.542   1.984   2.477
 32 Bu   33 Bu   34 Bu   35 Bu   36 Bu   37 Bu   38 Bu   39 Bu                 
  3.534   4.129   4.457   4.461   4.476   4.663   4.971   6.502
 40 Bu   41 Bu   42 Bu   43 Bu   44 Bu   45 Bu   46 Bu   47 Bu                 
  6.503  28.768  29.499  29.502  29.850  29.857  29.868  37.656
 48 Bu   49 Bu   50 Bu   51 Bu   52 Bu   53 Bu   54 Bu   55 Bu                 
130.560 130.565 154.1771912.091
 56 Bu   57 Bu   58 Bu   59 Bu                                                 

 Beta MOs, Restricted
 -- Occupied --                  
******* -180.90 -169.71 -169.70  -37.95  -33.14  -33.14  -24.33
  1 Ag    2 Ag    3 Ag    4 Ag    5 Ag    6 Ag    7 Ag    8 Ag                 
-24.324 -24.318 -15.712  -7.268  -5.503  -5.488-169.705 -33.135
  9 Ag   10 Ag   11 Ag   12 Ag   13 Ag   14 Ag    1 Bg    2 Bg                 
-24.324 -24.318  -5.488-169.705 -33.135 -24.324 -24.318  -5.488
  3 Bg    4 Bg    5 Bg    1 Au    2 Au    3 Au    4 Au    5 Au                 
******* -180.90 -169.71 -169.70  -37.95  -33.14  -33.14  -24.33
  1 Bu    2 Bu    3 Bu    4 Bu    5 Bu    6 Bu    7 Bu    8 Bu                 
-24.324 -24.318 -15.709  -7.268  -5.503  -5.488  -2.426  -2.420
  9 Bu   10 Bu   11 Bu   12 Bu   13 Bu   14 Bu   15 Ag   16 Ag                 
 -2.403  -1.499  -0.831  -0.658  -0.398  -0.297  -2.420  -2.403
 17 Ag   18 Ag   19 Ag   20 Ag   21 Ag   22 Ag    6 Bg    7 Bg                 
 -0.398  -2.420  -2.403  -0.636  -0.397  -2.426  -2.420  -2.403
  8 Bg    6 Au    7 Au    8 Au    9 Au   15 Bu   16 Bu   17 Bu                 
 -0.835  -0.799  -0.636  -0.397
 18 Bu   19 Bu   20 Bu   21 Bu                                                 
 -- Virtual --                   
  0.111   0.163   0.209   0.252   0.319   0.354   0.436   0.569
 23 Ag   24 Ag   25 Ag   26 Ag   27 Ag   28 Ag   29 Ag   30 Ag                 
  0.598   0.640   0.843   1.073   1.135   1.517   1.550   1.955
 31 Ag   32 Ag   33 Ag   34 Ag   35 Ag   36 Ag   37 Ag   38 Ag                 
  2.814   3.209   4.359   4.465   4.469   4.518   4.611   4.688
 39 Ag   40 Ag   41 Ag   42 Ag   43 Ag   44 Ag   45 Ag   46 Ag                 
  6.503   6.512  28.721  29.500  29.509  29.855  29.857  29.867
 47 Ag   48 Ag   49 Ag   50 Ag   51 Ag   52 Ag   53 Ag   54 Ag                 
 36.441 130.560 130.571 154.1371912.049   0.112   0.260   0.312
 55 Ag   56 Ag   57 Ag   58 Ag   59 Ag    9 Bg   10 Bg   11 Bg                 
  0.565   0.581   1.025   1.506   1.941   3.199   4.395   4.454
 12 Bg   13 Bg   14 Bg   15 Bg   16 Bg   17 Bg   18 Bg   19 Bg                 
  4.466   6.494  29.493  29.848  29.855 130.555   0.158   0.328
 20 Bg   21 Bg   22 Bg   23 Bg   24 Bg   25 Bg   10 Au   11 Au                 
  0.567   0.576   0.900   1.515   1.983   2.471   4.119   4.453
 12 Au   13 Au   14 Au   15 Au   16 Au   17 Au   18 Au   19 Au                 
  4.464   6.501  29.498  29.848  29.855 130.559  -0.209   0.144
 20 Au   21 Au   22 Au   23 Au   24 Au   25 Au   22 Bu   23 Bu                 
  0.199   0.282   0.329   0.357   0.481   0.569   0.583   0.679
 24 Bu   25 Bu   26 Bu   27 Bu   28 Bu   29 Bu   30 Bu   31 Bu                 
  0.690   0.935   1.170   1.433   1.520   1.542   1.984   2.477
 32 Bu   33 Bu   34 Bu   35 Bu   36 Bu   37 Bu   38 Bu   39 Bu                 
  3.534   4.129   4.457   4.461   4.476   4.663   4.971   6.502
 40 Bu   41 Bu   42 Bu   43 Bu   44 Bu   45 Bu   46 Bu   47 Bu                 
  6.503  28.768  29.499  29.502  29.850  29.857  29.868  37.656
 48 Bu   49 Bu   50 Bu   51 Bu   52 Bu   53 Bu   54 Bu   55 Bu                 
130.560 130.565 154.1771912.091
 56 Bu   57 Bu   58 Bu   59 Bu                                                 
 --------------------------------------------------------------

          Ground-State Mulliken Net Atomic Charges

     Atom                 Charge (a.u.)
  ----------------------------------------
      1 I                    -0.005981
      2 N                     0.005981
      3 N                     0.005981
      4 I                    -0.005981
  ----------------------------------------
  Sum of atomic charges =    -0.000000

 -----------------------------------------------------------------
                    Cartesian Multipole Moments
 -----------------------------------------------------------------
    Charge (ESU x 10^10)
                 0.0000
    Dipole Moment (Debye)
         X      -0.0000      Y       0.0000      Z      -0.0000
       Tot       0.0000
    Quadrupole Moments (Debye-Ang)
        XX     -63.6943     XY      -2.4524     YY     -70.4830
        XZ       0.0000     YZ      -0.0000     ZZ     -69.7709
    Octopole Moments (Debye-Ang^2)
       XXX      -0.0001    XXY       0.0002    XYY      -0.0000
       YYY       0.0000    XXZ      -0.0000    XYZ       0.0000
       YYZ      -0.0000    XZZ      -0.0000    YZZ      -0.0000
       ZZZ      -0.0000
    Hexadecapole Moments (Debye-Ang^3)
      XXXX   -3930.8982   XXXY     -72.7415   XXYY    -757.1639
      XYYY      -5.4060   YYYY    -110.7836   XXXZ       0.0000
      XXYZ      -0.0000   XYYZ       0.0000   YYYZ      -0.0000
      XXZZ    -760.0768   XYZZ      -1.5524   YYZZ     -34.4013
      XZZZ       0.0000   YZZZ      -0.0000   ZZZZ     -96.6929
 -----------------------------------------------------------------
 DrvMan completing analytic gradient of the correlated energy
 Correlated dipole moment
            1
    1  -0.0000035
    2   0.0000002
    3  -0.0000000
 Energy read as -13943.268760250
 Full Analytical Gradient: (in a.u., or Hartree/Bohr)
             1             2             3             4
    1   -0.00488952   -0.00095239    0.00095236    0.00488956
    2    0.00034866   -0.00516176    0.00516170   -0.00034860
    3    0.00000000   -0.00000000    0.00000000   -0.00000000
 Gradient time:  CPU 0.36 s  wall 3.25 s
 Geometry Optimization Parameters
   NAtoms,    NIC,     NZ,  NCons,   NDum,   NFix, NCnnct, MaxDiis
        4      14       4       0       0       0       0       0

 Cartesian Hessian Update
 Hessian Updated using BFGS Update


** GEOMETRY OPTIMIZATION IN DELOCALIZED INTERNAL COORDINATES **
   Searching for a Minimum

   Optimization Cycle:   9

                       Coordinates (Angstroms)
     ATOM                X               Y               Z
      1  I         3.5026629385   -0.0044793768    0.0000000000
      2  N         0.3156139509    0.4508438287    0.0000000000
      3  N        -0.3156139509   -0.4508438287    0.0000000000
      4  I        -3.5026629385    0.0044793768    0.0000000000
   Point Group: c2h   Number of degrees of freedom:     3


   Energy is -13943.268760250

 Hessian Updated using BFGS Update

  3 Hessian modes will be used to form the next step
  Hessian Eigenvalues:
     0.008828    0.256616    2.103306

 Minimum Search - Taking Simple RFO Step
 Searching for Lamda that Minimizes Along All modes
 Value Taken    Lamda =  -0.00396365
 Calculated Step too Large.  Step scaled by  0.541687
 Step Taken.  Stepsize is  0.300000

                             Maximum     Tolerance    Cnvgd?
         Gradient           0.008293      0.000300      NO
         Displacement       0.232196      0.001200      NO
         Energy change     -0.002505      0.000001      NO


 New Cartesian Coordinates Obtained by Inverse Iteration

 Displacement from previous Coordinates is:  0.318253
 ----------------------------------------------------------------
             Standard Nuclear Orientation (Angstroms)
    I     Atom           X                Y                Z
 ----------------------------------------------------------------
    1      I       3.6215719500    -0.0036229384     0.0000000000
    2      N       0.3209601260     0.4472832866     0.0000000000
    3      N      -0.3209601260    -0.4472832866     0.0000000000
    4      I      -3.6215719500     0.0036229384     0.0000000000
 ----------------------------------------------------------------
 Molecular Point Group                 C2h   NOp =  4
 Largest Abelian Subgroup              C2h   NOp =  4
 Nuclear Repulsion Energy =   445.6091212521 hartrees
 There are       60 alpha and       60 beta electrons
 Applying Cartesian multipole field
    Component          Value
    ---------          -----
     (2,0,0)        1.00000E-11
     (0,2,0)        2.00000E-11
     (0,0,2)       -3.00000E-11
 Nucleus-field energy     =     0.0000000499 hartrees
 Requested basis set is 6-311++G(d,p)
 There are 60 shells and 168 basis functions
 A cutoff of  1.0D-14 yielded   1169 shell pairs
 There are      9805 function pairs (     11189 Cartesian)
 Smallest overlap matrix eigenvalue = 1.78E-04
 Guess MOs from SCF MO coefficient file

 -----------------------------------------------------------------------
  General SCF calculation program by
  Eric Jon Sundstrom, Paul Horn, Yuezhi Mao, Dmitri Zuev, Alec White,
  David Stuck, Shaama M.S., Shane Yost, Joonho Lee, David Small,
  Daniel Levine, Susi Lehtola, Hugh Burton, Evgeny Epifanovsky
 -----------------------------------------------------------------------
 Hartree-Fock
 using 4 threads for integral computing
 -------------------------------------------------------
 OpenMP Integral computing Module                
 Release: version 2.0, May 2017, Q-Chem Inc. Pleasanton 
 -------------------------------------------------------
 A restricted SCF calculation will be
 performed using DIIS
 SCF converges when DIIS error is below 1.0e-08
 ---------------------------------------
  Cycle       Energy         DIIS error
 ---------------------------------------
    1  -13942.4324180602      2.56e-04  
    2  -13942.4327842011      6.54e-05  
    3  -13942.4328452496      2.56e-05  
    4  -13942.4328558273      1.08e-05  
    5  -13942.4328569247      4.22e-06  
    6  -13942.4328571209      9.53e-07  
    7  -13942.4328571378      8.36e-07  
    8  -13942.4328571428      7.89e-07  
    9  -13942.4328571530      3.31e-07  
   10  -13942.4328571623      3.10e-07  
   11  -13942.4328571961      2.44e-07  
   12  -13942.4328572433      7.41e-08  
   13  -13942.4328572450      3.26e-08  
   14  -13942.4328572452      3.34e-09  Convergence criterion met
 ---------------------------------------
 SCF time:   CPU 15.47s  wall 9.00s 
 SCF   energy in the final basis set =   -13942.4328572452
 Total energy in the final basis set =   -13942.4328572452


 ------------------------------------------------------------------------------

   CCMAN2: suite of methods based on coupled cluster
           and equation of motion theories.

   Components:
   * libvmm-1.3-trunk
     by Evgeny Epifanovsky, Ilya Kaliman.
   * libtensor-2.5-trunk
     by Evgeny Epifanovsky, Michael Wormit, Dmitry Zuev, Sam Manzer, 
        Ilya Kaliman.
   * libcc-2.5-trunk
     by Evgeny Epifanovsky, Arik Landau, Tomasz Kus, Kirill Khistyaev, 
        Dmitry Zuev, Prashant Manohar, Xintian Feng, Anna Krylov, 
        Matthew Goldey, Alec White, Thomas Jagau, Kaushik Nanda, 
        Anastasia Gunina, Alexander Kunitsa, Joonho Lee.

   CCMAN original authors:
   Anna I. Krylov, C. David Sherrill, Steven R. Gwaltney,
   Edward F. C. Byrd (2000)
   Sergey V. Levchenko, Lyudmila V. Slipchenko, Tao Wang,
   Ana-Maria C. Cristian (2003)
   Piotr A. Pieniazek, C. Melania Oana, Evgeny Epifanovsky (2007)
   Prashant Manohar (2009)

 ------------------------------------------------------------------------------


 Allocating and initializing 3808MB of RAM...
 Calculation will run on 4 cores.


 Alpha MOs, Restricted
 -- Occupied --                  
*******-1177.19 -180.90 -180.90 -169.71 -169.71 -169.71 -169.71
  1 Bu    1 Ag    2 Bu    2 Ag    3 Ag    3 Bu    1 Bg    1 Au                 
-169.71 -169.71  -37.95  -37.95  -33.14  -33.14  -33.14  -33.14
  4 Bu    4 Ag    5 Ag    5 Bu    6 Ag    6 Bu    2 Au    2 Bg                 
-33.136 -33.136 -24.326 -24.326 -24.324 -24.324 -24.324 -24.324
  7 Ag    7 Bu    8 Ag    8 Bu    3 Au    3 Bg    9 Ag    9 Bu                 
-24.318 -24.318 -24.318 -24.318 -15.709 -15.706  -7.268  -7.268
  4 Bg    4 Au   10 Bu   10 Ag   11 Ag   11 Bu   12 Bu   12 Ag                 
 -5.503  -5.503  -5.489  -5.489  -5.489  -5.489  -2.426  -2.426
 13 Ag   13 Bu    5 Au    5 Bg   14 Bu   14 Ag   15 Ag   15 Bu                 
 -2.420  -2.420  -2.420  -2.420  -2.404  -2.404  -2.404  -2.404
  6 Au    6 Bg   16 Bu   16 Ag    7 Au    7 Bg   17 Ag   17 Bu                 
 -1.496  -0.832  -0.830  -0.798  -0.655  -0.634  -0.633  -0.398
 18 Ag   18 Bu   19 Ag   19 Bu   20 Ag   20 Bu    8 Au    8 Bg                 
 -0.398  -0.398  -0.398  -0.296
 21 Ag    9 Au   21 Bu   22 Ag                                                 
 -- Virtual --                   
 -0.213   0.113   0.113   0.144   0.158   0.161   0.198   0.208
 22 Bu   23 Ag    9 Bg   23 Bu   10 Au   24 Ag   24 Bu   25 Ag                 
  0.252   0.261   0.284   0.313   0.320   0.326   0.327   0.354
 26 Ag   10 Bg   25 Bu   11 Bg   27 Ag   11 Au   26 Bu   27 Bu                 
  0.358   0.435   0.478   0.565   0.567   0.568   0.569   0.573
 28 Ag   29 Ag   28 Bu   12 Bg   12 Au   30 Ag   29 Bu   13 Au                 
  0.580   0.581   0.589   0.636   0.678   0.689   0.846   0.903
 13 Bg   30 Bu   31 Ag   32 Ag   31 Bu   32 Bu   33 Ag   14 Au                 
  0.930   1.027   1.062   1.140   1.174   1.445   1.505   1.513
 33 Bu   14 Bg   34 Ag   35 Ag   34 Bu   35 Bu   15 Bg   15 Au                 
  1.516   1.518   1.528   1.537   1.944   1.954   1.986   1.986
 36 Ag   36 Bu   37 Bu   37 Ag   16 Bg   38 Ag   16 Au   38 Bu                 
  2.473   2.478   2.816   3.201   3.208   3.535   4.122   4.134
 17 Au   39 Bu   39 Ag   17 Bg   40 Ag   40 Bu   18 Au   41 Bu                 
  4.365   4.399   4.451   4.452   4.455   4.457   4.463   4.464
 41 Ag   18 Bg   19 Au   19 Bg   42 Bu   43 Bu   20 Au   42 Ag                 
  4.464   4.465   4.471   4.501   4.605   4.643   4.685   4.969
 43 Ag   20 Bg   44 Bu   44 Ag   45 Ag   45 Bu   46 Ag   46 Bu                 
  6.494   6.499   6.499   6.501   6.502   6.506  28.718  28.754
 21 Bg   47 Bu   21 Au   48 Bu   47 Ag   48 Ag   49 Ag   49 Bu                 
 29.492  29.496  29.498  29.499  29.501  29.504  29.847  29.848
 22 Bg   22 Au   50 Bu   50 Ag   51 Bu   51 Ag   23 Au   23 Bg                 
 29.849  29.854  29.854  29.855  29.855  29.856  29.863  29.865
 52 Bu   52 Ag   24 Au   53 Ag   24 Bg   53 Bu   54 Ag   54 Bu                 
 36.444  37.657 130.555 130.558 130.559 130.559 130.565 130.567
 55 Ag   55 Bu   25 Bg   25 Au   56 Bu   56 Ag   57 Bu   57 Ag                 
154.133 154.1661912.0451912.079
 58 Ag   58 Bu   59 Ag   59 Bu                                                 

 Beta MOs, Restricted
 -- Occupied --                  
*******-1177.19 -180.90 -180.90 -169.71 -169.71 -169.71 -169.71
  1 Bu    1 Ag    2 Bu    2 Ag    3 Ag    3 Bu    1 Bg    1 Au                 
-169.71 -169.71  -37.95  -37.95  -33.14  -33.14  -33.14  -33.14
  4 Bu    4 Ag    5 Ag    5 Bu    6 Ag    6 Bu    2 Au    2 Bg                 
-33.136 -33.136 -24.326 -24.326 -24.324 -24.324 -24.324 -24.324
  7 Ag    7 Bu    8 Ag    8 Bu    3 Au    3 Bg    9 Ag    9 Bu                 
-24.318 -24.318 -24.318 -24.318 -15.709 -15.706  -7.268  -7.268
  4 Bg    4 Au   10 Bu   10 Ag   11 Ag   11 Bu   12 Bu   12 Ag                 
 -5.503  -5.503  -5.489  -5.489  -5.489  -5.489  -2.426  -2.426
 13 Ag   13 Bu    5 Au    5 Bg   14 Bu   14 Ag   15 Ag   15 Bu                 
 -2.420  -2.420  -2.420  -2.420  -2.404  -2.404  -2.404  -2.404
  6 Au    6 Bg   16 Bu   16 Ag    7 Au    7 Bg   17 Ag   17 Bu                 
 -1.496  -0.832  -0.830  -0.798  -0.655  -0.634  -0.633  -0.398
 18 Ag   18 Bu   19 Ag   19 Bu   20 Ag   20 Bu    8 Au    8 Bg                 
 -0.398  -0.398  -0.398  -0.296
 21 Ag    9 Au   21 Bu   22 Ag                                                 
 -- Virtual --                   
 -0.213   0.113   0.113   0.144   0.158   0.161   0.198   0.208
 22 Bu   23 Ag    9 Bg   23 Bu   10 Au   24 Ag   24 Bu   25 Ag                 
  0.252   0.261   0.284   0.313   0.320   0.326   0.327   0.354
 26 Ag   10 Bg   25 Bu   11 Bg   27 Ag   11 Au   26 Bu   27 Bu                 
  0.358   0.435   0.478   0.565   0.567   0.568   0.569   0.573
 28 Ag   29 Ag   28 Bu   12 Bg   12 Au   30 Ag   29 Bu   13 Au                 
  0.580   0.581   0.589   0.636   0.678   0.689   0.846   0.903
 13 Bg   30 Bu   31 Ag   32 Ag   31 Bu   32 Bu   33 Ag   14 Au                 
  0.930   1.027   1.062   1.140   1.174   1.445   1.505   1.513
 33 Bu   14 Bg   34 Ag   35 Ag   34 Bu   35 Bu   15 Bg   15 Au                 
  1.516   1.518   1.528   1.537   1.944   1.954   1.986   1.986
 36 Ag   36 Bu   37 Bu   37 Ag   16 Bg   38 Ag   16 Au   38 Bu                 
  2.473   2.478   2.816   3.201   3.208   3.535   4.122   4.134
 17 Au   39 Bu   39 Ag   17 Bg   40 Ag   40 Bu   18 Au   41 Bu                 
  4.365   4.399   4.451   4.452   4.455   4.457   4.463   4.464
 41 Ag   18 Bg   19 Au   19 Bg   42 Bu   43 Bu   20 Au   42 Ag                 
  4.464   4.465   4.471   4.501   4.605   4.643   4.685   4.969
 43 Ag   20 Bg   44 Bu   44 Ag   45 Ag   45 Bu   46 Ag   46 Bu                 
  6.494   6.499   6.499   6.501   6.502   6.506  28.718  28.754
 21 Bg   47 Bu   21 Au   48 Bu   47 Ag   48 Ag   49 Ag   49 Bu                 
 29.492  29.496  29.498  29.499  29.501  29.504  29.847  29.848
 22 Bg   22 Au   50 Bu   50 Ag   51 Bu   51 Ag   23 Au   23 Bg                 
 29.849  29.854  29.854  29.855  29.855  29.856  29.863  29.865
 52 Bu   52 Ag   24 Au   53 Ag   24 Bg   53 Bu   54 Ag   54 Bu                 
 36.444  37.657 130.555 130.558 130.559 130.559 130.565 130.567
 55 Ag   55 Bu   25 Bg   25 Au   56 Bu   56 Ag   57 Bu   57 Ag                 
154.133 154.1661912.0451912.079
 58 Ag   58 Bu   59 Ag   59 Bu                                                 

 Occupation and symmetry of molecular orbitals

 Point group: C2h (4 irreducible representations).

                           Ag   Bg   Au   Bu    All 
 ----------------------------------------------------
 All molecular orbitals:
  - Alpha                  59   25   25   59    168 
  - Beta                   59   25   25   59    168 
 ----------------------------------------------------
 Alpha orbitals:
  - Frozen occupied        14   5    5    14    38  
  - Active occupied        8    3    4    7     22  
  - Active virtual         37   17   16   38    108 
  - Frozen virtual         0    0    0    0     0   
 ----------------------------------------------------
 Beta orbitals:
  - Frozen occupied        14   5    5    14    38  
  - Active occupied        8    3    4    7     22  
  - Active virtual         37   17   16   38    108 
  - Frozen virtual         0    0    0    0     0   
 ----------------------------------------------------

 Import integrals:   CPU 0.00 s  wall 0.00 s

 Import integrals:   CPU 137.07 s  wall 97.00 s

 MP2 amplitudes:   CPU 1.18 s  wall 1.42 s

Running a double precision version
           CCSD T amplitudes will be solved using DIIS.

           Start     Size      MaxIter   EConv     TConv     
           3         7         100       1.00e-07  1.00e-05  
 ------------------------------------------------------------------------------
           Energy (a.u.)   Ediff      Tdiff       Comment
 ------------------------------------------------------------------------------
         -1.3943316e+04                           
     1   -1.3943150e+04   1.66e-01   5.72e-01     
     2   -1.3943346e+04   1.96e-01   3.62e-01     
     3   -1.3943132e+04   2.14e-01   4.41e-01     
     4   -1.3943284e+04   1.53e-01   1.85e+00     Switched to DIIS steps.
     5   -1.3943283e+04   1.83e-03   7.47e-02     
     6   -1.3943269e+04   1.39e-02   3.37e-01     
     7   -1.3943269e+04   1.07e-04   6.01e-03     
     8   -1.3943270e+04   1.37e-03   3.56e-02     
     9   -1.3943270e+04   3.56e-04   4.34e-03     
    10   -1.3943270e+04   5.11e-05   1.81e-04     
    11   -1.3943271e+04   2.03e-04   1.38e-03     
    12   -1.3943271e+04   7.25e-05   2.80e-03     
    13   -1.3943271e+04   5.13e-05   8.40e-04     
    14   -1.3943271e+04   7.06e-05   1.31e-03     
    15   -1.3943271e+04   2.50e-05   2.87e-04     
    16   -1.3943271e+04   2.35e-06   8.75e-05     
    17   -1.3943271e+04   2.36e-06   6.64e-05     
    18   -1.3943271e+04   4.73e-06   6.99e-05     
    19   -1.3943271e+04   2.33e-06   3.93e-05     
    20   -1.3943271e+04   5.84e-08   1.86e-05     
    21   -1.3943271e+04   4.93e-07   6.86e-06     
    22   -1.3943271e+04   1.11e-07   1.63e-06     
    23   -1.3943271e+04   1.13e-07   1.77e-06     
    24   -1.3943271e+04   7.28e-08   1.30e-06     
 ------------------------------------------------------------------------------
         -1.3943271e+04                           CCSD T converged.

End of double precision
 SCF energy                 = -13942.43285725
 MP2 energy                 = -13943.31576347
 CCSD correlation energy     =     -0.83772596
 CCSD total energy           = -13943.27058321

 CCSD  T1^2 = 0.0301  T2^2 = 0.8206  Leading amplitudes:

 Amplitude    Orbitals with energies
 -0.0738       21 (Bu) A                 ->    22 (Bu) A                  
              -0.3976                         -0.2131                     
 -0.0738       21 (Bu) B                 ->    22 (Bu) B                  
              -0.3976                         -0.2131                     
 -0.0402       20 (Bu) A                 ->    22 (Bu) A                  
              -0.6335                         -0.2131                     
 -0.0402       20 (Bu) B                 ->    22 (Bu) B                  
              -0.6335                         -0.2131                     

 Amplitude    Orbitals with energies
 -0.7457       22 (Ag) A     22 (Ag) B   ->    22 (Bu) A     22 (Bu) B    
              -0.2957       -0.2957           -0.2131       -0.2131       
  0.7457       22 (Ag) A     22 (Ag) B   ->    22 (Bu) B     22 (Bu) A    
              -0.2957       -0.2957           -0.2131       -0.2131       
  0.7457       22 (Ag) B     22 (Ag) A   ->    22 (Bu) A     22 (Bu) B    
              -0.2957       -0.2957           -0.2131       -0.2131       
 -0.7457       22 (Ag) B     22 (Ag) A   ->    22 (Bu) B     22 (Bu) A    
              -0.2957       -0.2957           -0.2131       -0.2131       

 Computing CCSD intemediates for later calculations in double precision
 Finished.

Running a double precision version
           CCSD Lambda amplitudes will be solved using DIIS.
           Start     Size      MaxIter   EConv     LConv     
           3         7         100       1.00e-07  1.00e-05  
 ------------------------------------------------------------------------------
            Enorm      Ldiff       Comment
 ------------------------------------------------------------------------------
     1     1.23e+00   8.16e-01     
     2     1.52e+00   1.03e+00     
     3     2.08e+00   1.04e+00     
     4     1.96e-02   3.16e-01     Switched to DIIS steps.
     5     1.02e-02   5.45e-04     
     6     3.23e-03   1.89e-03     
     7     2.30e-03   2.93e-04     
     8     2.43e-03   1.78e-04     
     9     2.26e-03   2.71e-04     
    10     1.93e-03   1.46e-03     
    11     7.35e-04   4.68e-03     
    12     4.14e-04   1.69e-03     
    13     2.40e-04   6.70e-04     
    14     1.52e-04   2.83e-04     
    15     1.01e-04   7.93e-05     
    16     6.15e-05   2.28e-04     
    17     2.91e-05   7.76e-05     
    18     1.45e-05   4.18e-05     
    19     7.65e-06   5.38e-06     
    20     3.84e-06   3.04e-06     
    21     2.11e-06   4.83e-06     
    22     1.17e-06   2.61e-06     
    23     5.60e-07   2.00e-06     
    24     2.97e-07   1.37e-06     
    25     2.22e-07   2.83e-07     
    26     1.54e-07   3.73e-07     
    27     9.25e-08   3.97e-08     
 ------------------------------------------------------------------------------
                                   CCSD Lambda converged.

 Computing density matrices in double precision...
           Orbital response amplitudes will be solved using DIIS.
           Start     Size      MaxIter   EConv     LConv     
           3         7         100       1.00e-06  1.00e-06  
 ------------------------------------------------------------------------------
            Enorm      Ldiff       Comment
 ------------------------------------------------------------------------------
     1     9.50e-02   2.00e-02     
     2     1.09e-01   8.65e-02     
     3     2.01e-01   1.97e-01     
     4     1.41e-01   1.47e-01     Switched to DIIS steps.
     5     2.52e-02   1.23e-01     
     6     1.25e-02   3.25e-02     
     7     3.99e-03   2.44e-02     
     8     1.08e-03   8.63e-03     
     9     1.05e-04   2.81e-03     
    10     1.53e-05   2.59e-04     
    11     2.91e-06   3.48e-05     
    12     3.83e-07   4.21e-08     
 ------------------------------------------------------------------------------
                                   Orbital response converged.

 Computing density matrices... Done.
 CCSD calculation:   CPU 801.83 s  wall 799.79 s

Current path: /canmo/ccsd/grad/
/g1_bb_aa
/g1_bb_bb
/g1_o1o1
/g1_o1o2
/g1_o1v1
/g1_o2v1
/g1_v1v1
/g1p_bb_aa
/g1p_bb_bb
/g1s_bb_aa
/g1s_bb_bb
/g2_o1o1o1o1
/g2_o1o1o1v1
/g2_o1o1v1v1
/g2_o1v1o1v1
/g2_o1v1v1v1
/g2_v1v1v1v1
/w_bb_aa
/w_bb_bb
 Transferring MO TPDM to AO TPDM
 Transferring g2_o1o1o1o1
 Transferring g2_o1o1o1v1
 Transferring g2_o1o1v1v1
 Transferring g2_o1v1o1v1
 Transferring g2_o1v1v1v1
 Transferring g2_v1v1v1v1
 Adding separable TPDM
 Computing TPDM gradient
 --------------------------------------------------------
 2e gradient
  Atom          X               Y               Z
 --------------------------------------------------------
    1        -30.315185        0.483152       -0.000000  
    2        -12.660928      -24.727583        0.000000  
    3         12.660928       24.727583       -0.000000  
    4         30.315185       -0.483152        0.000000  
 --------------------------------------------------------
 --------------------------------------------------------
 Final gradient
  Atom          X               Y               Z
 --------------------------------------------------------
    1        -30.315185        0.483152       -0.000000  
    2        -12.660928      -24.727583        0.000000  
    3         12.660928       24.727583       -0.000000  
    4         30.315185       -0.483152        0.000000  
 --------------------------------------------------------
 Analytic gradient from two-electron contribution:   CPU 2457.76 s  wall 1081.35 s

 Total ccman2 time:   CPU 3405.57 s  wall 2006.84 s


 --------------------------------------------------------------
             Orbital Energies (a.u.) and Symmetries
 --------------------------------------------------------------

 Alpha MOs, Restricted
 -- Occupied --                  
******* -180.90 -169.71 -169.71  -37.95  -33.14  -33.14  -24.33
  1 Ag    2 Ag    3 Ag    4 Ag    5 Ag    6 Ag    7 Ag    8 Ag                 
-24.324 -24.318 -15.709  -7.268  -5.503  -5.489-169.705 -33.136
  9 Ag   10 Ag   11 Ag   12 Ag   13 Ag   14 Ag    1 Bg    2 Bg                 
-24.324 -24.318  -5.489-169.705 -33.136 -24.324 -24.318  -5.489
  3 Bg    4 Bg    5 Bg    1 Au    2 Au    3 Au    4 Au    5 Au                 
******* -180.90 -169.71 -169.71  -37.95  -33.14  -33.14  -24.33
  1 Bu    2 Bu    3 Bu    4 Bu    5 Bu    6 Bu    7 Bu    8 Bu                 
-24.324 -24.318 -15.706  -7.268  -5.503  -5.489  -2.426  -2.420
  9 Bu   10 Bu   11 Bu   12 Bu   13 Bu   14 Bu   15 Ag   16 Ag                 
 -2.404  -1.496  -0.830  -0.655  -0.398  -0.296  -2.420  -2.404
 17 Ag   18 Ag   19 Ag   20 Ag   21 Ag   22 Ag    6 Bg    7 Bg                 
 -0.398  -2.420  -2.404  -0.633  -0.398  -2.426  -2.420  -2.404
  8 Bg    6 Au    7 Au    8 Au    9 Au   15 Bu   16 Bu   17 Bu                 
 -0.832  -0.798  -0.634  -0.398
 18 Bu   19 Bu   20 Bu   21 Bu                                                 
 -- Virtual --                   
  0.113   0.161   0.208   0.252   0.320   0.358   0.435   0.568
 23 Ag   24 Ag   25 Ag   26 Ag   27 Ag   28 Ag   29 Ag   30 Ag                 
  0.589   0.636   0.846   1.062   1.140   1.516   1.537   1.954
 31 Ag   32 Ag   33 Ag   34 Ag   35 Ag   36 Ag   37 Ag   38 Ag                 
  2.816   3.208   4.365   4.464   4.464   4.501   4.605   4.685
 39 Ag   40 Ag   41 Ag   42 Ag   43 Ag   44 Ag   45 Ag   46 Ag                 
  6.502   6.506  28.718  29.499  29.504  29.854  29.855  29.863
 47 Ag   48 Ag   49 Ag   50 Ag   51 Ag   52 Ag   53 Ag   54 Ag                 
 36.444 130.559 130.567 154.1331912.045   0.113   0.261   0.313
 55 Ag   56 Ag   57 Ag   58 Ag   59 Ag    9 Bg   10 Bg   11 Bg                 
  0.565   0.580   1.027   1.505   1.944   3.201   4.399   4.452
 12 Bg   13 Bg   14 Bg   15 Bg   16 Bg   17 Bg   18 Bg   19 Bg                 
  4.465   6.494  29.492  29.848  29.855 130.555   0.158   0.326
 20 Bg   21 Bg   22 Bg   23 Bg   24 Bg   25 Bg   10 Au   11 Au                 
  0.567   0.573   0.903   1.513   1.986   2.473   4.122   4.451
 12 Au   13 Au   14 Au   15 Au   16 Au   17 Au   18 Au   19 Au                 
  4.463   6.499  29.496  29.847  29.854 130.558  -0.213   0.144
 20 Au   21 Au   22 Au   23 Au   24 Au   25 Au   22 Bu   23 Bu                 
  0.198   0.284   0.327   0.354   0.478   0.569   0.581   0.678
 24 Bu   25 Bu   26 Bu   27 Bu   28 Bu   29 Bu   30 Bu   31 Bu                 
  0.689   0.930   1.174   1.445   1.518   1.528   1.986   2.478
 32 Bu   33 Bu   34 Bu   35 Bu   36 Bu   37 Bu   38 Bu   39 Bu                 
  3.535   4.134   4.455   4.457   4.471   4.643   4.969   6.499
 40 Bu   41 Bu   42 Bu   43 Bu   44 Bu   45 Bu   46 Bu   47 Bu                 
  6.501  28.754  29.498  29.501  29.849  29.856  29.865  37.657
 48 Bu   49 Bu   50 Bu   51 Bu   52 Bu   53 Bu   54 Bu   55 Bu                 
130.559 130.565 154.1661912.079
 56 Bu   57 Bu   58 Bu   59 Bu                                                 

 Beta MOs, Restricted
 -- Occupied --                  
******* -180.90 -169.71 -169.71  -37.95  -33.14  -33.14  -24.33
  1 Ag    2 Ag    3 Ag    4 Ag    5 Ag    6 Ag    7 Ag    8 Ag                 
-24.324 -24.318 -15.709  -7.268  -5.503  -5.489-169.705 -33.136
  9 Ag   10 Ag   11 Ag   12 Ag   13 Ag   14 Ag    1 Bg    2 Bg                 
-24.324 -24.318  -5.489-169.705 -33.136 -24.324 -24.318  -5.489
  3 Bg    4 Bg    5 Bg    1 Au    2 Au    3 Au    4 Au    5 Au                 
******* -180.90 -169.71 -169.71  -37.95  -33.14  -33.14  -24.33
  1 Bu    2 Bu    3 Bu    4 Bu    5 Bu    6 Bu    7 Bu    8 Bu                 
-24.324 -24.318 -15.706  -7.268  -5.503  -5.489  -2.426  -2.420
  9 Bu   10 Bu   11 Bu   12 Bu   13 Bu   14 Bu   15 Ag   16 Ag                 
 -2.404  -1.496  -0.830  -0.655  -0.398  -0.296  -2.420  -2.404
 17 Ag   18 Ag   19 Ag   20 Ag   21 Ag   22 Ag    6 Bg    7 Bg                 
 -0.398  -2.420  -2.404  -0.633  -0.398  -2.426  -2.420  -2.404
  8 Bg    6 Au    7 Au    8 Au    9 Au   15 Bu   16 Bu   17 Bu                 
 -0.832  -0.798  -0.634  -0.398
 18 Bu   19 Bu   20 Bu   21 Bu                                                 
 -- Virtual --                   
  0.113   0.161   0.208   0.252   0.320   0.358   0.435   0.568
 23 Ag   24 Ag   25 Ag   26 Ag   27 Ag   28 Ag   29 Ag   30 Ag                 
  0.589   0.636   0.846   1.062   1.140   1.516   1.537   1.954
 31 Ag   32 Ag   33 Ag   34 Ag   35 Ag   36 Ag   37 Ag   38 Ag                 
  2.816   3.208   4.365   4.464   4.464   4.501   4.605   4.685
 39 Ag   40 Ag   41 Ag   42 Ag   43 Ag   44 Ag   45 Ag   46 Ag                 
  6.502   6.506  28.718  29.499  29.504  29.854  29.855  29.863
 47 Ag   48 Ag   49 Ag   50 Ag   51 Ag   52 Ag   53 Ag   54 Ag                 
 36.444 130.559 130.567 154.1331912.045   0.113   0.261   0.313
 55 Ag   56 Ag   57 Ag   58 Ag   59 Ag    9 Bg   10 Bg   11 Bg                 
  0.565   0.580   1.027   1.505   1.944   3.201   4.399   4.452
 12 Bg   13 Bg   14 Bg   15 Bg   16 Bg   17 Bg   18 Bg   19 Bg                 
  4.465   6.494  29.492  29.848  29.855 130.555   0.158   0.326
 20 Bg   21 Bg   22 Bg   23 Bg   24 Bg   25 Bg   10 Au   11 Au                 
  0.567   0.573   0.903   1.513   1.986   2.473   4.122   4.451
 12 Au   13 Au   14 Au   15 Au   16 Au   17 Au   18 Au   19 Au                 
  4.463   6.499  29.496  29.847  29.854 130.558  -0.213   0.144
 20 Au   21 Au   22 Au   23 Au   24 Au   25 Au   22 Bu   23 Bu                 
  0.198   0.284   0.327   0.354   0.478   0.569   0.581   0.678
 24 Bu   25 Bu   26 Bu   27 Bu   28 Bu   29 Bu   30 Bu   31 Bu                 
  0.689   0.930   1.174   1.445   1.518   1.528   1.986   2.478
 32 Bu   33 Bu   34 Bu   35 Bu   36 Bu   37 Bu   38 Bu   39 Bu                 
  3.535   4.134   4.455   4.457   4.471   4.643   4.969   6.499
 40 Bu   41 Bu   42 Bu   43 Bu   44 Bu   45 Bu   46 Bu   47 Bu                 
  6.501  28.754  29.498  29.501  29.849  29.856  29.865  37.657
 48 Bu   49 Bu   50 Bu   51 Bu   52 Bu   53 Bu   54 Bu   55 Bu                 
130.559 130.565 154.1661912.079
 56 Bu   57 Bu   58 Bu   59 Bu                                                 
 --------------------------------------------------------------

          Ground-State Mulliken Net Atomic Charges

     Atom                 Charge (a.u.)
  ----------------------------------------
      1 I                    -0.003849
      2 N                     0.003849
      3 N                     0.003849
      4 I                    -0.003849
  ----------------------------------------
  Sum of atomic charges =     0.000000

 -----------------------------------------------------------------
                    Cartesian Multipole Moments
 -----------------------------------------------------------------
    Charge (ESU x 10^10)
                -0.0000
    Dipole Moment (Debye)
         X       0.0000      Y       0.0000      Z      -0.0000
       Tot       0.0000
    Quadrupole Moments (Debye-Ang)
        XX     -63.5437     XY      -2.6722     YY     -70.4329
        XZ      -0.0000     YZ       0.0000     ZZ     -69.7817
    Octopole Moments (Debye-Ang^2)
       XXX       0.0000    XXY      -0.0000    XYY       0.0000
       YYY      -0.0000    XXZ       0.0000    XYZ      -0.0000
       YYZ       0.0000    XZZ       0.0000    YZZ       0.0000
       ZZZ       0.0000
    Hexadecapole Moments (Debye-Ang^3)
      XXXX   -4194.5493   XXXY     -85.1940   XXYY    -806.4370
      XYYY      -6.2595   YYYY    -110.4356   XXXZ      -0.0000
      XXYZ       0.0000   XYYZ      -0.0000   YYYZ       0.0000
      XXZZ    -810.3770   XYZZ      -1.8354   YYZZ     -34.3527
      XZZZ      -0.0000   YZZZ       0.0000   ZZZZ     -96.7100
 -----------------------------------------------------------------
 DrvMan completing analytic gradient of the correlated energy
 Correlated dipole moment
            1
    1   0.0000001
    2   0.0000000
    3  -0.0000000
 Energy read as -13943.270583206
 Full Analytical Gradient: (in a.u., or Hartree/Bohr)
             1             2             3             4
    1   -0.00345501   -0.00123437    0.00123437    0.00345501
    2    0.00019022   -0.00382912    0.00382912   -0.00019022
    3    0.00000000   -0.00000000    0.00000000   -0.00000000
 Gradient time:  CPU 0.31 s  wall 2.41 s
 Geometry Optimization Parameters
   NAtoms,    NIC,     NZ,  NCons,   NDum,   NFix, NCnnct, MaxDiis
        4      14       4       0       0       0       0       0

 Cartesian Hessian Update
 Hessian Updated using BFGS Update


** GEOMETRY OPTIMIZATION IN DELOCALIZED INTERNAL COORDINATES **
   Searching for a Minimum

   Optimization Cycle:  10

                       Coordinates (Angstroms)
     ATOM                X               Y               Z
      1  I         3.6215719500   -0.0036229384    0.0000000000
      2  N         0.3209601260    0.4472832866    0.0000000000
      3  N        -0.3209601260   -0.4472832866    0.0000000000
      4  I        -3.6215719500    0.0036229384    0.0000000000
   Point Group: c2h   Number of degrees of freedom:     3


   Energy is -13943.270583206

 Hessian Updated using BFGS Update

  3 Hessian modes will be used to form the next step
  Hessian Eigenvalues:
     0.006903    0.255336    2.087397

 Minimum Search - Taking Simple RFO Step
 Searching for Lamda that Minimizes Along All modes
 Value Taken    Lamda =  -0.00269738
 Calculated Step too Large.  Step scaled by  0.568870
 Step Taken.  Stepsize is  0.300000

                             Maximum     Tolerance    Cnvgd?
         Gradient           0.006321      0.000300      NO
         Displacement       0.230637      0.001200      NO
         Energy change     -0.001823      0.000001      NO


 New Cartesian Coordinates Obtained by Inverse Iteration

 Displacement from previous Coordinates is:  0.320947
 ----------------------------------------------------------------
             Standard Nuclear Orientation (Angstroms)
    I     Atom           X                Y                Z
 ----------------------------------------------------------------
    1      I       3.7414166890    -0.0025801864     0.0000000000
    2      N       0.3273487411     0.4430635637     0.0000000000
    3      N      -0.3273487411    -0.4430635637     0.0000000000
    4      I      -3.7414166890     0.0025801864     0.0000000000
 ----------------------------------------------------------------
 Molecular Point Group                 C2h   NOp =  4
 Largest Abelian Subgroup              C2h   NOp =  4
 Nuclear Repulsion Energy =   432.1687537641 hartrees
 There are       60 alpha and       60 beta electrons
 Applying Cartesian multipole field
    Component          Value
    ---------          -----
     (2,0,0)        1.00000E-11
     (0,2,0)        2.00000E-11
     (0,0,2)       -3.00000E-11
 Nucleus-field energy     =     0.0000000532 hartrees
 Requested basis set is 6-311++G(d,p)
 There are 60 shells and 168 basis functions
 A cutoff of  1.0D-14 yielded   1146 shell pairs
 There are      9542 function pairs (     10877 Cartesian)
 Smallest overlap matrix eigenvalue = 1.81E-04
 Guess MOs from SCF MO coefficient file

 -----------------------------------------------------------------------
  General SCF calculation program by
  Eric Jon Sundstrom, Paul Horn, Yuezhi Mao, Dmitri Zuev, Alec White,
  David Stuck, Shaama M.S., Shane Yost, Joonho Lee, David Small,
  Daniel Levine, Susi Lehtola, Hugh Burton, Evgeny Epifanovsky
 -----------------------------------------------------------------------
 Hartree-Fock
 using 4 threads for integral computing
 -------------------------------------------------------
 OpenMP Integral computing Module                
 Release: version 2.0, May 2017, Q-Chem Inc. Pleasanton 
 -------------------------------------------------------
 A restricted SCF calculation will be
 performed using DIIS
 SCF converges when DIIS error is below 1.0e-08
 ---------------------------------------
  Cycle       Energy         DIIS error
 ---------------------------------------
    1  -13942.4309552278      2.62e-04  
    2  -13942.4312957451      6.63e-05  
    3  -13942.4313495089      2.45e-05  
    4  -13942.4313584517      9.93e-06  
    5  -13942.4313594520      4.23e-06  
    6  -13942.4313596335      8.64e-07  
    7  -13942.4313596594      5.14e-07  
    8  -13942.4313596759      4.61e-07  
    9  -13942.4313596939      4.81e-07  
   10  -13942.4313597032      4.41e-07  
   11  -13942.4313598189      3.03e-07  
   12  -13942.4313599181      5.20e-08  
   13  -13942.4313599197      8.54e-09  Convergence criterion met
 ---------------------------------------
 SCF time:   CPU 13.87s  wall 8.00s 
 SCF   energy in the final basis set =   -13942.4313599197
 Total energy in the final basis set =   -13942.4313599197


 ------------------------------------------------------------------------------

   CCMAN2: suite of methods based on coupled cluster
           and equation of motion theories.

   Components:
   * libvmm-1.3-trunk
     by Evgeny Epifanovsky, Ilya Kaliman.
   * libtensor-2.5-trunk
     by Evgeny Epifanovsky, Michael Wormit, Dmitry Zuev, Sam Manzer, 
        Ilya Kaliman.
   * libcc-2.5-trunk
     by Evgeny Epifanovsky, Arik Landau, Tomasz Kus, Kirill Khistyaev, 
        Dmitry Zuev, Prashant Manohar, Xintian Feng, Anna Krylov, 
        Matthew Goldey, Alec White, Thomas Jagau, Kaushik Nanda, 
        Anastasia Gunina, Alexander Kunitsa, Joonho Lee.

   CCMAN original authors:
   Anna I. Krylov, C. David Sherrill, Steven R. Gwaltney,
   Edward F. C. Byrd (2000)
   Sergey V. Levchenko, Lyudmila V. Slipchenko, Tao Wang,
   Ana-Maria C. Cristian (2003)
   Piotr A. Pieniazek, C. Melania Oana, Evgeny Epifanovsky (2007)
   Prashant Manohar (2009)

 ------------------------------------------------------------------------------


 Allocating and initializing 3808MB of RAM...
 Calculation will run on 4 cores.


 Alpha MOs, Restricted
 -- Occupied --                  
*******-1177.19 -180.90 -180.90 -169.71 -169.71 -169.71 -169.71
  1 Bu    1 Ag    2 Bu    2 Ag    3 Ag    3 Bu    1 Bg    1 Au                 
-169.71 -169.71  -37.95  -37.95  -33.14  -33.14  -33.14  -33.14
  4 Bu    4 Ag    5 Ag    5 Bu    6 Ag    6 Bu    2 Au    2 Bg                 
-33.136 -33.136 -24.326 -24.326 -24.324 -24.324 -24.324 -24.324
  7 Ag    7 Bu    8 Ag    8 Bu    3 Au    3 Bg    9 Ag    9 Bu                 
-24.319 -24.319 -24.319 -24.319 -15.707 -15.703  -7.269  -7.269
  4 Bg    4 Au   10 Bu   10 Ag   11 Ag   11 Bu   12 Ag   12 Bu                 
 -5.504  -5.504  -5.489  -5.489  -5.489  -5.489  -2.426  -2.426
 13 Bu   13 Ag    5 Au    5 Bg   14 Bu   14 Ag   15 Ag   15 Bu                 
 -2.421  -2.421  -2.421  -2.421  -2.404  -2.404  -2.404  -2.404
  6 Au    6 Bg   16 Bu   16 Ag    7 Au    7 Bg   17 Ag   17 Bu                 
 -1.492  -0.831  -0.830  -0.797  -0.653  -0.631  -0.630  -0.398
 18 Ag   18 Bu   19 Ag   19 Bu   20 Ag   20 Bu    8 Au    8 Bg                 
 -0.398  -0.398  -0.398  -0.294
 21 Ag    9 Au   21 Bu   22 Ag                                                 
 -- Virtual --                   
 -0.216   0.115   0.115   0.144   0.158   0.159   0.195   0.207
 22 Bu    9 Bg   23 Ag   23 Bu   10 Au   24 Ag   24 Bu   25 Ag                 
  0.253   0.261   0.287   0.314   0.321   0.325   0.326   0.349
 26 Ag   10 Bg   25 Bu   11 Bg   27 Ag   11 Au   26 Bu   27 Bu                 
  0.361   0.434   0.474   0.566   0.567   0.567   0.568   0.570
 28 Ag   29 Ag   28 Bu   12 Bg   12 Au   30 Ag   29 Bu   13 Au                 
  0.578   0.580   0.582   0.635   0.675   0.687   0.848   0.905
 13 Bg   30 Bu   31 Ag   32 Ag   31 Bu   32 Bu   33 Ag   14 Au                 
  0.929   1.030   1.055   1.144   1.178   1.455   1.505   1.512
 33 Bu   14 Bg   34 Ag   35 Ag   34 Bu   35 Bu   15 Bg   15 Au                 
  1.516   1.516   1.519   1.525   1.946   1.954   1.987   1.988
 36 Ag   36 Bu   37 Bu   37 Ag   16 Bg   38 Ag   16 Au   38 Bu                 
  2.475   2.478   2.817   3.202   3.207   3.536   4.123   4.138
 17 Au   39 Bu   39 Ag   17 Bg   40 Ag   40 Bu   18 Au   41 Bu                 
  4.374   4.401   4.450   4.450   4.451   4.456   4.459   4.463
 41 Ag   18 Bg   19 Au   42 Bu   19 Bg   43 Bu   42 Ag   20 Au                 
  4.464   4.465   4.469   4.486   4.598   4.627   4.683   4.971
 43 Ag   20 Bg   44 Bu   44 Ag   45 Ag   45 Bu   46 Ag   46 Bu                 
  6.494   6.498   6.498   6.500   6.500   6.502  28.715  28.743
 21 Bg   47 Bu   21 Au   47 Ag   48 Bu   48 Ag   49 Ag   49 Bu                 
 29.492  29.496  29.497  29.498  29.500  29.501  29.847  29.847
 22 Bg   22 Au   50 Bu   50 Ag   51 Ag   51 Bu   23 Au   23 Bg                 
 29.848  29.852  29.854  29.854  29.854  29.855  29.860  29.862
 52 Bu   52 Ag   24 Au   53 Ag   24 Bg   53 Bu   54 Ag   54 Bu                 
 36.447  37.655 130.554 130.557 130.558 130.559 130.564 130.565
 55 Ag   55 Bu   25 Bg   25 Au   56 Bu   56 Ag   57 Ag   57 Bu                 
154.130 154.1551912.0431912.068
 58 Ag   58 Bu   59 Ag   59 Bu                                                 

 Beta MOs, Restricted
 -- Occupied --                  
*******-1177.19 -180.90 -180.90 -169.71 -169.71 -169.71 -169.71
  1 Bu    1 Ag    2 Bu    2 Ag    3 Ag    3 Bu    1 Bg    1 Au                 
-169.71 -169.71  -37.95  -37.95  -33.14  -33.14  -33.14  -33.14
  4 Bu    4 Ag    5 Ag    5 Bu    6 Ag    6 Bu    2 Au    2 Bg                 
-33.136 -33.136 -24.326 -24.326 -24.324 -24.324 -24.324 -24.324
  7 Ag    7 Bu    8 Ag    8 Bu    3 Au    3 Bg    9 Ag    9 Bu                 
-24.319 -24.319 -24.319 -24.319 -15.707 -15.703  -7.269  -7.269
  4 Bg    4 Au   10 Bu   10 Ag   11 Ag   11 Bu   12 Ag   12 Bu                 
 -5.504  -5.504  -5.489  -5.489  -5.489  -5.489  -2.426  -2.426
 13 Bu   13 Ag    5 Au    5 Bg   14 Bu   14 Ag   15 Ag   15 Bu                 
 -2.421  -2.421  -2.421  -2.421  -2.404  -2.404  -2.404  -2.404
  6 Au    6 Bg   16 Bu   16 Ag    7 Au    7 Bg   17 Ag   17 Bu                 
 -1.492  -0.831  -0.830  -0.797  -0.653  -0.631  -0.630  -0.398
 18 Ag   18 Bu   19 Ag   19 Bu   20 Ag   20 Bu    8 Au    8 Bg                 
 -0.398  -0.398  -0.398  -0.294
 21 Ag    9 Au   21 Bu   22 Ag                                                 
 -- Virtual --                   
 -0.216   0.115   0.115   0.144   0.158   0.159   0.195   0.207
 22 Bu    9 Bg   23 Ag   23 Bu   10 Au   24 Ag   24 Bu   25 Ag                 
  0.253   0.261   0.287   0.314   0.321   0.325   0.326   0.349
 26 Ag   10 Bg   25 Bu   11 Bg   27 Ag   11 Au   26 Bu   27 Bu                 
  0.361   0.434   0.474   0.566   0.567   0.567   0.568   0.570
 28 Ag   29 Ag   28 Bu   12 Bg   12 Au   30 Ag   29 Bu   13 Au                 
  0.578   0.580   0.582   0.635   0.675   0.687   0.848   0.905
 13 Bg   30 Bu   31 Ag   32 Ag   31 Bu   32 Bu   33 Ag   14 Au                 
  0.929   1.030   1.055   1.144   1.178   1.455   1.505   1.512
 33 Bu   14 Bg   34 Ag   35 Ag   34 Bu   35 Bu   15 Bg   15 Au                 
  1.516   1.516   1.519   1.525   1.946   1.954   1.987   1.988
 36 Ag   36 Bu   37 Bu   37 Ag   16 Bg   38 Ag   16 Au   38 Bu                 
  2.475   2.478   2.817   3.202   3.207   3.536   4.123   4.138
 17 Au   39 Bu   39 Ag   17 Bg   40 Ag   40 Bu   18 Au   41 Bu                 
  4.374   4.401   4.450   4.450   4.451   4.456   4.459   4.463
 41 Ag   18 Bg   19 Au   42 Bu   19 Bg   43 Bu   42 Ag   20 Au                 
  4.464   4.465   4.469   4.486   4.598   4.627   4.683   4.971
 43 Ag   20 Bg   44 Bu   44 Ag   45 Ag   45 Bu   46 Ag   46 Bu                 
  6.494   6.498   6.498   6.500   6.500   6.502  28.715  28.743
 21 Bg   47 Bu   21 Au   47 Ag   48 Bu   48 Ag   49 Ag   49 Bu                 
 29.492  29.496  29.497  29.498  29.500  29.501  29.847  29.847
 22 Bg   22 Au   50 Bu   50 Ag   51 Ag   51 Bu   23 Au   23 Bg                 
 29.848  29.852  29.854  29.854  29.854  29.855  29.860  29.862
 52 Bu   52 Ag   24 Au   53 Ag   24 Bg   53 Bu   54 Ag   54 Bu                 
 36.447  37.655 130.554 130.557 130.558 130.559 130.564 130.565
 55 Ag   55 Bu   25 Bg   25 Au   56 Bu   56 Ag   57 Ag   57 Bu                 
154.130 154.1551912.0431912.068
 58 Ag   58 Bu   59 Ag   59 Bu                                                 

 Occupation and symmetry of molecular orbitals

 Point group: C2h (4 irreducible representations).

                           Ag   Bg   Au   Bu    All 
 ----------------------------------------------------
 All molecular orbitals:
  - Alpha                  59   25   25   59    168 
  - Beta                   59   25   25   59    168 
 ----------------------------------------------------
 Alpha orbitals:
  - Frozen occupied        14   5    5    14    38  
  - Active occupied        8    3    4    7     22  
  - Active virtual         37   17   16   38    108 
  - Frozen virtual         0    0    0    0     0   
 ----------------------------------------------------
 Beta orbitals:
  - Frozen occupied        14   5    5    14    38  
  - Active occupied        8    3    4    7     22  
  - Active virtual         37   17   16   38    108 
  - Frozen virtual         0    0    0    0     0   
 ----------------------------------------------------

 Import integrals:   CPU 0.00 s  wall 0.00 s

 Import integrals:   CPU 134.77 s  wall 109.91 s

 MP2 amplitudes:   CPU 1.19 s  wall 1.33 s

Running a double precision version
           CCSD T amplitudes will be solved using DIIS.

           Start     Size      MaxIter   EConv     TConv     
           3         7         100       1.00e-07  1.00e-05  
 ------------------------------------------------------------------------------
           Energy (a.u.)   Ediff      Tdiff       Comment
 ------------------------------------------------------------------------------
         -1.3943326e+04                           
     1   -1.3943127e+04   1.99e-01   3.19e-01     
     2   -1.3943362e+04   2.35e-01   3.85e-01     
     3   -1.3943088e+04   2.74e-01   6.85e-01     
     4   -1.3943295e+04   2.07e-01   2.26e+00     Switched to DIIS steps.
     5   -1.3943292e+04   2.70e-03   1.01e-01     
     6   -1.3943279e+04   1.32e-02   3.71e-01     
     7   -1.3943269e+04   1.04e-02   1.32e-01     
     8   -1.3943271e+04   2.08e-03   5.29e-02     
     9   -1.3943271e+04   6.49e-04   1.46e-02     
    10   -1.3943272e+04   3.33e-04   3.10e-03     
    11   -1.3943272e+04   9.45e-05   3.97e-05     
    12   -1.3943272e+04   1.04e-04   1.17e-03     
    13   -1.3943272e+04   2.69e-04   3.40e-03     
    14   -1.3943272e+04   3.44e-07   8.93e-04     
    15   -1.3943272e+04   1.86e-05   7.85e-04     
    16   -1.3943272e+04   4.54e-06   1.48e-04     
    17   -1.3943272e+04   3.63e-06   6.24e-05     
    18   -1.3943272e+04   1.25e-06   9.38e-05     
    19   -1.3943272e+04   2.30e-06   3.76e-05     
    20   -1.3943272e+04   7.61e-08   2.02e-05     
    21   -1.3943272e+04   1.07e-06   1.02e-05     
    22   -1.3943272e+04   5.75e-07   8.13e-06     
    23   -1.3943272e+04   1.97e-08   2.15e-06     
 ------------------------------------------------------------------------------
         -1.3943272e+04                           CCSD T converged.

End of double precision
 SCF energy                 = -13942.43135992
 MP2 energy                 = -13943.32584002
 CCSD correlation energy     =     -0.84050658
 CCSD total energy           = -13943.27186650

 CCSD  T1^2 = 0.0280  T2^2 = 0.8401  Leading amplitudes:

 Amplitude    Orbitals with energies
 -0.0704       21 (Bu) A                 ->    22 (Bu) A                  
              -0.3978                         -0.2163                     
 -0.0704       21 (Bu) B                 ->    22 (Bu) B                  
              -0.3978                         -0.2163                     
  0.0372       22 (Ag) A                 ->    28 (Ag) A                  
              -0.2943                          0.3608                     
  0.0372       22 (Ag) B                 ->    28 (Ag) B                  
              -0.2943                          0.3608                     

 Amplitude    Orbitals with energies
 -0.7589       22 (Ag) A     22 (Ag) B   ->    22 (Bu) A     22 (Bu) B    
              -0.2943       -0.2943           -0.2163       -0.2163       
  0.7589       22 (Ag) A     22 (Ag) B   ->    22 (Bu) B     22 (Bu) A    
              -0.2943       -0.2943           -0.2163       -0.2163       
  0.7589       22 (Ag) B     22 (Ag) A   ->    22 (Bu) A     22 (Bu) B    
              -0.2943       -0.2943           -0.2163       -0.2163       
 -0.7589       22 (Ag) B     22 (Ag) A   ->    22 (Bu) B     22 (Bu) A    
              -0.2943       -0.2943           -0.2163       -0.2163       

 Computing CCSD intemediates for later calculations in double precision
 Finished.

Running a double precision version
           CCSD Lambda amplitudes will be solved using DIIS.
           Start     Size      MaxIter   EConv     LConv     
           3         7         100       1.00e-07  1.00e-05  
 ------------------------------------------------------------------------------
            Enorm      Ldiff       Comment
 ------------------------------------------------------------------------------
     1     1.35e+00   8.63e-01     
     2     1.84e+00   1.26e+00     
     3     2.73e+00   1.05e+00     
     4     2.01e-02   1.31e-01     Switched to DIIS steps.
     5     1.01e-02   1.17e-03     
     6     3.43e-03   2.15e-03     
     7     2.45e-03   3.25e-04     
     8     2.61e-03   1.90e-04     
     9     2.44e-03   2.92e-04     
    10     2.07e-03   1.63e-03     
    11     7.98e-04   5.28e-03     
    12     4.44e-04   2.01e-03     
    13     2.63e-04   7.29e-04     
    14     1.75e-04   3.95e-04     
    15     1.18e-04   1.76e-04     
    16     7.33e-05   3.19e-04     
    17     3.08e-05   9.39e-05     
    18     1.45e-05   3.21e-05     
    19     7.39e-06   9.13e-07     
    20     3.59e-06   1.21e-06     
    21     1.84e-06   3.86e-06     
    22     1.02e-06   1.34e-06     
    23     5.74e-07   1.46e-06     
    24     3.79e-07   1.05e-06     
    25     2.59e-07   1.74e-07     
    26     1.87e-07   2.37e-07     
    27     1.21e-07   2.74e-08     
    28     7.11e-08   6.71e-08     
 ------------------------------------------------------------------------------
                                   CCSD Lambda converged.

 Computing density matrices in double precision...
           Orbital response amplitudes will be solved using DIIS.
           Start     Size      MaxIter   EConv     LConv     
           3         7         100       1.00e-06  1.00e-06  
 ------------------------------------------------------------------------------
            Enorm      Ldiff       Comment
 ------------------------------------------------------------------------------
     1     9.37e-02   2.20e-02     
     2     9.09e-02   6.61e-02     
     3     1.40e-01   1.35e-01     
     4     1.32e-01   2.79e-02     Switched to DIIS steps.
     5     2.79e-02   1.42e-01     
     6     1.35e-02   4.89e-02     
     7     4.51e-03   3.62e-02     
     8     1.15e-03   1.41e-02     
     9     8.32e-05   4.26e-03     
    10     1.34e-05   2.86e-04     
    11     3.28e-06   3.29e-05     
    12     3.87e-07   1.71e-06     
    13     1.23e-07   1.26e-06     
    14     4.73e-08   2.71e-07     
 ------------------------------------------------------------------------------
                                   Orbital response converged.

 Computing density matrices... Done.
 CCSD calculation:   CPU 793.12 s  wall 795.36 s

Current path: /canmo/ccsd/grad/
/g1_bb_aa
/g1_bb_bb
/g1_o1o1
/g1_o1o2
/g1_o1v1
/g1_o2v1
/g1_v1v1
/g1p_bb_aa
/g1p_bb_bb
/g1s_bb_aa
/g1s_bb_bb
/g2_o1o1o1o1
/g2_o1o1o1v1
/g2_o1o1v1v1
/g2_o1v1o1v1
/g2_o1v1v1v1
/g2_v1v1v1v1
/w_bb_aa
/w_bb_bb
 Transferring MO TPDM to AO TPDM
 Transferring g2_o1o1o1o1
 Transferring g2_o1o1o1v1
 Transferring g2_o1o1v1v1
 Transferring g2_o1v1o1v1
 Transferring g2_o1v1v1v1
 Transferring g2_v1v1v1v1
 Adding separable TPDM
 Computing TPDM gradient
 --------------------------------------------------------
 2e gradient
  Atom          X               Y               Z
 --------------------------------------------------------
    1        -28.517575        0.441264        0.000000  
    2        -12.900687      -23.959776       -0.000000  
    3         12.900688       23.959771       -0.000000  
    4         28.517574       -0.441259        0.000000  
 --------------------------------------------------------
 --------------------------------------------------------
 Final gradient
  Atom          X               Y               Z
 --------------------------------------------------------
    1        -28.517575        0.441264        0.000000  
    2        -12.900687      -23.959776       -0.000000  
    3         12.900688       23.959771       -0.000000  
    4         28.517574       -0.441259        0.000000  
 --------------------------------------------------------
 Analytic gradient from two-electron contribution:   CPU 2405.05 s  wall 1072.84 s

 Total ccman2 time:   CPU 3341.68 s  wall 2002.07 s


 --------------------------------------------------------------
             Orbital Energies (a.u.) and Symmetries
 --------------------------------------------------------------

 Alpha MOs, Restricted
 -- Occupied --                  
******* -180.90 -169.71 -169.71  -37.95  -33.14  -33.14  -24.33
  1 Ag    2 Ag    3 Ag    4 Ag    5 Ag    6 Ag    7 Ag    8 Ag                 
-24.324 -24.319 -15.707  -7.269  -5.504  -5.489-169.705 -33.136
  9 Ag   10 Ag   11 Ag   12 Ag   13 Ag   14 Ag    1 Bg    2 Bg                 
-24.324 -24.319  -5.489-169.705 -33.136 -24.324 -24.319  -5.489
  3 Bg    4 Bg    5 Bg    1 Au    2 Au    3 Au    4 Au    5 Au                 
******* -180.90 -169.71 -169.71  -37.95  -33.14  -33.14  -24.33
  1 Bu    2 Bu    3 Bu    4 Bu    5 Bu    6 Bu    7 Bu    8 Bu                 
-24.324 -24.319 -15.703  -7.269  -5.504  -5.489  -2.426  -2.421
  9 Bu   10 Bu   11 Bu   12 Bu   13 Bu   14 Bu   15 Ag   16 Ag                 
 -2.404  -1.492  -0.830  -0.653  -0.398  -0.294  -2.421  -2.404
 17 Ag   18 Ag   19 Ag   20 Ag   21 Ag   22 Ag    6 Bg    7 Bg                 
 -0.398  -2.421  -2.404  -0.630  -0.398  -2.426  -2.421  -2.404
  8 Bg    6 Au    7 Au    8 Au    9 Au   15 Bu   16 Bu   17 Bu                 
 -0.831  -0.797  -0.631  -0.398
 18 Bu   19 Bu   20 Bu   21 Bu                                                 
 -- Virtual --                   
  0.115   0.159   0.207   0.253   0.321   0.361   0.434   0.567
 23 Ag   24 Ag   25 Ag   26 Ag   27 Ag   28 Ag   29 Ag   30 Ag                 
  0.582   0.635   0.848   1.055   1.144   1.516   1.525   1.954
 31 Ag   32 Ag   33 Ag   34 Ag   35 Ag   36 Ag   37 Ag   38 Ag                 
  2.817   3.207   4.374   4.459   4.464   4.486   4.598   4.683
 39 Ag   40 Ag   41 Ag   42 Ag   43 Ag   44 Ag   45 Ag   46 Ag                 
  6.500   6.502  28.715  29.498  29.500  29.852  29.854  29.860
 47 Ag   48 Ag   49 Ag   50 Ag   51 Ag   52 Ag   53 Ag   54 Ag                 
 36.447 130.559 130.564 154.1301912.043   0.115   0.261   0.314
 55 Ag   56 Ag   57 Ag   58 Ag   59 Ag    9 Bg   10 Bg   11 Bg                 
  0.566   0.578   1.030   1.505   1.946   3.202   4.401   4.451
 12 Bg   13 Bg   14 Bg   15 Bg   16 Bg   17 Bg   18 Bg   19 Bg                 
  4.465   6.494  29.492  29.847  29.854 130.554   0.158   0.325
 20 Bg   21 Bg   22 Bg   23 Bg   24 Bg   25 Bg   10 Au   11 Au                 
  0.567   0.570   0.905   1.512   1.987   2.475   4.123   4.450
 12 Au   13 Au   14 Au   15 Au   16 Au   17 Au   18 Au   19 Au                 
  4.463   6.498  29.496  29.847  29.854 130.557  -0.216   0.144
 20 Au   21 Au   22 Au   23 Au   24 Au   25 Au   22 Bu   23 Bu                 
  0.195   0.287   0.326   0.349   0.474   0.568   0.580   0.675
 24 Bu   25 Bu   26 Bu   27 Bu   28 Bu   29 Bu   30 Bu   31 Bu                 
  0.687   0.929   1.178   1.455   1.516   1.519   1.988   2.478
 32 Bu   33 Bu   34 Bu   35 Bu   36 Bu   37 Bu   38 Bu   39 Bu                 
  3.536   4.138   4.450   4.456   4.469   4.627   4.971   6.498
 40 Bu   41 Bu   42 Bu   43 Bu   44 Bu   45 Bu   46 Bu   47 Bu                 
  6.500  28.743  29.497  29.501  29.848  29.855  29.862  37.655
 48 Bu   49 Bu   50 Bu   51 Bu   52 Bu   53 Bu   54 Bu   55 Bu                 
130.558 130.565 154.1551912.068
 56 Bu   57 Bu   58 Bu   59 Bu                                                 

 Beta MOs, Restricted
 -- Occupied --                  
******* -180.90 -169.71 -169.71  -37.95  -33.14  -33.14  -24.33
  1 Ag    2 Ag    3 Ag    4 Ag    5 Ag    6 Ag    7 Ag    8 Ag                 
-24.324 -24.319 -15.707  -7.269  -5.504  -5.489-169.705 -33.136
  9 Ag   10 Ag   11 Ag   12 Ag   13 Ag   14 Ag    1 Bg    2 Bg                 
-24.324 -24.319  -5.489-169.705 -33.136 -24.324 -24.319  -5.489
  3 Bg    4 Bg    5 Bg    1 Au    2 Au    3 Au    4 Au    5 Au                 
******* -180.90 -169.71 -169.71  -37.95  -33.14  -33.14  -24.33
  1 Bu    2 Bu    3 Bu    4 Bu    5 Bu    6 Bu    7 Bu    8 Bu                 
-24.324 -24.319 -15.703  -7.269  -5.504  -5.489  -2.426  -2.421
  9 Bu   10 Bu   11 Bu   12 Bu   13 Bu   14 Bu   15 Ag   16 Ag                 
 -2.404  -1.492  -0.830  -0.653  -0.398  -0.294  -2.421  -2.404
 17 Ag   18 Ag   19 Ag   20 Ag   21 Ag   22 Ag    6 Bg    7 Bg                 
 -0.398  -2.421  -2.404  -0.630  -0.398  -2.426  -2.421  -2.404
  8 Bg    6 Au    7 Au    8 Au    9 Au   15 Bu   16 Bu   17 Bu                 
 -0.831  -0.797  -0.631  -0.398
 18 Bu   19 Bu   20 Bu   21 Bu                                                 
 -- Virtual --                   
  0.115   0.159   0.207   0.253   0.321   0.361   0.434   0.567
 23 Ag   24 Ag   25 Ag   26 Ag   27 Ag   28 Ag   29 Ag   30 Ag                 
  0.582   0.635   0.848   1.055   1.144   1.516   1.525   1.954
 31 Ag   32 Ag   33 Ag   34 Ag   35 Ag   36 Ag   37 Ag   38 Ag                 
  2.817   3.207   4.374   4.459   4.464   4.486   4.598   4.683
 39 Ag   40 Ag   41 Ag   42 Ag   43 Ag   44 Ag   45 Ag   46 Ag                 
  6.500   6.502  28.715  29.498  29.500  29.852  29.854  29.860
 47 Ag   48 Ag   49 Ag   50 Ag   51 Ag   52 Ag   53 Ag   54 Ag                 
 36.447 130.559 130.564 154.1301912.043   0.115   0.261   0.314
 55 Ag   56 Ag   57 Ag   58 Ag   59 Ag    9 Bg   10 Bg   11 Bg                 
  0.566   0.578   1.030   1.505   1.946   3.202   4.401   4.451
 12 Bg   13 Bg   14 Bg   15 Bg   16 Bg   17 Bg   18 Bg   19 Bg                 
  4.465   6.494  29.492  29.847  29.854 130.554   0.158   0.325
 20 Bg   21 Bg   22 Bg   23 Bg   24 Bg   25 Bg   10 Au   11 Au                 
  0.567   0.570   0.905   1.512   1.987   2.475   4.123   4.450
 12 Au   13 Au   14 Au   15 Au   16 Au   17 Au   18 Au   19 Au                 
  4.463   6.498  29.496  29.847  29.854 130.557  -0.216   0.144
 20 Au   21 Au   22 Au   23 Au   24 Au   25 Au   22 Bu   23 Bu                 
  0.195   0.287   0.326   0.349   0.474   0.568   0.580   0.675
 24 Bu   25 Bu   26 Bu   27 Bu   28 Bu   29 Bu   30 Bu   31 Bu                 
  0.687   0.929   1.178   1.455   1.516   1.519   1.988   2.478
 32 Bu   33 Bu   34 Bu   35 Bu   36 Bu   37 Bu   38 Bu   39 Bu                 
  3.536   4.138   4.450   4.456   4.469   4.627   4.971   6.498
 40 Bu   41 Bu   42 Bu   43 Bu   44 Bu   45 Bu   46 Bu   47 Bu                 
  6.500  28.743  29.497  29.501  29.848  29.855  29.862  37.655
 48 Bu   49 Bu   50 Bu   51 Bu   52 Bu   53 Bu   54 Bu   55 Bu                 
130.558 130.565 154.1551912.068
 56 Bu   57 Bu   58 Bu   59 Bu                                                 
 --------------------------------------------------------------

          Ground-State Mulliken Net Atomic Charges

     Atom                 Charge (a.u.)
  ----------------------------------------
      1 I                    -0.002170
      2 N                     0.002170
      3 N                     0.002172
      4 I                    -0.002173
  ----------------------------------------
  Sum of atomic charges =     0.000000

 -----------------------------------------------------------------
                    Cartesian Multipole Moments
 -----------------------------------------------------------------
    Charge (ESU x 10^10)
                -0.0000
    Dipole Moment (Debye)
         X       0.0001      Y       0.0000      Z       0.0000
       Tot       0.0001
    Quadrupole Moments (Debye-Ang)
        XX     -63.4422     XY      -2.8871     YY     -70.3739
        XZ       0.0000     YZ      -0.0000     ZZ     -69.7910
    Octopole Moments (Debye-Ang^2)
       XXX       0.0001    XXY      -0.0017    XYY       0.0003
       YYY       0.0000    XXZ       0.0000    XYZ      -0.0000
       YYZ       0.0000    XZZ       0.0000    YZZ       0.0000
       ZZZ       0.0000
    Hexadecapole Moments (Debye-Ang^3)
      XXXX   -4470.7376   XXXY     -98.9502   XXYY    -857.7125
      XYYY      -7.2509   YYYY    -110.0275   XXXZ       0.0000
      XXYZ      -0.0000   XYYZ       0.0000   YYYZ      -0.0000
      XXZZ    -862.8151   XYZZ      -2.1666   YYZZ     -34.2939
      XZZZ       0.0000   YZZZ      -0.0000   ZZZZ     -96.7220
 -----------------------------------------------------------------
 DrvMan completing analytic gradient of the correlated energy
 Correlated dipole moment
            1
    1   0.0000228
    2   0.0000007
    3   0.0000000
 Energy read as -13943.271866497
 Full Analytical Gradient: (in a.u., or Hartree/Bohr)
             1             2             3             4
    1   -0.00237157   -0.00078180    0.00078183    0.00237153
    2    0.00008281   -0.00198735    0.00198736   -0.00008282
    3   -0.00000000    0.00000000    0.00000000   -0.00000000
 Gradient time:  CPU 0.31 s  wall 2.11 s
 Geometry Optimization Parameters
   NAtoms,    NIC,     NZ,  NCons,   NDum,   NFix, NCnnct, MaxDiis
        4      14       4       0       0       0       0       0

 Cartesian Hessian Update
 Hessian Updated using BFGS Update


** GEOMETRY OPTIMIZATION IN DELOCALIZED INTERNAL COORDINATES **
   Searching for a Minimum

   Optimization Cycle:  11

                       Coordinates (Angstroms)
     ATOM                X               Y               Z
      1  I         3.7414166890   -0.0025801864    0.0000000000
      2  N         0.3273487411    0.4430635637    0.0000000000
      3  N        -0.3273487411   -0.4430635637    0.0000000000
      4  I        -3.7414166890    0.0025801864    0.0000000000
   Point Group: c2h   Number of degrees of freedom:     3


   Energy is -13943.271866497

 Hessian Updated using BFGS Update

  3 Hessian modes will be used to form the next step
  Hessian Eigenvalues:
     0.005235    0.253935    2.081245

 Minimum Search - Taking Simple RFO Step
 Searching for Lamda that Minimizes Along All modes
 Value Taken    Lamda =  -0.00178002
 Calculated Step too Large.  Step scaled by  0.597920
 Step Taken.  Stepsize is  0.300000

                             Maximum     Tolerance    Cnvgd?
         Gradient           0.004465      0.000300      NO
         Displacement       0.229416      0.001200      NO
         Energy change     -0.001283      0.000001      NO


 New Cartesian Coordinates Obtained by Inverse Iteration

 Displacement from previous Coordinates is:  0.323265
 ----------------------------------------------------------------
             Standard Nuclear Orientation (Angstroms)
    I     Atom           X                Y                Z
 ----------------------------------------------------------------
    1      I       3.8620443433    -0.0013552241     0.0000000000
    2      N       0.3346152150     0.4379443456     0.0000000000
    3      N      -0.3346152150    -0.4379443456     0.0000000000
    4      I      -3.8620443433     0.0013552241     0.0000000000
 ----------------------------------------------------------------
 Molecular Point Group                 C2h   NOp =  4
 Largest Abelian Subgroup              C2h   NOp =  4
 Nuclear Repulsion Energy =   419.4880094684 hartrees
 There are       60 alpha and       60 beta electrons
 Applying Cartesian multipole field
    Component          Value
    ---------          -----
     (2,0,0)        1.00000E-11
     (0,2,0)        2.00000E-11
     (0,0,2)       -3.00000E-11
 Nucleus-field energy     =     0.0000000567 hartrees
 Requested basis set is 6-311++G(d,p)
 There are 60 shells and 168 basis functions
 A cutoff of  1.0D-14 yielded   1122 shell pairs
 There are      9234 function pairs (     10495 Cartesian)
 Smallest overlap matrix eigenvalue = 1.84E-04
 Guess MOs from SCF MO coefficient file

 -----------------------------------------------------------------------
  General SCF calculation program by
  Eric Jon Sundstrom, Paul Horn, Yuezhi Mao, Dmitri Zuev, Alec White,
  David Stuck, Shaama M.S., Shane Yost, Joonho Lee, David Small,
  Daniel Levine, Susi Lehtola, Hugh Burton, Evgeny Epifanovsky
 -----------------------------------------------------------------------
 Hartree-Fock
 using 4 threads for integral computing
 -------------------------------------------------------
 OpenMP Integral computing Module                
 Release: version 2.0, May 2017, Q-Chem Inc. Pleasanton 
 -------------------------------------------------------
 A restricted SCF calculation will be
 performed using DIIS
 SCF converges when DIIS error is below 1.0e-08
 ---------------------------------------
  Cycle       Energy         DIIS error
 ---------------------------------------
    1  -13942.4296007531      2.75e-04  
    2  -13942.4299456974      7.02e-05  
    3  -13942.4299981863      2.46e-05  
    4  -13942.4300066603      9.62e-06  
    5  -13942.4300077047      4.18e-06  
    6  -13942.4300078440      1.56e-06  
    7  -13942.4300078212      2.78e-06  
    8  -13942.4300078908      5.55e-07  
    9  -13942.4300079130      5.27e-07  
   10  -13942.4300079466      5.06e-07  
   11  -13942.4300081218      4.06e-07  
   12  -13942.4300083216      1.82e-07  
   13  -13942.4300083466      4.10e-08  
   14  -13942.4300083471      7.53e-09  Convergence criterion met
 ---------------------------------------
 SCF time:   CPU 14.32s  wall 9.00s 
 SCF   energy in the final basis set =   -13942.4300083471
 Total energy in the final basis set =   -13942.4300083471


 ------------------------------------------------------------------------------

   CCMAN2: suite of methods based on coupled cluster
           and equation of motion theories.

   Components:
   * libvmm-1.3-trunk
     by Evgeny Epifanovsky, Ilya Kaliman.
   * libtensor-2.5-trunk
     by Evgeny Epifanovsky, Michael Wormit, Dmitry Zuev, Sam Manzer, 
        Ilya Kaliman.
   * libcc-2.5-trunk
     by Evgeny Epifanovsky, Arik Landau, Tomasz Kus, Kirill Khistyaev, 
        Dmitry Zuev, Prashant Manohar, Xintian Feng, Anna Krylov, 
        Matthew Goldey, Alec White, Thomas Jagau, Kaushik Nanda, 
        Anastasia Gunina, Alexander Kunitsa, Joonho Lee.

   CCMAN original authors:
   Anna I. Krylov, C. David Sherrill, Steven R. Gwaltney,
   Edward F. C. Byrd (2000)
   Sergey V. Levchenko, Lyudmila V. Slipchenko, Tao Wang,
   Ana-Maria C. Cristian (2003)
   Piotr A. Pieniazek, C. Melania Oana, Evgeny Epifanovsky (2007)
   Prashant Manohar (2009)

 ------------------------------------------------------------------------------


 Allocating and initializing 3808MB of RAM...
 Calculation will run on 4 cores.


 Alpha MOs, Restricted
 -- Occupied --                  
*******-1177.19 -180.90 -180.90 -169.71 -169.71 -169.71 -169.71
  1 Bu    1 Ag    2 Bu    2 Ag    3 Ag    3 Bu    1 Bg    1 Au                 
-169.71 -169.71  -37.95  -37.95  -33.14  -33.14  -33.14  -33.14
  4 Bu    4 Ag    5 Ag    5 Bu    6 Ag    6 Bu    2 Au    2 Bg                 
-33.136 -33.136 -24.327 -24.327 -24.325 -24.325 -24.325 -24.325
  7 Ag    7 Bu    8 Bu    8 Ag    3 Au    3 Bg    9 Ag    9 Bu                 
-24.319 -24.319 -24.319 -24.319 -15.705 -15.701  -7.269  -7.269
  4 Bg    4 Au   10 Bu   10 Ag   11 Ag   11 Bu   12 Ag   12 Bu                 
 -5.504  -5.504  -5.489  -5.489  -5.489  -5.489  -2.426  -2.426
 13 Bu   13 Ag    5 Au    5 Bg   14 Bu   14 Ag   15 Ag   15 Bu                 
 -2.421  -2.421  -2.421  -2.421  -2.404  -2.404  -2.404  -2.404
  6 Au    6 Bg   16 Bu   16 Ag    7 Au    7 Bg   17 Ag   17 Bu                 
 -1.490  -0.830  -0.830  -0.796  -0.651  -0.629  -0.628  -0.398
 18 Ag   18 Bu   19 Ag   19 Bu   20 Ag   20 Bu    8 Au    8 Bg                 
 -0.398  -0.398  -0.398  -0.293
  9 Au   21 Ag   21 Bu   22 Ag                                                 
 -- Virtual --                   
 -0.219   0.116   0.116   0.143   0.157   0.158   0.192   0.207
 22 Bu    9 Bg   23 Ag   23 Bu   24 Ag   10 Au   24 Bu   25 Ag                 
  0.254   0.261   0.291   0.316   0.322   0.323   0.324   0.345
 26 Ag   10 Bg   25 Bu   11 Bg   27 Ag   11 Au   26 Bu   27 Bu                 
  0.362   0.432   0.468   0.566   0.567   0.567   0.567   0.568
 28 Ag   29 Ag   28 Bu   12 Bg   12 Au   30 Ag   29 Bu   13 Au                 
  0.576   0.577   0.580   0.636   0.669   0.686   0.850   0.906
 13 Bg   31 Ag   30 Bu   32 Ag   31 Bu   32 Bu   33 Ag   14 Au                 
  0.931   1.032   1.052   1.147   1.181   1.459   1.505   1.511
 33 Bu   14 Bg   34 Ag   35 Ag   34 Bu   35 Bu   15 Bg   15 Au                 
  1.513   1.515   1.516   1.518   1.948   1.955   1.989   1.990
 36 Bu   36 Ag   37 Ag   37 Bu   16 Bg   38 Ag   16 Au   38 Bu                 
  2.477   2.479   2.818   3.203   3.206   3.536   4.124   4.141
 17 Au   39 Bu   39 Ag   17 Bg   40 Ag   40 Bu   18 Au   41 Bu                 
  4.386   4.402   4.446   4.449   4.452   4.455   4.457   4.463
 41 Ag   18 Bg   42 Bu   19 Au   19 Bg   42 Ag   43 Bu   43 Ag                 
  4.463   4.464   4.467   4.473   4.592   4.612   4.682   4.974
 20 Au   20 Bg   44 Bu   44 Ag   45 Ag   45 Bu   46 Ag   46 Bu                 
  6.493   6.495   6.497   6.497   6.499   6.501  28.712  28.733
 21 Bg   47 Ag   21 Au   47 Bu   48 Bu   48 Ag   49 Ag   49 Bu                 
 29.492  29.495  29.496  29.497  29.498  29.501  29.846  29.847
 22 Bg   22 Au   50 Bu   50 Ag   51 Ag   51 Bu   23 Au   23 Bg                 
 29.848  29.850  29.854  29.854  29.854  29.854  29.859  29.860
 52 Bu   52 Ag   53 Ag   24 Au   24 Bg   53 Bu   54 Ag   54 Bu                 
 36.448  37.653 130.554 130.556 130.557 130.558 130.562 130.565
 55 Ag   55 Bu   25 Bg   25 Au   56 Bu   56 Ag   57 Ag   57 Bu                 
154.128 154.1461912.0401912.059
 58 Ag   58 Bu   59 Ag   59 Bu                                                 

 Beta MOs, Restricted
 -- Occupied --                  
*******-1177.19 -180.90 -180.90 -169.71 -169.71 -169.71 -169.71
  1 Bu    1 Ag    2 Bu    2 Ag    3 Ag    3 Bu    1 Bg    1 Au                 
-169.71 -169.71  -37.95  -37.95  -33.14  -33.14  -33.14  -33.14
  4 Bu    4 Ag    5 Ag    5 Bu    6 Ag    6 Bu    2 Au    2 Bg                 
-33.136 -33.136 -24.327 -24.327 -24.325 -24.325 -24.325 -24.325
  7 Ag    7 Bu    8 Bu    8 Ag    3 Au    3 Bg    9 Ag    9 Bu                 
-24.319 -24.319 -24.319 -24.319 -15.705 -15.701  -7.269  -7.269
  4 Bg    4 Au   10 Bu   10 Ag   11 Ag   11 Bu   12 Ag   12 Bu                 
 -5.504  -5.504  -5.489  -5.489  -5.489  -5.489  -2.426  -2.426
 13 Bu   13 Ag    5 Au    5 Bg   14 Bu   14 Ag   15 Ag   15 Bu                 
 -2.421  -2.421  -2.421  -2.421  -2.404  -2.404  -2.404  -2.404
  6 Au    6 Bg   16 Bu   16 Ag    7 Au    7 Bg   17 Ag   17 Bu                 
 -1.490  -0.830  -0.830  -0.796  -0.651  -0.629  -0.628  -0.398
 18 Ag   18 Bu   19 Ag   19 Bu   20 Ag   20 Bu    8 Au    8 Bg                 
 -0.398  -0.398  -0.398  -0.293
  9 Au   21 Ag   21 Bu   22 Ag                                                 
 -- Virtual --                   
 -0.219   0.116   0.116   0.143   0.157   0.158   0.192   0.207
 22 Bu    9 Bg   23 Ag   23 Bu   24 Ag   10 Au   24 Bu   25 Ag                 
  0.254   0.261   0.291   0.316   0.322   0.323   0.324   0.345
 26 Ag   10 Bg   25 Bu   11 Bg   27 Ag   11 Au   26 Bu   27 Bu                 
  0.362   0.432   0.468   0.566   0.567   0.567   0.567   0.568
 28 Ag   29 Ag   28 Bu   12 Bg   12 Au   30 Ag   29 Bu   13 Au                 
  0.576   0.577   0.580   0.636   0.669   0.686   0.850   0.906
 13 Bg   31 Ag   30 Bu   32 Ag   31 Bu   32 Bu   33 Ag   14 Au                 
  0.931   1.032   1.052   1.147   1.181   1.459   1.505   1.511
 33 Bu   14 Bg   34 Ag   35 Ag   34 Bu   35 Bu   15 Bg   15 Au                 
  1.513   1.515   1.516   1.518   1.948   1.955   1.989   1.990
 36 Bu   36 Ag   37 Ag   37 Bu   16 Bg   38 Ag   16 Au   38 Bu                 
  2.477   2.479   2.818   3.203   3.206   3.536   4.124   4.141
 17 Au   39 Bu   39 Ag   17 Bg   40 Ag   40 Bu   18 Au   41 Bu                 
  4.386   4.402   4.446   4.449   4.452   4.455   4.457   4.463
 41 Ag   18 Bg   42 Bu   19 Au   19 Bg   42 Ag   43 Bu   43 Ag                 
  4.463   4.464   4.467   4.473   4.592   4.612   4.682   4.974
 20 Au   20 Bg   44 Bu   44 Ag   45 Ag   45 Bu   46 Ag   46 Bu                 
  6.493   6.495   6.497   6.497   6.499   6.501  28.712  28.733
 21 Bg   47 Ag   21 Au   47 Bu   48 Bu   48 Ag   49 Ag   49 Bu                 
 29.492  29.495  29.496  29.497  29.498  29.501  29.846  29.847
 22 Bg   22 Au   50 Bu   50 Ag   51 Ag   51 Bu   23 Au   23 Bg                 
 29.848  29.850  29.854  29.854  29.854  29.854  29.859  29.860
 52 Bu   52 Ag   53 Ag   24 Au   24 Bg   53 Bu   54 Ag   54 Bu                 
 36.448  37.653 130.554 130.556 130.557 130.558 130.562 130.565
 55 Ag   55 Bu   25 Bg   25 Au   56 Bu   56 Ag   57 Ag   57 Bu                 
154.128 154.1461912.0401912.059
 58 Ag   58 Bu   59 Ag   59 Bu                                                 

 Occupation and symmetry of molecular orbitals

 Point group: C2h (4 irreducible representations).

                           Ag   Bg   Au   Bu    All 
 ----------------------------------------------------
 All molecular orbitals:
  - Alpha                  59   25   25   59    168 
  - Beta                   59   25   25   59    168 
 ----------------------------------------------------
 Alpha orbitals:
  - Frozen occupied        14   5    5    14    38  
  - Active occupied        8    3    4    7     22  
  - Active virtual         37   17   16   38    108 
  - Frozen virtual         0    0    0    0     0   
 ----------------------------------------------------
 Beta orbitals:
  - Frozen occupied        14   5    5    14    38  
  - Active occupied        8    3    4    7     22  
  - Active virtual         37   17   16   38    108 
  - Frozen virtual         0    0    0    0     0   
 ----------------------------------------------------

 Import integrals:   CPU 0.00 s  wall 0.00 s

 Import integrals:   CPU 132.58 s  wall 124.32 s

 MP2 amplitudes:   CPU 1.25 s  wall 1.42 s

Running a double precision version
           CCSD T amplitudes will be solved using DIIS.

           Start     Size      MaxIter   EConv     TConv     
           3         7         100       1.00e-07  1.00e-05  
 ------------------------------------------------------------------------------
           Energy (a.u.)   Ediff      Tdiff       Comment
 ------------------------------------------------------------------------------
         -1.3943335e+04                           
     1   -1.3943101e+04   2.34e-01   2.64e-02     
     2   -1.3943371e+04   2.70e-01   3.24e-01     
     3   -1.3943054e+04   3.17e-01   7.71e-01     
     4   -1.3943308e+04   2.53e-01   2.42e+00     Switched to DIIS steps.
     5   -1.3943304e+04   3.27e-03   1.20e-01     
     6   -1.3943295e+04   9.73e-03   2.75e-01     
     7   -1.3943269e+04   2.58e-02   4.68e-01     
     8   -1.3943271e+04   1.83e-03   4.86e-02     
     9   -1.3943272e+04   1.02e-03   2.42e-02     
    10   -1.3943273e+04   1.32e-03   1.15e-02     
    11   -1.3943273e+04   3.43e-04   6.34e-03     
    12   -1.3943273e+04   7.83e-05   4.60e-04     
    13   -1.3943273e+04   4.22e-04   3.75e-03     
    14   -1.3943273e+04   2.13e-04   6.13e-03     
    15   -1.3943273e+04   6.63e-06   6.96e-04     
    16   -1.3943273e+04   2.96e-05   7.54e-04     
    17   -1.3943273e+04   3.50e-06   4.66e-05     
    18   -1.3943273e+04   2.62e-06   7.52e-05     
    19   -1.3943273e+04   4.44e-06   5.51e-05     
    20   -1.3943273e+04   2.34e-06   4.81e-05     
    21   -1.3943273e+04   2.63e-07   1.64e-05     
    22   -1.3943273e+04   4.76e-07   1.14e-05     
    23   -1.3943273e+04   7.49e-08   2.43e-06     
 ------------------------------------------------------------------------------
         -1.3943273e+04                           CCSD T converged.

End of double precision
 SCF energy                 = -13942.43000835
 MP2 energy                 = -13943.33533973
 CCSD correlation energy     =     -0.84274189
 CCSD total energy           = -13943.27275024

 CCSD  T1^2 = 0.0257  T2^2 = 0.8547  Leading amplitudes:

 Amplitude    Orbitals with energies
  0.0657       21 (Bu) A                 ->    22 (Bu) A                  
              -0.3979                         -0.2189                     
  0.0657       21 (Bu) B                 ->    22 (Bu) B                  
              -0.3979                         -0.2189                     
  0.0387       22 (Ag) A                 ->    28 (Ag) A                  
              -0.2929                          0.3621                     
  0.0387       22 (Ag) B                 ->    28 (Ag) B                  
              -0.2929                          0.3621                     

 Amplitude    Orbitals with energies
 -0.7689       22 (Ag) A     22 (Ag) B   ->    22 (Bu) A     22 (Bu) B    
              -0.2929       -0.2929           -0.2189       -0.2189       
  0.7689       22 (Ag) A     22 (Ag) B   ->    22 (Bu) B     22 (Bu) A    
              -0.2929       -0.2929           -0.2189       -0.2189       
  0.7689       22 (Ag) B     22 (Ag) A   ->    22 (Bu) A     22 (Bu) B    
              -0.2929       -0.2929           -0.2189       -0.2189       
 -0.7689       22 (Ag) B     22 (Ag) A   ->    22 (Bu) B     22 (Bu) A    
              -0.2929       -0.2929           -0.2189       -0.2189       

 Computing CCSD intemediates for later calculations in double precision
 Finished.

Running a double precision version
           CCSD Lambda amplitudes will be solved using DIIS.
           Start     Size      MaxIter   EConv     LConv     
           3         7         100       1.00e-07  1.00e-05  
 ------------------------------------------------------------------------------
            Enorm      Ldiff       Comment
 ------------------------------------------------------------------------------
     1     1.45e+00   8.96e-01     
     2     2.17e+00   1.50e+00     
     3     3.46e+00   9.33e-01     
     4     2.04e-02   2.06e-01     Switched to DIIS steps.
     5     9.89e-03   1.73e-03     
     6     3.50e-03   2.31e-03     
     7     2.48e-03   3.35e-04     
     8     2.66e-03   1.68e-04     
     9     2.49e-03   2.72e-04     
    10     2.12e-03   1.57e-03     
    11     8.43e-04   5.31e-03     
    12     4.52e-04   2.22e-03     
    13     2.67e-04   7.53e-04     
    14     1.84e-04   4.58e-04     
    15     1.27e-04   2.47e-04     
    16     7.72e-05   3.61e-04     
    17     3.09e-05   9.65e-05     
    18     1.45e-05   2.48e-05     
    19     7.16e-06   4.81e-06     
    20     3.43e-06   1.86e-06     
    21     1.72e-06   2.85e-06     
    22     9.33e-07   5.02e-07     
    23     5.61e-07   1.12e-06     
    24     4.13e-07   7.28e-07     
    25     2.54e-07   5.64e-08     
    26     1.81e-07   1.88e-07     
    27     1.17e-07   7.85e-08     
    28     6.85e-08   1.35e-08     
 ------------------------------------------------------------------------------
                                   CCSD Lambda converged.

 Computing density matrices in double precision...
           Orbital response amplitudes will be solved using DIIS.
           Start     Size      MaxIter   EConv     LConv     
           3         7         100       1.00e-06  1.00e-06  
 ------------------------------------------------------------------------------
            Enorm      Ldiff       Comment
 ------------------------------------------------------------------------------
     1     9.26e-02   2.36e-02     
     2     8.02e-02   5.31e-02     
     3     1.10e-01   1.04e-01     
     4     1.12e-01   1.51e-02     Switched to DIIS steps.
     5     3.13e-02   1.31e-01     
     6     1.47e-02   7.33e-02     
     7     5.18e-03   5.23e-02     
     8     1.31e-03   2.24e-02     
     9     7.19e-05   6.74e-03     
    10     1.37e-05   3.34e-04     
    11     3.77e-06   3.31e-05     
    12     4.61e-07   4.78e-06     
    13     9.94e-08   2.29e-06     
    14     3.55e-08   2.03e-07     
 ------------------------------------------------------------------------------
                                   Orbital response converged.

 Computing density matrices... Done.
 CCSD calculation:   CPU 779.99 s  wall 836.73 s

Current path: /canmo/ccsd/grad/
/g1_bb_aa
/g1_bb_bb
/g1_o1o1
/g1_o1o2
/g1_o1v1
/g1_o2v1
/g1_v1v1
/g1p_bb_aa
/g1p_bb_bb
/g1s_bb_aa
/g1s_bb_bb
/g2_o1o1o1o1
/g2_o1o1o1v1
/g2_o1o1v1v1
/g2_o1v1o1v1
/g2_o1v1v1v1
/g2_v1v1v1v1
/w_bb_aa
/w_bb_bb
 Transferring MO TPDM to AO TPDM
 Transferring g2_o1o1o1o1
 Transferring g2_o1o1o1v1
 Transferring g2_o1o1v1v1
 Transferring g2_o1v1o1v1
 Transferring g2_o1v1v1v1
 Transferring g2_v1v1v1v1
 Adding separable TPDM
 Computing TPDM gradient
 --------------------------------------------------------
 2e gradient
  Atom          X               Y               Z
 --------------------------------------------------------
    1        -26.857593        0.401436       -0.000000  
    2        -13.199432      -23.191872       -0.000000  
    3         13.199432       23.191872        0.000000  
    4         26.857593       -0.401436       -0.000000  
 --------------------------------------------------------
 --------------------------------------------------------
 Final gradient
  Atom          X               Y               Z
 --------------------------------------------------------
    1        -26.857593        0.401436       -0.000000  
    2        -13.199432      -23.191872       -0.000000  
    3         13.199432       23.191872        0.000000  
    4         26.857593       -0.401436       -0.000000  
 --------------------------------------------------------
 Analytic gradient from two-electron contribution:   CPU 2337.19 s  wall 1032.34 s

 Total ccman2 time:   CPU 3258.92 s  wall 2018.42 s


 --------------------------------------------------------------
             Orbital Energies (a.u.) and Symmetries
 --------------------------------------------------------------

 Alpha MOs, Restricted
 -- Occupied --                  
******* -180.90 -169.71 -169.71  -37.95  -33.14  -33.14  -24.33
  1 Ag    2 Ag    3 Ag    4 Ag    5 Ag    6 Ag    7 Ag    8 Ag                 
-24.325 -24.319 -15.705  -7.269  -5.504  -5.489-169.705 -33.136
  9 Ag   10 Ag   11 Ag   12 Ag   13 Ag   14 Ag    1 Bg    2 Bg                 
-24.325 -24.319  -5.489-169.705 -33.136 -24.325 -24.319  -5.489
  3 Bg    4 Bg    5 Bg    1 Au    2 Au    3 Au    4 Au    5 Au                 
******* -180.90 -169.71 -169.71  -37.95  -33.14  -33.14  -24.33
  1 Bu    2 Bu    3 Bu    4 Bu    5 Bu    6 Bu    7 Bu    8 Bu                 
-24.325 -24.319 -15.701  -7.269  -5.504  -5.489  -2.426  -2.421
  9 Bu   10 Bu   11 Bu   12 Bu   13 Bu   14 Bu   15 Ag   16 Ag                 
 -2.404  -1.490  -0.830  -0.651  -0.398  -0.293  -2.421  -2.404
 17 Ag   18 Ag   19 Ag   20 Ag   21 Ag   22 Ag    6 Bg    7 Bg                 
 -0.398  -2.421  -2.404  -0.628  -0.398  -2.426  -2.421  -2.404
  8 Bg    6 Au    7 Au    8 Au    9 Au   15 Bu   16 Bu   17 Bu                 
 -0.830  -0.796  -0.629  -0.398
 18 Bu   19 Bu   20 Bu   21 Bu                                                 
 -- Virtual --                   
  0.116   0.157   0.207   0.254   0.322   0.362   0.432   0.567
 23 Ag   24 Ag   25 Ag   26 Ag   27 Ag   28 Ag   29 Ag   30 Ag                 
  0.577   0.636   0.850   1.052   1.147   1.515   1.516   1.955
 31 Ag   32 Ag   33 Ag   34 Ag   35 Ag   36 Ag   37 Ag   38 Ag                 
  2.818   3.206   4.386   4.455   4.463   4.473   4.592   4.682
 39 Ag   40 Ag   41 Ag   42 Ag   43 Ag   44 Ag   45 Ag   46 Ag                 
  6.495   6.501  28.712  29.497  29.498  29.850  29.854  29.859
 47 Ag   48 Ag   49 Ag   50 Ag   51 Ag   52 Ag   53 Ag   54 Ag                 
 36.448 130.558 130.562 154.1281912.040   0.116   0.261   0.316
 55 Ag   56 Ag   57 Ag   58 Ag   59 Ag    9 Bg   10 Bg   11 Bg                 
  0.566   0.576   1.032   1.505   1.948   3.203   4.402   4.452
 12 Bg   13 Bg   14 Bg   15 Bg   16 Bg   17 Bg   18 Bg   19 Bg                 
  4.464   6.493  29.492  29.847  29.854 130.554   0.158   0.323
 20 Bg   21 Bg   22 Bg   23 Bg   24 Bg   25 Bg   10 Au   11 Au                 
  0.567   0.568   0.906   1.511   1.989   2.477   4.124   4.449
 12 Au   13 Au   14 Au   15 Au   16 Au   17 Au   18 Au   19 Au                 
  4.463   6.497  29.495  29.846  29.854 130.556  -0.219   0.143
 20 Au   21 Au   22 Au   23 Au   24 Au   25 Au   22 Bu   23 Bu                 
  0.192   0.291   0.324   0.345   0.468   0.567   0.580   0.669
 24 Bu   25 Bu   26 Bu   27 Bu   28 Bu   29 Bu   30 Bu   31 Bu                 
  0.686   0.931   1.181   1.459   1.513   1.518   1.990   2.479
 32 Bu   33 Bu   34 Bu   35 Bu   36 Bu   37 Bu   38 Bu   39 Bu                 
  3.536   4.141   4.446   4.457   4.467   4.612   4.974   6.497
 40 Bu   41 Bu   42 Bu   43 Bu   44 Bu   45 Bu   46 Bu   47 Bu                 
  6.499  28.733  29.496  29.501  29.848  29.854  29.860  37.653
 48 Bu   49 Bu   50 Bu   51 Bu   52 Bu   53 Bu   54 Bu   55 Bu                 
130.557 130.565 154.1461912.059
 56 Bu   57 Bu   58 Bu   59 Bu                                                 

 Beta MOs, Restricted
 -- Occupied --                  
******* -180.90 -169.71 -169.71  -37.95  -33.14  -33.14  -24.33
  1 Ag    2 Ag    3 Ag    4 Ag    5 Ag    6 Ag    7 Ag    8 Ag                 
-24.325 -24.319 -15.705  -7.269  -5.504  -5.489-169.705 -33.136
  9 Ag   10 Ag   11 Ag   12 Ag   13 Ag   14 Ag    1 Bg    2 Bg                 
-24.325 -24.319  -5.489-169.705 -33.136 -24.325 -24.319  -5.489
  3 Bg    4 Bg    5 Bg    1 Au    2 Au    3 Au    4 Au    5 Au                 
******* -180.90 -169.71 -169.71  -37.95  -33.14  -33.14  -24.33
  1 Bu    2 Bu    3 Bu    4 Bu    5 Bu    6 Bu    7 Bu    8 Bu                 
-24.325 -24.319 -15.701  -7.269  -5.504  -5.489  -2.426  -2.421
  9 Bu   10 Bu   11 Bu   12 Bu   13 Bu   14 Bu   15 Ag   16 Ag                 
 -2.404  -1.490  -0.830  -0.651  -0.398  -0.293  -2.421  -2.404
 17 Ag   18 Ag   19 Ag   20 Ag   21 Ag   22 Ag    6 Bg    7 Bg                 
 -0.398  -2.421  -2.404  -0.628  -0.398  -2.426  -2.421  -2.404
  8 Bg    6 Au    7 Au    8 Au    9 Au   15 Bu   16 Bu   17 Bu                 
 -0.830  -0.796  -0.629  -0.398
 18 Bu   19 Bu   20 Bu   21 Bu                                                 
 -- Virtual --                   
  0.116   0.157   0.207   0.254   0.322   0.362   0.432   0.567
 23 Ag   24 Ag   25 Ag   26 Ag   27 Ag   28 Ag   29 Ag   30 Ag                 
  0.577   0.636   0.850   1.052   1.147   1.515   1.516   1.955
 31 Ag   32 Ag   33 Ag   34 Ag   35 Ag   36 Ag   37 Ag   38 Ag                 
  2.818   3.206   4.386   4.455   4.463   4.473   4.592   4.682
 39 Ag   40 Ag   41 Ag   42 Ag   43 Ag   44 Ag   45 Ag   46 Ag                 
  6.495   6.501  28.712  29.497  29.498  29.850  29.854  29.859
 47 Ag   48 Ag   49 Ag   50 Ag   51 Ag   52 Ag   53 Ag   54 Ag                 
 36.448 130.558 130.562 154.1281912.040   0.116   0.261   0.316
 55 Ag   56 Ag   57 Ag   58 Ag   59 Ag    9 Bg   10 Bg   11 Bg                 
  0.566   0.576   1.032   1.505   1.948   3.203   4.402   4.452
 12 Bg   13 Bg   14 Bg   15 Bg   16 Bg   17 Bg   18 Bg   19 Bg                 
  4.464   6.493  29.492  29.847  29.854 130.554   0.158   0.323
 20 Bg   21 Bg   22 Bg   23 Bg   24 Bg   25 Bg   10 Au   11 Au                 
  0.567   0.568   0.906   1.511   1.989   2.477   4.124   4.449
 12 Au   13 Au   14 Au   15 Au   16 Au   17 Au   18 Au   19 Au                 
  4.463   6.497  29.495  29.846  29.854 130.556  -0.219   0.143
 20 Au   21 Au   22 Au   23 Au   24 Au   25 Au   22 Bu   23 Bu                 
  0.192   0.291   0.324   0.345   0.468   0.567   0.580   0.669
 24 Bu   25 Bu   26 Bu   27 Bu   28 Bu   29 Bu   30 Bu   31 Bu                 
  0.686   0.931   1.181   1.459   1.513   1.518   1.990   2.479
 32 Bu   33 Bu   34 Bu   35 Bu   36 Bu   37 Bu   38 Bu   39 Bu                 
  3.536   4.141   4.446   4.457   4.467   4.612   4.974   6.497
 40 Bu   41 Bu   42 Bu   43 Bu   44 Bu   45 Bu   46 Bu   47 Bu                 
  6.499  28.733  29.496  29.501  29.848  29.854  29.860  37.653
 48 Bu   49 Bu   50 Bu   51 Bu   52 Bu   53 Bu   54 Bu   55 Bu                 
130.557 130.565 154.1461912.059
 56 Bu   57 Bu   58 Bu   59 Bu                                                 
 --------------------------------------------------------------

          Ground-State Mulliken Net Atomic Charges

     Atom                 Charge (a.u.)
  ----------------------------------------
      1 I                    -0.000933
      2 N                     0.000933
      3 N                     0.000933
      4 I                    -0.000933
  ----------------------------------------
  Sum of atomic charges =     0.000000

 -----------------------------------------------------------------
                    Cartesian Multipole Moments
 -----------------------------------------------------------------
    Charge (ESU x 10^10)
                 0.0000
    Dipole Moment (Debye)
         X       0.0000      Y       0.0000      Z       0.0000
       Tot       0.0000
    Quadrupole Moments (Debye-Ang)
        XX     -63.3909     XY      -3.1032     YY     -70.2986
        XZ      -0.0000     YZ       0.0000     ZZ     -69.7979
    Octopole Moments (Debye-Ang^2)
       XXX       0.0000    XXY      -0.0000    XYY       0.0000
       YYY       0.0000    XXZ       0.0000    XYZ      -0.0000
       YYZ      -0.0000    XZZ       0.0000    YZZ       0.0000
       ZZZ      -0.0000
    Hexadecapole Moments (Debye-Ang^3)
      XXXX   -4760.0000   XXXY    -114.3084   XXYY    -910.8435
      XYYY      -8.3942   YYYY    -109.5279   XXXZ      -0.0000
      XXYZ       0.0000   XYYZ      -0.0000   YYYZ       0.0000
      XXZZ    -917.3614   XYZZ      -2.5511   YYZZ     -34.2196
      XZZZ      -0.0000   YZZZ       0.0000   ZZZZ     -96.7280
 -----------------------------------------------------------------
 DrvMan completing analytic gradient of the correlated energy
 Correlated dipole moment
            1
    1   0.0000001
    2   0.0000000
    3   0.0000000
 Energy read as -13943.272750236
 Full Analytical Gradient: (in a.u., or Hartree/Bohr)
             1             2             3             4
    1   -0.00156919   -0.00041100    0.00041100    0.00156919
    2    0.00001068   -0.00065573    0.00065573   -0.00001068
    3    0.00000000    0.00000000   -0.00000000    0.00000000
 Gradient time:  CPU 0.29 s  wall 3.18 s
 Geometry Optimization Parameters
   NAtoms,    NIC,     NZ,  NCons,   NDum,   NFix, NCnnct, MaxDiis
        4      14       4       0       0       0       0       0

 Cartesian Hessian Update
 Hessian Updated using BFGS Update


** GEOMETRY OPTIMIZATION IN DELOCALIZED INTERNAL COORDINATES **
   Searching for a Minimum

   Optimization Cycle:  12

                       Coordinates (Angstroms)
     ATOM                X               Y               Z
      1  I         3.8620443433   -0.0013552241    0.0000000000
      2  N         0.3346152150    0.4379443456    0.0000000000
      3  N        -0.3346152150   -0.4379443456    0.0000000000
      4  I        -3.8620443433    0.0013552241    0.0000000000
   Point Group: c2h   Number of degrees of freedom:     3


   Energy is -13943.272750236

 Hessian Updated using BFGS Update

  3 Hessian modes will be used to form the next step
  Hessian Eigenvalues:
     0.003885    0.252252    2.080277

 Minimum Search - Taking Simple RFO Step
 Searching for Lamda that Minimizes Along All modes
 Value Taken    Lamda =  -0.00113158
 Calculated Step too Large.  Step scaled by  0.634515
 Step Taken.  Stepsize is  0.300000

                             Maximum     Tolerance    Cnvgd?
         Gradient           0.003077      0.000300      NO
         Displacement       0.228250      0.001200      NO
         Energy change     -0.000884      0.000001      NO


 New Cartesian Coordinates Obtained by Inverse Iteration

 Displacement from previous Coordinates is:  0.325370
 ----------------------------------------------------------------
             Standard Nuclear Orientation (Angstroms)
    I     Atom           X                Y                Z
 ----------------------------------------------------------------
    1      I       3.9833645672     0.0000441631     0.0000000000
    2      N       0.3426806205     0.4318560135     0.0000000000
    3      N      -0.3426806205    -0.4318560135     0.0000000000
    4      I      -3.9833645672    -0.0000441631     0.0000000000
 ----------------------------------------------------------------
 Molecular Point Group                 C2h   NOp =  4
 Largest Abelian Subgroup              C2h   NOp =  4
 Nuclear Repulsion Energy =   407.5151220589 hartrees
 There are       60 alpha and       60 beta electrons
 Applying Cartesian multipole field
    Component          Value
    ---------          -----
     (2,0,0)        1.00000E-11
     (0,2,0)        2.00000E-11
     (0,0,2)       -3.00000E-11
 Nucleus-field energy     =     0.0000000603 hartrees
 Requested basis set is 6-311++G(d,p)
 There are 60 shells and 168 basis functions
 A cutoff of  1.0D-14 yielded   1117 shell pairs
 There are      9143 function pairs (     10374 Cartesian)
 Smallest overlap matrix eigenvalue = 1.87E-04
 Guess MOs from SCF MO coefficient file

 -----------------------------------------------------------------------
  General SCF calculation program by
  Eric Jon Sundstrom, Paul Horn, Yuezhi Mao, Dmitri Zuev, Alec White,
  David Stuck, Shaama M.S., Shane Yost, Joonho Lee, David Small,
  Daniel Levine, Susi Lehtola, Hugh Burton, Evgeny Epifanovsky
 -----------------------------------------------------------------------
 Hartree-Fock
 using 4 threads for integral computing
 -------------------------------------------------------
 OpenMP Integral computing Module                
 Release: version 2.0, May 2017, Q-Chem Inc. Pleasanton 
 -------------------------------------------------------
 A restricted SCF calculation will be
 performed using DIIS
 SCF converges when DIIS error is below 1.0e-08
 ---------------------------------------
  Cycle       Energy         DIIS error
 ---------------------------------------
    1  -13942.4283666121      2.94e-04  
    2  -13942.4287377214      7.57e-05  
    3  -13942.4287929981      2.54e-05  
    4  -13942.4288017190      9.73e-06  
    5  -13942.4288028938      3.92e-06  
    6  -13942.4288030055      7.71e-07  
    7  -13942.4288030333      5.68e-07  
    8  -13942.4288030550      5.79e-07  
    9  -13942.4288030644      5.64e-07  
   10  -13942.4288031023      5.25e-07  
   11  -13942.4288034086      3.66e-07  
   12  -13942.4288036638      1.03e-07  
   13  -13942.4288036708      3.53e-08  
   14  -13942.4288036714      6.09e-09  Convergence criterion met
 ---------------------------------------
 SCF time:   CPU 13.86s  wall 8.00s 
 SCF   energy in the final basis set =   -13942.4288036714
 Total energy in the final basis set =   -13942.4288036714


 ------------------------------------------------------------------------------

   CCMAN2: suite of methods based on coupled cluster
           and equation of motion theories.

   Components:
   * libvmm-1.3-trunk
     by Evgeny Epifanovsky, Ilya Kaliman.
   * libtensor-2.5-trunk
     by Evgeny Epifanovsky, Michael Wormit, Dmitry Zuev, Sam Manzer, 
        Ilya Kaliman.
   * libcc-2.5-trunk
     by Evgeny Epifanovsky, Arik Landau, Tomasz Kus, Kirill Khistyaev, 
        Dmitry Zuev, Prashant Manohar, Xintian Feng, Anna Krylov, 
        Matthew Goldey, Alec White, Thomas Jagau, Kaushik Nanda, 
        Anastasia Gunina, Alexander Kunitsa, Joonho Lee.

   CCMAN original authors:
   Anna I. Krylov, C. David Sherrill, Steven R. Gwaltney,
   Edward F. C. Byrd (2000)
   Sergey V. Levchenko, Lyudmila V. Slipchenko, Tao Wang,
   Ana-Maria C. Cristian (2003)
   Piotr A. Pieniazek, C. Melania Oana, Evgeny Epifanovsky (2007)
   Prashant Manohar (2009)

 ------------------------------------------------------------------------------


 Allocating and initializing 3808MB of RAM...
 Calculation will run on 4 cores.

 Warning : Irrep of orbital(   7) could not be determined
 Warning : Irrep of orbital(   8) could not be determined

 Alpha MOs, Restricted
 -- Occupied --                  
*******-1177.19 -180.90 -180.90 -169.71 -169.71 -169.71 -169.71
  1 Bu    1 Ag    2 Bu    2 Ag    3 Ag    3 Bu    0 xxx   0 xxx                
-169.71 -169.71  -37.95  -37.95  -33.14  -33.14  -33.14  -33.14
  4 Bu    4 Ag    5 Ag    5 Bu    6 Ag    6 Bu    1 Bg    1 Au                 
-33.136 -33.136 -24.327 -24.327 -24.325 -24.325 -24.325 -24.325
  7 Ag    7 Bu    8 Bu    8 Ag    2 Au    2 Bg    9 Ag    9 Bu                 
-24.319 -24.319 -24.319 -24.319 -15.703 -15.700  -7.269  -7.269
  3 Bg    3 Au   10 Ag   10 Bu   11 Ag   11 Bu   12 Ag   12 Bu                 
 -5.504  -5.504  -5.489  -5.489  -5.489  -5.489  -2.427  -2.427
 13 Bu   13 Ag    4 Au    4 Bg   14 Bu   14 Ag   15 Ag   15 Bu                 
 -2.421  -2.421  -2.421  -2.421  -2.404  -2.404  -2.404  -2.404
  5 Au    5 Bg   16 Bu   16 Ag    6 Au    6 Bg   17 Ag   17 Bu                 
 -1.488  -0.830  -0.830  -0.794  -0.649  -0.627  -0.626  -0.398
 18 Ag   19 Ag   18 Bu   19 Bu   20 Ag   20 Bu    7 Au    7 Bg                 
 -0.398  -0.398  -0.398  -0.292
  8 Au   21 Ag   21 Bu   22 Ag                                                 
 -- Virtual --                   
 -0.221   0.117   0.118   0.143   0.155   0.158   0.189   0.206
 22 Bu    8 Bg   23 Ag   23 Bu   24 Ag    9 Au   24 Bu   25 Ag                 
  0.255   0.260   0.295   0.317   0.322   0.322   0.323   0.340
 26 Ag    9 Bg   25 Bu   10 Bg   10 Au   27 Ag   26 Bu   27 Bu                 
  0.361   0.431   0.462   0.566   0.566   0.567   0.567   0.567
 28 Ag   29 Ag   28 Bu   11 Au   11 Bg   30 Ag   29 Bu   12 Au                 
  0.573   0.575   0.580   0.637   0.658   0.686   0.851   0.907
 31 Ag   12 Bg   30 Bu   32 Ag   31 Bu   32 Bu   33 Ag   13 Au                 
  0.934   1.034   1.051   1.149   1.184   1.458   1.505   1.510
 33 Bu   13 Bg   34 Ag   35 Ag   34 Bu   35 Bu   14 Bg   14 Au                 
  1.510   1.512   1.514   1.523   1.949   1.955   1.990   1.991
 36 Ag   36 Bu   37 Ag   37 Bu   15 Bg   38 Ag   15 Au   38 Bu                 
  2.478   2.480   2.818   3.204   3.207   3.537   4.125   4.143
 16 Au   39 Bu   39 Ag   16 Bg   40 Ag   40 Bu   17 Au   41 Bu                 
  4.399   4.402   4.443   4.449   4.451   4.453   4.457   4.460
 41 Ag   17 Bg   42 Bu   18 Au   42 Ag   18 Bg   43 Bu   43 Ag                 
  4.463   4.464   4.465   4.465   4.585   4.599   4.683   4.977
 19 Au   19 Bg   44 Ag   44 Bu   45 Ag   45 Bu   46 Ag   46 Bu                 
  6.492   6.494   6.496   6.497   6.498   6.500  28.710  28.724
 47 Ag   20 Bg   20 Au   47 Bu   48 Bu   48 Ag   49 Ag   49 Bu                 
 29.492  29.494  29.495  29.495  29.497  29.501  29.846  29.847
 21 Bg   21 Au   50 Bu   50 Ag   51 Ag   51 Bu   22 Au   22 Bg                 
 29.847  29.849  29.854  29.854  29.854  29.854  29.857  29.858
 52 Bu   52 Ag   53 Ag   23 Au   23 Bg   53 Bu   54 Ag   54 Bu                 
 36.449  37.653 130.554 130.556 130.557 130.558 130.561 130.565
 55 Ag   55 Bu   24 Bg   24 Au   56 Bu   56 Ag   57 Ag   57 Bu                 
154.126 154.1381912.0391912.051
 58 Ag   58 Bu   59 Ag   59 Bu                                                 
 Warning : Irrep of orbital(   7) could not be determined
 Warning : Irrep of orbital(   8) could not be determined

 Beta MOs, Restricted
 -- Occupied --                  
*******-1177.19 -180.90 -180.90 -169.71 -169.71 -169.71 -169.71
  1 Bu    1 Ag    2 Bu    2 Ag    3 Ag    3 Bu    0 xxx   0 xxx                
-169.71 -169.71  -37.95  -37.95  -33.14  -33.14  -33.14  -33.14
  4 Bu    4 Ag    5 Ag    5 Bu    6 Ag    6 Bu    1 Bg    1 Au                 
-33.136 -33.136 -24.327 -24.327 -24.325 -24.325 -24.325 -24.325
  7 Ag    7 Bu    8 Bu    8 Ag    2 Au    2 Bg    9 Ag    9 Bu                 
-24.319 -24.319 -24.319 -24.319 -15.703 -15.700  -7.269  -7.269
  3 Bg    3 Au   10 Ag   10 Bu   11 Ag   11 Bu   12 Ag   12 Bu                 
 -5.504  -5.504  -5.489  -5.489  -5.489  -5.489  -2.427  -2.427
 13 Bu   13 Ag    4 Au    4 Bg   14 Bu   14 Ag   15 Ag   15 Bu                 
 -2.421  -2.421  -2.421  -2.421  -2.404  -2.404  -2.404  -2.404
  5 Au    5 Bg   16 Bu   16 Ag    6 Au    6 Bg   17 Ag   17 Bu                 
 -1.488  -0.830  -0.830  -0.794  -0.649  -0.627  -0.626  -0.398
 18 Ag   19 Ag   18 Bu   19 Bu   20 Ag   20 Bu    7 Au    7 Bg                 
 -0.398  -0.398  -0.398  -0.292
  8 Au   21 Ag   21 Bu   22 Ag                                                 
 -- Virtual --                   
 -0.221   0.117   0.118   0.143   0.155   0.158   0.189   0.206
 22 Bu    8 Bg   23 Ag   23 Bu   24 Ag    9 Au   24 Bu   25 Ag                 
  0.255   0.260   0.295   0.317   0.322   0.322   0.323   0.340
 26 Ag    9 Bg   25 Bu   10 Bg   10 Au   27 Ag   26 Bu   27 Bu                 
  0.361   0.431   0.462   0.566   0.566   0.567   0.567   0.567
 28 Ag   29 Ag   28 Bu   11 Au   11 Bg   30 Ag   29 Bu   12 Au                 
  0.573   0.575   0.580   0.637   0.658   0.686   0.851   0.907
 31 Ag   12 Bg   30 Bu   32 Ag   31 Bu   32 Bu   33 Ag   13 Au                 
  0.934   1.034   1.051   1.149   1.184   1.458   1.505   1.510
 33 Bu   13 Bg   34 Ag   35 Ag   34 Bu   35 Bu   14 Bg   14 Au                 
  1.510   1.512   1.514   1.523   1.949   1.955   1.990   1.991
 36 Ag   36 Bu   37 Ag   37 Bu   15 Bg   38 Ag   15 Au   38 Bu                 
  2.478   2.480   2.818   3.204   3.207   3.537   4.125   4.143
 16 Au   39 Bu   39 Ag   16 Bg   40 Ag   40 Bu   17 Au   41 Bu                 
  4.399   4.402   4.443   4.449   4.451   4.453   4.457   4.460
 41 Ag   17 Bg   42 Bu   18 Au   42 Ag   18 Bg   43 Bu   43 Ag                 
  4.463   4.464   4.465   4.465   4.585   4.599   4.683   4.977
 19 Au   19 Bg   44 Ag   44 Bu   45 Ag   45 Bu   46 Ag   46 Bu                 
  6.492   6.494   6.496   6.497   6.498   6.500  28.710  28.724
 47 Ag   20 Bg   20 Au   47 Bu   48 Bu   48 Ag   49 Ag   49 Bu                 
 29.492  29.494  29.495  29.495  29.497  29.501  29.846  29.847
 21 Bg   21 Au   50 Bu   50 Ag   51 Ag   51 Bu   22 Au   22 Bg                 
 29.847  29.849  29.854  29.854  29.854  29.854  29.857  29.858
 52 Bu   52 Ag   53 Ag   23 Au   23 Bg   53 Bu   54 Ag   54 Bu                 
 36.449  37.653 130.554 130.556 130.557 130.558 130.561 130.565
 55 Ag   55 Bu   24 Bg   24 Au   56 Bu   56 Ag   57 Ag   57 Bu                 
154.126 154.1381912.0391912.051
 58 Ag   58 Bu   59 Ag   59 Bu                                                 

 Occupation and symmetry of molecular orbitals

 Point group: C1 (1 irreducible representation).

                           A     All 
 -------------------------------------
 All molecular orbitals:
  - Alpha                  168   168 
  - Beta                   168   168 
 -------------------------------------
 Alpha orbitals:
  - Frozen occupied        38    38  
  - Active occupied        22    22  
  - Active virtual         108   108 
  - Frozen virtual         0     0   
 -------------------------------------
 Beta orbitals:
  - Frozen occupied        38    38  
  - Active occupied        22    22  
  - Active virtual         108   108 
  - Frozen virtual         0     0   
 -------------------------------------

 Import integrals:   CPU 0.00 s  wall 0.00 s

 Import integrals:   CPU 165.35 s  wall 178.26 s

 MP2 amplitudes:   CPU 0.36 s  wall 0.74 s

Running a double precision version
           CCSD T amplitudes will be solved using DIIS.

           Start     Size      MaxIter   EConv     TConv     
           3         7         100       1.00e-07  1.00e-05  
 ------------------------------------------------------------------------------
           Energy (a.u.)   Ediff      Tdiff       Comment
 ------------------------------------------------------------------------------
         -1.3943344e+04                           
     1   -1.3943072e+04   2.72e-01   3.02e-01     Step took 02.16.
     2   -1.3943370e+04   2.98e-01   1.36e-01     
     3   -1.3943046e+04   3.24e-01   5.18e-01     
     4   -1.3943321e+04   2.75e-01   2.11e+00     Switched to DIIS steps.
     5   -1.3943318e+04   2.50e-03   9.57e-02     
     6   -1.3943309e+04   9.49e-03   2.80e-01     
     7   -1.3943270e+04   3.88e-02   7.96e-01     
     8   -1.3943270e+04   2.31e-04   1.84e-02     
     9   -1.3943271e+04   6.07e-04   1.59e-02     
    10   -1.3943274e+04   3.16e-03   2.44e-02     
    11   -1.3943274e+04   1.75e-04   4.77e-03     
    12   -1.3943273e+04   5.81e-04   1.41e-02     
    13   -1.3943273e+04   1.92e-04   1.55e-03     
    14   -1.3943273e+04   8.43e-05   3.44e-04     
    15   -1.3943273e+04   6.87e-05   1.10e-03     
    16   -1.3943273e+04   7.60e-06   6.42e-04     
    17   -1.3943273e+04   5.42e-05   4.11e-05     
    18   -1.3943273e+04   3.01e-05   8.20e-04     
    19   -1.3943273e+04   6.12e-06   9.74e-05     
    20   -1.3943273e+04   2.89e-06   5.99e-05     
    21   -1.3943273e+04   4.46e-06   9.64e-06     
    22   -1.3943273e+04   4.46e-06   8.39e-05     
    23   -1.3943273e+04   2.47e-07   1.81e-05     
    24   -1.3943273e+04   1.85e-07   3.67e-06     
    25   -1.3943273e+04   3.46e-07   4.89e-06     
    26   -1.3943273e+04   2.83e-08   1.35e-06     
 ------------------------------------------------------------------------------
         -1.3943273e+04                           CCSD T converged.

End of double precision
 SCF energy                 = -13942.42880367
 MP2 energy                 = -13943.34432531
 CCSD correlation energy     =     -0.84452934
 CCSD total energy           = -13943.27333301

 CCSD  T1^2 = 0.0235  T2^2 = 0.8656  Leading amplitudes:

 Amplitude    Orbitals with energies
 -0.0599       59 (A) A                  ->    61 (A) A                   
              -0.3979                         -0.2210                     
 -0.0599       59 (A) B                  ->    61 (A) B                   
              -0.3979                         -0.2210                     
  0.0403       60 (A) A                  ->    77 (A) A                   
              -0.2917                          0.3612                     
  0.0403       60 (A) B                  ->    77 (A) B                   
              -0.2917                          0.3612                     

 Amplitude    Orbitals with energies
 -0.7764       60 (A) A      60 (A) B    ->    61 (A) A      61 (A) B     
              -0.2917       -0.2917           -0.2210       -0.2210       
  0.7764       60 (A) A      60 (A) B    ->    61 (A) B      61 (A) A     
              -0.2917       -0.2917           -0.2210       -0.2210       
  0.7764       60 (A) B      60 (A) A    ->    61 (A) A      61 (A) B     
              -0.2917       -0.2917           -0.2210       -0.2210       
 -0.7764       60 (A) B      60 (A) A    ->    61 (A) B      61 (A) A     
              -0.2917       -0.2917           -0.2210       -0.2210       

 Computing CCSD intemediates for later calculations in double precision
 Finished.

Running a double precision version
           CCSD Lambda amplitudes will be solved using DIIS.
           Start     Size      MaxIter   EConv     LConv     
           3         7         100       1.00e-07  1.00e-05  
 ------------------------------------------------------------------------------
            Enorm      Ldiff       Comment
 ------------------------------------------------------------------------------
     1     1.55e+00   9.18e-01     
     2     2.49e+00   1.73e+00     
     3     4.24e+00   7.05e-01     
     4     2.05e-02   6.58e-01     Switched to DIIS steps.
     5     9.61e-03   2.24e-03     
     6     4.57e-03   2.38e-03     
     7     3.91e-03   2.52e-04     
     8     2.44e-03   1.32e-04     
     9     2.56e-03   1.47e-04     
    10     2.37e-03   3.13e-04     
    11     2.04e-03   1.50e-03     
    12     8.32e-04   5.08e-03     
    13     3.88e-04   1.97e-03     
    14     2.49e-04   7.68e-04     
    15     2.60e-04   2.34e-05     
    16     3.07e-04   7.50e-06     
    17     1.16e-04   1.68e-04     
    18     5.17e-05   2.53e-05     
    19     3.69e-05   5.10e-05     
    20     1.91e-05   3.28e-05     
    21     1.51e-05   4.62e-06     
    22     1.31e-05   1.18e-05     
    23     1.20e-05   9.42e-06     
    24     1.55e-05   1.82e-06     
    25     9.98e-06   5.38e-06     
    26     6.40e-06   1.77e-05     
    27     4.32e-06   1.61e-05     
    28     3.45e-06   4.97e-06     
    29     2.58e-06   3.63e-06     
    30     1.61e-06   3.20e-06     
    31     1.32e-06   5.96e-07     
    32     2.13e-06   2.08e-06     
    33     1.04e-06   3.35e-07     
    34     4.70e-07   8.04e-07     
    35     2.78e-07   6.27e-07     
    36     1.68e-07   4.81e-07     
    37     1.04e-07   2.51e-07     
    38     6.31e-08   1.68e-07     
 ------------------------------------------------------------------------------
                                   CCSD Lambda converged.

 Computing density matrices in double precision...
           Orbital response amplitudes will be solved using DIIS.
           Start     Size      MaxIter   EConv     LConv     
           3         7         100       1.00e-06  1.00e-06  
 ------------------------------------------------------------------------------
            Enorm      Ldiff       Comment
 ------------------------------------------------------------------------------
     1     9.16e-02   2.50e-02     
     2     7.30e-02   4.36e-02     
     3     1.68e+00   1.59e+00     
     4     2.00e-01   1.43e+00     Switched to DIIS steps.
     5     9.36e-02   4.76e-02     
     6     3.46e-02   1.17e-01     
     7     1.56e-02   1.05e-01     
     8     5.88e-03   7.19e-02     
     9     2.25e-03   3.39e-02     
    10     7.38e-02   7.38e-03     
    11     1.42e-04   2.93e-03     
    12     6.94e-03   7.35e-04     
    13     3.23e-05   1.41e-04     
    14     4.70e-05   4.03e-05     
    15     5.81e-05   2.86e-06     
    16     1.28e-05   2.05e-06     
    17     4.55e-05   1.23e-06     
    18     5.62e-05   1.85e-06     
    19     2.48e-05   4.01e-06     
    20     3.43e-06   1.52e-06     
    21     4.56e-06   1.00e-07     
    22     4.61e-06   3.88e-07     
    23     4.44e-06   3.84e-07     
    24     3.65e-06   1.17e-06     
    25     8.05e-06   4.13e-06     
    26     2.67e-06   7.51e-07     
    27     6.50e-06   6.77e-07     
    28     1.65e-06   2.16e-07     
    29     1.03e-06   5.68e-07     
    30     1.13e-06   8.74e-07     
    31     1.20e-06   4.06e-08     
    32     1.40e-06   4.60e-07     
    33     5.74e-07   3.65e-07     
 ------------------------------------------------------------------------------
                                   Orbital response converged.

 Computing density matrices... Done.
 CCSD calculation:   CPU 10941.65 s  wall 6912.43 s

Current path: /canmo/ccsd/grad/
/g1_bb_aa
/g1_bb_bb
/g1_o1o1
/g1_o1o2
/g1_o1v1
/g1_o2v1
/g1_v1v1
/g1p_bb_aa
/g1p_bb_bb
/g1s_bb_aa
/g1s_bb_bb
/g2_o1o1o1o1
/g2_o1o1o1v1
/g2_o1o1v1v1
/g2_o1v1o1v1
/g2_o1v1v1v1
/g2_v1v1v1v1
/w_bb_aa
/w_bb_bb
 Transferring MO TPDM to AO TPDM
 Transferring g2_o1o1o1o1
 Transferring g2_o1o1o1v1
 Transferring g2_o1o1v1v1
 Transferring g2_o1v1o1v1
 Transferring g2_o1v1v1v1
 Transferring g2_v1v1v1v1
 Adding separable TPDM
 Computing TPDM gradient
 --------------------------------------------------------
 2e gradient
  Atom          X               Y               Z
 --------------------------------------------------------
    1        -25.323609        0.363226       -0.000000  
    2        -13.551277      -22.423329       -0.000000  
    3         13.551279       22.423329        0.000000  
    4         25.323608       -0.363226       -0.000000  
 --------------------------------------------------------
 --------------------------------------------------------
 Final gradient
  Atom          X               Y               Z
 --------------------------------------------------------
    1        -25.323609        0.363226       -0.000000  
    2        -13.551277      -22.423329       -0.000000  
    3         13.551279       22.423329        0.000000  
    4         25.323608       -0.363226       -0.000000  
 --------------------------------------------------------
 Analytic gradient from two-electron contribution:   CPU 2384.37 s  wall 1118.10 s

 Total ccman2 time:   CPU 13499.13 s  wall 8234.88 s


 --------------------------------------------------------------
             Orbital Energies (a.u.) and Symmetries
 --------------------------------------------------------------
 Warning : Irrep of orbital(   7) could not be determined
 Warning : Irrep of orbital(   8) could not be determined

 Alpha MOs, Restricted
 -- Occupied --                  
*******-1177.19 -180.90 -180.90 -169.71 -169.71 -169.71 -169.71
  1 Bu    1 Ag    2 Bu    2 Ag    3 Ag    3 Bu    0 xxx   0 xxx                
-169.71 -169.71  -37.95  -37.95  -33.14  -33.14  -33.14  -33.14
  4 Bu    4 Ag    5 Ag    5 Bu    6 Ag    6 Bu    1 Bg    1 Au                 
-33.136 -33.136 -24.327 -24.327 -24.325 -24.325 -24.325 -24.325
  7 Ag    7 Bu    8 Bu    8 Ag    2 Au    2 Bg    9 Ag    9 Bu                 
-24.319 -24.319 -24.319 -24.319 -15.703 -15.700  -7.269  -7.269
  3 Bg    3 Au   10 Ag   10 Bu   11 Ag   11 Bu   12 Ag   12 Bu                 
 -5.504  -5.504  -5.489  -5.489  -5.489  -5.489  -2.427  -2.427
 13 Bu   13 Ag    4 Au    4 Bg   14 Bu   14 Ag   15 Ag   15 Bu                 
 -2.421  -2.421  -2.421  -2.421  -2.404  -2.404  -2.404  -2.404
  5 Au    5 Bg   16 Bu   16 Ag    6 Au    6 Bg   17 Ag   17 Bu                 
 -1.488  -0.830  -0.830  -0.794  -0.649  -0.627  -0.626  -0.398
 18 Ag   19 Ag   18 Bu   19 Bu   20 Ag   20 Bu    7 Au    7 Bg                 
 -0.398  -0.398  -0.398  -0.292
  8 Au   21 Ag   21 Bu   22 Ag                                                 
 -- Virtual --                   
 -0.221   0.117   0.118   0.143   0.155   0.158   0.189   0.206
 22 Bu    8 Bg   23 Ag   23 Bu   24 Ag    9 Au   24 Bu   25 Ag                 
  0.255   0.260   0.295   0.317   0.322   0.322   0.323   0.340
 26 Ag    9 Bg   25 Bu   10 Bg   10 Au   27 Ag   26 Bu   27 Bu                 
  0.361   0.431   0.462   0.566   0.566   0.567   0.567   0.567
 28 Ag   29 Ag   28 Bu   11 Au   11 Bg   30 Ag   29 Bu   12 Au                 
  0.573   0.575   0.580   0.637   0.658   0.686   0.851   0.907
 31 Ag   12 Bg   30 Bu   32 Ag   31 Bu   32 Bu   33 Ag   13 Au                 
  0.934   1.034   1.051   1.149   1.184   1.458   1.505   1.510
 33 Bu   13 Bg   34 Ag   35 Ag   34 Bu   35 Bu   14 Bg   14 Au                 
  1.510   1.512   1.514   1.523   1.949   1.955   1.990   1.991
 36 Ag   36 Bu   37 Ag   37 Bu   15 Bg   38 Ag   15 Au   38 Bu                 
  2.478   2.480   2.818   3.204   3.207   3.537   4.125   4.143
 16 Au   39 Bu   39 Ag   16 Bg   40 Ag   40 Bu   17 Au   41 Bu                 
  4.399   4.402   4.443   4.449   4.451   4.453   4.457   4.460
 41 Ag   17 Bg   42 Bu   18 Au   42 Ag   18 Bg   43 Bu   43 Ag                 
  4.463   4.464   4.465   4.465   4.585   4.599   4.683   4.977
 19 Au   19 Bg   44 Ag   44 Bu   45 Ag   45 Bu   46 Ag   46 Bu                 
  6.492   6.494   6.496   6.497   6.498   6.500  28.710  28.724
 47 Ag   20 Bg   20 Au   47 Bu   48 Bu   48 Ag   49 Ag   49 Bu                 
 29.492  29.494  29.495  29.495  29.497  29.501  29.846  29.847
 21 Bg   21 Au   50 Bu   50 Ag   51 Ag   51 Bu   22 Au   22 Bg                 
 29.847  29.849  29.854  29.854  29.854  29.854  29.857  29.858
 52 Bu   52 Ag   53 Ag   23 Au   23 Bg   53 Bu   54 Ag   54 Bu                 
 36.449  37.653 130.554 130.556 130.557 130.558 130.561 130.565
 55 Ag   55 Bu   24 Bg   24 Au   56 Bu   56 Ag   57 Ag   57 Bu                 
154.126 154.1381912.0391912.051
 58 Ag   58 Bu   59 Ag   59 Bu                                                 

 Beta MOs, Restricted
 -- Occupied --                  
*******-1177.19 -180.90 -180.90 -169.71 -169.71 -169.71 -169.71
  1 Bu    1 Ag    2 Bu    2 Ag    3 Ag    3 Bu    0 xxx   0 xxx                
-169.71 -169.71  -37.95  -37.95  -33.14  -33.14  -33.14  -33.14
  4 Bu    4 Ag    5 Ag    5 Bu    6 Ag    6 Bu    1 Bg    1 Au                 
-33.136 -33.136 -24.327 -24.327 -24.325 -24.325 -24.325 -24.325
  7 Ag    7 Bu    8 Bu    8 Ag    2 Au    2 Bg    9 Ag    9 Bu                 
-24.319 -24.319 -24.319 -24.319 -15.703 -15.700  -7.269  -7.269
  3 Bg    3 Au   10 Ag   10 Bu   11 Ag   11 Bu   12 Ag   12 Bu                 
 -5.504  -5.504  -5.489  -5.489  -5.489  -5.489  -2.427  -2.427
 13 Bu   13 Ag    4 Au    4 Bg   14 Bu   14 Ag   15 Ag   15 Bu                 
 -2.421  -2.421  -2.421  -2.421  -2.404  -2.404  -2.404  -2.404
  5 Au    5 Bg   16 Bu   16 Ag    6 Au    6 Bg   17 Ag   17 Bu                 
 -1.488  -0.830  -0.830  -0.794  -0.649  -0.627  -0.626  -0.398
 18 Ag   19 Ag   18 Bu   19 Bu   20 Ag   20 Bu    7 Au    7 Bg                 
 -0.398  -0.398  -0.398  -0.292
  8 Au   21 Ag   21 Bu   22 Ag                                                 
 -- Virtual --                   
 -0.221   0.117   0.118   0.143   0.155   0.158   0.189   0.206
 22 Bu    8 Bg   23 Ag   23 Bu   24 Ag    9 Au   24 Bu   25 Ag                 
  0.255   0.260   0.295   0.317   0.322   0.322   0.323   0.340
 26 Ag    9 Bg   25 Bu   10 Bg   10 Au   27 Ag   26 Bu   27 Bu                 
  0.361   0.431   0.462   0.566   0.566   0.567   0.567   0.567
 28 Ag   29 Ag   28 Bu   11 Au   11 Bg   30 Ag   29 Bu   12 Au                 
  0.573   0.575   0.580   0.637   0.658   0.686   0.851   0.907
 31 Ag   12 Bg   30 Bu   32 Ag   31 Bu   32 Bu   33 Ag   13 Au                 
  0.934   1.034   1.051   1.149   1.184   1.458   1.505   1.510
 33 Bu   13 Bg   34 Ag   35 Ag   34 Bu   35 Bu   14 Bg   14 Au                 
  1.510   1.512   1.514   1.523   1.949   1.955   1.990   1.991
 36 Ag   36 Bu   37 Ag   37 Bu   15 Bg   38 Ag   15 Au   38 Bu                 
  2.478   2.480   2.818   3.204   3.207   3.537   4.125   4.143
 16 Au   39 Bu   39 Ag   16 Bg   40 Ag   40 Bu   17 Au   41 Bu                 
  4.399   4.402   4.443   4.449   4.451   4.453   4.457   4.460
 41 Ag   17 Bg   42 Bu   18 Au   42 Ag   18 Bg   43 Bu   43 Ag                 
  4.463   4.464   4.465   4.465   4.585   4.599   4.683   4.977
 19 Au   19 Bg   44 Ag   44 Bu   45 Ag   45 Bu   46 Ag   46 Bu                 
  6.492   6.494   6.496   6.497   6.498   6.500  28.710  28.724
 47 Ag   20 Bg   20 Au   47 Bu   48 Bu   48 Ag   49 Ag   49 Bu                 
 29.492  29.494  29.495  29.495  29.497  29.501  29.846  29.847
 21 Bg   21 Au   50 Bu   50 Ag   51 Ag   51 Bu   22 Au   22 Bg                 
 29.847  29.849  29.854  29.854  29.854  29.854  29.857  29.858
 52 Bu   52 Ag   53 Ag   23 Au   23 Bg   53 Bu   54 Ag   54 Bu                 
 36.449  37.653 130.554 130.556 130.557 130.558 130.561 130.565
 55 Ag   55 Bu   24 Bg   24 Au   56 Bu   56 Ag   57 Ag   57 Bu                 
154.126 154.1381912.0391912.051
 58 Ag   58 Bu   59 Ag   59 Bu                                                 
 --------------------------------------------------------------

          Ground-State Mulliken Net Atomic Charges

     Atom                 Charge (a.u.)
  ----------------------------------------
      1 I                    -0.000096
      2 N                     0.000094
      3 N                     0.000094
      4 I                    -0.000092
  ----------------------------------------
  Sum of atomic charges =     0.000000

 -----------------------------------------------------------------
                    Cartesian Multipole Moments
 -----------------------------------------------------------------
    Charge (ESU x 10^10)
                -0.0000
    Dipole Moment (Debye)
         X      -0.0001      Y      -0.0000      Z      -0.0000
       Tot       0.0001
    Quadrupole Moments (Debye-Ang)
        XX     -63.3891     XY      -3.3174     YY     -70.2036
        XZ      -0.0000     YZ       0.0000     ZZ     -69.8023
    Octopole Moments (Debye-Ang^2)
       XXX      -0.0012    XXY       0.0002    XYY      -0.0000
       YYY       0.0000    XXZ      -0.0000    XYZ      -0.0000
       YYZ       0.0000    XZZ      -0.0000    YZZ       0.0000
       ZZZ      -0.0000
    Hexadecapole Moments (Debye-Ang^3)
      XXXX   -5062.8416   XXXY    -131.2359   XXYY    -965.7295
      XYYY      -9.6901   YYYY    -108.9262   XXXZ      -0.0000
      XXYZ       0.0000   XYYZ      -0.0000   YYYZ       0.0000
      XXZZ    -974.0062   XYZZ      -2.9895   YYZZ     -34.1282
      XZZZ      -0.0000   YZZZ       0.0000   ZZZZ     -96.7288
 -----------------------------------------------------------------
 DrvMan completing analytic gradient of the correlated energy
 Correlated dipole moment
            1
    1  -0.0000305
    2  -0.0000001
    3  -0.0000000
 Energy read as -13943.273333009
 Full Analytical Gradient: (in a.u., or Hartree/Bohr)
             1             2             3             4
    1   -0.00098282   -0.00030942    0.00030943    0.00098281
    2   -0.00003688    0.00003782   -0.00003782    0.00003687
    3    0.00000000   -0.00000000    0.00000000   -0.00000000
 Gradient time:  CPU 0.43 s  wall 6.12 s
 Geometry Optimization Parameters
   NAtoms,    NIC,     NZ,  NCons,   NDum,   NFix, NCnnct, MaxDiis
        4      14       4       0       0       0       0       0

 Cartesian Hessian Update
 Hessian Updated using BFGS Update


** GEOMETRY OPTIMIZATION IN DELOCALIZED INTERNAL COORDINATES **
   Searching for a Minimum

   Optimization Cycle:  13

                       Coordinates (Angstroms)
     ATOM                X               Y               Z
      1  I         3.9833645672    0.0000441631    0.0000000000
      2  N         0.3426806205    0.4318560135    0.0000000000
      3  N        -0.3426806205   -0.4318560135    0.0000000000
      4  I        -3.9833645672   -0.0000441631    0.0000000000
   Point Group: c2h   Number of degrees of freedom:     3


   Energy is -13943.273333009

 Hessian Updated using BFGS Update

  3 Hessian modes will be used to form the next step
  Hessian Eigenvalues:
     0.002844    0.250111    2.079884

 Minimum Search - Taking Simple RFO Step
 Searching for Lamda that Minimizes Along All modes
 Value Taken    Lamda =  -0.00067558
 Calculated Step too Large.  Step scaled by  0.688305
 Step Taken.  Stepsize is  0.300000

                             Maximum     Tolerance    Cnvgd?
         Gradient           0.002156      0.000300      NO
         Displacement       0.226988      0.001200      NO
         Energy change     -0.000583      0.000001      NO


 New Cartesian Coordinates Obtained by Inverse Iteration

 Displacement from previous Coordinates is:  0.327391
 ----------------------------------------------------------------
             Standard Nuclear Orientation (Angstroms)
    I     Atom           X                Y                Z
 ----------------------------------------------------------------
    1      I       4.1053342768     0.0016134034     0.0000000000
    2      N       0.3515212658     0.4247717311     0.0000000000
    3      N      -0.3515212658    -0.4247717311     0.0000000000
    4      I      -4.1053342768    -0.0016134034     0.0000000000
 ----------------------------------------------------------------
 Molecular Point Group                 C2h   NOp =  4
 Largest Abelian Subgroup              C2h   NOp =  4
 Nuclear Repulsion Energy =   396.1957119530 hartrees
 There are       60 alpha and       60 beta electrons
 Applying Cartesian multipole field
    Component          Value
    ---------          -----
     (2,0,0)        1.00000E-11
     (0,2,0)        2.00000E-11
     (0,0,2)       -3.00000E-11
 Nucleus-field energy     =     0.0000000640 hartrees
 Requested basis set is 6-311++G(d,p)
 There are 60 shells and 168 basis functions
 A cutoff of  1.0D-14 yielded   1109 shell pairs
 There are      9023 function pairs (     10218 Cartesian)
 Smallest overlap matrix eigenvalue = 1.89E-04
 Guess MOs from SCF MO coefficient file

 -----------------------------------------------------------------------
  General SCF calculation program by
  Eric Jon Sundstrom, Paul Horn, Yuezhi Mao, Dmitri Zuev, Alec White,
  David Stuck, Shaama M.S., Shane Yost, Joonho Lee, David Small,
  Daniel Levine, Susi Lehtola, Hugh Burton, Evgeny Epifanovsky
 -----------------------------------------------------------------------
 Hartree-Fock
 using 4 threads for integral computing
 -------------------------------------------------------
 OpenMP Integral computing Module                
 Release: version 2.0, May 2017, Q-Chem Inc. Pleasanton 
 -------------------------------------------------------
 A restricted SCF calculation will be
 performed using DIIS
 SCF converges when DIIS error is below 1.0e-08
 ---------------------------------------
  Cycle       Energy         DIIS error
 ---------------------------------------
    1  -13942.4272306069      3.16e-04  
    2  -13942.4276465492      8.24e-05  
    3  -13942.4277079193      2.69e-05  
    4  -13942.4277174095      1.01e-05  
    5  -13942.4277187531      3.59e-06  
    6  -13942.4277188057      2.08e-06  
    7  -13942.4277187894      2.77e-06  
    8  -13942.4277188604      5.21e-07  
    9  -13942.4277188792      5.08e-07  
   10  -13942.4277189166      4.95e-07  
   11  -13942.4277191263      4.30e-07  
   12  -13942.4277194755      2.32e-07  
   13  -13942.4277195704      9.21e-08  
   14  -13942.4277195729      3.02e-08  
   15  -13942.4277195739      2.98e-09  Convergence criterion met
 ---------------------------------------
 SCF time:   CPU 14.58s  wall 10.00s 
 SCF   energy in the final basis set =   -13942.4277195739
 Total energy in the final basis set =   -13942.4277195739


 ------------------------------------------------------------------------------

   CCMAN2: suite of methods based on coupled cluster
           and equation of motion theories.

   Components:
   * libvmm-1.3-trunk
     by Evgeny Epifanovsky, Ilya Kaliman.
   * libtensor-2.5-trunk
     by Evgeny Epifanovsky, Michael Wormit, Dmitry Zuev, Sam Manzer, 
        Ilya Kaliman.
   * libcc-2.5-trunk
     by Evgeny Epifanovsky, Arik Landau, Tomasz Kus, Kirill Khistyaev, 
        Dmitry Zuev, Prashant Manohar, Xintian Feng, Anna Krylov, 
        Matthew Goldey, Alec White, Thomas Jagau, Kaushik Nanda, 
        Anastasia Gunina, Alexander Kunitsa, Joonho Lee.

   CCMAN original authors:
   Anna I. Krylov, C. David Sherrill, Steven R. Gwaltney,
   Edward F. C. Byrd (2000)
   Sergey V. Levchenko, Lyudmila V. Slipchenko, Tao Wang,
   Ana-Maria C. Cristian (2003)
   Piotr A. Pieniazek, C. Melania Oana, Evgeny Epifanovsky (2007)
   Prashant Manohar (2009)

 ------------------------------------------------------------------------------


 Allocating and initializing 3808MB of RAM...
 Calculation will run on 4 cores.


 Alpha MOs, Restricted
 -- Occupied --                  
*******-1177.19 -180.90 -180.90 -169.71 -169.71 -169.71 -169.71
  1 Bu    1 Ag    2 Bu    2 Ag    3 Ag    3 Bu    1 Au    1 Bg                 
-169.71 -169.71  -37.95  -37.95  -33.14  -33.14  -33.14  -33.14
  4 Bu    4 Ag    5 Ag    5 Bu    6 Ag    6 Bu    2 Bg    2 Au                 
-33.136 -33.136 -24.327 -24.327 -24.325 -24.325 -24.325 -24.325
  7 Ag    7 Bu    8 Bu    8 Ag    3 Bg    3 Au    9 Ag    9 Bu                 
-24.319 -24.319 -24.319 -24.319 -15.702 -15.698  -7.269  -7.269
  4 Bg    4 Au   10 Ag   10 Bu   11 Ag   11 Bu   12 Ag   12 Bu                 
 -5.504  -5.504  -5.489  -5.489  -5.489  -5.489  -2.427  -2.427
 13 Bu   13 Ag    5 Au    5 Bg   14 Bu   14 Ag   15 Ag   15 Bu                 
 -2.421  -2.421  -2.421  -2.421  -2.404  -2.404  -2.404  -2.404
  6 Au   16 Bu    6 Bg   16 Ag    7 Au    7 Bg   17 Ag   17 Bu                 
 -1.486  -0.830  -0.829  -0.793  -0.647  -0.626  -0.625  -0.398
 18 Ag   19 Ag   18 Bu   19 Bu   20 Ag   20 Bu    8 Au    8 Bg                 
 -0.398  -0.398  -0.398  -0.291
  9 Au   21 Ag   21 Bu   22 Ag                                                 
 -- Virtual --                   
 -0.223   0.117   0.119   0.143   0.153   0.158   0.185   0.206
 22 Bu    9 Bg   23 Ag   23 Bu   24 Ag   10 Au   24 Bu   25 Ag                 
  0.257   0.260   0.299   0.318   0.320   0.321   0.322   0.336
 26 Ag   10 Bg   25 Bu   11 Bg   11 Au   26 Bu   27 Ag   27 Bu                 
  0.358   0.431   0.456   0.564   0.566   0.567   0.567   0.567
 28 Ag   29 Ag   28 Bu   12 Au   12 Bg   30 Ag   29 Bu   13 Au                 
  0.570   0.573   0.579   0.638   0.646   0.686   0.852   0.908
 31 Ag   13 Bg   30 Bu   32 Ag   31 Bu   32 Bu   33 Ag   14 Au                 
  0.936   1.035   1.052   1.151   1.185   1.456   1.506   1.508
 33 Bu   14 Bg   34 Ag   35 Ag   34 Bu   35 Bu   15 Bg   36 Ag                 
  1.509   1.511   1.513   1.528   1.950   1.955   1.991   1.992
 15 Au   36 Bu   37 Ag   37 Bu   16 Bg   38 Ag   16 Au   38 Bu                 
  2.479   2.481   2.819   3.205   3.208   3.538   4.126   4.144
 17 Au   39 Bu   39 Ag   17 Bg   40 Ag   40 Bu   18 Au   41 Bu                 
  4.403   4.411   4.441   4.446   4.448   4.453   4.455   4.457
 18 Bg   41 Ag   42 Bu   42 Ag   19 Au   19 Bg   43 Ag   43 Bu                 
  4.463   4.463   4.464   4.464   4.580   4.588   4.685   4.980
 20 Au   20 Bg   44 Ag   44 Bu   45 Ag   45 Bu   46 Ag   46 Bu                 
  6.490   6.494   6.495   6.497   6.498   6.499  28.709  28.716
 47 Ag   21 Bg   21 Au   47 Bu   48 Bu   48 Ag   49 Ag   49 Bu                 
 29.492  29.493  29.495  29.495  29.496  29.501  29.845  29.847
 22 Bg   22 Au   50 Bu   50 Ag   51 Ag   51 Bu   23 Au   23 Bg                 
 29.847  29.848  29.854  29.854  29.854  29.854  29.857  29.857
 52 Bu   52 Ag   53 Ag   24 Au   24 Bg   53 Bu   54 Bu   54 Ag                 
 36.449  37.654 130.554 130.555 130.556 130.557 130.561 130.565
 55 Ag   55 Bu   25 Bg   25 Au   56 Bu   56 Ag   57 Ag   57 Bu                 
154.125 154.1321912.0371912.044
 58 Ag   58 Bu   59 Ag   59 Bu                                                 

 Beta MOs, Restricted
 -- Occupied --                  
*******-1177.19 -180.90 -180.90 -169.71 -169.71 -169.71 -169.71
  1 Bu    1 Ag    2 Bu    2 Ag    3 Ag    3 Bu    1 Au    1 Bg                 
-169.71 -169.71  -37.95  -37.95  -33.14  -33.14  -33.14  -33.14
  4 Bu    4 Ag    5 Ag    5 Bu    6 Ag    6 Bu    2 Bg    2 Au                 
-33.136 -33.136 -24.327 -24.327 -24.325 -24.325 -24.325 -24.325
[truncated: 188,832 more chars]
