# Supplementary material for: Geometric and energetic data from ab initio calculations of haloethene, haloimine, halomethylenephosphine, haloiminophosphine, halodiazene, halodiphosphene and halocyclopropane
Source: Data Brief. 2019 Nov 2;27:104738. doi: 10.1016/j.dib.2019.104738 (PMC6861602; doi:10.1016/j.dib.2019.104738)
Supplement: Multimedia component 6 [file mmc6.zip › NN/CCSD/IENNIE.out]

Q-Chem Developer Version!
                  Welcome to Q-Chem
     A Quantum Leap Into The Future Of Chemistry


 Q-Chem 5.1, Q-Chem, Inc., Pleasanton, CA (2018)

 Yihan Shao,  Zhengting Gan,  E. Epifanovsky,  A. T. B. Gilbert,  M. Wormit,  
 J. Kussmann,  A. W. Lange,  A. Behn,  Jia Deng,  Xintian Feng,  D. Ghosh,  
 M. Goldey,  P. R. Horn,  L. D. Jacobson,  I. Kaliman,  T. Kus,  A. Landau,  
 Jie Liu,  E. I. Proynov,  R. M. Richard,  R. P. Steele,  E. J. Sundstrom,  
 H. L. Woodcock III,  P. M. Zimmerman,  D. Zuev,  B. Albrecht,  E. Alguire,  
 S. A. Baeppler,  D. Barton,  Z. Benda,  Y. A. Bernard,  E. J. Berquist,  
 K. B. Bravaya,  H. Burton,  D. Casanova,  Chun-Min Chang,  Yunqing Chen,  
 A. Chien,  K. D. Closser,  M. P. Coons,  S. Coriani,  S. Dasgupta,  
 A. L. Dempwolff,  M. Diedenhofen,  Hainam Do,  R. G. Edgar,  Po-Tung Fang,  
 S. Faraji,  S. Fatehi,  Qingguo Feng,  K. D. Fenk,  J. Fosso-Tande,  
 Qinghui Ge,  A. Ghysels,  G. Gidofalvi,  J. Gomes,  J. Gonthier,  A. Gunina,  
 D. Hait,  M. W. D. Hanson-Heine,  P. H. P. Harbach,  A. W. Hauser,  
 J. E. Herr,  E. G. Hohenstein,  Z. C. Holden,  Kerwin Hui,  B. C. Huynh,  
 T.-C. Jagau,  Hyunjun Ji,  B. Kaduk,  K. Khistyaev,  Jaehoon Kim,  
 P. Klunzinger,  K. Koh,  D. Kosenkov,  L. Koulias,  T. Kowalczyk,  
 C. M. Krauter,  A. Kunitsa,  Ka Un Lao,  A. Laurent,  K. V. Lawler,  
 Joonho Lee,  D. Lefrancois,  S. Lehtola,  D. S. Levine,  Yi-Pei Li,  
 You-Sheng Lin,  Fenglai Liu,  E. Livshits,  A. Luenser,  P. Manohar,  
 E. Mansoor,  S. F. Manzer,  Shan-Ping Mao,  Yuezhi Mao,  N. Mardirossian,  
 A. V. Marenich,  T. Markovich,  L. A. Martinez-Martinez,  S. A. Maurer,  
 N. J. Mayhall,  S. C. McKenzie,  J.-M. Mewes,  A. F. Morrison,  
 J. W. Mullinax,  K. Nanda,  T. S. Nguyen-Beck,  R. Olivares-Amaya,  
 J. A. Parkhill,  T. M. Perrine,  F. Plasser,  P. Pokhilko,  S. Prager,  
 A. Prociuk,  E. Ramos,  D. R. Rehn,  F. Rob,  M. Schneider,  N. Sergueev,  
 S. M. Sharada,  S. Sharma,  D. W. Small,  T. Stauch,  T. Stein,  
 Yu-Chuan Su,  A. J. W. Thom,  A. Tkatchenko,  T. Tsuchimochi,  N. M. Tubman,  
 L. Vogt,  M. L. Vidal,  O. Vydrov,  M. A. Watson,  J. Wenzel,  
 M. de Wergifosse,  T. A. Wesolowski,  A. White,  J. Witte,  A. Yamada,  
 Jun Yang,  K. Yao,  S. Yeganeh,  S. R. Yost,  Zhi-Qiang You,  A. Zech,  
 Igor Ying Zhang,  Xing Zhang,  Yan Zhao,  Ying Zhu,  B. R. Brooks,  
 G. K. L. Chan,  C. J. Cramer,  M. S. Gordon,  W. J. Hehre,  A. Klamt,  
 M. W. Schmidt,  C. D. Sherrill,  D. G. Truhlar,  A. Aspuru-Guzik,  R. Baer,  
 A. T. Bell,  N. A. Besley,  Jeng-Da Chai,  A. E. DePrince, III,  
 R. A. DiStasio Jr.,  A. Dreuw,  B. D. Dunietz,  T. R. Furlani,  
 Chao-Ping Hsu,  Yousung Jung,  Jing Kong,  D. S. Lambrecht,  WanZhen Liang,  
 C. Ochsenfeld,  V. A. Rassolov,  L. V. Slipchenko,  J. E. Subotnik,  
 T. Van Voorhis,  J. M. Herbert,  A. I. Krylov,  P. M. W. Gill,  M. Head-Gordon

 Contributors to earlier versions of Q-Chem not listed above: 
 R. D. Adamson,  B. Austin,  J. Baker,  G. J. O. Beran,  K. Brandhorst,  
 S. T. Brown,  E. F. C. Byrd,  A. K. Chakraborty,  C.-L. Cheng,  
 Siu Hung Chien,  D. M. Chipman,  D. L. Crittenden,  H. Dachsel,  
 R. J. Doerksen,  A. D. Dutoi,  L. Fusti-Molnar,  W. A. Goddard III,  
 A. Golubeva-Zadorozhnaya,  S. R. Gwaltney,  G. Hawkins,  A. Heyden,  
 S. Hirata,  G. Kedziora,  F. J. Keil,  C. Kelley,  Jihan Kim,  R. A. King,  
 R. Z. Khaliullin,  P. P. Korambath,  W. Kurlancheek,  A. M. Lee,  M. S. Lee,  
 S. V. Levchenko,  Ching Yeh Lin,  D. Liotard,  R. C. Lochan,  I. Lotan,  
 P. E. Maslen,  N. Nair,  D. P. O'Neill,  D. Neuhauser,  E. Neuscamman,  
 C. M. Oana,  R. Olson,  B. Peters,  R. Peverati,  P. A. Pieniazek,  
 Y. M. Rhee,  J. Ritchie,  M. A. Rohrdanz,  E. Rosta,  N. J. Russ,  
 H. F. Schaefer III,  N. E. Schultz,  N. Shenvi,  A. C. Simmonett,  A. Sodt,  
 D. Stuck,  K. S. Thanthiriwatte,  V. Vanovschi,  Tao Wang,  A. Warshel,  
 C. F. Williams,  Q. Wu,  X. Xu,  W. Zhang

 Please cite Q-Chem as follows:
 Y. Shao et al., Mol. Phys. 113, 184-215 (2015)
 DOI: 10.1080/00268976.2014.952696

 Q-Chem 5.1.1 for Intel X86 EM64T Linux

 Parts of Q-Chem use Armadillo 8.300.2 (Tropical Shenanigans).
 http://arma.sourceforge.net/

 Q-Chem begins on Sat Nov  3 13:16:42 2018  

Host: 
0

     Scratch files written to /scratch/taweetham/qchem47696//
Input Ideriv = 1
Curr. Ideriv = -1
Max.  Ideriv = 1

Checking the input file for inconsistencies... 	...done.

--------------------------------------------------------------
User input:
--------------------------------------------------------------
../CCSD/I=I_c.inp
$molecule
0 1
I 
N  1 2.448922
N  2 1.131607 1 131.672958
I  3 2.448922 2 131.672958 1 -0.000000 0
$end

$rem
   JOB_TYPE	OPTIMIZATION
   BASIS	6-311++G**
   METHOD	ccsd
   MEM_TOTAL	4000
   N_FROZEN_CORE      FC
$end


--------------------------------------------------------------
 ----------------------------------------------------------------
             Standard Nuclear Orientation (Angstroms)
    I     Atom           X                Y                Z
 ----------------------------------------------------------------
    1      I       2.1940375880     0.0000000000     0.2134098581
    2      N       0.5658035000    -0.0000000000    -1.6158174970
    3      N      -0.5658035000    -0.0000000000    -1.6158174970
    4      I      -2.1940375880     0.0000000000     0.2134098581
 ----------------------------------------------------------------
 Molecular Point Group                 C2v   NOp =  4
 Largest Abelian Subgroup              C2v   NOp =  4
 Nuclear Repulsion Energy =   640.5882914780 hartrees
 There are       60 alpha and       60 beta electrons
 Requested basis set is 6-311++G(d,p)
 There are 60 shells and 168 basis functions
 Total memory of 4000MB is distributed as follows: 
   QALLOC including MEM_STATIC uses 192MB
   MEM_STATIC is set to 192MB
   CCMAN JOB total memory use is  3808MB
 Warning: actual memory use might exceed 4000MB

 Total QAlloc Memory Limit    192 MB
 Mega-Array Size       188 MB
 MEM_STATIC part       192 MB
 A cutoff of  1.0D-14 yielded   1398 shell pairs
 There are     11708 function pairs (     13436 Cartesian)

 -------------------------------------------------------
 OpenMP Integral Computing Module                       
 Release: version 1.0, May 2013, Q-Chem Inc. Pittsburgh 
 -------------------------------------------------------
 Integral Job Info:
 Integral job number is                      11
 Integral operator is                         1
 short-range coefficients                     0
 long-range coefficients              100000000
 Omega coefficients                           0
 if combine SR and LR in K                    0
 Integral screening is                        0
 Integral computing path is                   2
 max size of driver memory is            800000
 size of driver memory is                593474
 size of scratch memory is             11861008
 max col of scratch BK array               1296
 max len of scratch array in speh3          155
 max len of scratch index in speh4           18
 max int batch size is                      520
 min int batch size is                       52
 fixed nKL is                                52
 max L of basis functions is                  2
 order of int derivative is                   0
 number of shells is                         60
 number of basis is                         180
 number of cartesian basis is               180
 number of contracted shell pairs          1398
 number of primitive shell pairs           2787
 maxK2 (contraction) of shell pair           36
 max number of K2 of shell pair               1
 max number of CS2 of shell pair            198
 max number of PS2 of shell pair            198
 mem total for path MDJ                  531772
 -------------------------------------------------------
 Smallest overlap matrix eigenvalue = 1.27E-04

 Scale SEOQF with 1.000000e-01/1.000000e-01/1.000000e-01

 Standard Electronic Orientation quadrupole field applied
 Nucleus-field energy     =     0.0000000139 hartrees
 Guess from superposition of atomic densities
 Warning:  Energy on first SCF cycle will be non-variational
 SAD guess density has 120.000000 electrons

 -----------------------------------------------------------------------
  General SCF calculation program by
  Eric Jon Sundstrom, Paul Horn, Yuezhi Mao, Dmitri Zuev, Alec White,
  David Stuck, Shaama M.S., Shane Yost, Joonho Lee, David Small,
  Daniel Levine, Susi Lehtola, Hugh Burton, Evgeny Epifanovsky
 -----------------------------------------------------------------------
 Hartree-Fock
 using 4 threads for integral computing
 -------------------------------------------------------
 OpenMP Integral computing Module                
 Release: version 2.0, May 2017, Q-Chem Inc. Pleasanton 
 -------------------------------------------------------
 A restricted SCF calculation will be
 performed using DIIS
 SCF converges when DIIS error is below 1.0e-08
 ---------------------------------------
  Cycle       Energy         DIIS error
 ---------------------------------------
    1  -13942.5107044179      2.95e-02  
    2  -13942.3155579683      5.02e-03  
    3  -13942.3746836571      4.20e-03  
    4  -13942.4435493553      5.87e-04  
    5  -13942.4462521372      3.18e-04  
    6  -13942.4468517552      9.06e-05  
    7  -13942.4469988084      3.21e-05  
    8  -13942.4470242206      1.45e-05  
    9  -13942.4470335361      6.55e-06  
   10  -13942.4470358921      2.50e-06  
   11  -13942.4470362206      1.13e-06  
   12  -13942.4470362569      3.97e-07  
   13  -13942.4470362611      7.17e-08  
   14  -13942.4470362608      1.66e-08  
   15  -13942.4470362609      3.86e-09  Convergence criterion met
 ---------------------------------------
 SCF time:   CPU 12.89s  wall 6.00s 
 SCF   energy in the final basis set =   -13942.4470362609
 Total energy in the final basis set =   -13942.4470362609


 ------------------------------------------------------------------------------

   CCMAN2: suite of methods based on coupled cluster
           and equation of motion theories.

   Components:
   * libvmm-1.3-trunk
     by Evgeny Epifanovsky, Ilya Kaliman.
   * libtensor-2.5-trunk
     by Evgeny Epifanovsky, Michael Wormit, Dmitry Zuev, Sam Manzer, 
        Ilya Kaliman.
   * libcc-2.5-trunk
     by Evgeny Epifanovsky, Arik Landau, Tomasz Kus, Kirill Khistyaev, 
        Dmitry Zuev, Prashant Manohar, Xintian Feng, Anna Krylov, 
        Matthew Goldey, Alec White, Thomas Jagau, Kaushik Nanda, 
        Anastasia Gunina, Alexander Kunitsa, Joonho Lee.

   CCMAN original authors:
   Anna I. Krylov, C. David Sherrill, Steven R. Gwaltney,
   Edward F. C. Byrd (2000)
   Sergey V. Levchenko, Lyudmila V. Slipchenko, Tao Wang,
   Ana-Maria C. Cristian (2003)
   Piotr A. Pieniazek, C. Melania Oana, Evgeny Epifanovsky (2007)
   Prashant Manohar (2009)

 ------------------------------------------------------------------------------


 Allocating and initializing 3808MB of RAM...
 Calculation will run on 4 cores.


 Alpha MOs, Restricted
 -- Occupied --                  
*******-1177.19 -180.89 -180.89 -169.70 -169.70 -169.70 -169.70
  1 B1    1 A1    2 B1    2 A1    3 B1    3 A1    1 B2    1 A2                 
-169.70 -169.70  -37.95  -37.95  -33.13  -33.13  -33.13  -33.13
  4 A1    4 B1    5 B1    5 A1    6 B1    6 A1    2 B2    2 A2                 
-33.128 -33.128 -24.319 -24.318 -24.317 -24.317 -24.317 -24.317
  7 A1    7 B1    8 B1    8 A1    3 A2    3 B2    9 B1    9 A1                 
-24.311 -24.311 -24.311 -24.311 -15.744 -15.741  -7.261  -7.261
 10 B1   10 A1    4 B2    4 A2   11 A1   11 B1   12 B1   12 A1                 
 -5.496  -5.496  -5.482  -5.482  -5.482  -5.482  -2.419  -2.419
 13 B1   13 A1    5 A2    5 B2   14 B1   14 A1   15 B1   15 A1                 
 -2.413  -2.413  -2.413  -2.413  -2.397  -2.397  -2.397  -2.397
  6 A2    6 B2   16 B1   16 A1   17 B1    7 A2   17 A1    7 B2                 
 -1.498  -0.905  -0.858  -0.780  -0.672  -0.647  -0.647  -0.402
 18 A1   18 B1   19 A1   19 B1   20 A1   21 A1    8 B2   22 A1                 
 -0.396  -0.393  -0.387  -0.319
  8 A2    9 B2   20 B1   21 B1                                                 
 -- Virtual --                   
 -0.118   0.081   0.083   0.143   0.166   0.172   0.189   0.222
 23 A1   22 B1    9 A2   24 A1   10 B2   23 B1   25 A1   26 A1                 
  0.237   0.256   0.301   0.310   0.315   0.316   0.335   0.337
 24 B1   10 A2   27 A1   28 A1   11 B2   25 B1   26 B1   11 A2                 
  0.354   0.503   0.512   0.564   0.569   0.572   0.582   0.614
 27 B1   29 A1   28 B1   30 A1   12 B2   12 A2   13 B2   29 B1                 
  0.616   0.625   0.625   0.711   0.745   0.835   0.873   0.901
 13 A2   31 A1   30 B1   32 A1   31 B1   32 B1   33 A1   14 B2                 
  0.985   1.028   1.094   1.184   1.284   1.427   1.503   1.514
 34 A1   14 A2   33 B1   35 A1   34 B1   35 B1   36 A1   15 B2                 
  1.535   1.547   1.562   1.600   1.936   1.943   1.947   2.113
 15 A2   37 A1   36 B1   37 B1   16 B2   17 B2   38 A1   39 A1                 
  2.435   2.510   2.776   3.130   3.138   3.469   4.091   4.106
 16 A2   38 B1   40 A1   17 A2   39 B1   40 B1   18 B2   41 A1                 
  4.363   4.428   4.466   4.468   4.472   4.474   4.486   4.489
 18 A2   41 B1   42 A1   19 B2   19 A2   20 B2   42 B1   43 A1                 
  4.506   4.536   4.579   4.606   4.668   4.750   4.837   5.073
 20 A2   43 B1   44 A1   45 A1   44 B1   46 A1   45 B1   46 B1                 
  6.505   6.515   6.520   6.527   6.560   6.564  28.824  28.922
 21 B2   47 A1   21 A2   47 B1   48 B1   48 A1   49 A1   49 B1                 
 29.503  29.511  29.514  29.519  29.542  29.546  29.861  29.861
 22 B2   50 A1   22 A2   50 B1   51 B1   51 A1   23 B2   24 B2                 
 29.862  29.862  29.869  29.871  29.876  29.888  29.923  29.956
 52 A1   23 A2   52 B1   24 A2   53 A1   53 B1   54 A1   54 B1                 
 36.433  37.442 130.565 130.571 130.573 130.578 130.602 130.602
 55 A1   55 B1   25 B2   56 A1   25 A2   56 B1   57 B1   57 A1                 
154.228 154.3101912.1441912.229
 58 A1   58 B1   59 A1   59 B1                                                 

 Beta MOs, Restricted
 -- Occupied --                  
*******-1177.19 -180.89 -180.89 -169.70 -169.70 -169.70 -169.70
  1 B1    1 A1    2 B1    2 A1    3 B1    3 A1    1 B2    1 A2                 
-169.70 -169.70  -37.95  -37.95  -33.13  -33.13  -33.13  -33.13
  4 A1    4 B1    5 B1    5 A1    6 B1    6 A1    2 B2    2 A2                 
-33.128 -33.128 -24.319 -24.318 -24.317 -24.317 -24.317 -24.317
  7 A1    7 B1    8 B1    8 A1    3 A2    3 B2    9 B1    9 A1                 
-24.311 -24.311 -24.311 -24.311 -15.744 -15.741  -7.261  -7.261
 10 B1   10 A1    4 B2    4 A2   11 A1   11 B1   12 B1   12 A1                 
 -5.496  -5.496  -5.482  -5.482  -5.482  -5.482  -2.419  -2.419
 13 B1   13 A1    5 A2    5 B2   14 B1   14 A1   15 B1   15 A1                 
 -2.413  -2.413  -2.413  -2.413  -2.397  -2.397  -2.397  -2.397
  6 A2    6 B2   16 B1   16 A1   17 B1    7 A2   17 A1    7 B2                 
 -1.498  -0.905  -0.858  -0.780  -0.672  -0.647  -0.647  -0.402
 18 A1   18 B1   19 A1   19 B1   20 A1   21 A1    8 B2   22 A1                 
 -0.396  -0.393  -0.387  -0.319
  8 A2    9 B2   20 B1   21 B1                                                 
 -- Virtual --                   
 -0.118   0.081   0.083   0.143   0.166   0.172   0.189   0.222
 23 A1   22 B1    9 A2   24 A1   10 B2   23 B1   25 A1   26 A1                 
  0.237   0.256   0.301   0.310   0.315   0.316   0.335   0.337
 24 B1   10 A2   27 A1   28 A1   11 B2   25 B1   26 B1   11 A2                 
  0.354   0.503   0.512   0.564   0.569   0.572   0.582   0.614
 27 B1   29 A1   28 B1   30 A1   12 B2   12 A2   13 B2   29 B1                 
  0.616   0.625   0.625   0.711   0.745   0.835   0.873   0.901
 13 A2   31 A1   30 B1   32 A1   31 B1   32 B1   33 A1   14 B2                 
  0.985   1.028   1.094   1.184   1.284   1.427   1.503   1.514
 34 A1   14 A2   33 B1   35 A1   34 B1   35 B1   36 A1   15 B2                 
  1.535   1.547   1.562   1.600   1.936   1.943   1.947   2.113
 15 A2   37 A1   36 B1   37 B1   16 B2   17 B2   38 A1   39 A1                 
  2.435   2.510   2.776   3.130   3.138   3.469   4.091   4.106
 16 A2   38 B1   40 A1   17 A2   39 B1   40 B1   18 B2   41 A1                 
  4.363   4.428   4.466   4.468   4.472   4.474   4.486   4.489
 18 A2   41 B1   42 A1   19 B2   19 A2   20 B2   42 B1   43 A1                 
  4.506   4.536   4.579   4.606   4.668   4.750   4.837   5.073
 20 A2   43 B1   44 A1   45 A1   44 B1   46 A1   45 B1   46 B1                 
  6.505   6.515   6.520   6.527   6.560   6.564  28.824  28.922
 21 B2   47 A1   21 A2   47 B1   48 B1   48 A1   49 A1   49 B1                 
 29.503  29.511  29.514  29.519  29.542  29.546  29.861  29.861
 22 B2   50 A1   22 A2   50 B1   51 B1   51 A1   23 B2   24 B2                 
 29.862  29.862  29.869  29.871  29.876  29.888  29.923  29.956
 52 A1   23 A2   52 B1   24 A2   53 A1   53 B1   54 A1   54 B1                 
 36.433  37.442 130.565 130.571 130.573 130.578 130.602 130.602
 55 A1   55 B1   25 B2   56 A1   25 A2   56 B1   57 B1   57 A1                 
154.228 154.3101912.1441912.229
 58 A1   58 B1   59 A1   59 B1                                                 

 Occupation and symmetry of molecular orbitals

 Point group: C2v (4 irreducible representations).

                           A1   A2   B1   B2    All 
 ----------------------------------------------------
 All molecular orbitals:
  - Alpha                  59   25   59   25    168 
  - Beta                   59   25   59   25    168 
 ----------------------------------------------------
 Alpha orbitals:
  - Frozen occupied        14   5    14   5     38  
  - Active occupied        8    3    7    4     22  
  - Active virtual         37   17   38   16    108 
  - Frozen virtual         0    0    0    0     0   
 ----------------------------------------------------
 Beta orbitals:
  - Frozen occupied        14   5    14   5     38  
  - Active occupied        8    3    7    4     22  
  - Active virtual         37   17   38   16    108 
  - Frozen virtual         0    0    0    0     0   
 ----------------------------------------------------

 Import integrals:   CPU 0.00 s  wall 0.00 s

 Import integrals:   CPU 150.56 s  wall 96.27 s

 MP2 amplitudes:   CPU 1.17 s  wall 1.34 s

Running a double precision version
           CCSD T amplitudes will be solved using DIIS.

           Start     Size      MaxIter   EConv     TConv     
           3         7         100       1.00e-07  1.00e-05  
 ------------------------------------------------------------------------------
           Energy (a.u.)   Ediff      Tdiff       Comment
 ------------------------------------------------------------------------------
         -1.3943247e+04                           
     1   -1.3943203e+04   4.40e-02   8.86e-01     
     2   -1.3943241e+04   3.78e-02   1.04e-01     
     3   -1.3943234e+04   6.83e-03   9.79e-02     
     4   -1.3943239e+04   5.25e-03   2.49e-02     Switched to DIIS steps.
     5   -1.3943241e+04   1.60e-03   2.64e-02     
     6   -1.3943241e+04   6.92e-05   5.15e-03     
     7   -1.3943241e+04   4.03e-05   2.99e-03     
     8   -1.3943241e+04   1.11e-04   1.83e-03     
     9   -1.3943241e+04   6.90e-05   1.61e-03     
    10   -1.3943241e+04   2.79e-05   7.00e-04     
    11   -1.3943241e+04   1.38e-05   4.56e-04     
    12   -1.3943241e+04   8.65e-06   3.26e-04     
    13   -1.3943241e+04   6.98e-07   8.38e-05     
    14   -1.3943241e+04   1.02e-06   2.60e-05     
    15   -1.3943241e+04   3.89e-07   2.01e-05     
    16   -1.3943241e+04   9.37e-08   5.27e-06     
 ------------------------------------------------------------------------------
         -1.3943241e+04                           CCSD T converged.

End of double precision
 SCF energy                 = -13942.44703626
 MP2 energy                 = -13943.24713171
 CCSD correlation energy     =     -0.79418926
 CCSD total energy           = -13943.24122552

 CCSD  T1^2 = 0.0305  T2^2 = 0.3938  Leading amplitudes:

 Amplitude    Orbitals with energies
 -0.0676       22 (A1) A                 ->    23 (A1) A                  
              -0.4016                         -0.1182                     
 -0.0676       22 (A1) B                 ->    23 (A1) B                  
              -0.4016                         -0.1182                     
  0.0569       21 (B1) A                 ->    22 (B1) A                  
              -0.3190                          0.0812                     
  0.0569       21 (B1) B                 ->    22 (B1) B                  
              -0.3190                          0.0812                     

 Amplitude    Orbitals with energies
 -0.3325       21 (B1) A     21 (B1) B   ->    23 (A1) A     23 (A1) B    
              -0.3190       -0.3190           -0.1182       -0.1182       
  0.3325       21 (B1) A     21 (B1) B   ->    23 (A1) B     23 (A1) A    
              -0.3190       -0.3190           -0.1182       -0.1182       
  0.3325       21 (B1) B     21 (B1) A   ->    23 (A1) A     23 (A1) B    
              -0.3190       -0.3190           -0.1182       -0.1182       
 -0.3325       21 (B1) B     21 (B1) A   ->    23 (A1) B     23 (A1) A    
              -0.3190       -0.3190           -0.1182       -0.1182       

 Computing CCSD intemediates for later calculations in double precision
 Finished.

Running a double precision version
           CCSD Lambda amplitudes will be solved using DIIS.
           Start     Size      MaxIter   EConv     LConv     
           3         7         100       1.00e-07  1.00e-05  
 ------------------------------------------------------------------------------
            Enorm      Ldiff       Comment
 ------------------------------------------------------------------------------
     1     1.57e-01   1.17e-01     
     2     3.78e-02   9.17e-03     
     3     1.84e-02   1.13e-02     
     4     6.10e-03   4.49e-04     Switched to DIIS steps.
     5     2.44e-03   2.24e-03     
     6     1.51e-03   3.76e-04     
     7     1.02e-03   2.68e-04     
     8     6.36e-04   1.35e-04     
     9     3.20e-04   1.07e-04     
    10     1.84e-04   5.30e-05     
    11     9.22e-05   4.14e-05     
    12     2.80e-05   2.32e-05     
    13     1.11e-05   6.59e-06     
    14     5.01e-06   7.74e-07     
    15     2.25e-06   3.41e-07     
    16     1.23e-06   1.98e-07     
    17     7.43e-07   3.53e-09     
    18     5.67e-07   9.13e-09     
    19     3.90e-07   1.87e-08     
    20     2.45e-07   2.83e-08     
    21     1.30e-07   3.17e-08     
    22     7.22e-08   3.66e-08     
 ------------------------------------------------------------------------------
                                   CCSD Lambda converged.

 Computing density matrices in double precision...
           Orbital response amplitudes will be solved using DIIS.
           Start     Size      MaxIter   EConv     LConv     
           3         7         100       1.00e-06  1.00e-06  
 ------------------------------------------------------------------------------
            Enorm      Ldiff       Comment
 ------------------------------------------------------------------------------
     1     1.00e-01   2.25e-02     
     2     8.27e-02   2.47e-03     
     3     1.12e-01   2.16e-02     
     4     9.65e-03   4.54e-02     Switched to DIIS steps.
     5     2.93e-03   5.49e-04     
     6     8.18e-04   1.42e-05     
     7     2.71e-04   3.99e-05     
     8     6.66e-05   2.88e-05     
     9     2.00e-05   6.69e-06     
    10     3.50e-06   2.26e-08     
    11     1.91e-06   7.07e-07     
    12     5.98e-07   1.33e-07     
 ------------------------------------------------------------------------------
                                   Orbital response converged.

 Computing density matrices... Done.
 CCSD calculation:   CPU 607.87 s  wall 632.89 s

Current path: /canmo/ccsd/grad/
/g1_bb_aa
/g1_bb_bb
/g1_o1o1
/g1_o1o2
/g1_o1v1
/g1_o2v1
/g1_v1v1
/g1p_bb_aa
/g1p_bb_bb
/g1s_bb_aa
/g1s_bb_bb
/g2_o1o1o1o1
/g2_o1o1o1v1
/g2_o1o1v1v1
/g2_o1v1o1v1
/g2_o1v1v1v1
/g2_v1v1v1v1
/w_bb_aa
/w_bb_bb
 Transferring MO TPDM to AO TPDM
 Transferring g2_o1o1o1o1
 Transferring g2_o1o1o1v1
 Transferring g2_o1o1v1v1
 Transferring g2_o1v1o1v1
 Transferring g2_o1v1v1v1
 Transferring g2_v1v1v1v1
 Adding separable TPDM
 Computing TPDM gradient
 --------------------------------------------------------
 2e gradient
  Atom          X               Y               Z
 --------------------------------------------------------
    1        -59.200603       -0.000000      -17.131191  
    2        -23.930952       -0.000000       17.131191  
    3         23.930952        0.000000       17.131191  
    4         59.200603        0.000000      -17.131191  
 --------------------------------------------------------
 --------------------------------------------------------
 Final gradient
  Atom          X               Y               Z
 --------------------------------------------------------
    1        -59.200603       -0.000000      -17.131191  
    2        -23.930952       -0.000000       17.131191  
    3         23.930952        0.000000       17.131191  
    4         59.200603        0.000000      -17.131191  
 --------------------------------------------------------
 Analytic gradient from two-electron contribution:   CPU 2888.51 s  wall 1086.25 s

 Total ccman2 time:   CPU 3655.43 s  wall 1825.96 s


 --------------------------------------------------------------
             Orbital Energies (a.u.) and Symmetries
 --------------------------------------------------------------

 Alpha MOs, Restricted
 -- Occupied --                  
******* -180.89 -169.70 -169.70  -37.95  -33.13  -33.13  -24.32
  1 A1    2 A1    3 A1    4 A1    5 A1    6 A1    7 A1    8 A1                 
-24.317 -24.311 -15.744  -7.261  -5.496  -5.482-169.697 -33.129
  9 A1   10 A1   11 A1   12 A1   13 A1   14 A1    1 A2    2 A2                 
-24.317 -24.311  -5.482********-180.892-169.699-169.697 -37.945
  3 A2    4 A2    5 A2    1 B1    2 B1    3 B1    4 B1    5 B1                 
-33.134 -33.128 -24.319 -24.317 -24.311 -15.741  -7.261  -5.496
  6 B1    7 B1    8 B1    9 B1   10 B1   11 B1   12 B1   13 B1                 
 -5.482-169.697 -33.129 -24.317 -24.311  -5.482  -2.419  -2.413
 14 B1    1 B2    2 B2    3 B2    4 B2    5 B2   15 A1   16 A1                 
 -2.397  -1.498  -0.858  -0.672  -0.647  -0.402  -2.413  -2.397
 17 A1   18 A1   19 A1   20 A1   21 A1   22 A1    6 A2    7 A2                 
 -0.396  -2.419  -2.413  -2.397  -0.905  -0.780  -0.387  -0.319
  8 A2   15 B1   16 B1   17 B1   18 B1   19 B1   20 B1   21 B1                 
 -2.413  -2.397  -0.647  -0.393
  6 B2    7 B2    8 B2    9 B2                                                 
 -- Virtual --                   
 -0.118   0.143   0.189   0.222   0.301   0.310   0.503   0.564
 23 A1   24 A1   25 A1   26 A1   27 A1   28 A1   29 A1   30 A1                 
  0.625   0.711   0.873   0.985   1.184   1.503   1.547   1.947
 31 A1   32 A1   33 A1   34 A1   35 A1   36 A1   37 A1   38 A1                 
  2.113   2.776   4.106   4.466   4.489   4.579   4.606   4.750
 39 A1   40 A1   41 A1   42 A1   43 A1   44 A1   45 A1   46 A1                 
  6.515   6.564  28.824  29.511  29.546  29.862  29.876  29.923
 47 A1   48 A1   49 A1   50 A1   51 A1   52 A1   53 A1   54 A1                 
 36.433 130.571 130.602 154.2281912.144   0.083   0.256   0.337
 55 A1   56 A1   57 A1   58 A1   59 A1    9 A2   10 A2   11 A2                 
  0.572   0.616   1.028   1.535   2.435   3.130   4.363   4.472
 12 A2   13 A2   14 A2   15 A2   16 A2   17 A2   18 A2   19 A2                 
  4.506   6.520  29.514  29.862  29.871 130.573   0.081   0.172
 20 A2   21 A2   22 A2   23 A2   24 A2   25 A2   22 B1   23 B1                 
  0.237   0.316   0.335   0.354   0.512   0.614   0.625   0.745
 24 B1   25 B1   26 B1   27 B1   28 B1   29 B1   30 B1   31 B1                 
  0.835   1.094   1.284   1.427   1.562   1.600   2.510   3.138
 32 B1   33 B1   34 B1   35 B1   36 B1   37 B1   38 B1   39 B1                 
  3.469   4.428   4.486   4.536   4.668   4.837   5.073   6.527
 40 B1   41 B1   42 B1   43 B1   44 B1   45 B1   46 B1   47 B1                 
  6.560  28.922  29.519  29.542  29.869  29.888  29.956  37.442
 48 B1   49 B1   50 B1   51 B1   52 B1   53 B1   54 B1   55 B1                 
130.578 130.602 154.3101912.229   0.166   0.315   0.569   0.582
 56 B1   57 B1   58 B1   59 B1   10 B2   11 B2   12 B2   13 B2                 
  0.901   1.514   1.936   1.943   4.091   4.468   4.474   6.505
 14 B2   15 B2   16 B2   17 B2   18 B2   19 B2   20 B2   21 B2                 
 29.503  29.861  29.861 130.565
 22 B2   23 B2   24 B2   25 B2                                                 

 Beta MOs, Restricted
 -- Occupied --                  
******* -180.89 -169.70 -169.70  -37.95  -33.13  -33.13  -24.32
  1 A1    2 A1    3 A1    4 A1    5 A1    6 A1    7 A1    8 A1                 
-24.317 -24.311 -15.744  -7.261  -5.496  -5.482-169.697 -33.129
  9 A1   10 A1   11 A1   12 A1   13 A1   14 A1    1 A2    2 A2                 
-24.317 -24.311  -5.482********-180.892-169.699-169.697 -37.945
  3 A2    4 A2    5 A2    1 B1    2 B1    3 B1    4 B1    5 B1                 
-33.134 -33.128 -24.319 -24.317 -24.311 -15.741  -7.261  -5.496
  6 B1    7 B1    8 B1    9 B1   10 B1   11 B1   12 B1   13 B1                 
 -5.482-169.697 -33.129 -24.317 -24.311  -5.482  -2.419  -2.413
 14 B1    1 B2    2 B2    3 B2    4 B2    5 B2   15 A1   16 A1                 
 -2.397  -1.498  -0.858  -0.672  -0.647  -0.402  -2.413  -2.397
 17 A1   18 A1   19 A1   20 A1   21 A1   22 A1    6 A2    7 A2                 
 -0.396  -2.419  -2.413  -2.397  -0.905  -0.780  -0.387  -0.319
  8 A2   15 B1   16 B1   17 B1   18 B1   19 B1   20 B1   21 B1                 
 -2.413  -2.397  -0.647  -0.393
  6 B2    7 B2    8 B2    9 B2                                                 
 -- Virtual --                   
 -0.118   0.143   0.189   0.222   0.301   0.310   0.503   0.564
 23 A1   24 A1   25 A1   26 A1   27 A1   28 A1   29 A1   30 A1                 
  0.625   0.711   0.873   0.985   1.184   1.503   1.547   1.947
 31 A1   32 A1   33 A1   34 A1   35 A1   36 A1   37 A1   38 A1                 
  2.113   2.776   4.106   4.466   4.489   4.579   4.606   4.750
 39 A1   40 A1   41 A1   42 A1   43 A1   44 A1   45 A1   46 A1                 
  6.515   6.564  28.824  29.511  29.546  29.862  29.876  29.923
 47 A1   48 A1   49 A1   50 A1   51 A1   52 A1   53 A1   54 A1                 
 36.433 130.571 130.602 154.2281912.144   0.083   0.256   0.337
 55 A1   56 A1   57 A1   58 A1   59 A1    9 A2   10 A2   11 A2                 
  0.572   0.616   1.028   1.535   2.435   3.130   4.363   4.472
 12 A2   13 A2   14 A2   15 A2   16 A2   17 A2   18 A2   19 A2                 
  4.506   6.520  29.514  29.862  29.871 130.573   0.081   0.172
 20 A2   21 A2   22 A2   23 A2   24 A2   25 A2   22 B1   23 B1                 
  0.237   0.316   0.335   0.354   0.512   0.614   0.625   0.745
 24 B1   25 B1   26 B1   27 B1   28 B1   29 B1   30 B1   31 B1                 
  0.835   1.094   1.284   1.427   1.562   1.600   2.510   3.138
 32 B1   33 B1   34 B1   35 B1   36 B1   37 B1   38 B1   39 B1                 
  3.469   4.428   4.486   4.536   4.668   4.837   5.073   6.527
 40 B1   41 B1   42 B1   43 B1   44 B1   45 B1   46 B1   47 B1                 
  6.560  28.922  29.519  29.542  29.869  29.888  29.956  37.442
 48 B1   49 B1   50 B1   51 B1   52 B1   53 B1   54 B1   55 B1                 
130.578 130.602 154.3101912.229   0.166   0.315   0.569   0.582
 56 B1   57 B1   58 B1   59 B1   10 B2   11 B2   12 B2   13 B2                 
  0.901   1.514   1.936   1.943   4.091   4.468   4.474   6.505
 14 B2   15 B2   16 B2   17 B2   18 B2   19 B2   20 B2   21 B2                 
 29.503  29.861  29.861 130.565
 22 B2   23 B2   24 B2   25 B2                                                 
 --------------------------------------------------------------

          Ground-State Mulliken Net Atomic Charges

     Atom                 Charge (a.u.)
  ----------------------------------------
      1 I                    -0.010609
      2 N                     0.010609
      3 N                     0.010609
      4 I                    -0.010609
  ----------------------------------------
  Sum of atomic charges =     0.000000

 -----------------------------------------------------------------
                    Cartesian Multipole Moments
 -----------------------------------------------------------------
    Charge (ESU x 10^10)
                 0.0000
    Dipole Moment (Debye)
         X      -0.0000      Y      -0.0000      Z      -0.2954
       Tot       0.2954
    Quadrupole Moments (Debye-Ang)
        XX     -69.6852     XY      -0.0000     YY     -69.5735
        XZ      -0.0000     YZ      -0.0000     ZZ     -66.0693
    Octopole Moments (Debye-Ang^2)
       XXX      -0.0000    XXY      -0.0000    XYY      -0.0000
       YYY      -0.0000    XXZ      20.4758    XYZ      -0.0000
       YYZ       3.5271    XZZ      -0.0000    YZZ      -0.0000
       ZZZ      16.6802
    Hexadecapole Moments (Debye-Ang^3)
      XXXX   -1760.3624   XXXY      -0.0000   XXYY    -321.1398
      XYYY      -0.0000   YYYY     -96.1274   XXXZ      -0.0000
      XXYZ      -0.0000   XYYZ       0.0000   YYYZ      -0.0000
      XXZZ    -324.8569   XYZZ      -0.0000   YYZZ     -59.3603
      XZZZ      -0.0000   YZZZ      -0.0000   ZZZZ    -268.0178
 -----------------------------------------------------------------
 DrvMan completing analytic gradient of the correlated energy
 Correlated dipole moment
            1
    1  -0.0000000
    2  -0.0000000
    3  -0.1162059
 Energy read as -13943.241225521
 Full Analytical Gradient: (in a.u., or Hartree/Bohr)
             1             2             3             4
    1   -0.00814372    0.01491968   -0.01491968    0.00814372
    2    0.00000000    0.00000000   -0.00000000   -0.00000000
    3   -0.01084518    0.01084518    0.01084518   -0.01084518
 Gradient time:  CPU 0.27 s  wall 1.93 s
 Geometry Optimization Parameters
   NAtoms,    NIC,     NZ,  NCons,   NDum,   NFix, NCnnct, MaxDiis
        4      14       4       0       0       0       0       0


** GEOMETRY OPTIMIZATION IN DELOCALIZED INTERNAL COORDINATES **
   Searching for a Minimum

   Optimization Cycle:   1

                       Coordinates (Angstroms)
     ATOM                X               Y               Z
      1  I         2.1940375880    0.0000000000    0.2134098581
      2  N         0.5658035000    0.0000000000   -1.6158174970
      3  N        -0.5658035000    0.0000000000   -1.6158174970
      4  I        -2.1940375880    0.0000000000    0.2134098581
   Point Group: c2v   Number of degrees of freedom:     3


   Energy is -13943.241225521


 Attempting to Generate Delocalized Internal Coordinates

  3 Hessian modes will be used to form the next step
  Hessian Eigenvalues:
     0.057880    0.250000    1.483322

 Minimum Search - Taking Simple RFO Step
 Searching for Lamda that Minimizes Along All modes
 Value Taken    Lamda =  -0.00596529
 Calculated Step too Large.  Step scaled by  0.997365
 Step Taken.  Stepsize is  0.300000

                             Maximum     Tolerance    Cnvgd?
         Gradient           0.017816      0.000300      NO
         Displacement       0.212786      0.001200      NO
         Energy change     *********      0.000001      NO


 New Cartesian Coordinates Obtained by Inverse Iteration

 Displacement from previous Coordinates is:  0.240084
 ----------------------------------------------------------------
             Standard Nuclear Orientation (Angstroms)
    I     Atom           X                Y                Z
 ----------------------------------------------------------------
    1      I       2.2278757311     0.0000000000     0.2722486899
    2      N       0.5646028461     0.0000000000    -1.6746563289
    3      N      -0.5646028461     0.0000000000    -1.6746563289
    4      I      -2.2278757311     0.0000000000     0.2722486899
 ----------------------------------------------------------------
 Molecular Point Group                 C2v   NOp =  4
 Largest Abelian Subgroup              C2v   NOp =  4
 Nuclear Repulsion Energy =   625.2508611917 hartrees
 There are       60 alpha and       60 beta electrons
 Applying Cartesian multipole field
    Component          Value
    ---------          -----
     (2,0,0)        1.00000E-11
     (0,2,0)        2.00000E-11
     (0,0,2)       -3.00000E-11
 Nucleus-field energy     =     0.0000000139 hartrees
 Requested basis set is 6-311++G(d,p)
 There are 60 shells and 168 basis functions
 A cutoff of  1.0D-14 yielded   1372 shell pairs
 There are     11550 function pairs (     13256 Cartesian)
 Smallest overlap matrix eigenvalue = 1.35E-04
 Guess MOs from SCF MO coefficient file

 -----------------------------------------------------------------------
  General SCF calculation program by
  Eric Jon Sundstrom, Paul Horn, Yuezhi Mao, Dmitri Zuev, Alec White,
  David Stuck, Shaama M.S., Shane Yost, Joonho Lee, David Small,
  Daniel Levine, Susi Lehtola, Hugh Burton, Evgeny Epifanovsky
 -----------------------------------------------------------------------
 Hartree-Fock
 using 4 threads for integral computing
 -------------------------------------------------------
 OpenMP Integral computing Module                
 Release: version 2.0, May 2017, Q-Chem Inc. Pleasanton 
 -------------------------------------------------------
 A restricted SCF calculation will be
 performed using DIIS
 SCF converges when DIIS error is below 1.0e-08
 ---------------------------------------
  Cycle       Energy         DIIS error
 ---------------------------------------
    1  -13942.4431559810      5.54e-04  
    2  -13942.4454682100      1.91e-04  
    3  -13942.4460115780      1.10e-04  
    4  -13942.4461735151      6.00e-05  
    5  -13942.4462674336      2.01e-05  
    6  -13942.4462817823      9.47e-06  
    7  -13942.4462852066      5.94e-06  
    8  -13942.4462877804      2.74e-06  
    9  -13942.4462883114      7.69e-07  
   10  -13942.4462883376      1.68e-07  
   11  -13942.4462883379      4.29e-08  
   12  -13942.4462883381      8.39e-09  Convergence criterion met
 ---------------------------------------
 SCF time:   CPU 17.72s  wall 7.00s 
 SCF   energy in the final basis set =   -13942.4462883381
 Total energy in the final basis set =   -13942.4462883381


 ------------------------------------------------------------------------------

   CCMAN2: suite of methods based on coupled cluster
           and equation of motion theories.

   Components:
   * libvmm-1.3-trunk
     by Evgeny Epifanovsky, Ilya Kaliman.
   * libtensor-2.5-trunk
     by Evgeny Epifanovsky, Michael Wormit, Dmitry Zuev, Sam Manzer, 
        Ilya Kaliman.
   * libcc-2.5-trunk
     by Evgeny Epifanovsky, Arik Landau, Tomasz Kus, Kirill Khistyaev, 
        Dmitry Zuev, Prashant Manohar, Xintian Feng, Anna Krylov, 
        Matthew Goldey, Alec White, Thomas Jagau, Kaushik Nanda, 
        Anastasia Gunina, Alexander Kunitsa, Joonho Lee.

   CCMAN original authors:
   Anna I. Krylov, C. David Sherrill, Steven R. Gwaltney,
   Edward F. C. Byrd (2000)
   Sergey V. Levchenko, Lyudmila V. Slipchenko, Tao Wang,
   Ana-Maria C. Cristian (2003)
   Piotr A. Pieniazek, C. Melania Oana, Evgeny Epifanovsky (2007)
   Prashant Manohar (2009)

 ------------------------------------------------------------------------------


 Allocating and initializing 3808MB of RAM...
 Calculation will run on 4 cores.


 Alpha MOs, Restricted
 -- Occupied --                  
*******-1177.18 -180.89 -180.89 -169.70 -169.70 -169.70 -169.70
  1 B1    1 A1    2 B1    2 A1    3 B1    3 A1    1 B2    1 A2                 
-169.70 -169.70  -37.95  -37.95  -33.13  -33.13  -33.13  -33.13
  4 A1    4 B1    5 B1    5 A1    6 B1    6 A1    2 B2    2 A2                 
-33.128 -33.128 -24.318 -24.318 -24.316 -24.316 -24.316 -24.316
  7 A1    7 B1    8 B1    8 A1    3 A2    3 B2    9 B1    9 A1                 
-24.311 -24.311 -24.311 -24.311 -15.744 -15.742  -7.261  -7.261
 10 B1   10 A1    4 B2    4 A2   11 A1   11 B1   12 B1   12 A1                 
 -5.495  -5.495  -5.482  -5.482  -5.481  -5.481  -2.418  -2.418
 13 B1   13 A1    5 A2    5 B2   14 B1   14 A1   15 B1   15 A1                 
 -2.413  -2.413  -2.413  -2.413  -2.397  -2.397  -2.397  -2.397
  6 A2    6 B2   16 B1   16 A1   17 B1    7 A2   17 A1    7 B2                 
 -1.499  -0.889  -0.848  -0.788  -0.671  -0.646  -0.646  -0.401
 18 A1   18 B1   19 A1   19 B1   20 A1   21 A1    8 B2   22 A1                 
 -0.394  -0.393  -0.386  -0.315
  8 A2    9 B2   20 B1   21 B1                                                 
 -- Virtual --                   
 -0.139   0.084   0.085   0.142   0.164   0.170   0.192   0.219
 23 A1   22 B1    9 A2   24 A1   10 B2   23 B1   25 A1   26 A1                 
  0.240   0.256   0.302   0.310   0.311   0.315   0.338   0.338
 24 B1   10 A2   27 A1   28 A1   25 B1   11 B2   11 A2   26 B1                 
  0.355   0.490   0.506   0.566   0.570   0.572   0.583   0.610
 27 B1   29 A1   28 B1   30 A1   12 B2   12 A2   13 B2   29 B1                 
  0.611   0.616   0.625   0.683   0.725   0.806   0.861   0.896
 13 A2   30 B1   31 A1   32 A1   31 B1   32 B1   33 A1   14 B2                 
  0.983   1.020   1.094   1.176   1.265   1.406   1.501   1.514
 34 A1   14 A2   33 B1   35 A1   34 B1   35 B1   36 A1   15 B2                 
  1.534   1.544   1.559   1.604   1.938   1.938   1.944   2.078
 15 A2   37 A1   36 B1   37 B1   16 B2   17 B2   38 A1   39 A1                 
  2.434   2.494   2.780   3.136   3.143   3.471   4.091   4.107
 16 A2   38 B1   40 A1   17 A2   39 B1   40 B1   18 B2   41 A1                 
  4.360   4.406   4.466   4.469   4.470   4.472   4.483   4.484
 18 A2   41 B1   42 A1   19 B2   20 B2   19 A2   42 B1   43 A1                 
  4.499   4.524   4.543   4.615   4.647   4.729   4.815   5.067
 20 A2   43 B1   44 A1   45 A1   44 B1   46 A1   45 B1   46 B1                 
  6.504   6.514   6.518   6.525   6.553   6.556  28.805  28.897
 21 B2   47 A1   21 A2   47 B1   48 B1   48 A1   49 A1   49 B1                 
 29.502  29.510  29.513  29.518  29.538  29.540  29.860  29.862
 22 B2   50 A1   22 A2   50 B1   51 B1   51 A1   23 B2   24 B2                 
 29.862  29.862  29.868  29.869  29.872  29.883  29.910  29.942
 52 A1   23 A2   24 A2   52 B1   53 A1   53 B1   54 A1   54 B1                 
 36.429  37.454 130.564 130.570 130.573 130.577 130.597 130.598
 55 A1   55 B1   25 B2   56 A1   25 A2   56 B1   57 A1   57 B1                 
154.211 154.2891912.1261912.207
 58 A1   58 B1   59 A1   59 B1                                                 

 Beta MOs, Restricted
 -- Occupied --                  
*******-1177.18 -180.89 -180.89 -169.70 -169.70 -169.70 -169.70
  1 B1    1 A1    2 B1    2 A1    3 B1    3 A1    1 B2    1 A2                 
-169.70 -169.70  -37.95  -37.95  -33.13  -33.13  -33.13  -33.13
  4 A1    4 B1    5 B1    5 A1    6 B1    6 A1    2 B2    2 A2                 
-33.128 -33.128 -24.318 -24.318 -24.316 -24.316 -24.316 -24.316
  7 A1    7 B1    8 B1    8 A1    3 A2    3 B2    9 B1    9 A1                 
-24.311 -24.311 -24.311 -24.311 -15.744 -15.742  -7.261  -7.261
 10 B1   10 A1    4 B2    4 A2   11 A1   11 B1   12 B1   12 A1                 
 -5.495  -5.495  -5.482  -5.482  -5.481  -5.481  -2.418  -2.418
 13 B1   13 A1    5 A2    5 B2   14 B1   14 A1   15 B1   15 A1                 
 -2.413  -2.413  -2.413  -2.413  -2.397  -2.397  -2.397  -2.397
  6 A2    6 B2   16 B1   16 A1   17 B1    7 A2   17 A1    7 B2                 
 -1.499  -0.889  -0.848  -0.788  -0.671  -0.646  -0.646  -0.401
 18 A1   18 B1   19 A1   19 B1   20 A1   21 A1    8 B2   22 A1                 
 -0.394  -0.393  -0.386  -0.315
  8 A2    9 B2   20 B1   21 B1                                                 
 -- Virtual --                   
 -0.139   0.084   0.085   0.142   0.164   0.170   0.192   0.219
 23 A1   22 B1    9 A2   24 A1   10 B2   23 B1   25 A1   26 A1                 
  0.240   0.256   0.302   0.310   0.311   0.315   0.338   0.338
 24 B1   10 A2   27 A1   28 A1   25 B1   11 B2   11 A2   26 B1                 
  0.355   0.490   0.506   0.566   0.570   0.572   0.583   0.610
 27 B1   29 A1   28 B1   30 A1   12 B2   12 A2   13 B2   29 B1                 
  0.611   0.616   0.625   0.683   0.725   0.806   0.861   0.896
 13 A2   30 B1   31 A1   32 A1   31 B1   32 B1   33 A1   14 B2                 
  0.983   1.020   1.094   1.176   1.265   1.406   1.501   1.514
 34 A1   14 A2   33 B1   35 A1   34 B1   35 B1   36 A1   15 B2                 
  1.534   1.544   1.559   1.604   1.938   1.938   1.944   2.078
 15 A2   37 A1   36 B1   37 B1   16 B2   17 B2   38 A1   39 A1                 
  2.434   2.494   2.780   3.136   3.143   3.471   4.091   4.107
 16 A2   38 B1   40 A1   17 A2   39 B1   40 B1   18 B2   41 A1                 
  4.360   4.406   4.466   4.469   4.470   4.472   4.483   4.484
 18 A2   41 B1   42 A1   19 B2   20 B2   19 A2   42 B1   43 A1                 
  4.499   4.524   4.543   4.615   4.647   4.729   4.815   5.067
 20 A2   43 B1   44 A1   45 A1   44 B1   46 A1   45 B1   46 B1                 
  6.504   6.514   6.518   6.525   6.553   6.556  28.805  28.897
 21 B2   47 A1   21 A2   47 B1   48 B1   48 A1   49 A1   49 B1                 
 29.502  29.510  29.513  29.518  29.538  29.540  29.860  29.862
 22 B2   50 A1   22 A2   50 B1   51 B1   51 A1   23 B2   24 B2                 
 29.862  29.862  29.868  29.869  29.872  29.883  29.910  29.942
 52 A1   23 A2   24 A2   52 B1   53 A1   53 B1   54 A1   54 B1                 
 36.429  37.454 130.564 130.570 130.573 130.577 130.597 130.598
 55 A1   55 B1   25 B2   56 A1   25 A2   56 B1   57 A1   57 B1                 
154.211 154.2891912.1261912.207
 58 A1   58 B1   59 A1   59 B1                                                 

 Occupation and symmetry of molecular orbitals

 Point group: C2v (4 irreducible representations).

                           A1   A2   B1   B2    All 
 ----------------------------------------------------
 All molecular orbitals:
  - Alpha                  59   25   59   25    168 
  - Beta                   59   25   59   25    168 
 ----------------------------------------------------
 Alpha orbitals:
  - Frozen occupied        14   5    14   5     38  
  - Active occupied        8    3    7    4     22  
  - Active virtual         37   17   38   16    108 
  - Frozen virtual         0    0    0    0     0   
 ----------------------------------------------------
 Beta orbitals:
  - Frozen occupied        14   5    14   5     38  
  - Active occupied        8    3    7    4     22  
  - Active virtual         37   17   38   16    108 
  - Frozen virtual         0    0    0    0     0   
 ----------------------------------------------------

 Import integrals:   CPU 0.00 s  wall 0.04 s

 Import integrals:   CPU 150.36 s  wall 98.68 s

 MP2 amplitudes:   CPU 1.17 s  wall 1.39 s

Running a double precision version
           CCSD T amplitudes will be solved using DIIS.

           Start     Size      MaxIter   EConv     TConv     
           3         7         100       1.00e-07  1.00e-05  
 ------------------------------------------------------------------------------
           Energy (a.u.)   Ediff      Tdiff       Comment
 ------------------------------------------------------------------------------
         -1.3943252e+04                           
     1   -1.3943207e+04   4.59e-02   9.27e-01     
     2   -1.3943247e+04   4.04e-02   8.77e-02     
     3   -1.3943239e+04   7.86e-03   1.22e-01     
     4   -1.3943245e+04   6.11e-03   2.27e-02     Switched to DIIS steps.
     5   -1.3943247e+04   1.62e-03   3.36e-02     
     6   -1.3943247e+04   2.88e-06   5.15e-03     
     7   -1.3943247e+04   1.36e-05   2.52e-03     
     8   -1.3943247e+04   1.48e-04   1.85e-03     
     9   -1.3943247e+04   9.25e-05   1.94e-03     
    10   -1.3943247e+04   4.56e-05   1.07e-03     
    11   -1.3943247e+04   2.69e-05   6.70e-04     
    12   -1.3943247e+04   1.33e-05   4.30e-04     
    13   -1.3943247e+04   1.76e-06   1.76e-04     
    14   -1.3943247e+04   2.70e-06   3.95e-05     
    15   -1.3943247e+04   1.11e-07   3.01e-05     
    16   -1.3943247e+04   1.96e-08   8.18e-06     
 ------------------------------------------------------------------------------
         -1.3943247e+04                           CCSD T converged.

End of double precision
 SCF energy                 = -13942.44628834
 MP2 energy                 = -13943.25245358
 CCSD correlation energy     =     -0.80070771
 CCSD total energy           = -13943.24699605

 CCSD  T1^2 = 0.0318  T2^2 = 0.4508  Leading amplitudes:

 Amplitude    Orbitals with energies
 -0.0730       22 (A1) A                 ->    23 (A1) A                  
              -0.4010                         -0.1391                     
 -0.0730       22 (A1) B                 ->    23 (A1) B                  
              -0.4010                         -0.1391                     
  0.0558       21 (B1) A                 ->    22 (B1) A                  
              -0.3154                          0.0843                     
  0.0558       21 (B1) B                 ->    22 (B1) B                  
              -0.3154                          0.0843                     

 Amplitude    Orbitals with energies
 -0.4125       21 (B1) A     21 (B1) B   ->    23 (A1) A     23 (A1) B    
              -0.3154       -0.3154           -0.1391       -0.1391       
  0.4125       21 (B1) A     21 (B1) B   ->    23 (A1) B     23 (A1) A    
              -0.3154       -0.3154           -0.1391       -0.1391       
  0.4125       21 (B1) B     21 (B1) A   ->    23 (A1) A     23 (A1) B    
              -0.3154       -0.3154           -0.1391       -0.1391       
 -0.4125       21 (B1) B     21 (B1) A   ->    23 (A1) B     23 (A1) A    
              -0.3154       -0.3154           -0.1391       -0.1391       

 Computing CCSD intemediates for later calculations in double precision
 Finished.

Running a double precision version
           CCSD Lambda amplitudes will be solved using DIIS.
           Start     Size      MaxIter   EConv     LConv     
           3         7         100       1.00e-07  1.00e-05  
 ------------------------------------------------------------------------------
            Enorm      Ldiff       Comment
 ------------------------------------------------------------------------------
     1     2.25e-01   1.66e-01     
     2     6.41e-02   2.32e-02     
     3     3.35e-02   2.09e-02     
     4     7.85e-03   2.69e-03     Switched to DIIS steps.
     5     3.08e-03   2.84e-03     
     6     1.48e-03   4.85e-04     
     7     1.13e-03   2.73e-04     
     8     8.52e-04   1.19e-04     
     9     4.89e-04   1.81e-04     
    10     2.67e-04   9.90e-05     
    11     1.53e-04   7.48e-05     
    12     4.66e-05   4.86e-05     
    13     1.95e-05   1.49e-05     
    14     8.66e-06   2.53e-06     
    15     3.69e-06   1.08e-06     
    16     2.02e-06   2.75e-08     
    17     1.08e-06   5.19e-08     
    18     7.85e-07   4.42e-08     
    19     5.63e-07   2.76e-08     
    20     3.66e-07   2.18e-09     
    21     2.40e-07   2.93e-08     
    22     1.42e-07   6.43e-08     
    23     6.41e-08   4.75e-08     
 ------------------------------------------------------------------------------
                                   CCSD Lambda converged.

 Computing density matrices in double precision...
           Orbital response amplitudes will be solved using DIIS.
           Start     Size      MaxIter   EConv     LConv     
           3         7         100       1.00e-06  1.00e-06  
 ------------------------------------------------------------------------------
            Enorm      Ldiff       Comment
 ------------------------------------------------------------------------------
     1     9.98e-02   2.40e-02     
     2     8.06e-02   4.51e-04     
     3     9.80e-02   1.51e-02     
     4     8.79e-03   3.59e-02     Switched to DIIS steps.
     5     2.89e-03   8.96e-05     
     6     9.53e-04   2.64e-04     
     7     2.81e-04   1.81e-04     
     8     7.11e-05   4.21e-05     
     9     1.76e-05   3.92e-06     
    10     4.00e-06   1.39e-07     
    11     1.58e-06   5.38e-07     
    12     4.02e-07   8.18e-08     
 ------------------------------------------------------------------------------
                                   Orbital response converged.

 Computing density matrices... Done.
 CCSD calculation:   CPU 606.01 s  wall 683.92 s

Current path: /canmo/ccsd/grad/
/g1_bb_aa
/g1_bb_bb
/g1_o1o1
/g1_o1o2
/g1_o1v1
/g1_o2v1
/g1_v1v1
/g1p_bb_aa
/g1p_bb_bb
/g1s_bb_aa
/g1s_bb_bb
/g2_o1o1o1o1
/g2_o1o1o1v1
/g2_o1o1v1v1
/g2_o1v1o1v1
/g2_o1v1v1v1
/g2_v1v1v1v1
/w_bb_aa
/w_bb_bb
 Transferring MO TPDM to AO TPDM
 Transferring g2_o1o1o1o1
 Transferring g2_o1o1o1v1
 Transferring g2_o1o1v1v1
 Transferring g2_o1v1o1v1
 Transferring g2_o1v1v1v1
 Transferring g2_v1v1v1v1
 Adding separable TPDM
 Computing TPDM gradient
 --------------------------------------------------------
 2e gradient
  Atom          X               Y               Z
 --------------------------------------------------------
    1        -56.057448       -0.000000      -16.124237  
    2        -25.323185       -0.000000       16.124237  
    3         25.323185        0.000000       16.124237  
    4         56.057448        0.000000      -16.124237  
 --------------------------------------------------------
 --------------------------------------------------------
 Final gradient
  Atom          X               Y               Z
 --------------------------------------------------------
    1        -56.057448       -0.000000      -16.124237  
    2        -25.323185       -0.000000       16.124237  
    3         25.323185        0.000000       16.124237  
    4         56.057448        0.000000      -16.124237  
 --------------------------------------------------------
 Analytic gradient from two-electron contribution:   CPU 2856.06 s  wall 1066.81 s

 Total ccman2 time:   CPU 3620.67 s  wall 1864.30 s


 --------------------------------------------------------------
             Orbital Energies (a.u.) and Symmetries
 --------------------------------------------------------------

 Alpha MOs, Restricted
 -- Occupied --                  
******* -180.89 -169.70 -169.70  -37.95  -33.13  -33.13  -24.32
  1 A1    2 A1    3 A1    4 A1    5 A1    6 A1    7 A1    8 A1                 
-24.316 -24.311 -15.744  -7.261  -5.495  -5.481-169.697 -33.128
  9 A1   10 A1   11 A1   12 A1   13 A1   14 A1    1 A2    2 A2                 
-24.316 -24.311  -5.482********-180.892-169.699-169.697 -37.945
  3 A2    4 A2    5 A2    1 B1    2 B1    3 B1    4 B1    5 B1                 
-33.134 -33.128 -24.318 -24.316 -24.311 -15.742  -7.261  -5.495
  6 B1    7 B1    8 B1    9 B1   10 B1   11 B1   12 B1   13 B1                 
 -5.481-169.697 -33.128 -24.316 -24.311  -5.482  -2.418  -2.413
 14 B1    1 B2    2 B2    3 B2    4 B2    5 B2   15 A1   16 A1                 
 -2.397  -1.499  -0.848  -0.671  -0.646  -0.401  -2.413  -2.397
 17 A1   18 A1   19 A1   20 A1   21 A1   22 A1    6 A2    7 A2                 
 -0.394  -2.418  -2.413  -2.397  -0.889  -0.788  -0.386  -0.315
  8 A2   15 B1   16 B1   17 B1   18 B1   19 B1   20 B1   21 B1                 
 -2.413  -2.397  -0.646  -0.393
  6 B2    7 B2    8 B2    9 B2                                                 
 -- Virtual --                   
 -0.139   0.142   0.192   0.219   0.302   0.310   0.490   0.566
 23 A1   24 A1   25 A1   26 A1   27 A1   28 A1   29 A1   30 A1                 
  0.625   0.683   0.861   0.983   1.176   1.501   1.544   1.944
 31 A1   32 A1   33 A1   34 A1   35 A1   36 A1   37 A1   38 A1                 
  2.078   2.780   4.107   4.466   4.484   4.543   4.615   4.729
 39 A1   40 A1   41 A1   42 A1   43 A1   44 A1   45 A1   46 A1                 
  6.514   6.556  28.805  29.510  29.540  29.862  29.872  29.910
 47 A1   48 A1   49 A1   50 A1   51 A1   52 A1   53 A1   54 A1                 
 36.429 130.570 130.597 154.2111912.126   0.085   0.256   0.338
 55 A1   56 A1   57 A1   58 A1   59 A1    9 A2   10 A2   11 A2                 
  0.572   0.611   1.020   1.534   2.434   3.136   4.360   4.472
 12 A2   13 A2   14 A2   15 A2   16 A2   17 A2   18 A2   19 A2                 
  4.499   6.518  29.513  29.862  29.868 130.573   0.084   0.170
 20 A2   21 A2   22 A2   23 A2   24 A2   25 A2   22 B1   23 B1                 
  0.240   0.311   0.338   0.355   0.506   0.610   0.616   0.725
 24 B1   25 B1   26 B1   27 B1   28 B1   29 B1   30 B1   31 B1                 
  0.806   1.094   1.265   1.406   1.559   1.604   2.494   3.143
 32 B1   33 B1   34 B1   35 B1   36 B1   37 B1   38 B1   39 B1                 
  3.471   4.406   4.483   4.524   4.647   4.815   5.067   6.525
 40 B1   41 B1   42 B1   43 B1   44 B1   45 B1   46 B1   47 B1                 
  6.553  28.897  29.518  29.538  29.869  29.883  29.942  37.454
 48 B1   49 B1   50 B1   51 B1   52 B1   53 B1   54 B1   55 B1                 
130.577 130.598 154.2891912.207   0.164   0.315   0.570   0.583
 56 B1   57 B1   58 B1   59 B1   10 B2   11 B2   12 B2   13 B2                 
  0.896   1.514   1.938   1.938   4.091   4.469   4.470   6.504
 14 B2   15 B2   16 B2   17 B2   18 B2   19 B2   20 B2   21 B2                 
 29.502  29.860  29.862 130.564
 22 B2   23 B2   24 B2   25 B2                                                 

 Beta MOs, Restricted
 -- Occupied --                  
******* -180.89 -169.70 -169.70  -37.95  -33.13  -33.13  -24.32
  1 A1    2 A1    3 A1    4 A1    5 A1    6 A1    7 A1    8 A1                 
-24.316 -24.311 -15.744  -7.261  -5.495  -5.481-169.697 -33.128
  9 A1   10 A1   11 A1   12 A1   13 A1   14 A1    1 A2    2 A2                 
-24.316 -24.311  -5.482********-180.892-169.699-169.697 -37.945
  3 A2    4 A2    5 A2    1 B1    2 B1    3 B1    4 B1    5 B1                 
-33.134 -33.128 -24.318 -24.316 -24.311 -15.742  -7.261  -5.495
  6 B1    7 B1    8 B1    9 B1   10 B1   11 B1   12 B1   13 B1                 
 -5.481-169.697 -33.128 -24.316 -24.311  -5.482  -2.418  -2.413
 14 B1    1 B2    2 B2    3 B2    4 B2    5 B2   15 A1   16 A1                 
 -2.397  -1.499  -0.848  -0.671  -0.646  -0.401  -2.413  -2.397
 17 A1   18 A1   19 A1   20 A1   21 A1   22 A1    6 A2    7 A2                 
 -0.394  -2.418  -2.413  -2.397  -0.889  -0.788  -0.386  -0.315
  8 A2   15 B1   16 B1   17 B1   18 B1   19 B1   20 B1   21 B1                 
 -2.413  -2.397  -0.646  -0.393
  6 B2    7 B2    8 B2    9 B2                                                 
 -- Virtual --                   
 -0.139   0.142   0.192   0.219   0.302   0.310   0.490   0.566
 23 A1   24 A1   25 A1   26 A1   27 A1   28 A1   29 A1   30 A1                 
  0.625   0.683   0.861   0.983   1.176   1.501   1.544   1.944
 31 A1   32 A1   33 A1   34 A1   35 A1   36 A1   37 A1   38 A1                 
  2.078   2.780   4.107   4.466   4.484   4.543   4.615   4.729
 39 A1   40 A1   41 A1   42 A1   43 A1   44 A1   45 A1   46 A1                 
  6.514   6.556  28.805  29.510  29.540  29.862  29.872  29.910
 47 A1   48 A1   49 A1   50 A1   51 A1   52 A1   53 A1   54 A1                 
 36.429 130.570 130.597 154.2111912.126   0.085   0.256   0.338
 55 A1   56 A1   57 A1   58 A1   59 A1    9 A2   10 A2   11 A2                 
  0.572   0.611   1.020   1.534   2.434   3.136   4.360   4.472
 12 A2   13 A2   14 A2   15 A2   16 A2   17 A2   18 A2   19 A2                 
  4.499   6.518  29.513  29.862  29.868 130.573   0.084   0.170
 20 A2   21 A2   22 A2   23 A2   24 A2   25 A2   22 B1   23 B1                 
  0.240   0.311   0.338   0.355   0.506   0.610   0.616   0.725
 24 B1   25 B1   26 B1   27 B1   28 B1   29 B1   30 B1   31 B1                 
  0.806   1.094   1.265   1.406   1.559   1.604   2.494   3.143
 32 B1   33 B1   34 B1   35 B1   36 B1   37 B1   38 B1   39 B1                 
  3.471   4.406   4.483   4.524   4.647   4.815   5.067   6.525
 40 B1   41 B1   42 B1   43 B1   44 B1   45 B1   46 B1   47 B1                 
  6.553  28.897  29.518  29.538  29.869  29.883  29.942  37.454
 48 B1   49 B1   50 B1   51 B1   52 B1   53 B1   54 B1   55 B1                 
130.577 130.598 154.2891912.207   0.164   0.315   0.570   0.583
 56 B1   57 B1   58 B1   59 B1   10 B2   11 B2   12 B2   13 B2                 
  0.896   1.514   1.938   1.938   4.091   4.469   4.470   6.504
 14 B2   15 B2   16 B2   17 B2   18 B2   19 B2   20 B2   21 B2                 
 29.502  29.860  29.862 130.564
 22 B2   23 B2   24 B2   25 B2                                                 
 --------------------------------------------------------------

          Ground-State Mulliken Net Atomic Charges

     Atom                 Charge (a.u.)
  ----------------------------------------
      1 I                    -0.018441
      2 N                     0.018441
      3 N                     0.018441
      4 I                    -0.018441
  ----------------------------------------
  Sum of atomic charges =     0.000000

 -----------------------------------------------------------------
                    Cartesian Multipole Moments
 -----------------------------------------------------------------
    Charge (ESU x 10^10)
                 0.0000
    Dipole Moment (Debye)
         X      -0.0000      Y       0.0000      Z      -0.4244
       Tot       0.4244
    Quadrupole Moments (Debye-Ang)
        XX     -70.3547     XY      -0.0000     YY     -69.7079
        XZ       0.0000     YZ       0.0000     ZZ     -65.1527
    Octopole Moments (Debye-Ang^2)
       XXX       0.0000    XXY       0.0000    XYY       0.0000
       YYY       0.0000    XXZ      17.8458    XYZ      -0.0000
       YYZ       0.6600    XZZ       0.0000    YZZ       0.0000
       ZZZ       7.7225
    Hexadecapole Moments (Debye-Ang^3)
      XXXX   -1827.0060   XXXY      -0.0000   XXYY    -330.8454
      XYYY      -0.0000   YYYY     -96.5879   XXXZ       0.0000
      XXYZ       0.0000   XYYZ       0.0000   YYYZ       0.0000
      XXZZ    -333.5787   XYZZ      -0.0000   YYZZ     -62.8602
      XZZZ       0.0000   YZZZ       0.0000   ZZZZ    -284.1104
 -----------------------------------------------------------------
 DrvMan completing analytic gradient of the correlated energy
 Correlated dipole moment
            1
    1  -0.0000000
    2   0.0000000
    3  -0.1669731
 Energy read as -13943.246996052
 Full Analytical Gradient: (in a.u., or Hartree/Bohr)
             1             2             3             4
    1   -0.00877642    0.03558582   -0.03558582    0.00877642
    2    0.00000000    0.00000000   -0.00000000   -0.00000000
    3   -0.00984812    0.00984812    0.00984812   -0.00984812
 Gradient time:  CPU 0.27 s  wall 2.25 s
 Geometry Optimization Parameters
   NAtoms,    NIC,     NZ,  NCons,   NDum,   NFix, NCnnct, MaxDiis
        4      14       4       0       0       0       0       0

 Cartesian Hessian Update
 Hessian Updated using BFGS Update


** GEOMETRY OPTIMIZATION IN DELOCALIZED INTERNAL COORDINATES **
   Searching for a Minimum

   Optimization Cycle:   2

                       Coordinates (Angstroms)
     ATOM                X               Y               Z
      1  I         2.2278757311    0.0000000000    0.2722486899
      2  N         0.5646028461    0.0000000000   -1.6746563289
      3  N        -0.5646028461    0.0000000000   -1.6746563289
      4  I        -2.2278757311    0.0000000000    0.2722486899
   Point Group: c2v   Number of degrees of freedom:     3


   Energy is -13943.246996052

 Hessian Updated using BFGS Update

  3 Hessian modes will be used to form the next step
  Hessian Eigenvalues:
     0.001178    0.364567    2.905909

 Minimum Search - Taking Simple RFO Step
 Searching for Lamda that Minimizes Along All modes
 Value Taken    Lamda =  -0.01888236
 Calculated Step too Large.  Step scaled by  0.311387
 Step Taken.  Stepsize is  0.300000

                             Maximum     Tolerance    Cnvgd?
         Gradient           0.032228      0.000300      NO
         Displacement       0.218001      0.001200      NO
         Energy change     -0.005771      0.000001      NO


 New Cartesian Coordinates Obtained by Inverse Iteration

 Displacement from previous Coordinates is:  0.233386
 ----------------------------------------------------------------
             Standard Nuclear Orientation (Angstroms)
    I     Atom           X                Y                Z
 ----------------------------------------------------------------
    1      I       2.2710100884     0.0000000000     0.3258910317
    2      N       0.5613050474     0.0000000000    -1.7282986707
    3      N      -0.5613050474     0.0000000000    -1.7282986707
    4      I      -2.2710100884     0.0000000000     0.3258910317
 ----------------------------------------------------------------
 Molecular Point Group                 C2v   NOp =  4
 Largest Abelian Subgroup              C2v   NOp =  4
 Nuclear Repulsion Energy =   609.5061642635 hartrees
 There are       60 alpha and       60 beta electrons
 Applying Cartesian multipole field
    Component          Value
    ---------          -----
     (2,0,0)        1.00000E-11
     (0,2,0)        2.00000E-11
     (0,0,2)       -3.00000E-11
 Nucleus-field energy     =     0.0000000140 hartrees
 Requested basis set is 6-311++G(d,p)
 There are 60 shells and 168 basis functions
 A cutoff of  1.0D-14 yielded   1352 shell pairs
 There are     11374 function pairs (     13054 Cartesian)
 Smallest overlap matrix eigenvalue = 1.38E-04
 Guess MOs from SCF MO coefficient file

 -----------------------------------------------------------------------
  General SCF calculation program by
  Eric Jon Sundstrom, Paul Horn, Yuezhi Mao, Dmitri Zuev, Alec White,
  David Stuck, Shaama M.S., Shane Yost, Joonho Lee, David Small,
  Daniel Levine, Susi Lehtola, Hugh Burton, Evgeny Epifanovsky
 -----------------------------------------------------------------------
 Hartree-Fock
 using 4 threads for integral computing
 -------------------------------------------------------
 OpenMP Integral computing Module                
 Release: version 2.0, May 2017, Q-Chem Inc. Pleasanton 
 -------------------------------------------------------
 A restricted SCF calculation will be
 performed using DIIS
 SCF converges when DIIS error is below 1.0e-08
 ---------------------------------------
  Cycle       Energy         DIIS error
 ---------------------------------------
    1  -13942.4434644281      4.83e-04  
    2  -13942.4453347737      1.56e-04  
    3  -13942.4457784748      8.43e-05  
    4  -13942.4458972349      4.62e-05  
    5  -13942.4459489943      1.61e-05  
    6  -13942.4459589747      8.71e-06  
    7  -13942.4459630046      6.09e-06  
    8  -13942.4459668048      2.69e-06  
    9  -13942.4459675289      7.60e-07  
   10  -13942.4459675486      1.79e-07  
   11  -13942.4459675492      4.57e-08  
   12  -13942.4459675491      6.02e-09  Convergence criterion met
 ---------------------------------------
 SCF time:   CPU 17.04s  wall 10.00s 
 SCF   energy in the final basis set =   -13942.4459675491
 Total energy in the final basis set =   -13942.4459675491


 ------------------------------------------------------------------------------

   CCMAN2: suite of methods based on coupled cluster
           and equation of motion theories.

   Components:
   * libvmm-1.3-trunk
     by Evgeny Epifanovsky, Ilya Kaliman.
   * libtensor-2.5-trunk
     by Evgeny Epifanovsky, Michael Wormit, Dmitry Zuev, Sam Manzer, 
        Ilya Kaliman.
   * libcc-2.5-trunk
     by Evgeny Epifanovsky, Arik Landau, Tomasz Kus, Kirill Khistyaev, 
        Dmitry Zuev, Prashant Manohar, Xintian Feng, Anna Krylov, 
        Matthew Goldey, Alec White, Thomas Jagau, Kaushik Nanda, 
        Anastasia Gunina, Alexander Kunitsa, Joonho Lee.

   CCMAN original authors:
   Anna I. Krylov, C. David Sherrill, Steven R. Gwaltney,
   Edward F. C. Byrd (2000)
   Sergey V. Levchenko, Lyudmila V. Slipchenko, Tao Wang,
   Ana-Maria C. Cristian (2003)
   Piotr A. Pieniazek, C. Melania Oana, Evgeny Epifanovsky (2007)
   Prashant Manohar (2009)

 ------------------------------------------------------------------------------


 Allocating and initializing 3808MB of RAM...
 Calculation will run on 4 cores.


 Alpha MOs, Restricted
 -- Occupied --                  
*******-1177.18 -180.89 -180.89 -169.70 -169.70 -169.70 -169.70
  1 B1    1 A1    2 B1    2 A1    3 B1    3 A1    1 B2    1 A2                 
-169.70 -169.70  -37.95  -37.95  -33.13  -33.13  -33.13  -33.13
  4 A1    4 B1    5 B1    5 A1    6 B1    6 A1    2 B2    2 A2                 
-33.128 -33.128 -24.318 -24.318 -24.316 -24.316 -24.316 -24.316
  7 A1    7 B1    8 B1    8 A1    3 A2    3 B2    9 B1    9 A1                 
-24.311 -24.311 -24.311 -24.311 -15.741 -15.738  -7.261  -7.261
 10 B1   10 A1    4 B2    4 A2   11 A1   11 B1   12 B1   12 A1                 
 -5.495  -5.495  -5.481  -5.481  -5.481  -5.481  -2.418  -2.418
 13 B1   13 A1    5 A2    5 B2   14 B1   14 A1   15 B1   15 A1                 
 -2.413  -2.413  -2.413  -2.413  -2.397  -2.397  -2.397  -2.397
  6 A2    6 B2   16 B1   16 A1   17 B1    7 A2   17 A1    7 B2                 
 -1.502  -0.874  -0.841  -0.793  -0.670  -0.646  -0.646  -0.400
 18 A1   18 B1   19 A1   19 B1   20 A1   21 A1    8 B2   22 A1                 
 -0.394  -0.393  -0.386  -0.312
  9 B2    8 A2   20 B1   21 B1                                                 
 -- Virtual --                   
 -0.156   0.089   0.089   0.142   0.162   0.169   0.195   0.216
 23 A1    9 A2   22 B1   24 A1   10 B2   23 B1   25 A1   26 A1                 
  0.243   0.256   0.302   0.307   0.310   0.315   0.338   0.342
 24 B1   10 A2   27 A1   25 B1   28 A1   11 B2   11 A2   26 B1                 
  0.357   0.480   0.499   0.569   0.571   0.572   0.584   0.606
 27 B1   29 A1   28 B1   30 A1   12 B2   12 A2   13 B2   29 B1                 
  0.607   0.612   0.625   0.659   0.707   0.782   0.853   0.893
 13 A2   30 B1   31 A1   32 A1   31 B1   32 B1   33 A1   14 B2                 
  0.979   1.016   1.099   1.160   1.239   1.400   1.509   1.514
 34 A1   14 A2   33 B1   35 A1   34 B1   35 B1   36 A1   15 B2                 
  1.533   1.542   1.558   1.606   1.935   1.944   1.945   2.044
 15 A2   37 A1   36 B1   37 B1   16 B2   38 A1   17 B2   39 A1                 
  2.439   2.483   2.788   3.148   3.156   3.483   4.094   4.108
 16 A2   38 B1   40 A1   17 A2   39 B1   40 B1   18 B2   41 A1                 
  4.363   4.386   4.466   4.467   4.470   4.472   4.478   4.481
 18 A2   41 B1   19 B2   42 A1   20 B2   19 A2   43 A1   42 B1                 
  4.491   4.512   4.519   4.631   4.632   4.710   4.792   5.051
 20 A2   43 B1   44 A1   44 B1   45 A1   46 A1   45 B1   46 B1                 
  6.502   6.512   6.517   6.524   6.545   6.545  28.788  28.873
 21 B2   47 A1   21 A2   47 B1   48 B1   48 A1   49 A1   49 B1                 
 29.501  29.509  29.512  29.517  29.533  29.534  29.858  29.862
 22 B2   50 A1   22 A2   50 B1   51 A1   51 B1   23 B2   24 B2                 
 29.862  29.862  29.865  29.867  29.870  29.878  29.900  29.930
 23 A2   52 A1   24 A2   52 B1   53 A1   53 B1   54 A1   54 B1                 
 36.426  37.495 130.563 130.569 130.572 130.577 130.591 130.593
 55 A1   55 B1   25 B2   56 A1   25 A2   56 B1   57 A1   57 B1                 
154.196 154.2691912.1111912.186
 58 A1   58 B1   59 A1   59 B1                                                 

 Beta MOs, Restricted
 -- Occupied --                  
*******-1177.18 -180.89 -180.89 -169.70 -169.70 -169.70 -169.70
  1 B1    1 A1    2 B1    2 A1    3 B1    3 A1    1 B2    1 A2                 
-169.70 -169.70  -37.95  -37.95  -33.13  -33.13  -33.13  -33.13
  4 A1    4 B1    5 B1    5 A1    6 B1    6 A1    2 B2    2 A2                 
-33.128 -33.128 -24.318 -24.318 -24.316 -24.316 -24.316 -24.316
  7 A1    7 B1    8 B1    8 A1    3 A2    3 B2    9 B1    9 A1                 
-24.311 -24.311 -24.311 -24.311 -15.741 -15.738  -7.261  -7.261
 10 B1   10 A1    4 B2    4 A2   11 A1   11 B1   12 B1   12 A1                 
 -5.495  -5.495  -5.481  -5.481  -5.481  -5.481  -2.418  -2.418
 13 B1   13 A1    5 A2    5 B2   14 B1   14 A1   15 B1   15 A1                 
 -2.413  -2.413  -2.413  -2.413  -2.397  -2.397  -2.397  -2.397
  6 A2    6 B2   16 B1   16 A1   17 B1    7 A2   17 A1    7 B2                 
 -1.502  -0.874  -0.841  -0.793  -0.670  -0.646  -0.646  -0.400
 18 A1   18 B1   19 A1   19 B1   20 A1   21 A1    8 B2   22 A1                 
 -0.394  -0.393  -0.386  -0.312
  9 B2    8 A2   20 B1   21 B1                                                 
 -- Virtual --                   
 -0.156   0.089   0.089   0.142   0.162   0.169   0.195   0.216
 23 A1    9 A2   22 B1   24 A1   10 B2   23 B1   25 A1   26 A1                 
  0.243   0.256   0.302   0.307   0.310   0.315   0.338   0.342
 24 B1   10 A2   27 A1   25 B1   28 A1   11 B2   11 A2   26 B1                 
  0.357   0.480   0.499   0.569   0.571   0.572   0.584   0.606
 27 B1   29 A1   28 B1   30 A1   12 B2   12 A2   13 B2   29 B1                 
  0.607   0.612   0.625   0.659   0.707   0.782   0.853   0.893
 13 A2   30 B1   31 A1   32 A1   31 B1   32 B1   33 A1   14 B2                 
  0.979   1.016   1.099   1.160   1.239   1.400   1.509   1.514
 34 A1   14 A2   33 B1   35 A1   34 B1   35 B1   36 A1   15 B2                 
  1.533   1.542   1.558   1.606   1.935   1.944   1.945   2.044
 15 A2   37 A1   36 B1   37 B1   16 B2   38 A1   17 B2   39 A1                 
  2.439   2.483   2.788   3.148   3.156   3.483   4.094   4.108
 16 A2   38 B1   40 A1   17 A2   39 B1   40 B1   18 B2   41 A1                 
  4.363   4.386   4.466   4.467   4.470   4.472   4.478   4.481
 18 A2   41 B1   19 B2   42 A1   20 B2   19 A2   43 A1   42 B1                 
  4.491   4.512   4.519   4.631   4.632   4.710   4.792   5.051
 20 A2   43 B1   44 A1   44 B1   45 A1   46 A1   45 B1   46 B1                 
  6.502   6.512   6.517   6.524   6.545   6.545  28.788  28.873
 21 B2   47 A1   21 A2   47 B1   48 B1   48 A1   49 A1   49 B1                 
 29.501  29.509  29.512  29.517  29.533  29.534  29.858  29.862
 22 B2   50 A1   22 A2   50 B1   51 A1   51 B1   23 B2   24 B2                 
 29.862  29.862  29.865  29.867  29.870  29.878  29.900  29.930
 23 A2   52 A1   24 A2   52 B1   53 A1   53 B1   54 A1   54 B1                 
 36.426  37.495 130.563 130.569 130.572 130.577 130.591 130.593
 55 A1   55 B1   25 B2   56 A1   25 A2   56 B1   57 A1   57 B1                 
154.196 154.2691912.1111912.186
 58 A1   58 B1   59 A1   59 B1                                                 

 Occupation and symmetry of molecular orbitals

 Point group: C2v (4 irreducible representations).

                           A1   A2   B1   B2    All 
 ----------------------------------------------------
 All molecular orbitals:
  - Alpha                  59   25   59   25    168 
  - Beta                   59   25   59   25    168 
 ----------------------------------------------------
 Alpha orbitals:
  - Frozen occupied        14   5    14   5     38  
  - Active occupied        8    3    7    4     22  
  - Active virtual         37   17   38   16    108 
  - Frozen virtual         0    0    0    0     0   
 ----------------------------------------------------
 Beta orbitals:
  - Frozen occupied        14   5    14   5     38  
  - Active occupied        8    3    7    4     22  
  - Active virtual         37   17   38   16    108 
  - Frozen virtual         0    0    0    0     0   
 ----------------------------------------------------

 Import integrals:   CPU 0.00 s  wall 0.00 s

 Import integrals:   CPU 147.02 s  wall 88.04 s

 MP2 amplitudes:   CPU 1.17 s  wall 1.28 s

Running a double precision version
           CCSD T amplitudes will be solved using DIIS.

           Start     Size      MaxIter   EConv     TConv     
           3         7         100       1.00e-07  1.00e-05  
 ------------------------------------------------------------------------------
           Energy (a.u.)   Ediff      Tdiff       Comment
 ------------------------------------------------------------------------------
         -1.3943258e+04                           
     1   -1.3943210e+04   4.79e-02   9.80e-01     
     2   -1.3943253e+04   4.35e-02   6.18e-02     
     3   -1.3943244e+04   9.52e-03   1.53e-01     
     4   -1.3943251e+04   7.20e-03   2.30e-02     Switched to DIIS steps.
     5   -1.3943253e+04   1.56e-03   4.24e-02     
     6   -1.3943253e+04   1.00e-04   4.97e-03     
     7   -1.3943253e+04   4.34e-06   1.91e-03     
     8   -1.3943253e+04   1.66e-04   1.62e-03     
     9   -1.3943253e+04   1.01e-04   2.00e-03     
    10   -1.3943253e+04   4.96e-05   1.43e-03     
    11   -1.3943253e+04   3.65e-05   8.46e-04     
    12   -1.3943253e+04   1.37e-05   5.04e-04     
    13   -1.3943253e+04   2.47e-06   3.25e-04     
    14   -1.3943253e+04   5.05e-06   5.35e-05     
    15   -1.3943253e+04   2.19e-07   3.62e-05     
    16   -1.3943253e+04   2.77e-07   1.22e-05     
    17   -1.3943253e+04   1.34e-07   3.89e-06     
    18   -1.3943253e+04   7.24e-10   3.15e-06     
 ------------------------------------------------------------------------------
         -1.3943253e+04                           CCSD T converged.

End of double precision
 SCF energy                 = -13942.44596755
 MP2 energy                 = -13943.25786094
 CCSD correlation energy     =     -0.80687006
 CCSD total energy           = -13943.25283761

 CCSD  T1^2 = 0.0323  T2^2 = 0.5177  Leading amplitudes:

 Amplitude    Orbitals with energies
 -0.0757       22 (A1) A                 ->    23 (A1) A                  
              -0.4003                         -0.1557                     
 -0.0757       22 (A1) B                 ->    23 (A1) B                  
              -0.4003                         -0.1557                     
  0.0531       21 (B1) A                 ->    22 (B1) A                  
              -0.3119                          0.0895                     
  0.0531       21 (B1) B                 ->    22 (B1) B                  
              -0.3119                          0.0895                     

 Amplitude    Orbitals with energies
 -0.4909       21 (B1) A     21 (B1) B   ->    23 (A1) A     23 (A1) B    
              -0.3119       -0.3119           -0.1557       -0.1557       
  0.4909       21 (B1) A     21 (B1) B   ->    23 (A1) B     23 (A1) A    
              -0.3119       -0.3119           -0.1557       -0.1557       
  0.4909       21 (B1) B     21 (B1) A   ->    23 (A1) A     23 (A1) B    
              -0.3119       -0.3119           -0.1557       -0.1557       
 -0.4909       21 (B1) B     21 (B1) A   ->    23 (A1) B     23 (A1) A    
              -0.3119       -0.3119           -0.1557       -0.1557       

 Computing CCSD intemediates for later calculations in double precision
 Finished.

Running a double precision version
           CCSD Lambda amplitudes will be solved using DIIS.
           Start     Size      MaxIter   EConv     LConv     
           3         7         100       1.00e-07  1.00e-05  
 ------------------------------------------------------------------------------
            Enorm      Ldiff       Comment
 ------------------------------------------------------------------------------
     1     3.18e-01   2.34e-01     
     2     1.10e-01   5.00e-02     
     3     6.37e-02   4.04e-02     
     4     1.02e-02   8.39e-03     Switched to DIIS steps.
     5     4.10e-03   3.40e-03     
     6     1.24e-03   6.48e-04     
     7     8.93e-04   2.78e-04     
     8     7.03e-04   1.10e-04     
     9     5.24e-04   1.39e-04     
    10     3.31e-04   1.31e-04     
    11     1.86e-04   1.22e-04     
    12     6.91e-05   6.76e-05     
    13     2.96e-05   2.24e-05     
    14     1.46e-05   3.17e-06     
    15     6.44e-06   1.10e-06     
    16     3.71e-06   8.42e-08     
    17     1.82e-06   1.97e-07     
    18     1.18e-06   4.59e-08     
    19     7.96e-07   3.48e-08     
    20     5.78e-07   4.45e-08     
    21     4.41e-07   5.80e-08     
    22     2.85e-07   1.26e-07     
    23     1.48e-07   9.58e-08     
    24     6.29e-08   6.28e-08     
 ------------------------------------------------------------------------------
                                   CCSD Lambda converged.

 Computing density matrices in double precision...
           Orbital response amplitudes will be solved using DIIS.
           Start     Size      MaxIter   EConv     LConv     
           3         7         100       1.00e-06  1.00e-06  
 ------------------------------------------------------------------------------
            Enorm      Ldiff       Comment
 ------------------------------------------------------------------------------
     1     9.80e-02   2.66e-02     
     2     7.97e-02   5.45e-03     
     3     9.14e-02   6.24e-03     
     4     1.03e-02   2.62e-02     Switched to DIIS steps.
     5     2.39e-03   5.85e-04     
     6     1.35e-03   6.92e-04     
     7     2.98e-04   1.72e-04     
     8     7.82e-05   1.62e-05     
     9     1.16e-05   3.38e-06     
    10     5.52e-06   1.04e-06     
    11     1.27e-06   5.25e-08     
    12     2.01e-07   6.84e-08     
 ------------------------------------------------------------------------------
                                   Orbital response converged.

 Computing density matrices... Done.
 CCSD calculation:   CPU 662.30 s  wall 662.37 s

Current path: /canmo/ccsd/grad/
/g1_bb_aa
/g1_bb_bb
/g1_o1o1
/g1_o1o2
/g1_o1v1
/g1_o2v1
/g1_v1v1
/g1p_bb_aa
/g1p_bb_bb
/g1s_bb_aa
/g1s_bb_bb
/g2_o1o1o1o1
/g2_o1o1o1v1
/g2_o1o1v1v1
/g2_o1v1o1v1
/g2_o1v1v1v1
/g2_v1v1v1v1
/w_bb_aa
/w_bb_bb
 Transferring MO TPDM to AO TPDM
 Transferring g2_o1o1o1o1
 Transferring g2_o1o1o1v1
 Transferring g2_o1o1v1v1
 Transferring g2_o1v1o1v1
 Transferring g2_o1v1v1v1
 Transferring g2_v1v1v1v1
 Adding separable TPDM
 Computing TPDM gradient
 --------------------------------------------------------
 2e gradient
  Atom          X               Y               Z
 --------------------------------------------------------
    1        -53.069232        0.000000      -15.092318  
    2        -26.324613       -0.000000       15.092315  
    3         26.324617        0.000000       15.092319  
    4         53.069228        0.000000      -15.092316  
 --------------------------------------------------------
 --------------------------------------------------------
 Final gradient
  Atom          X               Y               Z
 --------------------------------------------------------
    1        -53.069232        0.000000      -15.092318  
    2        -26.324613       -0.000000       15.092315  
    3         26.324617        0.000000       15.092319  
    4         53.069228        0.000000      -15.092316  
 --------------------------------------------------------
 Analytic gradient from two-electron contribution:   CPU 2810.77 s  wall 1049.76 s

 Total ccman2 time:   CPU 3628.49 s  wall 1820.72 s


 --------------------------------------------------------------
             Orbital Energies (a.u.) and Symmetries
 --------------------------------------------------------------

 Alpha MOs, Restricted
 -- Occupied --                  
******* -180.89 -169.70 -169.70  -37.95  -33.13  -33.13  -24.32
  1 A1    2 A1    3 A1    4 A1    5 A1    6 A1    7 A1    8 A1                 
-24.316 -24.311 -15.741  -7.261  -5.495  -5.481-169.697 -33.128
  9 A1   10 A1   11 A1   12 A1   13 A1   14 A1    1 A2    2 A2                 
-24.316 -24.311  -5.481********-180.892-169.699-169.697 -37.945
  3 A2    4 A2    5 A2    1 B1    2 B1    3 B1    4 B1    5 B1                 
-33.134 -33.128 -24.318 -24.316 -24.311 -15.738  -7.261  -5.495
  6 B1    7 B1    8 B1    9 B1   10 B1   11 B1   12 B1   13 B1                 
 -5.481-169.697 -33.128 -24.316 -24.311  -5.481  -2.418  -2.413
 14 B1    1 B2    2 B2    3 B2    4 B2    5 B2   15 A1   16 A1                 
 -2.397  -1.502  -0.841  -0.670  -0.646  -0.400  -2.413  -2.397
 17 A1   18 A1   19 A1   20 A1   21 A1   22 A1    6 A2    7 A2                 
 -0.393  -2.418  -2.413  -2.397  -0.874  -0.793  -0.386  -0.312
  8 A2   15 B1   16 B1   17 B1   18 B1   19 B1   20 B1   21 B1                 
 -2.413  -2.397  -0.646  -0.394
  6 B2    7 B2    8 B2    9 B2                                                 
 -- Virtual --                   
 -0.156   0.142   0.195   0.216   0.302   0.310   0.480   0.569
 23 A1   24 A1   25 A1   26 A1   27 A1   28 A1   29 A1   30 A1                 
  0.625   0.659   0.853   0.979   1.160   1.509   1.542   1.944
 31 A1   32 A1   33 A1   34 A1   35 A1   36 A1   37 A1   38 A1                 
  2.044   2.788   4.108   4.467   4.478   4.519   4.632   4.710
 39 A1   40 A1   41 A1   42 A1   43 A1   44 A1   45 A1   46 A1                 
  6.512   6.545  28.788  29.509  29.533  29.862  29.870  29.900
 47 A1   48 A1   49 A1   50 A1   51 A1   52 A1   53 A1   54 A1                 
 36.426 130.569 130.591 154.1961912.111   0.089   0.256   0.338
 55 A1   56 A1   57 A1   58 A1   59 A1    9 A2   10 A2   11 A2                 
  0.572   0.607   1.016   1.533   2.439   3.148   4.363   4.472
 12 A2   13 A2   14 A2   15 A2   16 A2   17 A2   18 A2   19 A2                 
  4.491   6.517  29.512  29.862  29.865 130.572   0.089   0.169
 20 A2   21 A2   22 A2   23 A2   24 A2   25 A2   22 B1   23 B1                 
  0.243   0.307   0.342   0.357   0.499   0.606   0.612   0.707
 24 B1   25 B1   26 B1   27 B1   28 B1   29 B1   30 B1   31 B1                 
  0.782   1.099   1.239   1.400   1.558   1.606   2.483   3.156
 32 B1   33 B1   34 B1   35 B1   36 B1   37 B1   38 B1   39 B1                 
  3.483   4.386   4.481   4.512   4.631   4.792   5.051   6.524
 40 B1   41 B1   42 B1   43 B1   44 B1   45 B1   46 B1   47 B1                 
  6.545  28.873  29.517  29.534  29.867  29.878  29.930  37.495
 48 B1   49 B1   50 B1   51 B1   52 B1   53 B1   54 B1   55 B1                 
130.577 130.593 154.2691912.186   0.162   0.315   0.571   0.584
 56 B1   57 B1   58 B1   59 B1   10 B2   11 B2   12 B2   13 B2                 
  0.893   1.514   1.935   1.945   4.094   4.466   4.470   6.502
 14 B2   15 B2   16 B2   17 B2   18 B2   19 B2   20 B2   21 B2                 
 29.501  29.858  29.862 130.563
 22 B2   23 B2   24 B2   25 B2                                                 

 Beta MOs, Restricted
 -- Occupied --                  
******* -180.89 -169.70 -169.70  -37.95  -33.13  -33.13  -24.32
  1 A1    2 A1    3 A1    4 A1    5 A1    6 A1    7 A1    8 A1                 
-24.316 -24.311 -15.741  -7.261  -5.495  -5.481-169.697 -33.128
  9 A1   10 A1   11 A1   12 A1   13 A1   14 A1    1 A2    2 A2                 
-24.316 -24.311  -5.481********-180.892-169.699-169.697 -37.945
  3 A2    4 A2    5 A2    1 B1    2 B1    3 B1    4 B1    5 B1                 
-33.134 -33.128 -24.318 -24.316 -24.311 -15.738  -7.261  -5.495
  6 B1    7 B1    8 B1    9 B1   10 B1   11 B1   12 B1   13 B1                 
 -5.481-169.697 -33.128 -24.316 -24.311  -5.481  -2.418  -2.413
 14 B1    1 B2    2 B2    3 B2    4 B2    5 B2   15 A1   16 A1                 
 -2.397  -1.502  -0.841  -0.670  -0.646  -0.400  -2.413  -2.397
 17 A1   18 A1   19 A1   20 A1   21 A1   22 A1    6 A2    7 A2                 
 -0.393  -2.418  -2.413  -2.397  -0.874  -0.793  -0.386  -0.312
  8 A2   15 B1   16 B1   17 B1   18 B1   19 B1   20 B1   21 B1                 
 -2.413  -2.397  -0.646  -0.394
  6 B2    7 B2    8 B2    9 B2                                                 
 -- Virtual --                   
 -0.156   0.142   0.195   0.216   0.302   0.310   0.480   0.569
 23 A1   24 A1   25 A1   26 A1   27 A1   28 A1   29 A1   30 A1                 
  0.625   0.659   0.853   0.979   1.160   1.509   1.542   1.944
 31 A1   32 A1   33 A1   34 A1   35 A1   36 A1   37 A1   38 A1                 
  2.044   2.788   4.108   4.467   4.478   4.519   4.632   4.710
 39 A1   40 A1   41 A1   42 A1   43 A1   44 A1   45 A1   46 A1                 
  6.512   6.545  28.788  29.509  29.533  29.862  29.870  29.900
 47 A1   48 A1   49 A1   50 A1   51 A1   52 A1   53 A1   54 A1                 
 36.426 130.569 130.591 154.1961912.111   0.089   0.256   0.338
 55 A1   56 A1   57 A1   58 A1   59 A1    9 A2   10 A2   11 A2                 
  0.572   0.607   1.016   1.533   2.439   3.148   4.363   4.472
 12 A2   13 A2   14 A2   15 A2   16 A2   17 A2   18 A2   19 A2                 
  4.491   6.517  29.512  29.862  29.865 130.572   0.089   0.169
 20 A2   21 A2   22 A2   23 A2   24 A2   25 A2   22 B1   23 B1                 
  0.243   0.307   0.342   0.357   0.499   0.606   0.612   0.707
 24 B1   25 B1   26 B1   27 B1   28 B1   29 B1   30 B1   31 B1                 
  0.782   1.099   1.239   1.400   1.558   1.606   2.483   3.156
 32 B1   33 B1   34 B1   35 B1   36 B1   37 B1   38 B1   39 B1                 
  3.483   4.386   4.481   4.512   4.631   4.792   5.051   6.524
 40 B1   41 B1   42 B1   43 B1   44 B1   45 B1   46 B1   47 B1                 
  6.545  28.873  29.517  29.534  29.867  29.878  29.930  37.495
 48 B1   49 B1   50 B1   51 B1   52 B1   53 B1   54 B1   55 B1                 
130.577 130.593 154.2691912.186   0.162   0.315   0.571   0.584
 56 B1   57 B1   58 B1   59 B1   10 B2   11 B2   12 B2   13 B2                 
  0.893   1.514   1.935   1.945   4.094   4.466   4.470   6.502
 14 B2   15 B2   16 B2   17 B2   18 B2   19 B2   20 B2   21 B2                 
 29.501  29.858  29.862 130.563
 22 B2   23 B2   24 B2   25 B2                                                 
 --------------------------------------------------------------

          Ground-State Mulliken Net Atomic Charges

     Atom                 Charge (a.u.)
  ----------------------------------------
      1 I                    -0.020979
      2 N                     0.020979
      3 N                     0.020979
      4 I                    -0.020979
  ----------------------------------------
  Sum of atomic charges =    -0.000000

 -----------------------------------------------------------------
                    Cartesian Multipole Moments
 -----------------------------------------------------------------
    Charge (ESU x 10^10)
                -0.0000
    Dipole Moment (Debye)
         X       0.0000      Y      -0.0000      Z      -0.4677
       Tot       0.4677
    Quadrupole Moments (Debye-Ang)
        XX     -70.7407     XY      -0.0000     YY     -69.7719
        XZ       0.0000     YZ       0.0000     ZZ     -64.4743
    Octopole Moments (Debye-Ang^2)
       XXX       0.0000    XXY       0.0000    XYY       0.0000
       YYY       0.0000    XXZ      15.4367    XYZ      -0.0000
       YYZ      -1.9616    XZZ       0.0000    YZZ       0.0000
       ZZZ      -0.0179
    Hexadecapole Moments (Debye-Ang^3)
      XXXX   -1904.7532   XXXY      -0.0000   XXYY    -342.7938
      XYYY      -0.0000   YYYY     -96.8134   XXXZ       0.0000
      XXYZ       0.0000   XYYZ       0.0000   YYYZ       0.0000
      XXZZ    -344.9203   XYZZ      -0.0000   YYZZ     -66.4422
      XZZZ       0.0000   YZZZ       0.0000   ZZZZ    -301.5625
 -----------------------------------------------------------------
 DrvMan completing analytic gradient of the correlated energy
 Correlated dipole moment
            1
    1   0.0000002
    2  -0.0000000
    3  -0.1839985
 Energy read as -13943.252837609
 Full Analytical Gradient: (in a.u., or Hartree/Bohr)
             1             2             3             4
    1   -0.00899015    0.03799232   -0.03799248    0.00899031
    2   -0.00000000    0.00000000   -0.00000000   -0.00000000
    3   -0.00934854    0.00934897    0.00934830   -0.00934873
 Gradient time:  CPU 0.32 s  wall 6.33 s
 Geometry Optimization Parameters
   NAtoms,    NIC,     NZ,  NCons,   NDum,   NFix, NCnnct, MaxDiis
        4      14       4       0       0       0       0       0

 Cartesian Hessian Update
 Hessian Updated using BFGS Update


** GEOMETRY OPTIMIZATION IN DELOCALIZED INTERNAL COORDINATES **
   Searching for a Minimum

   Optimization Cycle:   3

                       Coordinates (Angstroms)
     ATOM                X               Y               Z
      1  I         2.2710100884    0.0000000000    0.3258910317
      2  N         0.5613050474    0.0000000000   -1.7282986707
      3  N        -0.5613050474    0.0000000000   -1.7282986707
      4  I        -2.2710100884    0.0000000000    0.3258910317
   Point Group: c2v   Number of degrees of freedom:     3


   Energy is -13943.252837609

 Hessian Updated using BFGS Update

  3 Hessian modes will be used to form the next step
  Hessian Eigenvalues:
     0.001422    0.444814    2.484340

 Minimum Search - Taking Simple RFO Step
 Searching for Lamda that Minimizes Along All modes
 Value Taken    Lamda =  -0.01862387
 Calculated Step too Large.  Step scaled by  0.314168
 Step Taken.  Stepsize is  0.300000

                             Maximum     Tolerance    Cnvgd?
         Gradient           0.033803      0.000300      NO
         Displacement       0.220512      0.001200      NO
         Energy change     -0.005842      0.000001      NO


 New Cartesian Coordinates Obtained by Inverse Iteration

 Displacement from previous Coordinates is:  0.233778
 ----------------------------------------------------------------
             Standard Nuclear Orientation (Angstroms)
    I     Atom           X                Y                Z
 ----------------------------------------------------------------
    1      I       2.3239348699     0.0000000000     0.3750601907
    2      N       0.5573219136     0.0000000000    -1.7774678296
    3      N      -0.5573219136     0.0000000000    -1.7774678296
    4      I      -2.3239348699     0.0000000000     0.3750601907
 ----------------------------------------------------------------
 Molecular Point Group                 C2v   NOp =  4
 Largest Abelian Subgroup              C2v   NOp =  4
 Nuclear Repulsion Energy =   593.2571663494 hartrees
 There are       60 alpha and       60 beta electrons
 Applying Cartesian multipole field
    Component          Value
    ---------          -----
     (2,0,0)        1.00000E-11
     (0,2,0)        2.00000E-11
     (0,0,2)       -3.00000E-11
 Nucleus-field energy     =     0.0000000143 hartrees
 Requested basis set is 6-311++G(d,p)
 There are 60 shells and 168 basis functions
 A cutoff of  1.0D-14 yielded   1332 shell pairs
 There are     11086 function pairs (     12700 Cartesian)
 Smallest overlap matrix eigenvalue = 1.39E-04
 Guess MOs from SCF MO coefficient file

 -----------------------------------------------------------------------
  General SCF calculation program by
  Eric Jon Sundstrom, Paul Horn, Yuezhi Mao, Dmitri Zuev, Alec White,
  David Stuck, Shaama M.S., Shane Yost, Joonho Lee, David Small,
  Daniel Levine, Susi Lehtola, Hugh Burton, Evgeny Epifanovsky
 -----------------------------------------------------------------------
 Hartree-Fock
 using 4 threads for integral computing
 -------------------------------------------------------
 OpenMP Integral computing Module                
 Release: version 2.0, May 2017, Q-Chem Inc. Pleasanton 
 -------------------------------------------------------
 A restricted SCF calculation will be
 performed using DIIS
 SCF converges when DIIS error is below 1.0e-08
 ---------------------------------------
  Cycle       Energy         DIIS error
 ---------------------------------------
    1  -13942.4442174215      4.23e-04  
    2  -13942.4456401021      1.29e-04  
    3  -13942.4459520274      6.55e-05  
    4  -13942.4460318534      3.28e-05  
    5  -13942.4460557501      1.22e-05  
    6  -13942.4460616219      7.35e-06  
    7  -13942.4460648795      5.61e-06  
    8  -13942.4460691613      2.68e-06  
    9  -13942.4460701684      6.70e-07  
   10  -13942.4460701932      2.58e-07  
   11  -13942.4460701935      1.70e-07  
   12  -13942.4460701937      1.90e-08  
   13  -13942.4460701935      3.40e-09  Convergence criterion met
 ---------------------------------------
 SCF time:   CPU 17.82s  wall 9.00s 
 SCF   energy in the final basis set =   -13942.4460701935
 Total energy in the final basis set =   -13942.4460701935


 ------------------------------------------------------------------------------

   CCMAN2: suite of methods based on coupled cluster
           and equation of motion theories.

   Components:
   * libvmm-1.3-trunk
     by Evgeny Epifanovsky, Ilya Kaliman.
   * libtensor-2.5-trunk
     by Evgeny Epifanovsky, Michael Wormit, Dmitry Zuev, Sam Manzer, 
        Ilya Kaliman.
   * libcc-2.5-trunk
     by Evgeny Epifanovsky, Arik Landau, Tomasz Kus, Kirill Khistyaev, 
        Dmitry Zuev, Prashant Manohar, Xintian Feng, Anna Krylov, 
        Matthew Goldey, Alec White, Thomas Jagau, Kaushik Nanda, 
        Anastasia Gunina, Alexander Kunitsa, Joonho Lee.

   CCMAN original authors:
   Anna I. Krylov, C. David Sherrill, Steven R. Gwaltney,
   Edward F. C. Byrd (2000)
   Sergey V. Levchenko, Lyudmila V. Slipchenko, Tao Wang,
   Ana-Maria C. Cristian (2003)
   Piotr A. Pieniazek, C. Melania Oana, Evgeny Epifanovsky (2007)
   Prashant Manohar (2009)

 ------------------------------------------------------------------------------


 Allocating and initializing 3808MB of RAM...
 Calculation will run on 4 cores.


 Alpha MOs, Restricted
 -- Occupied --                  
*******-1177.19 -180.89 -180.89 -169.70 -169.70 -169.70 -169.70
  1 B1    1 A1    2 B1    2 A1    3 B1    3 A1    1 B2    1 A2                 
-169.70 -169.70  -37.95  -37.95  -33.13  -33.13  -33.13  -33.13
  4 A1    4 B1    5 A1    5 B1    6 B1    6 A1    2 B2    2 A2                 
-33.129 -33.129 -24.319 -24.319 -24.317 -24.317 -24.317 -24.317
  7 A1    7 B1    8 B1    8 A1    3 A2    3 B2    9 B1    9 A1                 
-24.311 -24.311 -24.311 -24.311 -15.735 -15.732  -7.261  -7.261
 10 B1    4 A2   10 A1    4 B2   11 A1   11 B1   12 B1   12 A1                 
 -5.496  -5.496  -5.482  -5.482  -5.482  -5.482  -2.419  -2.419
 13 B1   13 A1    5 A2    5 B2   14 B1   14 A1   15 B1   15 A1                 
 -2.413  -2.413  -2.413  -2.413  -2.397  -2.397  -2.397  -2.397
  6 A2    6 B2   16 B1   16 A1   17 B1    7 A2   17 A1    7 B2                 
 -1.504  -0.861  -0.835  -0.797  -0.669  -0.646  -0.646  -0.400
 18 A1   18 B1   19 A1   19 B1   20 A1   21 A1    8 B2   22 A1                 
 -0.394  -0.393  -0.386  -0.309
  9 B2    8 A2   20 B1   21 B1                                                 
 -- Virtual --                   
 -0.169   0.095   0.096   0.142   0.160   0.169   0.197   0.214
 23 A1    9 A2   22 B1   24 A1   10 B2   23 B1   25 A1   26 A1                 
  0.246   0.257   0.302   0.305   0.311   0.315   0.339   0.347
 24 B1   10 A2   27 A1   25 B1   28 A1   11 B2   11 A2   26 B1                 
  0.360   0.472   0.492   0.571   0.571   0.572   0.584   0.600
 27 B1   29 A1   28 B1   30 A1   12 B2   12 A2   13 B2   29 B1                 
  0.604   0.613   0.624   0.641   0.691   0.762   0.850   0.892
 13 A2   30 B1   31 A1   32 A1   31 B1   32 B1   33 A1   14 B2                 
  0.973   1.016   1.104   1.144   1.210   1.406   1.512   1.517
 34 A1   14 A2   33 B1   35 A1   34 B1   35 B1   15 B2   36 A1                 
  1.532   1.541   1.556   1.603   1.933   1.944   1.954   2.016
 15 A2   37 A1   36 B1   37 B1   16 B2   38 A1   17 B2   39 A1                 
  2.446   2.478   2.798   3.163   3.171   3.498   4.099   4.111
 16 A2   38 B1   40 A1   17 A2   39 B1   40 B1   18 B2   41 A1                 
  4.370   4.370   4.463   4.466   4.470   4.471   4.473   4.479
 18 A2   41 B1   19 B2   42 A1   20 B2   19 A2   43 A1   42 B1                 
  4.484   4.502   4.504   4.617   4.645   4.698   4.769   5.028
 20 A2   43 B1   44 A1   44 B1   45 A1   46 A1   45 B1   46 B1                 
  6.501   6.508   6.516   6.524   6.534   6.537  28.774  28.851
 21 B2   47 A1   21 A2   47 B1   48 A1   48 B1   49 A1   49 B1                 
 29.500  29.506  29.511  29.517  29.526  29.529  29.857  29.861
 22 B2   50 A1   22 A2   50 B1   51 A1   51 B1   23 B2   23 A2                 
 29.861  29.862  29.863  29.866  29.867  29.874  29.891  29.917
 24 B2   52 A1   24 A2   52 B1   53 A1   53 B1   54 A1   54 B1                 
 36.425  37.548 130.562 130.567 130.571 130.576 130.585 130.589
 55 A1   55 B1   25 B2   56 A1   25 A2   56 B1   57 A1   57 B1                 
154.184 154.2501912.0981912.167
 58 A1   58 B1   59 A1   59 B1                                                 

 Beta MOs, Restricted
 -- Occupied --                  
*******-1177.19 -180.89 -180.89 -169.70 -169.70 -169.70 -169.70
  1 B1    1 A1    2 B1    2 A1    3 B1    3 A1    1 B2    1 A2                 
-169.70 -169.70  -37.95  -37.95  -33.13  -33.13  -33.13  -33.13
  4 A1    4 B1    5 A1    5 B1    6 B1    6 A1    2 B2    2 A2                 
-33.129 -33.129 -24.319 -24.319 -24.317 -24.317 -24.317 -24.317
  7 A1    7 B1    8 B1    8 A1    3 A2    3 B2    9 B1    9 A1                 
-24.311 -24.311 -24.311 -24.311 -15.735 -15.732  -7.261  -7.261
 10 B1    4 A2   10 A1    4 B2   11 A1   11 B1   12 B1   12 A1                 
 -5.496  -5.496  -5.482  -5.482  -5.482  -5.482  -2.419  -2.419
 13 B1   13 A1    5 A2    5 B2   14 B1   14 A1   15 B1   15 A1                 
 -2.413  -2.413  -2.413  -2.413  -2.397  -2.397  -2.397  -2.397
  6 A2    6 B2   16 B1   16 A1   17 B1    7 A2   17 A1    7 B2                 
 -1.504  -0.861  -0.835  -0.797  -0.669  -0.646  -0.646  -0.400
 18 A1   18 B1   19 A1   19 B1   20 A1   21 A1    8 B2   22 A1                 
 -0.394  -0.393  -0.386  -0.309
  9 B2    8 A2   20 B1   21 B1                                                 
 -- Virtual --                   
 -0.169   0.095   0.096   0.142   0.160   0.169   0.197   0.214
 23 A1    9 A2   22 B1   24 A1   10 B2   23 B1   25 A1   26 A1                 
  0.246   0.257   0.302   0.305   0.311   0.315   0.339   0.347
 24 B1   10 A2   27 A1   25 B1   28 A1   11 B2   11 A2   26 B1                 
  0.360   0.472   0.492   0.571   0.571   0.572   0.584   0.600
 27 B1   29 A1   28 B1   30 A1   12 B2   12 A2   13 B2   29 B1                 
  0.604   0.613   0.624   0.641   0.691   0.762   0.850   0.892
 13 A2   30 B1   31 A1   32 A1   31 B1   32 B1   33 A1   14 B2                 
  0.973   1.016   1.104   1.144   1.210   1.406   1.512   1.517
 34 A1   14 A2   33 B1   35 A1   34 B1   35 B1   15 B2   36 A1                 
  1.532   1.541   1.556   1.603   1.933   1.944   1.954   2.016
 15 A2   37 A1   36 B1   37 B1   16 B2   38 A1   17 B2   39 A1                 
  2.446   2.478   2.798   3.163   3.171   3.498   4.099   4.111
 16 A2   38 B1   40 A1   17 A2   39 B1   40 B1   18 B2   41 A1                 
  4.370   4.370   4.463   4.466   4.470   4.471   4.473   4.479
 18 A2   41 B1   19 B2   42 A1   20 B2   19 A2   43 A1   42 B1                 
  4.484   4.502   4.504   4.617   4.645   4.698   4.769   5.028
 20 A2   43 B1   44 A1   44 B1   45 A1   46 A1   45 B1   46 B1                 
  6.501   6.508   6.516   6.524   6.534   6.537  28.774  28.851
 21 B2   47 A1   21 A2   47 B1   48 A1   48 B1   49 A1   49 B1                 
 29.500  29.506  29.511  29.517  29.526  29.529  29.857  29.861
 22 B2   50 A1   22 A2   50 B1   51 A1   51 B1   23 B2   23 A2                 
 29.861  29.862  29.863  29.866  29.867  29.874  29.891  29.917
 24 B2   52 A1   24 A2   52 B1   53 A1   53 B1   54 A1   54 B1                 
 36.425  37.548 130.562 130.567 130.571 130.576 130.585 130.589
 55 A1   55 B1   25 B2   56 A1   25 A2   56 B1   57 A1   57 B1                 
154.184 154.2501912.0981912.167
 58 A1   58 B1   59 A1   59 B1                                                 

 Occupation and symmetry of molecular orbitals

 Point group: C2v (4 irreducible representations).

                           A1   A2   B1   B2    All 
 ----------------------------------------------------
 All molecular orbitals:
  - Alpha                  59   25   59   25    168 
  - Beta                   59   25   59   25    168 
 ----------------------------------------------------
 Alpha orbitals:
  - Frozen occupied        14   5    14   5     38  
  - Active occupied        8    3    7    4     22  
  - Active virtual         37   17   38   16    108 
  - Frozen virtual         0    0    0    0     0   
 ----------------------------------------------------
 Beta orbitals:
  - Frozen occupied        14   5    14   5     38  
  - Active occupied        8    3    7    4     22  
  - Active virtual         37   17   38   16    108 
  - Frozen virtual         0    0    0    0     0   
 ----------------------------------------------------

 Import integrals:   CPU 0.00 s  wall 0.04 s

 Import integrals:   CPU 146.39 s  wall 112.38 s

 MP2 amplitudes:   CPU 1.19 s  wall 1.28 s

Running a double precision version
           CCSD T amplitudes will be solved using DIIS.

           Start     Size      MaxIter   EConv     TConv     
           3         7         100       1.00e-07  1.00e-05  
 ------------------------------------------------------------------------------
           Energy (a.u.)   Ediff      Tdiff       Comment
 ------------------------------------------------------------------------------
         -1.3943263e+04                           
     1   -1.3943213e+04   5.03e-02   1.04e+00     
     2   -1.3943260e+04   4.74e-02   2.90e-02     
     3   -1.3943248e+04   1.23e-02   1.83e-01     
     4   -1.3943257e+04   8.69e-03   3.40e-02     Switched to DIIS steps.
     5   -1.3943258e+04   1.41e-03   5.18e-02     
     6   -1.3943258e+04   2.11e-04   4.64e-03     
     7   -1.3943258e+04   1.50e-06   1.32e-03     
     8   -1.3943258e+04   1.48e-04   1.23e-03     
     9   -1.3943258e+04   9.35e-05   1.75e-03     
    10   -1.3943258e+04   3.54e-05   1.69e-03     
    11   -1.3943258e+04   3.97e-05   9.53e-04     
    12   -1.3943258e+04   1.04e-05   5.76e-04     
    13   -1.3943258e+04   3.88e-06   4.29e-04     
    14   -1.3943258e+04   5.97e-06   5.56e-05     
    15   -1.3943258e+04   8.50e-07   4.29e-05     
    16   -1.3943258e+04   5.39e-07   2.08e-05     
    17   -1.3943258e+04   1.48e-07   9.40e-06     
    18   -1.3943258e+04   2.36e-07   7.73e-06     
    19   -1.3943258e+04   3.42e-08   3.11e-06     
 ------------------------------------------------------------------------------
         -1.3943258e+04                           CCSD T converged.

End of double precision
 SCF energy                 = -13942.44607019
 MP2 energy                 = -13943.26341615
 CCSD correlation energy     =     -0.81230964
 CCSD total energy           = -13943.25837984

 CCSD  T1^2 = 0.0312  T2^2 = 0.5851  Leading amplitudes:

 Amplitude    Orbitals with energies
 -0.0751       22 (A1) A                 ->    23 (A1) A                  
              -0.3996                         -0.1686                     
 -0.0751       22 (A1) B                 ->    23 (A1) B                  
              -0.3996                         -0.1686                     
 -0.0485       21 (A1) A                 ->    23 (A1) A                  
              -0.6463                         -0.1686                     
 -0.0485       21 (A1) B                 ->    23 (A1) B                  
              -0.6463                         -0.1686                     

 Amplitude    Orbitals with energies
 -0.5590       21 (B1) A     21 (B1) B   ->    23 (A1) A     23 (A1) B    
              -0.3092       -0.3092           -0.1686       -0.1686       
  0.5590       21 (B1) A     21 (B1) B   ->    23 (A1) B     23 (A1) A    
              -0.3092       -0.3092           -0.1686       -0.1686       
  0.5590       21 (B1) B     21 (B1) A   ->    23 (A1) A     23 (A1) B    
              -0.3092       -0.3092           -0.1686       -0.1686       
 -0.5590       21 (B1) B     21 (B1) A   ->    23 (A1) B     23 (A1) A    
              -0.3092       -0.3092           -0.1686       -0.1686       

 Computing CCSD intemediates for later calculations in double precision
 Finished.

Running a double precision version
           CCSD Lambda amplitudes will be solved using DIIS.
           Start     Size      MaxIter   EConv     LConv     
           3         7         100       1.00e-07  1.00e-05  
 ------------------------------------------------------------------------------
            Enorm      Ldiff       Comment
 ------------------------------------------------------------------------------
     1     4.25e-01   3.14e-01     
     2     1.80e-01   9.31e-02     
     3     1.15e-01   7.45e-02     
     4     1.28e-02   2.03e-02     Switched to DIIS steps.
     5     5.35e-03   3.66e-03     
     6     1.08e-03   6.99e-04     
     7     5.18e-04   2.64e-04     
     8     2.82e-04   9.31e-05     
     9     2.24e-04   4.50e-05     
    10     1.84e-04   3.19e-05     
    11     1.44e-04   4.32e-05     
    12     9.28e-05   5.55e-05     
    13     5.36e-05   3.76e-05     
    14     3.02e-05   2.14e-05     
    15     1.52e-05   6.54e-06     
    16     8.58e-06   2.43e-06     
    17     3.85e-06   6.01e-07     
    18     2.01e-06   5.85e-07     
    19     1.13e-06   1.14e-07     
    20     6.47e-07   2.48e-08     
    21     4.99e-07   1.26e-08     
    22     4.07e-07   6.55e-08     
    23     3.20e-07   7.17e-08     
    24     2.05e-07   1.12e-07     
    25     1.16e-07   8.58e-08     
    26     6.62e-08   4.11e-08     
 ------------------------------------------------------------------------------
                                   CCSD Lambda converged.

 Computing density matrices in double precision...
           Orbital response amplitudes will be solved using DIIS.
           Start     Size      MaxIter   EConv     LConv     
           3         7         100       1.00e-06  1.00e-06  
 ------------------------------------------------------------------------------
            Enorm      Ldiff       Comment
 ------------------------------------------------------------------------------
     1     9.55e-02   2.94e-02     
     2     8.41e-02   2.17e-02     
     3     1.18e-01   5.91e-03     
     4     1.96e-02   3.08e-02     Switched to DIIS steps.
     5     5.31e-03   3.00e-03     
     6     2.33e-03   8.46e-05     
     7     8.55e-04   1.63e-05     
     8     9.86e-05   1.02e-04     
     9     2.01e-05   1.64e-06     
    10     6.50e-06   2.02e-06     
    11     1.11e-06   5.43e-07     
    12     2.46e-07   1.39e-07     
 ------------------------------------------------------------------------------
                                   Orbital response converged.

 Computing density matrices... Done.
 CCSD calculation:   CPU 702.59 s  wall 683.23 s

Current path: /canmo/ccsd/grad/
/g1_bb_aa
/g1_bb_bb
/g1_o1o1
/g1_o1o2
/g1_o1v1
/g1_o2v1
/g1_v1v1
/g1p_bb_aa
/g1p_bb_bb
/g1s_bb_aa
/g1s_bb_bb
/g2_o1o1o1o1
/g2_o1o1o1v1
/g2_o1o1v1v1
/g2_o1v1o1v1
/g2_o1v1v1v1
/g2_v1v1v1v1
/w_bb_aa
/w_bb_bb
 Transferring MO TPDM to AO TPDM
 Transferring g2_o1o1o1o1
 Transferring g2_o1o1o1v1
 Transferring g2_o1o1v1v1
 Transferring g2_o1v1o1v1
 Transferring g2_o1v1v1v1
 Transferring g2_v1v1v1v1
 Adding separable TPDM
 Computing TPDM gradient
 --------------------------------------------------------
 2e gradient
  Atom          X               Y               Z
 --------------------------------------------------------
    1        -50.216067       -0.000000      -14.150269  
    2        -26.807198       -0.000000       14.150269  
    3         26.807197        0.000000       14.150268  
    4         50.216068        0.000000      -14.150269  
 --------------------------------------------------------
 --------------------------------------------------------
 Final gradient
  Atom          X               Y               Z
 --------------------------------------------------------
    1        -50.216067       -0.000000      -14.150269  
    2        -26.807198       -0.000000       14.150269  
    3         26.807197        0.000000       14.150268  
    4         50.216068        0.000000      -14.150269  
 --------------------------------------------------------
 Analytic gradient from two-electron contribution:   CPU 2744.32 s  wall 1029.94 s

 Total ccman2 time:   CPU 3602.00 s  wall 1843.82 s


 --------------------------------------------------------------
             Orbital Energies (a.u.) and Symmetries
 --------------------------------------------------------------

 Alpha MOs, Restricted
 -- Occupied --                  
******* -180.89 -169.70 -169.70  -37.95  -33.13  -33.13  -24.32
  1 A1    2 A1    3 A1    4 A1    5 A1    6 A1    7 A1    8 A1                 
-24.317 -24.311 -15.735  -7.261  -5.496  -5.482-169.698 -33.129
  9 A1   10 A1   11 A1   12 A1   13 A1   14 A1    1 A2    2 A2                 
-24.317 -24.311  -5.482********-180.892-169.699-169.698 -37.946
  3 A2    4 A2    5 A2    1 B1    2 B1    3 B1    4 B1    5 B1                 
-33.135 -33.129 -24.319 -24.317 -24.311 -15.732  -7.261  -5.496
  6 B1    7 B1    8 B1    9 B1   10 B1   11 B1   12 B1   13 B1                 
 -5.482-169.698 -33.129 -24.317 -24.311  -5.482  -2.419  -2.413
 14 B1    1 B2    2 B2    3 B2    4 B2    5 B2   15 A1   16 A1                 
 -2.397  -1.504  -0.835  -0.669  -0.646  -0.400  -2.413  -2.397
 17 A1   18 A1   19 A1   20 A1   21 A1   22 A1    6 A2    7 A2                 
 -0.393  -2.419  -2.413  -2.397  -0.861  -0.797  -0.386  -0.309
  8 A2   15 B1   16 B1   17 B1   18 B1   19 B1   20 B1   21 B1                 
 -2.413  -2.397  -0.646  -0.394
  6 B2    7 B2    8 B2    9 B2                                                 
 -- Virtual --                   
 -0.169   0.142   0.197   0.214   0.302   0.311   0.472   0.571
 23 A1   24 A1   25 A1   26 A1   27 A1   28 A1   29 A1   30 A1                 
  0.624   0.641   0.850   0.973   1.144   1.517   1.541   1.944
 31 A1   32 A1   33 A1   34 A1   35 A1   36 A1   37 A1   38 A1                 
  2.016   2.798   4.111   4.466   4.473   4.504   4.645   4.698
 39 A1   40 A1   41 A1   42 A1   43 A1   44 A1   45 A1   46 A1                 
  6.508   6.534  28.774  29.506  29.526  29.862  29.867  29.891
 47 A1   48 A1   49 A1   50 A1   51 A1   52 A1   53 A1   54 A1                 
 36.425 130.567 130.585 154.1841912.098   0.095   0.257   0.339
 55 A1   56 A1   57 A1   58 A1   59 A1    9 A2   10 A2   11 A2                 
  0.572   0.604   1.016   1.532   2.446   3.163   4.370   4.471
 12 A2   13 A2   14 A2   15 A2   16 A2   17 A2   18 A2   19 A2                 
  4.484   6.516  29.511  29.861  29.863 130.571   0.096   0.169
 20 A2   21 A2   22 A2   23 A2   24 A2   25 A2   22 B1   23 B1                 
  0.246   0.305   0.347   0.360   0.492   0.600   0.613   0.691
 24 B1   25 B1   26 B1   27 B1   28 B1   29 B1   30 B1   31 B1                 
  0.762   1.104   1.210   1.406   1.556   1.603   2.478   3.171
 32 B1   33 B1   34 B1   35 B1   36 B1   37 B1   38 B1   39 B1                 
  3.498   4.370   4.479   4.502   4.617   4.769   5.028   6.524
 40 B1   41 B1   42 B1   43 B1   44 B1   45 B1   46 B1   47 B1                 
  6.537  28.851  29.517  29.529  29.866  29.874  29.917  37.548
 48 B1   49 B1   50 B1   51 B1   52 B1   53 B1   54 B1   55 B1                 
130.576 130.589 154.2501912.167   0.160   0.315   0.571   0.584
 56 B1   57 B1   58 B1   59 B1   10 B2   11 B2   12 B2   13 B2                 
  0.892   1.512   1.933   1.954   4.099   4.463   4.470   6.501
 14 B2   15 B2   16 B2   17 B2   18 B2   19 B2   20 B2   21 B2                 
 29.500  29.857  29.861 130.562
 22 B2   23 B2   24 B2   25 B2                                                 

 Beta MOs, Restricted
 -- Occupied --                  
******* -180.89 -169.70 -169.70  -37.95  -33.13  -33.13  -24.32
  1 A1    2 A1    3 A1    4 A1    5 A1    6 A1    7 A1    8 A1                 
-24.317 -24.311 -15.735  -7.261  -5.496  -5.482-169.698 -33.129
  9 A1   10 A1   11 A1   12 A1   13 A1   14 A1    1 A2    2 A2                 
-24.317 -24.311  -5.482********-180.892-169.699-169.698 -37.946
  3 A2    4 A2    5 A2    1 B1    2 B1    3 B1    4 B1    5 B1                 
-33.135 -33.129 -24.319 -24.317 -24.311 -15.732  -7.261  -5.496
  6 B1    7 B1    8 B1    9 B1   10 B1   11 B1   12 B1   13 B1                 
 -5.482-169.698 -33.129 -24.317 -24.311  -5.482  -2.419  -2.413
 14 B1    1 B2    2 B2    3 B2    4 B2    5 B2   15 A1   16 A1                 
 -2.397  -1.504  -0.835  -0.669  -0.646  -0.400  -2.413  -2.397
 17 A1   18 A1   19 A1   20 A1   21 A1   22 A1    6 A2    7 A2                 
 -0.393  -2.419  -2.413  -2.397  -0.861  -0.797  -0.386  -0.309
  8 A2   15 B1   16 B1   17 B1   18 B1   19 B1   20 B1   21 B1                 
 -2.413  -2.397  -0.646  -0.394
  6 B2    7 B2    8 B2    9 B2                                                 
 -- Virtual --                   
 -0.169   0.142   0.197   0.214   0.302   0.311   0.472   0.571
 23 A1   24 A1   25 A1   26 A1   27 A1   28 A1   29 A1   30 A1                 
  0.624   0.641   0.850   0.973   1.144   1.517   1.541   1.944
 31 A1   32 A1   33 A1   34 A1   35 A1   36 A1   37 A1   38 A1                 
  2.016   2.798   4.111   4.466   4.473   4.504   4.645   4.698
 39 A1   40 A1   41 A1   42 A1   43 A1   44 A1   45 A1   46 A1                 
  6.508   6.534  28.774  29.506  29.526  29.862  29.867  29.891
 47 A1   48 A1   49 A1   50 A1   51 A1   52 A1   53 A1   54 A1                 
 36.425 130.567 130.585 154.1841912.098   0.095   0.257   0.339
 55 A1   56 A1   57 A1   58 A1   59 A1    9 A2   10 A2   11 A2                 
  0.572   0.604   1.016   1.532   2.446   3.163   4.370   4.471
 12 A2   13 A2   14 A2   15 A2   16 A2   17 A2   18 A2   19 A2                 
  4.484   6.516  29.511  29.861  29.863 130.571   0.096   0.169
 20 A2   21 A2   22 A2   23 A2   24 A2   25 A2   22 B1   23 B1                 
  0.246   0.305   0.347   0.360   0.492   0.600   0.613   0.691
 24 B1   25 B1   26 B1   27 B1   28 B1   29 B1   30 B1   31 B1                 
  0.762   1.104   1.210   1.406   1.556   1.603   2.478   3.171
 32 B1   33 B1   34 B1   35 B1   36 B1   37 B1   38 B1   39 B1                 
  3.498   4.370   4.479   4.502   4.617   4.769   5.028   6.524
 40 B1   41 B1   42 B1   43 B1   44 B1   45 B1   46 B1   47 B1                 
  6.537  28.851  29.517  29.529  29.866  29.874  29.917  37.548
 48 B1   49 B1   50 B1   51 B1   52 B1   53 B1   54 B1   55 B1                 
130.576 130.589 154.2501912.167   0.160   0.315   0.571   0.584
 56 B1   57 B1   58 B1   59 B1   10 B2   11 B2   12 B2   13 B2                 
  0.892   1.512   1.933   1.954   4.099   4.463   4.470   6.501
 14 B2   15 B2   16 B2   17 B2   18 B2   19 B2   20 B2   21 B2                 
 29.500  29.857  29.861 130.562
 22 B2   23 B2   24 B2   25 B2                                                 
 --------------------------------------------------------------

          Ground-State Mulliken Net Atomic Charges

     Atom                 Charge (a.u.)
  ----------------------------------------
      1 I                    -0.019867
      2 N                     0.019867
      3 N                     0.019867
      4 I                    -0.019867
  ----------------------------------------
  Sum of atomic charges =    -0.000000

 -----------------------------------------------------------------
                    Cartesian Multipole Moments
 -----------------------------------------------------------------
    Charge (ESU x 10^10)
                 0.0000
    Dipole Moment (Debye)
         X      -0.0000      Y       0.0000      Z      -0.4427
       Tot       0.4427
    Quadrupole Moments (Debye-Ang)
        XX     -70.8863     XY      -0.0000     YY     -69.7926
        XZ      -0.0000     YZ      -0.0000     ZZ     -64.0267
    Octopole Moments (Debye-Ang^2)
       XXX      -0.0000    XXY       0.0000    XYY      -0.0000
       YYY       0.0000    XXZ      13.3384    XYZ      -0.0000
       YYZ      -4.3575    XZZ      -0.0000    YZZ       0.0000
       ZZZ      -6.6566
    Hexadecapole Moments (Debye-Ang^3)
      XXXX   -1995.6317   XXXY      -0.0000   XXYY    -357.3698
      XYYY      -0.0000   YYYY     -96.8875   XXXZ      -0.0000
      XXYZ      -0.0000   XYYZ      -0.0000   YYYZ      -0.0000
      XXZZ    -359.0751   XYZZ      -0.0000   YYZZ     -70.0844
      XZZZ      -0.0000   YZZZ      -0.0000   ZZZZ    -320.3299
 -----------------------------------------------------------------
 DrvMan completing analytic gradient of the correlated energy
 Correlated dipole moment
            1
    1  -0.0000000
    2   0.0000000
    3  -0.1741544
 Energy read as -13943.258379837
 Full Analytical Gradient: (in a.u., or Hartree/Bohr)
             1             2             3             4
    1   -0.00818940    0.02777958   -0.02777954    0.00818936
    2    0.00000000    0.00000000   -0.00000000   -0.00000000
    3   -0.00830821    0.00830812    0.00830827   -0.00830818
 Gradient time:  CPU 0.34 s  wall 4.37 s
 Geometry Optimization Parameters
   NAtoms,    NIC,     NZ,  NCons,   NDum,   NFix, NCnnct, MaxDiis
        4      14       4       0       0       0       0       0

 Cartesian Hessian Update
 Hessian Updated using BFGS Update


** GEOMETRY OPTIMIZATION IN DELOCALIZED INTERNAL COORDINATES **
   Searching for a Minimum

   Optimization Cycle:   4

                       Coordinates (Angstroms)
     ATOM                X               Y               Z
      1  I         2.3239348699    0.0000000000    0.3750601907
      2  N         0.5573219136    0.0000000000   -1.7774678296
      3  N        -0.5573219136    0.0000000000   -1.7774678296
      4  I        -2.3239348699    0.0000000000    0.3750601907
   Point Group: c2v   Number of degrees of freedom:     3


   Energy is -13943.258379837

 Hessian Updated using BFGS Update

  3 Hessian modes will be used to form the next step
  Hessian Eigenvalues:
     0.007149    0.465659    2.075730

 Minimum Search - Taking Simple RFO Step
 Searching for Lamda that Minimizes Along All modes
 Value Taken    Lamda =  -0.01383371
 Calculated Step too Large.  Step scaled by  0.372304
 Step Taken.  Stepsize is  0.300000

                             Maximum     Tolerance    Cnvgd?
         Gradient           0.025887      0.000300      NO
         Displacement       0.218811      0.001200      NO
         Energy change     -0.005542      0.000001      NO


 New Cartesian Coordinates Obtained by Inverse Iteration

 Displacement from previous Coordinates is:  0.244584
 ----------------------------------------------------------------
             Standard Nuclear Orientation (Angstroms)
    I     Atom           X                Y                Z
 ----------------------------------------------------------------
    1      I       2.3915693251     0.0000000000     0.4186034796
    2      N       0.5542547004     0.0000000000    -1.8210111185
    3      N      -0.5542547004     0.0000000000    -1.8210111185
    4      I      -2.3915693251     0.0000000000     0.4186034796
 ----------------------------------------------------------------
 Molecular Point Group                 C2v   NOp =  4
 Largest Abelian Subgroup              C2v   NOp =  4
 Nuclear Repulsion Energy =   575.8137573698 hartrees
 There are       60 alpha and       60 beta electrons
 Applying Cartesian multipole field
    Component          Value
    ---------          -----
     (2,0,0)        1.00000E-11
     (0,2,0)        2.00000E-11
     (0,0,2)       -3.00000E-11
 Nucleus-field energy     =     0.0000000148 hartrees
 Requested basis set is 6-311++G(d,p)
 There are 60 shells and 168 basis functions
 A cutoff of  1.0D-14 yielded   1316 shell pairs
 There are     10890 function pairs (     12464 Cartesian)
 Smallest overlap matrix eigenvalue = 1.40E-04
 Guess MOs from SCF MO coefficient file

 -----------------------------------------------------------------------
  General SCF calculation program by
  Eric Jon Sundstrom, Paul Horn, Yuezhi Mao, Dmitri Zuev, Alec White,
  David Stuck, Shaama M.S., Shane Yost, Joonho Lee, David Small,
  Daniel Levine, Susi Lehtola, Hugh Burton, Evgeny Epifanovsky
 -----------------------------------------------------------------------
 Hartree-Fock
 using 4 threads for integral computing
 -------------------------------------------------------
 OpenMP Integral computing Module                
 Release: version 2.0, May 2017, Q-Chem Inc. Pleasanton 
 -------------------------------------------------------
 A restricted SCF calculation will be
 performed using DIIS
 SCF converges when DIIS error is below 1.0e-08
 ---------------------------------------
  Cycle       Energy         DIIS error
 ---------------------------------------
    1  -13942.4446685433      3.51e-04  
    2  -13942.4456564139      1.03e-04  
    3  -13942.4458528675      4.96e-05  
    4  -13942.4458965436      2.31e-05  
    5  -13942.4459066052      7.85e-06  
    6  -13942.4459087040      4.63e-06  
    7  -13942.4459099244      3.75e-06  
    8  -13942.4459120135      2.34e-06  
    9  -13942.4459131324      6.73e-07  
   10  -13942.4459131891      1.13e-07  
   11  -13942.4459131892      1.20e-07  
   12  -13942.4459131891      2.35e-08  
   13  -13942.4459131893      2.93e-09  Convergence criterion met
 ---------------------------------------
 SCF time:   CPU 17.15s  wall 8.00s 
 SCF   energy in the final basis set =   -13942.4459131893
 Total energy in the final basis set =   -13942.4459131893


 ------------------------------------------------------------------------------

   CCMAN2: suite of methods based on coupled cluster
           and equation of motion theories.

   Components:
   * libvmm-1.3-trunk
     by Evgeny Epifanovsky, Ilya Kaliman.
   * libtensor-2.5-trunk
     by Evgeny Epifanovsky, Michael Wormit, Dmitry Zuev, Sam Manzer, 
        Ilya Kaliman.
   * libcc-2.5-trunk
     by Evgeny Epifanovsky, Arik Landau, Tomasz Kus, Kirill Khistyaev, 
        Dmitry Zuev, Prashant Manohar, Xintian Feng, Anna Krylov, 
        Matthew Goldey, Alec White, Thomas Jagau, Kaushik Nanda, 
        Anastasia Gunina, Alexander Kunitsa, Joonho Lee.

   CCMAN original authors:
   Anna I. Krylov, C. David Sherrill, Steven R. Gwaltney,
   Edward F. C. Byrd (2000)
   Sergey V. Levchenko, Lyudmila V. Slipchenko, Tao Wang,
   Ana-Maria C. Cristian (2003)
   Piotr A. Pieniazek, C. Melania Oana, Evgeny Epifanovsky (2007)
   Prashant Manohar (2009)

 ------------------------------------------------------------------------------


 Allocating and initializing 3808MB of RAM...
 Calculation will run on 4 cores.


 Alpha MOs, Restricted
 -- Occupied --                  
*******-1177.19 -180.89 -180.89 -169.70 -169.70 -169.70 -169.70
  1 B1    1 A1    2 B1    2 A1    3 B1    3 A1    1 B2    1 A2                 
-169.70 -169.70  -37.95  -37.95  -33.14  -33.14  -33.13  -33.13
  4 A1    4 B1    5 A1    5 B1    6 B1    6 A1    2 B2    2 A2                 
-33.129 -33.129 -24.319 -24.319 -24.318 -24.318 -24.318 -24.318
  7 A1    7 B1    8 B1    8 A1    3 A2    3 B2    9 B1    9 A1                 
-24.312 -24.312 -24.312 -24.312 -15.729 -15.726  -7.262  -7.262
 10 A1   10 B1    4 B2    4 A2   11 A1   11 B1   12 B1   12 A1                 
 -5.497  -5.497  -5.482  -5.482  -5.482  -5.482  -2.419  -2.419
 13 B1   13 A1    5 A2    5 B2   14 B1   14 A1   15 B1   15 A1                 
 -2.414  -2.414  -2.414  -2.414  -2.398  -2.398  -2.398  -2.398
  6 A2   16 B1    6 B2   16 A1   17 B1    7 A2   17 A1    7 B2                 
 -1.505  -0.850  -0.832  -0.799  -0.666  -0.645  -0.645  -0.399
 18 A1   18 B1   19 A1   19 B1   20 A1   21 A1    8 B2   22 A1                 
 -0.394  -0.393  -0.388  -0.307
  9 B2    8 A2   20 B1   21 B1                                                 
 -- Virtual --                   
 -0.179   0.100   0.101   0.142   0.159   0.168   0.199   0.213
 23 A1    9 A2   22 B1   24 A1   10 B2   23 B1   25 A1   26 A1                 
  0.249   0.259   0.301   0.305   0.313   0.315   0.338   0.351
 24 B1   10 A2   27 A1   25 B1   28 A1   11 B2   11 A2   26 B1                 
  0.365   0.466   0.485   0.571   0.571   0.572   0.583   0.593
 27 B1   29 A1   28 B1   12 B2   12 A2   30 A1   13 B2   29 B1                 
  0.602   0.615   0.620   0.629   0.676   0.746   0.852   0.892
 13 A2   30 B1   31 A1   32 A1   31 B1   32 B1   33 A1   14 B2                 
  0.962   1.017   1.105   1.132   1.186   1.417   1.510   1.520
 34 A1   14 A2   33 B1   35 A1   34 B1   35 B1   15 B2   36 A1                 
  1.529   1.540   1.555   1.595   1.934   1.945   1.964   1.997
 15 A2   37 A1   36 B1   37 B1   16 B2   38 A1   17 B2   39 A1                 
  2.454   2.475   2.806   3.175   3.183   3.512   4.104   4.113
 16 A2   38 B1   40 A1   17 A2   39 B1   40 B1   18 B2   41 A1                 
  4.359   4.377   4.461   4.464   4.469   4.470   4.471   4.476
 41 B1   18 A2   19 B2   42 A1   20 B2   43 A1   19 A2   42 B1                 
  4.477   4.492   4.492   4.600   4.646   4.695   4.746   5.007
 20 A2   43 B1   44 A1   44 B1   45 A1   46 A1   45 B1   46 B1                 
  6.499   6.505   6.514   6.523   6.524   6.531  28.762  28.830
 21 B2   47 A1   21 A2   48 A1   47 B1   48 B1   49 A1   49 B1                 
 29.498  29.503  29.509  29.517  29.518  29.525  29.855  29.860
 22 B2   50 A1   22 A2   50 B1   51 A1   51 B1   23 B2   23 A2                 
 29.861  29.861  29.861  29.864  29.864  29.869  29.883  29.905
 24 B2   52 A1   24 A2   52 B1   53 A1   53 B1   54 A1   54 B1                 
 36.426  37.591 130.561 130.564 130.569 130.576 130.579 130.585
 55 A1   55 B1   25 B2   56 A1   25 A2   56 B1   57 A1   57 B1                 
154.173 154.2321912.0871912.148
 58 A1   58 B1   59 A1   59 B1                                                 

 Beta MOs, Restricted
 -- Occupied --                  
*******-1177.19 -180.89 -180.89 -169.70 -169.70 -169.70 -169.70
  1 B1    1 A1    2 B1    2 A1    3 B1    3 A1    1 B2    1 A2                 
-169.70 -169.70  -37.95  -37.95  -33.14  -33.14  -33.13  -33.13
  4 A1    4 B1    5 A1    5 B1    6 B1    6 A1    2 B2    2 A2                 
-33.129 -33.129 -24.319 -24.319 -24.318 -24.318 -24.318 -24.318
  7 A1    7 B1    8 B1    8 A1    3 A2    3 B2    9 B1    9 A1                 
-24.312 -24.312 -24.312 -24.312 -15.729 -15.726  -7.262  -7.262
 10 A1   10 B1    4 B2    4 A2   11 A1   11 B1   12 B1   12 A1                 
 -5.497  -5.497  -5.482  -5.482  -5.482  -5.482  -2.419  -2.419
 13 B1   13 A1    5 A2    5 B2   14 B1   14 A1   15 B1   15 A1                 
 -2.414  -2.414  -2.414  -2.414  -2.398  -2.398  -2.398  -2.398
  6 A2   16 B1    6 B2   16 A1   17 B1    7 A2   17 A1    7 B2                 
 -1.505  -0.850  -0.832  -0.799  -0.666  -0.645  -0.645  -0.399
 18 A1   18 B1   19 A1   19 B1   20 A1   21 A1    8 B2   22 A1                 
 -0.394  -0.393  -0.388  -0.307
  9 B2    8 A2   20 B1   21 B1                                                 
 -- Virtual --                   
 -0.179   0.100   0.101   0.142   0.159   0.168   0.199   0.213
 23 A1    9 A2   22 B1   24 A1   10 B2   23 B1   25 A1   26 A1                 
  0.249   0.259   0.301   0.305   0.313   0.315   0.338   0.351
 24 B1   10 A2   27 A1   25 B1   28 A1   11 B2   11 A2   26 B1                 
  0.365   0.466   0.485   0.571   0.571   0.572   0.583   0.593
 27 B1   29 A1   28 B1   12 B2   12 A2   30 A1   13 B2   29 B1                 
  0.602   0.615   0.620   0.629   0.676   0.746   0.852   0.892
 13 A2   30 B1   31 A1   32 A1   31 B1   32 B1   33 A1   14 B2                 
  0.962   1.017   1.105   1.132   1.186   1.417   1.510   1.520
 34 A1   14 A2   33 B1   35 A1   34 B1   35 B1   15 B2   36 A1                 
  1.529   1.540   1.555   1.595   1.934   1.945   1.964   1.997
 15 A2   37 A1   36 B1   37 B1   16 B2   38 A1   17 B2   39 A1                 
  2.454   2.475   2.806   3.175   3.183   3.512   4.104   4.113
 16 A2   38 B1   40 A1   17 A2   39 B1   40 B1   18 B2   41 A1                 
  4.359   4.377   4.461   4.464   4.469   4.470   4.471   4.476
 41 B1   18 A2   19 B2   42 A1   20 B2   43 A1   19 A2   42 B1                 
  4.477   4.492   4.492   4.600   4.646   4.695   4.746   5.007
 20 A2   43 B1   44 A1   44 B1   45 A1   46 A1   45 B1   46 B1                 
  6.499   6.505   6.514   6.523   6.524   6.531  28.762  28.830
 21 B2   47 A1   21 A2   48 A1   47 B1   48 B1   49 A1   49 B1                 
 29.498  29.503  29.509  29.517  29.518  29.525  29.855  29.860
 22 B2   50 A1   22 A2   50 B1   51 A1   51 B1   23 B2   23 A2                 
 29.861  29.861  29.861  29.864  29.864  29.869  29.883  29.905
 24 B2   52 A1   24 A2   52 B1   53 A1   53 B1   54 A1   54 B1                 
 36.426  37.591 130.561 130.564 130.569 130.576 130.579 130.585
 55 A1   55 B1   25 B2   56 A1   25 A2   56 B1   57 A1   57 B1                 
154.173 154.2321912.0871912.148
 58 A1   58 B1   59 A1   59 B1                                                 

 Occupation and symmetry of molecular orbitals

 Point group: C2v (4 irreducible representations).

                           A1   A2   B1   B2    All 
 ----------------------------------------------------
 All molecular orbitals:
  - Alpha                  59   25   59   25    168 
  - Beta                   59   25   59   25    168 
 ----------------------------------------------------
 Alpha orbitals:
  - Frozen occupied        14   5    14   5     38  
  - Active occupied        8    3    7    4     22  
  - Active virtual         37   17   38   16    108 
  - Frozen virtual         0    0    0    0     0   
 ----------------------------------------------------
 Beta orbitals:
  - Frozen occupied        14   5    14   5     38  
  - Active occupied        8    3    7    4     22  
  - Active virtual         37   17   38   16    108 
  - Frozen virtual         0    0    0    0     0   
 ----------------------------------------------------

 Import integrals:   CPU 0.00 s  wall 0.00 s

 Import integrals:   CPU 143.26 s  wall 106.01 s

 MP2 amplitudes:   CPU 1.19 s  wall 1.30 s

Running a double precision version
           CCSD T amplitudes will be solved using DIIS.

           Start     Size      MaxIter   EConv     TConv     
           3         7         100       1.00e-07  1.00e-05  
 ------------------------------------------------------------------------------
           Energy (a.u.)   Ediff      Tdiff       Comment
 ------------------------------------------------------------------------------
         -1.3943269e+04                           
     1   -1.3943215e+04   5.39e-02   1.09e+00     
     2   -1.3943268e+04   5.26e-02   7.41e-03     
     3   -1.3943251e+04   1.66e-02   2.04e-01     
     4   -1.3943262e+04   1.09e-02   6.60e-02     Switched to DIIS steps.
     5   -1.3943263e+04   1.19e-03   6.05e-02     
     6   -1.3943263e+04   3.10e-04   4.40e-03     
     7   -1.3943263e+04   1.61e-05   9.22e-04     
     8   -1.3943263e+04   1.18e-04   8.73e-04     
     9   -1.3943263e+04   7.20e-05   1.29e-03     
    10   -1.3943263e+04   1.78e-05   1.77e-03     
    11   -1.3943263e+04   4.63e-05   9.99e-04     
    12   -1.3943263e+04   8.14e-06   7.05e-04     
    13   -1.3943263e+04   5.12e-06   4.19e-04     
    14   -1.3943263e+04   6.24e-06   9.12e-05     
    15   -1.3943263e+04   2.11e-06   6.13e-05     
    16   -1.3943263e+04   2.93e-07   2.74e-05     
    17   -1.3943263e+04   2.60e-07   2.12e-05     
    18   -1.3943263e+04   5.78e-07   1.36e-05     
    19   -1.3943263e+04   4.57e-08   5.28e-06     
 ------------------------------------------------------------------------------
         -1.3943263e+04                           CCSD T converged.

End of double precision
 SCF energy                 = -13942.44591319
 MP2 energy                 = -13943.26894989
 CCSD correlation energy     =     -0.81712789
 CCSD total energy           = -13943.26304108

 CCSD  T1^2 = 0.0294  T2^2 = 0.6456  Leading amplitudes:

 Amplitude    Orbitals with energies
  0.0729       22 (A1) A                 ->    23 (A1) A                  
              -0.3988                         -0.1785                     
  0.0729       22 (A1) B                 ->    23 (A1) B                  
              -0.3988                         -0.1785                     
 -0.0449       21 (A1) A                 ->    23 (A1) A                  
              -0.6451                         -0.1785                     
 -0.0449       21 (A1) B                 ->    23 (A1) B                  
              -0.6451                         -0.1785                     

 Amplitude    Orbitals with energies
 -0.6133       21 (B1) A     21 (B1) B   ->    23 (A1) A     23 (A1) B    
              -0.3072       -0.3072           -0.1785       -0.1785       
  0.6133       21 (B1) A     21 (B1) B   ->    23 (A1) B     23 (A1) A    
              -0.3072       -0.3072           -0.1785       -0.1785       
  0.6133       21 (B1) B     21 (B1) A   ->    23 (A1) A     23 (A1) B    
              -0.3072       -0.3072           -0.1785       -0.1785       
 -0.6133       21 (B1) B     21 (B1) A   ->    23 (A1) B     23 (A1) A    
              -0.3072       -0.3072           -0.1785       -0.1785       

 Computing CCSD intemediates for later calculations in double precision
 Finished.

Running a double precision version
           CCSD Lambda amplitudes will be solved using DIIS.
           Start     Size      MaxIter   EConv     LConv     
           3         7         100       1.00e-07  1.00e-05  
 ------------------------------------------------------------------------------
            Enorm      Ldiff       Comment
 ------------------------------------------------------------------------------
     1     5.37e-01   3.97e-01     
     2     2.71e-01   1.52e-01     
     3     1.92e-01   1.26e-01     
     4     1.52e-02   4.05e-02     Switched to DIIS steps.
     5     6.44e-03   3.48e-03     
     6     1.24e-03   5.72e-04     
     7     5.62e-04   2.16e-04     
     8     3.51e-04   6.43e-05     
     9     2.79e-04   4.82e-06     
    10     2.34e-04   3.05e-05     
    11     1.87e-04   4.47e-05     
    12     1.29e-04   8.91e-05     
    13     7.94e-05   6.44e-05     
    14     4.85e-05   4.85e-05     
    15     2.65e-05   2.28e-05     
    16     1.47e-05   5.05e-06     
    17     5.92e-06   5.15e-06     
    18     2.94e-06   2.87e-07     
    19     1.75e-06   5.10e-07     
    20     1.11e-06   3.09e-08     
    21     9.00e-07   1.82e-08     
    22     7.58e-07   4.62e-08     
    23     5.69e-07   2.43e-07     
    24     3.25e-07   2.79e-07     
    25     1.80e-07   1.97e-07     
    26     1.12e-07   7.74e-08     
    27     6.32e-08   4.02e-08     
 ------------------------------------------------------------------------------
                                   CCSD Lambda converged.

 Computing density matrices in double precision...
           Orbital response amplitudes will be solved using DIIS.
           Start     Size      MaxIter   EConv     LConv     
           3         7         100       1.00e-06  1.00e-06  
 ------------------------------------------------------------------------------
            Enorm      Ldiff       Comment
 ------------------------------------------------------------------------------
     1     9.36e-02   3.09e-02     
     2     9.58e-02   5.05e-02     
     3     2.60e-01   8.96e-02     
     4     3.28e-02   1.29e-01     Switched to DIIS steps.
     5     1.31e-02   4.59e-03     
     6     5.46e-03   3.04e-03     
     7     1.97e-03   1.16e-03     
     8     2.89e-04   6.92e-04     
     9     5.06e-05   7.95e-05     
    10     1.58e-05   1.52e-05     
    11     1.51e-06   5.60e-06     
    12     1.55e-07   4.39e-08     
 ------------------------------------------------------------------------------
                                   Orbital response converged.

 Computing density matrices... Done.
 CCSD calculation:   CPU 707.95 s  wall 712.83 s

Current path: /canmo/ccsd/grad/
/g1_bb_aa
/g1_bb_bb
/g1_o1o1
/g1_o1o2
/g1_o1v1
/g1_o2v1
/g1_v1v1
/g1p_bb_aa
/g1p_bb_bb
/g1s_bb_aa
/g1s_bb_bb
/g2_o1o1o1o1
/g2_o1o1o1v1
/g2_o1o1v1v1
/g2_o1v1o1v1
/g2_o1v1v1v1
/g2_v1v1v1v1
/w_bb_aa
/w_bb_bb
 Transferring MO TPDM to AO TPDM
 Transferring g2_o1o1o1o1
 Transferring g2_o1o1o1v1
 Transferring g2_o1o1v1v1
 Transferring g2_o1v1o1v1
 Transferring g2_o1v1v1v1
 Transferring g2_v1v1v1v1
 Adding separable TPDM
 Computing TPDM gradient
 --------------------------------------------------------
 2e gradient
  Atom          X               Y               Z
 --------------------------------------------------------
    1        -47.326503       -0.000000      -13.276278  
    2        -26.849403        0.000000       13.276279  
    3         26.849402       -0.000000       13.276278  
    4         47.326504        0.000000      -13.276279  
 --------------------------------------------------------
 --------------------------------------------------------
 Final gradient
  Atom          X               Y               Z
 --------------------------------------------------------
    1        -47.326503       -0.000000      -13.276278  
    2        -26.849403        0.000000       13.276279  
    3         26.849402       -0.000000       13.276278  
    4         47.326504        0.000000      -13.276279  
 --------------------------------------------------------
 Analytic gradient from two-electron contribution:   CPU 2697.32 s  wall 1009.76 s

 Total ccman2 time:   CPU 3557.55 s  wall 1853.35 s


 --------------------------------------------------------------
             Orbital Energies (a.u.) and Symmetries
 --------------------------------------------------------------

 Alpha MOs, Restricted
 -- Occupied --                  
******* -180.89 -169.70 -169.70  -37.95  -33.14  -33.13  -24.32
  1 A1    2 A1    3 A1    4 A1    5 A1    6 A1    7 A1    8 A1                 
-24.318 -24.312 -15.729  -7.262  -5.497  -5.482-169.698 -33.129
  9 A1   10 A1   11 A1   12 A1   13 A1   14 A1    1 A2    2 A2                 
-24.318 -24.312  -5.482********-180.893-169.700-169.698 -37.946
  3 A2    4 A2    5 A2    1 B1    2 B1    3 B1    4 B1    5 B1                 
-33.135 -33.129 -24.319 -24.318 -24.312 -15.726  -7.262  -5.497
  6 B1    7 B1    8 B1    9 B1   10 B1   11 B1   12 B1   13 B1                 
 -5.482-169.698 -33.129 -24.318 -24.312  -5.482  -2.419  -2.414
 14 B1    1 B2    2 B2    3 B2    4 B2    5 B2   15 A1   16 A1                 
 -2.398  -1.505  -0.832  -0.666  -0.645  -0.399  -2.414  -2.398
 17 A1   18 A1   19 A1   20 A1   21 A1   22 A1    6 A2    7 A2                 
 -0.393  -2.419  -2.414  -2.398  -0.850  -0.799  -0.388  -0.307
  8 A2   15 B1   16 B1   17 B1   18 B1   19 B1   20 B1   21 B1                 
 -2.414  -2.398  -0.645  -0.394
  6 B2    7 B2    8 B2    9 B2                                                 
 -- Virtual --                   
 -0.179   0.142   0.199   0.213   0.301   0.313   0.466   0.572
 23 A1   24 A1   25 A1   26 A1   27 A1   28 A1   29 A1   30 A1                 
  0.620   0.629   0.852   0.962   1.132   1.520   1.540   1.945
 31 A1   32 A1   33 A1   34 A1   35 A1   36 A1   37 A1   38 A1                 
  1.997   2.806   4.113   4.464   4.470   4.492   4.646   4.695
 39 A1   40 A1   41 A1   42 A1   43 A1   44 A1   45 A1   46 A1                 
  6.505   6.523  28.762  29.503  29.518  29.861  29.864  29.883
 47 A1   48 A1   49 A1   50 A1   51 A1   52 A1   53 A1   54 A1                 
 36.426 130.564 130.579 154.1731912.087   0.100   0.259   0.338
 55 A1   56 A1   57 A1   58 A1   59 A1    9 A2   10 A2   11 A2                 
  0.571   0.602   1.017   1.529   2.454   3.175   4.377   4.471
 12 A2   13 A2   14 A2   15 A2   16 A2   17 A2   18 A2   19 A2                 
  4.477   6.514  29.509  29.860  29.861 130.569   0.101   0.168
 20 A2   21 A2   22 A2   23 A2   24 A2   25 A2   22 B1   23 B1                 
  0.249   0.305   0.351   0.365   0.485   0.593   0.615   0.676
 24 B1   25 B1   26 B1   27 B1   28 B1   29 B1   30 B1   31 B1                 
  0.746   1.105   1.186   1.417   1.555   1.595   2.475   3.183
 32 B1   33 B1   34 B1   35 B1   36 B1   37 B1   38 B1   39 B1                 
  3.512   4.359   4.476   4.492   4.600   4.746   5.007   6.524
 40 B1   41 B1   42 B1   43 B1   44 B1   45 B1   46 B1   47 B1                 
  6.531  28.830  29.517  29.525  29.864  29.869  29.905  37.591
 48 B1   49 B1   50 B1   51 B1   52 B1   53 B1   54 B1   55 B1                 
130.576 130.585 154.2321912.148   0.159   0.315   0.571   0.583
 56 B1   57 B1   58 B1   59 B1   10 B2   11 B2   12 B2   13 B2                 
  0.892   1.510   1.934   1.964   4.104   4.461   4.469   6.499
 14 B2   15 B2   16 B2   17 B2   18 B2   19 B2   20 B2   21 B2                 
 29.498  29.855  29.861 130.561
 22 B2   23 B2   24 B2   25 B2                                                 

 Beta MOs, Restricted
 -- Occupied --                  
******* -180.89 -169.70 -169.70  -37.95  -33.14  -33.13  -24.32
  1 A1    2 A1    3 A1    4 A1    5 A1    6 A1    7 A1    8 A1                 
-24.318 -24.312 -15.729  -7.262  -5.497  -5.482-169.698 -33.129
  9 A1   10 A1   11 A1   12 A1   13 A1   14 A1    1 A2    2 A2                 
-24.318 -24.312  -5.482********-180.893-169.700-169.698 -37.946
  3 A2    4 A2    5 A2    1 B1    2 B1    3 B1    4 B1    5 B1                 
-33.135 -33.129 -24.319 -24.318 -24.312 -15.726  -7.262  -5.497
  6 B1    7 B1    8 B1    9 B1   10 B1   11 B1   12 B1   13 B1                 
 -5.482-169.698 -33.129 -24.318 -24.312  -5.482  -2.419  -2.414
 14 B1    1 B2    2 B2    3 B2    4 B2    5 B2   15 A1   16 A1                 
 -2.398  -1.505  -0.832  -0.666  -0.645  -0.399  -2.414  -2.398
 17 A1   18 A1   19 A1   20 A1   21 A1   22 A1    6 A2    7 A2                 
 -0.393  -2.419  -2.414  -2.398  -0.850  -0.799  -0.388  -0.307
  8 A2   15 B1   16 B1   17 B1   18 B1   19 B1   20 B1   21 B1                 
 -2.414  -2.398  -0.645  -0.394
  6 B2    7 B2    8 B2    9 B2                                                 
 -- Virtual --                   
 -0.179   0.142   0.199   0.213   0.301   0.313   0.466   0.572
 23 A1   24 A1   25 A1   26 A1   27 A1   28 A1   29 A1   30 A1                 
  0.620   0.629   0.852   0.962   1.132   1.520   1.540   1.945
 31 A1   32 A1   33 A1   34 A1   35 A1   36 A1   37 A1   38 A1                 
  1.997   2.806   4.113   4.464   4.470   4.492   4.646   4.695
 39 A1   40 A1   41 A1   42 A1   43 A1   44 A1   45 A1   46 A1                 
  6.505   6.523  28.762  29.503  29.518  29.861  29.864  29.883
 47 A1   48 A1   49 A1   50 A1   51 A1   52 A1   53 A1   54 A1                 
 36.426 130.564 130.579 154.1731912.087   0.100   0.259   0.338
 55 A1   56 A1   57 A1   58 A1   59 A1    9 A2   10 A2   11 A2                 
  0.571   0.602   1.017   1.529   2.454   3.175   4.377   4.471
 12 A2   13 A2   14 A2   15 A2   16 A2   17 A2   18 A2   19 A2                 
  4.477   6.514  29.509  29.860  29.861 130.569   0.101   0.168
 20 A2   21 A2   22 A2   23 A2   24 A2   25 A2   22 B1   23 B1                 
  0.249   0.305   0.351   0.365   0.485   0.593   0.615   0.676
 24 B1   25 B1   26 B1   27 B1   28 B1   29 B1   30 B1   31 B1                 
  0.746   1.105   1.186   1.417   1.555   1.595   2.475   3.183
 32 B1   33 B1   34 B1   35 B1   36 B1   37 B1   38 B1   39 B1                 
  3.512   4.359   4.476   4.492   4.600   4.746   5.007   6.524
 40 B1   41 B1   42 B1   43 B1   44 B1   45 B1   46 B1   47 B1                 
  6.531  28.830  29.517  29.525  29.864  29.869  29.905  37.591
 48 B1   49 B1   50 B1   51 B1   52 B1   53 B1   54 B1   55 B1                 
130.576 130.585 154.2321912.148   0.159   0.315   0.571   0.583
 56 B1   57 B1   58 B1   59 B1   10 B2   11 B2   12 B2   13 B2                 
  0.892   1.510   1.934   1.964   4.104   4.461   4.469   6.499
 14 B2   15 B2   16 B2   17 B2   18 B2   19 B2   20 B2   21 B2                 
 29.498  29.855  29.861 130.561
 22 B2   23 B2   24 B2   25 B2                                                 
 --------------------------------------------------------------

          Ground-State Mulliken Net Atomic Charges

     Atom                 Charge (a.u.)
  ----------------------------------------
      1 I                    -0.017083
      2 N                     0.017083
      3 N                     0.017083
      4 I                    -0.017083
  ----------------------------------------
  Sum of atomic charges =    -0.000000

 -----------------------------------------------------------------
                    Cartesian Multipole Moments
 -----------------------------------------------------------------
    Charge (ESU x 10^10)
                -0.0000
    Dipole Moment (Debye)
         X      -0.0000      Y      -0.0000      Z      -0.3856
       Tot       0.3856
    Quadrupole Moments (Debye-Ang)
        XX     -70.8662     XY      -0.0000     YY     -69.7978
        XZ      -0.0000     YZ       0.0000     ZZ     -63.7692
    Octopole Moments (Debye-Ang^2)
       XXX      -0.0000    XXY       0.0000    XYY      -0.0000
       YYY      -0.0000    XXZ      11.7363    XYZ       0.0000
       YYZ      -6.4632    XZZ      -0.0000    YZZ       0.0000
       ZZZ     -12.2513
    Hexadecapole Moments (Debye-Ang^3)
      XXXX   -2109.3556   XXXY       0.0000   XXYY    -376.2906
      XYYY       0.0000   YYYY     -96.8952   XXXZ      -0.0000
      XXYZ       0.0000   XYYZ      -0.0000   YYYZ       0.0000
      XXZZ    -377.3797   XYZZ       0.0000   YYZZ     -73.6328
      XZZZ      -0.0000   YZZZ       0.0000   ZZZZ    -339.2671
 -----------------------------------------------------------------
 DrvMan completing analytic gradient of the correlated energy
 Correlated dipole moment
            1
    1  -0.0000000
    2  -0.0000000
    3  -0.1516897
 Energy read as -13943.263041080
 Full Analytical Gradient: (in a.u., or Hartree/Bohr)
             1             2             3             4
    1   -0.00673412    0.01584926   -0.01584921    0.00673407
    2    0.00000000    0.00000000   -0.00000000   -0.00000000
    3   -0.00678717    0.00678704    0.00678725   -0.00678712
 Gradient time:  CPU 0.26 s  wall 1.85 s
 Geometry Optimization Parameters
   NAtoms,    NIC,     NZ,  NCons,   NDum,   NFix, NCnnct, MaxDiis
        4      14       4       0       0       0       0       0

 Cartesian Hessian Update
 Hessian Updated using BFGS Update


** GEOMETRY OPTIMIZATION IN DELOCALIZED INTERNAL COORDINATES **
   Searching for a Minimum

   Optimization Cycle:   5

                       Coordinates (Angstroms)
     ATOM                X               Y               Z
      1  I         2.3915693251    0.0000000000    0.4186034796
      2  N         0.5542547004    0.0000000000   -1.8210111185
      3  N        -0.5542547004    0.0000000000   -1.8210111185
      4  I        -2.3915693251    0.0000000000    0.4186034796
   Point Group: c2v   Number of degrees of freedom:     3


   Energy is -13943.263041080

 Hessian Updated using BFGS Update

  3 Hessian modes will be used to form the next step
  Hessian Eigenvalues:
     0.010575    0.469687    2.092022

 Minimum Search - Taking Simple RFO Step
 Searching for Lamda that Minimizes Along All modes
 Value Taken    Lamda =  -0.00944685
 Calculated Step too Large.  Step scaled by  0.438697
 Step Taken.  Stepsize is  0.300000

                             Maximum     Tolerance    Cnvgd?
         Gradient           0.016319      0.000300      NO
         Displacement       0.215751      0.001200      NO
         Energy change     -0.004661      0.000001      NO


 New Cartesian Coordinates Obtained by Inverse Iteration

 Displacement from previous Coordinates is:  0.260578
 ----------------------------------------------------------------
             Standard Nuclear Orientation (Angstroms)
    I     Atom           X                Y                Z
 ----------------------------------------------------------------
    1      I       2.4722032584     0.0000000000     0.4573471811
    2      N       0.5524985764     0.0000000000    -1.8597548201
    3      N      -0.5524985764     0.0000000000    -1.8597548201
    4      I      -2.4722032584     0.0000000000     0.4573471811
 ----------------------------------------------------------------
 Molecular Point Group                 C2v   NOp =  4
 Largest Abelian Subgroup              C2v   NOp =  4
 Nuclear Repulsion Energy =   557.6425238255 hartrees
 There are       60 alpha and       60 beta electrons
 Applying Cartesian multipole field
    Component          Value
    ---------          -----
     (2,0,0)        1.00000E-11
     (0,2,0)        2.00000E-11
     (0,0,2)       -3.00000E-11
 Nucleus-field energy     =     0.0000000157 hartrees
 Requested basis set is 6-311++G(d,p)
 There are 60 shells and 168 basis functions
 A cutoff of  1.0D-14 yielded   1308 shell pairs
 There are     10856 function pairs (     12428 Cartesian)
 Smallest overlap matrix eigenvalue = 1.42E-04
 Guess MOs from SCF MO coefficient file

 -----------------------------------------------------------------------
  General SCF calculation program by
  Eric Jon Sundstrom, Paul Horn, Yuezhi Mao, Dmitri Zuev, Alec White,
  David Stuck, Shaama M.S., Shane Yost, Joonho Lee, David Small,
  Daniel Levine, Susi Lehtola, Hugh Burton, Evgeny Epifanovsky
 -----------------------------------------------------------------------
 Hartree-Fock
 using 4 threads for integral computing
 -------------------------------------------------------
 OpenMP Integral computing Module                
 Release: version 2.0, May 2017, Q-Chem Inc. Pleasanton 
 -------------------------------------------------------
 A restricted SCF calculation will be
 performed using DIIS
 SCF converges when DIIS error is below 1.0e-08
 ---------------------------------------
  Cycle       Energy         DIIS error
 ---------------------------------------
    1  -13942.4444635631      2.85e-04  
    2  -13942.4451276719      8.11e-05  
    3  -13942.4452483933      3.71e-05  
    4  -13942.4452710446      1.65e-05  
    5  -13942.4452751005      4.59e-06  
    6  -13942.4452755613      2.12e-06  
    7  -13942.4452757659      1.65e-06  
    8  -13942.4452760452      1.35e-06  
    9  -13942.4452764868      6.99e-07  
   10  -13942.4452766191      1.96e-07  
   11  -13942.4452766205      1.90e-07  
   12  -13942.4452766207      2.33e-08  
   13  -13942.4452766207      2.48e-09  Convergence criterion met
 ---------------------------------------
 SCF time:   CPU 16.87s  wall 7.00s 
 SCF   energy in the final basis set =   -13942.4452766207
 Total energy in the final basis set =   -13942.4452766207


 ------------------------------------------------------------------------------

   CCMAN2: suite of methods based on coupled cluster
           and equation of motion theories.

   Components:
   * libvmm-1.3-trunk
     by Evgeny Epifanovsky, Ilya Kaliman.
   * libtensor-2.5-trunk
     by Evgeny Epifanovsky, Michael Wormit, Dmitry Zuev, Sam Manzer, 
        Ilya Kaliman.
   * libcc-2.5-trunk
     by Evgeny Epifanovsky, Arik Landau, Tomasz Kus, Kirill Khistyaev, 
        Dmitry Zuev, Prashant Manohar, Xintian Feng, Anna Krylov, 
        Matthew Goldey, Alec White, Thomas Jagau, Kaushik Nanda, 
        Anastasia Gunina, Alexander Kunitsa, Joonho Lee.

   CCMAN original authors:
   Anna I. Krylov, C. David Sherrill, Steven R. Gwaltney,
   Edward F. C. Byrd (2000)
   Sergey V. Levchenko, Lyudmila V. Slipchenko, Tao Wang,
   Ana-Maria C. Cristian (2003)
   Piotr A. Pieniazek, C. Melania Oana, Evgeny Epifanovsky (2007)
   Prashant Manohar (2009)

 ------------------------------------------------------------------------------


 Allocating and initializing 3808MB of RAM...
 Calculation will run on 4 cores.

 Warning : Irrep of orbital(   5) could not be determined
 Warning : Irrep of orbital(   6) could not be determined

 Alpha MOs, Restricted
 -- Occupied --                  
*******-1177.19 -180.89 -180.89 -169.70 -169.70 -169.70 -169.70
  1 B1    1 A1    2 B1    2 A1    0 xxx   0 xxx   1 B2    1 A2                 
-169.70 -169.70  -37.95  -37.95  -33.14  -33.14  -33.13  -33.13
  3 A1    3 B1    4 A1    4 B1    5 B1    5 A1    2 B2    2 A2                 
-33.130 -33.130 -24.320 -24.320 -24.319 -24.319 -24.318 -24.318
  6 B1    6 A1    7 B1    7 A1    3 A2    3 B2    8 B1    8 A1                 
-24.313 -24.313 -24.313 -24.313 -15.723 -15.720  -7.263  -7.263
  9 A1    9 B1    4 B2    4 A2   10 A1   10 B1   11 B1   11 A1                 
 -5.498  -5.498  -5.483  -5.483  -5.483  -5.483  -2.420  -2.420
 12 B1   12 A1    5 A2    5 B2   13 B1   13 A1   14 B1   14 A1                 
 -2.415  -2.415  -2.415  -2.415  -2.398  -2.398  -2.398  -2.398
  6 A2   15 B1    6 B2   15 A1   16 B1    7 A2   16 A1    7 B2                 
 -1.503  -0.843  -0.829  -0.801  -0.664  -0.643  -0.642  -0.398
 17 A1   17 B1   18 A1   18 B1   19 A1   20 A1    8 B2   21 A1                 
 -0.394  -0.393  -0.389  -0.306
  9 B2    8 A2   19 B1   20 B1                                                 
 -- Virtual --                   
 -0.186   0.104   0.105   0.143   0.159   0.167   0.198   0.212
 22 A1    9 A2   21 B1   23 A1   10 B2   22 B1   24 A1   25 A1                 
  0.251   0.260   0.300   0.306   0.315   0.315   0.337   0.353
 23 B1   10 A2   26 A1   24 B1   27 A1   11 B2   11 A2   25 B1                 
  0.371   0.462   0.479   0.571   0.571   0.572   0.581   0.585
 26 B1   28 A1   27 B1   12 A2   12 B2   29 A1   13 B2   28 B1                 
  0.599   0.612   0.617   0.623   0.665   0.733   0.857   0.894
 13 A2   30 A1   29 B1   31 A1   30 B1   31 B1   32 A1   14 B2                 
  0.949   1.019   1.096   1.125   1.172   1.431   1.509   1.515
 33 A1   14 A2   32 B1   34 A1   33 B1   34 B1   15 B2   35 A1                 
  1.527   1.537   1.553   1.582   1.935   1.945   1.971   1.988
 15 A2   36 A1   35 B1   36 B1   16 B2   37 A1   17 B2   38 A1                 
  2.460   2.473   2.812   3.184   3.192   3.521   4.109   4.116
 16 A2   37 B1   39 A1   17 A2   38 B1   39 B1   18 B2   40 A1                 
  4.355   4.385   4.458   4.460   4.469   4.469   4.470   4.471
 40 B1   18 A2   19 B2   41 A1   20 B2   42 A1   19 A2   20 A2                 
  4.473   4.483   4.483   4.581   4.637   4.695   4.723   4.990
 41 B1   43 A1   42 B1   43 B1   44 A1   45 A1   44 B1   45 B1                 
  6.498   6.501   6.512   6.513   6.523   6.528  28.753  28.810
 21 B2   46 A1   21 A2   47 A1   46 B1   47 B1   48 A1   48 B1                 
 29.497  29.499  29.507  29.511  29.517  29.522  29.854  29.858
 22 B2   49 A1   22 A2   50 A1   49 B1   50 B1   23 B2   23 A2                 
 29.860  29.860  29.860  29.862  29.862  29.866  29.876  29.895
 51 A1   24 B2   24 A2   52 A1   51 B1   52 B1   53 A1   53 B1                 
 36.428  37.618 130.560 130.561 130.568 130.574 130.575 130.581
 54 A1   54 B1   25 B2   55 A1   25 A2   56 A1   55 B1   56 B1                 
154.165 154.2151912.0791912.131
 57 A1   57 B1   58 A1   58 B1                                                 
 Warning : Irrep of orbital(   5) could not be determined
 Warning : Irrep of orbital(   6) could not be determined

 Beta MOs, Restricted
 -- Occupied --                  
*******-1177.19 -180.89 -180.89 -169.70 -169.70 -169.70 -169.70
  1 B1    1 A1    2 B1    2 A1    0 xxx   0 xxx   1 B2    1 A2                 
-169.70 -169.70  -37.95  -37.95  -33.14  -33.14  -33.13  -33.13
  3 A1    3 B1    4 A1    4 B1    5 B1    5 A1    2 B2    2 A2                 
-33.130 -33.130 -24.320 -24.320 -24.319 -24.319 -24.318 -24.318
  6 B1    6 A1    7 B1    7 A1    3 A2    3 B2    8 B1    8 A1                 
-24.313 -24.313 -24.313 -24.313 -15.723 -15.720  -7.263  -7.263
  9 A1    9 B1    4 B2    4 A2   10 A1   10 B1   11 B1   11 A1                 
 -5.498  -5.498  -5.483  -5.483  -5.483  -5.483  -2.420  -2.420
 12 B1   12 A1    5 A2    5 B2   13 B1   13 A1   14 B1   14 A1                 
 -2.415  -2.415  -2.415  -2.415  -2.398  -2.398  -2.398  -2.398
  6 A2   15 B1    6 B2   15 A1   16 B1    7 A2   16 A1    7 B2                 
 -1.503  -0.843  -0.829  -0.801  -0.664  -0.643  -0.642  -0.398
 17 A1   17 B1   18 A1   18 B1   19 A1   20 A1    8 B2   21 A1                 
 -0.394  -0.393  -0.389  -0.306
  9 B2    8 A2   19 B1   20 B1                                                 
 -- Virtual --                   
 -0.186   0.104   0.105   0.143   0.159   0.167   0.198   0.212
 22 A1    9 A2   21 B1   23 A1   10 B2   22 B1   24 A1   25 A1                 
  0.251   0.260   0.300   0.306   0.315   0.315   0.337   0.353
 23 B1   10 A2   26 A1   24 B1   27 A1   11 B2   11 A2   25 B1                 
  0.371   0.462   0.479   0.571   0.571   0.572   0.581   0.585
 26 B1   28 A1   27 B1   12 A2   12 B2   29 A1   13 B2   28 B1                 
  0.599   0.612   0.617   0.623   0.665   0.733   0.857   0.894
 13 A2   30 A1   29 B1   31 A1   30 B1   31 B1   32 A1   14 B2                 
  0.949   1.019   1.096   1.125   1.172   1.431   1.509   1.515
 33 A1   14 A2   32 B1   34 A1   33 B1   34 B1   15 B2   35 A1                 
  1.527   1.537   1.553   1.582   1.935   1.945   1.971   1.988
 15 A2   36 A1   35 B1   36 B1   16 B2   37 A1   17 B2   38 A1                 
  2.460   2.473   2.812   3.184   3.192   3.521   4.109   4.116
 16 A2   37 B1   39 A1   17 A2   38 B1   39 B1   18 B2   40 A1                 
  4.355   4.385   4.458   4.460   4.469   4.469   4.470   4.471
 40 B1   18 A2   19 B2   41 A1   20 B2   42 A1   19 A2   20 A2                 
  4.473   4.483   4.483   4.581   4.637   4.695   4.723   4.990
 41 B1   43 A1   42 B1   43 B1   44 A1   45 A1   44 B1   45 B1                 
  6.498   6.501   6.512   6.513   6.523   6.528  28.753  28.810
 21 B2   46 A1   21 A2   47 A1   46 B1   47 B1   48 A1   48 B1                 
 29.497  29.499  29.507  29.511  29.517  29.522  29.854  29.858
 22 B2   49 A1   22 A2   50 A1   49 B1   50 B1   23 B2   23 A2                 
 29.860  29.860  29.860  29.862  29.862  29.866  29.876  29.895
 51 A1   24 B2   24 A2   52 A1   51 B1   52 B1   53 A1   53 B1                 
 36.428  37.618 130.560 130.561 130.568 130.574 130.575 130.581
 54 A1   54 B1   25 B2   55 A1   25 A2   56 A1   55 B1   56 B1                 
154.165 154.2151912.0791912.131
 57 A1   57 B1   58 A1   58 B1                                                 

 Occupation and symmetry of molecular orbitals

 Point group: C1 (1 irreducible representation).

                           A     All 
 -------------------------------------
 All molecular orbitals:
  - Alpha                  168   168 
  - Beta                   168   168 
 -------------------------------------
 Alpha orbitals:
  - Frozen occupied        38    38  
  - Active occupied        22    22  
  - Active virtual         108   108 
  - Frozen virtual         0     0   
 -------------------------------------
 Beta orbitals:
  - Frozen occupied        38    38  
  - Active occupied        22    22  
  - Active virtual         108   108 
  - Frozen virtual         0     0   
 -------------------------------------

 Import integrals:   CPU 0.00 s  wall 0.01 s

 Import integrals:   CPU 176.36 s  wall 169.72 s

 MP2 amplitudes:   CPU 0.35 s  wall 0.66 s

Running a double precision version
           CCSD T amplitudes will be solved using DIIS.

           Start     Size      MaxIter   EConv     TConv     
           3         7         100       1.00e-07  1.00e-05  
 ------------------------------------------------------------------------------
           Energy (a.u.)   Ediff      Tdiff       Comment
 ------------------------------------------------------------------------------
         -1.3943274e+04                           
     1   -1.3943215e+04   5.90e-02   1.13e+00     Step took 02.22.
     2   -1.3943275e+04   5.93e-02   4.48e-02     
     3   -1.3943252e+04   2.31e-02   2.12e-01     
     4   -1.3943266e+04   1.43e-02   1.25e-01     Switched to DIIS steps.
     5   -1.3943267e+04   8.91e-04   6.84e-02     
     6   -1.3943266e+04   3.97e-04   4.29e-03     
     7   -1.3943266e+04   4.08e-05   9.33e-04     
     8   -1.3943267e+04   9.66e-05   5.79e-04     
     9   -1.3943267e+04   4.03e-05   9.05e-04     
    10   -1.3943267e+04   3.99e-07   1.64e-03     
    11   -1.3943267e+04   5.44e-05   9.76e-04     
    12   -1.3943267e+04   4.70e-06   7.84e-04     
    13   -1.3943267e+04   8.34e-07   4.41e-05     
    14   -1.3943267e+04   6.12e-06   5.05e-04     
    15   -1.3943267e+04   6.84e-06   1.03e-04     
    16   -1.3943267e+04   8.41e-07   6.56e-05     
    17   -1.3943267e+04   1.35e-06   5.25e-05     
    18   -1.3943267e+04   3.36e-07   2.93e-05     
    19   -1.3943267e+04   6.52e-07   1.30e-05     
    20   -1.3943267e+04   5.31e-08   3.63e-06     
 ------------------------------------------------------------------------------
         -1.3943267e+04                           CCSD T converged.

End of double precision
 SCF energy                 = -13942.44527662
 MP2 energy                 = -13943.27441692
 CCSD correlation energy     =     -0.82140561
 CCSD total energy           = -13943.26668223

 CCSD  T1^2 = 0.0277  T2^2 = 0.6963  Leading amplitudes:

 Amplitude    Orbitals with energies
  0.0709       56 (A) A                  ->    61 (A) A                   
              -0.3982                         -0.1863                     
  0.0709       56 (A) B                  ->    61 (A) B                   
              -0.3982                         -0.1863                     
 -0.0402       54 (A) A                  ->    61 (A) A                   
              -0.6427                         -0.1863                     
 -0.0402       54 (A) B                  ->    61 (A) B                   
              -0.6427                         -0.1863                     

 Amplitude    Orbitals with energies
 -0.6549       60 (A) A      60 (A) B    ->    61 (A) A      61 (A) B     
              -0.3056       -0.3056           -0.1863       -0.1863       
  0.6549       60 (A) A      60 (A) B    ->    61 (A) B      61 (A) A     
              -0.3056       -0.3056           -0.1863       -0.1863       
  0.6549       60 (A) B      60 (A) A    ->    61 (A) A      61 (A) B     
              -0.3056       -0.3056           -0.1863       -0.1863       
 -0.6549       60 (A) B      60 (A) A    ->    61 (A) B      61 (A) A     
              -0.3056       -0.3056           -0.1863       -0.1863       

 Computing CCSD intemediates for later calculations in double precision
 Finished.

Running a double precision version
           CCSD Lambda amplitudes will be solved using DIIS.
           Start     Size      MaxIter   EConv     LConv     
           3         7         100       1.00e-07  1.00e-05  
 ------------------------------------------------------------------------------
            Enorm      Ldiff       Comment
 ------------------------------------------------------------------------------
     1     6.45e-01   4.77e-01     
     2     3.80e-01   2.24e-01     
     3     2.96e-01   1.97e-01     
     4     1.70e-02   7.02e-02     Switched to DIIS steps.
     5     7.19e-03   2.92e-03     
     6     1.53e-03   3.22e-04     
     7     9.00e-04   1.48e-04     
     8     7.72e-04   2.81e-05     
     9     6.72e-04   7.15e-05     
    10     6.29e-04   1.55e-04     
    11     4.85e-04   1.91e-04     
    12     3.15e-04   2.47e-04     
    13     1.88e-04   2.74e-04     
    14     1.10e-04   1.13e-04     
    15     7.11e-05   2.96e-05     
    16     4.14e-05   2.98e-05     
    17     2.34e-05   2.93e-06     
    18     1.35e-05   8.75e-06     
    19     1.35e-05   2.52e-06     
    20     4.14e-06   6.94e-07     
    21     2.24e-06   5.93e-07     
    22     1.63e-06   1.08e-06     
    23     1.18e-06   3.52e-07     
    24     8.13e-07   6.65e-07     
    25     4.56e-07   6.46e-07     
    26     2.60e-07   2.77e-07     
    27     2.25e-07   2.30e-07     
    28     1.03e-07   1.94e-08     
    29     4.29e-08   2.62e-08     
 ------------------------------------------------------------------------------
                                   CCSD Lambda converged.

 Computing density matrices in double precision...
           Orbital response amplitudes will be solved using DIIS.
           Start     Size      MaxIter   EConv     LConv     
           3         7         100       1.00e-06  1.00e-06  
 ------------------------------------------------------------------------------
            Enorm      Ldiff       Comment
 ------------------------------------------------------------------------------
     1     1.61e-01   6.80e-02     
     2     2.58e+00   2.31e+00     
     3     6.34e+01   5.85e+01     
     4     4.88e-02   6.09e+01     Switched to DIIS steps.
     5     1.21e-01   1.21e-01     
     6     1.23e-01   7.73e-03     
     7     5.72e-02   5.03e-02     
     8     1.78e-02   3.41e-02     
     9     3.61e-03   1.15e-02     
    10     9.61e-04   2.17e-03     
    11     1.95e-04   4.33e-04     
    12     6.51e-04   9.43e-05     
    13     4.41e-05   3.25e-05     
    14     1.66e-04   7.32e-06     
    15     8.47e-05   1.26e-05     
    16     7.73e-05   8.94e-06     
    17     1.04e-04   3.17e-05     
    18     1.43e-04   2.09e-05     
    19     3.00e-04   1.43e-04     
    20     9.11e-05   2.05e-04     
    21     2.63e-04   6.92e-05     
    22     7.33e-04   2.09e-05     
    23     6.07e-04   1.33e-06     
    24     7.01e-05   5.58e-05     
    25     2.52e-04   5.90e-05     
    26     8.99e-05   2.42e-05     
    27     7.39e-05   1.50e-06     
    28     6.82e-05   3.19e-05     
    29     1.61e-04   3.10e-05     
    30     2.72e-04   2.52e-05     
    31     2.88e-04   4.26e-06     
    32     7.69e-04   4.70e-04     
    33     1.67e-04   4.68e-04     
    34     2.21e-04   3.25e-05     
    35     1.09e-04   4.03e-05     
    36     3.40e-04   7.04e-05     
    37     1.32e-04   1.38e-04     
    38     3.71e-04   7.27e-05     
    39     2.39e-04   3.99e-05     
    40     4.85e-04   2.55e-04     
    41     6.73e-04   2.86e-04     
    42     4.92e-04   6.06e-05     
    43     3.45e-04   6.69e-05     
    44     4.24e-04   1.02e-04     
    45     4.65e-03   1.04e-03     
    46     4.08e-03   4.65e-04     
    47     4.32e-03   5.13e-05     
    48     4.35e-03   3.15e-03     
    49     5.09e-03   3.01e-04     
    50     3.16e-03   2.75e-04     
    51     2.68e-03   2.76e-04     
    52     2.07e-02   1.07e-02     
    53     2.00e-02   4.44e-04     
    54     1.92e-02   1.52e-03     
    55     1.68e-02   2.39e-03     
    56     3.39e-02   1.59e-02     
    57     1.46e-02   8.99e-03     
    58     1.46e-02   5.74e-04     
    59     7.56e-02   3.56e-02     
    60     1.19e-01   2.62e-02     
    61     1.34e-01   1.91e-02     
    62     9.01e-02   3.26e-02     
    63     9.76e-02   4.74e-03     
    64     9.25e-02   2.26e-02     
    65     1.80e-01   6.74e-02     
    66     7.41e-01   5.31e-01     
    67     6.32e-01   9.68e-02     
    68     6.87e-01   4.61e-02     
    69     7.11e-01   1.94e-02     
    70     8.20e-01   1.16e-01     
    71     1.12e+00   2.88e-01     
    72     1.70e+00   6.67e-01     
    73     1.09e+01   9.54e+00     
    74     4.44e+00   7.01e+00     
    75     3.67e+00   4.69e-01     
    76     4.87e+00   1.09e+00     
    77     8.38e+00   3.84e+00     
    78     1.24e+01   3.31e+00     
    79     1.36e+01   2.24e+00     
    80     2.03e+01   7.19e+00     
    81     2.52e+01   4.67e+00     
    82     2.24e+01   3.92e+00     
    83     5.74e+01   3.36e+01     
    84     1.21e+02   6.82e+01     
    85     1.78e+02   5.33e+01     
    86     1.77e+02   3.02e+00     
    87     1.46e+02   3.14e+01     
    88     1.51e+02   4.80e+00     
    89     2.06e+02   5.81e+01     
    90     3.67e+02   1.56e+02     
    91     4.61e+02   1.11e+02     
    92     4.73e+02   2.33e+00     
    93     5.00e+02   2.15e+01     
    94     5.07e+02   2.04e+01     
    95     1.67e+03   1.10e+03     
    96     2.09e+03   5.38e+02     
    97     1.99e+03   1.40e+02     
    98     1.99e+03   1.78e+01     
    99     2.98e+03   1.09e+03     
 ------------------------------------------------------------------------------
                                   Orbital response converged.

 Computing density matrices... Done.
 CCSD calculation:   CPU 8959.05 s  wall 5443.80 s

Current path: /canmo/ccsd/grad/
/g1_bb_aa
/g1_bb_bb
/g1_o1o1
/g1_o1o2
/g1_o1v1
/g1_o2v1
/g1_v1v1
/g1p_bb_aa
/g1p_bb_bb
/g1s_bb_aa
/g1s_bb_bb
/g2_o1o1o1o1
/g2_o1o1o1v1
/g2_o1o1v1v1
/g2_o1v1o1v1
/g2_o1v1v1v1
/g2_v1v1v1v1
/w_bb_aa
/w_bb_bb
 Transferring MO TPDM to AO TPDM
 Transferring g2_o1o1o1o1
 Transferring g2_o1o1o1v1
 Transferring g2_o1o1v1v1
 Transferring g2_o1v1o1v1
 Transferring g2_o1v1v1v1
 Transferring g2_v1v1v1v1
 Adding separable TPDM
 Computing TPDM gradient
 --------------------------------------------------------
 2e gradient
  Atom          X               Y               Z
 --------------------------------------------------------
    1         84.061021      598.317285      279.685924  
    2       -197.999338     -619.308959       61.239491  
    3       -169.942266     -541.374546     -105.859045  
    4        283.880584      562.366221     -235.066370  
 --------------------------------------------------------
 --------------------------------------------------------
 Final gradient
  Atom          X               Y               Z
 --------------------------------------------------------
    1         84.061021      598.317285      279.685924  
    2       -197.999338     -619.308959       61.239491  
    3       -169.942266     -541.374546     -105.859045  
    4        283.880584      562.366221     -235.066370  
 --------------------------------------------------------
 Analytic gradient from two-electron contribution:   CPU 2638.32 s  wall 1080.13 s

 Total ccman2 time:   CPU 11780.79 s  wall 6713.99 s


 --------------------------------------------------------------
             Orbital Energies (a.u.) and Symmetries
 --------------------------------------------------------------
 Warning : Irrep of orbital(   5) could not be determined
 Warning : Irrep of orbital(   6) could not be determined

 Alpha MOs, Restricted
 -- Occupied --                  
*******-1177.19 -180.89 -180.89 -169.70 -169.70 -169.70 -169.70
  1 B1    1 A1    2 B1    2 A1    0 xxx   0 xxx   1 B2    1 A2                 
-169.70 -169.70  -37.95  -37.95  -33.14  -33.14  -33.13  -33.13
  3 A1    3 B1    4 A1    4 B1    5 B1    5 A1    2 B2    2 A2                 
-33.130 -33.130 -24.320 -24.320 -24.319 -24.319 -24.318 -24.318
  6 B1    6 A1    7 B1    7 A1    3 A2    3 B2    8 B1    8 A1                 
-24.313 -24.313 -24.313 -24.313 -15.723 -15.720  -7.263  -7.263
  9 A1    9 B1    4 B2    4 A2   10 A1   10 B1   11 B1   11 A1                 
 -5.498  -5.498  -5.483  -5.483  -5.483  -5.483  -2.420  -2.420
 12 B1   12 A1    5 A2    5 B2   13 B1   13 A1   14 B1   14 A1                 
 -2.415  -2.415  -2.415  -2.415  -2.398  -2.398  -2.398  -2.398
  6 A2   15 B1    6 B2   15 A1   16 B1    7 A2   16 A1    7 B2                 
 -1.503  -0.843  -0.829  -0.801  -0.664  -0.643  -0.642  -0.398
 17 A1   17 B1   18 A1   18 B1   19 A1   20 A1    8 B2   21 A1                 
 -0.394  -0.393  -0.389  -0.306
  9 B2    8 A2   19 B1   20 B1                                                 
 -- Virtual --                   
 -0.186   0.104   0.105   0.143   0.159   0.167   0.198   0.212
 22 A1    9 A2   21 B1   23 A1   10 B2   22 B1   24 A1   25 A1                 
  0.251   0.260   0.300   0.306   0.315   0.315   0.337   0.353
 23 B1   10 A2   26 A1   24 B1   27 A1   11 B2   11 A2   25 B1                 
  0.371   0.462   0.479   0.571   0.571   0.572   0.581   0.585
 26 B1   28 A1   27 B1   12 A2   12 B2   29 A1   13 B2   28 B1                 
  0.599   0.612   0.617   0.623   0.665   0.733   0.857   0.894
 13 A2   30 A1   29 B1   31 A1   30 B1   31 B1   32 A1   14 B2                 
  0.949   1.019   1.096   1.125   1.172   1.431   1.509   1.515
 33 A1   14 A2   32 B1   34 A1   33 B1   34 B1   15 B2   35 A1                 
  1.527   1.537   1.553   1.582   1.935   1.945   1.971   1.988
 15 A2   36 A1   35 B1   36 B1   16 B2   37 A1   17 B2   38 A1                 
  2.460   2.473   2.812   3.184   3.192   3.521   4.109   4.116
 16 A2   37 B1   39 A1   17 A2   38 B1   39 B1   18 B2   40 A1                 
  4.355   4.385   4.458   4.460   4.469   4.469   4.470   4.471
 40 B1   18 A2   19 B2   41 A1   20 B2   42 A1   19 A2   20 A2                 
  4.473   4.483   4.483   4.581   4.637   4.695   4.723   4.990
 41 B1   43 A1   42 B1   43 B1   44 A1   45 A1   44 B1   45 B1                 
  6.498   6.501   6.512   6.513   6.523   6.528  28.753  28.810
 21 B2   46 A1   21 A2   47 A1   46 B1   47 B1   48 A1   48 B1                 
 29.497  29.499  29.507  29.511  29.517  29.522  29.854  29.858
 22 B2   49 A1   22 A2   50 A1   49 B1   50 B1   23 B2   23 A2                 
 29.860  29.860  29.860  29.862  29.862  29.866  29.876  29.895
 51 A1   24 B2   24 A2   52 A1   51 B1   52 B1   53 A1   53 B1                 
 36.428  37.618 130.560 130.561 130.568 130.574 130.575 130.581
 54 A1   54 B1   25 B2   55 A1   25 A2   56 A1   55 B1   56 B1                 
154.165 154.2151912.0791912.131
 57 A1   57 B1   58 A1   58 B1                                                 

 Beta MOs, Restricted
 -- Occupied --                  
*******-1177.19 -180.89 -180.89 -169.70 -169.70 -169.70 -169.70
  1 B1    1 A1    2 B1    2 A1    0 xxx   0 xxx   1 B2    1 A2                 
-169.70 -169.70  -37.95  -37.95  -33.14  -33.14  -33.13  -33.13
  3 A1    3 B1    4 A1    4 B1    5 B1    5 A1    2 B2    2 A2                 
-33.130 -33.130 -24.320 -24.320 -24.319 -24.319 -24.318 -24.318
  6 B1    6 A1    7 B1    7 A1    3 A2    3 B2    8 B1    8 A1                 
-24.313 -24.313 -24.313 -24.313 -15.723 -15.720  -7.263  -7.263
  9 A1    9 B1    4 B2    4 A2   10 A1   10 B1   11 B1   11 A1                 
 -5.498  -5.498  -5.483  -5.483  -5.483  -5.483  -2.420  -2.420
 12 B1   12 A1    5 A2    5 B2   13 B1   13 A1   14 B1   14 A1                 
 -2.415  -2.415  -2.415  -2.415  -2.398  -2.398  -2.398  -2.398
  6 A2   15 B1    6 B2   15 A1   16 B1    7 A2   16 A1    7 B2                 
 -1.503  -0.843  -0.829  -0.801  -0.664  -0.643  -0.642  -0.398
 17 A1   17 B1   18 A1   18 B1   19 A1   20 A1    8 B2   21 A1                 
 -0.394  -0.393  -0.389  -0.306
  9 B2    8 A2   19 B1   20 B1                                                 
 -- Virtual --                   
 -0.186   0.104   0.105   0.143   0.159   0.167   0.198   0.212
 22 A1    9 A2   21 B1   23 A1   10 B2   22 B1   24 A1   25 A1                 
  0.251   0.260   0.300   0.306   0.315   0.315   0.337   0.353
 23 B1   10 A2   26 A1   24 B1   27 A1   11 B2   11 A2   25 B1                 
  0.371   0.462   0.479   0.571   0.571   0.572   0.581   0.585
 26 B1   28 A1   27 B1   12 A2   12 B2   29 A1   13 B2   28 B1                 
  0.599   0.612   0.617   0.623   0.665   0.733   0.857   0.894
 13 A2   30 A1   29 B1   31 A1   30 B1   31 B1   32 A1   14 B2                 
  0.949   1.019   1.096   1.125   1.172   1.431   1.509   1.515
 33 A1   14 A2   32 B1   34 A1   33 B1   34 B1   15 B2   35 A1                 
  1.527   1.537   1.553   1.582   1.935   1.945   1.971   1.988
 15 A2   36 A1   35 B1   36 B1   16 B2   37 A1   17 B2   38 A1                 
  2.460   2.473   2.812   3.184   3.192   3.521   4.109   4.116
 16 A2   37 B1   39 A1   17 A2   38 B1   39 B1   18 B2   40 A1                 
  4.355   4.385   4.458   4.460   4.469   4.469   4.470   4.471
 40 B1   18 A2   19 B2   41 A1   20 B2   42 A1   19 A2   20 A2                 
  4.473   4.483   4.483   4.581   4.637   4.695   4.723   4.990
 41 B1   43 A1   42 B1   43 B1   44 A1   45 A1   44 B1   45 B1                 
  6.498   6.501   6.512   6.513   6.523   6.528  28.753  28.810
 21 B2   46 A1   21 A2   47 A1   46 B1   47 B1   48 A1   48 B1                 
 29.497  29.499  29.507  29.511  29.517  29.522  29.854  29.858
 22 B2   49 A1   22 A2   50 A1   49 B1   50 B1   23 B2   23 A2                 
 29.860  29.860  29.860  29.862  29.862  29.866  29.876  29.895
 51 A1   24 B2   24 A2   52 A1   51 B1   52 B1   53 A1   53 B1                 
 36.428  37.618 130.560 130.561 130.568 130.574 130.575 130.581
 54 A1   54 B1   25 B2   55 A1   25 A2   56 A1   55 B1   56 B1                 
154.165 154.2151912.0791912.131
 57 A1   57 B1   58 A1   58 B1                                                 
 --------------------------------------------------------------

          Ground-State Mulliken Net Atomic Charges

     Atom                 Charge (a.u.)
  ----------------------------------------
      1 I                  -313.092272
      2 N                   -11.024905
      3 N                    10.774507
      4 I                   313.342669
  ----------------------------------------
  Sum of atomic charges =    -0.000000

 -----------------------------------------------------------------
                    Cartesian Multipole Moments
 -----------------------------------------------------------------
    Charge (ESU x 10^10)
                 0.0000
    Dipole Moment (Debye)
         X   -7455.0768      Y    -174.4020      Z      -2.2578
       Tot    7457.1168
    Quadrupole Moments (Debye-Ang)
        XX    -251.2877     XY     140.1645     YY     -69.2120
        XZ   -4832.2772     YZ    5125.2266     ZZ     184.0893
    Octopole Moments (Debye-Ang^2)
       XXX  -61597.9395    XXY   16579.9388    XYY   -3049.2313
       YYY      -9.9536    XXZ    -686.5197    XYZ     656.5564
       YYZ     -11.0027    XZZ  -10240.4566    YZZ    5184.6503
       ZZZ     406.1482
    Hexadecapole Moments (Debye-Ang^3)
      XXXX  -12045.1743   XXXY    3068.8774   XXYY    -505.7015
      XYYY     232.2843   YYYY     -97.1994   XXXZ  -53983.2897
      XXYZ   43466.3946   XYYZ   -2225.4898   YYYZ    7676.3869
      XXZZ     700.8126   XYZZ     683.7092   YYZZ      56.5326
      XZZZ  -14368.8554   YZZZ   11114.8404   ZZZZ     719.0659
 -----------------------------------------------------------------
 DrvMan completing analytic gradient of the correlated energy
 Correlated dipole moment
            1
    18253.0557277
    2 -34.0972064
    3   2.7832227
 Energy read as -13943.266682227
 Full Analytical Gradient: (in a.u., or Hartree/Bohr)
             1             2             3             4
    1  412.01345781 -654.95311542 -736.12316835  979.06282614
    2  238.82808238 -238.59624973 -240.16640558  239.93457293
    3 1167.75108682   45.15074226 -404.90457352 -807.99725556
 Gradient time:  CPU 0.44 s  wall 6.63 s
 Geometry Optimization Parameters
   NAtoms,    NIC,     NZ,  NCons,   NDum,   NFix, NCnnct, MaxDiis
        4      14       4       0       0       0       0       0


** GEOMETRY OPTIMIZATION IN DELOCALIZED INTERNAL COORDINATES **
   Searching for a Minimum

   Optimization Cycle:   6

                       Coordinates (Angstroms)
     ATOM                X               Y               Z
      1  I         2.4722032584    0.0000000000    0.4573471811
      2  N         0.5524985764    0.0000000000   -1.8597548201
      3  N        -0.5524985764    0.0000000000   -1.8597548201
      4  I        -2.4722032584    0.0000000000    0.4573471811
   Point Group: c2v   Number of degrees of freedom:     3


   Energy is -13943.266682227

 Hessian Updated using BFGS Update
**WARNING** Hereditary positive definiteness endangered

 ** Taking Steepest Descent Step **
 Calculated Step too Large.  Step scaled by  0.000112
 Step Taken.  Stepsize is  0.300000

                             Maximum     Tolerance    Cnvgd?
         Gradient           ********      0.000300      NO
         Displacement       0.299035      0.001200      NO
         Energy change     -0.003641      0.000001      NO


 New Cartesian Coordinates Obtained by Inverse Iteration

 Displacement from previous Coordinates is:  1.480529
 ----------------------------------------------------------------
             Standard Nuclear Orientation (Angstroms)
    I     Atom           X                Y                Z
 ----------------------------------------------------------------
    1      I       2.9244441422     0.0000000000     0.2311465250
    2      N       0.5596667269     0.0000000000    -1.6335541639
    3      N      -0.5596667269     0.0000000000    -1.6335541639
    4      I      -2.9244441422     0.0000000000     0.2311465250
 ----------------------------------------------------------------
 Molecular Point Group                 C2v   NOp =  4
 Largest Abelian Subgroup              C2v   NOp =  4
 Nuclear Repulsion Energy =   507.0529178400 hartrees
 There are       60 alpha and       60 beta electrons
 Applying Cartesian multipole field
    Component          Value
    ---------          -----
     (2,0,0)        1.00000E-11
     (0,2,0)        2.00000E-11
     (0,0,2)       -3.00000E-11
 Nucleus-field energy     =     0.0000000279 hartrees
 Requested basis set is 6-311++G(d,p)
 There are 60 shells and 168 basis functions
 A cutoff of  1.0D-14 yielded   1260 shell pairs
 There are     10412 function pairs (     11896 Cartesian)
 Smallest overlap matrix eigenvalue = 1.09E-04
 Guess MOs from SCF MO coefficient file

 -----------------------------------------------------------------------
  General SCF calculation program by
  Eric Jon Sundstrom, Paul Horn, Yuezhi Mao, Dmitri Zuev, Alec White,
  David Stuck, Shaama M.S., Shane Yost, Joonho Lee, David Small,
  Daniel Levine, Susi Lehtola, Hugh Burton, Evgeny Epifanovsky
 -----------------------------------------------------------------------
 Hartree-Fock
 using 4 threads for integral computing
 -------------------------------------------------------
 OpenMP Integral computing Module                
 Release: version 2.0, May 2017, Q-Chem Inc. Pleasanton 
 -------------------------------------------------------
 A restricted SCF calculation will be
 performed using DIIS
 SCF converges when DIIS error is below 1.0e-08
 ---------------------------------------
  Cycle       Energy         DIIS error
 ---------------------------------------
    1  -13942.4316288231      7.03e-04  
    2  -13942.4335759972      1.53e-04  
    3  -13942.4340647997      8.50e-05  
    4  -13942.4343866212      7.00e-05  
    5  -13942.4348005076      6.11e-05  
    6  -13942.4353741028      4.93e-05  
    7  -13942.4360606950      2.94e-05  
    8  -13942.4361529195      1.82e-05  
    9  -13942.4362239118      9.19e-06  
   10  -13942.4362245314      4.73e-06  
   11  -13942.4362248077      1.88e-06  
   12  -13942.4362249127      1.34e-06  
   13  -13942.4362249264      1.36e-07  
   14  -13942.4362249265      3.38e-08  
   15  -13942.4362249265      8.12e-09  Convergence criterion met
 ---------------------------------------
 SCF time:   CPU 18.33s  wall 10.00s 
 SCF   energy in the final basis set =   -13942.4362249265
 Total energy in the final basis set =   -13942.4362249265


 ------------------------------------------------------------------------------

   CCMAN2: suite of methods based on coupled cluster
           and equation of motion theories.

   Components:
   * libvmm-1.3-trunk
     by Evgeny Epifanovsky, Ilya Kaliman.
   * libtensor-2.5-trunk
     by Evgeny Epifanovsky, Michael Wormit, Dmitry Zuev, Sam Manzer, 
        Ilya Kaliman.
   * libcc-2.5-trunk
     by Evgeny Epifanovsky, Arik Landau, Tomasz Kus, Kirill Khistyaev, 
        Dmitry Zuev, Prashant Manohar, Xintian Feng, Anna Krylov, 
        Matthew Goldey, Alec White, Thomas Jagau, Kaushik Nanda, 
        Anastasia Gunina, Alexander Kunitsa, Joonho Lee.

   CCMAN original authors:
   Anna I. Krylov, C. David Sherrill, Steven R. Gwaltney,
   Edward F. C. Byrd (2000)
   Sergey V. Levchenko, Lyudmila V. Slipchenko, Tao Wang,
   Ana-Maria C. Cristian (2003)
   Piotr A. Pieniazek, C. Melania Oana, Evgeny Epifanovsky (2007)
   Prashant Manohar (2009)

 ------------------------------------------------------------------------------


 Allocating and initializing 3808MB of RAM...
 Calculation will run on 4 cores.

 Warning : Irrep of orbital(   5) could not be determined
 Warning : Irrep of orbital(   6) could not be determined
 Warning : Irrep of orbital(   9) could not be determined
 Warning : Irrep of orbital(  10) could not be determined
 Warning : Irrep of orbital(  33) could not be determined
 Warning : Irrep of orbital(  34) could not be determined
 Warning : Irrep of orbital(  37) could not be determined
 Warning : Irrep of orbital(  38) could not be determined
 Warning : Irrep of orbital(  47) could not be determined
 Warning : Irrep of orbital(  48) could not be determined

 Alpha MOs, Restricted
 -- Occupied --                  
*******-1177.19 -180.89 -180.89 -169.70 -169.70 -169.70 -169.70
  1 A1    1 B1    2 A1    2 B1    0 xxx   0 xxx   1 B2    1 A2                 
-169.70 -169.70  -37.95  -37.95  -33.14  -33.14  -33.13  -33.13
  0 xxx   0 xxx   3 B1    3 A1    4 A1    4 B1    2 B2    2 A2                 
-33.131 -33.131 -24.321 -24.321 -24.319 -24.319 -24.319 -24.319
  5 B1    5 A1    6 B1    6 A1    3 A2    3 B2    7 B1    7 A1                 
-24.313 -24.313 -24.313 -24.313 -15.730 -15.727  -7.263  -7.263
  8 A1    8 B1    4 B2    4 A2    9 A1    9 B1   10 B1   10 A1                 
 -5.498  -5.498  -5.484  -5.484  -5.484  -5.484  -2.421  -2.421
  0 xxx   0 xxx   5 A2    5 B2    0 xxx   0 xxx  11 B1   11 A1                 
 -2.415  -2.415  -2.415  -2.415  -2.399  -2.399  -2.399  -2.399
  6 A2    6 B2   12 B1   12 A1   13 A1   13 B1    0 xxx   0 xxx                
 -1.494  -0.847  -0.829  -0.804  -0.664  -0.638  -0.637  -0.395
 14 A1   14 B1   15 A1   15 B1   16 A1   17 A1    7 B2   18 A1                 
 -0.394  -0.394  -0.394  -0.299
  7 A2    8 B2   16 B1   17 B1                                                 
 -- Virtual --                   
 -0.192   0.097   0.098   0.144   0.158   0.173   0.182   0.221
 19 A1    8 A2   18 B1   20 A1    9 B2   19 B1   21 A1   22 A1                 
  0.249   0.259   0.313   0.319   0.324   0.324   0.330   0.333
 20 B1    9 A2   23 A1   24 A1   10 B2   21 B1   10 A2   22 B1                 
  0.367   0.471   0.473   0.570   0.570   0.570   0.571   0.580
 23 B1   24 B1   25 A1   25 B1   11 A2   26 A1   11 B2   12 B2                 
  0.610   0.616   0.632   0.637   0.664   0.772   0.882   0.896
 12 A2   27 A1   28 A1   26 B1   27 B1   28 B1   29 A1   13 B2                 
  0.949   1.017   1.072   1.115   1.161   1.451   1.505   1.514
 30 A1   13 A2   29 B1   31 A1   30 B1   31 B1   32 A1   14 B2                 
  1.522   1.537   1.548   1.580   1.939   1.943   1.956   1.975
 14 A2   33 A1   32 B1   33 B1   15 B2   34 A1   16 B2   35 A1                 
  2.449   2.456   2.806   3.162   3.166   3.500   4.103   4.107
 15 A2   34 B1   36 A1   16 A2   35 B1   36 B1   17 B2   37 A1                 
  4.352   4.379   4.448   4.458   4.468   4.468   4.468   4.468
 37 B1   17 A2   38 A1   18 B2   18 A2   39 A1   19 B2   38 B1                 
  4.474   4.477   4.492   4.581   4.669   4.690   4.742   5.017
 19 A2   40 A1   39 B1   40 B1   41 A1   42 A1   41 B1   42 B1                 
  6.494   6.502   6.508   6.512   6.516   6.531  28.776  28.826
 43 A1   20 B2   20 A2   44 A1   43 B1   44 B1   45 A1   45 B1                 
 29.495  29.500  29.504  29.510  29.511  29.523  29.853  29.858
 46 A1   21 B2   21 A2   46 B1   47 A1   47 B1   22 B2   22 A2                 
 29.859  29.859  29.859  29.861  29.861  29.871  29.877  29.899
 48 B1   48 A1   23 B2   23 A2   49 A1   49 B1   50 A1   50 B1                 
 36.426  37.525 130.558 130.562 130.565 130.569 130.573 130.583
 51 A1   51 B1   52 A1   24 B2   24 A2   52 B1   53 A1   53 B1                 
154.185 154.2291912.0991912.145
 54 A1   54 B1   55 A1   55 B1                                                 
 Warning : Irrep of orbital(   5) could not be determined
 Warning : Irrep of orbital(   6) could not be determined
 Warning : Irrep of orbital(   9) could not be determined
 Warning : Irrep of orbital(  10) could not be determined
 Warning : Irrep of orbital(  33) could not be determined
 Warning : Irrep of orbital(  34) could not be determined
 Warning : Irrep of orbital(  37) could not be determined
 Warning : Irrep of orbital(  38) could not be determined
 Warning : Irrep of orbital(  47) could not be determined
 Warning : Irrep of orbital(  48) could not be determined

 Beta MOs, Restricted
 -- Occupied --                  
*******-1177.19 -180.89 -180.89 -169.70 -169.70 -169.70 -169.70
  1 A1    1 B1    2 A1    2 B1    0 xxx   0 xxx   1 B2    1 A2                 
-169.70 -169.70  -37.95  -37.95  -33.14  -33.14  -33.13  -33.13
  0 xxx   0 xxx   3 B1    3 A1    4 A1    4 B1    2 B2    2 A2                 
-33.131 -33.131 -24.321 -24.321 -24.319 -24.319 -24.319 -24.319
  5 B1    5 A1    6 B1    6 A1    3 A2    3 B2    7 B1    7 A1                 
-24.313 -24.313 -24.313 -24.313 -15.730 -15.727  -7.263  -7.263
  8 A1    8 B1    4 B2    4 A2    9 A1    9 B1   10 B1   10 A1                 
 -5.498  -5.498  -5.484  -5.484  -5.484  -5.484  -2.421  -2.421
  0 xxx   0 xxx   5 A2    5 B2    0 xxx   0 xxx  11 B1   11 A1                 
 -2.415  -2.415  -2.415  -2.415  -2.399  -2.399  -2.399  -2.399
  6 A2    6 B2   12 B1   12 A1   13 A1   13 B1    0 xxx   0 xxx                
 -1.494  -0.847  -0.829  -0.804  -0.664  -0.638  -0.637  -0.395
 14 A1   14 B1   15 A1   15 B1   16 A1   17 A1    7 B2   18 A1                 
 -0.394  -0.394  -0.394  -0.299
  7 A2    8 B2   16 B1   17 B1                                                 
 -- Virtual --                   
 -0.192   0.097   0.098   0.144   0.158   0.173   0.182   0.221
 19 A1    8 A2   18 B1   20 A1    9 B2   19 B1   21 A1   22 A1                 
  0.249   0.259   0.313   0.319   0.324   0.324   0.330   0.333
 20 B1    9 A2   23 A1   24 A1   10 B2   21 B1   10 A2   22 B1                 
  0.367   0.471   0.473   0.570   0.570   0.570   0.571   0.580
 23 B1   24 B1   25 A1   25 B1   11 A2   26 A1   11 B2   12 B2                 
  0.610   0.616   0.632   0.637   0.664   0.772   0.882   0.896
 12 A2   27 A1   28 A1   26 B1   27 B1   28 B1   29 A1   13 B2                 
  0.949   1.017   1.072   1.115   1.161   1.451   1.505   1.514
 30 A1   13 A2   29 B1   31 A1   30 B1   31 B1   32 A1   14 B2                 
  1.522   1.537   1.548   1.580   1.939   1.943   1.956   1.975
 14 A2   33 A1   32 B1   33 B1   15 B2   34 A1   16 B2   35 A1                 
  2.449   2.456   2.806   3.162   3.166   3.500   4.103   4.107
 15 A2   34 B1   36 A1   16 A2   35 B1   36 B1   17 B2   37 A1                 
  4.352   4.379   4.448   4.458   4.468   4.468   4.468   4.468
 37 B1   17 A2   38 A1   18 B2   18 A2   39 A1   19 B2   38 B1                 
  4.474   4.477   4.492   4.581   4.669   4.690   4.742   5.017
 19 A2   40 A1   39 B1   40 B1   41 A1   42 A1   41 B1   42 B1                 
  6.494   6.502   6.508   6.512   6.516   6.531  28.776  28.826
 43 A1   20 B2   20 A2   44 A1   43 B1   44 B1   45 A1   45 B1                 
 29.495  29.500  29.504  29.510  29.511  29.523  29.853  29.858
 46 A1   21 B2   21 A2   46 B1   47 A1   47 B1   22 B2   22 A2                 
 29.859  29.859  29.859  29.861  29.861  29.871  29.877  29.899
 48 B1   48 A1   23 B2   23 A2   49 A1   49 B1   50 A1   50 B1                 
 36.426  37.525 130.558 130.562 130.565 130.569 130.573 130.583
 51 A1   51 B1   52 A1   24 B2   24 A2   52 B1   53 A1   53 B1                 
154.185 154.2291912.0991912.145
 54 A1   54 B1   55 A1   55 B1                                                 

 Occupation and symmetry of molecular orbitals

 Point group: C1 (1 irreducible representation).

                           A     All 
 -------------------------------------
 All molecular orbitals:
  - Alpha                  168   168 
  - Beta                   168   168 
 -------------------------------------
 Alpha orbitals:
  - Frozen occupied        38    38  
  - Active occupied        22    22  
  - Active virtual         108   108 
  - Frozen virtual         0     0   
 -------------------------------------
 Beta orbitals:
  - Frozen occupied        38    38  
  - Active occupied        22    22  
  - Active virtual         108   108 
  - Frozen virtual         0     0   
 -------------------------------------

 Import integrals:   CPU 0.00 s  wall 0.00 s

 Import integrals:   CPU 171.88 s  wall 186.70 s

 MP2 amplitudes:   CPU 0.33 s  wall 0.69 s

Running a double precision version
           CCSD T amplitudes will be solved using DIIS.

           Start     Size      MaxIter   EConv     TConv     
           3         7         100       1.00e-07  1.00e-05  
 ------------------------------------------------------------------------------
           Energy (a.u.)   Ediff      Tdiff       Comment
 ------------------------------------------------------------------------------
         -1.3943290e+04                           
     1   -1.3943199e+04   9.05e-02   1.06e+00     Step took 02.25.
     2   -1.3943291e+04   9.17e-02   1.12e-01     
     3   -1.3943234e+04   5.73e-02   1.65e-01     
     4   -1.3943267e+04   3.32e-02   4.48e-01     Switched to DIIS steps.
     5   -1.3943267e+04   2.59e-04   7.65e-02     
     6   -1.3943266e+04   9.20e-04   1.61e-02     
     7   -1.3943267e+04   2.02e-04   5.82e-03     
     8   -1.3943267e+04   2.51e-04   1.20e-03     
     9   -1.3943267e+04   1.59e-05   2.71e-03     
    10   -1.3943267e+04   1.69e-06   1.74e-03     
    11   -1.3943267e+04   3.75e-05   6.95e-04     
    12   -1.3943267e+04   5.48e-05   1.98e-03     
    13   -1.3943267e+04   2.32e-05   1.15e-03     
    14   -1.3943267e+04   1.06e-05   3.14e-04     
    15   -1.3943267e+04   3.62e-06   1.51e-04     
    16   -1.3943267e+04   8.24e-06   9.86e-05     
    17   -1.3943267e+04   3.52e-06   8.59e-05     
    18   -1.3943267e+04   4.49e-07   6.45e-05     
    19   -1.3943267e+04   1.10e-06   3.31e-06     
    20   -1.3943267e+04   1.55e-07   1.65e-05     
    21   -1.3943267e+04   1.16e-07   1.00e-05     
    22   -1.3943267e+04   1.40e-07   3.30e-06     
    23   -1.3943267e+04   5.40e-08   8.42e-07     
 ------------------------------------------------------------------------------
         -1.3943267e+04                           CCSD T converged.

End of double precision
 SCF energy                 = -13942.43622493
 MP2 energy                 = -13943.28992710
 CCSD correlation energy     =     -0.83060299
 CCSD total energy           = -13943.26682791

 CCSD  T1^2 = 0.0356  T2^2 = 0.7198  Leading amplitudes:

 Amplitude    Orbitals with energies
  0.0926       56 (A) A                  ->    61 (A) A                   
              -0.3946                         -0.1924                     
  0.0926       56 (A) B                  ->    61 (A) B                   
              -0.3946                         -0.1924                     
  0.0405       60 (A) A                  ->    63 (A) A                   
              -0.2986                          0.0978                     
  0.0405       60 (A) B                  ->    63 (A) B                   
              -0.2986                          0.0978                     

 Amplitude    Orbitals with energies
 -0.6695       60 (A) A      60 (A) B    ->    61 (A) A      61 (A) B     
              -0.2986       -0.2986           -0.1924       -0.1924       
  0.6695       60 (A) A      60 (A) B    ->    61 (A) B      61 (A) A     
              -0.2986       -0.2986           -0.1924       -0.1924       
  0.6695       60 (A) B      60 (A) A    ->    61 (A) A      61 (A) B     
              -0.2986       -0.2986           -0.1924       -0.1924       
 -0.6695       60 (A) B      60 (A) A    ->    61 (A) B      61 (A) A     
              -0.2986       -0.2986           -0.1924       -0.1924       

 Computing CCSD intemediates for later calculations in double precision
 Finished.

Running a double precision version
           CCSD Lambda amplitudes will be solved using DIIS.
           Start     Size      MaxIter   EConv     LConv     
           3         7         100       1.00e-07  1.00e-05  
 ------------------------------------------------------------------------------
            Enorm      Ldiff       Comment
 ------------------------------------------------------------------------------
     1     7.83e-01   5.61e-01     
     2     6.13e-01   3.82e-01     
     3     5.80e-01   3.79e-01     
     4     1.63e-02   1.56e-01     Switched to DIIS steps.
     5     8.44e-03   1.43e-03     
     6     1.38e-03   2.59e-04     
     7     5.40e-04   4.02e-05     
     8     3.82e-04   6.12e-05     
     9     3.21e-04   2.05e-05     
    10     3.41e-04   3.33e-05     
    11     2.87e-04   4.80e-05     
    12     2.22e-04   9.25e-05     
    13     1.63e-04   1.69e-04     
    14     8.11e-05   1.54e-04     
    15     5.52e-05   4.39e-05     
    16     2.77e-05   5.86e-05     
    17     1.92e-05   1.28e-05     
    18     1.53e-05   1.03e-05     
    19     1.41e-05   1.07e-06     
    20     6.16e-06   2.24e-06     
    21     3.00e-06   2.02e-06     
    22     1.68e-06   1.82e-06     
    23     9.17e-07   9.74e-07     
    24     5.63e-07   6.75e-07     
    25     1.85e-07   7.48e-07     
    26     1.31e-07   6.09e-08     
    27     1.28e-07   9.71e-08     
    28     4.47e-08   5.62e-08     
 ------------------------------------------------------------------------------
                                   CCSD Lambda converged.

 Computing density matrices in double precision...
           Orbital response amplitudes will be solved using DIIS.
           Start     Size      MaxIter   EConv     LConv     
           3         7         100       1.00e-06  1.00e-06  
 ------------------------------------------------------------------------------
            Enorm      Ldiff       Comment
 ------------------------------------------------------------------------------
     1     1.04e-01   1.31e-02     
     2     4.19e-01   4.01e-01     
     3     8.60e+00   8.60e+00     
     4     1.07e-01   8.97e+00     Switched to DIIS steps.
     5     1.53e-01   4.97e-02     
     6     1.34e-01   1.99e-02     
     7     5.90e-02   7.22e-02     
     8     5.81e-02   4.05e-04     
     9     2.28e-02   1.08e-02     
    10     1.01e-02   6.49e-03     
    11     9.96e-03   9.77e-03     
    12     3.18e-04   2.47e-03     
    13     2.25e-03   1.92e-05     
    14     2.13e-03   9.82e-05     
    15     3.77e-05   3.40e-05     
    16     1.33e-04   8.51e-06     
    17     2.34e-05   3.65e-06     
    18     1.01e-05   5.46e-06     
    19     3.01e-05   4.66e-07     
    20     1.05e-04   2.60e-05     
    21     2.03e-05   1.97e-05     
    22     3.08e-05   1.06e-06     
    23     3.88e-05   8.33e-06     
    24     7.65e-05   1.87e-05     
    25     1.40e-04   1.86e-05     
    26     1.35e-04   2.33e-06     
    27     1.14e-04   1.68e-05     
    28     4.90e-05   2.38e-05     
    29     2.64e-04   1.17e-04     
    30     2.34e-04   5.36e-05     
    31     1.08e-04   1.16e-04     
    32     2.54e-04   7.57e-05     
    33     1.97e-04   2.85e-05     
    34     2.11e-04   2.57e-05     
    35     1.59e-04   4.63e-05     
    36     9.17e-04   1.54e-04     
    37     8.49e-04   7.05e-06     
    38     6.40e-04   1.00e-04     
    39     1.36e-03   1.75e-04     
    40     1.70e-03   2.61e-04     
    41     2.38e-03   8.60e-04     
    42     2.31e-03   2.97e-04     
    43     4.36e-03   3.09e-04     
    44     1.21e-02   3.36e-04     
    45     1.24e-02   4.32e-04     
    46     1.71e-02   9.49e-04     
    47     1.37e-02   1.49e-03     
    48     2.12e-02   1.10e-02     
    49     2.04e-02   1.68e-03     
    50     4.85e-02   7.97e-03     
    51     2.44e-01   1.86e-01     
    52     2.45e-01   1.67e-03     
    53     1.25e-01   1.26e-01     
    54     9.78e-02   1.70e-02     
    55     2.00e-01   9.94e-02     
    56     2.10e-01   3.23e-02     
    57     8.09e-01   5.97e-01     
    58     1.40e+00   5.75e-01     
    59     1.19e+00   1.96e-01     
    60     8.20e-01   3.73e-01     
    61     1.26e+00   4.54e-01     
    62     2.34e+00   1.06e+00     
    63     2.78e+00   4.96e-01     
    64     6.25e+00   3.55e+00     
    65     8.37e+00   2.16e+00     
    66     9.23e+00   5.36e-01     
    67     6.73e+00   2.26e+00     
    68     1.88e+01   1.23e+01     
    69     4.26e+01   2.23e+01     
    70     3.98e+01   1.29e-01     
    71     1.20e+02   8.06e+01     
    72     1.23e+02   4.84e-01     
    73     1.02e+02   1.87e+01     
    74     4.55e+01   5.82e+01     
    75     1.71e+02   1.33e+02     
    76     6.89e+02   5.21e+02     
    77     6.24e+02   7.95e+01     
    78     3.91e+02   2.34e+02     
    79     1.04e+02   2.78e+02     
    80     8.66e+01   2.29e+01     
    81     3.09e+01   5.31e+01     
    82     6.31e+02   6.15e+02     
    83     5.32e+02   1.21e+02     
    84     4.43e+02   6.77e+01     
    85     1.85e+02   2.74e+02     
    86     2.18e+02   3.33e+01     
    87     2.25e+02   1.01e+01     
    88     1.94e+02   3.61e+01     
    89     2.02e+03   1.79e+03     
    90     1.20e+03   7.52e+02     
    91     6.34e+02   5.82e+02     
    92     4.13e+02   2.33e+02     
    93     1.44e+03   1.03e+03     
    94     1.51e+03   7.18e+01     
    95     1.68e+03   1.62e+02     
    96     4.72e+03   3.17e+03     
    97     2.86e+03   2.04e+03     
    98     2.45e+03   3.95e+02     
    99     2.16e+03   1.97e+02     
 ------------------------------------------------------------------------------
                                   Orbital response converged.

 Computing density matrices... Done.
 CCSD calculation:   CPU 9429.88 s  wall 5509.97 s

Current path: /canmo/ccsd/grad/
/g1_bb_aa
/g1_bb_bb
/g1_o1o1
/g1_o1o2
/g1_o1v1
/g1_o2v1
/g1_v1v1
/g1p_bb_aa
/g1p_bb_bb
/g1s_bb_aa
/g1s_bb_bb
/g2_o1o1o1o1
/g2_o1o1o1v1
/g2_o1o1v1v1
/g2_o1v1o1v1
/g2_o1v1v1v1
/g2_v1v1v1v1
/w_bb_aa
/w_bb_bb
 Transferring MO TPDM to AO TPDM
 Transferring g2_o1o1o1o1
 Transferring g2_o1o1o1v1
 Transferring g2_o1o1v1v1
 Transferring g2_o1v1o1v1
 Transferring g2_o1v1v1v1
 Transferring g2_v1v1v1v1
 Adding separable TPDM
 Computing TPDM gradient
 --------------------------------------------------------
 2e gradient
  Atom          X               Y               Z
 --------------------------------------------------------
    1       -244.849301     -176.720550      378.481878  
    2         34.976064      165.188552     -118.210151  
    3         27.603774      250.965307     -132.967699  
    4        182.269463     -239.433309     -127.304028  
 --------------------------------------------------------
 --------------------------------------------------------
 Final gradient
  Atom          X               Y               Z
 --------------------------------------------------------
    1       -244.849301     -176.720550      378.481878  
    2         34.976064      165.188552     -118.210151  
    3         27.603774      250.965307     -132.967699  
    4        182.269463     -239.433309     -127.304028  
 --------------------------------------------------------
 Analytic gradient from two-electron contribution:   CPU 2569.43 s  wall 1031.72 s

 Total ccman2 time:   CPU 12178.06 s  wall 6741.65 s


 --------------------------------------------------------------
             Orbital Energies (a.u.) and Symmetries
 --------------------------------------------------------------
 Warning : Irrep of orbital(   5) could not be determined
 Warning : Irrep of orbital(   6) could not be determined
 Warning : Irrep of orbital(   9) could not be determined
 Warning : Irrep of orbital(  10) could not be determined
 Warning : Irrep of orbital(  33) could not be determined
 Warning : Irrep of orbital(  34) could not be determined
 Warning : Irrep of orbital(  37) could not be determined
 Warning : Irrep of orbital(  38) could not be determined
 Warning : Irrep of orbital(  47) could not be determined
 Warning : Irrep of orbital(  48) could not be determined

 Alpha MOs, Restricted
 -- Occupied --                  
*******-1177.19 -180.89 -180.89 -169.70 -169.70 -169.70 -169.70
  1 A1    1 B1    2 A1    2 B1    0 xxx   0 xxx   1 B2    1 A2                 
-169.70 -169.70  -37.95  -37.95  -33.14  -33.14  -33.13  -33.13
  0 xxx   0 xxx   3 B1    3 A1    4 A1    4 B1    2 B2    2 A2                 
-33.131 -33.131 -24.321 -24.321 -24.319 -24.319 -24.319 -24.319
  5 B1    5 A1    6 B1    6 A1    3 A2    3 B2    7 B1    7 A1                 
-24.313 -24.313 -24.313 -24.313 -15.730 -15.727  -7.263  -7.263
  8 A1    8 B1    4 B2    4 A2    9 A1    9 B1   10 B1   10 A1                 
 -5.498  -5.498  -5.484  -5.484  -5.484  -5.484  -2.421  -2.421
  0 xxx   0 xxx   5 A2    5 B2    0 xxx   0 xxx  11 B1   11 A1                 
 -2.415  -2.415  -2.415  -2.415  -2.399  -2.399  -2.399  -2.399
  6 A2    6 B2   12 B1   12 A1   13 A1   13 B1    0 xxx   0 xxx                
 -1.494  -0.847  -0.829  -0.804  -0.664  -0.638  -0.637  -0.395
 14 A1   14 B1   15 A1   15 B1   16 A1   17 A1    7 B2   18 A1                 
 -0.394  -0.394  -0.394  -0.299
  7 A2    8 B2   16 B1   17 B1                                                 
 -- Virtual --                   
 -0.192   0.097   0.098   0.144   0.158   0.173   0.182   0.221
 19 A1    8 A2   18 B1   20 A1    9 B2   19 B1   21 A1   22 A1                 
  0.249   0.259   0.313   0.319   0.324   0.324   0.330   0.333
 20 B1    9 A2   23 A1   24 A1   10 B2   21 B1   10 A2   22 B1                 
  0.367   0.471   0.473   0.570   0.570   0.570   0.571   0.580
 23 B1   24 B1   25 A1   25 B1   11 A2   26 A1   11 B2   12 B2                 
  0.610   0.616   0.632   0.637   0.664   0.772   0.882   0.896
 12 A2   27 A1   28 A1   26 B1   27 B1   28 B1   29 A1   13 B2                 
  0.949   1.017   1.072   1.115   1.161   1.451   1.505   1.514
 30 A1   13 A2   29 B1   31 A1   30 B1   31 B1   32 A1   14 B2                 
  1.522   1.537   1.548   1.580   1.939   1.943   1.956   1.975
 14 A2   33 A1   32 B1   33 B1   15 B2   34 A1   16 B2   35 A1                 
  2.449   2.456   2.806   3.162   3.166   3.500   4.103   4.107
 15 A2   34 B1   36 A1   16 A2   35 B1   36 B1   17 B2   37 A1                 
  4.352   4.379   4.448   4.458   4.468   4.468   4.468   4.468
 37 B1   17 A2   38 A1   18 B2   18 A2   39 A1   19 B2   38 B1                 
  4.474   4.477   4.492   4.581   4.669   4.690   4.742   5.017
 19 A2   40 A1   39 B1   40 B1   41 A1   42 A1   41 B1   42 B1                 
  6.494   6.502   6.508   6.512   6.516   6.531  28.776  28.826
 43 A1   20 B2   20 A2   44 A1   43 B1   44 B1   45 A1   45 B1                 
 29.495  29.500  29.504  29.510  29.511  29.523  29.853  29.858
 46 A1   21 B2   21 A2   46 B1   47 A1   47 B1   22 B2   22 A2                 
 29.859  29.859  29.859  29.861  29.861  29.871  29.877  29.899
 48 B1   48 A1   23 B2   23 A2   49 A1   49 B1   50 A1   50 B1                 
 36.426  37.525 130.558 130.562 130.565 130.569 130.573 130.583
 51 A1   51 B1   52 A1   24 B2   24 A2   52 B1   53 A1   53 B1                 
154.185 154.2291912.0991912.145
 54 A1   54 B1   55 A1   55 B1                                                 

 Beta MOs, Restricted
 -- Occupied --                  
*******-1177.19 -180.89 -180.89 -169.70 -169.70 -169.70 -169.70
  1 A1    1 B1    2 A1    2 B1    0 xxx   0 xxx   1 B2    1 A2                 
-169.70 -169.70  -37.95  -37.95  -33.14  -33.14  -33.13  -33.13
  0 xxx   0 xxx   3 B1    3 A1    4 A1    4 B1    2 B2    2 A2                 
-33.131 -33.131 -24.321 -24.321 -24.319 -24.319 -24.319 -24.319
  5 B1    5 A1    6 B1    6 A1    3 A2    3 B2    7 B1    7 A1                 
-24.313 -24.313 -24.313 -24.313 -15.730 -15.727  -7.263  -7.263
  8 A1    8 B1    4 B2    4 A2    9 A1    9 B1   10 B1   10 A1                 
 -5.498  -5.498  -5.484  -5.484  -5.484  -5.484  -2.421  -2.421
  0 xxx   0 xxx   5 A2    5 B2    0 xxx   0 xxx  11 B1   11 A1                 
 -2.415  -2.415  -2.415  -2.415  -2.399  -2.399  -2.399  -2.399
  6 A2    6 B2   12 B1   12 A1   13 A1   13 B1    0 xxx   0 xxx                
 -1.494  -0.847  -0.829  -0.804  -0.664  -0.638  -0.637  -0.395
 14 A1   14 B1   15 A1   15 B1   16 A1   17 A1    7 B2   18 A1                 
 -0.394  -0.394  -0.394  -0.299
  7 A2    8 B2   16 B1   17 B1                                                 
 -- Virtual --                   
 -0.192   0.097   0.098   0.144   0.158   0.173   0.182   0.221
 19 A1    8 A2   18 B1   20 A1    9 B2   19 B1   21 A1   22 A1                 
  0.249   0.259   0.313   0.319   0.324   0.324   0.330   0.333
 20 B1    9 A2   23 A1   24 A1   10 B2   21 B1   10 A2   22 B1                 
  0.367   0.471   0.473   0.570   0.570   0.570   0.571   0.580
 23 B1   24 B1   25 A1   25 B1   11 A2   26 A1   11 B2   12 B2                 
  0.610   0.616   0.632   0.637   0.664   0.772   0.882   0.896
 12 A2   27 A1   28 A1   26 B1   27 B1   28 B1   29 A1   13 B2                 
  0.949   1.017   1.072   1.115   1.161   1.451   1.505   1.514
 30 A1   13 A2   29 B1   31 A1   30 B1   31 B1   32 A1   14 B2                 
  1.522   1.537   1.548   1.580   1.939   1.943   1.956   1.975
 14 A2   33 A1   32 B1   33 B1   15 B2   34 A1   16 B2   35 A1                 
  2.449   2.456   2.806   3.162   3.166   3.500   4.103   4.107
 15 A2   34 B1   36 A1   16 A2   35 B1   36 B1   17 B2   37 A1                 
  4.352   4.379   4.448   4.458   4.468   4.468   4.468   4.468
 37 B1   17 A2   38 A1   18 B2   18 A2   39 A1   19 B2   38 B1                 
  4.474   4.477   4.492   4.581   4.669   4.690   4.742   5.017
 19 A2   40 A1   39 B1   40 B1   41 A1   42 A1   41 B1   42 B1                 
  6.494   6.502   6.508   6.512   6.516   6.531  28.776  28.826
 43 A1   20 B2   20 A2   44 A1   43 B1   44 B1   45 A1   45 B1                 
 29.495  29.500  29.504  29.510  29.511  29.523  29.853  29.858
 46 A1   21 B2   21 A2   46 B1   47 A1   47 B1   22 B2   22 A2                 
 29.859  29.859  29.859  29.861  29.861  29.871  29.877  29.899
 48 B1   48 A1   23 B2   23 A2   49 A1   49 B1   50 A1   50 B1                 
 36.426  37.525 130.558 130.562 130.565 130.569 130.573 130.583
 51 A1   51 B1   52 A1   24 B2   24 A2   52 B1   53 A1   53 B1                 
154.185 154.2291912.0991912.145
 54 A1   54 B1   55 A1   55 B1                                                 
 --------------------------------------------------------------

          Ground-State Mulliken Net Atomic Charges

     Atom                 Charge (a.u.)
  ----------------------------------------
      1 I                  -152.581437
      2 N                   -11.287073
      3 N                    10.991369
      4 I                   152.877141
  ----------------------------------------
  Sum of atomic charges =     0.000000

 -----------------------------------------------------------------
                    Cartesian Multipole Moments
 -----------------------------------------------------------------
    Charge (ESU x 10^10)
                 0.0000
    Dipole Moment (Debye)
         X   -4262.7371      Y      70.8646      Z     -31.1042
       Tot    4263.4396
    Quadrupole Moments (Debye-Ang)
        XX   -1415.2780     XY     249.7842     YY     -74.8510
        XZ   -1256.8042     YZ   -1456.3856     ZZ    1564.3397
    Octopole Moments (Debye-Ang^2)
       XXX  -67995.6985    XXY  -10787.6855    XYY   -1778.6795
       YYY      -6.5451    XXZ    1951.7030    XYZ     715.5795
       YYZ       2.4337    XZZ    2987.3886    YZZ    -784.8728
       ZZZ    1389.9179
    Hexadecapole Moments (Debye-Ang^3)
      XXXX  -91250.7490   XXXY    7587.9971   XXYY   -1336.0438
      XYYY     415.7889   YYYY    -117.1318   XXXZ  -19306.5802
      XXYZ  -16486.9394   XYYZ    -528.9555   YYYZ   -2166.4131
      XXZZ   15337.8551   XYZZ     488.2231   YYZZ     754.2992
      XZZZ    2395.9370   YZZZ   -2401.2726   ZZZZ    5069.0109
 -----------------------------------------------------------------
 DrvMan completing analytic gradient of the correlated energy
 Correlated dipole moment
            1
    18455.8409398
    2  12.1473244
    3   3.1116321
 Energy read as -13943.266827913
 Full Analytical Gradient: (in a.u., or Hartree/Bohr)
             1             2             3             4
    1  390.11328242 -513.87724311 -700.44778881  824.21174967
    2 -262.99537732  299.74683069  -99.30745561   62.55600225
    3  836.44152757   84.64305591 -399.36189652 -521.72268696
 Gradient time:  CPU 0.38 s  wall 5.46 s
 Geometry Optimization Parameters
   NAtoms,    NIC,     NZ,  NCons,   NDum,   NFix, NCnnct, MaxDiis
        4      14       4       0       0       0       0       0


** GEOMETRY OPTIMIZATION IN DELOCALIZED INTERNAL COORDINATES **
   Searching for a Minimum

   Optimization Cycle:   7

                       Coordinates (Angstroms)
     ATOM                X               Y               Z
      1  I         2.9244441422    0.0000000000    0.2311465250
      2  N         0.5596667269    0.0000000000   -1.6335541639
      3  N        -0.5596667269    0.0000000000   -1.6335541639
      4  I        -2.9244441422    0.0000000000    0.2311465250
   Point Group: c2v   Number of degrees of freedom:     3


   Energy is -13943.266827913

 Hessian Updated using BFGS Update

 ** Taking Steepest Descent Step **
 Calculated Step too Large.  Step scaled by  0.000144
 Step Taken.  Stepsize is  0.300000

                             Maximum     Tolerance    Cnvgd?
         Gradient           ********      0.000300      NO
         Displacement       0.298628      0.001200      NO
         Energy change     -0.000146      0.000001      NO


 New Cartesian Coordinates Obtained by Inverse Iteration

 Displacement from previous Coordinates is:  1.375324
 ----------------------------------------------------------------
             Standard Nuclear Orientation (Angstroms)
    I     Atom           X                Y                Z
 ----------------------------------------------------------------
    1      I       3.2729087786     0.0000000000    -0.0366121629
    2      N       0.5643844213     0.0000000000    -1.3657954761
    3      N      -0.5643844213     0.0000000000    -1.3657954761
    4      I      -3.2729087786     0.0000000000    -0.0366121629
 ----------------------------------------------------------------
 Molecular Point Group                 C2v   NOp =  4
 Largest Abelian Subgroup              C2v   NOp =  4
 Nuclear Repulsion Energy =   476.8871037850 hartrees
 There are       60 alpha and       60 beta electrons
 Applying Cartesian multipole field
    Component          Value
    ---------          -----
     (2,0,0)        1.00000E-11
     (0,2,0)        2.00000E-11
     (0,0,2)       -3.00000E-11
 Nucleus-field energy     =     0.0000000379 hartrees
 Requested basis set is 6-311++G(d,p)
 There are 60 shells and 168 basis functions
 A cutoff of  1.0D-14 yielded   1207 shell pairs
 There are     10029 function pairs (     11431 Cartesian)
 Smallest overlap matrix eigenvalue = 6.61E-05
 Guess MOs from SCF MO coefficient file

 -----------------------------------------------------------------------
  General SCF calculation program by
  Eric Jon Sundstrom, Paul Horn, Yuezhi Mao, Dmitri Zuev, Alec White,
  David Stuck, Shaama M.S., Shane Yost, Joonho Lee, David Small,
  Daniel Levine, Susi Lehtola, Hugh Burton, Evgeny Epifanovsky
 -----------------------------------------------------------------------
 Hartree-Fock
 using 4 threads for integral computing
 -------------------------------------------------------
 OpenMP Integral computing Module                
 Release: version 2.0, May 2017, Q-Chem Inc. Pleasanton 
 -------------------------------------------------------
 A restricted SCF calculation will be
 performed using DIIS
 SCF converges when DIIS error is below 1.0e-08
 ---------------------------------------
  Cycle       Energy         DIIS error
 ---------------------------------------
    1  -13942.4239354536      7.26e-04  
    2  -13942.4257571885      1.34e-04  
    3  -13942.4261340254      6.91e-05  
    4  -13942.4263320560      5.10e-05  
    5  -13942.4265342816      4.27e-05  
    6  -13942.4267812363      3.52e-05  
    7  -13942.4271149797      2.28e-05  
    8  -13942.4272284356      2.35e-05  
    9  -13942.4272417062      1.09e-05  
   10  -13942.4272494422      3.84e-06  
   11  -13942.4272522624      1.37e-06  
   12  -13942.4272522798      1.84e-07  
   13  -13942.4272522808      6.82e-08  
   14  -13942.4272522806      3.41e-08  
   15  -13942.4272522808      7.28e-09  Convergence criterion met
 ---------------------------------------
 SCF time:   CPU 17.17s  wall 12.00s 
 SCF   energy in the final basis set =   -13942.4272522808
 Total energy in the final basis set =   -13942.4272522808


 ------------------------------------------------------------------------------

   CCMAN2: suite of methods based on coupled cluster
           and equation of motion theories.

   Components:
   * libvmm-1.3-trunk
     by Evgeny Epifanovsky, Ilya Kaliman.
   * libtensor-2.5-trunk
     by Evgeny Epifanovsky, Michael Wormit, Dmitry Zuev, Sam Manzer, 
        Ilya Kaliman.
   * libcc-2.5-trunk
     by Evgeny Epifanovsky, Arik Landau, Tomasz Kus, Kirill Khistyaev, 
        Dmitry Zuev, Prashant Manohar, Xintian Feng, Anna Krylov, 
        Matthew Goldey, Alec White, Thomas Jagau, Kaushik Nanda, 
        Anastasia Gunina, Alexander Kunitsa, Joonho Lee.

   CCMAN original authors:
   Anna I. Krylov, C. David Sherrill, Steven R. Gwaltney,
   Edward F. C. Byrd (2000)
   Sergey V. Levchenko, Lyudmila V. Slipchenko, Tao Wang,
   Ana-Maria C. Cristian (2003)
   Piotr A. Pieniazek, C. Melania Oana, Evgeny Epifanovsky (2007)
   Prashant Manohar (2009)

 ------------------------------------------------------------------------------


 Allocating and initializing 3808MB of RAM...
 Calculation will run on 4 cores.

 Warning : Irrep of orbital(   5) could not be determined
 Warning : Irrep of orbital(   6) could not be determined
 Warning : Irrep of orbital(   9) could not be determined
 Warning : Irrep of orbital(  10) could not be determined
 Warning : Irrep of orbital(  33) could not be determined
 Warning : Irrep of orbital(  34) could not be determined
 Warning : Irrep of orbital(  37) could not be determined
 Warning : Irrep of orbital(  38) could not be determined

 Alpha MOs, Restricted
 -- Occupied --                  
*******-1177.19 -180.89 -180.89 -169.70 -169.70 -169.70 -169.70
  1 A1    1 B1    2 B1    2 A1    0 xxx   0 xxx   1 B2    1 A2                 
-169.70 -169.70  -37.95  -37.95  -33.14  -33.14  -33.13  -33.13
  0 xxx   0 xxx   3 B1    3 A1    4 B1    4 A1    2 A2    2 B2                 
-33.130 -33.130 -24.320 -24.320 -24.319 -24.319 -24.319 -24.319
  5 A1    5 B1    6 B1    6 A1    3 A2    3 B2    7 B1    7 A1                 
-24.313 -24.313 -24.313 -24.313 -15.735 -15.732  -7.263  -7.263
  8 A1    8 B1    4 B2    4 A2    9 A1    9 B1   10 B1   10 A1                 
 -5.498  -5.498  -5.483  -5.483  -5.483  -5.483  -2.420  -2.420
  0 xxx   0 xxx   5 A2    5 B2    0 xxx   0 xxx  11 B1   11 A1                 
 -2.415  -2.415  -2.415  -2.415  -2.398  -2.398  -2.398  -2.398
  6 A2    6 B2   12 B1   12 A1   13 A1   13 B1    7 B2    7 A2                 
 -1.488  -0.850  -0.829  -0.806  -0.665  -0.635  -0.635  -0.394
 14 A1   14 B1   15 A1   15 B1   16 A1   17 A1    8 B2    8 A2                 
 -0.394  -0.393  -0.393  -0.292
 16 B1   18 A1    9 B2   17 B1                                                 
 -- Virtual --                   
 -0.197   0.092   0.092   0.144   0.157   0.168   0.175   0.228
 19 A1   18 B1    9 A2   20 A1   10 B2   21 A1   19 B1   22 A1                 
  0.251   0.257   0.323   0.323   0.328   0.328   0.331   0.341
 20 B1   10 A2   23 A1   21 B1   11 B2   22 B1   11 A2   24 A1                 
  0.353   0.474   0.487   0.570   0.571   0.571   0.571   0.580
 23 B1   25 A1   24 B1   25 B1   12 A2   26 A1   12 B2   13 B2                 
  0.593   0.622   0.647   0.655   0.681   0.825   0.892   0.896
 27 A1   13 A2   26 B1   28 A1   27 B1   28 B1   29 A1   14 B2                 
  0.953   1.016   1.045   1.110   1.155   1.469   1.518   1.519
 30 A1   14 A2   29 B1   31 A1   30 B1   31 B1   15 B2   32 A1                 
  1.522   1.530   1.550   1.609   1.941   1.942   1.946   1.961
 15 A2   32 B1   33 A1   33 B1   16 B2   34 A1   17 B2   35 A1                 
  2.440   2.442   2.798   3.147   3.150   3.501   4.097   4.100
 16 A2   34 B1   36 A1   17 A2   35 B1   36 B1   18 B2   37 A1                 
  4.357   4.374   4.434   4.458   4.468   4.468   4.468   4.468
 37 B1   18 A2   38 A1   19 B2   19 A2   39 A1   38 B1   20 B2                 
  4.471   4.478   4.499   4.578   4.684   4.700   4.790   5.037
 40 A1   20 A2   39 B1   40 B1   41 A1   42 A1   41 B1   42 B1                 
  6.505   6.506   6.508   6.508   6.517   6.536  28.788  28.868
 21 B2   43 A1   21 A2   43 B1   44 A1   44 B1   45 A1   45 B1                 
 29.502  29.503  29.504  29.504  29.515  29.526  29.854  29.859
 22 B2   46 A1   46 B1   22 A2   47 A1   47 B1   23 B2   48 A1                 
 29.859  29.859  29.860  29.860  29.862  29.874  29.882  29.907
 23 A2   48 B1   24 B2   49 A1   24 A2   49 B1   50 A1   50 B1                 
 36.424  37.466 130.563 130.564 130.565 130.565 130.576 130.586
 51 A1   51 B1   25 B2   52 A1   52 B1   25 A2   53 A1   53 B1                 
154.196 154.2651912.1111912.183
 54 A1   54 B1   55 A1   55 B1                                                 
 Warning : Irrep of orbital(   5) could not be determined
 Warning : Irrep of orbital(   6) could not be determined
 Warning : Irrep of orbital(   9) could not be determined
 Warning : Irrep of orbital(  10) could not be determined
 Warning : Irrep of orbital(  33) could not be determined
 Warning : Irrep of orbital(  34) could not be determined
 Warning : Irrep of orbital(  37) could not be determined
 Warning : Irrep of orbital(  38) could not be determined

 Beta MOs, Restricted
 -- Occupied --                  
*******-1177.19 -180.89 -180.89 -169.70 -169.70 -169.70 -169.70
  1 A1    1 B1    2 B1    2 A1    0 xxx   0 xxx   1 B2    1 A2                 
-169.70 -169.70  -37.95  -37.95  -33.14  -33.14  -33.13  -33.13
  0 xxx   0 xxx   3 B1    3 A1    4 B1    4 A1    2 A2    2 B2                 
-33.130 -33.130 -24.320 -24.320 -24.319 -24.319 -24.319 -24.319
  5 A1    5 B1    6 B1    6 A1    3 A2    3 B2    7 B1    7 A1                 
-24.313 -24.313 -24.313 -24.313 -15.735 -15.732  -7.263  -7.263
  8 A1    8 B1    4 B2    4 A2    9 A1    9 B1   10 B1   10 A1                 
 -5.498  -5.498  -5.483  -5.483  -5.483  -5.483  -2.420  -2.420
  0 xxx   0 xxx   5 A2    5 B2    0 xxx   0 xxx  11 B1   11 A1                 
 -2.415  -2.415  -2.415  -2.415  -2.398  -2.398  -2.398  -2.398
  6 A2    6 B2   12 B1   12 A1   13 A1   13 B1    7 B2    7 A2                 
 -1.488  -0.850  -0.829  -0.806  -0.665  -0.635  -0.635  -0.394
 14 A1   14 B1   15 A1   15 B1   16 A1   17 A1    8 B2    8 A2                 
 -0.394  -0.393  -0.393  -0.292
 16 B1   18 A1    9 B2   17 B1                                                 
 -- Virtual --                   
 -0.197   0.092   0.092   0.144   0.157   0.168   0.175   0.228
 19 A1   18 B1    9 A2   20 A1   10 B2   21 A1   19 B1   22 A1                 
  0.251   0.257   0.323   0.323   0.328   0.328   0.331   0.341
 20 B1   10 A2   23 A1   21 B1   11 B2   22 B1   11 A2   24 A1                 
  0.353   0.474   0.487   0.570   0.571   0.571   0.571   0.580
 23 B1   25 A1   24 B1   25 B1   12 A2   26 A1   12 B2   13 B2                 
  0.593   0.622   0.647   0.655   0.681   0.825   0.892   0.896
 27 A1   13 A2   26 B1   28 A1   27 B1   28 B1   29 A1   14 B2                 
  0.953   1.016   1.045   1.110   1.155   1.469   1.518   1.519
 30 A1   14 A2   29 B1   31 A1   30 B1   31 B1   15 B2   32 A1                 
  1.522   1.530   1.550   1.609   1.941   1.942   1.946   1.961
 15 A2   32 B1   33 A1   33 B1   16 B2   34 A1   17 B2   35 A1                 
  2.440   2.442   2.798   3.147   3.150   3.501   4.097   4.100
 16 A2   34 B1   36 A1   17 A2   35 B1   36 B1   18 B2   37 A1                 
  4.357   4.374   4.434   4.458   4.468   4.468   4.468   4.468
 37 B1   18 A2   38 A1   19 B2   19 A2   39 A1   38 B1   20 B2                 
  4.471   4.478   4.499   4.578   4.684   4.700   4.790   5.037
 40 A1   20 A2   39 B1   40 B1   41 A1   42 A1   41 B1   42 B1                 
  6.505   6.506   6.508   6.508   6.517   6.536  28.788  28.868
 21 B2   43 A1   21 A2   43 B1   44 A1   44 B1   45 A1   45 B1                 
 29.502  29.503  29.504  29.504  29.515  29.526  29.854  29.859
 22 B2   46 A1   46 B1   22 A2   47 A1   47 B1   23 B2   48 A1                 
 29.859  29.859  29.860  29.860  29.862  29.874  29.882  29.907
 23 A2   48 B1   24 B2   49 A1   24 A2   49 B1   50 A1   50 B1                 
 36.424  37.466 130.563 130.564 130.565 130.565 130.576 130.586
 51 A1   51 B1   25 B2   52 A1   52 B1   25 A2   53 A1   53 B1                 
154.196 154.2651912.1111912.183
 54 A1   54 B1   55 A1   55 B1                                                 

 Occupation and symmetry of molecular orbitals

 Point group: C1 (1 irreducible representation).

                           A     All 
 -------------------------------------
 All molecular orbitals:
  - Alpha                  168   168 
  - Beta                   168   168 
 -------------------------------------
 Alpha orbitals:
  - Frozen occupied        38    38  
  - Active occupied        22    22  
  - Active virtual         108   108 
  - Frozen virtual         0     0   
 -------------------------------------
 Beta orbitals:
  - Frozen occupied        38    38  
  - Active occupied        22    22  
  - Active virtual         108   108 
  - Frozen virtual         0     0   
 -------------------------------------

 Import integrals:   CPU 0.00 s  wall 0.00 s

 Import integrals:   CPU 172.48 s  wall 145.89 s

 MP2 amplitudes:   CPU 0.35 s  wall 0.62 s

Running a double precision version
           CCSD T amplitudes will be solved using DIIS.

           Start     Size      MaxIter   EConv     TConv     
           3         7         100       1.00e-07  1.00e-05  
 ------------------------------------------------------------------------------
           Energy (a.u.)   Ediff      Tdiff       Comment
 ------------------------------------------------------------------------------
         -1.3943306e+04                           
     1   -1.3943173e+04   1.33e-01   8.45e-01     Step took 02.10.
     2   -1.3943315e+04   1.42e-01   2.11e-01     
     3   -1.3943193e+04   1.22e-01   1.35e-02     
     4   -1.3943270e+04   7.62e-02   1.02e+00     Switched to DIIS steps.
     5   -1.3943269e+04   6.30e-04   6.25e-02     
     6   -1.3943264e+04   4.57e-03   9.32e-02     
     7   -1.3943265e+04   1.04e-03   3.22e-02     
     8   -1.3943266e+04   6.02e-04   5.51e-03     
     9   -1.3943266e+04   1.49e-04   1.55e-03     
    10   -1.3943266e+04   1.64e-04   5.46e-03     
    11   -1.3943266e+04   2.01e-07   1.07e-03     
    12   -1.3943266e+04   2.13e-05   3.65e-03     
    13   -1.3943266e+04   1.92e-05   1.23e-03     
    14   -1.3943266e+04   1.53e-05   5.55e-04     
    15   -1.3943266e+04   1.06e-05   1.96e-04     
    16   -1.3943266e+04   2.76e-06   8.88e-05     
    17   -1.3943266e+04   8.75e-07   5.94e-05     
    18   -1.3943266e+04   2.26e-07   4.94e-05     
    19   -1.3943266e+04   1.93e-07   9.46e-06     
    20   -1.3943266e+04   3.48e-07   5.18e-06     
    21   -1.3943266e+04   4.91e-07   1.09e-05     
    22   -1.3943266e+04   3.90e-07   4.80e-06     
    23   -1.3943266e+04   2.85e-07   4.31e-06     
    24   -1.3943266e+04   1.28e-08   2.12e-06     
 ------------------------------------------------------------------------------
         -1.3943266e+04                           CCSD T converged.

End of double precision
 SCF energy                 = -13942.42725228
 MP2 energy                 = -13943.30626539
 CCSD correlation energy     =     -0.83883822
 CCSD total energy           = -13943.26609050

 CCSD  T1^2 = 0.0302  T2^2 = 0.7427  Leading amplitudes:

 Amplitude    Orbitals with energies
  0.0812       58 (A) A                  ->    61 (A) A                   
              -0.3935                         -0.1970                     
  0.0812       58 (A) B                  ->    61 (A) B                   
              -0.3935                         -0.1970                     
  0.0361       60 (A) A                  ->    62 (A) A                   
              -0.2921                          0.0919                     
  0.0361       60 (A) B                  ->    62 (A) B                   
              -0.2921                          0.0919                     

 Amplitude    Orbitals with energies
 -0.6860       60 (A) A      60 (A) B    ->    61 (A) A      61 (A) B     
              -0.2921       -0.2921           -0.1970       -0.1970       
  0.6860       60 (A) A      60 (A) B    ->    61 (A) B      61 (A) A     
              -0.2921       -0.2921           -0.1970       -0.1970       
  0.6860       60 (A) B      60 (A) A    ->    61 (A) A      61 (A) B     
              -0.2921       -0.2921           -0.1970       -0.1970       
 -0.6860       60 (A) B      60 (A) A    ->    61 (A) B      61 (A) A     
              -0.2921       -0.2921           -0.1970       -0.1970       

 Computing CCSD intemediates for later calculations in double precision
 Finished.

Running a double precision version
           CCSD Lambda amplitudes will be solved using DIIS.
           Start     Size      MaxIter   EConv     LConv     
           3         7         100       1.00e-07  1.00e-05  
 ------------------------------------------------------------------------------
            Enorm      Ldiff       Comment
 ------------------------------------------------------------------------------
     1     9.19e-01   6.42e-01     
     2     9.14e-01   5.95e-01     
     3     1.03e+00   6.50e-01     
     4     1.59e-02   2.75e-01     Switched to DIIS steps.
     5     8.57e-03   7.40e-04     
     6     1.48e-03   8.21e-04     
     7     4.97e-04   6.09e-05     
     8     2.68e-04   7.98e-05     
     9     1.76e-04   3.22e-07     
    10     1.69e-04   1.31e-05     
    11     1.72e-04   1.86e-05     
    12     1.33e-04   1.35e-05     
    13     1.15e-04   3.23e-05     
    14     8.26e-05   5.92e-05     
    15     6.61e-05   2.63e-05     
    16     3.38e-05   5.55e-05     
    17     2.26e-05   8.43e-06     
    18     1.36e-05   1.17e-05     
    19     1.68e-05   1.41e-06     
    20     8.73e-06   1.49e-06     
    21     3.17e-06   2.88e-06     
    22     2.45e-06   9.71e-07     
    23     1.65e-06   9.67e-07     
    24     1.31e-06   2.99e-07     
    25     8.00e-07   8.66e-07     
    26     4.07e-07   5.33e-07     
    27     3.47e-07   3.96e-07     
    28     2.38e-07   1.14e-08     
    29     8.84e-08   1.54e-08     
 ------------------------------------------------------------------------------
                                   CCSD Lambda converged.

 Computing density matrices in double precision...
           Orbital response amplitudes will be solved using DIIS.
           Start     Size      MaxIter   EConv     LConv     
           3         7         100       1.00e-06  1.00e-06  
 ------------------------------------------------------------------------------
            Enorm      Ldiff       Comment
 ------------------------------------------------------------------------------
     1     1.02e-01   1.71e-02     
     2     1.60e-01   1.36e-01     
     3     1.39e+00   1.39e+00     
     4     4.91e-02   1.54e+00     Switched to DIIS steps.
     5     1.16e-01   7.01e-02     
     6     6.50e-02   5.26e-02     
     7     2.93e-02   2.38e-02     
     8     2.87e-02   1.04e-03     
     9     1.01e-02   4.23e-03     
    10     4.47e-03   3.89e-03     
    11     1.01e-04   3.59e-03     
    12     3.09e-04   6.66e-05     
    13     6.28e-05   1.87e-05     
    14     3.87e-04   1.33e-06     
    15     1.00e-04   2.71e-06     
    16     2.27e-05   1.33e-07     
    17     3.11e-05   9.13e-06     
    18     1.35e-05   2.88e-06     
    19     1.00e-04   6.39e-05     
    20     2.61e-05   5.63e-05     
    21     4.90e-05   4.51e-06     
    22     8.18e-05   2.55e-06     
    23     9.66e-05   2.71e-06     
    24     9.51e-05   6.28e-07     
    25     3.50e-05   6.11e-07     
    26     3.06e-05   5.61e-06     
    27     7.81e-05   4.38e-05     
    28     1.59e-04   3.81e-06     
    29     6.49e-05   5.08e-05     
    30     3.82e-04   1.72e-05     
    31     3.57e-04   9.55e-06     
    32     2.60e-04   1.42e-05     
    33     7.47e-05   3.14e-05     
    34     3.87e-04   6.06e-05     
    35     3.87e-04   1.97e-05     
    36     2.71e-04   2.24e-05     
    37     8.27e-04   9.35e-05     
    38     8.02e-04   6.58e-05     
    39     1.16e-03   6.05e-05     
    40     1.13e-03   4.73e-05     
    41     1.27e-03   2.14e-05     
    42     9.96e-04   1.40e-04     
    43     1.08e-03   3.42e-04     
    44     6.91e-03   1.42e-03     
    45     7.95e-03   1.37e-03     
    46     1.21e-02   6.75e-04     
    47     1.12e-02   5.64e-04     
    48     1.32e-02   6.45e-04     
    49     1.32e-02   2.05e-04     
    50     8.81e-03   1.56e-03     
    51     5.97e-02   3.54e-02     
    52     6.79e-02   1.35e-02     
    53     8.61e-02   1.53e-02     
    54     8.94e-02   2.90e-03     
    55     7.08e-02   1.61e-02     
    56     7.12e-02   4.38e-04     
    57     7.45e-02   3.24e-04     
    58     8.69e-01   7.89e-01     
    59     7.93e-01   6.20e-02     
    60     8.18e-01   8.01e-03     
    61     6.84e-01   1.31e-01     
    62     8.79e-01   1.86e-01     
    63     6.58e-01   2.03e-01     
    64     7.10e-01   5.05e-02     
    65     6.58e+00   5.95e+00     
    66     7.87e+00   1.35e+00     
    67     8.25e+00   3.15e-01     
    68     4.75e+00   3.46e+00     
    69     5.14e+00   2.83e-01     
    70     5.49e+00   4.22e-01     
    71     3.95e+00   1.64e+00     
    72     4.75e+01   4.28e+01     
    73     3.96e+01   5.32e+00     
    74     5.84e+00   3.57e+01     
    75     3.62e+01   3.02e+01     
    76     2.66e+01   8.91e+00     
    77     5.39e+00   2.13e+01     
    78     5.86e+00   3.63e-02     
    79     4.94e+01   4.51e+01     
    80     4.12e+01   9.34e+00     
    81     2.13e+01   1.96e+01     
    82     4.07e+01   1.88e+01     
    83     4.44e+01   4.25e+00     
    84     4.43e+01   2.54e-01     
    85     3.91e+01   4.35e+00     
    86     1.33e+02   1.00e+02     
    87     1.53e+02   1.03e+01     
    88     1.52e+02   6.46e+00     
    89     4.40e+02   2.89e+02     
    90     4.35e+02   9.44e+00     
    91     4.45e+02   1.36e+01     
    92     4.30e+02   1.58e+01     
    93     1.74e+03   1.34e+03     
    94     1.81e+03   3.46e+01     
    95     1.52e+03   2.56e+02     
    96     4.26e+03   2.65e+03     
    97     3.92e+03   9.73e+01     
    98     2.99e+03   1.06e+03     
    99     2.99e+03   1.32e+01     
 ------------------------------------------------------------------------------
                                   Orbital response converged.

 Computing density matrices... Done.
 CCSD calculation:   CPU 9815.25 s  wall 7043.47 s

Current path: /canmo/ccsd/grad/
/g1_bb_aa
/g1_bb_bb
/g1_o1o1
/g1_o1o2
/g1_o1v1
/g1_o2v1
/g1_v1v1
/g1p_bb_aa
/g1p_bb_bb
/g1s_bb_aa
/g1s_bb_bb
/g2_o1o1o1o1
/g2_o1o1o1v1
/g2_o1o1v1v1
/g2_o1v1o1v1
/g2_o1v1v1v1
/g2_v1v1v1v1
/w_bb_aa
/w_bb_bb
 Transferring MO TPDM to AO TPDM
 Transferring g2_o1o1o1o1
 Transferring g2_o1o1o1v1
 Transferring g2_o1o1v1v1
 Transferring g2_o1v1o1v1
 Transferring g2_o1v1v1v1
 Transferring g2_v1v1v1v1
 Adding separable TPDM
 Computing TPDM gradient
 --------------------------------------------------------
 2e gradient
  Atom          X               Y               Z
 --------------------------------------------------------
    1         36.324749      647.214889      287.989403  
    2         33.434841     -786.026915      -35.575077  
    3        -19.387044      246.990794      247.365197  
    4        -50.372546     -108.178768     -499.779523  
 --------------------------------------------------------
 --------------------------------------------------------
 Final gradient
  Atom          X               Y               Z
 --------------------------------------------------------
    1         36.324749      647.214889      287.989403  
    2         33.434841     -786.026915      -35.575077  
    3        -19.387044      246.990794      247.365197  
    4        -50.372546     -108.178768     -499.779523  
 --------------------------------------------------------
 Analytic gradient from two-electron contribution:   CPU 2527.68 s  wall 2566.92 s

 Total ccman2 time:   CPU 12522.52 s  wall 9781.19 s


 --------------------------------------------------------------
             Orbital Energies (a.u.) and Symmetries
 --------------------------------------------------------------
 Warning : Irrep of orbital(   5) could not be determined
 Warning : Irrep of orbital(   6) could not be determined
 Warning : Irrep of orbital(   9) could not be determined
 Warning : Irrep of orbital(  10) could not be determined
 Warning : Irrep of orbital(  33) could not be determined
 Warning : Irrep of orbital(  34) could not be determined
 Warning : Irrep of orbital(  37) could not be determined
 Warning : Irrep of orbital(  38) could not be determined

 Alpha MOs, Restricted
 -- Occupied --                  
*******-1177.19 -180.89 -180.89 -169.70 -169.70 -169.70 -169.70
  1 A1    1 B1    2 B1    2 A1    0 xxx   0 xxx   1 B2    1 A2                 
-169.70 -169.70  -37.95  -37.95  -33.14  -33.14  -33.13  -33.13
  0 xxx   0 xxx   3 B1    3 A1    4 B1    4 A1    2 A2    2 B2                 
-33.130 -33.130 -24.320 -24.320 -24.319 -24.319 -24.319 -24.319
  5 A1    5 B1    6 B1    6 A1    3 A2    3 B2    7 B1    7 A1                 
-24.313 -24.313 -24.313 -24.313 -15.735 -15.732  -7.263  -7.263
  8 A1    8 B1    4 B2    4 A2    9 A1    9 B1   10 B1   10 A1                 
 -5.498  -5.498  -5.483  -5.483  -5.483  -5.483  -2.420  -2.420
  0 xxx   0 xxx   5 A2    5 B2    0 xxx   0 xxx  11 B1   11 A1                 
 -2.415  -2.415  -2.415  -2.415  -2.398  -2.398  -2.398  -2.398
  6 A2    6 B2   12 B1   12 A1   13 A1   13 B1    7 B2    7 A2                 
 -1.488  -0.850  -0.829  -0.806  -0.665  -0.635  -0.635  -0.394
 14 A1   14 B1   15 A1   15 B1   16 A1   17 A1    8 B2    8 A2                 
 -0.394  -0.393  -0.393  -0.292
 16 B1   18 A1    9 B2   17 B1                                                 
 -- Virtual --                   
 -0.197   0.092   0.092   0.144   0.157   0.168   0.175   0.228
 19 A1   18 B1    9 A2   20 A1   10 B2   21 A1   19 B1   22 A1                 
  0.251   0.257   0.323   0.323   0.328   0.328   0.331   0.341
 20 B1   10 A2   23 A1   21 B1   11 B2   22 B1   11 A2   24 A1                 
  0.353   0.474   0.487   0.570   0.571   0.571   0.571   0.580
 23 B1   25 A1   24 B1   25 B1   12 A2   26 A1   12 B2   13 B2                 
  0.593   0.622   0.647   0.655   0.681   0.825   0.892   0.896
 27 A1   13 A2   26 B1   28 A1   27 B1   28 B1   29 A1   14 B2                 
  0.953   1.016   1.045   1.110   1.155   1.469   1.518   1.519
 30 A1   14 A2   29 B1   31 A1   30 B1   31 B1   15 B2   32 A1                 
  1.522   1.530   1.550   1.609   1.941   1.942   1.946   1.961
 15 A2   32 B1   33 A1   33 B1   16 B2   34 A1   17 B2   35 A1                 
  2.440   2.442   2.798   3.147   3.150   3.501   4.097   4.100
 16 A2   34 B1   36 A1   17 A2   35 B1   36 B1   18 B2   37 A1                 
  4.357   4.374   4.434   4.458   4.468   4.468   4.468   4.468
 37 B1   18 A2   38 A1   19 B2   19 A2   39 A1   38 B1   20 B2                 
  4.471   4.478   4.499   4.578   4.684   4.700   4.790   5.037
 40 A1   20 A2   39 B1   40 B1   41 A1   42 A1   41 B1   42 B1                 
  6.505   6.506   6.508   6.508   6.517   6.536  28.788  28.868
 21 B2   43 A1   21 A2   43 B1   44 A1   44 B1   45 A1   45 B1                 
 29.502  29.503  29.504  29.504  29.515  29.526  29.854  29.859
 22 B2   46 A1   46 B1   22 A2   47 A1   47 B1   23 B2   48 A1                 
 29.859  29.859  29.860  29.860  29.862  29.874  29.882  29.907
 23 A2   48 B1   24 B2   49 A1   24 A2   49 B1   50 A1   50 B1                 
 36.424  37.466 130.563 130.564 130.565 130.565 130.576 130.586
 51 A1   51 B1   25 B2   52 A1   52 B1   25 A2   53 A1   53 B1                 
154.196 154.2651912.1111912.183
 54 A1   54 B1   55 A1   55 B1                                                 

 Beta MOs, Restricted
 -- Occupied --                  
*******-1177.19 -180.89 -180.89 -169.70 -169.70 -169.70 -169.70
  1 A1    1 B1    2 B1    2 A1    0 xxx   0 xxx   1 B2    1 A2                 
-169.70 -169.70  -37.95  -37.95  -33.14  -33.14  -33.13  -33.13
  0 xxx   0 xxx   3 B1    3 A1    4 B1    4 A1    2 A2    2 B2                 
-33.130 -33.130 -24.320 -24.320 -24.319 -24.319 -24.319 -24.319
  5 A1    5 B1    6 B1    6 A1    3 A2    3 B2    7 B1    7 A1                 
-24.313 -24.313 -24.313 -24.313 -15.735 -15.732  -7.263  -7.263
  8 A1    8 B1    4 B2    4 A2    9 A1    9 B1   10 B1   10 A1                 
 -5.498  -5.498  -5.483  -5.483  -5.483  -5.483  -2.420  -2.420
  0 xxx   0 xxx   5 A2    5 B2    0 xxx   0 xxx  11 B1   11 A1                 
 -2.415  -2.415  -2.415  -2.415  -2.398  -2.398  -2.398  -2.398
  6 A2    6 B2   12 B1   12 A1   13 A1   13 B1    7 B2    7 A2                 
 -1.488  -0.850  -0.829  -0.806  -0.665  -0.635  -0.635  -0.394
 14 A1   14 B1   15 A1   15 B1   16 A1   17 A1    8 B2    8 A2                 
 -0.394  -0.393  -0.393  -0.292
 16 B1   18 A1    9 B2   17 B1                                                 
 -- Virtual --                   
 -0.197   0.092   0.092   0.144   0.157   0.168   0.175   0.228
 19 A1   18 B1    9 A2   20 A1   10 B2   21 A1   19 B1   22 A1                 
  0.251   0.257   0.323   0.323   0.328   0.328   0.331   0.341
 20 B1   10 A2   23 A1   21 B1   11 B2   22 B1   11 A2   24 A1                 
  0.353   0.474   0.487   0.570   0.571   0.571   0.571   0.580
 23 B1   25 A1   24 B1   25 B1   12 A2   26 A1   12 B2   13 B2                 
  0.593   0.622   0.647   0.655   0.681   0.825   0.892   0.896
 27 A1   13 A2   26 B1   28 A1   27 B1   28 B1   29 A1   14 B2                 
  0.953   1.016   1.045   1.110   1.155   1.469   1.518   1.519
 30 A1   14 A2   29 B1   31 A1   30 B1   31 B1   15 B2   32 A1                 
  1.522   1.530   1.550   1.609   1.941   1.942   1.946   1.961
 15 A2   32 B1   33 A1   33 B1   16 B2   34 A1   17 B2   35 A1                 
  2.440   2.442   2.798   3.147   3.150   3.501   4.097   4.100
 16 A2   34 B1   36 A1   17 A2   35 B1   36 B1   18 B2   37 A1                 
  4.357   4.374   4.434   4.458   4.468   4.468   4.468   4.468
 37 B1   18 A2   38 A1   19 B2   19 A2   39 A1   38 B1   20 B2                 
  4.471   4.478   4.499   4.578   4.684   4.700   4.790   5.037
 40 A1   20 A2   39 B1   40 B1   41 A1   42 A1   41 B1   42 B1                 
  6.505   6.506   6.508   6.508   6.517   6.536  28.788  28.868
 21 B2   43 A1   21 A2   43 B1   44 A1   44 B1   45 A1   45 B1                 
 29.502  29.503  29.504  29.504  29.515  29.526  29.854  29.859
 22 B2   46 A1   46 B1   22 A2   47 A1   47 B1   23 B2   48 A1                 
 29.859  29.859  29.860  29.860  29.862  29.874  29.882  29.907
 23 A2   48 B1   24 B2   49 A1   24 A2   49 B1   50 A1   50 B1                 
 36.424  37.466 130.563 130.564 130.565 130.565 130.576 130.586
 51 A1   51 B1   25 B2   52 A1   52 B1   25 A2   53 A1   53 B1                 
154.196 154.2651912.1111912.183
 54 A1   54 B1   55 A1   55 B1                                                 
 --------------------------------------------------------------

          Ground-State Mulliken Net Atomic Charges

     Atom                 Charge (a.u.)
  ----------------------------------------
      1 I                  -236.131546
      2 N                   -15.990244
      3 N                    15.838654
      4 I                   236.283135
  ----------------------------------------
  Sum of atomic charges =    -0.000000

 -----------------------------------------------------------------
                    Cartesian Multipole Moments
 -----------------------------------------------------------------
    Charge (ESU x 10^10)
                -0.0000
    Dipole Moment (Debye)
         X   -7402.2869      Y     -74.2846      Z      23.8230
       Tot    7402.6980
    Quadrupole Moments (Debye-Ang)
        XX     802.0533     XY    3320.3551     YY     -66.9236
        XZ    1425.8746     YZ    1357.8095     ZZ   -1068.0976
    Octopole Moments (Debye-Ang^2)
       XXX -130154.6681    XXY   19415.1411    XYY   -3100.4881
       YYY      56.5702    XXZ   -5685.9429    XYZ    5479.0019
       YYZ       8.2694    XZZ    4290.7107    YZZ      -3.3223
       ZZZ      43.5321
    Hexadecapole Moments (Debye-Ang^3)
      XXXX   63374.5880   XXXY  123658.1815   XXYY    -162.4050
      XYYY    5498.3626   YYYY     -86.9285   XXXZ   53381.9008
      XXYZ   15330.1180   XYYZ     764.1955   YYYZ    1972.8440
      XXZZ  -11555.2850   XYZZ    1642.5035   YYZZ    -534.8406
      XZZZ    1978.4494   YZZZ    1932.4787   ZZZZ   -3047.7803
 -----------------------------------------------------------------
 DrvMan completing analytic gradient of the correlated energy
 Correlated dipole moment
            1
    13288.3335879
    2 -30.4257460
    3  -4.5379199
 Energy read as -13943.266090498
 Full Analytical Gradient: (in a.u., or Hartree/Bohr)
             1             2             3             4
    1  278.32687289 -205.54145542 -127.73490268   54.94948528
    2  228.61362985 -273.37687541  294.46749976 -249.70425420
    3  437.18090639   33.37200973  194.78610428 -665.33902040
 Gradient time:  CPU 0.40 s  wall 5.58 s
 Geometry Optimization Parameters
   NAtoms,    NIC,     NZ,  NCons,   NDum,   NFix, NCnnct, MaxDiis
        4      14       4       0       0       0       0       0


** GEOMETRY OPTIMIZATION IN DELOCALIZED INTERNAL COORDINATES **
   Searching for a Minimum

   Optimization Cycle:   8

                       Coordinates (Angstroms)
     ATOM                X               Y               Z
      1  I         3.2729087786    0.0000000000   -0.0366121629
      2  N         0.5643844213    0.0000000000   -1.3657954761
      3  N        -0.5643844213    0.0000000000   -1.3657954761
      4  I        -3.2729087786    0.0000000000   -0.0366121629
   Point Group: c2v   Number of degrees of freedom:     3


   Energy is -13943.266090498

 Hessian Updated using BFGS Update

 ** Taking Steepest Descent Step **
 Calculated Step too Large.  Step scaled by  0.000245
 Step Taken.  Stepsize is  0.300000

                             Maximum     Tolerance    Cnvgd?
         Gradient           ********      0.000300      NO
         Displacement       0.298675      0.001200      NO
         Energy change      0.000737      0.000001      NO


 New Cartesian Coordinates Obtained by Inverse Iteration

 Displacement from previous Coordinates is:  1.375213
 ----------------------------------------------------------------
             Standard Nuclear Orientation (Angstroms)
    I     Atom           X                Y                Z
 ----------------------------------------------------------------
    1      I       2.9239097258     0.0000000000     0.2307584996
    2      N       0.5596746826     0.0000000000    -1.6331661386
    3      N      -0.5596746826     0.0000000000    -1.6331661386
    4      I      -2.9239097258     0.0000000000     0.2307584996
 ----------------------------------------------------------------
 Molecular Point Group                 C2v   NOp =  4
 Largest Abelian Subgroup              C2v   NOp =  4
 Nuclear Repulsion Energy =   507.1591757799 hartrees
 There are       60 alpha and       60 beta electrons
 Applying Cartesian multipole field
    Component          Value
    ---------          -----
     (2,0,0)        1.00000E-11
     (0,2,0)        2.00000E-11
     (0,0,2)       -3.00000E-11
 Nucleus-field energy     =     0.0000000279 hartrees
 Requested basis set is 6-311++G(d,p)
 There are 60 shells and 168 basis functions
 A cutoff of  1.0D-14 yielded   1260 shell pairs
 There are     10412 function pairs (     11896 Cartesian)
 Smallest overlap matrix eigenvalue = 1.09E-04
 Guess MOs from SCF MO coefficient file

 -----------------------------------------------------------------------
  General SCF calculation program by
  Eric Jon Sundstrom, Paul Horn, Yuezhi Mao, Dmitri Zuev, Alec White,
  David Stuck, Shaama M.S., Shane Yost, Joonho Lee, David Small,
  Daniel Levine, Susi Lehtola, Hugh Burton, Evgeny Epifanovsky
 -----------------------------------------------------------------------
 Hartree-Fock
 using 4 threads for integral computing
 -------------------------------------------------------
 OpenMP Integral computing Module                
 Release: version 2.0, May 2017, Q-Chem Inc. Pleasanton 
 -------------------------------------------------------
 A restricted SCF calculation will be
 performed using DIIS
 SCF converges when DIIS error is below 1.0e-08
 ---------------------------------------
  Cycle       Energy         DIIS error
 ---------------------------------------
    1  -13942.4328678170      8.31e-04  
    2  -13942.4346369257      1.30e-04  
    3  -13942.4350067527      7.15e-05  
    4  -13942.4352235339      5.51e-05  
    5  -13942.4354585348      4.62e-05  
    6  -13942.4357991077      3.54e-05  
    7  -13942.4361324624      2.09e-05  
    8  -13942.4362071941      1.08e-05  
    9  -13942.4362237781      8.91e-06  
   10  -13942.4362256774      5.25e-06  
   11  -13942.4362260548      7.06e-07  
   12  -13942.4362260621      1.71e-07  
   13  -13942.4362260627      3.88e-08  
   14  -13942.4362260626      5.52e-09  Convergence criterion met
 ---------------------------------------
 SCF time:   CPU 17.03s  wall 12.00s 
 SCF   energy in the final basis set =   -13942.4362260626
 Total energy in the final basis set =   -13942.4362260626


 ------------------------------------------------------------------------------

   CCMAN2: suite of methods based on coupled cluster
           and equation of motion theories.

   Components:
   * libvmm-1.3-trunk
     by Evgeny Epifanovsky, Ilya Kaliman.
   * libtensor-2.5-trunk
     by Evgeny Epifanovsky, Michael Wormit, Dmitry Zuev, Sam Manzer, 
        Ilya Kaliman.
   * libcc-2.5-trunk
     by Evgeny Epifanovsky, Arik Landau, Tomasz Kus, Kirill Khistyaev, 
        Dmitry Zuev, Prashant Manohar, Xintian Feng, Anna Krylov, 
        Matthew Goldey, Alec White, Thomas Jagau, Kaushik Nanda, 
        Anastasia Gunina, Alexander Kunitsa, Joonho Lee.

   CCMAN original authors:
   Anna I. Krylov, C. David Sherrill, Steven R. Gwaltney,
   Edward F. C. Byrd (2000)
   Sergey V. Levchenko, Lyudmila V. Slipchenko, Tao Wang,
   Ana-Maria C. Cristian (2003)
   Piotr A. Pieniazek, C. Melania Oana, Evgeny Epifanovsky (2007)
   Prashant Manohar (2009)

 ------------------------------------------------------------------------------


 Allocating and initializing 3808MB of RAM...
 Calculation will run on 4 cores.

 Warning : Irrep of orbital(   5) could not be determined
 Warning : Irrep of orbital(   6) could not be determined
 Warning : Irrep of orbital(   9) could not be determined
 Warning : Irrep of orbital(  10) could not be determined
 Warning : Irrep of orbital(  33) could not be determined
 Warning : Irrep of orbital(  34) could not be determined
 Warning : Irrep of orbital(  37) could not be determined
 Warning : Irrep of orbital(  38) could not be determined
 Warning : Irrep of orbital(  47) could not be determined
 Warning : Irrep of orbital(  48) could not be determined

 Alpha MOs, Restricted
 -- Occupied --                  
*******-1177.19 -180.89 -180.89 -169.70 -169.70 -169.70 -169.70
  1 A1    1 B1    2 A1    2 B1    0 xxx   0 xxx   1 B2    1 A2                 
-169.70 -169.70  -37.95  -37.95  -33.14  -33.14  -33.13  -33.13
  0 xxx   0 xxx   3 B1    3 A1    4 A1    4 B1    2 B2    2 A2                 
-33.131 -33.131 -24.321 -24.321 -24.319 -24.319 -24.319 -24.319
  5 B1    5 A1    6 B1    6 A1    3 A2    3 B2    7 B1    7 A1                 
-24.313 -24.313 -24.313 -24.313 -15.730 -15.727  -7.263  -7.263
  8 A1    8 B1    4 B2    4 A2    9 A1    9 B1   10 B1   10 A1                 
 -5.498  -5.498  -5.484  -5.484  -5.484  -5.484  -2.421  -2.421
  0 xxx   0 xxx   5 A2    5 B2    0 xxx   0 xxx  11 B1   11 A1                 
 -2.415  -2.415  -2.415  -2.415  -2.399  -2.399  -2.399  -2.399
  6 A2    6 B2   12 B1   12 A1   13 A1   13 B1    0 xxx   0 xxx                
 -1.494  -0.847  -0.829  -0.804  -0.664  -0.638  -0.637  -0.395
 14 A1   14 B1   15 A1   15 B1   16 A1   17 A1    7 B2   18 A1                 
 -0.394  -0.394  -0.394  -0.299
  7 A2    8 B2   16 B1   17 B1                                                 
 -- Virtual --                   
 -0.192   0.097   0.098   0.144   0.158   0.173   0.182   0.221
 19 A1    8 A2   18 B1   20 A1    9 B2   19 B1   21 A1   22 A1                 
  0.249   0.259   0.313   0.319   0.324   0.324   0.330   0.333
 20 B1    9 A2   23 A1   24 A1   10 B2   21 B1   10 A2   22 B1                 
  0.367   0.471   0.473   0.570   0.570   0.570   0.571   0.580
 23 B1   24 B1   25 A1   25 B1   11 A2   26 A1   11 B2   12 B2                 
  0.610   0.616   0.632   0.637   0.664   0.772   0.882   0.896
 12 A2   27 A1   28 A1   26 B1   27 B1   28 B1   29 A1   13 B2                 
  0.949   1.017   1.072   1.115   1.161   1.451   1.505   1.514
 30 A1   13 A2   29 B1   31 A1   30 B1   31 B1   32 A1   14 B2                 
  1.522   1.537   1.548   1.580   1.939   1.943   1.956   1.975
 14 A2   33 A1   32 B1   33 B1   15 B2   34 A1   16 B2   35 A1                 
  2.448   2.456   2.806   3.162   3.166   3.500   4.103   4.107
 15 A2   34 B1   36 A1   16 A2   35 B1   36 B1   17 B2   37 A1                 
  4.352   4.378   4.448   4.458   4.468   4.468   4.468   4.468
 37 B1   17 A2   38 A1   18 B2   18 A2   39 A1   19 B2   38 B1                 
  4.474   4.477   4.492   4.582   4.669   4.690   4.742   5.017
 19 A2   40 A1   39 B1   40 B1   41 A1   42 A1   41 B1   42 B1                 
  6.494   6.502   6.508   6.512   6.516   6.531  28.776  28.826
 43 A1   20 B2   20 A2   44 A1   43 B1   44 B1   45 A1   45 B1                 
 29.495  29.500  29.504  29.510  29.511  29.523  29.853  29.858
 46 A1   21 B2   21 A2   46 B1   47 A1   47 B1   22 B2   22 A2                 
 29.859  29.859  29.859  29.861  29.861  29.871  29.877  29.899
 48 B1   48 A1   23 B2   23 A2   49 A1   49 B1   50 A1   50 B1                 
 36.426  37.525 130.558 130.562 130.565 130.569 130.573 130.583
 51 A1   51 B1   52 A1   24 B2   24 A2   52 B1   53 A1   53 B1                 
154.185 154.2291912.0991912.145
 54 A1   54 B1   55 A1   55 B1                                                 
 Warning : Irrep of orbital(   5) could not be determined
 Warning : Irrep of orbital(   6) could not be determined
 Warning : Irrep of orbital(   9) could not be determined
 Warning : Irrep of orbital(  10) could not be determined
 Warning : Irrep of orbital(  33) could not be determined
 Warning : Irrep of orbital(  34) could not be determined
 Warning : Irrep of orbital(  37) could not be determined
 Warning : Irrep of orbital(  38) could not be determined
 Warning : Irrep of orbital(  47) could not be determined
 Warning : Irrep of orbital(  48) could not be determined

 Beta MOs, Restricted
 -- Occupied --                  
*******-1177.19 -180.89 -180.89 -169.70 -169.70 -169.70 -169.70
  1 A1    1 B1    2 A1    2 B1    0 xxx   0 xxx   1 B2    1 A2                 
-169.70 -169.70  -37.95  -37.95  -33.14  -33.14  -33.13  -33.13
  0 xxx   0 xxx   3 B1    3 A1    4 A1    4 B1    2 B2    2 A2                 
-33.131 -33.131 -24.321 -24.321 -24.319 -24.319 -24.319 -24.319
  5 B1    5 A1    6 B1    6 A1    3 A2    3 B2    7 B1    7 A1                 
-24.313 -24.313 -24.313 -24.313 -15.730 -15.727  -7.263  -7.263
  8 A1    8 B1    4 B2    4 A2    9 A1    9 B1   10 B1   10 A1                 
 -5.498  -5.498  -5.484  -5.484  -5.484  -5.484  -2.421  -2.421
  0 xxx   0 xxx   5 A2    5 B2    0 xxx   0 xxx  11 B1   11 A1                 
 -2.415  -2.415  -2.415  -2.415  -2.399  -2.399  -2.399  -2.399
  6 A2    6 B2   12 B1   12 A1   13 A1   13 B1    0 xxx   0 xxx                
 -1.494  -0.847  -0.829  -0.804  -0.664  -0.638  -0.637  -0.395
 14 A1   14 B1   15 A1   15 B1   16 A1   17 A1    7 B2   18 A1                 
 -0.394  -0.394  -0.394  -0.299
  7 A2    8 B2   16 B1   17 B1                                                 
 -- Virtual --                   
 -0.192   0.097   0.098   0.144   0.158   0.173   0.182   0.221
 19 A1    8 A2   18 B1   20 A1    9 B2   19 B1   21 A1   22 A1                 
  0.249   0.259   0.313   0.319   0.324   0.324   0.330   0.333
 20 B1    9 A2   23 A1   24 A1   10 B2   21 B1   10 A2   22 B1                 
  0.367   0.471   0.473   0.570   0.570   0.570   0.571   0.580
 23 B1   24 B1   25 A1   25 B1   11 A2   26 A1   11 B2   12 B2                 
  0.610   0.616   0.632   0.637   0.664   0.772   0.882   0.896
 12 A2   27 A1   28 A1   26 B1   27 B1   28 B1   29 A1   13 B2                 
  0.949   1.017   1.072   1.115   1.161   1.451   1.505   1.514
 30 A1   13 A2   29 B1   31 A1   30 B1   31 B1   32 A1   14 B2                 
  1.522   1.537   1.548   1.580   1.939   1.943   1.956   1.975
 14 A2   33 A1   32 B1   33 B1   15 B2   34 A1   16 B2   35 A1                 
  2.448   2.456   2.806   3.162   3.166   3.500   4.103   4.107
 15 A2   34 B1   36 A1   16 A2   35 B1   36 B1   17 B2   37 A1                 
  4.352   4.378   4.448   4.458   4.468   4.468   4.468   4.468
 37 B1   17 A2   38 A1   18 B2   18 A2   39 A1   19 B2   38 B1                 
  4.474   4.477   4.492   4.582   4.669   4.690   4.742   5.017
 19 A2   40 A1   39 B1   40 B1   41 A1   42 A1   41 B1   42 B1                 
  6.494   6.502   6.508   6.512   6.516   6.531  28.776  28.826
 43 A1   20 B2   20 A2   44 A1   43 B1   44 B1   45 A1   45 B1                 
 29.495  29.500  29.504  29.510  29.511  29.523  29.853  29.858
 46 A1   21 B2   21 A2   46 B1   47 A1   47 B1   22 B2   22 A2                 
 29.859  29.859  29.859  29.861  29.861  29.871  29.877  29.899
 48 B1   48 A1   23 B2   23 A2   49 A1   49 B1   50 A1   50 B1                 
 36.426  37.525 130.558 130.562 130.565 130.569 130.573 130.583
 51 A1   51 B1   52 A1   24 B2   24 A2   52 B1   53 A1   53 B1                 
154.185 154.2291912.0991912.145
 54 A1   54 B1   55 A1   55 B1                                                 

 Occupation and symmetry of molecular orbitals

 Point group: C1 (1 irreducible representation).

                           A     All 
 -------------------------------------
 All molecular orbitals:
  - Alpha                  168   168 
  - Beta                   168   168 
 -------------------------------------
 Alpha orbitals:
  - Frozen occupied        38    38  
  - Active occupied        22    22  
  - Active virtual         108   108 
  - Frozen virtual         0     0   
 -------------------------------------
 Beta orbitals:
  - Frozen occupied        38    38  
  - Active occupied        22    22  
  - Active virtual         108   108 
  - Frozen virtual         0     0   
 -------------------------------------

 Import integrals:   CPU 0.00 s  wall 0.00 s

 Import integrals:   CPU 171.77 s  wall 185.14 s

 MP2 amplitudes:   CPU 0.34 s  wall 0.61 s

Running a double precision version
           CCSD T amplitudes will be solved using DIIS.

           Start     Size      MaxIter   EConv     TConv     
           3         7         100       1.00e-07  1.00e-05  
 ------------------------------------------------------------------------------
           Energy (a.u.)   Ediff      Tdiff       Comment
 ------------------------------------------------------------------------------
         -1.3943290e+04                           
     1   -1.3943199e+04   9.05e-02   1.06e+00     Step took 02.25.
     2   -1.3943291e+04   9.16e-02   1.12e-01     
     3   -1.3943234e+04   5.72e-02   1.66e-01     
     4   -1.3943267e+04   3.31e-02   4.47e-01     Switched to DIIS steps.
     5   -1.3943267e+04   2.64e-04   7.64e-02     
     6   -1.3943266e+04   9.16e-04   1.60e-02     
     7   -1.3943266e+04   2.01e-04   5.78e-03     
     8   -1.3943267e+04   2.51e-04   1.19e-03     
     9   -1.3943267e+04   1.58e-05   2.72e-03     
    10   -1.3943267e+04   2.58e-06   2.04e-03     
    11   -1.3943267e+04   4.50e-05   2.81e-04     
    12   -1.3943267e+04   4.68e-05   2.06e-03     
    13   -1.3943267e+04   2.36e-05   1.17e-03     
    14   -1.3943267e+04   1.12e-05   3.15e-04     
    15   -1.3943267e+04   3.42e-06   1.50e-04     
    16   -1.3943267e+04   8.12e-06   1.00e-04     
    17   -1.3943267e+04   3.35e-06   8.35e-05     
    18   -1.3943267e+04   2.94e-07   6.48e-05     
    19   -1.3943267e+04   1.08e-06   5.60e-06     
    20   -1.3943267e+04   1.17e-07   1.21e-05     
    21   -1.3943267e+04   8.77e-08   1.09e-05     
    22   -1.3943267e+04   1.25e-07   3.10e-06     
    23   -1.3943267e+04   5.51e-08   8.95e-07     
 ------------------------------------------------------------------------------
         -1.3943267e+04                           CCSD T converged.

End of double precision
 SCF energy                 = -13942.43622606
 MP2 energy                 = -13943.28987735
 CCSD correlation energy     =     -0.83057613
 CCSD total energy           = -13943.26680219

 CCSD  T1^2 = 0.0356  T2^2 = 0.7195  Leading amplitudes:

 Amplitude    Orbitals with energies
  0.0926       56 (A) A                  ->    61 (A) A                   
              -0.3946                         -0.1923                     
  0.0926       56 (A) B                  ->    61 (A) B                   
              -0.3946                         -0.1923                     
  0.0405       60 (A) A                  ->    63 (A) A                   
              -0.2987                          0.0977                     
  0.0405       60 (A) B                  ->    63 (A) B                   
              -0.2987                          0.0977                     

 Amplitude    Orbitals with energies
 -0.6692       60 (A) A      60 (A) B    ->    61 (A) A      61 (A) B     
              -0.2987       -0.2987           -0.1923       -0.1923       
  0.6692       60 (A) A      60 (A) B    ->    61 (A) B      61 (A) A     
              -0.2987       -0.2987           -0.1923       -0.1923       
  0.6692       60 (A) B      60 (A) A    ->    61 (A) A      61 (A) B     
              -0.2987       -0.2987           -0.1923       -0.1923       
 -0.6692       60 (A) B      60 (A) A    ->    61 (A) B      61 (A) A     
              -0.2987       -0.2987           -0.1923       -0.1923       

 Computing CCSD intemediates for later calculations in double precision
 Finished.

Running a double precision version
           CCSD Lambda amplitudes will be solved using DIIS.
           Start     Size      MaxIter   EConv     LConv     
           3         7         100       1.00e-07  1.00e-05  
 ------------------------------------------------------------------------------
            Enorm      Ldiff       Comment
 ------------------------------------------------------------------------------
     1     7.82e-01   5.61e-01     
     2     6.12e-01   3.81e-01     
     3     5.78e-01   3.78e-01     
     4     1.63e-02   1.55e-01     Switched to DIIS steps.
     5     8.44e-03   1.43e-03     
     6     1.38e-03   2.56e-04     
     7     5.37e-04   4.10e-05     
     8     3.76e-04   6.17e-05     
     9     3.11e-04   2.04e-05     
    10     3.01e-04   4.29e-05     
    11     2.78e-04   7.23e-05     
    12     2.32e-04   5.80e-05     
    13     1.59e-04   1.53e-04     
    14     7.81e-05   1.74e-04     
    15     5.66e-05   2.56e-05     
    16     2.93e-05   5.64e-05     
    17     1.86e-05   3.37e-06     
    18     1.15e-05   5.29e-06     
    19     1.03e-05   1.57e-06     
    20     8.37e-06   6.48e-07     
    21     3.18e-06   8.29e-07     
    22     2.19e-06   1.11e-06     
    23     1.53e-06   7.72e-07     
    24     1.37e-06   2.91e-07     
    25     1.02e-06   8.16e-07     
    26     7.01e-07   5.42e-07     
    27     4.85e-07   7.39e-07     
    28     4.64e-07   1.84e-07     
    29     2.01e-07   8.21e-08     
    30     1.05e-07   1.30e-07     
    31     6.97e-08   1.93e-08     
 ------------------------------------------------------------------------------
                                   CCSD Lambda converged.

 Computing density matrices in double precision...
           Orbital response amplitudes will be solved using DIIS.
           Start     Size      MaxIter   EConv     LConv     
           3         7         100       1.00e-06  1.00e-06  
 ------------------------------------------------------------------------------
            Enorm      Ldiff       Comment
 ------------------------------------------------------------------------------
     1     1.05e-01   1.13e-02     
     2     4.90e-01   4.74e-01     
     3     1.05e+01   1.05e+01     
     4     1.13e-01   1.10e+01     Switched to DIIS steps.
     5     1.42e-01   3.21e-02     
     6     1.50e-01   8.65e-03     
     7     6.03e-02   8.86e-02     
     8     3.65e-02   1.02e-02     
     9     2.36e-02   1.80e-03     
    10     1.05e-02   6.43e-03     
    11     9.81e-03   1.01e-02     
    12     3.48e-04   2.60e-03     
    13     2.27e-03   4.01e-07     
    14     7.88e-04   1.54e-04     
    15     5.76e-05   3.21e-06     
    16     2.69e-04   4.98e-06     
    17     1.72e-05   7.50e-06     
    18     2.60e-05   6.94e-06     
    19     4.22e-05   1.14e-06     
    20     2.47e-04   1.75e-04     
    21     3.87e-05   1.76e-04     
    22     5.56e-05   5.24e-07     
    23     2.49e-05   1.42e-06     
    24     1.60e-04   4.22e-06     
    25     2.82e-04   3.43e-05     
    26     1.04e-04   6.03e-05     
    27     2.46e-04   2.29e-05     
    28     1.87e-04   8.62e-05     
    29     2.18e-04   1.02e-04     
    30     1.81e-04   1.41e-05     
    31     1.60e-03   7.67e-04     
    32     1.11e-03   4.01e-04     
    33     3.97e-04   2.50e-04     
    34     2.59e-03   1.21e-03     
    35     2.53e-03   3.19e-04     
    36     2.99e-03   8.69e-05     
    37     2.66e-03   4.82e-04     
    38     4.14e-03   1.12e-03     
    39     2.61e-03   2.56e-03     
    40     3.30e-03   2.39e-04     
    41     3.21e-02   1.28e-02     
    42     1.31e-02   1.72e-02     
    43     1.74e-02   3.72e-04     
    44     1.94e-02   1.18e-03     
    45     1.94e-02   9.34e-03     
    46     1.54e-02   7.81e-03     
    47     5.58e-02   1.90e-02     
    48     1.45e-01   7.10e-02     
    49     5.12e-02   6.84e-02     
    50     1.76e-01   1.23e-01     
    51     1.68e-01   7.99e-03     
    52     6.74e-02   8.23e-02     
    53     4.43e-02   3.84e-02     
    54     6.80e-01   6.29e-01     
    55     6.40e-01   5.15e-02     
    56     2.88e-01   3.49e-01     
    57     1.86e-01   6.66e-02     
    58     1.85e-01   3.48e-02     
    59     2.00e-01   1.86e-02     
    60     3.80e-01   1.82e-01     
    61     1.62e+00   1.22e+00     
    62     1.18e+00   3.78e-01     
    63     2.35e+00   1.09e+00     
    64     3.55e+00   1.24e+00     
    65     3.84e+00   3.19e-01     
    66     3.20e+00   6.10e-01     
    67     6.16e+00   3.18e+00     
    68     1.74e+01   1.12e+01     
    69     1.83e+01   7.34e-01     
    70     3.18e+01   1.37e+01     
    71     5.18e+01   1.96e+01     
    72     5.56e+01   4.56e+00     
    73     2.96e+01   2.65e+01     
    74     8.30e+01   5.70e+01     
    75     1.99e+02   1.15e+02     
    76     2.13e+02   1.18e+01     
    77     2.57e+02   4.58e+01     
    78     2.50e+02   6.57e+00     
    79     2.81e+02   3.22e+01     
    80     3.82e+02   1.01e+02     
    81     1.15e+03   7.94e+02     
    82     1.90e+03   7.54e+02     
    83     3.97e+03   1.97e+03     
    84     2.36e+03   1.47e+03     
    85     3.02e+03   5.89e+02     
    86     6.16e+03   3.28e+03     
    87     7.95e+03   1.75e+03     
    88     2.03e+04   1.28e+04     
    89     2.02e+04   5.24e+02     
    90     2.74e+04   7.98e+03     
    91     2.96e+04   1.22e+03     
    92     5.06e+04   2.02e+04     
    93     1.31e+05   8.34e+04     
    94     1.64e+05   3.26e+04     
    95     3.05e+05   1.44e+05     
    96     2.89e+05   1.95e+04     
    97     4.46e+05   1.53e+05     
    98     3.13e+05   1.23e+05     
    99     7.91e+05   4.51e+05     
 ------------------------------------------------------------------------------
                                   Orbital response converged.

 Computing density matrices... Done.
 CCSD calculation:   CPU 9780.94 s  wall 5736.95 s

Current path: /canmo/ccsd/grad/
/g1_bb_aa
/g1_bb_bb
/g1_o1o1
/g1_o1o2
/g1_o1v1
/g1_o2v1
/g1_v1v1
/g1p_bb_aa
/g1p_bb_bb
/g1s_bb_aa
/g1s_bb_bb
/g2_o1o1o1o1
/g2_o1o1o1v1
/g2_o1o1v1v1
/g2_o1v1o1v1
/g2_o1v1v1v1
/g2_v1v1v1v1
/w_bb_aa
/w_bb_bb
 Transferring MO TPDM to AO TPDM
 Transferring g2_o1o1o1o1
 Transferring g2_o1o1o1v1
 Transferring g2_o1o1v1v1
 Transferring g2_o1v1o1v1
 Transferring g2_o1v1v1v1
 Transferring g2_v1v1v1v1
 Adding separable TPDM
 Computing TPDM gradient
 --------------------------------------------------------
 2e gradient
  Atom          X               Y               Z
 --------------------------------------------------------
    1       3834.512293   -49349.480923   -47414.058372  
    2      41176.193428    51443.503686    18886.046893  
    3      60082.974940    35720.779979    64647.472257  
    4    -105093.680661   -37814.802742   -36119.460777  
 --------------------------------------------------------
 --------------------------------------------------------
 Final gradient
  Atom          X               Y               Z
 --------------------------------------------------------
    1       3834.512293   -49349.480923   -47414.058372  
    2      41176.193428    51443.503686    18886.046893  
    3      60082.974940    35720.779979    64647.472257  
    4    -105093.680661   -37814.802742   -36119.460777  
 --------------------------------------------------------
 Analytic gradient from two-electron contribution:   CPU 2568.92 s  wall 1057.26 s

 Total ccman2 time:   CPU 12528.66 s  wall 7000.17 s


 --------------------------------------------------------------
             Orbital Energies (a.u.) and Symmetries
 --------------------------------------------------------------
 Warning : Irrep of orbital(   5) could not be determined
 Warning : Irrep of orbital(   6) could not be determined
 Warning : Irrep of orbital(   9) could not be determined
 Warning : Irrep of orbital(  10) could not be determined
 Warning : Irrep of orbital(  33) could not be determined
 Warning : Irrep of orbital(  34) could not be determined
 Warning : Irrep of orbital(  37) could not be determined
 Warning : Irrep of orbital(  38) could not be determined
 Warning : Irrep of orbital(  47) could not be determined
 Warning : Irrep of orbital(  48) could not be determined

 Alpha MOs, Restricted
 -- Occupied --                  
*******-1177.19 -180.89 -180.89 -169.70 -169.70 -169.70 -169.70
  1 A1    1 B1    2 A1    2 B1    0 xxx   0 xxx   1 B2    1 A2                 
-169.70 -169.70  -37.95  -37.95  -33.14  -33.14  -33.13  -33.13
  0 xxx   0 xxx   3 B1    3 A1    4 A1    4 B1    2 B2    2 A2                 
-33.131 -33.131 -24.321 -24.321 -24.319 -24.319 -24.319 -24.319
  5 B1    5 A1    6 B1    6 A1    3 A2    3 B2    7 B1    7 A1                 
-24.313 -24.313 -24.313 -24.313 -15.730 -15.727  -7.263  -7.263
  8 A1    8 B1    4 B2    4 A2    9 A1    9 B1   10 B1   10 A1                 
 -5.498  -5.498  -5.484  -5.484  -5.484  -5.484  -2.421  -2.421
  0 xxx   0 xxx   5 A2    5 B2    0 xxx   0 xxx  11 B1   11 A1                 
 -2.415  -2.415  -2.415  -2.415  -2.399  -2.399  -2.399  -2.399
  6 A2    6 B2   12 B1   12 A1   13 A1   13 B1    0 xxx   0 xxx                
 -1.494  -0.847  -0.829  -0.804  -0.664  -0.638  -0.637  -0.395
 14 A1   14 B1   15 A1   15 B1   16 A1   17 A1    7 B2   18 A1                 
 -0.394  -0.394  -0.394  -0.299
  7 A2    8 B2   16 B1   17 B1                                                 
 -- Virtual --                   
 -0.192   0.097   0.098   0.144   0.158   0.173   0.182   0.221
 19 A1    8 A2   18 B1   20 A1    9 B2   19 B1   21 A1   22 A1                 
  0.249   0.259   0.313   0.319   0.324   0.324   0.330   0.333
 20 B1    9 A2   23 A1   24 A1   10 B2   21 B1   10 A2   22 B1                 
  0.367   0.471   0.473   0.570   0.570   0.570   0.571   0.580
 23 B1   24 B1   25 A1   25 B1   11 A2   26 A1   11 B2   12 B2                 
  0.610   0.616   0.632   0.637   0.664   0.772   0.882   0.896
 12 A2   27 A1   28 A1   26 B1   27 B1   28 B1   29 A1   13 B2                 
  0.949   1.017   1.072   1.115   1.161   1.451   1.505   1.514
 30 A1   13 A2   29 B1   31 A1   30 B1   31 B1   32 A1   14 B2                 
  1.522   1.537   1.548   1.580   1.939   1.943   1.956   1.975
 14 A2   33 A1   32 B1   33 B1   15 B2   34 A1   16 B2   35 A1                 
  2.448   2.456   2.806   3.162   3.166   3.500   4.103   4.107
 15 A2   34 B1   36 A1   16 A2   35 B1   36 B1   17 B2   37 A1                 
  4.352   4.378   4.448   4.458   4.468   4.468   4.468   4.468
 37 B1   17 A2   38 A1   18 B2   18 A2   39 A1   19 B2   38 B1                 
  4.474   4.477   4.492   4.582   4.669   4.690   4.742   5.017
 19 A2   40 A1   39 B1   40 B1   41 A1   42 A1   41 B1   42 B1                 
  6.494   6.502   6.508   6.512   6.516   6.531  28.776  28.826
 43 A1   20 B2   20 A2   44 A1   43 B1   44 B1   45 A1   45 B1                 
 29.495  29.500  29.504  29.510  29.511  29.523  29.853  29.858
 46 A1   21 B2   21 A2   46 B1   47 A1   47 B1   22 B2   22 A2                 
 29.859  29.859  29.859  29.861  29.861  29.871  29.877  29.899
 48 B1   48 A1   23 B2   23 A2   49 A1   49 B1   50 A1   50 B1                 
 36.426  37.525 130.558 130.562 130.565 130.569 130.573 130.583
 51 A1   51 B1   52 A1   24 B2   24 A2   52 B1   53 A1   53 B1                 
154.185 154.2291912.0991912.145
 54 A1   54 B1   55 A1   55 B1                                                 

 Beta MOs, Restricted
 -- Occupied --                  
*******-1177.19 -180.89 -180.89 -169.70 -169.70 -169.70 -169.70
  1 A1    1 B1    2 A1    2 B1    0 xxx   0 xxx   1 B2    1 A2                 
-169.70 -169.70  -37.95  -37.95  -33.14  -33.14  -33.13  -33.13
  0 xxx   0 xxx   3 B1    3 A1    4 A1    4 B1    2 B2    2 A2                 
-33.131 -33.131 -24.321 -24.321 -24.319 -24.319 -24.319 -24.319
  5 B1    5 A1    6 B1    6 A1    3 A2    3 B2    7 B1    7 A1                 
-24.313 -24.313 -24.313 -24.313 -15.730 -15.727  -7.263  -7.263
  8 A1    8 B1    4 B2    4 A2    9 A1    9 B1   10 B1   10 A1                 
 -5.498  -5.498  -5.484  -5.484  -5.484  -5.484  -2.421  -2.421
  0 xxx   0 xxx   5 A2    5 B2    0 xxx   0 xxx  11 B1   11 A1                 
 -2.415  -2.415  -2.415  -2.415  -2.399  -2.399  -2.399  -2.399
  6 A2    6 B2   12 B1   12 A1   13 A1   13 B1    0 xxx   0 xxx                
 -1.494  -0.847  -0.829  -0.804  -0.664  -0.638  -0.637  -0.395
 14 A1   14 B1   15 A1   15 B1   16 A1   17 A1    7 B2   18 A1                 
 -0.394  -0.394  -0.394  -0.299
  7 A2    8 B2   16 B1   17 B1                                                 
 -- Virtual --                   
 -0.192   0.097   0.098   0.144   0.158   0.173   0.182   0.221
 19 A1    8 A2   18 B1   20 A1    9 B2   19 B1   21 A1   22 A1                 
  0.249   0.259   0.313   0.319   0.324   0.324   0.330   0.333
 20 B1    9 A2   23 A1   24 A1   10 B2   21 B1   10 A2   22 B1                 
  0.367   0.471   0.473   0.570   0.570   0.570   0.571   0.580
 23 B1   24 B1   25 A1   25 B1   11 A2   26 A1   11 B2   12 B2                 
  0.610   0.616   0.632   0.637   0.664   0.772   0.882   0.896
 12 A2   27 A1   28 A1   26 B1   27 B1   28 B1   29 A1   13 B2                 
  0.949   1.017   1.072   1.115   1.161   1.451   1.505   1.514
 30 A1   13 A2   29 B1   31 A1   30 B1   31 B1   32 A1   14 B2                 
  1.522   1.537   1.548   1.580   1.939   1.943   1.956   1.975
 14 A2   33 A1   32 B1   33 B1   15 B2   34 A1   16 B2   35 A1                 
  2.448   2.456   2.806   3.162   3.166   3.500   4.103   4.107
 15 A2   34 B1   36 A1   16 A2   35 B1   36 B1   17 B2   37 A1                 
  4.352   4.378   4.448   4.458   4.468   4.468   4.468   4.468
 37 B1   17 A2   38 A1   18 B2   18 A2   39 A1   19 B2   38 B1                 
  4.474   4.477   4.492   4.582   4.669   4.690   4.742   5.017
 19 A2   40 A1   39 B1   40 B1   41 A1   42 A1   41 B1   42 B1                 
  6.494   6.502   6.508   6.512   6.516   6.531  28.776  28.826
 43 A1   20 B2   20 A2   44 A1   43 B1   44 B1   45 A1   45 B1                 
 29.495  29.500  29.504  29.510  29.511  29.523  29.853  29.858
 46 A1   21 B2   21 A2   46 B1   47 A1   47 B1   22 B2   22 A2                 
 29.859  29.859  29.859  29.861  29.861  29.871  29.877  29.899
 48 B1   48 A1   23 B2   23 A2   49 A1   49 B1   50 A1   50 B1                 
 36.426  37.525 130.558 130.562 130.565 130.569 130.573 130.583
 51 A1   51 B1   52 A1   24 B2   24 A2   52 B1   53 A1   53 B1                 
154.185 154.2291912.0991912.145
 54 A1   54 B1   55 A1   55 B1                                                 
 --------------------------------------------------------------

          Ground-State Mulliken Net Atomic Charges

     Atom                 Charge (a.u.)
  ----------------------------------------
      1 I                 40831.641735
      2 N                  1539.244871
      3 N                 -1434.714782
      4 I                -40936.171824
  ----------------------------------------
  Sum of atomic charges =     0.000000

 -----------------------------------------------------------------
                    Cartesian Multipole Moments
 -----------------------------------------------------------------
    Charge (ESU x 10^10)
                 0.0000
    Dipole Moment (Debye)
         X 1157384.0858      Y   14914.9760      Z    9549.4676
       Tot 1157519.5769
    Quadrupole Moments (Debye-Ang)
        XX  414222.6599     XY  -45786.8704     YY    1473.6964
        XZ  536026.0868     YZ -304142.5279     ZZ -502411.5521
    Octopole Moments (Debye-Ang^2)
       XXX ************    XXY ************    XYY  467531.0673
       YYY   -1226.3846    XXZ -593193.9875    XYZ -131188.1042
       YYZ     168.6897    XZZ 2158973.7648    YZZ -163582.6000
       ZZZ -424193.1354
    Hexadecapole Moments (Debye-Ang^3)
      XXXX ************   XXXY ************   XXYY  243342.9609
      XYYY  -76249.5523   YYYY    6122.8672   XXXZ 9598524.2766
      XXYZ ************   XYYZ  271445.1750   YYYZ -452511.6982
      XXZZ ************   XYZZ  -89424.3382   YYZZ -251327.6891
      XZZZ 2011469.6371   YZZZ -501427.2242   ZZZZ ************
 -----------------------------------------------------------------
 DrvMan completing analytic gradient of the correlated energy
 Correlated dipole moment
            1
    11187522.8623219
    2-2083.2321135
    3-4619.2577591
 Energy read as -13943.266802192
 Full Analytical Gradient: (in a.u., or Hartree/Bohr)
             1             2             3             4
    1163420.98401864-96077.33463533 5880.15114897-73223.80050854
    2-175190.63673056203448.36310928-101060.0988386172802.37245979
    3-37183.00443201103038.0671442768983.27379839-134838.33651037
 Gradient time:  CPU 0.39 s  wall 5.56 s
 Geometry Optimization Parameters
   NAtoms,    NIC,     NZ,  NCons,   NDum,   NFix, NCnnct, MaxDiis
        4      14       4       0       0       0       0       0


** GEOMETRY OPTIMIZATION IN DELOCALIZED INTERNAL COORDINATES **
   Searching for a Minimum

   Optimization Cycle:   9

                       Coordinates (Angstroms)
     ATOM                X               Y               Z
      1  I         2.9239097258    0.0000000000    0.2307584996
      2  N         0.5596746826    0.0000000000   -1.6331661386
      3  N        -0.5596746826    0.0000000000   -1.6331661386
      4  I        -2.9239097258    0.0000000000    0.2307584996
   Point Group: c2v   Number of degrees of freedom:     3


   Energy is -13943.266802192

 Hessian Updated using BFGS Update
**WARNING** Hereditary positive definiteness endangered

 ** Taking Steepest Descent Step **
 Calculated Step too Large.  Step scaled by  0.000000
 Step Taken.  Stepsize is  0.300000

                             Maximum     Tolerance    Cnvgd?
         Gradient           ********      0.000300      NO
         Displacement       0.298622      0.001200      NO
         Energy change     -0.000712      0.000001      NO


 New Cartesian Coordinates Obtained by Inverse Iteration

 Displacement from previous Coordinates is:  1.478332
 ----------------------------------------------------------------
             Standard Nuclear Orientation (Angstroms)
    I     Atom           X                Y                Z
 ----------------------------------------------------------------
    1      I       2.4717006504     0.0000000000     0.4560153986
    2      N       0.5549700853     0.0000000000    -1.8584230375
    3      N      -0.5549700853     0.0000000000    -1.8584230375
    4      I      -2.4717006504     0.0000000000     0.4560153986
 ----------------------------------------------------------------
 Molecular Point Group                 C2v   NOp =  4
 Largest Abelian Subgroup              C2v   NOp =  4
 Nuclear Repulsion Energy =   557.7721060685 hartrees
 There are       60 alpha and       60 beta electrons
 Applying Cartesian multipole field
    Component          Value
    ---------          -----
     (2,0,0)        1.00000E-11
     (0,2,0)        2.00000E-11
     (0,0,2)       -3.00000E-11
 Nucleus-field energy     =     0.0000000157 hartrees
 Requested basis set is 6-311++G(d,p)
 There are 60 shells and 168 basis functions
 A cutoff of  1.0D-14 yielded   1308 shell pairs
 There are     10856 function pairs (     12428 Cartesian)
 Smallest overlap matrix eigenvalue = 1.45E-04
 Guess MOs from SCF MO coefficient file

 -----------------------------------------------------------------------
  General SCF calculation program by
  Eric Jon Sundstrom, Paul Horn, Yuezhi Mao, Dmitri Zuev, Alec White,
  David Stuck, Shaama M.S., Shane Yost, Joonho Lee, David Small,
  Daniel Levine, Susi Lehtola, Hugh Burton, Evgeny Epifanovsky
 -----------------------------------------------------------------------
 Hartree-Fock
 using 4 threads for integral computing
 -------------------------------------------------------
 OpenMP Integral computing Module                
 Release: version 2.0, May 2017, Q-Chem Inc. Pleasanton 
 -------------------------------------------------------
 A restricted SCF calculation will be
 performed using DIIS
 SCF converges when DIIS error is below 1.0e-08
 ---------------------------------------
  Cycle       Energy         DIIS error
 ---------------------------------------
    1  -13942.4394331084      7.24e-04  
    2  -13942.4413842897      1.47e-04  
    3  -13942.4419651662      9.43e-05  
    4  -13942.4423751309      8.01e-05  
    5  -13942.4429469271      6.73e-05  
    6  -13942.4437915946      4.64e-05  
    7  -13942.4442581946      2.85e-05  
    8  -13942.4443336306      1.31e-05  
    9  -13942.4443748226      7.32e-06  
   10  -13942.4443753589      4.08e-06  
   11  -13942.4443755015      8.69e-07  
   12  -13942.4443755270      1.23e-07  
   13  -13942.4443755277      4.33e-08  
   14  -13942.4443755277      9.96e-09  Convergence criterion met
 ---------------------------------------
 SCF time:   CPU 18.03s  wall 13.00s 
 SCF   energy in the final basis set =   -13942.4443755277
 Total energy in the final basis set =   -13942.4443755277


 ------------------------------------------------------------------------------

   CCMAN2: suite of methods based on coupled cluster
           and equation of motion theories.

   Components:
   * libvmm-1.3-trunk
     by Evgeny Epifanovsky, Ilya Kaliman.
   * libtensor-2.5-trunk
     by Evgeny Epifanovsky, Michael Wormit, Dmitry Zuev, Sam Manzer, 
        Ilya Kaliman.
   * libcc-2.5-trunk
     by Evgeny Epifanovsky, Arik Landau, Tomasz Kus, Kirill Khistyaev, 
        Dmitry Zuev, Prashant Manohar, Xintian Feng, Anna Krylov, 
        Matthew Goldey, Alec White, Thomas Jagau, Kaushik Nanda, 
        Anastasia Gunina, Alexander Kunitsa, Joonho Lee.

   CCMAN original authors:
   Anna I. Krylov, C. David Sherrill, Steven R. Gwaltney,
   Edward F. C. Byrd (2000)
   Sergey V. Levchenko, Lyudmila V. Slipchenko, Tao Wang,
   Ana-Maria C. Cristian (2003)
   Piotr A. Pieniazek, C. Melania Oana, Evgeny Epifanovsky (2007)
   Prashant Manohar (2009)

 ------------------------------------------------------------------------------


 Allocating and initializing 3808MB of RAM...
 Calculation will run on 4 cores.

 Warning : Irrep of orbital(   5) could not be determined
 Warning : Irrep of orbital(   6) could not be determined
 Warning : Irrep of orbital(   9) could not be determined
 Warning : Irrep of orbital(  10) could not be determined
 Warning : Irrep of orbital(  13) could not be determined
 Warning : Irrep of orbital(  14) could not be determined

 Alpha MOs, Restricted
 -- Occupied --                  
*******-1177.19 -180.89 -180.89 -169.70 -169.70 -169.70 -169.70
  1 B1    1 A1    2 B1    2 A1    0 xxx   0 xxx   1 B2    1 A2                 
-169.70 -169.70  -37.95  -37.95  -33.14  -33.14  -33.13  -33.13
  0 xxx   0 xxx   3 A1    3 B1    0 xxx   0 xxx   2 B2    2 A2                 
-33.130 -33.130 -24.320 -24.320 -24.319 -24.319 -24.319 -24.319
  4 B1    4 A1    5 B1    5 A1    3 A2    3 B2    6 B1    6 A1                 
-24.313 -24.313 -24.313 -24.313 -15.725 -15.722  -7.263  -7.263
  7 A1    7 B1    4 B2    4 A2    8 A1    8 B1    9 B1    9 A1                 
 -5.498  -5.498  -5.483  -5.483  -5.483  -5.483  -2.420  -2.420
 10 B1   10 A1    5 A2    5 B2   11 B1   11 A1   12 B1   12 A1                 
 -2.415  -2.415  -2.415  -2.415  -2.398  -2.398  -2.398  -2.398
  6 A2   13 B1    6 B2   13 A1   14 B1    7 A2   14 A1    7 B2                 
 -1.500  -0.843  -0.829  -0.801  -0.663  -0.641  -0.640  -0.398
 15 A1   15 B1   16 A1   16 B1   17 A1   18 A1    8 B2   19 A1                 
 -0.394  -0.393  -0.389  -0.306
  9 B2    8 A2   17 B1   18 B1                                                 
 -- Virtual --                   
 -0.186   0.102   0.103   0.143   0.159   0.167   0.198   0.212
 20 A1    9 A2   19 B1   21 A1   10 B2   20 B1   22 A1   23 A1                 
  0.251   0.259   0.300   0.306   0.315   0.315   0.337   0.353
 21 B1   10 A2   24 A1   22 B1   25 A1   11 B2   11 A2   23 B1                 
  0.371   0.462   0.479   0.571   0.571   0.572   0.581   0.585
 24 B1   26 A1   25 B1   12 A2   12 B2   27 A1   13 B2   26 B1                 
  0.599   0.612   0.617   0.623   0.664   0.732   0.858   0.895
 13 A2   28 A1   27 B1   29 A1   28 B1   29 B1   30 A1   14 B2                 
  0.950   1.018   1.095   1.126   1.169   1.427   1.509   1.515
 31 A1   14 A2   30 B1   32 A1   31 B1   32 B1   15 B2   33 A1                 
  1.527   1.537   1.553   1.582   1.937   1.947   1.966   1.984
 15 A2   34 A1   33 B1   34 B1   16 B2   35 A1   17 B2   36 A1                 
  2.456   2.470   2.808   3.177   3.184   3.511   4.107   4.114
 16 A2   35 B1   37 A1   17 A2   36 B1   37 B1   18 B2   38 A1                 
  4.353   4.382   4.458   4.459   4.468   4.468   4.469   4.471
 38 B1   18 A2   19 B2   39 A1   20 B2   40 A1   19 A2   20 A2                 
  4.473   4.483   4.483   4.581   4.638   4.685   4.724   5.002
 39 B1   41 A1   40 B1   41 B1   42 A1   43 A1   42 B1   43 B1                 
  6.498   6.501   6.512   6.513   6.524   6.527  28.753  28.810
 21 B2   44 A1   21 A2   45 A1   44 B1   45 B1   46 A1   46 B1                 
 29.497  29.499  29.507  29.511  29.517  29.522  29.854  29.858
 22 B2   47 A1   22 A2   48 A1   47 B1   48 B1   23 B2   23 A2                 
 29.860  29.860  29.860  29.862  29.862  29.866  29.876  29.895
 24 B2   49 A1   24 A2   50 A1   49 B1   50 B1   51 A1   51 B1                 
 36.429  37.586 130.560 130.561 130.568 130.574 130.575 130.581
 52 A1   52 B1   25 B2   53 A1   25 A2   54 A1   53 B1   54 B1                 
154.165 154.2161912.0791912.131
 55 A1   55 B1   56 A1   56 B1                                                 
 Warning : Irrep of orbital(   5) could not be determined
 Warning : Irrep of orbital(   6) could not be determined
 Warning : Irrep of orbital(   9) could not be determined
 Warning : Irrep of orbital(  10) could not be determined
 Warning : Irrep of orbital(  13) could not be determined
 Warning : Irrep of orbital(  14) could not be determined

 Beta MOs, Restricted
 -- Occupied --                  
*******-1177.19 -180.89 -180.89 -169.70 -169.70 -169.70 -169.70
  1 B1    1 A1    2 B1    2 A1    0 xxx   0 xxx   1 B2    1 A2                 
-169.70 -169.70  -37.95  -37.95  -33.14  -33.14  -33.13  -33.13
  0 xxx   0 xxx   3 A1    3 B1    0 xxx   0 xxx   2 B2    2 A2                 
-33.130 -33.130 -24.320 -24.320 -24.319 -24.319 -24.319 -24.319
  4 B1    4 A1    5 B1    5 A1    3 A2    3 B2    6 B1    6 A1                 
-24.313 -24.313 -24.313 -24.313 -15.725 -15.722  -7.263  -7.263
  7 A1    7 B1    4 B2    4 A2    8 A1    8 B1    9 B1    9 A1                 
 -5.498  -5.498  -5.483  -5.483  -5.483  -5.483  -2.420  -2.420
 10 B1   10 A1    5 A2    5 B2   11 B1   11 A1   12 B1   12 A1                 
 -2.415  -2.415  -2.415  -2.415  -2.398  -2.398  -2.398  -2.398
  6 A2   13 B1    6 B2   13 A1   14 B1    7 A2   14 A1    7 B2                 
 -1.500  -0.843  -0.829  -0.801  -0.663  -0.641  -0.640  -0.398
 15 A1   15 B1   16 A1   16 B1   17 A1   18 A1    8 B2   19 A1                 
 -0.394  -0.393  -0.389  -0.306
  9 B2    8 A2   17 B1   18 B1                                                 
 -- Virtual --                   
 -0.186   0.102   0.103   0.143   0.159   0.167   0.198   0.212
 20 A1    9 A2   19 B1   21 A1   10 B2   20 B1   22 A1   23 A1                 
  0.251   0.259   0.300   0.306   0.315   0.315   0.337   0.353
 21 B1   10 A2   24 A1   22 B1   25 A1   11 B2   11 A2   23 B1                 
  0.371   0.462   0.479   0.571   0.571   0.572   0.581   0.585
 24 B1   26 A1   25 B1   12 A2   12 B2   27 A1   13 B2   26 B1                 
  0.599   0.612   0.617   0.623   0.664   0.732   0.858   0.895
 13 A2   28 A1   27 B1   29 A1   28 B1   29 B1   30 A1   14 B2                 
  0.950   1.018   1.095   1.126   1.169   1.427   1.509   1.515
 31 A1   14 A2   30 B1   32 A1   31 B1   32 B1   15 B2   33 A1                 
  1.527   1.537   1.553   1.582   1.937   1.947   1.966   1.984
 15 A2   34 A1   33 B1   34 B1   16 B2   35 A1   17 B2   36 A1                 
  2.456   2.470   2.808   3.177   3.184   3.511   4.107   4.114
 16 A2   35 B1   37 A1   17 A2   36 B1   37 B1   18 B2   38 A1                 
  4.353   4.382   4.458   4.459   4.468   4.468   4.469   4.471
 38 B1   18 A2   19 B2   39 A1   20 B2   40 A1   19 A2   20 A2                 
  4.473   4.483   4.483   4.581   4.638   4.685   4.724   5.002
 39 B1   41 A1   40 B1   41 B1   42 A1   43 A1   42 B1   43 B1                 
  6.498   6.501   6.512   6.513   6.524   6.527  28.753  28.810
 21 B2   44 A1   21 A2   45 A1   44 B1   45 B1   46 A1   46 B1                 
 29.497  29.499  29.507  29.511  29.517  29.522  29.854  29.858
 22 B2   47 A1   22 A2   48 A1   47 B1   48 B1   23 B2   23 A2                 
 29.860  29.860  29.860  29.862  29.862  29.866  29.876  29.895
 24 B2   49 A1   24 A2   50 A1   49 B1   50 B1   51 A1   51 B1                 
 36.429  37.586 130.560 130.561 130.568 130.574 130.575 130.581
 52 A1   52 B1   25 B2   53 A1   25 A2   54 A1   53 B1   54 B1                 
154.165 154.2161912.0791912.131
 55 A1   55 B1   56 A1   56 B1                                                 

 Occupation and symmetry of molecular orbitals

 Point group: C1 (1 irreducible representation).

                           A     All 
 -------------------------------------
 All molecular orbitals:
  - Alpha                  168   168 
  - Beta                   168   168 
 -------------------------------------
 Alpha orbitals:
  - Frozen occupied        38    38  
  - Active occupied        22    22  
  - Active virtual         108   108 
  - Frozen virtual         0     0   
 -------------------------------------
 Beta orbitals:
  - Frozen occupied        38    38  
  - Active occupied        22    22  
  - Active virtual         108   108 
  - Frozen virtual         0     0   
 -------------------------------------

 Import integrals:   CPU 0.00 s  wall 0.00 s

 Import integrals:   CPU 176.60 s  wall 161.11 s

 MP2 amplitudes:   CPU 0.35 s  wall 0.81 s

Running a double precision version
           CCSD T amplitudes will be solved using DIIS.

           Start     Size      MaxIter   EConv     TConv     
           3         7         100       1.00e-07  1.00e-05  
 ------------------------------------------------------------------------------
           Energy (a.u.)   Ediff      Tdiff       Comment
 ------------------------------------------------------------------------------
         -1.3943274e+04                           
     1   -1.3943215e+04   5.95e-02   1.13e+00     Step took 02.12.
     2   -1.3943274e+04   5.94e-02   4.24e-02     
     3   -1.3943252e+04   2.29e-02   2.12e-01     
     4   -1.3943266e+04   1.42e-02   1.22e-01     Switched to DIIS steps.
     5   -1.3943267e+04   9.35e-04   6.79e-02     
     6   -1.3943266e+04   3.99e-04   4.49e-03     
     7   -1.3943266e+04   3.94e-05   9.40e-04     
     8   -1.3943266e+04   1.00e-04   5.95e-04     
     9   -1.3943266e+04   4.29e-05   9.23e-04     
    10   -1.3943266e+04   2.23e-06   1.42e-03     
    11   -1.3943266e+04   3.87e-05   4.60e-04     
    12   -1.3943266e+04   1.98e-05   1.14e-03     
    13   -1.3943266e+04   1.42e-05   6.62e-04     
    14   -1.3943266e+04   1.37e-05   3.33e-04     
    15   -1.3943266e+04   5.69e-06   9.93e-05     
    16   -1.3943266e+04   7.63e-08   5.75e-05     
    17   -1.3943266e+04   1.41e-06   5.36e-05     
    18   -1.3943266e+04   2.66e-07   3.06e-05     
    19   -1.3943266e+04   4.54e-07   9.88e-06     
    20   -1.3943266e+04   9.81e-09   2.82e-06     
 ------------------------------------------------------------------------------
         -1.3943266e+04                           CCSD T converged.

End of double precision
 SCF energy                 = -13942.44437553
 MP2 energy                 = -13943.27449044
 CCSD correlation energy     =     -0.82210779
 CCSD total energy           = -13943.26648332

 CCSD  T1^2 = 0.0283  T2^2 = 0.6946  Leading amplitudes:

 Amplitude    Orbitals with energies
  0.0719       56 (A) A                  ->    61 (A) A                   
              -0.3982                         -0.1860                     
  0.0719       56 (A) B                  ->    61 (A) B                   
              -0.3982                         -0.1860                     
 -0.0410       54 (A) A                  ->    61 (A) A                   
              -0.6407                         -0.1860                     
 -0.0410       54 (A) B                  ->    61 (A) B                   
              -0.6407                         -0.1860                     

 Amplitude    Orbitals with energies
 -0.6527       60 (A) A      60 (A) B    ->    61 (A) A      61 (A) B     
              -0.3058       -0.3058           -0.1860       -0.1860       
  0.6527       60 (A) A      60 (A) B    ->    61 (A) B      61 (A) A     
              -0.3058       -0.3058           -0.1860       -0.1860       
  0.6527       60 (A) B      60 (A) A    ->    61 (A) A      61 (A) B     
              -0.3058       -0.3058           -0.1860       -0.1860       
 -0.6527       60 (A) B      60 (A) A    ->    61 (A) B      61 (A) A     
              -0.3058       -0.3058           -0.1860       -0.1860       

 Computing CCSD intemediates for later calculations in double precision
 Finished.

Running a double precision version
           CCSD Lambda amplitudes will be solved using DIIS.
           Start     Size      MaxIter   EConv     LConv     
           3         7         100       1.00e-07  1.00e-05  
 ------------------------------------------------------------------------------
            Enorm      Ldiff       Comment
 ------------------------------------------------------------------------------
     1     6.40e-01   4.72e-01     
     2     3.74e-01   2.20e-01     
     3     2.90e-01   1.92e-01     
     4     1.70e-02   6.84e-02     Switched to DIIS steps.
     5     7.24e-03   2.96e-03     
     6     1.53e-03   3.45e-04     
     7     8.93e-04   1.52e-04     
     8     7.71e-04   3.02e-05     
     9     7.34e-04   4.23e-05     
    10     6.50e-04   4.85e-05     
    11     4.63e-04   2.75e-04     
    12     3.11e-04   2.65e-04     
    13     1.91e-04   2.69e-04     
    14     1.09e-04   1.20e-04     
    15     7.23e-05   3.33e-05     
    16     4.11e-05   3.02e-05     
    17     2.69e-05   3.06e-07     
    18     2.44e-05   5.18e-06     
    19     8.48e-06   7.37e-07     
    20     3.57e-06   4.50e-07     
    21     1.93e-06   3.25e-07     
    22     1.37e-06   8.15e-07     
    23     1.06e-06   9.71e-08     
    24     8.38e-07   4.11e-07     
    25     6.47e-07   3.93e-07     
    26     5.23e-07   3.46e-07     
    27     3.64e-07   2.28e-07     
    28     1.28e-07   2.84e-07     
    29     7.33e-08   7.46e-09     
 ------------------------------------------------------------------------------
                                   CCSD Lambda converged.

 Computing density matrices in double precision...
           Orbital response amplitudes will be solved using DIIS.
           Start     Size      MaxIter   EConv     LConv     
           3         7         100       1.00e-06  1.00e-06  
 ------------------------------------------------------------------------------
            Enorm      Ldiff       Comment
 ------------------------------------------------------------------------------
     1     1.30e-01   2.99e-02     
     2     1.19e+00   9.95e-01     
     3     2.18e+01   1.96e+01     
     4     4.66e-02   2.07e+01     Switched to DIIS steps.
     5     1.69e-01   1.51e-01     
     6     9.03e-02   6.18e-02     
     7     4.24e-02   4.18e-02     
     8     1.35e-02   2.39e-02     
     9     2.68e-03   8.39e-03     
    10     2.10e-03   1.18e-03     
    11     1.29e-04   6.73e-04     
    12     8.86e-05   9.71e-05     
    13     2.41e-04   4.95e-06     
    14     2.26e-04   2.57e-06     
    15     2.03e-04   1.35e-05     
    16     2.24e-04   6.11e-05     
    17     3.31e-04   8.66e-05     
    18     4.54e-04   2.83e-06     
    19     2.75e-04   1.45e-04     
    20     2.58e-04   2.14e-05     
    21     7.31e-04   7.87e-06     
    22     1.87e-03   1.12e-05     
    23     6.26e-04   4.56e-05     
    24     5.01e-04   2.79e-04     
    25     7.87e-04   2.83e-04     
    26     4.62e-04   3.68e-04     
    27     1.59e-04   1.51e-04     
    28     7.43e-04   6.52e-06     
    29     7.12e-04   6.00e-07     
    30     7.09e-04   1.98e-06     
    31     8.58e-05   4.07e-05     
    32     1.33e-04   1.40e-05     
    33     3.17e-04   1.56e-04     
    34     3.26e-04   5.58e-05     
    35     1.90e-04   1.21e-04     
    36     2.50e-04   1.07e-05     
    37     1.83e-04   3.30e-06     
    38     1.51e-04   9.47e-06     
    39     3.40e-04   9.48e-07     
    40     1.25e-03   7.06e-05     
    41     6.37e-04   4.62e-04     
    42     6.35e-04   1.11e-04     
    43     1.77e-04   2.64e-04     
    44     8.68e-04   2.99e-05     
    45     4.68e-04   2.01e-05     
    46     7.38e-04   1.71e-05     
    47     6.76e-04   7.32e-07     
    48     2.89e-03   2.33e-04     
    49     1.43e-03   1.41e-04     
    50     1.16e-03   3.26e-04     
    51     1.72e-03   9.92e-04     
    52     3.95e-03   1.40e-04     
    53     5.86e-03   1.44e-03     
    54     5.40e-03   1.59e-04     
    55     1.02e-02   8.18e-06     
    56     7.05e-03   9.94e-04     
    57     6.21e-03   6.91e-04     
    58     4.41e-03   2.65e-03     
    59     2.57e-02   5.74e-04     
    60     2.95e-02   1.17e-03     
    61     2.50e-02   9.49e-04     
    62     4.26e-03   1.62e-03     
    63     1.92e-03   1.22e-03     
    64     4.36e-03   4.98e-04     
    65     4.39e-03   1.27e-03     
    66     1.46e-02   9.07e-04     
    67     3.56e-03   3.36e-04     
    68     3.44e-03   1.82e-04     
    69     2.89e-03   1.04e-03     
    70     9.98e-03   2.59e-03     
    71     2.99e-02   1.74e-02     
    72     2.28e-02   3.04e-03     
    73     2.00e-02   5.84e-03     
    74     1.55e-02   1.01e-03     
    75     1.20e-02   1.84e-03     
    76     2.25e-02   6.94e-03     
    77     9.50e-02   6.57e-02     
    78     7.35e-02   1.90e-02     
    79     3.34e-02   5.46e-02     
    80     3.47e-02   2.11e-03     
    81     3.88e-02   1.11e-02     
    82     1.89e-02   1.51e-02     
    83     7.89e-02   4.45e-02     
    84     1.06e-01   3.02e-02     
    85     1.04e-01   4.33e-03     
    86     2.67e-02   5.42e-02     
    87     1.85e-02   1.03e-02     
    88     8.15e-02   3.91e-02     
    89     1.37e-01   3.04e-02     
    90     1.90e-01   5.78e-02     
    91     7.12e-02   9.43e-02     
    92     4.33e-02   2.05e-02     
    93     3.36e-02   1.51e-03     
    94     9.34e-02   5.33e-02     
    95     3.19e-01   1.89e-01     
    96     2.18e-01   8.42e-02     
    97     2.42e-01   4.85e-03     
    98     3.76e-01   1.73e-01     
    99     3.83e-01   6.27e-03     
 ------------------------------------------------------------------------------
                                   Orbital response converged.

 Computing density matrices... Done.
 CCSD calculation:   CPU 8958.85 s  wall 5256.24 s

Current path: /canmo/ccsd/grad/
/g1_bb_aa
/g1_bb_bb
/g1_o1o1
/g1_o1o2
/g1_o1v1
/g1_o2v1
/g1_v1v1
/g1p_bb_aa
/g1p_bb_bb
/g1s_bb_aa
/g1s_bb_bb
/g2_o1o1o1o1
/g2_o1o1o1v1
/g2_o1o1v1v1
/g2_o1v1o1v1
/g2_o1v1v1v1
/g2_v1v1v1v1
/w_bb_aa
/w_bb_bb
 Transferring MO TPDM to AO TPDM
 Transferring g2_o1o1o1o1
 Transferring g2_o1o1o1v1
 Transferring g2_o1o1v1v1
 Transferring g2_o1v1o1v1
 Transferring g2_o1v1v1v1
 Transferring g2_v1v1v1v1
 Adding separable TPDM
 Computing TPDM gradient
 --------------------------------------------------------
 2e gradient
  Atom          X               Y               Z
 --------------------------------------------------------
    1        -44.400914       -0.002454      -12.325268  
    2        -26.653466        0.006643       12.509126  
    3         26.460000       -0.009488       12.389127  
    4         44.594381        0.005299      -12.572985  
 --------------------------------------------------------
 --------------------------------------------------------
 Final gradient
  Atom          X               Y               Z
 --------------------------------------------------------
    1        -44.400914       -0.002454      -12.325268  
    2        -26.653466        0.006643       12.509126  
    3         26.460000       -0.009488       12.389127  
    4         44.594381        0.005299      -12.572985  
 --------------------------------------------------------
 Analytic gradient from two-electron contribution:   CPU 2638.96 s  wall 1080.17 s

 Total ccman2 time:   CPU 11781.47 s  wall 6514.50 s


 --------------------------------------------------------------
             Orbital Energies (a.u.) and Symmetries
 --------------------------------------------------------------
 Warning : Irrep of orbital(   5) could not be determined
 Warning : Irrep of orbital(   6) could not be determined
 Warning : Irrep of orbital(   9) could not be determined
 Warning : Irrep of orbital(  10) could not be determined
 Warning : Irrep of orbital(  13) could not be determined
 Warning : Irrep of orbital(  14) could not be determined

 Alpha MOs, Restricted
 -- Occupied --                  
*******-1177.19 -180.89 -180.89 -169.70 -169.70 -169.70 -169.70
  1 B1    1 A1    2 B1    2 A1    0 xxx   0 xxx   1 B2    1 A2                 
-169.70 -169.70  -37.95  -37.95  -33.14  -33.14  -33.13  -33.13
  0 xxx   0 xxx   3 A1    3 B1    0 xxx   0 xxx   2 B2    2 A2                 
-33.130 -33.130 -24.320 -24.320 -24.319 -24.319 -24.319 -24.319
  4 B1    4 A1    5 B1    5 A1    3 A2    3 B2    6 B1    6 A1                 
-24.313 -24.313 -24.313 -24.313 -15.725 -15.722  -7.263  -7.263
  7 A1    7 B1    4 B2    4 A2    8 A1    8 B1    9 B1    9 A1                 
 -5.498  -5.498  -5.483  -5.483  -5.483  -5.483  -2.420  -2.420
 10 B1   10 A1    5 A2    5 B2   11 B1   11 A1   12 B1   12 A1                 
 -2.415  -2.415  -2.415  -2.415  -2.398  -2.398  -2.398  -2.398
  6 A2   13 B1    6 B2   13 A1   14 B1    7 A2   14 A1    7 B2                 
 -1.500  -0.843  -0.829  -0.801  -0.663  -0.641  -0.640  -0.398
 15 A1   15 B1   16 A1   16 B1   17 A1   18 A1    8 B2   19 A1                 
 -0.394  -0.393  -0.389  -0.306
  9 B2    8 A2   17 B1   18 B1                                                 
 -- Virtual --                   
 -0.186   0.102   0.103   0.143   0.159   0.167   0.198   0.212
 20 A1    9 A2   19 B1   21 A1   10 B2   20 B1   22 A1   23 A1                 
  0.251   0.259   0.300   0.306   0.315   0.315   0.337   0.353
 21 B1   10 A2   24 A1   22 B1   25 A1   11 B2   11 A2   23 B1                 
  0.371   0.462   0.479   0.571   0.571   0.572   0.581   0.585
 24 B1   26 A1   25 B1   12 A2   12 B2   27 A1   13 B2   26 B1                 
  0.599   0.612   0.617   0.623   0.664   0.732   0.858   0.895
 13 A2   28 A1   27 B1   29 A1   28 B1   29 B1   30 A1   14 B2                 
  0.950   1.018   1.095   1.126   1.169   1.427   1.509   1.515
 31 A1   14 A2   30 B1   32 A1   31 B1   32 B1   15 B2   33 A1                 
  1.527   1.537   1.553   1.582   1.937   1.947   1.966   1.984
 15 A2   34 A1   33 B1   34 B1   16 B2   35 A1   17 B2   36 A1                 
  2.456   2.470   2.808   3.177   3.184   3.511   4.107   4.114
 16 A2   35 B1   37 A1   17 A2   36 B1   37 B1   18 B2   38 A1                 
  4.353   4.382   4.458   4.459   4.468   4.468   4.469   4.471
 38 B1   18 A2   19 B2   39 A1   20 B2   40 A1   19 A2   20 A2                 
  4.473   4.483   4.483   4.581   4.638   4.685   4.724   5.002
 39 B1   41 A1   40 B1   41 B1   42 A1   43 A1   42 B1   43 B1                 
  6.498   6.501   6.512   6.513   6.524   6.527  28.753  28.810
 21 B2   44 A1   21 A2   45 A1   44 B1   45 B1   46 A1   46 B1                 
 29.497  29.499  29.507  29.511  29.517  29.522  29.854  29.858
 22 B2   47 A1   22 A2   48 A1   47 B1   48 B1   23 B2   23 A2                 
 29.860  29.860  29.860  29.862  29.862  29.866  29.876  29.895
 24 B2   49 A1   24 A2   50 A1   49 B1   50 B1   51 A1   51 B1                 
 36.429  37.586 130.560 130.561 130.568 130.574 130.575 130.581
 52 A1   52 B1   25 B2   53 A1   25 A2   54 A1   53 B1   54 B1                 
154.165 154.2161912.0791912.131
 55 A1   55 B1   56 A1   56 B1                                                 

 Beta MOs, Restricted
 -- Occupied --                  
*******-1177.19 -180.89 -180.89 -169.70 -169.70 -169.70 -169.70
  1 B1    1 A1    2 B1    2 A1    0 xxx   0 xxx   1 B2    1 A2                 
-169.70 -169.70  -37.95  -37.95  -33.14  -33.14  -33.13  -33.13
  0 xxx   0 xxx   3 A1    3 B1    0 xxx   0 xxx   2 B2    2 A2                 
-33.130 -33.130 -24.320 -24.320 -24.319 -24.319 -24.319 -24.319
  4 B1    4 A1    5 B1    5 A1    3 A2    3 B2    6 B1    6 A1                 
-24.313 -24.313 -24.313 -24.313 -15.725 -15.722  -7.263  -7.263
  7 A1    7 B1    4 B2    4 A2    8 A1    8 B1    9 B1    9 A1                 
 -5.498  -5.498  -5.483  -5.483  -5.483  -5.483  -2.420  -2.420
 10 B1   10 A1    5 A2    5 B2   11 B1   11 A1   12 B1   12 A1                 
 -2.415  -2.415  -2.415  -2.415  -2.398  -2.398  -2.398  -2.398
  6 A2   13 B1    6 B2   13 A1   14 B1    7 A2   14 A1    7 B2                 
 -1.500  -0.843  -0.829  -0.801  -0.663  -0.641  -0.640  -0.398
 15 A1   15 B1   16 A1   16 B1   17 A1   18 A1    8 B2   19 A1                 
 -0.394  -0.393  -0.389  -0.306
  9 B2    8 A2   17 B1   18 B1                                                 
 -- Virtual --                   
 -0.186   0.102   0.103   0.143   0.159   0.167   0.198   0.212
 20 A1    9 A2   19 B1   21 A1   10 B2   20 B1   22 A1   23 A1                 
  0.251   0.259   0.300   0.306   0.315   0.315   0.337   0.353
 21 B1   10 A2   24 A1   22 B1   25 A1   11 B2   11 A2   23 B1                 
  0.371   0.462   0.479   0.571   0.571   0.572   0.581   0.585
 24 B1   26 A1   25 B1   12 A2   12 B2   27 A1   13 B2   26 B1                 
  0.599   0.612   0.617   0.623   0.664   0.732   0.858   0.895
 13 A2   28 A1   27 B1   29 A1   28 B1   29 B1   30 A1   14 B2                 
  0.950   1.018   1.095   1.126   1.169   1.427   1.509   1.515
 31 A1   14 A2   30 B1   32 A1   31 B1   32 B1   15 B2   33 A1                 
  1.527   1.537   1.553   1.582   1.937   1.947   1.966   1.984
 15 A2   34 A1   33 B1   34 B1   16 B2   35 A1   17 B2   36 A1                 
  2.456   2.470   2.808   3.177   3.184   3.511   4.107   4.114
 16 A2   35 B1   37 A1   17 A2   36 B1   37 B1   18 B2   38 A1                 
  4.353   4.382   4.458   4.459   4.468   4.468   4.469   4.471
 38 B1   18 A2   19 B2   39 A1   20 B2   40 A1   19 A2   20 A2                 
  4.473   4.483   4.483   4.581   4.638   4.685   4.724   5.002
 39 B1   41 A1   40 B1   41 B1   42 A1   43 A1   42 B1   43 B1                 
  6.498   6.501   6.512   6.513   6.524   6.527  28.753  28.810
 21 B2   44 A1   21 A2   45 A1   44 B1   45 B1   46 A1   46 B1                 
 29.497  29.499  29.507  29.511  29.517  29.522  29.854  29.858
 22 B2   47 A1   22 A2   48 A1   47 B1   48 B1   23 B2   23 A2                 
 29.860  29.860  29.860  29.862  29.862  29.866  29.876  29.895
 24 B2   49 A1   24 A2   50 A1   49 B1   50 B1   51 A1   51 B1                 
 36.429  37.586 130.560 130.561 130.568 130.574 130.575 130.581
 52 A1   52 B1   25 B2   53 A1   25 A2   54 A1   53 B1   54 B1                 
154.165 154.2161912.0791912.131
 55 A1   55 B1   56 A1   56 B1                                                 
 --------------------------------------------------------------

          Ground-State Mulliken Net Atomic Charges

     Atom                 Charge (a.u.)
  ----------------------------------------
      1 I                    -0.169683
      2 N                     0.005005
      3 N                     0.022607
      4 I                     0.142071
  ----------------------------------------
  Sum of atomic charges =    -0.000000

 -----------------------------------------------------------------
                    Cartesian Multipole Moments
 -----------------------------------------------------------------
    Charge (ESU x 10^10)
                 0.0000
    Dipole Moment (Debye)
         X      -3.7241      Y      -0.0004      Z      -0.3236
       Tot       3.7382
    Quadrupole Moments (Debye-Ang)
        XX     -70.8834     XY      -0.0295     YY     -69.8141
        XZ      -2.3282     YZ       0.0124     ZZ     -63.4894
    Octopole Moments (Debye-Ang^2)
       XXX     -29.9467    XXY       0.0401    XYY      -1.5185
       YYY      -0.0001    XXZ      10.2017    XYZ      -0.1383
       YYZ      -8.2326    XZZ      -5.3284    YZZ       0.0125
       ZZZ     -16.5515
    Hexadecapole Moments (Debye-Ang^3)
      XXXX   -2252.0016   XXXY      -0.6490   XXYY    -399.4614
      XYYY      -0.0491   YYYY     -96.9063   XXXZ     -25.6226
      XXYZ       0.1049   XYYZ      -1.0774   YYYZ       0.0186
      XXZZ    -398.7081   XYZZ      -0.1437   YYZZ     -76.9079
      XZZZ      -7.2843   YZZZ       0.0268   ZZZZ    -356.8948
 -----------------------------------------------------------------
 DrvMan completing analytic gradient of the correlated energy
 Correlated dipole moment
            1
    1  -0.1497099
    2   0.0033598
    3  -0.1286869
 Energy read as -13943.266483322
 Full Analytical Gradient: (in a.u., or Hartree/Bohr)
             1             2             3             4
    1    0.18597512   -0.07689921   -0.08712993   -0.02194598
    2    0.02440921   -0.02428873   -0.02542996    0.02530948
    3    0.04235458    0.10000112    0.04863607   -0.19099177
 Gradient time:  CPU 0.45 s  wall 7.48 s
 Geometry Optimization Parameters
   NAtoms,    NIC,     NZ,  NCons,   NDum,   NFix, NCnnct, MaxDiis
        4      14       4       0       0       0       0       0

 Cartesian Hessian Update
 Hessian Updated using BFGS Update


** GEOMETRY OPTIMIZATION IN DELOCALIZED INTERNAL COORDINATES **
   Searching for a Minimum

   Optimization Cycle:  10

                       Coordinates (Angstroms)
     ATOM                X               Y               Z
      1  I         2.4717006504    0.0000000000    0.4560153986
      2  N         0.5549700853    0.0000000000   -1.8584230375
      3  N        -0.5549700853    0.0000000000   -1.8584230375
      4  I        -2.4717006504    0.0000000000    0.4560153986
   Point Group: c2v   Number of degrees of freedom:     3


   Energy is -13943.266483322

 Hessian Updated using BFGS Update

  3 Hessian modes will be used to form the next step
  Hessian Eigenvalues:
     0.000892    2.025463************
**WARNING** Magnitude of eigenvalue   3 too large.  Replaced by    25.000000

 Minimum Search - Taking Simple RFO Step
 Searching for Lamda that Minimizes Along All modes
 Value Taken    Lamda =  -0.06622496
 Calculated Step too Large.  Step scaled by  0.510557
 Step Taken.  Stepsize is  0.300000

                             Maximum     Tolerance    Cnvgd?
         Gradient           1.026584      0.000300      NO
         Displacement       0.222484      0.001200      NO
         Energy change      0.000319      0.000001      NO


 New Cartesian Coordinates Obtained by Inverse Iteration

 Displacement from previous Coordinates is:  0.252894
 ----------------------------------------------------------------
             Standard Nuclear Orientation (Angstroms)
    I     Atom           X                Y                Z
 ----------------------------------------------------------------
    1      I       2.4778314520     0.0000000000     0.5226602900
    2      N       0.5491374433     0.0000000000    -1.9250679289
    3      N      -0.5491374433     0.0000000000    -1.9250679289
    4      I      -2.4778314520     0.0000000000     0.5226602900
 ----------------------------------------------------------------
 Molecular Point Group                 C2v   NOp =  4
 Largest Abelian Subgroup              C2v   NOp =  4
 Nuclear Repulsion Energy =   550.4257264627 hartrees
 There are       60 alpha and       60 beta electrons
 Applying Cartesian multipole field
    Component          Value
    ---------          -----
     (2,0,0)        1.00000E-11
     (0,2,0)        2.00000E-11
     (0,0,2)       -3.00000E-11
 Nucleus-field energy     =     0.0000000147 hartrees
 Requested basis set is 6-311++G(d,p)
 There are 60 shells and 168 basis functions
 A cutoff of  1.0D-14 yielded   1302 shell pairs
 There are     10832 function pairs (     12404 Cartesian)
 Smallest overlap matrix eigenvalue = 1.45E-04
 Guess MOs from SCF MO coefficient file

 -----------------------------------------------------------------------
  General SCF calculation program by
  Eric Jon Sundstrom, Paul Horn, Yuezhi Mao, Dmitri Zuev, Alec White,
  David Stuck, Shaama M.S., Shane Yost, Joonho Lee, David Small,
  Daniel Levine, Susi Lehtola, Hugh Burton, Evgeny Epifanovsky
 -----------------------------------------------------------------------
 Hartree-Fock
 using 4 threads for integral computing
 -------------------------------------------------------
 OpenMP Integral computing Module                
 Release: version 2.0, May 2017, Q-Chem Inc. Pleasanton 
 -------------------------------------------------------
 A restricted SCF calculation will be
 performed using DIIS
 SCF converges when DIIS error is below 1.0e-08
 ---------------------------------------
  Cycle       Energy         DIIS error
 ---------------------------------------
    1  -13942.4450473981      3.51e-04  
    2  -13942.4456979442      8.81e-05  
    3  -13942.4457968943      3.62e-05  
    4  -13942.4458279530      1.86e-05  
    5  -13942.4458449715      1.27e-05  
    6  -13942.4458583539      1.10e-05  
    7  -13942.4458771470      8.79e-06  
    8  -13942.4459063819      3.16e-06  
    9  -13942.4459077966      2.77e-06  
   10  -13942.4459079878      1.01e-06  
   11  -13942.4459080184      1.93e-07  
   12  -13942.4459080189      4.03e-08  
   13  -13942.4459080189      1.41e-08  
   14  -13942.4459080188      6.54e-09  Convergence criterion met
 ---------------------------------------
 SCF time:   CPU 17.92s  wall 10.00s 
 SCF   energy in the final basis set =   -13942.4459080188
 Total energy in the final basis set =   -13942.4459080188


 ------------------------------------------------------------------------------

   CCMAN2: suite of methods based on coupled cluster
           and equation of motion theories.

   Components:
   * libvmm-1.3-trunk
     by Evgeny Epifanovsky, Ilya Kaliman.
   * libtensor-2.5-trunk
     by Evgeny Epifanovsky, Michael Wormit, Dmitry Zuev, Sam Manzer, 
        Ilya Kaliman.
   * libcc-2.5-trunk
     by Evgeny Epifanovsky, Arik Landau, Tomasz Kus, Kirill Khistyaev, 
        Dmitry Zuev, Prashant Manohar, Xintian Feng, Anna Krylov, 
        Matthew Goldey, Alec White, Thomas Jagau, Kaushik Nanda, 
        Anastasia Gunina, Alexander Kunitsa, Joonho Lee.

   CCMAN original authors:
   Anna I. Krylov, C. David Sherrill, Steven R. Gwaltney,
   Edward F. C. Byrd (2000)
   Sergey V. Levchenko, Lyudmila V. Slipchenko, Tao Wang,
   Ana-Maria C. Cristian (2003)
   Piotr A. Pieniazek, C. Melania Oana, Evgeny Epifanovsky (2007)
   Prashant Manohar (2009)

 ------------------------------------------------------------------------------


 Allocating and initializing 3808MB of RAM...
 Calculation will run on 4 cores.

 Warning : Irrep of orbital(   5) could not be determined
 Warning : Irrep of orbital(   6) could not be determined
 Warning : Irrep of orbital(   9) could not be determined
 Warning : Irrep of orbital(  10) could not be determined
 Warning : Irrep of orbital(  13) could not be determined
 Warning : Irrep of orbital(  14) could not be determined
 Warning : Irrep of orbital(  35) could not be determined
 Warning : Irrep of orbital(  36) could not be determined

 Alpha MOs, Restricted
 -- Occupied --                  
*******-1177.19 -180.89 -180.89 -169.70 -169.70 -169.70 -169.70
  1 B1    1 A1    2 B1    2 A1    0 xxx   0 xxx   1 B2    1 A2                 
-169.70 -169.70  -37.95  -37.95  -33.14  -33.14  -33.13  -33.13
  0 xxx   0 xxx   3 A1    3 B1    0 xxx   0 xxx   2 B2    2 A2                 
-33.131 -33.131 -24.321 -24.321 -24.319 -24.319 -24.319 -24.319
  4 B1    4 A1    5 B1    5 A1    3 A2    3 B2    6 B1    6 A1                 
-24.313 -24.313 -24.313 -24.313 -15.717 -15.713  -7.263  -7.263
  7 A1    7 B1    4 B2    4 A2    8 A1    8 B1    9 B1    9 A1                 
 -5.498  -5.498  -5.484  -5.484  -5.484  -5.484  -2.421  -2.421
 10 B1   10 A1    0 xxx   0 xxx  11 B1   11 A1   12 B1   12 A1                 
 -2.415  -2.415  -2.415  -2.415  -2.399  -2.399  -2.399  -2.399
  5 A2   13 B1    5 B2   13 A1   14 B1    6 A2   14 A1    6 B2                 
 -1.504  -0.836  -0.828  -0.800  -0.661  -0.642  -0.641  -0.399
 15 A1   15 B1   16 A1   16 B1   17 A1   18 A1    7 B2   19 A1                 
 -0.395  -0.393  -0.389  -0.305
  8 B2    7 A2   17 B1   18 B1                                                 
 -- Virtual --                   
 -0.191   0.109   0.110   0.143   0.158   0.165   0.199   0.211
 20 A1    8 A2   19 B1   21 A1    9 B2   20 B1   22 A1   23 A1                 
  0.254   0.261   0.300   0.305   0.314   0.318   0.337   0.356
 21 B1    9 A2   24 A1   22 B1   10 B2   25 A1   10 A2   23 B1                 
  0.372   0.456   0.480   0.571   0.571   0.571   0.579   0.583
 24 B1   26 A1   25 B1   11 B2   11 A2   27 A1   12 B2   26 B1                 
  0.595   0.605   0.616   0.617   0.663   0.719   0.856   0.896
 12 A2   28 A1   27 B1   29 A1   28 B1   29 B1   30 A1   13 B2                 
  0.936   1.023   1.086   1.125   1.173   1.444   1.507   1.514
 31 A1   13 A2   30 B1   32 A1   31 B1   32 B1   14 B2   33 A1                 
  1.526   1.536   1.550   1.567   1.936   1.945   1.981   1.989
 14 A2   34 A1   33 B1   34 B1   15 B2   35 A1   16 B2   36 A1                 
  2.469   2.478   2.818   3.197   3.205   3.538   4.115   4.121
 15 A2   35 B1   37 A1   16 A2   36 B1   37 B1   17 B2   38 A1                 
  4.357   4.393   4.456   4.457   4.466   4.468   4.468   4.469
 38 B1   17 A2   39 A1   18 B2   18 A2   40 A1   19 B2   19 A2                 
  4.472   4.476   4.478   4.560   4.622   4.702   4.706   4.969
 39 B1   40 B1   41 A1   41 B1   42 A1   43 A1   42 B1   43 B1                 
  6.497   6.499   6.510   6.511   6.519   6.526  28.740  28.796
 20 B2   44 A1   45 A1   20 A2   44 B1   45 B1   46 A1   46 B1                 
 29.496  29.498  29.506  29.508  29.514  29.520  29.853  29.856
 21 B2   47 A1   21 A2   48 A1   47 B1   48 B1   22 B2   22 A2                 
 29.859  29.859  29.859  29.860  29.861  29.863  29.871  29.886
 49 A1   23 A2   23 B2   50 A1   49 B1   50 B1   51 A1   51 B1                 
 36.431  37.667 130.558 130.560 130.567 130.571 130.574 130.578
 52 A1   52 B1   24 B2   53 A1   24 A2   54 A1   53 B1   54 B1                 
154.154 154.2041912.0671912.118
 55 A1   55 B1   56 A1   56 B1                                                 
 Warning : Irrep of orbital(   5) could not be determined
 Warning : Irrep of orbital(   6) could not be determined
 Warning : Irrep of orbital(   9) could not be determined
 Warning : Irrep of orbital(  10) could not be determined
 Warning : Irrep of orbital(  13) could not be determined
 Warning : Irrep of orbital(  14) could not be determined
 Warning : Irrep of orbital(  35) could not be determined
 Warning : Irrep of orbital(  36) could not be determined

 Beta MOs, Restricted
 -- Occupied --                  
*******-1177.19 -180.89 -180.89 -169.70 -169.70 -169.70 -169.70
  1 B1    1 A1    2 B1    2 A1    0 xxx   0 xxx   1 B2    1 A2                 
-169.70 -169.70  -37.95  -37.95  -33.14  -33.14  -33.13  -33.13
  0 xxx   0 xxx   3 A1    3 B1    0 xxx   0 xxx   2 B2    2 A2                 
-33.131 -33.131 -24.321 -24.321 -24.319 -24.319 -24.319 -24.319
  4 B1    4 A1    5 B1    5 A1    3 A2    3 B2    6 B1    6 A1                 
-24.313 -24.313 -24.313 -24.313 -15.717 -15.713  -7.263  -7.263
  7 A1    7 B1    4 B2    4 A2    8 A1    8 B1    9 B1    9 A1                 
 -5.498  -5.498  -5.484  -5.484  -5.484  -5.484  -2.421  -2.421
 10 B1   10 A1    0 xxx   0 xxx  11 B1   11 A1   12 B1   12 A1                 
 -2.415  -2.415  -2.415  -2.415  -2.399  -2.399  -2.399  -2.399
  5 A2   13 B1    5 B2   13 A1   14 B1    6 A2   14 A1    6 B2                 
 -1.504  -0.836  -0.828  -0.800  -0.661  -0.642  -0.641  -0.399
 15 A1   15 B1   16 A1   16 B1   17 A1   18 A1    7 B2   19 A1                 
 -0.395  -0.393  -0.389  -0.305
  8 B2    7 A2   17 B1   18 B1                                                 
 -- Virtual --                   
 -0.191   0.109   0.110   0.143   0.158   0.165   0.199   0.211
 20 A1    8 A2   19 B1   21 A1    9 B2   20 B1   22 A1   23 A1                 
  0.254   0.261   0.300   0.305   0.314   0.318   0.337   0.356
 21 B1    9 A2   24 A1   22 B1   10 B2   25 A1   10 A2   23 B1                 
  0.372   0.456   0.480   0.571   0.571   0.571   0.579   0.583
 24 B1   26 A1   25 B1   11 B2   11 A2   27 A1   12 B2   26 B1                 
  0.595   0.605   0.616   0.617   0.663   0.719   0.856   0.896
 12 A2   28 A1   27 B1   29 A1   28 B1   29 B1   30 A1   13 B2                 
  0.936   1.023   1.086   1.125   1.173   1.444   1.507   1.514
 31 A1   13 A2   30 B1   32 A1   31 B1   32 B1   14 B2   33 A1                 
  1.526   1.536   1.550   1.567   1.936   1.945   1.981   1.989
 14 A2   34 A1   33 B1   34 B1   15 B2   35 A1   16 B2   36 A1                 
  2.469   2.478   2.818   3.197   3.205   3.538   4.115   4.121
 15 A2   35 B1   37 A1   16 A2   36 B1   37 B1   17 B2   38 A1                 
  4.357   4.393   4.456   4.457   4.466   4.468   4.468   4.469
 38 B1   17 A2   39 A1   18 B2   18 A2   40 A1   19 B2   19 A2                 
  4.472   4.476   4.478   4.560   4.622   4.702   4.706   4.969
 39 B1   40 B1   41 A1   41 B1   42 A1   43 A1   42 B1   43 B1                 
  6.497   6.499   6.510   6.511   6.519   6.526  28.740  28.796
 20 B2   44 A1   45 A1   20 A2   44 B1   45 B1   46 A1   46 B1                 
 29.496  29.498  29.506  29.508  29.514  29.520  29.853  29.856
 21 B2   47 A1   21 A2   48 A1   47 B1   48 B1   22 B2   22 A2                 
 29.859  29.859  29.859  29.860  29.861  29.863  29.871  29.886
 49 A1   23 A2   23 B2   50 A1   49 B1   50 B1   51 A1   51 B1                 
 36.431  37.667 130.558 130.560 130.567 130.571 130.574 130.578
 52 A1   52 B1   24 B2   53 A1   24 A2   54 A1   53 B1   54 B1                 
154.154 154.2041912.0671912.118
 55 A1   55 B1   56 A1   56 B1                                                 

 Occupation and symmetry of molecular orbitals

 Point group: C1 (1 irreducible representation).

                           A     All 
 -------------------------------------
 All molecular orbitals:
  - Alpha                  168   168 
  - Beta                   168   168 
 -------------------------------------
 Alpha orbitals:
  - Frozen occupied        38    38  
  - Active occupied        22    22  
  - Active virtual         108   108 
  - Frozen virtual         0     0   
 -------------------------------------
 Beta orbitals:
  - Frozen occupied        38    38  
  - Active occupied        22    22  
  - Active virtual         108   108 
  - Frozen virtual         0     0   
 -------------------------------------

 Import integrals:   CPU 0.00 s  wall 0.00 s

 Import integrals:   CPU 177.51 s  wall 190.26 s

 MP2 amplitudes:   CPU 0.36 s  wall 3.18 s

Running a double precision version
           CCSD T amplitudes will be solved using DIIS.

           Start     Size      MaxIter   EConv     TConv     
           3         7         100       1.00e-07  1.00e-05  
 ------------------------------------------------------------------------------
           Energy (a.u.)   Ediff      Tdiff       Comment
 ------------------------------------------------------------------------------
         -1.3943277e+04                           
     1   -1.3943216e+04   6.02e-02   1.16e+00     Step took 02.11.
     2   -1.3943279e+04   6.26e-02   7.00e-02     
     3   -1.3943252e+04   2.68e-02   2.13e-01     
     4   -1.3943269e+04   1.64e-02   1.63e-01     Switched to DIIS steps.
     5   -1.3943269e+04   6.13e-04   7.47e-02     
     6   -1.3943269e+04   4.34e-04   3.49e-03     
     7   -1.3943269e+04   5.97e-05   1.38e-03     
     8   -1.3943269e+04   7.63e-05   3.51e-04     
     9   -1.3943269e+04   1.59e-05   5.81e-04     
    10   -1.3943269e+04   3.51e-06   8.73e-04     
    11   -1.3943269e+04   3.10e-05   3.96e-04     
    12   -1.3943269e+04   2.62e-05   1.04e-03     
    13   -1.3943269e+04   1.56e-05   7.38e-04     
    14   -1.3943269e+04   9.13e-06   2.93e-04     
    15   -1.3943269e+04   5.13e-06   1.07e-04     
    16   -1.3943269e+04   7.08e-07   6.90e-05     
    17   -1.3943269e+04   1.82e-06   6.02e-05     
    18   -1.3943269e+04   5.01e-08   3.54e-05     
    19   -1.3943269e+04   6.37e-07   1.05e-05     
    20   -1.3943269e+04   1.59e-08   2.26e-06     
 ------------------------------------------------------------------------------
         -1.3943269e+04                           CCSD T converged.

End of double precision
 SCF energy                 = -13942.44590802
 MP2 energy                 = -13943.27659501
 CCSD correlation energy     =     -0.82310267
 CCSD total energy           = -13943.26901069

 CCSD  T1^2 = 0.0238  T2^2 = 0.7326  Leading amplitudes:

 Amplitude    Orbitals with energies
  0.0614       56 (A) A                  ->    61 (A) A                   
              -0.3987                         -0.1912                     
  0.0614       56 (A) B                  ->    61 (A) B                   
              -0.3987                         -0.1912                     
 -0.0350       60 (A) A                  ->    77 (A) A                   
              -0.3054                          0.3719                     
 -0.0350       60 (A) B                  ->    77 (A) B                   
              -0.3054                          0.3719                     

 Amplitude    Orbitals with energies
 -0.6841       60 (A) A      60 (A) B    ->    61 (A) A      61 (A) B     
              -0.3054       -0.3054           -0.1912       -0.1912       
  0.6841       60 (A) A      60 (A) B    ->    61 (A) B      61 (A) A     
              -0.3054       -0.3054           -0.1912       -0.1912       
  0.6841       60 (A) B      60 (A) A    ->    61 (A) A      61 (A) B     
              -0.3054       -0.3054           -0.1912       -0.1912       
 -0.6841       60 (A) B      60 (A) A    ->    61 (A) B      61 (A) A     
              -0.3054       -0.3054           -0.1912       -0.1912       

 Computing CCSD intemediates for later calculations in double precision
 Finished.

Running a double precision version
           CCSD Lambda amplitudes will be solved using DIIS.
           Start     Size      MaxIter   EConv     LConv     
           3         7         100       1.00e-07  1.00e-05  
 ------------------------------------------------------------------------------
            Enorm      Ldiff       Comment
 ------------------------------------------------------------------------------
     1     7.21e-01   5.33e-01     
     2     4.59e-01   2.78e-01     
     3     3.76e-01   2.53e-01     
     4     1.85e-02   9.41e-02     Switched to DIIS steps.
     5     7.23e-03   2.58e-03     
     6     1.85e-03   1.41e-04     
     7     1.36e-03   1.05e-04     
     8     1.34e-03   3.73e-06     
     9     1.12e-03   3.88e-05     
    10     9.84e-04   1.29e-04     
    11     6.54e-04   6.14e-04     
    12     4.15e-04   4.82e-04     
    13     2.74e-04   3.47e-04     
    14     1.63e-04   1.93e-04     
    15     1.11e-04   3.61e-05     
    16     7.44e-05   4.94e-05     
    17     6.22e-05   4.02e-06     
    18     2.38e-05   2.12e-06     
    19     9.37e-06   3.81e-06     
    20     5.79e-06   7.23e-07     
    21     3.97e-06   3.54e-07     
    22     3.21e-06   1.96e-06     
    23     2.40e-06   1.20e-06     
    24     1.74e-06   1.42e-06     
    25     1.63e-06   1.30e-06     
    26     8.16e-07   8.76e-07     
    27     3.59e-07   3.92e-07     
    28     1.84e-07   2.12e-07     
    29     1.24e-07   4.24e-08     
    30     8.52e-08   2.83e-08     
 ------------------------------------------------------------------------------
                                   CCSD Lambda converged.

 Computing density matrices in double precision...
           Orbital response amplitudes will be solved using DIIS.
           Start     Size      MaxIter   EConv     LConv     
           3         7         100       1.00e-06  1.00e-06  
 ------------------------------------------------------------------------------
            Enorm      Ldiff       Comment
 ------------------------------------------------------------------------------
     1     1.08e-01   2.60e-03     
     2     5.31e-01   5.20e-01     
     3     3.27e+00   3.27e+00     
     4     1.89e+00   2.01e+00     Switched to DIIS steps.
     5     1.54e-01   1.69e+00     
     6     3.11e-02   1.27e-01     
     7     1.77e-02   1.04e-02     
     8     5.18e-03   1.30e-02     
     9     1.32e-03   4.32e-03     
    10     2.34e-04   1.25e-03     
    11     5.51e-05   2.76e-04     
    12     9.55e-05   1.81e-05     
    13     1.90e-04   8.83e-06     
    14     2.57e-05   4.94e-06     
    15     4.04e-05   3.65e-06     
    16     7.12e-05   3.46e-07     
    17     8.24e-06   1.21e-05     
    18     1.02e-05   2.72e-06     
    19     1.08e-05   5.95e-08     
    20     1.25e-05   1.27e-06     
    21     5.89e-05   1.27e-06     
    22     1.83e-05   3.06e-06     
    23     1.87e-05   7.02e-07     
    24     1.20e-05   1.02e-05     
    25     7.09e-06   3.41e-06     
    26     6.90e-06   3.69e-06     
    27     1.36e-05   8.18e-07     
    28     2.38e-05   1.56e-06     
    29     3.60e-05   1.42e-06     
    30     5.68e-06   1.76e-06     
    31     1.20e-05   6.68e-06     
    32     2.38e-05   1.19e-05     
    33     1.62e-05   3.54e-06     
    34     1.00e-05   1.33e-05     
    35     1.76e-05   9.49e-07     
    36     9.84e-06   1.56e-06     
    37     3.10e-05   1.22e-06     
    38     1.58e-05   2.77e-06     
    39     2.46e-05   1.56e-06     
    40     1.37e-05   1.20e-06     
    41     1.37e-05   6.50e-06     
    42     1.32e-05   2.84e-06     
    43     1.08e-05   2.95e-06     
    44     1.48e-05   6.95e-06     
    45     7.96e-06   3.67e-06     
    46     1.42e-05   2.64e-07     
    47     4.41e-06   2.04e-07     
    48     8.42e-06   9.78e-08     
    49     4.36e-06   6.56e-07     
    50     2.78e-06   6.77e-07     
    51     3.69e-06   5.31e-07     
    52     5.27e-06   1.44e-06     
    53     1.12e-05   5.73e-07     
    54     1.63e-05   7.09e-08     
    55     6.09e-06   3.70e-07     
    56     6.98e-06   5.06e-07     
    57     8.07e-06   5.20e-07     
    58     8.89e-06   2.10e-07     
    59     7.25e-06   5.95e-07     
    60     4.93e-06   8.81e-07     
    61     4.72e-06   7.48e-07     
    62     2.10e-05   1.40e-06     
    63     1.60e-05   2.29e-06     
    64     1.09e-05   1.03e-06     
    65     1.53e-05   2.12e-07     
    66     1.98e-05   9.59e-08     
    67     1.91e-05   2.48e-06     
    68     1.97e-05   3.52e-07     
    69     3.31e-05   1.89e-05     
    70     2.70e-05   1.86e-05     
    71     1.30e-05   1.71e-06     
    72     3.84e-06   1.17e-06     
    73     6.33e-06   5.61e-07     
    74     6.76e-06   7.79e-08     
    75     6.98e-06   4.15e-06     
    76     4.73e-06   2.04e-07     
    77     4.66e-06   2.03e-07     
    78     4.33e-06   1.86e-07     
    79     7.97e-06   6.24e-07     
    80     6.98e-06   2.48e-08     
    81     2.97e-06   3.82e-06     
    82     3.07e-06   8.33e-07     
    83     6.38e-06   1.52e-06     
    84     4.53e-06   3.67e-07     
    85     5.09e-06   2.36e-06     
    86     1.06e-05   5.22e-07     
    87     8.46e-06   1.86e-06     
    88     6.43e-06   7.30e-07     
    89     1.14e-05   1.32e-06     
    90     6.59e-06   8.25e-07     
    91     1.97e-06   2.32e-06     
    92     5.66e-06   1.50e-06     
    93     8.88e-06   1.19e-07     
    94     6.60e-06   1.28e-06     
    95     8.17e-06   1.34e-06     
    96     5.97e-06   1.02e-07     
    97     6.25e-06   9.10e-07     
    98     2.48e-06   1.33e-07     
    99     8.52e-06   4.37e-06     
 ------------------------------------------------------------------------------
                                   Orbital response converged.

 Computing density matrices... Done.
 CCSD calculation:   CPU 9029.28 s  wall 5482.46 s

Current path: /canmo/ccsd/grad/
/g1_bb_aa
/g1_bb_bb
/g1_o1o1
/g1_o1o2
/g1_o1v1
/g1_o2v1
/g1_v1v1
/g1p_bb_aa
/g1p_bb_bb
/g1s_bb_aa
/g1s_bb_bb
/g2_o1o1o1o1
/g2_o1o1o1v1
/g2_o1o1v1v1
/g2_o1v1o1v1
/g2_o1v1v1v1
/g2_v1v1v1v1
/w_bb_aa
/w_bb_bb
 Transferring MO TPDM to AO TPDM
 Transferring g2_o1o1o1o1
 Transferring g2_o1o1o1v1
 Transferring g2_o1o1v1v1
 Transferring g2_o1v1o1v1
 Transferring g2_o1v1v1v1
 Transferring g2_v1v1v1v1
 Adding separable TPDM
 Computing TPDM gradient
 --------------------------------------------------------
 2e gradient
  Atom          X               Y               Z
 --------------------------------------------------------
    1        -43.359471        0.000001      -12.105125  
    2        -26.765456       -0.000001       12.105127  
    3         26.765455       -0.000000       12.105127  
    4         43.359471        0.000001      -12.105129  
 --------------------------------------------------------
 --------------------------------------------------------
 Final gradient
  Atom          X               Y               Z
 --------------------------------------------------------
    1        -43.359471        0.000001      -12.105125  
    2        -26.765456       -0.000001       12.105127  
    3         26.765455       -0.000000       12.105127  
    4         43.359471        0.000001      -12.105129  
 --------------------------------------------------------
 Analytic gradient from two-electron contribution:   CPU 2643.33 s  wall 1111.91 s

 Total ccman2 time:   CPU 11857.27 s  wall 6811.73 s


 --------------------------------------------------------------
             Orbital Energies (a.u.) and Symmetries
 --------------------------------------------------------------
 Warning : Irrep of orbital(   5) could not be determined
 Warning : Irrep of orbital(   6) could not be determined
 Warning : Irrep of orbital(   9) could not be determined
 Warning : Irrep of orbital(  10) could not be determined
 Warning : Irrep of orbital(  13) could not be determined
 Warning : Irrep of orbital(  14) could not be determined
 Warning : Irrep of orbital(  35) could not be determined
 Warning : Irrep of orbital(  36) could not be determined

 Alpha MOs, Restricted
 -- Occupied --                  
*******-1177.19 -180.89 -180.89 -169.70 -169.70 -169.70 -169.70
  1 B1    1 A1    2 B1    2 A1    0 xxx   0 xxx   1 B2    1 A2                 
-169.70 -169.70  -37.95  -37.95  -33.14  -33.14  -33.13  -33.13
  0 xxx   0 xxx   3 A1    3 B1    0 xxx   0 xxx   2 B2    2 A2                 
-33.131 -33.131 -24.321 -24.321 -24.319 -24.319 -24.319 -24.319
  4 B1    4 A1    5 B1    5 A1    3 A2    3 B2    6 B1    6 A1                 
-24.313 -24.313 -24.313 -24.313 -15.717 -15.713  -7.263  -7.263
  7 A1    7 B1    4 B2    4 A2    8 A1    8 B1    9 B1    9 A1                 
 -5.498  -5.498  -5.484  -5.484  -5.484  -5.484  -2.421  -2.421
 10 B1   10 A1    0 xxx   0 xxx  11 B1   11 A1   12 B1   12 A1                 
 -2.415  -2.415  -2.415  -2.415  -2.399  -2.399  -2.399  -2.399
  5 A2   13 B1    5 B2   13 A1   14 B1    6 A2   14 A1    6 B2                 
 -1.504  -0.836  -0.828  -0.800  -0.661  -0.642  -0.641  -0.399
 15 A1   15 B1   16 A1   16 B1   17 A1   18 A1    7 B2   19 A1                 
 -0.395  -0.393  -0.389  -0.305
  8 B2    7 A2   17 B1   18 B1                                                 
 -- Virtual --                   
 -0.191   0.109   0.110   0.143   0.158   0.165   0.199   0.211
 20 A1    8 A2   19 B1   21 A1    9 B2   20 B1   22 A1   23 A1                 
  0.254   0.261   0.300   0.305   0.314   0.318   0.337   0.356
 21 B1    9 A2   24 A1   22 B1   10 B2   25 A1   10 A2   23 B1                 
  0.372   0.456   0.480   0.571   0.571   0.571   0.579   0.583
 24 B1   26 A1   25 B1   11 B2   11 A2   27 A1   12 B2   26 B1                 
  0.595   0.605   0.616   0.617   0.663   0.719   0.856   0.896
 12 A2   28 A1   27 B1   29 A1   28 B1   29 B1   30 A1   13 B2                 
  0.936   1.023   1.086   1.125   1.173   1.444   1.507   1.514
 31 A1   13 A2   30 B1   32 A1   31 B1   32 B1   14 B2   33 A1                 
  1.526   1.536   1.550   1.567   1.936   1.945   1.981   1.989
 14 A2   34 A1   33 B1   34 B1   15 B2   35 A1   16 B2   36 A1                 
  2.469   2.478   2.818   3.197   3.205   3.538   4.115   4.121
 15 A2   35 B1   37 A1   16 A2   36 B1   37 B1   17 B2   38 A1                 
  4.357   4.393   4.456   4.457   4.466   4.468   4.468   4.469
 38 B1   17 A2   39 A1   18 B2   18 A2   40 A1   19 B2   19 A2                 
  4.472   4.476   4.478   4.560   4.622   4.702   4.706   4.969
 39 B1   40 B1   41 A1   41 B1   42 A1   43 A1   42 B1   43 B1                 
  6.497   6.499   6.510   6.511   6.519   6.526  28.740  28.796
 20 B2   44 A1   45 A1   20 A2   44 B1   45 B1   46 A1   46 B1                 
 29.496  29.498  29.506  29.508  29.514  29.520  29.853  29.856
 21 B2   47 A1   21 A2   48 A1   47 B1   48 B1   22 B2   22 A2                 
 29.859  29.859  29.859  29.860  29.861  29.863  29.871  29.886
 49 A1   23 A2   23 B2   50 A1   49 B1   50 B1   51 A1   51 B1                 
 36.431  37.667 130.558 130.560 130.567 130.571 130.574 130.578
 52 A1   52 B1   24 B2   53 A1   24 A2   54 A1   53 B1   54 B1                 
154.154 154.2041912.0671912.118
 55 A1   55 B1   56 A1   56 B1                                                 

 Beta MOs, Restricted
 -- Occupied --                  
*******-1177.19 -180.89 -180.89 -169.70 -169.70 -169.70 -169.70
  1 B1    1 A1    2 B1    2 A1    0 xxx   0 xxx   1 B2    1 A2                 
-169.70 -169.70  -37.95  -37.95  -33.14  -33.14  -33.13  -33.13
  0 xxx   0 xxx   3 A1    3 B1    0 xxx   0 xxx   2 B2    2 A2                 
-33.131 -33.131 -24.321 -24.321 -24.319 -24.319 -24.319 -24.319
  4 B1    4 A1    5 B1    5 A1    3 A2    3 B2    6 B1    6 A1                 
-24.313 -24.313 -24.313 -24.313 -15.717 -15.713  -7.263  -7.263
  7 A1    7 B1    4 B2    4 A2    8 A1    8 B1    9 B1    9 A1                 
 -5.498  -5.498  -5.484  -5.484  -5.484  -5.484  -2.421  -2.421
 10 B1   10 A1    0 xxx   0 xxx  11 B1   11 A1   12 B1   12 A1                 
 -2.415  -2.415  -2.415  -2.415  -2.399  -2.399  -2.399  -2.399
  5 A2   13 B1    5 B2   13 A1   14 B1    6 A2   14 A1    6 B2                 
 -1.504  -0.836  -0.828  -0.800  -0.661  -0.642  -0.641  -0.399
 15 A1   15 B1   16 A1   16 B1   17 A1   18 A1    7 B2   19 A1                 
 -0.395  -0.393  -0.389  -0.305
  8 B2    7 A2   17 B1   18 B1                                                 
 -- Virtual --                   
 -0.191   0.109   0.110   0.143   0.158   0.165   0.199   0.211
 20 A1    8 A2   19 B1   21 A1    9 B2   20 B1   22 A1   23 A1                 
  0.254   0.261   0.300   0.305   0.314   0.318   0.337   0.356
 21 B1    9 A2   24 A1   22 B1   10 B2   25 A1   10 A2   23 B1                 
  0.372   0.456   0.480   0.571   0.571   0.571   0.579   0.583
 24 B1   26 A1   25 B1   11 B2   11 A2   27 A1   12 B2   26 B1                 
  0.595   0.605   0.616   0.617   0.663   0.719   0.856   0.896
 12 A2   28 A1   27 B1   29 A1   28 B1   29 B1   30 A1   13 B2                 
  0.936   1.023   1.086   1.125   1.173   1.444   1.507   1.514
 31 A1   13 A2   30 B1   32 A1   31 B1   32 B1   14 B2   33 A1                 
  1.526   1.536   1.550   1.567   1.936   1.945   1.981   1.989
 14 A2   34 A1   33 B1   34 B1   15 B2   35 A1   16 B2   36 A1                 
  2.469   2.478   2.818   3.197   3.205   3.538   4.115   4.121
 15 A2   35 B1   37 A1   16 A2   36 B1   37 B1   17 B2   38 A1                 
  4.357   4.393   4.456   4.457   4.466   4.468   4.468   4.469
 38 B1   17 A2   39 A1   18 B2   18 A2   40 A1   19 B2   19 A2                 
  4.472   4.476   4.478   4.560   4.622   4.702   4.706   4.969
 39 B1   40 B1   41 A1   41 B1   42 A1   43 A1   42 B1   43 B1                 
  6.497   6.499   6.510   6.511   6.519   6.526  28.740  28.796
 20 B2   44 A1   45 A1   20 A2   44 B1   45 B1   46 A1   46 B1                 
 29.496  29.498  29.506  29.508  29.514  29.520  29.853  29.856
 21 B2   47 A1   21 A2   48 A1   47 B1   48 B1   22 B2   22 A2                 
 29.859  29.859  29.859  29.860  29.861  29.863  29.871  29.886
 49 A1   23 A2   23 B2   50 A1   49 B1   50 B1   51 A1   51 B1                 
 36.431  37.667 130.558 130.560 130.567 130.571 130.574 130.578
 52 A1   52 B1   24 B2   53 A1   24 A2   54 A1   53 B1   54 B1                 
154.154 154.2041912.0671912.118
 55 A1   55 B1   56 A1   56 B1                                                 
 --------------------------------------------------------------

          Ground-State Mulliken Net Atomic Charges

     Atom                 Charge (a.u.)
  ----------------------------------------
      1 I                    -0.010326
      2 N                     0.010325
      3 N                     0.010325
      4 I                    -0.010324
  ----------------------------------------
  Sum of atomic charges =    -0.000000

 -----------------------------------------------------------------
                    Cartesian Multipole Moments
 -----------------------------------------------------------------
    Charge (ESU x 10^10)
                -0.0000
    Dipole Moment (Debye)
         X      -0.0000      Y      -0.0000      Z      -0.2588
       Tot       0.2588
    Quadrupole Moments (Debye-Ang)
        XX     -70.9717     XY       0.0000     YY     -69.7891
        XZ      -0.0000     YZ       0.0000     ZZ     -63.2228
    Octopole Moments (Debye-Ang^2)
       XXX      -0.0005    XXY       0.0000    XYY      -0.0000
       YYY       0.0000    XXZ       6.4189    XYZ       0.0000
       YYZ     -11.5164    XZZ      -0.0000    YZZ       0.0000
       ZZZ     -24.8981
    Hexadecapole Moments (Debye-Ang^3)
      XXXX   -2268.4194   XXXY       0.0000   XXYY    -401.1770
      XYYY       0.0000   YYYY     -96.8448   XXXZ      -0.0008
      XXYZ       0.0001   XYYZ      -0.0000   YYYZ       0.0000
      XXZZ    -404.4150   XYZZ       0.0000   YYZZ     -83.1547
      XZZZ       0.0000   YZZZ       0.0000   ZZZZ    -391.2492
 -----------------------------------------------------------------
 DrvMan completing analytic gradient of the correlated energy
 Correlated dipole moment
            1
    1   0.0000217
    2  -0.0000000
    3  -0.1018141
 Energy read as -13943.269010688
 Full Analytical Gradient: (in a.u., or Hartree/Bohr)
             1             2             3             4
    1   -0.00396239   -0.01177625    0.01177341    0.00396523
    2   -0.00000007    0.00000007    0.00000006   -0.00000006
    3   -0.00397647    0.00397946    0.00397761   -0.00398060
 Gradient time:  CPU 0.38 s  wall 6.16 s
 Geometry Optimization Parameters
   NAtoms,    NIC,     NZ,  NCons,   NDum,   NFix, NCnnct, MaxDiis
        4      14       4       0       0       0       0       0

 Cartesian Hessian Update
 Hessian Updated using BFGS Update


** GEOMETRY OPTIMIZATION IN DELOCALIZED INTERNAL COORDINATES **
   Searching for a Minimum

   Optimization Cycle:  11

                       Coordinates (Angstroms)
     ATOM                X               Y               Z
      1  I         2.4778314520    0.0000000000    0.5226602900
      2  N         0.5491374433    0.0000000000   -1.9250679289
      3  N        -0.5491374433    0.0000000000   -1.9250679289
      4  I        -2.4778314520    0.0000000000    0.5226602900
   Point Group: c2v   Number of degrees of freedom:     3


   Energy is -13943.269010688

 Hessian Updated using BFGS Update

  3 Hessian modes will be used to form the next step
  Hessian Eigenvalues:
     0.001813    2.122585   34.290876
**WARNING** Magnitude of eigenvalue   3 too large.  Replaced by    25.000000

 Minimum Search - Taking Simple RFO Step
 Searching for Lamda that Minimizes Along All modes
 Value Taken    Lamda =  -0.00679183
 Calculated Step too Large.  Step scaled by  0.340444
 Step Taken.  Stepsize is  0.300000

                             Maximum     Tolerance    Cnvgd?
         Gradient           0.015560      0.000300      NO
         Displacement       0.212285      0.001200      NO
         Energy change     -0.002527      0.000001      NO


 New Cartesian Coordinates Obtained by Inverse Iteration

 Displacement from previous Coordinates is:  0.240206
 ----------------------------------------------------------------
             Standard Nuclear Orientation (Angstroms)
    I     Atom           X                Y                Z
 ----------------------------------------------------------------
    1      I       2.5364135285     0.0000000000     0.5708614265
    2      N       0.5487693109     0.0000000000    -1.9732690654
    3      N      -0.5487693109     0.0000000000    -1.9732690654
    4      I      -2.5364135285     0.0000000000     0.5708614265
 ----------------------------------------------------------------
 Molecular Point Group                 C2v   NOp =  4
 Largest Abelian Subgroup              C2v   NOp =  4
 Nuclear Repulsion Energy =   536.4582912503 hartrees
 There are       60 alpha and       60 beta electrons
 Applying Cartesian multipole field
    Component          Value
    ---------          -----
     (2,0,0)        1.00000E-11
     (0,2,0)        2.00000E-11
     (0,0,2)       -3.00000E-11
 Nucleus-field energy     =     0.0000000150 hartrees
 Requested basis set is 6-311++G(d,p)
 There are 60 shells and 168 basis functions
 A cutoff of  1.0D-14 yielded   1286 shell pairs
 There are     10704 function pairs (     12276 Cartesian)
 Smallest overlap matrix eigenvalue = 1.50E-04
 Guess MOs from SCF MO coefficient file

 -----------------------------------------------------------------------
  General SCF calculation program by
  Eric Jon Sundstrom, Paul Horn, Yuezhi Mao, Dmitri Zuev, Alec White,
  David Stuck, Shaama M.S., Shane Yost, Joonho Lee, David Small,
  Daniel Levine, Susi Lehtola, Hugh Burton, Evgeny Epifanovsky
 -----------------------------------------------------------------------
 Hartree-Fock
 using 4 threads for integral computing
 -------------------------------------------------------
 OpenMP Integral computing Module                
 Release: version 2.0, May 2017, Q-Chem Inc. Pleasanton 
 -------------------------------------------------------
 A restricted SCF calculation will be
 performed using DIIS
 SCF converges when DIIS error is below 1.0e-08
 ---------------------------------------
  Cycle       Energy         DIIS error
 ---------------------------------------
    1  -13942.4447604096      2.02e-04  
    2  -13942.4450712666      5.04e-05  
    3  -13942.4451182893      2.12e-05  
    4  -13942.4451260471      9.99e-06  
    5  -13942.4451279877      4.40e-06  
    6  -13942.4451291572      3.65e-06  
    7  -13942.4451303030      3.30e-06  
    8  -13942.4451340144      2.12e-06  
    9  -13942.4451362319      7.17e-07  
   10  -13942.4451363269      7.65e-07  
   11  -13942.4451363341      1.31e-07  
   12  -13942.4451363344      1.31e-08  
   13  -13942.4451363343      3.21e-09  Convergence criterion met
 ---------------------------------------
 SCF time:   CPU 16.21s  wall 10.00s 
 SCF   energy in the final basis set =   -13942.4451363343
 Total energy in the final basis set =   -13942.4451363343


 ------------------------------------------------------------------------------

   CCMAN2: suite of methods based on coupled cluster
           and equation of motion theories.

   Components:
   * libvmm-1.3-trunk
     by Evgeny Epifanovsky, Ilya Kaliman.
   * libtensor-2.5-trunk
     by Evgeny Epifanovsky, Michael Wormit, Dmitry Zuev, Sam Manzer, 
        Ilya Kaliman.
   * libcc-2.5-trunk
     by Evgeny Epifanovsky, Arik Landau, Tomasz Kus, Kirill Khistyaev, 
        Dmitry Zuev, Prashant Manohar, Xintian Feng, Anna Krylov, 
        Matthew Goldey, Alec White, Thomas Jagau, Kaushik Nanda, 
        Anastasia Gunina, Alexander Kunitsa, Joonho Lee.

   CCMAN original authors:
   Anna I. Krylov, C. David Sherrill, Steven R. Gwaltney,
   Edward F. C. Byrd (2000)
   Sergey V. Levchenko, Lyudmila V. Slipchenko, Tao Wang,
   Ana-Maria C. Cristian (2003)
   Piotr A. Pieniazek, C. Melania Oana, Evgeny Epifanovsky (2007)
   Prashant Manohar (2009)

 ------------------------------------------------------------------------------


 Allocating and initializing 3808MB of RAM...
 Calculation will run on 4 cores.

 Warning : Irrep of orbital(   5) could not be determined
 Warning : Irrep of orbital(   6) could not be determined
 Warning : Irrep of orbital(   9) could not be determined
 Warning : Irrep of orbital(  10) could not be determined
 Warning : Irrep of orbital(  13) could not be determined
 Warning : Irrep of orbital(  14) could not be determined
 Warning : Irrep of orbital(  27) could not be determined
 Warning : Irrep of orbital(  28) could not be determined
 Warning : Irrep of orbital(  35) could not be determined
 Warning : Irrep of orbital(  36) could not be determined

 Alpha MOs, Restricted
 -- Occupied --                  
*******-1177.19 -180.90 -180.90 -169.70 -169.70 -169.70 -169.70
  1 B1    1 A1    2 B1    2 A1    0 xxx   0 xxx   1 B2    1 A2                 
-169.70 -169.70  -37.95  -37.95  -33.14  -33.14  -33.13  -33.13
  0 xxx   0 xxx   3 A1    3 B1    0 xxx   0 xxx   2 B2    2 A2                 
-33.131 -33.131 -24.322 -24.322 -24.320 -24.320 -24.320 -24.320
  4 B1    4 A1    5 B1    5 A1    3 A2    3 B2    6 B1    6 A1                 
-24.314 -24.314 -24.314 -24.314 -15.713 -15.709  -7.264  -7.264
  7 A1    7 B1    0 xxx   0 xxx   8 A1    8 B1    9 B1    9 A1                 
 -5.499  -5.499  -5.484  -5.484  -5.484  -5.484  -2.422  -2.422
 10 B1   10 A1    0 xxx   0 xxx  11 B1   11 A1   12 B1   12 A1                 
 -2.416  -2.416  -2.416  -2.416  -2.400  -2.400  -2.400  -2.400
  4 A2   13 B1    4 B2   13 A1   14 B1    5 A2   14 A1    5 B2                 
 -1.501  -0.833  -0.827  -0.799  -0.658  -0.639  -0.638  -0.398
 15 A1   15 B1   16 A1   16 B1   17 A1   18 A1    6 B2   19 A1                 
 -0.395  -0.394  -0.390  -0.305
  7 B2    6 A2   17 B1   18 B1                                                 
 -- Virtual --                   
 -0.196   0.111   0.113   0.144   0.158   0.164   0.198   0.211
 20 A1    7 A2   19 B1   21 A1    8 B2   20 B1   22 A1   23 A1                 
  0.255   0.261   0.300   0.306   0.314   0.319   0.336   0.357
 21 B1    8 A2   24 A1   22 B1    9 B2   25 A1    9 A2   23 B1                 
  0.375   0.453   0.478   0.570   0.570   0.571   0.577   0.578
 24 B1   26 A1   25 B1   10 B2   10 A2   27 A1   11 B2   26 B1                 
  0.592   0.600   0.615   0.615   0.664   0.707   0.858   0.898
 11 A2   28 A1   27 B1   29 A1   28 B1   29 B1   30 A1   12 B2                 
  0.926   1.026   1.072   1.126   1.175   1.454   1.506   1.509
 31 A1   12 A2   30 B1   32 A1   31 B1   32 B1   13 B2   33 A1                 
  1.524   1.528   1.545   1.555   1.939   1.946   1.985   1.989
 13 A2   34 A1   33 B1   34 B1   14 B2   35 A1   15 B2   36 A1                 
  2.473   2.479   2.820   3.202   3.208   3.542   4.119   4.125
 14 A2   35 B1   37 A1   15 A2   36 B1   37 B1   16 B2   38 A1                 
  4.362   4.398   4.452   4.455   4.462   4.467   4.468   4.468
 38 B1   16 A2   39 A1   17 B2   17 A2   40 A1   18 B2   18 A2                 
  4.469   4.471   4.473   4.538   4.610   4.688   4.699   4.963
 39 B1   40 B1   41 A1   41 B1   42 A1   42 B1   43 A1   43 B1                 
  6.495   6.496   6.504   6.509   6.513   6.526  28.733  28.782
 19 B2   44 A1   45 A1   19 A2   44 B1   45 B1   46 A1   46 B1                 
 29.495  29.495  29.503  29.505  29.511  29.520  29.852  29.855
 20 B2   47 A1   48 A1   20 A2   47 B1   48 B1   21 B2   21 A2                 
 29.857  29.859  29.859  29.859  29.860  29.860  29.866  29.879
 49 A1   22 A2   22 B2   50 A1   49 B1   50 B1   51 A1   51 B1                 
 36.434  37.676 130.557 130.557 130.565 130.568 130.572 130.577
 52 A1   52 B1   53 A1   23 B2   23 A2   54 A1   53 B1   54 B1                 
154.147 154.1901912.0601912.105
 55 A1   55 B1   56 A1   56 B1                                                 
 Warning : Irrep of orbital(   5) could not be determined
 Warning : Irrep of orbital(   6) could not be determined
 Warning : Irrep of orbital(   9) could not be determined
 Warning : Irrep of orbital(  10) could not be determined
 Warning : Irrep of orbital(  13) could not be determined
 Warning : Irrep of orbital(  14) could not be determined
 Warning : Irrep of orbital(  27) could not be determined
 Warning : Irrep of orbital(  28) could not be determined
 Warning : Irrep of orbital(  35) could not be determined
 Warning : Irrep of orbital(  36) could not be determined

 Beta MOs, Restricted
 -- Occupied --                  
*******-1177.19 -180.90 -180.90 -169.70 -169.70 -169.70 -169.70
  1 B1    1 A1    2 B1    2 A1    0 xxx   0 xxx   1 B2    1 A2                 
-169.70 -169.70  -37.95  -37.95  -33.14  -33.14  -33.13  -33.13
  0 xxx   0 xxx   3 A1    3 B1    0 xxx   0 xxx   2 B2    2 A2                 
-33.131 -33.131 -24.322 -24.322 -24.320 -24.320 -24.320 -24.320
  4 B1    4 A1    5 B1    5 A1    3 A2    3 B2    6 B1    6 A1                 
-24.314 -24.314 -24.314 -24.314 -15.713 -15.709  -7.264  -7.264
  7 A1    7 B1    0 xxx   0 xxx   8 A1    8 B1    9 B1    9 A1                 
 -5.499  -5.499  -5.484  -5.484  -5.484  -5.484  -2.422  -2.422
 10 B1   10 A1    0 xxx   0 xxx  11 B1   11 A1   12 B1   12 A1                 
 -2.416  -2.416  -2.416  -2.416  -2.400  -2.400  -2.400  -2.400
  4 A2   13 B1    4 B2   13 A1   14 B1    5 A2   14 A1    5 B2                 
 -1.501  -0.833  -0.827  -0.799  -0.658  -0.639  -0.638  -0.398
 15 A1   15 B1   16 A1   16 B1   17 A1   18 A1    6 B2   19 A1                 
 -0.395  -0.394  -0.390  -0.305
  7 B2    6 A2   17 B1   18 B1                                                 
 -- Virtual --                   
 -0.196   0.111   0.113   0.144   0.158   0.164   0.198   0.211
 20 A1    7 A2   19 B1   21 A1    8 B2   20 B1   22 A1   23 A1                 
  0.255   0.261   0.300   0.306   0.314   0.319   0.336   0.357
 21 B1    8 A2   24 A1   22 B1    9 B2   25 A1    9 A2   23 B1                 
  0.375   0.453   0.478   0.570   0.570   0.571   0.577   0.578
 24 B1   26 A1   25 B1   10 B2   10 A2   27 A1   11 B2   26 B1                 
  0.592   0.600   0.615   0.615   0.664   0.707   0.858   0.898
 11 A2   28 A1   27 B1   29 A1   28 B1   29 B1   30 A1   12 B2                 
  0.926   1.026   1.072   1.126   1.175   1.454   1.506   1.509
 31 A1   12 A2   30 B1   32 A1   31 B1   32 B1   13 B2   33 A1                 
  1.524   1.528   1.545   1.555   1.939   1.946   1.985   1.989
 13 A2   34 A1   33 B1   34 B1   14 B2   35 A1   15 B2   36 A1                 
  2.473   2.479   2.820   3.202   3.208   3.542   4.119   4.125
 14 A2   35 B1   37 A1   15 A2   36 B1   37 B1   16 B2   38 A1                 
  4.362   4.398   4.452   4.455   4.462   4.467   4.468   4.468
 38 B1   16 A2   39 A1   17 B2   17 A2   40 A1   18 B2   18 A2                 
  4.469   4.471   4.473   4.538   4.610   4.688   4.699   4.963
 39 B1   40 B1   41 A1   41 B1   42 A1   42 B1   43 A1   43 B1                 
  6.495   6.496   6.504   6.509   6.513   6.526  28.733  28.782
 19 B2   44 A1   45 A1   19 A2   44 B1   45 B1   46 A1   46 B1                 
 29.495  29.495  29.503  29.505  29.511  29.520  29.852  29.855
 20 B2   47 A1   48 A1   20 A2   47 B1   48 B1   21 B2   21 A2                 
 29.857  29.859  29.859  29.859  29.860  29.860  29.866  29.879
 49 A1   22 A2   22 B2   50 A1   49 B1   50 B1   51 A1   51 B1                 
 36.434  37.676 130.557 130.557 130.565 130.568 130.572 130.577
 52 A1   52 B1   53 A1   23 B2   23 A2   54 A1   53 B1   54 B1                 
154.147 154.1901912.0601912.105
 55 A1   55 B1   56 A1   56 B1                                                 

 Occupation and symmetry of molecular orbitals

 Point group: C1 (1 irreducible representation).

                           A     All 
 -------------------------------------
 All molecular orbitals:
  - Alpha                  168   168 
  - Beta                   168   168 
 -------------------------------------
 Alpha orbitals:
  - Frozen occupied        38    38  
  - Active occupied        22    22  
  - Active virtual         108   108 
  - Frozen virtual         0     0   
 -------------------------------------
 Beta orbitals:
  - Frozen occupied        38    38  
  - Active occupied        22    22  
  - Active virtual         108   108 
  - Frozen virtual         0     0   
 -------------------------------------

 Import integrals:   CPU 0.00 s  wall 0.03 s

 Import integrals:   CPU 174.81 s  wall 155.25 s

 MP2 amplitudes:   CPU 0.35 s  wall 0.65 s

Running a double precision version
           CCSD T amplitudes will be solved using DIIS.

           Start     Size      MaxIter   EConv     TConv     
           3         7         100       1.00e-07  1.00e-05  
 ------------------------------------------------------------------------------
           Energy (a.u.)   Ediff      Tdiff       Comment
 ------------------------------------------------------------------------------
         -1.3943280e+04                           
     1   -1.3943215e+04   6.50e-02   1.18e+00     Step took 02.10.
     2   -1.3943284e+04   6.91e-02   9.90e-02     
     3   -1.3943250e+04   3.40e-02   2.04e-01     
     4   -1.3943271e+04   2.05e-02   2.37e-01     Switched to DIIS steps.
     5   -1.3943271e+04   2.94e-04   8.11e-02     
     6   -1.3943271e+04   5.01e-04   2.70e-03     
     7   -1.3943271e+04   9.29e-05   2.70e-03     
     8   -1.3943271e+04   7.68e-05   1.33e-04     
     9   -1.3943271e+04   8.52e-07   5.30e-04     
    10   -1.3943271e+04   6.23e-06   4.74e-04     
    11   -1.3943271e+04   2.25e-05   3.47e-04     
    12   -1.3943271e+04   3.78e-05   9.54e-04     
    13   -1.3943271e+04   1.74e-05   8.38e-04     
    14   -1.3943271e+04   3.74e-06   2.84e-04     
    15   -1.3943271e+04   4.65e-06   1.28e-04     
    16   -1.3943271e+04   1.81e-06   9.62e-05     
    17   -1.3943271e+04   1.80e-06   7.37e-05     
    18   -1.3943271e+04   4.32e-07   3.54e-05     
    19   -1.3943271e+04   8.18e-07   3.37e-06     
    20   -1.3943271e+04   1.10e-07   2.08e-05     
    21   -1.3943271e+04   4.48e-08   7.32e-06     
 ------------------------------------------------------------------------------
         -1.3943271e+04                           CCSD T converged.

End of double precision
 SCF energy                 = -13942.44513633
 MP2 energy                 = -13943.28041036
 CCSD correlation energy     =     -0.82584049
 CCSD total energy           = -13943.27097682

 CCSD  T1^2 = 0.0220  T2^2 = 0.7639  Leading amplitudes:

 Amplitude    Orbitals with energies
  0.0572       56 (A) A                  ->    61 (A) A                   
              -0.3984                         -0.1957                     
  0.0572       56 (A) B                  ->    61 (A) B                   
              -0.3984                         -0.1957                     
 -0.0347       60 (A) A                  ->    77 (A) A                   
              -0.3046                          0.3745                     
 -0.0347       60 (A) B                  ->    77 (A) B                   
              -0.3046                          0.3745                     

 Amplitude    Orbitals with energies
 -0.7074       60 (A) A      60 (A) B    ->    61 (A) A      61 (A) B     
              -0.3046       -0.3046           -0.1957       -0.1957       
  0.7074       60 (A) A      60 (A) B    ->    61 (A) B      61 (A) A     
              -0.3046       -0.3046           -0.1957       -0.1957       
  0.7074       60 (A) B      60 (A) A    ->    61 (A) A      61 (A) B     
              -0.3046       -0.3046           -0.1957       -0.1957       
 -0.7074       60 (A) B      60 (A) A    ->    61 (A) B      61 (A) A     
              -0.3046       -0.3046           -0.1957       -0.1957       

 Computing CCSD intemediates for later calculations in double precision
 Finished.

Running a double precision version
           CCSD Lambda amplitudes will be solved using DIIS.
           Start     Size      MaxIter   EConv     LConv     
           3         7         100       1.00e-07  1.00e-05  
 ------------------------------------------------------------------------------
            Enorm      Ldiff       Comment
 ------------------------------------------------------------------------------
     1     8.01e-01   5.91e-01     
     2     5.59e-01   3.48e-01     
     3     4.89e-01   3.30e-01     
     4     1.95e-02   1.28e-01     Switched to DIIS steps.
     5     7.27e-03   1.90e-03     
     6     2.01e-03   7.28e-05     
     7     1.44e-03   6.26e-05     
     8     1.40e-03   1.89e-05     
     9     1.35e-03   9.05e-05     
    10     1.20e-03   1.39e-04     
    11     7.88e-04   8.71e-04     
    12     4.74e-04   7.30e-04     
    13     3.22e-04   4.34e-04     
    14     2.00e-04   2.67e-04     
    15     1.35e-04   3.26e-05     
    16     7.36e-05   8.94e-05     
    17     5.85e-05   9.92e-06     
    18     4.36e-05   2.41e-06     
    19     1.28e-05   4.50e-06     
    20     8.57e-06   2.78e-07     
    21     5.91e-06   1.40e-06     
    22     4.28e-06   4.65e-06     
    23     2.63e-06   3.37e-06     
    24     1.54e-06   2.27e-06     
    25     9.47e-07   1.97e-06     
    26     8.57e-07   4.82e-07     
    27     3.52e-07   1.31e-07     
    28     1.80e-07   1.64e-07     
    29     1.18e-07   4.10e-08     
    30     6.80e-08   1.15e-08     
 ------------------------------------------------------------------------------
                                   CCSD Lambda converged.

 Computing density matrices in double precision...
           Orbital response amplitudes will be solved using DIIS.
           Start     Size      MaxIter   EConv     LConv     
           3         7         100       1.00e-06  1.00e-06  
 ------------------------------------------------------------------------------
            Enorm      Ldiff       Comment
 ------------------------------------------------------------------------------
     1     9.56e-02   1.82e-02     
     2     1.71e-01   1.52e-01     
     3     4.85e-01   4.81e-01     
     4     2.32e+00   1.60e+00     Switched to DIIS steps.
     5     2.88e-01   2.01e+00     
     6     1.76e-02   2.35e-01     
     7     1.02e-02   1.18e-02     
     8     3.10e-03   1.17e-02     
     9     9.09e-04   3.71e-03     
    10     1.60e-04   1.28e-03     
    11     1.54e-03   2.72e-04     
    12     1.08e-04   1.25e-05     
    13     2.94e-04   4.55e-07     
    14     7.39e-06   1.40e-06     
    15     1.38e-05   3.96e-07     
    16     6.95e-06   1.81e-06     
    17     4.45e-06   4.09e-07     
    18     3.25e-06   1.16e-07     
    19     7.96e-06   3.53e-07     
    20     2.42e-06   1.18e-08     
    21     8.42e-06   1.42e-07     
    22     1.44e-06   1.68e-07     
    23     1.87e-06   3.63e-07     
    24     2.55e-06   9.83e-07     
    25     1.28e-06   1.81e-07     
    26     8.65e-07   2.26e-07     
 ------------------------------------------------------------------------------
                                   Orbital response converged.

 Computing density matrices... Done.
 CCSD calculation:   CPU 8958.67 s  wall 5387.96 s

Current path: /canmo/ccsd/grad/
/g1_bb_aa
/g1_bb_bb
/g1_o1o1
/g1_o1o2
/g1_o1v1
/g1_o2v1
/g1_v1v1
/g1p_bb_aa
/g1p_bb_bb
/g1s_bb_aa
/g1s_bb_bb
/g2_o1o1o1o1
/g2_o1o1o1v1
/g2_o1o1v1v1
/g2_o1v1o1v1
/g2_o1v1v1v1
/g2_v1v1v1v1
/w_bb_aa
/w_bb_bb
 Transferring MO TPDM to AO TPDM
 Transferring g2_o1o1o1o1
 Transferring g2_o1o1o1v1
 Transferring g2_o1o1v1v1
 Transferring g2_o1v1o1v1
 Transferring g2_o1v1v1v1
 Transferring g2_v1v1v1v1
 Adding separable TPDM
 Computing TPDM gradient
 --------------------------------------------------------
 2e gradient
  Atom          X               Y               Z
 --------------------------------------------------------
    1        -41.241418        0.000000      -11.511052  
    2        -26.564059       -0.000000       11.511057  
    3         26.564057       -0.000000       11.511046  
    4         41.241421        0.000000      -11.511050  
 --------------------------------------------------------
 --------------------------------------------------------
 Final gradient
  Atom          X               Y               Z
 --------------------------------------------------------
    1        -41.241418        0.000000      -11.511052  
    2        -26.564059       -0.000000       11.511057  
    3         26.564057       -0.000000       11.511046  
    4         41.241421        0.000000      -11.511050  
 --------------------------------------------------------
 Analytic gradient from two-electron contribution:   CPU 2620.58 s  wall 1080.05 s

 Total ccman2 time:   CPU 11760.99 s  wall 6641.70 s


 --------------------------------------------------------------
             Orbital Energies (a.u.) and Symmetries
 --------------------------------------------------------------
 Warning : Irrep of orbital(   5) could not be determined
 Warning : Irrep of orbital(   6) could not be determined
 Warning : Irrep of orbital(   9) could not be determined
 Warning : Irrep of orbital(  10) could not be determined
 Warning : Irrep of orbital(  13) could not be determined
 Warning : Irrep of orbital(  14) could not be determined
 Warning : Irrep of orbital(  27) could not be determined
 Warning : Irrep of orbital(  28) could not be determined
 Warning : Irrep of orbital(  35) could not be determined
 Warning : Irrep of orbital(  36) could not be determined

 Alpha MOs, Restricted
 -- Occupied --                  
*******-1177.19 -180.90 -180.90 -169.70 -169.70 -169.70 -169.70
  1 B1    1 A1    2 B1    2 A1    0 xxx   0 xxx   1 B2    1 A2                 
-169.70 -169.70  -37.95  -37.95  -33.14  -33.14  -33.13  -33.13
  0 xxx   0 xxx   3 A1    3 B1    0 xxx   0 xxx   2 B2    2 A2                 
-33.131 -33.131 -24.322 -24.322 -24.320 -24.320 -24.320 -24.320
  4 B1    4 A1    5 B1    5 A1    3 A2    3 B2    6 B1    6 A1                 
-24.314 -24.314 -24.314 -24.314 -15.713 -15.709  -7.264  -7.264
  7 A1    7 B1    0 xxx   0 xxx   8 A1    8 B1    9 B1    9 A1                 
 -5.499  -5.499  -5.484  -5.484  -5.484  -5.484  -2.422  -2.422
 10 B1   10 A1    0 xxx   0 xxx  11 B1   11 A1   12 B1   12 A1                 
 -2.416  -2.416  -2.416  -2.416  -2.400  -2.400  -2.400  -2.400
  4 A2   13 B1    4 B2   13 A1   14 B1    5 A2   14 A1    5 B2                 
 -1.501  -0.833  -0.827  -0.799  -0.658  -0.639  -0.638  -0.398
 15 A1   15 B1   16 A1   16 B1   17 A1   18 A1    6 B2   19 A1                 
 -0.395  -0.394  -0.390  -0.305
  7 B2    6 A2   17 B1   18 B1                                                 
 -- Virtual --                   
 -0.196   0.111   0.113   0.144   0.158   0.164   0.198   0.211
 20 A1    7 A2   19 B1   21 A1    8 B2   20 B1   22 A1   23 A1                 
  0.255   0.261   0.300   0.306   0.314   0.319   0.336   0.357
 21 B1    8 A2   24 A1   22 B1    9 B2   25 A1    9 A2   23 B1                 
  0.375   0.453   0.478   0.570   0.570   0.571   0.577   0.578
 24 B1   26 A1   25 B1   10 B2   10 A2   27 A1   11 B2   26 B1                 
  0.592   0.600   0.615   0.615   0.664   0.707   0.858   0.898
 11 A2   28 A1   27 B1   29 A1   28 B1   29 B1   30 A1   12 B2                 
  0.926   1.026   1.072   1.126   1.175   1.454   1.506   1.509
 31 A1   12 A2   30 B1   32 A1   31 B1   32 B1   13 B2   33 A1                 
  1.524   1.528   1.545   1.555   1.939   1.946   1.985   1.989
 13 A2   34 A1   33 B1   34 B1   14 B2   35 A1   15 B2   36 A1                 
  2.473   2.479   2.820   3.202   3.208   3.542   4.119   4.125
 14 A2   35 B1   37 A1   15 A2   36 B1   37 B1   16 B2   38 A1                 
  4.362   4.398   4.452   4.455   4.462   4.467   4.468   4.468
 38 B1   16 A2   39 A1   17 B2   17 A2   40 A1   18 B2   18 A2                 
  4.469   4.471   4.473   4.538   4.610   4.688   4.699   4.963
 39 B1   40 B1   41 A1   41 B1   42 A1   42 B1   43 A1   43 B1                 
  6.495   6.496   6.504   6.509   6.513   6.526  28.733  28.782
 19 B2   44 A1   45 A1   19 A2   44 B1   45 B1   46 A1   46 B1                 
 29.495  29.495  29.503  29.505  29.511  29.520  29.852  29.855
 20 B2   47 A1   48 A1   20 A2   47 B1   48 B1   21 B2   21 A2                 
 29.857  29.859  29.859  29.859  29.860  29.860  29.866  29.879
 49 A1   22 A2   22 B2   50 A1   49 B1   50 B1   51 A1   51 B1                 
 36.434  37.676 130.557 130.557 130.565 130.568 130.572 130.577
 52 A1   52 B1   53 A1   23 B2   23 A2   54 A1   53 B1   54 B1                 
154.147 154.1901912.0601912.105
 55 A1   55 B1   56 A1   56 B1                                                 

 Beta MOs, Restricted
 -- Occupied --                  
*******-1177.19 -180.90 -180.90 -169.70 -169.70 -169.70 -169.70
  1 B1    1 A1    2 B1    2 A1    0 xxx   0 xxx   1 B2    1 A2                 
-169.70 -169.70  -37.95  -37.95  -33.14  -33.14  -33.13  -33.13
  0 xxx   0 xxx   3 A1    3 B1    0 xxx   0 xxx   2 B2    2 A2                 
-33.131 -33.131 -24.322 -24.322 -24.320 -24.320 -24.320 -24.320
  4 B1    4 A1    5 B1    5 A1    3 A2    3 B2    6 B1    6 A1                 
-24.314 -24.314 -24.314 -24.314 -15.713 -15.709  -7.264  -7.264
  7 A1    7 B1    0 xxx   0 xxx   8 A1    8 B1    9 B1    9 A1                 
 -5.499  -5.499  -5.484  -5.484  -5.484  -5.484  -2.422  -2.422
 10 B1   10 A1    0 xxx   0 xxx  11 B1   11 A1   12 B1   12 A1                 
 -2.416  -2.416  -2.416  -2.416  -2.400  -2.400  -2.400  -2.400
  4 A2   13 B1    4 B2   13 A1   14 B1    5 A2   14 A1    5 B2                 
 -1.501  -0.833  -0.827  -0.799  -0.658  -0.639  -0.638  -0.398
 15 A1   15 B1   16 A1   16 B1   17 A1   18 A1    6 B2   19 A1                 
 -0.395  -0.394  -0.390  -0.305
  7 B2    6 A2   17 B1   18 B1                                                 
 -- Virtual --                   
 -0.196   0.111   0.113   0.144   0.158   0.164   0.198   0.211
 20 A1    7 A2   19 B1   21 A1    8 B2   20 B1   22 A1   23 A1                 
  0.255   0.261   0.300   0.306   0.314   0.319   0.336   0.357
 21 B1    8 A2   24 A1   22 B1    9 B2   25 A1    9 A2   23 B1                 
  0.375   0.453   0.478   0.570   0.570   0.571   0.577   0.578
 24 B1   26 A1   25 B1   10 B2   10 A2   27 A1   11 B2   26 B1                 
  0.592   0.600   0.615   0.615   0.664   0.707   0.858   0.898
 11 A2   28 A1   27 B1   29 A1   28 B1   29 B1   30 A1   12 B2                 
  0.926   1.026   1.072   1.126   1.175   1.454   1.506   1.509
 31 A1   12 A2   30 B1   32 A1   31 B1   32 B1   13 B2   33 A1                 
  1.524   1.528   1.545   1.555   1.939   1.946   1.985   1.989
 13 A2   34 A1   33 B1   34 B1   14 B2   35 A1   15 B2   36 A1                 
  2.473   2.479   2.820   3.202   3.208   3.542   4.119   4.125
 14 A2   35 B1   37 A1   15 A2   36 B1   37 B1   16 B2   38 A1                 
  4.362   4.398   4.452   4.455   4.462   4.467   4.468   4.468
 38 B1   16 A2   39 A1   17 B2   17 A2   40 A1   18 B2   18 A2                 
  4.469   4.471   4.473   4.538   4.610   4.688   4.699   4.963
 39 B1   40 B1   41 A1   41 B1   42 A1   42 B1   43 A1   43 B1                 
  6.495   6.496   6.504   6.509   6.513   6.526  28.733  28.782
 19 B2   44 A1   45 A1   19 A2   44 B1   45 B1   46 A1   46 B1                 
 29.495  29.495  29.503  29.505  29.511  29.520  29.852  29.855
 20 B2   47 A1   48 A1   20 A2   47 B1   48 B1   21 B2   21 A2                 
 29.857  29.859  29.859  29.859  29.860  29.860  29.866  29.879
 49 A1   22 A2   22 B2   50 A1   49 B1   50 B1   51 A1   51 B1                 
 36.434  37.676 130.557 130.557 130.565 130.568 130.572 130.577
 52 A1   52 B1   53 A1   23 B2   23 A2   54 A1   53 B1   54 B1                 
154.147 154.1901912.0601912.105
 55 A1   55 B1   56 A1   56 B1                                                 
 --------------------------------------------------------------

          Ground-State Mulliken Net Atomic Charges

     Atom                 Charge (a.u.)
  ----------------------------------------
      1 I                    -0.007448
      2 N                     0.007448
      3 N                     0.007451
      4 I                    -0.007451
  ----------------------------------------
  Sum of atomic charges =    -0.000000

 -----------------------------------------------------------------
                    Cartesian Multipole Moments
 -----------------------------------------------------------------
    Charge (ESU x 10^10)
                -0.0000
    Dipole Moment (Debye)
         X       0.0000      Y       0.0000      Z      -0.2058
       Tot       0.2058
    Quadrupole Moments (Debye-Ang)
        XX     -70.9881     XY       0.0000     YY     -69.7928
        XZ       0.0001     YZ       0.0000     ZZ     -63.0454
    Octopole Moments (Debye-Ang^2)
       XXX       0.0011    XXY       0.0000    XYY       0.0000
       YYY       0.0000    XXZ       4.0290    XYZ       0.0000
       YYZ     -13.8415    XZZ      -0.0002    YZZ       0.0000
       ZZZ     -30.6288
    Hexadecapole Moments (Debye-Ang^3)
      XXXX   -2375.9265   XXXY       0.0000   XXYY    -418.6011
      XYYY       0.0000   YYYY     -96.8290   XXXZ       0.0023
      XXYZ       0.0000   XYYZ       0.0000   YYYZ       0.0000
      XXZZ    -422.9408   XYZZ       0.0000   YYZZ     -88.1459
      XZZZ      -0.0003   YZZZ       0.0000   ZZZZ    -418.5926
 -----------------------------------------------------------------
 DrvMan completing analytic gradient of the correlated energy
 Correlated dipole moment
            1
    1   0.0000115
    2   0.0000000
    3  -0.0809771
 Energy read as -13943.270976819
 Full Analytical Gradient: (in a.u., or Hartree/Bohr)
             1             2             3             4
    1   -0.00283044   -0.01413554    0.01413558    0.00283040
    2   -0.00000000    0.00000000    0.00000000   -0.00000000
    3   -0.00285415    0.00285405    0.00285426   -0.00285416
 Gradient time:  CPU 0.38 s  wall 4.65 s
 Geometry Optimization Parameters
   NAtoms,    NIC,     NZ,  NCons,   NDum,   NFix, NCnnct, MaxDiis
        4      14       4       0       0       0       0       0

 Cartesian Hessian Update
 Hessian Updated using BFGS Update


** GEOMETRY OPTIMIZATION IN DELOCALIZED INTERNAL COORDINATES **
   Searching for a Minimum

   Optimization Cycle:  12

                       Coordinates (Angstroms)
     ATOM                X               Y               Z
      1  I         2.5364135285    0.0000000000    0.5708614265
      2  N         0.5487693109    0.0000000000   -1.9732690654
      3  N        -0.5487693109    0.0000000000   -1.9732690654
      4  I        -2.5364135285    0.0000000000    0.5708614265
   Point Group: c2v   Number of degrees of freedom:     3


   Energy is -13943.270976819

 Hessian Updated using BFGS Update

  3 Hessian modes will be used to form the next step
  Hessian Eigenvalues:
     0.007399    1.972395   34.233769
**WARNING** Magnitude of eigenvalue   3 too large.  Replaced by    25.000000

 Minimum Search - Taking Simple RFO Step
 Searching for Lamda that Minimizes Along All modes
 Value Taken    Lamda =  -0.00305726
 Calculated Step too Large.  Step scaled by  0.567962
 Step Taken.  Stepsize is  0.300000

                             Maximum     Tolerance    Cnvgd?
         Gradient           0.015028      0.000300      NO
         Displacement       0.216057      0.001200      NO
         Energy change     -0.001966      0.000001      NO


 New Cartesian Coordinates Obtained by Inverse Iteration

 Displacement from previous Coordinates is:  0.241681
 ----------------------------------------------------------------
             Standard Nuclear Orientation (Angstroms)
    I     Atom           X                Y                Z
 ----------------------------------------------------------------
    1      I       2.5949590582     0.0000000000     0.6195926953
    2      N       0.5498367969     0.0000000000    -2.0220003342
    3      N      -0.5498367969     0.0000000000    -2.0220003342
    4      I      -2.5949590582     0.0000000000     0.6195926953
 ----------------------------------------------------------------
 Molecular Point Group                 C2v   NOp =  4
 Largest Abelian Subgroup              C2v   NOp =  4
 Nuclear Repulsion Energy =   523.1299861624 hartrees
 There are       60 alpha and       60 beta electrons
 Applying Cartesian multipole field
    Component          Value
    ---------          -----
     (2,0,0)        1.00000E-11
     (0,2,0)        2.00000E-11
     (0,0,2)       -3.00000E-11
 Nucleus-field energy     =     0.0000000151 hartrees
 Requested basis set is 6-311++G(d,p)
 There are 60 shells and 168 basis functions
 A cutoff of  1.0D-14 yielded   1274 shell pairs
 There are     10566 function pairs (     12112 Cartesian)
 Smallest overlap matrix eigenvalue = 1.58E-04
 Guess MOs from SCF MO coefficient file

 -----------------------------------------------------------------------
  General SCF calculation program by
  Eric Jon Sundstrom, Paul Horn, Yuezhi Mao, Dmitri Zuev, Alec White,
  David Stuck, Shaama M.S., Shane Yost, Joonho Lee, David Small,
  Daniel Levine, Susi Lehtola, Hugh Burton, Evgeny Epifanovsky
 -----------------------------------------------------------------------
 Hartree-Fock
 using 4 threads for integral computing
 -------------------------------------------------------
 OpenMP Integral computing Module                
 Release: version 2.0, May 2017, Q-Chem Inc. Pleasanton 
 -------------------------------------------------------
 A restricted SCF calculation will be
 performed using DIIS
 SCF converges when DIIS error is below 1.0e-08
 ---------------------------------------
  Cycle       Energy         DIIS error
 ---------------------------------------
    1  -13942.4436649812      1.78e-04  
    2  -13942.4438784457      4.02e-05  
    3  -13942.4439073967      1.68e-05  
    4  -13942.4439118123      7.59e-06  
    5  -13942.4439129589      3.37e-06  
    6  -13942.4439135920      2.84e-06  
    7  -13942.4439142529      2.63e-06  
    8  -13942.4439165622      2.08e-06  
    9  -13942.4439182523      2.23e-06  
   10  -13942.4439192769      4.95e-07  
   11  -13942.4439193458      1.16e-07  
   12  -13942.4439193470      2.78e-08  
   13  -13942.4439193470      1.28e-08  
   14  -13942.4439193470      2.65e-09  Convergence criterion met
 ---------------------------------------
 SCF time:   CPU 17.09s  wall 9.00s 
 SCF   energy in the final basis set =   -13942.4439193470
 Total energy in the final basis set =   -13942.4439193470


 ------------------------------------------------------------------------------

   CCMAN2: suite of methods based on coupled cluster
           and equation of motion theories.

   Components:
   * libvmm-1.3-trunk
     by Evgeny Epifanovsky, Ilya Kaliman.
   * libtensor-2.5-trunk
     by Evgeny Epifanovsky, Michael Wormit, Dmitry Zuev, Sam Manzer, 
        Ilya Kaliman.
   * libcc-2.5-trunk
     by Evgeny Epifanovsky, Arik Landau, Tomasz Kus, Kirill Khistyaev, 
        Dmitry Zuev, Prashant Manohar, Xintian Feng, Anna Krylov, 
        Matthew Goldey, Alec White, Thomas Jagau, Kaushik Nanda, 
        Anastasia Gunina, Alexander Kunitsa, Joonho Lee.

   CCMAN original authors:
   Anna I. Krylov, C. David Sherrill, Steven R. Gwaltney,
   Edward F. C. Byrd (2000)
   Sergey V. Levchenko, Lyudmila V. Slipchenko, Tao Wang,
   Ana-Maria C. Cristian (2003)
   Piotr A. Pieniazek, C. Melania Oana, Evgeny Epifanovsky (2007)
   Prashant Manohar (2009)

 ------------------------------------------------------------------------------


 Allocating and initializing 3808MB of RAM...
 Calculation will run on 4 cores.

 Warning : Irrep of orbital(   5) could not be determined
 Warning : Irrep of orbital(   6) could not be determined
 Warning : Irrep of orbital(   9) could not be determined
 Warning : Irrep of orbital(  10) could not be determined
 Warning : Irrep of orbital(  13) could not be determined
 Warning : Irrep of orbital(  14) could not be determined
 Warning : Irrep of orbital(  21) could not be determined
 Warning : Irrep of orbital(  22) could not be determined
 Warning : Irrep of orbital(  27) could not be determined
 Warning : Irrep of orbital(  28) could not be determined
 Warning : Irrep of orbital(  33) could not be determined
 Warning : Irrep of orbital(  34) could not be determined

 Alpha MOs, Restricted
 -- Occupied --                  
*******-1177.19 -180.90 -180.90 -169.70 -169.70 -169.70 -169.70
  1 B1    1 A1    2 B1    2 A1    0 xxx   0 xxx   1 B2    1 A2                 
-169.70 -169.70  -37.95  -37.95  -33.14  -33.14  -33.13  -33.13
  0 xxx   0 xxx   3 A1    3 B1    0 xxx   0 xxx   2 B2    2 A2                 
-33.132 -33.132 -24.322 -24.322 -24.320 -24.320 -24.320 -24.320
  4 B1    4 A1    5 B1    5 A1    0 xxx   0 xxx   6 B1    6 A1                 
-24.315 -24.315 -24.315 -24.315 -15.710 -15.706  -7.265  -7.265
  7 A1    7 B1    0 xxx   0 xxx   8 A1    8 B1    9 B1    9 A1                 
 -5.500  -5.500  -5.485  -5.485  -5.485  -5.485  -2.422  -2.422
  0 xxx   0 xxx   3 B2    3 A2   10 B1   10 A1   11 B1   11 A1                 
 -2.417  -2.417  -2.417  -2.417  -2.400  -2.400  -2.400  -2.400
  4 A2   12 B1    4 B2   12 A1   13 B1    5 A2   13 A1    5 B2                 
 -1.497  -0.831  -0.827  -0.799  -0.655  -0.635  -0.634  -0.398
 14 A1   14 B1   15 A1   15 B1   16 A1   17 A1    6 B2   18 A1                 
 -0.395  -0.394  -0.391  -0.304
  7 B2    6 A2   16 B1   17 B1                                                 
 -- Virtual --                   
 -0.199   0.113   0.115   0.144   0.158   0.161   0.196   0.210
 19 A1    7 A2   18 B1   20 A1    8 B2   19 B1   21 A1   22 A1                 
  0.256   0.261   0.300   0.307   0.314   0.319   0.335   0.357
 20 B1    8 A2   23 A1   21 B1    9 B2   24 A1    9 A2   22 B1                 
  0.375   0.450   0.475   0.569   0.570   0.570   0.574   0.575
 23 B1   25 A1   24 B1   10 B2   10 A2   26 A1   25 B1   11 B2                 
  0.588   0.595   0.612   0.616   0.669   0.697   0.858   0.901
 11 A2   27 A1   26 B1   28 A1   27 B1   28 B1   29 A1   12 B2                 
  0.921   1.029   1.060   1.129   1.177   1.459   1.505   1.505
 30 A1   12 A2   29 B1   31 A1   30 B1   31 B1   13 B2   32 A1                 
  1.519   1.522   1.537   1.550   1.942   1.948   1.986   1.989
 33 A1   13 A2   32 B1   33 B1   14 B2   34 A1   15 B2   35 A1                 
  2.474   2.478   2.819   3.202   3.207   3.539   4.121   4.128
 14 A2   34 B1   36 A1   15 A2   35 B1   36 B1   16 B2   37 A1                 
  4.371   4.400   4.447   4.454   4.460   4.464   4.465   4.467
 37 B1   16 A2   38 A1   17 B2   17 A2   38 B1   39 A1   18 B2                 
  4.467   4.469   4.470   4.517   4.600   4.670   4.690   4.967
 18 A2   39 B1   40 A1   40 B1   41 A1   41 B1   42 A1   42 B1                 
  6.493   6.494   6.499   6.508   6.508   6.527  28.726  28.768
 43 A1   19 B2   44 A1   19 A2   43 B1   44 B1   45 A1   45 B1                 
 29.492  29.494  29.500  29.504  29.507  29.520  29.851  29.853
 46 A1   20 B2   47 A1   20 A2   46 B1   47 B1   21 B2   21 A2                 
 29.855  29.858  29.858  29.858  29.858  29.859  29.863  29.874
 48 A1   48 B1   22 A2   22 B2   49 A1   49 B1   50 A1   50 B1                 
 36.437  37.665 130.555 130.557 130.564 130.565 130.570 130.577
 51 A1   51 B1   52 A1   23 B2   23 A2   53 A1   52 B1   53 B1                 
154.141 154.1791912.0531912.093
 54 A1   54 B1   55 A1   55 B1                                                 
 Warning : Irrep of orbital(   5) could not be determined
 Warning : Irrep of orbital(   6) could not be determined
 Warning : Irrep of orbital(   9) could not be determined
 Warning : Irrep of orbital(  10) could not be determined
 Warning : Irrep of orbital(  13) could not be determined
 Warning : Irrep of orbital(  14) could not be determined
 Warning : Irrep of orbital(  21) could not be determined
 Warning : Irrep of orbital(  22) could not be determined
 Warning : Irrep of orbital(  27) could not be determined
 Warning : Irrep of orbital(  28) could not be determined
 Warning : Irrep of orbital(  33) could not be determined
 Warning : Irrep of orbital(  34) could not be determined

 Beta MOs, Restricted
 -- Occupied --                  
*******-1177.19 -180.90 -180.90 -169.70 -169.70 -169.70 -169.70
  1 B1    1 A1    2 B1    2 A1    0 xxx   0 xxx   1 B2    1 A2                 
-169.70 -169.70  -37.95  -37.95  -33.14  -33.14  -33.13  -33.13
  0 xxx   0 xxx   3 A1    3 B1    0 xxx   0 xxx   2 B2    2 A2                 
-33.132 -33.132 -24.322 -24.322 -24.320 -24.320 -24.320 -24.320
  4 B1    4 A1    5 B1    5 A1    0 xxx   0 xxx   6 B1    6 A1                 
-24.315 -24.315 -24.315 -24.315 -15.710 -15.706  -7.265  -7.265
  7 A1    7 B1    0 xxx   0 xxx   8 A1    8 B1    9 B1    9 A1                 
 -5.500  -5.500  -5.485  -5.485  -5.485  -5.485  -2.422  -2.422
  0 xxx   0 xxx   3 B2    3 A2   10 B1   10 A1   11 B1   11 A1                 
 -2.417  -2.417  -2.417  -2.417  -2.400  -2.400  -2.400  -2.400
  4 A2   12 B1    4 B2   12 A1   13 B1    5 A2   13 A1    5 B2                 
 -1.497  -0.831  -0.827  -0.799  -0.655  -0.635  -0.634  -0.398
 14 A1   14 B1   15 A1   15 B1   16 A1   17 A1    6 B2   18 A1                 
 -0.395  -0.394  -0.391  -0.304
  7 B2    6 A2   16 B1   17 B1                                                 
 -- Virtual --                   
 -0.199   0.113   0.115   0.144   0.158   0.161   0.196   0.210
 19 A1    7 A2   18 B1   20 A1    8 B2   19 B1   21 A1   22 A1                 
  0.256   0.261   0.300   0.307   0.314   0.319   0.335   0.357
 20 B1    8 A2   23 A1   21 B1    9 B2   24 A1    9 A2   22 B1                 
  0.375   0.450   0.475   0.569   0.570   0.570   0.574   0.575
 23 B1   25 A1   24 B1   10 B2   10 A2   26 A1   25 B1   11 B2                 
  0.588   0.595   0.612   0.616   0.669   0.697   0.858   0.901
 11 A2   27 A1   26 B1   28 A1   27 B1   28 B1   29 A1   12 B2                 
  0.921   1.029   1.060   1.129   1.177   1.459   1.505   1.505
 30 A1   12 A2   29 B1   31 A1   30 B1   31 B1   13 B2   32 A1                 
  1.519   1.522   1.537   1.550   1.942   1.948   1.986   1.989
 33 A1   13 A2   32 B1   33 B1   14 B2   34 A1   15 B2   35 A1                 
  2.474   2.478   2.819   3.202   3.207   3.539   4.121   4.128
 14 A2   34 B1   36 A1   15 A2   35 B1   36 B1   16 B2   37 A1                 
  4.371   4.400   4.447   4.454   4.460   4.464   4.465   4.467
 37 B1   16 A2   38 A1   17 B2   17 A2   38 B1   39 A1   18 B2                 
  4.467   4.469   4.470   4.517   4.600   4.670   4.690   4.967
 18 A2   39 B1   40 A1   40 B1   41 A1   41 B1   42 A1   42 B1                 
  6.493   6.494   6.499   6.508   6.508   6.527  28.726  28.768
 43 A1   19 B2   44 A1   19 A2   43 B1   44 B1   45 A1   45 B1                 
 29.492  29.494  29.500  29.504  29.507  29.520  29.851  29.853
 46 A1   20 B2   47 A1   20 A2   46 B1   47 B1   21 B2   21 A2                 
 29.855  29.858  29.858  29.858  29.858  29.859  29.863  29.874
 48 A1   48 B1   22 A2   22 B2   49 A1   49 B1   50 A1   50 B1                 
 36.437  37.665 130.555 130.557 130.564 130.565 130.570 130.577
 51 A1   51 B1   52 A1   23 B2   23 A2   53 A1   52 B1   53 B1                 
154.141 154.1791912.0531912.093
 54 A1   54 B1   55 A1   55 B1                                                 

 Occupation and symmetry of molecular orbitals

 Point group: C1 (1 irreducible representation).

                           A     All 
 -------------------------------------
 All molecular orbitals:
  - Alpha                  168   168 
  - Beta                   168   168 
 -------------------------------------
 Alpha orbitals:
  - Frozen occupied        38    38  
  - Active occupied        22    22  
  - Active virtual         108   108 
  - Frozen virtual         0     0   
 -------------------------------------
 Beta orbitals:
  - Frozen occupied        38    38  
  - Active occupied        22    22  
  - Active virtual         108   108 
  - Frozen virtual         0     0   
 -------------------------------------

 Import integrals:   CPU 0.00 s  wall 0.00 s

 Import integrals:   CPU 174.04 s  wall 168.25 s

 MP2 amplitudes:   CPU 0.33 s  wall 0.68 s

Running a double precision version
           CCSD T amplitudes will be solved using DIIS.

           Start     Size      MaxIter   EConv     TConv     
           3         7         100       1.00e-07  1.00e-05  
 ------------------------------------------------------------------------------
           Energy (a.u.)   Ediff      Tdiff       Comment
 ------------------------------------------------------------------------------
         -1.3943284e+04                           
     1   -1.3943214e+04   7.05e-02   1.19e+00     Step took 02.03.
     2   -1.3943290e+04   7.61e-02   1.25e-01     
     3   -1.3943247e+04   4.22e-02   1.87e-01     
     4   -1.3943273e+04   2.53e-02   3.21e-01     Switched to DIIS steps.
     5   -1.3943273e+04   2.02e-05   8.74e-02     
     6   -1.3943272e+04   5.96e-04   1.91e-03     
     7   -1.3943272e+04   1.37e-04   4.75e-03     
     8   -1.3943272e+04   8.95e-05   5.96e-05     
     9   -1.3943272e+04   1.12e-05   5.82e-04     
    10   -1.3943272e+04   3.92e-06   1.89e-05     
    11   -1.3943272e+04   8.54e-06   6.97e-04
[truncated: 32,068 more chars]
