# Supplementary material for: Geometric and energetic data from ab initio calculations of haloethene, haloimine, halomethylenephosphine, haloiminophosphine, halodiazene, halodiphosphene and halocyclopropane
Source: Data Brief. 2019 Nov 2;27:104738. doi: 10.1016/j.dib.2019.104738 (PMC6861602; doi:10.1016/j.dib.2019.104738)
Supplement: Multimedia component 6 [file mmc6.zip › NN/CCSD/XYZ/0_file_list.txt]

BrENNBrE.xyz
BrENNEBr.xyz
ClENNBrE.xyz
ClENNClE.xyz
ClENNEBr.xyz
ClENNECl.xyz
ClENNEI.xyz
ClENNIE.xyz
FENNBrE.xyz
FENNClE.xyz
FENNEBr.xyz
FENNECl.xyz
FENNEF.xyz
FENNEI.xyz
FENNFE.xyz
FENNIE.xyz
HENNBrE.xyz
HENNClE.xyz
HENNEBr.xyz
HENNECl.xyz
HENNEF.xyz
HENNEH.xyz
HENNEI.xyz
HENNFE.xyz
HENNHE.xyz
HENNIE.xyz
