# Supplementary material for: Geometric and energetic data from ab initio calculations of haloethene, haloimine, halomethylenephosphine, haloiminophosphine, halodiazene, halodiphosphene and halocyclopropane
Source: Data Brief. 2019 Nov 2;27:104738. doi: 10.1016/j.dib.2019.104738 (PMC6861602; doi:10.1016/j.dib.2019.104738)
Supplement: Multimedia component 6 [file mmc6.zip › NN/CCSD/XYZ/BrENNBrE.xyz]

Br=Br_c.out
                       Coordinates (Angstroms)
     ATOM                X               Y               Z
      1  Br        1.7378400609    0.0000000000    0.2790801370
      2  N         0.5891906222    0.0000000000   -1.4009732275
      3  N        -0.5891906222    0.0000000000   -1.4009732275
      4  Br       -1.7378400609    0.0000000000    0.2790801370

Z-matrix Print:
$molecule
0 1
Br
N  1 2.035184
N  2 1.178381 1 124.360345
Br 3 2.035184 2 124.360345 1 -0.000000 0
$end
