# Supplementary material for: Geometric and energetic data from ab initio calculations of haloethene, haloimine, halomethylenephosphine, haloiminophosphine, halodiazene, halodiphosphene and halocyclopropane
Source: Data Brief. 2019 Nov 2;27:104738. doi: 10.1016/j.dib.2019.104738 (PMC6861602; doi:10.1016/j.dib.2019.104738)
Supplement: Multimedia component 6 [file mmc6.zip › NN/CCSD/XYZ/BrENNEBr.xyz]

Br=Br_t.out
                       Coordinates (Angstroms)
     ATOM                X               Y               Z
      1  Br        2.2633436677   -0.0123230468    0.0000000000
      2  N         0.3329252064    0.4995410043    0.0000000000
      3  N        -0.3329252064   -0.4995410043    0.0000000000
      4  Br       -2.2633436677    0.0123230468    0.0000000000

Z-matrix Print:
$molecule
0 1
Br
N  1 1.997128
N  2 1.200634 1 108.831323
Br 3 1.997128 2 108.831323 1 -180.000000 0
$end
