# Supplementary material for: Geometric and energetic data from ab initio calculations of haloethene, haloimine, halomethylenephosphine, haloiminophosphine, halodiazene, halodiphosphene and halocyclopropane
Source: Data Brief. 2019 Nov 2;27:104738. doi: 10.1016/j.dib.2019.104738 (PMC6861602; doi:10.1016/j.dib.2019.104738)
Supplement: Multimedia component 6 [file mmc6.zip › NN/CCSD/XYZ/ClENNBrE.xyz]

Cl=Br_c.out
                       Coordinates (Angstroms)
     ATOM                X               Y               Z
      1  Br        1.2318918687   -0.2196868406    0.0000000000
      2  N        -0.0824316268    1.2772514860    0.0000000000
      3  N        -1.2659705586    1.1016837094    0.0000000000
      4  Cl       -2.0183815605   -0.5330819418    0.0000000000

Z-matrix Print:
$molecule
0 1
Br
N  1 1.992052
N  2 1.196490 1 122.845583
Cl 3 1.799606 2 123.152345 1 -0.000000 0
$end
