# Supplementary material for: Geometric and energetic data from ab initio calculations of haloethene, haloimine, halomethylenephosphine, haloiminophosphine, halodiazene, halodiphosphene and halocyclopropane
Source: Data Brief. 2019 Nov 2;27:104738. doi: 10.1016/j.dib.2019.104738 (PMC6861602; doi:10.1016/j.dib.2019.104738)
Supplement: Multimedia component 6 [file mmc6.zip › NN/CCSD/XYZ/ClENNClE.xyz]

Cl=Cl_c.out
                       Coordinates (Angstroms)
     ATOM                X               Y               Z
      1  Cl        1.5507795854    0.0000000000    0.4376276323
      2  N         0.6037769965    0.0000000000   -1.0766586199
      3  N        -0.6037769965    0.0000000000   -1.0766586199
      4  Cl       -1.5507795854    0.0000000000    0.4376276323

Z-matrix Print:
$molecule
0 1
Cl
N  1 1.786023
N  2 1.207554 1 122.020990
Cl 3 1.786023 2 122.020990 1 -0.000000 0
$end
