# Supplementary material for: Geometric and energetic data from ab initio calculations of haloethene, haloimine, halomethylenephosphine, haloiminophosphine, halodiazene, halodiphosphene and halocyclopropane
Source: Data Brief. 2019 Nov 2;27:104738. doi: 10.1016/j.dib.2019.104738 (PMC6861602; doi:10.1016/j.dib.2019.104738)
Supplement: Multimedia component 6 [file mmc6.zip › NN/CCSD/XYZ/ClENNEBr.xyz]

Cl=Br_t.out
                       Coordinates (Angstroms)
     ATOM                X               Y               Z
      1  Br        1.5687590237   -0.0240912161    0.0000000000
      2  N        -0.3085960676    0.5173312332    0.0000000000
      3  N        -1.0068752595   -0.4762637596    0.0000000000
      4  Cl       -2.7254913862    0.0166534682    0.0000000000

Z-matrix Print:
$molecule
0 1
Br
N  1 1.953868
N  2 1.214424 1 109.011430
Cl 3 1.787906 2 109.095351 1 -180.000000 0
$end
