# Supplementary material for: Geometric and energetic data from ab initio calculations of haloethene, haloimine, halomethylenephosphine, haloiminophosphine, halodiazene, halodiphosphene and halocyclopropane
Source: Data Brief. 2019 Nov 2;27:104738. doi: 10.1016/j.dib.2019.104738 (PMC6861602; doi:10.1016/j.dib.2019.104738)
Supplement: Multimedia component 6 [file mmc6.zip › NN/CCSD/XYZ/ClENNECl.xyz]

Cl=Cl_t.out
                       Coordinates (Angstroms)
     ATOM                X               Y               Z
      1  Cl        2.0484855504   -0.0318432184    0.0000000000
      2  N         0.3630796935    0.4917081082    0.0000000000
      3  N        -0.3630796935   -0.4917081082    0.0000000000
      4  Cl       -2.0484855504    0.0318432184    0.0000000000

Z-matrix Print:
$molecule
0 1
Cl
N  1 1.764851
N  2 1.222463 1 109.185556
Cl 3 1.764851 2 109.185556 1 -180.000000 0
$end
