# Supplementary material for: Geometric and energetic data from ab initio calculations of haloethene, haloimine, halomethylenephosphine, haloiminophosphine, halodiazene, halodiphosphene and halocyclopropane
Source: Data Brief. 2019 Nov 2;27:104738. doi: 10.1016/j.dib.2019.104738 (PMC6861602; doi:10.1016/j.dib.2019.104738)
Supplement: Multimedia component 6 [file mmc6.zip › NN/CCSD/XYZ/ClENNEI.xyz]

Cl=I_t.out
                       Coordinates (Angstroms)
     ATOM                X               Y               Z
      1  I         1.3094806532   -0.0283019816    0.0000000000
      2  N        -0.8131114933    0.5198916358    0.0000000000
      3  N        -1.4929006795   -0.4744276299    0.0000000000
      4  Cl       -3.2600178728    0.0031345097    0.0000000000

Z-matrix Print:
$molecule
0 1
I 
N  1 2.192239
N  2 1.204485 1 109.878237
Cl 3 1.830511 2 109.236474 1 -180.000000 0
$end
