# Supplementary material for: Geometric and energetic data from ab initio calculations of haloethene, haloimine, halomethylenephosphine, haloiminophosphine, halodiazene, halodiphosphene and halocyclopropane
Source: Data Brief. 2019 Nov 2;27:104738. doi: 10.1016/j.dib.2019.104738 (PMC6861602; doi:10.1016/j.dib.2019.104738)
Supplement: Multimedia component 6 [file mmc6.zip › NN/CCSD/XYZ/ClENNIE.xyz]

Cl=I_c.out
                       Coordinates (Angstroms)
     ATOM                X               Y               Z
      1  I         1.0521253583   -0.1616016156    0.0000000000
      2  N        -0.5798255885    1.3701119048    0.0000000000
      3  N        -1.7394833654    1.1527872946    0.0000000000
      4  Cl       -2.4454193197   -0.5897567904    0.0000000000

Z-matrix Print:
$molecule
0 1
I 
N  1 2.238171
N  2 1.179846 1 126.200404
Cl 3 1.880108 2 122.668101 1 -0.000000 0
$end
