# Supplementary material for: Geometric and energetic data from ab initio calculations of haloethene, haloimine, halomethylenephosphine, haloiminophosphine, halodiazene, halodiphosphene and halocyclopropane
Source: Data Brief. 2019 Nov 2;27:104738. doi: 10.1016/j.dib.2019.104738 (PMC6861602; doi:10.1016/j.dib.2019.104738)
Supplement: Multimedia component 6 [file mmc6.zip › NN/CCSD/XYZ/FENNBrE.xyz]

F=Br_c.out
                       Coordinates (Angstroms)
     ATOM                X               Y               Z
      1  Br        0.9223881766   -0.1038573222    0.0000000000
      2  N        -0.6352462318    1.0295501066    0.0000000000
      3  N        -1.7444087262    0.5531271661    0.0000000000
      4  F        -1.8047719655   -0.8564878884    0.0000000000

Z-matrix Print:
$molecule
0 1
Br
N  1 1.926353
N  2 1.207154 1 120.713452
F  3 1.410907 2 115.697215 1 -0.000000 0
$end
