# Supplementary material for: Geometric and energetic data from ab initio calculations of haloethene, haloimine, halomethylenephosphine, haloiminophosphine, halodiazene, halodiphosphene and halocyclopropane
Source: Data Brief. 2019 Nov 2;27:104738. doi: 10.1016/j.dib.2019.104738 (PMC6861602; doi:10.1016/j.dib.2019.104738)
Supplement: Multimedia component 6 [file mmc6.zip › NN/CCSD/XYZ/FENNClE.xyz]

F=Cl_c.out
                       Coordinates (Angstroms)
     ATOM                X               Y               Z
      1  Cl        1.2391801195   -0.2266874974    0.0000000000
      2  N        -0.0404552419    0.9571281840    0.0000000000
      3  N        -1.2019116077    0.6040027858    0.0000000000
      4  F        -1.4014437344   -0.7845864290    0.0000000000

Z-matrix Print:
$molecule
0 1
Cl
N  1 1.743240
N  2 1.213952 1 120.316285
F  3 1.402852 2 115.088292 1 -0.000000 0
$end
