# Supplementary material for: Geometric and energetic data from ab initio calculations of haloethene, haloimine, halomethylenephosphine, haloiminophosphine, halodiazene, halodiphosphene and halocyclopropane
Source: Data Brief. 2019 Nov 2;27:104738. doi: 10.1016/j.dib.2019.104738 (PMC6861602; doi:10.1016/j.dib.2019.104738)
Supplement: Multimedia component 6 [file mmc6.zip › NN/CCSD/XYZ/FENNEBr.xyz]

F=Br_t.out
                       Coordinates (Angstroms)
     ATOM                X               Y               Z
      1  Br        1.1178474470   -0.0306564021    0.0000000000
      2  N        -0.7056993719    0.5363185081    0.0000000000
      3  N        -1.4231359516   -0.4493134707    0.0000000000
      4  F        -2.7398935713    0.0282638540    0.0000000000

Z-matrix Print:
$molecule
0 1
Br
N  1 1.909655
N  2 1.219092 1 108.779236
F  3 1.400689 2 106.115387 1 -180.000000 0
$end
