# Supplementary material for: Geometric and energetic data from ab initio calculations of haloethene, haloimine, halomethylenephosphine, haloiminophosphine, halodiazene, halodiphosphene and halocyclopropane
Source: Data Brief. 2019 Nov 2;27:104738. doi: 10.1016/j.dib.2019.104738 (PMC6861602; doi:10.1016/j.dib.2019.104738)
Supplement: Multimedia component 6 [file mmc6.zip › NN/CCSD/XYZ/FENNECl.xyz]

F=Cl_t.out
                       Coordinates (Angstroms)
     ATOM                X               Y               Z
      1  Cl        1.5306250818   -0.0490282227    0.0000000000
      2  N        -0.1129418878    0.5081695793    0.0000000000
      3  N        -0.8613015573   -0.4595850507    0.0000000000
      4  F        -2.1528130694    0.0507218475    0.0000000000

Z-matrix Print:
$molecule
0 1
Cl
N  1 1.735449
N  2 1.223352 1 108.987043
F  3 1.388674 2 106.154442 1 -180.000000 0
$end
