# Supplementary material for: Geometric and energetic data from ab initio calculations of haloethene, haloimine, halomethylenephosphine, haloiminophosphine, halodiazene, halodiphosphene and halocyclopropane
Source: Data Brief. 2019 Nov 2;27:104738. doi: 10.1016/j.dib.2019.104738 (PMC6861602; doi:10.1016/j.dib.2019.104738)
Supplement: Multimedia component 6 [file mmc6.zip › NN/CCSD/XYZ/FENNEF.xyz]

F=F_t.out
                       Coordinates (Angstroms)
     ATOM                X               Y               Z
      1  N        -0.3911041853   -0.4730071417    0.0000000000
      2  N         0.3911041853    0.4730071417    0.0000000000
      3  F        -1.6436918750    0.0839229816    0.0000000000
      4  F         1.6436918750   -0.0839229816    0.0000000000

Z-matrix Print:
$molecule
0 1
N 
N  1 1.227515
F  2 1.370820 1 105.614454
F  1 1.370820 2 105.614454 3 -180.000000 0
$end
