# Supplementary material for: Geometric and energetic data from ab initio calculations of haloethene, haloimine, halomethylenephosphine, haloiminophosphine, halodiazene, halodiphosphene and halocyclopropane
Source: Data Brief. 2019 Nov 2;27:104738. doi: 10.1016/j.dib.2019.104738 (PMC6861602; doi:10.1016/j.dib.2019.104738)
Supplement: Multimedia component 6 [file mmc6.zip › NN/CCSD/XYZ/FENNEI.xyz]

F=I_t.out
                       Coordinates (Angstroms)
     ATOM                X               Y               Z
      1  I         0.9027956809   -0.0298682493    0.0000000000
      2  N        -1.1486904848    0.5435542698    0.0000000000
      3  N        -1.8501671455   -0.4462912521    0.0000000000
      4  F        -3.1919609674    0.0129964680    0.0000000000

Z-matrix Print:
$molecule
0 1
I 
N  1 2.130119
N  2 1.213204 1 109.707655
F  3 1.418223 2 106.428408 1 -180.000000 0
$end
