# Supplementary material for: Geometric and energetic data from ab initio calculations of haloethene, haloimine, halomethylenephosphine, haloiminophosphine, halodiazene, halodiphosphene and halocyclopropane
Source: Data Brief. 2019 Nov 2;27:104738. doi: 10.1016/j.dib.2019.104738 (PMC6861602; doi:10.1016/j.dib.2019.104738)
Supplement: Multimedia component 6 [file mmc6.zip › NN/CCSD/XYZ/FENNFE.xyz]

F=F_c.out
                       Coordinates (Angstroms)
     ATOM                X               Y               Z
      1  N         0.6114461813    0.0000000000    0.7043483774
      2  N        -0.6114461813    0.0000000000    0.7043483774
      3  F         1.1804973157    0.0000000000   -0.5466465646
      4  F        -1.1804973157    0.0000000000   -0.5466465646

Z-matrix Print:
$molecule
0 1
N 
N  1 1.222892
F  2 1.374339 1 114.459784
F  1 1.374339 2 114.459784 3 -0.000000 0
$end
