# Supplementary material for: Geometric and energetic data from ab initio calculations of haloethene, haloimine, halomethylenephosphine, haloiminophosphine, halodiazene, halodiphosphene and halocyclopropane
Source: Data Brief. 2019 Nov 2;27:104738. doi: 10.1016/j.dib.2019.104738 (PMC6861602; doi:10.1016/j.dib.2019.104738)
Supplement: Multimedia component 6 [file mmc6.zip › NN/CCSD/XYZ/FENNIE.xyz]

F=I_c.out
                       Coordinates (Angstroms)
     ATOM                X               Y               Z
      1  I         0.7650809018   -0.0590413613    0.0000000000
      2  N        -1.0733157311    1.0566635797    0.0000000000
      3  N        -2.1469311379    0.5262422817    0.0000000000
      4  F        -2.1180947553   -0.9152332895    0.0000000000

Z-matrix Print:
$molecule
0 1
I 
N  1 2.150465
N  2 1.197496 1 122.455102
F  3 1.441764 2 115.145708 1 -0.000000 0
$end
