# Supplementary material for: Geometric and energetic data from ab initio calculations of haloethene, haloimine, halomethylenephosphine, haloiminophosphine, halodiazene, halodiphosphene and halocyclopropane
Source: Data Brief. 2019 Nov 2;27:104738. doi: 10.1016/j.dib.2019.104738 (PMC6861602; doi:10.1016/j.dib.2019.104738)
Supplement: Multimedia component 6 [file mmc6.zip › NN/CCSD/XYZ/HENNBrE.xyz]

H=Br_c.out
                       Coordinates (Angstroms)
     ATOM                X               Y               Z
      1  Br        0.6753480818   -0.0494550215    0.0000000000
      2  N        -1.3048215514    0.6009544736    0.0000000000
      3  N        -2.1282856544   -0.2684112754    0.0000000000
      4  H        -1.7973970797   -1.2462516295    0.0000000000

Z-matrix Print:
$molecule
0 1
Br
N  1 2.084251
N  2 1.197451 1 115.263425
H  3 1.032308 2 117.858057 1 -0.000000 0
$end
