# Supplementary material for: Geometric and energetic data from ab initio calculations of haloethene, haloimine, halomethylenephosphine, haloiminophosphine, halodiazene, halodiphosphene and halocyclopropane
Source: Data Brief. 2019 Nov 2;27:104738. doi: 10.1016/j.dib.2019.104738 (PMC6861602; doi:10.1016/j.dib.2019.104738)
Supplement: Multimedia component 6 [file mmc6.zip › NN/CCSD/XYZ/HENNClE.xyz]

H=Cl_c.out
                       Coordinates (Angstroms)
     ATOM                X               Y               Z
      1  Cl        0.9939998388   -0.0783714961    0.0000000000
      2  N        -0.7627111329    0.5890702512    0.0000000000
      3  N        -1.6258790056   -0.2518289309    0.0000000000
      4  H        -1.3053898102   -1.2335134600    0.0000000000

Z-matrix Print:
$molecule
0 1
Cl
N  1 1.879232
N  2 1.205060 1 114.944996
H  3 1.032675 2 116.171068 1 -0.000000 0
$end
