# Supplementary material for: Geometric and energetic data from ab initio calculations of haloethene, haloimine, halomethylenephosphine, haloiminophosphine, halodiazene, halodiphosphene and halocyclopropane
Source: Data Brief. 2019 Nov 2;27:104738. doi: 10.1016/j.dib.2019.104738 (PMC6861602; doi:10.1016/j.dib.2019.104738)
Supplement: Multimedia component 6 [file mmc6.zip › NN/CCSD/XYZ/HENNEBr.xyz]

H=Br_t.out
                       Coordinates (Angstroms)
     ATOM                X               Y               Z
      1  Br        0.6749324421   -0.0253919977    0.0000000000
      2  N        -1.2323913570    0.5476323681    0.0000000000
      3  N        -1.9835081558   -0.4106707351    0.0000000000
      4  H        -2.9359272476   -0.0058528153    0.0000000000

Z-matrix Print:
$molecule
0 1
Br
N  1 1.991542
N  2 1.217588 1 111.367265
H  3 1.034881 2 105.061785 1 -180.000000 0
$end
