# Supplementary material for: Geometric and energetic data from ab initio calculations of haloethene, haloimine, halomethylenephosphine, haloiminophosphine, halodiazene, halodiphosphene and halocyclopropane
Source: Data Brief. 2019 Nov 2;27:104738. doi: 10.1016/j.dib.2019.104738 (PMC6861602; doi:10.1016/j.dib.2019.104738)
Supplement: Multimedia component 6 [file mmc6.zip › NN/CCSD/XYZ/HENNECl.xyz]

H=Cl_t.out
                       Coordinates (Angstroms)
     ATOM                X               Y               Z
      1  Cl        0.9998638265   -0.0575890077    0.0000000000
      2  N        -0.6915379547    0.5337431780    0.0000000000
      3  N        -1.4853149228   -0.3973887466    0.0000000000
      4  H        -2.4126332385    0.0552761788    0.0000000000

Z-matrix Print:
$molecule
0 1
Cl
N  1 1.791791
N  2 1.223556 1 111.176955
H  3 1.031903 2 104.428087 1 -180.000000 0
$end
