# Supplementary material for: Geometric and energetic data from ab initio calculations of haloethene, haloimine, halomethylenephosphine, haloiminophosphine, halodiazene, halodiphosphene and halocyclopropane
Source: Data Brief. 2019 Nov 2;27:104738. doi: 10.1016/j.dib.2019.104738 (PMC6861602; doi:10.1016/j.dib.2019.104738)
Supplement: Multimedia component 6 [file mmc6.zip › NN/CCSD/XYZ/HENNEF.xyz]

H=F_t.out
                       Coordinates (Angstroms)
     ATOM                X               Y               Z
      1  N        -0.1494259639   -0.5024119245    0.0000000000
      2  N        -1.0123999976    0.3535770999    0.0000000000
      3  H        -1.8907644830   -0.1802551864    0.0000000000
      4  F         1.0975024854    0.1388951751    0.0000000000

Z-matrix Print:
$molecule
0 1
N 
N  1 1.215500
H  2 1.027862 1 103.943379
F  1 1.402179 2 108.015633 3 -180.000000 0
$end
