# Supplementary material for: Geometric and energetic data from ab initio calculations of haloethene, haloimine, halomethylenephosphine, haloiminophosphine, halodiazene, halodiphosphene and halocyclopropane
Source: Data Brief. 2019 Nov 2;27:104738. doi: 10.1016/j.dib.2019.104738 (PMC6861602; doi:10.1016/j.dib.2019.104738)
Supplement: Multimedia component 6 [file mmc6.zip › NN/CCSD/XYZ/HENNEH.xyz]

H=H_t.out
                       Coordinates (Angstroms)
     ATOM                X               Y               Z
      1  N         0.5930934877   -0.1929320807    0.0000000000
      2  H         1.1752000825    0.6596178206    0.0000000000
      3  N        -0.5930934877    0.1929320807    0.0000000000
      4  H        -1.1752000825   -0.6596178206    0.0000000000

Z-matrix Print:
$molecule
0 1
N 
H  1 1.032322
N  1 1.247370 2 106.304998
H  3 1.032322 1 106.304998 2 -180.000000 0
$end
