# Supplementary material for: Geometric and energetic data from ab initio calculations of haloethene, haloimine, halomethylenephosphine, haloiminophosphine, halodiazene, halodiphosphene and halocyclopropane
Source: Data Brief. 2019 Nov 2;27:104738. doi: 10.1016/j.dib.2019.104738 (PMC6861602; doi:10.1016/j.dib.2019.104738)
Supplement: Multimedia component 6 [file mmc6.zip › NN/CCSD/XYZ/HENNEI.xyz]

H=I_t.out
                       Coordinates (Angstroms)
     ATOM                X               Y               Z
      1  I         0.5500733908   -0.0227310389    0.0000000000
      2  N        -1.6100925120    0.5557906392    0.0000000000
      3  N        -2.3490679458   -0.4102370256    0.0000000000
      4  H        -3.3136745310   -0.0283208417    0.0000000000

Z-matrix Print:
$molecule
0 1
I 
N  1 2.236292
N  2 1.216262 1 112.421904
H  3 1.037461 2 105.814579 1 -180.000000 0
$end
