# Supplementary material for: Geometric and energetic data from ab initio calculations of haloethene, haloimine, halomethylenephosphine, haloiminophosphine, halodiazene, halodiphosphene and halocyclopropane
Source: Data Brief. 2019 Nov 2;27:104738. doi: 10.1016/j.dib.2019.104738 (PMC6861602; doi:10.1016/j.dib.2019.104738)
Supplement: Multimedia component 6 [file mmc6.zip › NN/CCSD/XYZ/HENNFE.xyz]

H=F_c.out
                       Coordinates (Angstroms)
     ATOM                X               Y               Z
      1  N        -0.1849896585   -0.5677971209    0.0000000000
      2  N        -1.1170747287    0.1938598414    0.0000000000
      3  H        -0.8204627860    1.1827644467    0.0000000000
      4  F         1.0744377395    0.1661370885    0.0000000000

Z-matrix Print:
$molecule
0 1
N 
N  1 1.203704
H  2 1.032430 1 112.558026
F  1 1.457675 2 110.514297 3 -0.000000 0
$end
