# Supplementary material for: Geometric and energetic data from ab initio calculations of haloethene, haloimine, halomethylenephosphine, haloiminophosphine, halodiazene, halodiphosphene and halocyclopropane
Source: Data Brief. 2019 Nov 2;27:104738. doi: 10.1016/j.dib.2019.104738 (PMC6861602; doi:10.1016/j.dib.2019.104738)
Supplement: Multimedia component 6 [file mmc6.zip › NN/CCSD/XYZ/HENNHE.xyz]

H=H_c.out
                       Coordinates (Angstroms)
     ATOM                X               Y               Z
      1  N         0.6234051667    0.0000000000    0.1222151223
      2  H         1.0096560669    0.0000000000   -0.8410426607
      3  N        -0.6234051667    0.0000000000    0.1222151223
      4  H        -1.0096560669    0.0000000000   -0.8410426607

Z-matrix Print:
$molecule
0 1
N 
H  1 1.037813
N  1 1.246810 2 111.849993
H  3 1.037813 1 111.849993 2 -0.000000 0
$end
