# Supplementary material for: Geometric and energetic data from ab initio calculations of haloethene, haloimine, halomethylenephosphine, haloiminophosphine, halodiazene, halodiphosphene and halocyclopropane
Source: Data Brief. 2019 Nov 2;27:104738. doi: 10.1016/j.dib.2019.104738 (PMC6861602; doi:10.1016/j.dib.2019.104738)
Supplement: Multimedia component 6 [file mmc6.zip › NN/CCSD/XYZ/HENNIE.xyz]

H=I_c.out
                       Coordinates (Angstroms)
     ATOM                X               Y               Z
      1  I         0.5555342294   -0.0442012177    0.0000000000
      2  N        -1.6816120075    0.6023756412    0.0000000000
      3  N        -2.4997833797   -0.2704969163    0.0000000000
      4  H        -2.1811875479   -1.2529775194    0.0000000000

Z-matrix Print:
$molecule
0 1
I 
N  1 2.328709
N  2 1.196374 1 117.026989
H  3 1.032846 2 118.886049 1 -0.000000 0
$end
