# Supplementary material for: Geometric and energetic data from ab initio calculations of haloethene, haloimine, halomethylenephosphine, haloiminophosphine, halodiazene, halodiphosphene and halocyclopropane
Source: Data Brief. 2019 Nov 2;27:104738. doi: 10.1016/j.dib.2019.104738 (PMC6861602; doi:10.1016/j.dib.2019.104738)
Supplement: Multimedia component 6 [file mmc6.zip › NN/HF/1_final_energy.csv]

BrENNBrE.out	-5253.5412838599786
BrENNEBr.out	-5253.5461944709477
BrENNEI.out	-9597.9992533107325
BrENNIE.out	-9597.9952837532146
ClENNBrE.out	-3140.6719688286112
ClENNClE.out	-1027.8032616655648
ClENNEBr.out	-3140.6769261060613
ClENNECl.out	-1027.8084980241415
ClENNEI.out	-7485.1290297238884
ClENNIE.out	-7485.1246435108696
FENNBrE.out	-2780.6088408289320
FENNClE.out	-667.73972272857122
FENNEBr.out	-2780.6108436732789
FENNECl.out	-667.74252858678528
FENNEF.out	-307.67350769630764
FENNEI.out	-7125.0635044846895
FENNFE.out	-307.67073411573062
FENNIE.out	-7125.0629176307921
HENNBrE.out	-2681.7909950887761
HENNClE.out	-568.92349909415782
HENNEBr.out	-2681.7924090098086
HENNECl.out	-568.92632958956074
HENNEF.out	-208.86801225011612
HENNEH.out	-110.03234693836433
HENNEI.out	-7026.2399213176532
HENNFE.out	-208.86557781592293
HENNHE.out	-110.02028753028571
HENNIE.out	-7026.2381579745561
IENNEI.out	-13942.453211281416
IENNIE.out	-13942.450210359601
