# Supplementary material for: Geometric and energetic data from ab initio calculations of haloethene, haloimine, halomethylenephosphine, haloiminophosphine, halodiazene, halodiphosphene and halocyclopropane
Source: Data Brief. 2019 Nov 2;27:104738. doi: 10.1016/j.dib.2019.104738 (PMC6861602; doi:10.1016/j.dib.2019.104738)
Supplement: Multimedia component 6 [file mmc6.zip › NN/HF/3_zero_point.csv]

BrENNBrE.out	5.740
BrENNEBr.out	5.624
BrENNEI.out	5.263
BrENNIE.out	5.241
ClENNBrE.out	6.201
ClENNClE.out	6.644
ClENNEBr.out	6.064
ClENNECl.out	6.508
ClENNEI.out	5.701
ClENNIE.out	5.739
FENNBrE.out	7.360
FENNClE.out	7.797
FENNEBr.out	7.205
FENNECl.out	7.644
FENNEF.out	8.746
FENNEI.out	6.860
FENNFE.out	8.923
FENNIE.out	6.956
HENNBrE.out	12.504
HENNClE.out	12.912
HENNEBr.out	12.749
HENNECl.out	13.218
HENNEF.out	14.333
HENNEH.out	19.581
HENNEI.out	12.392
HENNFE.out	13.982
HENNHE.out	19.215
HENNIE.out	12.196
IENNEI.out	4.905
IENNIE.out	4.769
