# Supplementary material for: Geometric and energetic data from ab initio calculations of haloethene, haloimine, halomethylenephosphine, haloiminophosphine, halodiazene, halodiphosphene and halocyclopropane
Source: Data Brief. 2019 Nov 2;27:104738. doi: 10.1016/j.dib.2019.104738 (PMC6861602; doi:10.1016/j.dib.2019.104738)
Supplement: Multimedia component 6 [file mmc6.zip › NN/HF/4_enthalpy.csv]

BrENNBrE.out	9.145
BrENNEBr.out	9.163
BrENNEI.out	8.965
BrENNIE.out	8.909
ClENNBrE.out	9.421
ClENNClE.out	9.713
ClENNEBr.out	9.425
ClENNECl.out	9.714
ClENNEI.out	9.201
ClENNIE.out	9.136
FENNBrE.out	10.337
FENNClE.out	10.658
FENNEBr.out	10.298
FENNECl.out	10.611
FENNEF.out	11.516
FENNEI.out	10.064
FENNFE.out	11.622
FENNIE.out	10.040
HENNBrE.out	15.272
HENNClE.out	15.577
HENNEBr.out	15.440
HENNECl.out	15.817
HENNEF.out	16.801
HENNEH.out	21.959
HENNEI.out	15.156
HENNFE.out	16.472
HENNHE.out	21.595
HENNIE.out	15.038
IENNEI.out	8.807
IENNIE.out	8.851
