# Supplementary material for: Geometric and energetic data from ab initio calculations of haloethene, haloimine, halomethylenephosphine, haloiminophosphine, halodiazene, halodiphosphene and halocyclopropane
Source: Data Brief. 2019 Nov 2;27:104738. doi: 10.1016/j.dib.2019.104738 (PMC6861602; doi:10.1016/j.dib.2019.104738)
Supplement: Multimedia component 6 [file mmc6.zip › NN/HF/5_entropy.csv]

BrENNBrE.out	73.964
BrENNEBr.out	73.555
BrENNEI.out	77.643
BrENNIE.out	78.941
ClENNBrE.out	72.039
ClENNClE.out	67.583
ClENNEBr.out	71.753
ClENNECl.out	67.336
ClENNEI.out	74.196
ClENNIE.out	74.748
FENNBrE.out	68.864
FENNClE.out	65.984
FENNEBr.out	68.639
FENNECl.out	65.748
FENNEF.out	61.574
FENNEI.out	70.866
FENNFE.out	61.821
FENNIE.out	71.106
HENNBrE.out	65.081
HENNClE.out	62.022
HENNEBr.out	64.340
HENNECl.out	61.430
HENNEF.out	58.572
HENNEH.out	51.932
HENNEI.out	66.441
HENNFE.out	58.855
HENNHE.out	52.001
HENNIE.out	67.244
IENNEI.out	79.540
IENNIE.out	83.679
