# Supplementary material for: Geometric and energetic data from ab initio calculations of haloethene, haloimine, halomethylenephosphine, haloiminophosphine, halodiazene, halodiphosphene and halocyclopropane
Source: Data Brief. 2019 Nov 2;27:104738. doi: 10.1016/j.dib.2019.104738 (PMC6861602; doi:10.1016/j.dib.2019.104738)
Supplement: Multimedia component 6 [file mmc6.zip › NN/HF/BrENNBrE.out]

Q-Chem Developer Version!
                  Welcome to Q-Chem
     A Quantum Leap Into The Future Of Chemistry


 Q-Chem 5.1, Q-Chem, Inc., Pleasanton, CA (2018)

 Yihan Shao,  Zhengting Gan,  E. Epifanovsky,  A. T. B. Gilbert,  M. Wormit,  
 J. Kussmann,  A. W. Lange,  A. Behn,  Jia Deng,  Xintian Feng,  D. Ghosh,  
 M. Goldey,  P. R. Horn,  L. D. Jacobson,  I. Kaliman,  T. Kus,  A. Landau,  
 Jie Liu,  E. I. Proynov,  R. M. Richard,  R. P. Steele,  E. J. Sundstrom,  
 H. L. Woodcock III,  P. M. Zimmerman,  D. Zuev,  B. Albrecht,  E. Alguire,  
 S. A. Baeppler,  D. Barton,  Z. Benda,  Y. A. Bernard,  E. J. Berquist,  
 K. B. Bravaya,  H. Burton,  D. Casanova,  Chun-Min Chang,  Yunqing Chen,  
 A. Chien,  K. D. Closser,  M. P. Coons,  S. Coriani,  S. Dasgupta,  
 A. L. Dempwolff,  M. Diedenhofen,  Hainam Do,  R. G. Edgar,  Po-Tung Fang,  
 S. Faraji,  S. Fatehi,  Qingguo Feng,  K. D. Fenk,  J. Fosso-Tande,  
 Qinghui Ge,  A. Ghysels,  G. Gidofalvi,  J. Gomes,  J. Gonthier,  A. Gunina,  
 D. Hait,  M. W. D. Hanson-Heine,  P. H. P. Harbach,  A. W. Hauser,  
 J. E. Herr,  E. G. Hohenstein,  Z. C. Holden,  Kerwin Hui,  B. C. Huynh,  
 T.-C. Jagau,  Hyunjun Ji,  B. Kaduk,  K. Khistyaev,  Jaehoon Kim,  
 P. Klunzinger,  K. Koh,  D. Kosenkov,  L. Koulias,  T. Kowalczyk,  
 C. M. Krauter,  A. Kunitsa,  Ka Un Lao,  A. Laurent,  K. V. Lawler,  
 Joonho Lee,  D. Lefrancois,  S. Lehtola,  D. S. Levine,  Yi-Pei Li,  
 You-Sheng Lin,  Fenglai Liu,  E. Livshits,  A. Luenser,  P. Manohar,  
 E. Mansoor,  S. F. Manzer,  Shan-Ping Mao,  Yuezhi Mao,  N. Mardirossian,  
 A. V. Marenich,  T. Markovich,  L. A. Martinez-Martinez,  S. A. Maurer,  
 N. J. Mayhall,  S. C. McKenzie,  J.-M. Mewes,  A. F. Morrison,  
 J. W. Mullinax,  K. Nanda,  T. S. Nguyen-Beck,  R. Olivares-Amaya,  
 J. A. Parkhill,  T. M. Perrine,  F. Plasser,  P. Pokhilko,  S. Prager,  
 A. Prociuk,  E. Ramos,  D. R. Rehn,  F. Rob,  M. Schneider,  N. Sergueev,  
 S. M. Sharada,  S. Sharma,  D. W. Small,  T. Stauch,  T. Stein,  
 Yu-Chuan Su,  A. J. W. Thom,  A. Tkatchenko,  T. Tsuchimochi,  N. M. Tubman,  
 L. Vogt,  M. L. Vidal,  O. Vydrov,  M. A. Watson,  J. Wenzel,  
 M. de Wergifosse,  T. A. Wesolowski,  A. White,  J. Witte,  A. Yamada,  
 Jun Yang,  K. Yao,  S. Yeganeh,  S. R. Yost,  Zhi-Qiang You,  A. Zech,  
 Igor Ying Zhang,  Xing Zhang,  Yan Zhao,  Ying Zhu,  B. R. Brooks,  
 G. K. L. Chan,  C. J. Cramer,  M. S. Gordon,  W. J. Hehre,  A. Klamt,  
 M. W. Schmidt,  C. D. Sherrill,  D. G. Truhlar,  A. Aspuru-Guzik,  R. Baer,  
 A. T. Bell,  N. A. Besley,  Jeng-Da Chai,  A. E. DePrince, III,  
 R. A. DiStasio Jr.,  A. Dreuw,  B. D. Dunietz,  T. R. Furlani,  
 Chao-Ping Hsu,  Yousung Jung,  Jing Kong,  D. S. Lambrecht,  WanZhen Liang,  
 C. Ochsenfeld,  V. A. Rassolov,  L. V. Slipchenko,  J. E. Subotnik,  
 T. Van Voorhis,  J. M. Herbert,  A. I. Krylov,  P. M. W. Gill,  M. Head-Gordon

 Contributors to earlier versions of Q-Chem not listed above: 
 R. D. Adamson,  B. Austin,  J. Baker,  G. J. O. Beran,  K. Brandhorst,  
 S. T. Brown,  E. F. C. Byrd,  A. K. Chakraborty,  C.-L. Cheng,  
 Siu Hung Chien,  D. M. Chipman,  D. L. Crittenden,  H. Dachsel,  
 R. J. Doerksen,  A. D. Dutoi,  L. Fusti-Molnar,  W. A. Goddard III,  
 A. Golubeva-Zadorozhnaya,  S. R. Gwaltney,  G. Hawkins,  A. Heyden,  
 S. Hirata,  G. Kedziora,  F. J. Keil,  C. Kelley,  Jihan Kim,  R. A. King,  
 R. Z. Khaliullin,  P. P. Korambath,  W. Kurlancheek,  A. M. Lee,  M. S. Lee,  
 S. V. Levchenko,  Ching Yeh Lin,  D. Liotard,  R. C. Lochan,  I. Lotan,  
 P. E. Maslen,  N. Nair,  D. P. O'Neill,  D. Neuhauser,  E. Neuscamman,  
 C. M. Oana,  R. Olson,  B. Peters,  R. Peverati,  P. A. Pieniazek,  
 Y. M. Rhee,  J. Ritchie,  M. A. Rohrdanz,  E. Rosta,  N. J. Russ,  
 H. F. Schaefer III,  N. E. Schultz,  N. Shenvi,  A. C. Simmonett,  A. Sodt,  
 D. Stuck,  K. S. Thanthiriwatte,  V. Vanovschi,  Tao Wang,  A. Warshel,  
 C. F. Williams,  Q. Wu,  X. Xu,  W. Zhang

 Please cite Q-Chem as follows:
 Y. Shao et al., Mol. Phys. 113, 184-215 (2015)
 DOI: 10.1080/00268976.2014.952696

 Q-Chem 5.1.2 for Intel X86 EM64T Linux

 Parts of Q-Chem use Armadillo 8.300.2 (Tropical Shenanigans).
 http://arma.sourceforge.net/

 Q-Chem begins on Sun Feb 10 06:01:32 2019  

Host: 
0

     Scratch files written to /scratch/taweetham/qchem22843//
Input Ideriv = 2
Curr. Ideriv = -1
Max.  Ideriv = 2

Checking the input file for inconsistencies... 	...done.

--------------------------------------------------------------
User input:
--------------------------------------------------------------
../HF/Br=Br_c.inp
$molecule
0 1
Br
N  1 2.077241
N  2 1.160883 1 125.891159
Br 3 2.077241 2 125.891159 1 -0.000000 0
$end

$rem
   JOB_TYPE		OPTIMIZATION
   BASIS		6-311++G**
   EXCHANGE		HF
$end

--------------------------------------------------------------
 ----------------------------------------------------------------
             Standard Nuclear Orientation (Angstroms)
    I     Atom           X                Y                Z
 ----------------------------------------------------------------
    1      Br      1.7982185453     0.0000000000     0.2804732726
    2      N       0.5804415000    -0.0000000000    -1.4023663632
    3      N      -0.5804415000    -0.0000000000    -1.4023663632
    4      Br     -1.7982185453     0.0000000000     0.2804732726
 ----------------------------------------------------------------
 Molecular Point Group                 C2v   NOp =  4
 Largest Abelian Subgroup              C2v   NOp =  4
 Nuclear Repulsion Energy =   416.3999074173 hartrees
 There are       42 alpha and       42 beta electrons
 Requested basis set is 6-311++G(d,p)
 There are 50 shells and 140 basis functions

 Total QAlloc Memory Limit   2000 MB
 Mega-Array Size       188 MB
 MEM_STATIC part       192 MB
 A cutoff of  1.0D-11 yielded   1045 shell pairs
 There are      8862 function pairs (      9924 Cartesian)

 -------------------------------------------------------
 OpenMP Integral Computing Module                       
 Release: version 1.0, May 2013, Q-Chem Inc. Pittsburgh 
 -------------------------------------------------------
 Integral Job Info:
 Integral job number is                      11
 Integral operator is                         1
 short-range coefficients                     0
 long-range coefficients              100000000
 Omega coefficients                           0
 if combine SR and LR in K                    0
 Integral screening is                        0
 Integral computing path is                   2
 max size of driver memory is            800000
 size of driver memory is                593474
 size of scratch memory is             29623520
 max col of scratch BK array               1296
 max len of scratch array in speh3          155
 max len of scratch index in speh4           18
 max int batch size is                      520
 min int batch size is                       52
 fixed nKL is                                45
 max L of basis functions is                  2
 order of int derivative is                   0
 number of shells is                         50
 number of basis is                         148
 number of cartesian basis is               148
 number of contracted shell pairs          1045
 number of primitive shell pairs           2938
 maxK2 (contraction) of shell pair           36
 max number of K2 of shell pair               1
 max number of CS2 of shell pair            100
 max number of PS2 of shell pair            192
 mem total for path MDJ                  526822
 -------------------------------------------------------
 Smallest overlap matrix eigenvalue = 1.29E-04

 Scale SEOQF with 1.000000e-01/1.000000e-01/1.000000e-01

 Standard Electronic Orientation quadrupole field applied
 Nucleus-field energy     =     0.0000000047 hartrees
 Guess from superposition of atomic densities
 Warning:  Energy on first SCF cycle will be non-variational
 SAD guess density has 84.000000 electrons

 -----------------------------------------------------------------------
  General SCF calculation program by
  Eric Jon Sundstrom, Paul Horn, Yuezhi Mao, Dmitri Zuev, Alec White,
  David Stuck, Shaama M.S., Shane Yost, Joonho Lee, David Small,
  Daniel Levine, Susi Lehtola, Hugh Burton, Evgeny Epifanovsky
 -----------------------------------------------------------------------
 Hartree-Fock
 using 4 threads for integral computing
 -------------------------------------------------------
 OpenMP Integral computing Module                
 Release: version 2.0, May 2017, Q-Chem Inc. Pleasanton 
 -------------------------------------------------------
 A restricted SCF calculation will be
 performed using DIIS
 SCF converges when DIIS error is below 1.0e-08
 ---------------------------------------
  Cycle       Energy         DIIS error
 ---------------------------------------
    1   -5253.7592391011      3.65e-02  
    2   -5253.4050205863      6.32e-03  
    3   -5253.4542268015      5.58e-03  
    4   -5253.5316519331      6.99e-04  
    5   -5253.5341730627      3.96e-04  
    6   -5253.5348029384      1.10e-04  
    7   -5253.5349520481      3.13e-05  
    8   -5253.5349656134      1.40e-05  
    9   -5253.5349693025      5.44e-06  
   10   -5253.5349699303      1.71e-06  
   11   -5253.5349699663      2.81e-07  
   12   -5253.5349699668      7.41e-08  
   13   -5253.5349699670      3.03e-08  
   14   -5253.5349699671      9.45e-09  Convergence criterion met
 ---------------------------------------
 SCF time:   CPU 7.10s  wall 2.00s 
 SCF   energy in the final basis set =    -5253.5349699671
 Total energy in the final basis set =    -5253.5349699671

 --------------------------------------------------------------
             Orbital Energies (a.u.) and Symmetries
 --------------------------------------------------------------

 Alpha MOs, Restricted
 -- Occupied --                  
-490.07 -490.07  -65.20  -65.20  -58.56  -58.56  -58.56  -58.56
  1 B1    1 A1    2 B1    2 A1    3 B1    3 A1    1 A2    1 B2                 
-58.560 -58.560 -15.751 -15.749  -9.880  -9.880  -7.495  -7.495
  4 A1    4 B1    5 A1    5 B1    6 B1    6 A1    7 B1    7 A1                 
 -7.484  -7.484  -7.484  -7.484  -3.235  -3.235  -3.231  -3.231
  2 A2    2 B2    8 B1    8 A1    9 B1    9 A1    3 A2    3 B2                 
 -3.230  -3.230  -3.217  -3.217  -3.217  -3.217  -1.484  -1.055
 10 B1   10 A1   11 B1    4 A2    4 B2   11 A1   12 A1   12 B1                 
 -1.034  -0.836  -0.684  -0.666  -0.644  -0.460  -0.453  -0.443
 13 A1   13 B1   14 A1   15 A1    5 B2   16 A1    5 A2    6 B2                 
 -0.437  -0.380
 14 B1   15 B1                                                                 
 -- Virtual --                   
 -0.060   0.075   0.077   0.078   0.092   0.097   0.100   0.123
 17 A1   16 B1    6 A2   18 A1   17 B1   19 A1    7 B2    7 A2                 
  0.127   0.151   0.171   0.187   0.194   0.230   0.241   0.273
 20 A1   18 B1   19 B1   21 A1    8 B2   20 B1   22 A1    8 A2                 
  0.300   0.313   0.370   0.507   0.526   0.534   0.535   0.541
 23 A1   21 B1   22 B1   24 A1   23 B1   25 A1    9 B2   24 B1                 
  0.575   0.653   0.680   0.727   0.741   0.754   0.756   0.770
  9 A2   25 B1   26 A1   10 B2   27 A1   11 B2   10 A2   11 A2                 
  0.775   0.797   0.822   0.930   0.941   0.963   0.964   1.022
 28 A1   26 B1   27 B1   28 B1   29 A1   12 B2   30 A1   31 A1                 
  1.088   1.089   1.094   1.294   1.311   1.560   1.910   1.942
 12 A2   29 B1   30 B1   31 B1   32 A1   32 B1   13 B2   33 A1                 
  1.969   2.031   2.206   2.260   2.271   2.307   2.320   2.453
 14 B2   34 A1   33 B1   13 A2   15 B2   34 B1   35 A1   14 A2                 
  2.559   2.714   2.750   3.090   3.153   3.442   4.098   4.102
 36 A1   35 B1   37 A1   15 A2   36 B1   37 B1   16 B2   38 A1                 
  4.367   4.418   4.486   4.514   4.520   4.523   4.530   4.547
 16 A2   38 B1   39 A1   17 B2   17 A2   40 A1   18 B2   39 B1                 
  4.564   4.608   4.622   4.811   4.834   5.150   7.061   7.221
 18 A2   41 A1   40 B1   42 A1   41 B1   42 B1   43 A1   43 B1                 
  8.168   8.189   8.192   8.206   8.284   8.287  36.493  37.293
 19 B2   19 A2   44 B1   44 A1   45 A1   45 B1   46 A1   46 B1                 
 49.353  49.482 293.843 293.865 293.870 293.880 293.972 293.982
 47 A1   47 B1   20 B2   20 A2   48 B1   48 A1   49 A1   49 B1                 
*******1028.429
 50 A1   50 B1                                                                 

 Beta MOs, Restricted
 -- Occupied --                  
-490.07 -490.07  -65.20  -65.20  -58.56  -58.56  -58.56  -58.56
  1 B1    1 A1    2 B1    2 A1    3 B1    3 A1    1 A2    1 B2                 
-58.560 -58.560 -15.751 -15.749  -9.880  -9.880  -7.495  -7.495
  4 A1    4 B1    5 A1    5 B1    6 B1    6 A1    7 B1    7 A1                 
 -7.484  -7.484  -7.484  -7.484  -3.235  -3.235  -3.231  -3.231
  2 A2    2 B2    8 B1    8 A1    9 B1    9 A1    3 A2    3 B2                 
 -3.230  -3.230  -3.217  -3.217  -3.217  -3.217  -1.484  -1.055
 10 B1   10 A1   11 B1    4 A2    4 B2   11 A1   12 A1   12 B1                 
 -1.034  -0.836  -0.684  -0.666  -0.644  -0.460  -0.453  -0.443
 13 A1   13 B1   14 A1   15 A1    5 B2   16 A1    5 A2    6 B2                 
 -0.437  -0.380
 14 B1   15 B1                                                                 
 -- Virtual --                   
 -0.060   0.075   0.077   0.078   0.092   0.097   0.100   0.123
 17 A1   16 B1    6 A2   18 A1   17 B1   19 A1    7 B2    7 A2                 
  0.127   0.151   0.171   0.187   0.194   0.230   0.241   0.273
 20 A1   18 B1   19 B1   21 A1    8 B2   20 B1   22 A1    8 A2                 
  0.300   0.313   0.370   0.507   0.526   0.534   0.535   0.541
 23 A1   21 B1   22 B1   24 A1   23 B1   25 A1    9 B2   24 B1                 
  0.575   0.653   0.680   0.727   0.741   0.754   0.756   0.770
  9 A2   25 B1   26 A1   10 B2   27 A1   11 B2   10 A2   11 A2                 
  0.775   0.797   0.822   0.930   0.941   0.963   0.964   1.022
 28 A1   26 B1   27 B1   28 B1   29 A1   12 B2   30 A1   31 A1                 
  1.088   1.089   1.094   1.294   1.311   1.560   1.910   1.942
 12 A2   29 B1   30 B1   31 B1   32 A1   32 B1   13 B2   33 A1                 
  1.969   2.031   2.206   2.260   2.271   2.307   2.320   2.453
 14 B2   34 A1   33 B1   13 A2   15 B2   34 B1   35 A1   14 A2                 
  2.559   2.714   2.750   3.090   3.153   3.442   4.098   4.102
 36 A1   35 B1   37 A1   15 A2   36 B1   37 B1   16 B2   38 A1                 
  4.367   4.418   4.486   4.514   4.520   4.523   4.530   4.547
 16 A2   38 B1   39 A1   17 B2   17 A2   40 A1   18 B2   39 B1                 
  4.564   4.608   4.622   4.811   4.834   5.150   7.061   7.221
 18 A2   41 A1   40 B1   42 A1   41 B1   42 B1   43 A1   43 B1                 
  8.168   8.189   8.192   8.206   8.284   8.287  36.493  37.293
 19 B2   19 A2   44 B1   44 A1   45 A1   45 B1   46 A1   46 B1                 
 49.353  49.482 293.843 293.865 293.870 293.880 293.972 293.982
 47 A1   47 B1   20 B2   20 A2   48 B1   48 A1   49 A1   49 B1                 
*******1028.429
 50 A1   50 B1                                                                 
 --------------------------------------------------------------

          Ground-State Mulliken Net Atomic Charges

     Atom                 Charge (a.u.)
  ----------------------------------------
      1 Br                   -0.055468
      2 N                     0.055468
      3 N                     0.055468
      4 Br                   -0.055468
  ----------------------------------------
  Sum of atomic charges =     0.000000

 -----------------------------------------------------------------
                    Cartesian Multipole Moments
 -----------------------------------------------------------------
    Charge (ESU x 10^10)
                 0.0000
    Dipole Moment (Debye)
         X       0.0000      Y       0.0000      Z       0.4675
       Tot       0.4675
    Quadrupole Moments (Debye-Ang)
        XX     -47.9468     XY       0.0000     YY     -48.2163
        XZ       0.0000     YZ      -0.0000     ZZ     -47.8777
    Octopole Moments (Debye-Ang^2)
       XXX       0.0000    XXY      -0.0000    XYY       0.0000
       YYY      -0.0000    XXZ      15.0943    XYZ       0.0000
       YYZ       3.4512    XZZ       0.0000    YZZ      -0.0000
       ZZZ      21.1832
    Hexadecapole Moments (Debye-Ang^3)
      XXXX    -778.6529   XXXY       0.0000   XXYY    -145.2949
      XYYY       0.0000   YYYY     -55.4584   XXXZ       0.0000
      XXYZ      -0.0000   XYYZ       0.0000   YYYZ      -0.0000
      XXZZ    -154.4454   XYZZ       0.0000   YYZZ     -41.2703
      XZZZ       0.0000   YZZZ      -0.0000   ZZZZ    -206.0871
 -----------------------------------------------------------------
 Calculating analytic gradient of the SCF energy
 Gradient of SCF Energy
            1           2           3           4
    1   0.0151281   0.0268123  -0.0268123  -0.0151281
    2  -0.0000000  -0.0000000   0.0000000   0.0000000
    3   0.0131691  -0.0131691  -0.0131691   0.0131691
 Max gradient component =       2.681E-02
 RMS gradient           =       1.469E-02
 Gradient time:  CPU 2.93 s  wall 0.93 s
 Geometry Optimization Parameters
   NAtoms,    NIC,     NZ,  NCons,   NDum,   NFix, NCnnct, MaxDiis
        4      14       4       0       0       0       0       0


** GEOMETRY OPTIMIZATION IN DELOCALIZED INTERNAL COORDINATES **
   Searching for a Minimum

   Optimization Cycle:   1

                       Coordinates (Angstroms)
     ATOM                X               Y               Z
      1  Br        1.7982185453    0.0000000000    0.2804732726
      2  N         0.5804415000    0.0000000000   -1.4023663632
      3  N        -0.5804415000    0.0000000000   -1.4023663632
      4  Br       -1.7982185453    0.0000000000    0.2804732726
   Point Group: c2v   Number of degrees of freedom:     3


   Energy is  -5253.534969967


 Attempting to Generate Delocalized Internal Coordinates

  3 Hessian modes will be used to form the next step
  Hessian Eigenvalues:
     0.124900    0.250000    1.272176

 Minimum Search - Taking Simple RFO Step
 Searching for Lamda that Minimizes Along All modes
 Value Taken    Lamda =  -0.00949573
 Step Taken.  Stepsize is  0.229677

                             Maximum     Tolerance    Cnvgd?
         Gradient           0.043492      0.000300      NO
         Displacement       0.150670      0.001200      NO
         Energy change     *********      0.000001      NO


 New Cartesian Coordinates Obtained by Inverse Iteration

 Displacement from previous Coordinates is:  0.449337
 ----------------------------------------------------------------
             Standard Nuclear Orientation (Angstroms)
    I     Atom           X                Y                Z
 ----------------------------------------------------------------
    1      Br      1.6306093181     0.0000000000     0.2876020196
    2      N       0.5717833012     0.0000000000    -1.4094951102
    3      N      -0.5717833012     0.0000000000    -1.4094951102
    4      Br     -1.6306093181     0.0000000000     0.2876020196
 ----------------------------------------------------------------
 Molecular Point Group                 C2v   NOp =  4
 Largest Abelian Subgroup              C2v   NOp =  4
 Nuclear Repulsion Energy =   444.3340376378 hartrees
 There are       42 alpha and       42 beta electrons
 Applying Cartesian multipole field
    Component          Value
    ---------          -----
     (2,0,0)        1.00000E-11
     (0,2,0)        2.00000E-11
     (0,0,2)       -3.00000E-11
 Nucleus-field energy     =     0.0000000032 hartrees
 Requested basis set is 6-311++G(d,p)
 There are 50 shells and 140 basis functions
 A cutoff of  1.0D-11 yielded   1061 shell pairs
 There are      8976 function pairs (     10044 Cartesian)
 Smallest overlap matrix eigenvalue = 1.21E-04
 Guess MOs from SCF MO coefficient file

 -----------------------------------------------------------------------
  General SCF calculation program by
  Eric Jon Sundstrom, Paul Horn, Yuezhi Mao, Dmitri Zuev, Alec White,
  David Stuck, Shaama M.S., Shane Yost, Joonho Lee, David Small,
  Daniel Levine, Susi Lehtola, Hugh Burton, Evgeny Epifanovsky
 -----------------------------------------------------------------------
 Hartree-Fock
 using 4 threads for integral computing
 -------------------------------------------------------
 OpenMP Integral computing Module                
 Release: version 2.0, May 2017, Q-Chem Inc. Pleasanton 
 -------------------------------------------------------
 A restricted SCF calculation will be
 performed using DIIS
 SCF converges when DIIS error is below 1.0e-08
 ---------------------------------------
  Cycle       Energy         DIIS error
 ---------------------------------------
    1   -5253.5326226051      1.09e-03  
    2   -5253.5373147963      4.28e-04  
    3   -5253.5381946828      2.29e-04  
    4   -5253.5385401645      9.44e-05  
    5   -5253.5386450118      3.85e-05  
    6   -5253.5386631141      1.39e-05  
    7   -5253.5386650392      4.80e-06  
    8   -5253.5386653040      1.41e-06  
    9   -5253.5386653262      3.70e-07  
   10   -5253.5386653277      1.27e-07  
   11   -5253.5386653280      3.49e-08  
   12   -5253.5386653281      6.02e-09  Convergence criterion met
 ---------------------------------------
 SCF time:   CPU 10.91s  wall 3.00s 
 SCF   energy in the final basis set =    -5253.5386653281
 Total energy in the final basis set =    -5253.5386653281

 --------------------------------------------------------------
             Orbital Energies (a.u.) and Symmetries
 --------------------------------------------------------------

 Alpha MOs, Restricted
 -- Occupied --                  
-490.07 -490.07  -65.20  -65.20  -58.56  -58.56  -58.56  -58.56
  1 A1    1 B1    2 B1    2 A1    3 B1    3 A1    1 A2    1 B2                 
-58.559 -58.559 -15.740 -15.737  -9.880  -9.880  -7.495  -7.495
  4 A1    4 B1    5 A1    5 B1    6 B1    6 A1    7 B1    7 A1                 
 -7.484  -7.484  -7.483  -7.483  -3.235  -3.235  -3.230  -3.230
  2 A2    2 B2    8 B1    8 A1    9 B1    9 A1    3 A2    3 B2                 
 -3.230  -3.230  -3.216  -3.216  -3.216  -3.216  -1.499  -1.065
 10 B1   10 A1   11 B1   11 A1    4 A2    4 B2   12 A1   12 B1                 
 -1.046  -0.828  -0.688  -0.679  -0.655  -0.472  -0.452  -0.444
 13 A1   13 B1   14 A1   15 A1    5 B2   16 A1    5 A2    6 B2                 
 -0.427  -0.386
 14 B1   15 B1                                                                 
 -- Virtual --                   
 -0.034   0.078   0.079   0.084   0.095   0.099   0.100   0.123
 17 A1   18 A1   16 B1    6 A2   17 B1   19 A1    7 B2    7 A2                 
  0.127   0.161   0.179   0.185   0.195   0.231   0.239   0.275
 20 A1   18 B1   19 B1   21 A1    8 B2   20 B1   22 A1    8 A2                 
  0.299   0.309   0.376   0.509   0.520   0.530   0.549   0.556
 23 A1   21 B1   22 B1   23 B1   24 A1    9 B2   25 A1   24 B1                 
  0.572   0.639   0.654   0.717   0.731   0.749   0.771   0.776
  9 A2   26 A1   25 B1   10 B2   27 A1   11 B2   10 A2   11 A2                 
  0.782   0.822   0.844   0.950   0.968   0.981   0.986   1.037
 28 A1   26 B1   27 B1   29 A1   12 B2   28 B1   30 A1   31 A1                 
  1.081   1.092   1.143   1.285   1.315   1.556   1.923   1.960
 29 B1   12 A2   30 B1   31 B1   32 A1   32 B1   13 B2   33 A1                 
  1.970   2.073   2.243   2.248   2.281   2.315   2.332   2.485
 14 B2   34 A1   33 B1   13 A2   15 B2   34 B1   35 A1   14 A2                 
  2.576   2.769   2.790   3.115   3.180   3.467   4.107   4.114
 36 A1   37 A1   35 B1   15 A2   36 B1   37 B1   16 B2   38 A1                 
  4.381   4.402   4.501   4.508   4.529   4.530   4.538   4.562
 16 A2   38 B1   39 A1   17 B2   17 A2   40 A1   18 B2   39 B1                 
  4.572   4.617   4.668   4.864   4.882   5.129   7.068   7.257
 18 A2   41 A1   40 B1   42 A1   41 B1   42 B1   43 A1   43 B1                 
  8.172   8.190   8.207   8.216   8.275   8.298  36.501  37.397
 19 B2   19 A2   44 A1   44 B1   45 A1   45 B1   46 A1   46 B1                 
 49.358  49.512 293.849 293.867 293.882 293.891 293.981 293.999
 47 A1   47 B1   20 B2   20 A2   48 B1   48 A1   49 A1   49 B1                 
*******1028.467
 50 A1   50 B1                                                                 

 Beta MOs, Restricted
 -- Occupied --                  
-490.07 -490.07  -65.20  -65.20  -58.56  -58.56  -58.56  -58.56
  1 A1    1 B1    2 B1    2 A1    3 B1    3 A1    1 A2    1 B2                 
-58.559 -58.559 -15.740 -15.737  -9.880  -9.880  -7.495  -7.495
  4 A1    4 B1    5 A1    5 B1    6 B1    6 A1    7 B1    7 A1                 
 -7.484  -7.484  -7.483  -7.483  -3.235  -3.235  -3.230  -3.230
  2 A2    2 B2    8 B1    8 A1    9 B1    9 A1    3 A2    3 B2                 
 -3.230  -3.230  -3.216  -3.216  -3.216  -3.216  -1.499  -1.065
 10 B1   10 A1   11 B1   11 A1    4 A2    4 B2   12 A1   12 B1                 
 -1.046  -0.828  -0.688  -0.679  -0.655  -0.472  -0.452  -0.444
 13 A1   13 B1   14 A1   15 A1    5 B2   16 A1    5 A2    6 B2                 
 -0.427  -0.386
 14 B1   15 B1                                                                 
 -- Virtual --                   
 -0.034   0.078   0.079   0.084   0.095   0.099   0.100   0.123
 17 A1   18 A1   16 B1    6 A2   17 B1   19 A1    7 B2    7 A2                 
  0.127   0.161   0.179   0.185   0.195   0.231   0.239   0.275
 20 A1   18 B1   19 B1   21 A1    8 B2   20 B1   22 A1    8 A2                 
  0.299   0.309   0.376   0.509   0.520   0.530   0.549   0.556
 23 A1   21 B1   22 B1   23 B1   24 A1    9 B2   25 A1   24 B1                 
  0.572   0.639   0.654   0.717   0.731   0.749   0.771   0.776
  9 A2   26 A1   25 B1   10 B2   27 A1   11 B2   10 A2   11 A2                 
  0.782   0.822   0.844   0.950   0.968   0.981   0.986   1.037
 28 A1   26 B1   27 B1   29 A1   12 B2   28 B1   30 A1   31 A1                 
  1.081   1.092   1.143   1.285   1.315   1.556   1.923   1.960
 29 B1   12 A2   30 B1   31 B1   32 A1   32 B1   13 B2   33 A1                 
  1.970   2.073   2.243   2.248   2.281   2.315   2.332   2.485
 14 B2   34 A1   33 B1   13 A2   15 B2   34 B1   35 A1   14 A2                 
  2.576   2.769   2.790   3.115   3.180   3.467   4.107   4.114
 36 A1   37 A1   35 B1   15 A2   36 B1   37 B1   16 B2   38 A1                 
  4.381   4.402   4.501   4.508   4.529   4.530   4.538   4.562
 16 A2   38 B1   39 A1   17 B2   17 A2   40 A1   18 B2   39 B1                 
  4.572   4.617   4.668   4.864   4.882   5.129   7.068   7.257
 18 A2   41 A1   40 B1   42 A1   41 B1   42 B1   43 A1   43 B1                 
  8.172   8.190   8.207   8.216   8.275   8.298  36.501  37.397
 19 B2   19 A2   44 A1   44 B1   45 A1   45 B1   46 A1   46 B1                 
 49.358  49.512 293.849 293.867 293.882 293.891 293.981 293.999
 47 A1   47 B1   20 B2   20 A2   48 B1   48 A1   49 A1   49 B1                 
*******1028.467
 50 A1   50 B1                                                                 
 --------------------------------------------------------------

          Ground-State Mulliken Net Atomic Charges

     Atom                 Charge (a.u.)
  ----------------------------------------
      1 Br                   -0.050608
      2 N                     0.050608
      3 N                     0.050608
      4 Br                   -0.050608
  ----------------------------------------
  Sum of atomic charges =     0.000000

 -----------------------------------------------------------------
                    Cartesian Multipole Moments
 -----------------------------------------------------------------
    Charge (ESU x 10^10)
                 0.0000
    Dipole Moment (Debye)
         X       0.0000      Y       0.0000      Z       0.7331
       Tot       0.7331
    Quadrupole Moments (Debye-Ang)
        XX     -48.4631     XY       0.0000     YY     -47.9452
        XZ      -0.0000     YZ      -0.0000     ZZ     -47.7283
    Octopole Moments (Debye-Ang^2)
       XXX       0.0000    XXY      -0.0000    XYY       0.0000
       YYY      -0.0000    XXZ      13.7173    XYZ       0.0000
       YYZ       3.1888    XZZ       0.0000    YZZ      -0.0000
       ZZZ      22.3795
    Hexadecapole Moments (Debye-Ang^3)
      XXXX    -661.9680   XXXY       0.0000   XXYY    -123.1000
      XYYY       0.0000   YYYY     -54.8354   XXXZ       0.0000
      XXYZ      -0.0000   XYYZ       0.0000   YYYZ      -0.0000
      XXZZ    -134.4329   XYZZ       0.0000   YYZZ     -41.2255
      XZZZ       0.0000   YZZZ      -0.0000   ZZZZ    -207.9598
 -----------------------------------------------------------------
 Calculating analytic gradient of the SCF energy
 Gradient of SCF Energy
            1           2           3           4
    1  -0.0033702  -0.0343356   0.0343356   0.0033702
    2   0.0000000  -0.0000000  -0.0000000   0.0000000
    3   0.0090820  -0.0090820  -0.0090820   0.0090820
 Max gradient component =       3.434E-02
 RMS gradient           =       1.503E-02
 Gradient time:  CPU 3.02 s  wall 0.81 s
 Geometry Optimization Parameters
   NAtoms,    NIC,     NZ,  NCons,   NDum,   NFix, NCnnct, MaxDiis
        4      14       4       0       0       0       0       0

 Cartesian Hessian Update
 Hessian Updated using BFGS Update


** GEOMETRY OPTIMIZATION IN DELOCALIZED INTERNAL COORDINATES **
   Searching for a Minimum

   Optimization Cycle:   2

                       Coordinates (Angstroms)
     ATOM                X               Y               Z
      1  Br        1.6306093181    0.0000000000    0.2876020196
      2  N         0.5717833012    0.0000000000   -1.4094951102
      3  N        -0.5717833012    0.0000000000   -1.4094951102
      4  Br       -1.6306093181    0.0000000000    0.2876020196
   Point Group: c2v   Number of degrees of freedom:     3


   Energy is  -5253.538665328

 Hessian Updated using BFGS Update

  3 Hessian modes will be used to form the next step
  Hessian Eigenvalues:
     0.077971    0.447131    1.644815

 Minimum Search - Taking Simple RFO Step
 Searching for Lamda that Minimizes Along All modes
 Value Taken    Lamda =  -0.00466161
 Step Taken.  Stepsize is  0.149205

                             Maximum     Tolerance    Cnvgd?
         Gradient           0.046390      0.000300      NO
         Displacement       0.097988      0.001200      NO
         Energy change     -0.003695      0.000001      NO


 New Cartesian Coordinates Obtained by Inverse Iteration

 Displacement from previous Coordinates is:  0.265599
 ----------------------------------------------------------------
             Standard Nuclear Orientation (Angstroms)
    I     Atom           X                Y                Z
 ----------------------------------------------------------------
    1      Br      1.6998104865     0.0000000000     0.2371911527
    2      N       0.5741739634     0.0000000000    -1.3590842432
    3      N      -0.5741739634     0.0000000000    -1.3590842432
    4      Br     -1.6998104865     0.0000000000     0.2371911527
 ----------------------------------------------------------------
 Molecular Point Group                 C2v   NOp =  4
 Largest Abelian Subgroup              C2v   NOp =  4
 Nuclear Repulsion Energy =   439.3411458813 hartrees
 There are       42 alpha and       42 beta electrons
 Applying Cartesian multipole field
    Component          Value
    ---------          -----
     (2,0,0)        1.00000E-11
     (0,2,0)        2.00000E-11
     (0,0,2)       -3.00000E-11
 Nucleus-field energy     =     0.0000000042 hartrees
 Requested basis set is 6-311++G(d,p)
 There are 50 shells and 140 basis functions
 A cutoff of  1.0D-11 yielded   1057 shell pairs
 There are      8918 function pairs (      9980 Cartesian)
 Smallest overlap matrix eigenvalue = 1.15E-04
 Guess MOs from SCF MO coefficient file

 -----------------------------------------------------------------------
  General SCF calculation program by
  Eric Jon Sundstrom, Paul Horn, Yuezhi Mao, Dmitri Zuev, Alec White,
  David Stuck, Shaama M.S., Shane Yost, Joonho Lee, David Small,
  Daniel Levine, Susi Lehtola, Hugh Burton, Evgeny Epifanovsky
 -----------------------------------------------------------------------
 Hartree-Fock
 using 4 threads for integral computing
 -------------------------------------------------------
 OpenMP Integral computing Module                
 Release: version 2.0, May 2017, Q-Chem Inc. Pleasanton 
 -------------------------------------------------------
 A restricted SCF calculation will be
 performed using DIIS
 SCF converges when DIIS error is below 1.0e-08
 ---------------------------------------
  Cycle       Energy         DIIS error
 ---------------------------------------
    1   -5253.5368981964      8.06e-04  
    2   -5253.5398444776      2.45e-04  
    3   -5253.5404528899      1.02e-04  
    4   -5253.5405888212      5.63e-05  
    5   -5253.5406161141      2.05e-05  
    6   -5253.5406200944      5.70e-06  
    7   -5253.5406203894      2.51e-06  
    8   -5253.5406204449      9.21e-07  
    9   -5253.5406204530      2.46e-07  
   10   -5253.5406204537      7.11e-08  
   11   -5253.5406204538      1.66e-08  
   12   -5253.5406204538      4.02e-09  Convergence criterion met
 ---------------------------------------
 SCF time:   CPU 10.88s  wall 2.00s 
 SCF   energy in the final basis set =    -5253.5406204538
 Total energy in the final basis set =    -5253.5406204538

 --------------------------------------------------------------
             Orbital Energies (a.u.) and Symmetries
 --------------------------------------------------------------

 Alpha MOs, Restricted
 -- Occupied --                  
-490.07 -490.07  -65.20  -65.20  -58.56  -58.56  -58.56  -58.56
  1 B1    1 A1    2 B1    2 A1    3 B1    3 A1    1 A2    1 B2                 
-58.561 -58.561 -15.735 -15.732  -9.882  -9.882  -7.497  -7.497
  4 A1    4 B1    5 A1    5 B1    6 B1    6 A1    7 B1    7 A1                 
 -7.486  -7.486  -7.485  -7.485  -3.237  -3.237  -3.232  -3.232
  2 A2    2 B2    8 B1    8 A1    9 B1    9 A1    3 A2    3 B2                 
 -3.232  -3.232  -3.219  -3.219  -3.219  -3.219  -1.493  -1.081
 10 B1   10 A1   11 B1    4 B2    4 A2   11 A1   12 A1   12 B1                 
 -1.050  -0.826  -0.691  -0.679  -0.653  -0.464  -0.457  -0.440
 13 A1   13 B1   14 A1   15 A1    5 B2   16 A1    5 A2    6 B2                 
 -0.439  -0.384
 14 B1   15 B1                                                                 
 -- Virtual --                   
 -0.016   0.076   0.078   0.083   0.095   0.098   0.100   0.123
 17 A1   18 A1   16 B1    6 A2   17 B1    7 B2   19 A1    7 A2                 
  0.127   0.158   0.181   0.190   0.198   0.234   0.244   0.277
 20 A1   18 B1   19 B1   21 A1    8 B2   20 B1   22 A1    8 A2                 
  0.297   0.316   0.374   0.516   0.518   0.531   0.537   0.545
 23 A1   21 B1   22 B1   23 B1   24 A1    9 B2   25 A1   24 B1                 
  0.570   0.651   0.663   0.718   0.748   0.749   0.765   0.777
  9 A2   26 A1   25 B1   10 B2   27 A1   11 B2   10 A2   11 A2                 
  0.779   0.827   0.837   0.957   0.973   0.979   1.008   1.047
 28 A1   26 B1   27 B1   29 A1   12 B2   28 B1   30 A1   31 A1                 
  1.089   1.100   1.157   1.282   1.299   1.558   1.923   1.969
 29 B1   12 A2   30 B1   31 B1   32 A1   32 B1   13 B2   33 A1                 
  1.978   2.108   2.244   2.245   2.282   2.329   2.334   2.494
 14 B2   34 A1   33 B1   13 A2   15 B2   34 B1   35 A1   14 A2                 
  2.584   2.767   2.773   3.107   3.201   3.460   4.110   4.119
 36 A1   37 A1   35 B1   15 A2   36 B1   37 B1   16 B2   38 A1                 
  4.386   4.412   4.505   4.510   4.523   4.530   4.544   4.555
 16 A2   38 B1   39 A1   17 B2   17 A2   40 A1   18 B2   39 B1                 
  4.579   4.627   4.664   4.880   4.898   5.133   7.081   7.263
 18 A2   41 A1   40 B1   42 A1   41 B1   42 B1   43 A1   43 B1                 
  8.170   8.189   8.201   8.210   8.284   8.293  36.507  37.378
 19 B2   19 A2   44 B1   44 A1   45 A1   45 B1   46 A1   46 B1                 
 49.369  49.517 293.846 293.867 293.875 293.889 293.990 293.998
 47 A1   47 B1   20 B2   20 A2   48 B1   48 A1   49 A1   49 B1                 
*******1028.473
 50 A1   50 B1                                                                 

 Beta MOs, Restricted
 -- Occupied --                  
-490.07 -490.07  -65.20  -65.20  -58.56  -58.56  -58.56  -58.56
  1 B1    1 A1    2 B1    2 A1    3 B1    3 A1    1 A2    1 B2                 
-58.561 -58.561 -15.735 -15.732  -9.882  -9.882  -7.497  -7.497
  4 A1    4 B1    5 A1    5 B1    6 B1    6 A1    7 B1    7 A1                 
 -7.486  -7.486  -7.485  -7.485  -3.237  -3.237  -3.232  -3.232
  2 A2    2 B2    8 B1    8 A1    9 B1    9 A1    3 A2    3 B2                 
 -3.232  -3.232  -3.219  -3.219  -3.219  -3.219  -1.493  -1.081
 10 B1   10 A1   11 B1    4 B2    4 A2   11 A1   12 A1   12 B1                 
 -1.050  -0.826  -0.691  -0.679  -0.653  -0.464  -0.457  -0.440
 13 A1   13 B1   14 A1   15 A1    5 B2   16 A1    5 A2    6 B2                 
 -0.439  -0.384
 14 B1   15 B1                                                                 
 -- Virtual --                   
 -0.016   0.076   0.078   0.083   0.095   0.098   0.100   0.123
 17 A1   18 A1   16 B1    6 A2   17 B1    7 B2   19 A1    7 A2                 
  0.127   0.158   0.181   0.190   0.198   0.234   0.244   0.277
 20 A1   18 B1   19 B1   21 A1    8 B2   20 B1   22 A1    8 A2                 
  0.297   0.316   0.374   0.516   0.518   0.531   0.537   0.545
 23 A1   21 B1   22 B1   23 B1   24 A1    9 B2   25 A1   24 B1                 
  0.570   0.651   0.663   0.718   0.748   0.749   0.765   0.777
  9 A2   26 A1   25 B1   10 B2   27 A1   11 B2   10 A2   11 A2                 
  0.779   0.827   0.837   0.957   0.973   0.979   1.008   1.047
 28 A1   26 B1   27 B1   29 A1   12 B2   28 B1   30 A1   31 A1                 
  1.089   1.100   1.157   1.282   1.299   1.558   1.923   1.969
 29 B1   12 A2   30 B1   31 B1   32 A1   32 B1   13 B2   33 A1                 
  1.978   2.108   2.244   2.245   2.282   2.329   2.334   2.494
 14 B2   34 A1   33 B1   13 A2   15 B2   34 B1   35 A1   14 A2                 
  2.584   2.767   2.773   3.107   3.201   3.460   4.110   4.119
 36 A1   37 A1   35 B1   15 A2   36 B1   37 B1   16 B2   38 A1                 
  4.386   4.412   4.505   4.510   4.523   4.530   4.544   4.555
 16 A2   38 B1   39 A1   17 B2   17 A2   40 A1   18 B2   39 B1                 
  4.579   4.627   4.664   4.880   4.898   5.133   7.081   7.263
 18 A2   41 A1   40 B1   42 A1   41 B1   42 B1   43 A1   43 B1                 
  8.170   8.189   8.201   8.210   8.284   8.293  36.507  37.378
 19 B2   19 A2   44 B1   44 A1   45 A1   45 B1   46 A1   46 B1                 
 49.369  49.517 293.846 293.867 293.875 293.889 293.990 293.998
 47 A1   47 B1   20 B2   20 A2   48 B1   48 A1   49 A1   49 B1                 
*******1028.473
 50 A1   50 B1                                                                 
 --------------------------------------------------------------

          Ground-State Mulliken Net Atomic Charges

     Atom                 Charge (a.u.)
  ----------------------------------------
      1 Br                   -0.048220
      2 N                     0.048220
      3 N                     0.048220
      4 Br                   -0.048220
  ----------------------------------------
  Sum of atomic charges =     0.000000

 -----------------------------------------------------------------
                    Cartesian Multipole Moments
 -----------------------------------------------------------------
    Charge (ESU x 10^10)
                 0.0000
    Dipole Moment (Debye)
         X       0.0000      Y       0.0000      Z       0.8402
       Tot       0.8402
    Quadrupole Moments (Debye-Ang)
        XX     -47.4866     XY       0.0000     YY     -47.8347
        XZ      -0.0000     YZ       0.0000     ZZ     -48.5065
    Octopole Moments (Debye-Ang^2)
       XXX      -0.0000    XXY       0.0000    XYY      -0.0000
       YYY       0.0000    XXZ      15.7516    XYZ      -0.0000
       YYZ       4.5736    XZZ       0.0000    YZZ       0.0000
       ZZZ      26.1084
    Hexadecapole Moments (Debye-Ang^3)
      XXXX    -699.9810   XXXY       0.0000   XXYY    -131.2165
      XYYY       0.0000   YYYY     -54.5694   XXXZ       0.0000
      XXYZ       0.0000   XYYZ      -0.0000   YYYZ       0.0000
      XXZZ    -140.7201   XYZZ       0.0000   YYZZ     -38.9696
      XZZZ      -0.0000   YZZZ       0.0000   ZZZZ    -196.3235
 -----------------------------------------------------------------
 Calculating analytic gradient of the SCF energy
 Gradient of SCF Energy
            1           2           3           4
    1   0.0017008  -0.0323892   0.0323892  -0.0017008
    2  -0.0000000   0.0000000  -0.0000000  -0.0000000
    3  -0.0012444   0.0012444   0.0012444  -0.0012444
 Max gradient component =       3.239E-02
 RMS gradient           =       1.326E-02
 Gradient time:  CPU 3.00 s  wall 0.80 s
 Geometry Optimization Parameters
   NAtoms,    NIC,     NZ,  NCons,   NDum,   NFix, NCnnct, MaxDiis
        4      14       4       0       0       0       0       0

 Cartesian Hessian Update
 Hessian Updated using BFGS Update


** GEOMETRY OPTIMIZATION IN DELOCALIZED INTERNAL COORDINATES **
   Searching for a Minimum

   Optimization Cycle:   3

                       Coordinates (Angstroms)
     ATOM                X               Y               Z
      1  Br        1.6998104865    0.0000000000    0.2371911527
      2  N         0.5741739634    0.0000000000   -1.3590842432
      3  N        -0.5741739634    0.0000000000   -1.3590842432
      4  Br       -1.6998104865    0.0000000000    0.2371911527
   Point Group: c2v   Number of degrees of freedom:     3


   Energy is  -5253.540620454

 Hessian Updated using BFGS Update

  3 Hessian modes will be used to form the next step
  Hessian Eigenvalues:
     0.077688    0.671848    1.269768

 Minimum Search - Taking Simple RFO Step
 Searching for Lamda that Minimizes Along All modes
 Value Taken    Lamda =  -0.00095719
 Step Taken.  Stepsize is  0.032770

                             Maximum     Tolerance    Cnvgd?
         Gradient           0.022873      0.000300      NO
         Displacement       0.027802      0.001200      NO
         Energy change     -0.001955      0.000001      NO


 New Cartesian Coordinates Obtained by Inverse Iteration

 Displacement from previous Coordinates is:  0.048202
 ----------------------------------------------------------------
             Standard Nuclear Orientation (Angstroms)
    I     Atom           X                Y                Z
 ----------------------------------------------------------------
    1      Br      1.6844914735     0.0000000000     0.2420157079
    2      N       0.5808143251     0.0000000000    -1.3639087984
    3      N      -0.5808143251     0.0000000000    -1.3639087984
    4      Br     -1.6844914735     0.0000000000     0.2420157079
 ----------------------------------------------------------------
 Molecular Point Group                 C2v   NOp =  4
 Largest Abelian Subgroup              C2v   NOp =  4
 Nuclear Repulsion Energy =   441.1837339761 hartrees
 There are       42 alpha and       42 beta electrons
 Applying Cartesian multipole field
    Component          Value
    ---------          -----
     (2,0,0)        1.00000E-11
     (0,2,0)        2.00000E-11
     (0,0,2)       -3.00000E-11
 Nucleus-field energy     =     0.0000000040 hartrees
 Requested basis set is 6-311++G(d,p)
 There are 50 shells and 140 basis functions
 A cutoff of  1.0D-11 yielded   1057 shell pairs
 There are      8918 function pairs (      9980 Cartesian)
 Smallest overlap matrix eigenvalue = 1.24E-04
 Guess MOs from SCF MO coefficient file

 -----------------------------------------------------------------------
  General SCF calculation program by
  Eric Jon Sundstrom, Paul Horn, Yuezhi Mao, Dmitri Zuev, Alec White,
  David Stuck, Shaama M.S., Shane Yost, Joonho Lee, David Small,
  Daniel Levine, Susi Lehtola, Hugh Burton, Evgeny Epifanovsky
 -----------------------------------------------------------------------
 Hartree-Fock
 using 4 threads for integral computing
 -------------------------------------------------------
 OpenMP Integral computing Module                
 Release: version 2.0, May 2017, Q-Chem Inc. Pleasanton 
 -------------------------------------------------------
 A restricted SCF calculation will be
 performed using DIIS
 SCF converges when DIIS error is below 1.0e-08
 ---------------------------------------
  Cycle       Energy         DIIS error
 ---------------------------------------
    1   -5253.5408747246      3.27e-04  
    2   -5253.5411646657      8.86e-05  
    3   -5253.5412035698      5.38e-05  
    4   -5253.5412150147      1.81e-05  
    5   -5253.5412178790      8.05e-06  
    6   -5253.5412184879      3.03e-06  
    7   -5253.5412185852      9.27e-07  
    8   -5253.5412185952      3.03e-07  
    9   -5253.5412185961      8.04e-08  
   10   -5253.5412185962      2.66e-08  
   11   -5253.5412185962      7.72e-09  Convergence criterion met
 ---------------------------------------
 SCF time:   CPU 9.99s  wall 3.00s 
 SCF   energy in the final basis set =    -5253.5412185962
 Total energy in the final basis set =    -5253.5412185962

 --------------------------------------------------------------
             Orbital Energies (a.u.) and Symmetries
 --------------------------------------------------------------

 Alpha MOs, Restricted
 -- Occupied --                  
-490.07 -490.07  -65.20  -65.20  -58.56  -58.56  -58.56  -58.56
  1 B1    1 A1    2 B1    2 A1    3 B1    3 A1    1 A2    1 B2                 
-58.561 -58.561 -15.736 -15.733  -9.882  -9.882  -7.498  -7.498
  4 A1    4 B1    5 A1    5 B1    6 B1    6 A1    7 B1    7 A1                 
 -7.486  -7.486  -7.486  -7.486  -3.238  -3.238  -3.233  -3.233
  2 A2    2 B2    8 B1    8 A1    9 B1    9 A1    3 A2    3 B2                 
 -3.232  -3.232  -3.219  -3.219  -3.219  -3.219  -1.482  -1.082
 10 B1   10 A1   11 B1    4 B2    4 A2   11 A1   12 A1   12 B1                 
 -1.050  -0.828  -0.689  -0.675  -0.647  -0.465  -0.458  -0.440
 13 A1   13 B1   14 A1   15 A1    5 B2   16 A1    5 A2    6 B2                 
 -0.438  -0.388
 14 B1   15 B1                                                                 
 -- Virtual --                   
 -0.013   0.076   0.077   0.079   0.095   0.098   0.101   0.123
 17 A1   18 A1   16 B1    6 A2   17 B1    7 B2   19 A1    7 A2                 
  0.127   0.158   0.180   0.191   0.199   0.233   0.244   0.276
 20 A1   18 B1   19 B1   21 A1    8 B2   20 B1   22 A1    8 A2                 
  0.298   0.315   0.374   0.513   0.519   0.530   0.539   0.545
 23 A1   21 B1   22 B1   23 B1   24 A1    9 B2   25 A1   24 B1                 
  0.570   0.649   0.657   0.718   0.746   0.748   0.766   0.777
  9 A2   26 A1   25 B1   10 B2   27 A1   11 B2   10 A2   11 A2                 
  0.779   0.829   0.835   0.958   0.975   0.976   1.011   1.049
 28 A1   26 B1   27 B1   29 A1   28 B1   12 B2   30 A1   31 A1                 
  1.085   1.099   1.158   1.272   1.301   1.555   1.915   1.969
 29 B1   12 A2   30 B1   31 B1   32 A1   32 B1   13 B2   33 A1                 
  1.986   2.114   2.243   2.246   2.282   2.328   2.334   2.489
 14 B2   34 A1   13 A2   33 B1   15 B2   34 B1   35 A1   14 A2                 
  2.585   2.754   2.773   3.091   3.185   3.440   4.108   4.117
 36 A1   37 A1   35 B1   15 A2   36 B1   37 B1   16 B2   38 A1                 
  4.381   4.406   4.497   4.509   4.523   4.523   4.544   4.556
 16 A2   38 B1   39 A1   17 B2   40 A1   17 A2   18 B2   39 B1                 
  4.578   4.615   4.665   4.877   4.901   5.157   7.081   7.264
 18 A2   41 A1   40 B1   42 A1   41 B1   42 B1   43 A1   43 B1                 
  8.169   8.188   8.203   8.210   8.281   8.293  36.514  37.310
 19 B2   19 A2   44 B1   44 A1   45 A1   45 B1   46 A1   46 B1                 
 49.368  49.517 293.846 293.866 293.875 293.890 293.988 293.998
 47 A1   47 B1   20 B2   20 A2   48 B1   48 A1   49 A1   49 B1                 
*******1028.474
 50 A1   50 B1                                                                 

 Beta MOs, Restricted
 -- Occupied --                  
-490.07 -490.07  -65.20  -65.20  -58.56  -58.56  -58.56  -58.56
  1 B1    1 A1    2 B1    2 A1    3 B1    3 A1    1 A2    1 B2                 
-58.561 -58.561 -15.736 -15.733  -9.882  -9.882  -7.498  -7.498
  4 A1    4 B1    5 A1    5 B1    6 B1    6 A1    7 B1    7 A1                 
 -7.486  -7.486  -7.486  -7.486  -3.238  -3.238  -3.233  -3.233
  2 A2    2 B2    8 B1    8 A1    9 B1    9 A1    3 A2    3 B2                 
 -3.232  -3.232  -3.219  -3.219  -3.219  -3.219  -1.482  -1.082
 10 B1   10 A1   11 B1    4 B2    4 A2   11 A1   12 A1   12 B1                 
 -1.050  -0.828  -0.689  -0.675  -0.647  -0.465  -0.458  -0.440
 13 A1   13 B1   14 A1   15 A1    5 B2   16 A1    5 A2    6 B2                 
 -0.438  -0.388
 14 B1   15 B1                                                                 
 -- Virtual --                   
 -0.013   0.076   0.077   0.079   0.095   0.098   0.101   0.123
 17 A1   18 A1   16 B1    6 A2   17 B1    7 B2   19 A1    7 A2                 
  0.127   0.158   0.180   0.191   0.199   0.233   0.244   0.276
 20 A1   18 B1   19 B1   21 A1    8 B2   20 B1   22 A1    8 A2                 
  0.298   0.315   0.374   0.513   0.519   0.530   0.539   0.545
 23 A1   21 B1   22 B1   23 B1   24 A1    9 B2   25 A1   24 B1                 
  0.570   0.649   0.657   0.718   0.746   0.748   0.766   0.777
  9 A2   26 A1   25 B1   10 B2   27 A1   11 B2   10 A2   11 A2                 
  0.779   0.829   0.835   0.958   0.975   0.976   1.011   1.049
 28 A1   26 B1   27 B1   29 A1   28 B1   12 B2   30 A1   31 A1                 
  1.085   1.099   1.158   1.272   1.301   1.555   1.915   1.969
 29 B1   12 A2   30 B1   31 B1   32 A1   32 B1   13 B2   33 A1                 
  1.986   2.114   2.243   2.246   2.282   2.328   2.334   2.489
 14 B2   34 A1   13 A2   33 B1   15 B2   34 B1   35 A1   14 A2                 
  2.585   2.754   2.773   3.091   3.185   3.440   4.108   4.117
 36 A1   37 A1   35 B1   15 A2   36 B1   37 B1   16 B2   38 A1                 
  4.381   4.406   4.497   4.509   4.523   4.523   4.544   4.556
 16 A2   38 B1   39 A1   17 B2   40 A1   17 A2   18 B2   39 B1                 
  4.578   4.615   4.665   4.877   4.901   5.157   7.081   7.264
 18 A2   41 A1   40 B1   42 A1   41 B1   42 B1   43 A1   43 B1                 
  8.169   8.188   8.203   8.210   8.281   8.293  36.514  37.310
 19 B2   19 A2   44 B1   44 A1   45 A1   45 B1   46 A1   46 B1                 
 49.368  49.517 293.846 293.866 293.875 293.890 293.988 293.998
 47 A1   47 B1   20 B2   20 A2   48 B1   48 A1   49 A1   49 B1                 
*******1028.474
 50 A1   50 B1                                                                 
 --------------------------------------------------------------

          Ground-State Mulliken Net Atomic Charges

     Atom                 Charge (a.u.)
  ----------------------------------------
      1 Br                   -0.044748
      2 N                     0.044748
      3 N                     0.044748
      4 Br                   -0.044748
  ----------------------------------------
  Sum of atomic charges =     0.000000

 -----------------------------------------------------------------
                    Cartesian Multipole Moments
 -----------------------------------------------------------------
    Charge (ESU x 10^10)
                 0.0000
    Dipole Moment (Debye)
         X      -0.0000      Y      -0.0000      Z       0.9264
       Tot       0.9264
    Quadrupole Moments (Debye-Ang)
        XX     -47.4872     XY       0.0000     YY     -47.8513
        XZ       0.0000     YZ      -0.0000     ZZ     -48.5576
    Octopole Moments (Debye-Ang^2)
       XXX      -0.0000    XXY      -0.0000    XYY      -0.0000
       YYY      -0.0000    XXZ      15.6691    XYZ      -0.0000
       YYZ       4.5337    XZZ      -0.0000    YZZ      -0.0000
       ZZZ      26.3323
    Hexadecapole Moments (Debye-Ang^3)
      XXXX    -689.9090   XXXY       0.0000   XXYY    -129.2617
      XYYY       0.0000   YYYY     -54.5695   XXXZ       0.0000
      XXYZ       0.0000   XYYZ       0.0000   YYYZ      -0.0000
      XXZZ    -139.0559   XYZZ       0.0000   YYZZ     -39.2861
      XZZZ       0.0000   YZZZ      -0.0000   ZZZZ    -198.3300
 -----------------------------------------------------------------
 Calculating analytic gradient of the SCF energy
 Gradient of SCF Energy
            1           2           3           4
    1   0.0013354  -0.0073507   0.0073507  -0.0013354
    2   0.0000000  -0.0000000   0.0000000   0.0000000
    3   0.0004068  -0.0004068  -0.0004068   0.0004068
 Max gradient component =       7.351E-03
 RMS gradient           =       3.059E-03
 Gradient time:  CPU 3.01 s  wall 0.81 s
 Geometry Optimization Parameters
   NAtoms,    NIC,     NZ,  NCons,   NDum,   NFix, NCnnct, MaxDiis
        4      14       4       0       0       0       0       0

 Cartesian Hessian Update
 Hessian Updated using BFGS Update


** GEOMETRY OPTIMIZATION IN DELOCALIZED INTERNAL COORDINATES **
   Searching for a Minimum

   Optimization Cycle:   4

                       Coordinates (Angstroms)
     ATOM                X               Y               Z
      1  Br        1.6844914735    0.0000000000    0.2420157079
      2  N         0.5808143251    0.0000000000   -1.3639087984
      3  N        -0.5808143251    0.0000000000   -1.3639087984
      4  Br       -1.6844914735    0.0000000000    0.2420157079
   Point Group: c2v   Number of degrees of freedom:     3


   Energy is  -5253.541218596

 Hessian Updated using BFGS Update

  3 Hessian modes will be used to form the next step
  Hessian Eigenvalues:
     0.073031    0.565496    1.191346

 Minimum Search - Taking Simple RFO Step
 Searching for Lamda that Minimizes Along All modes
 Value Taken    Lamda =  -0.00014749
 Step Taken.  Stepsize is  0.032965

                             Maximum     Tolerance    Cnvgd?
         Gradient           0.005706      0.000300      NO
         Displacement       0.028410      0.001200      NO
         Energy change     -0.000598      0.000001      NO


 New Cartesian Coordinates Obtained by Inverse Iteration

 Displacement from previous Coordinates is:  0.040721
 ----------------------------------------------------------------
             Standard Nuclear Orientation (Angstroms)
    I     Atom           X                Y                Z
 ----------------------------------------------------------------
    1      Br      1.6695057899     0.0000000000     0.2411718751
    2      N       0.5832992173     0.0000000000    -1.3630649656
    3      N      -0.5832992173     0.0000000000    -1.3630649656
    4      Br     -1.6695057899     0.0000000000     0.2411718751
 ----------------------------------------------------------------
 Molecular Point Group                 C2v   NOp =  4
 Largest Abelian Subgroup              C2v   NOp =  4
 Nuclear Repulsion Energy =   443.9648305157 hartrees
 There are       42 alpha and       42 beta electrons
 Applying Cartesian multipole field
    Component          Value
    ---------          -----
     (2,0,0)        1.00000E-11
     (0,2,0)        2.00000E-11
     (0,0,2)       -3.00000E-11
 Nucleus-field energy     =     0.0000000039 hartrees
 Requested basis set is 6-311++G(d,p)
 There are 50 shells and 140 basis functions
 A cutoff of  1.0D-11 yielded   1057 shell pairs
 There are      8918 function pairs (      9980 Cartesian)
 Smallest overlap matrix eigenvalue = 1.27E-04
 Guess MOs from SCF MO coefficient file

 -----------------------------------------------------------------------
  General SCF calculation program by
  Eric Jon Sundstrom, Paul Horn, Yuezhi Mao, Dmitri Zuev, Alec White,
  David Stuck, Shaama M.S., Shane Yost, Joonho Lee, David Small,
  Daniel Levine, Susi Lehtola, Hugh Burton, Evgeny Epifanovsky
 -----------------------------------------------------------------------
 Hartree-Fock
 using 4 threads for integral computing
 -------------------------------------------------------
 OpenMP Integral computing Module                
 Release: version 2.0, May 2017, Q-Chem Inc. Pleasanton 
 -------------------------------------------------------
 A restricted SCF calculation will be
 performed using DIIS
 SCF converges when DIIS error is below 1.0e-08
 ---------------------------------------
  Cycle       Energy         DIIS error
 ---------------------------------------
    1   -5253.5411160866      1.94e-04  
    2   -5253.5412531697      5.23e-05  
    3   -5253.5412742338      2.12e-05  
    4   -5253.5412781752      9.70e-06  
    5   -5253.5412792040      4.02e-06  
    6   -5253.5412793192      1.70e-06  
    7   -5253.5412793388      4.12e-07  
    8   -5253.5412793405      1.64e-07  
    9   -5253.5412793407      5.16e-08  
   10   -5253.5412793408      1.75e-08  
   11   -5253.5412793408      5.10e-09  Convergence criterion met
 ---------------------------------------
 SCF time:   CPU 10.01s  wall 2.00s 
 SCF   energy in the final basis set =    -5253.5412793408
 Total energy in the final basis set =    -5253.5412793408

 --------------------------------------------------------------
             Orbital Energies (a.u.) and Symmetries
 --------------------------------------------------------------

 Alpha MOs, Restricted
 -- Occupied --                  
-490.07 -490.07  -65.20  -65.20  -58.56  -58.56  -58.56  -58.56
  1 B1    1 A1    2 B1    2 A1    3 B1    3 A1    1 A2    1 B2                 
-58.561 -58.561 -15.735 -15.732  -9.883  -9.883  -7.498  -7.498
  4 A1    4 B1    5 A1    5 B1    6 B1    6 A1    7 B1    7 A1                 
 -7.487  -7.487  -7.486  -7.486  -3.238  -3.238  -3.233  -3.233
  2 A2    2 B2    8 B1    8 A1    9 B1    9 A1    3 A2    3 B2                 
 -3.233  -3.233  -3.220  -3.220  -3.220  -3.220  -1.479  -1.085
 10 B1   10 A1   11 B1    4 B2    4 A2   11 A1   12 A1   12 B1                 
 -1.052  -0.828  -0.689  -0.674  -0.645  -0.466  -0.458  -0.439
 13 A1   13 B1   14 A1   15 A1    5 B2   16 A1    5 A2    6 B2                 
 -0.438  -0.390
 14 B1   15 B1                                                                 
 -- Virtual --                   
 -0.008   0.076   0.077   0.078   0.095   0.098   0.101   0.123
 17 A1   18 A1   16 B1    6 A2   17 B1    7 B2   19 A1    7 A2                 
  0.127   0.159   0.181   0.191   0.199   0.233   0.244   0.276
 20 A1   18 B1   19 B1   21 A1    8 B2   20 B1   22 A1    8 A2                 
  0.297   0.315   0.375   0.510   0.520   0.529   0.541   0.545
 23 A1   21 B1   22 B1   23 B1   24 A1    9 B2   25 A1   24 B1                 
  0.569   0.645   0.655   0.717   0.746   0.747   0.766   0.778
  9 A2   26 A1   25 B1   10 B2   27 A1   11 B2   10 A2   11 A2                 
  0.780   0.832   0.837   0.957   0.978   0.978   1.017   1.052
 28 A1   26 B1   27 B1   29 A1   12 B2   28 B1   30 A1   31 A1                 
  1.082   1.099   1.164   1.266   1.301   1.553   1.913   1.971
 29 B1   12 A2   30 B1   31 B1   32 A1   32 B1   13 B2   33 A1                 
  1.990   2.124   2.241   2.251   2.283   2.331   2.335   2.491
 14 B2   34 A1   13 A2   33 B1   15 B2   34 B1   35 A1   14 A2                 
  2.585   2.749   2.777   3.085   3.182   3.432   4.108   4.119
 36 A1   37 A1   35 B1   15 A2   36 B1   37 B1   16 B2   38 A1                 
  4.380   4.403   4.494   4.508   4.521   4.524   4.545   4.557
 16 A2   38 B1   39 A1   17 B2   40 A1   17 A2   18 B2   39 B1                 
  4.579   4.611   4.670   4.879   4.907   5.165   7.083   7.269
 18 A2   41 A1   40 B1   42 A1   41 B1   42 B1   43 A1   43 B1                 
  8.169   8.188   8.206   8.209   8.277   8.293  36.518  37.287
 19 B2   19 A2   44 B1   44 A1   45 A1   45 B1   46 A1   46 B1                 
 49.369  49.520 293.846 293.866 293.877 293.890 293.987 293.999
 47 A1   47 B1   20 B2   20 A2   48 B1   48 A1   49 A1   49 B1                 
*******1028.478
 50 A1   50 B1                                                                 

 Beta MOs, Restricted
 -- Occupied --                  
-490.07 -490.07  -65.20  -65.20  -58.56  -58.56  -58.56  -58.56
  1 B1    1 A1    2 B1    2 A1    3 B1    3 A1    1 A2    1 B2                 
-58.561 -58.561 -15.735 -15.732  -9.883  -9.883  -7.498  -7.498
  4 A1    4 B1    5 A1    5 B1    6 B1    6 A1    7 B1    7 A1                 
 -7.487  -7.487  -7.486  -7.486  -3.238  -3.238  -3.233  -3.233
  2 A2    2 B2    8 B1    8 A1    9 B1    9 A1    3 A2    3 B2                 
 -3.233  -3.233  -3.220  -3.220  -3.220  -3.220  -1.479  -1.085
 10 B1   10 A1   11 B1    4 B2    4 A2   11 A1   12 A1   12 B1                 
 -1.052  -0.828  -0.689  -0.674  -0.645  -0.466  -0.458  -0.439
 13 A1   13 B1   14 A1   15 A1    5 B2   16 A1    5 A2    6 B2                 
 -0.438  -0.390
 14 B1   15 B1                                                                 
 -- Virtual --                   
 -0.008   0.076   0.077   0.078   0.095   0.098   0.101   0.123
 17 A1   18 A1   16 B1    6 A2   17 B1    7 B2   19 A1    7 A2                 
  0.127   0.159   0.181   0.191   0.199   0.233   0.244   0.276
 20 A1   18 B1   19 B1   21 A1    8 B2   20 B1   22 A1    8 A2                 
  0.297   0.315   0.375   0.510   0.520   0.529   0.541   0.545
 23 A1   21 B1   22 B1   23 B1   24 A1    9 B2   25 A1   24 B1                 
  0.569   0.645   0.655   0.717   0.746   0.747   0.766   0.778
  9 A2   26 A1   25 B1   10 B2   27 A1   11 B2   10 A2   11 A2                 
  0.780   0.832   0.837   0.957   0.978   0.978   1.017   1.052
 28 A1   26 B1   27 B1   29 A1   12 B2   28 B1   30 A1   31 A1                 
  1.082   1.099   1.164   1.266   1.301   1.553   1.913   1.971
 29 B1   12 A2   30 B1   31 B1   32 A1   32 B1   13 B2   33 A1                 
  1.990   2.124   2.241   2.251   2.283   2.331   2.335   2.491
 14 B2   34 A1   13 A2   33 B1   15 B2   34 B1   35 A1   14 A2                 
  2.585   2.749   2.777   3.085   3.182   3.432   4.108   4.119
 36 A1   37 A1   35 B1   15 A2   36 B1   37 B1   16 B2   38 A1                 
  4.380   4.403   4.494   4.508   4.521   4.524   4.545   4.557
 16 A2   38 B1   39 A1   17 B2   40 A1   17 A2   18 B2   39 B1                 
  4.579   4.611   4.670   4.879   4.907   5.165   7.083   7.269
 18 A2   41 A1   40 B1   42 A1   41 B1   42 B1   43 A1   43 B1                 
  8.169   8.188   8.206   8.209   8.277   8.293  36.518  37.287
 19 B2   19 A2   44 B1   44 A1   45 A1   45 B1   46 A1   46 B1                 
 49.369  49.520 293.846 293.866 293.877 293.890 293.987 293.999
 47 A1   47 B1   20 B2   20 A2   48 B1   48 A1   49 A1   49 B1                 
*******1028.478
 50 A1   50 B1                                                                 
 --------------------------------------------------------------

          Ground-State Mulliken Net Atomic Charges

     Atom                 Charge (a.u.)
  ----------------------------------------
      1 Br                   -0.042578
      2 N                     0.042578
      3 N                     0.042578
      4 Br                   -0.042578
  ----------------------------------------
  Sum of atomic charges =     0.000000

 -----------------------------------------------------------------
                    Cartesian Multipole Moments
 -----------------------------------------------------------------
    Charge (ESU x 10^10)
                 0.0000
    Dipole Moment (Debye)
         X       0.0000      Y       0.0000      Z       0.9923
       Tot       0.9923
    Quadrupole Moments (Debye-Ang)
        XX     -47.4706     XY      -0.0000     YY     -47.8271
        XZ      -0.0000     YZ      -0.0000     ZZ     -48.6183
    Octopole Moments (Debye-Ang^2)
       XXX      -0.0000    XXY       0.0000    XYY      -0.0000
       YYY      -0.0000    XXZ      15.6564    XYZ      -0.0000
       YYZ       4.5925    XZZ       0.0000    YZZ      -0.0000
       ZZZ      26.7701
    Hexadecapole Moments (Debye-Ang^3)
      XXXX    -679.4393   XXXY      -0.0000   XXYY    -127.2932
      XYYY      -0.0000   YYYY     -54.4978   XXXZ      -0.0000
      XXYZ      -0.0000   XYYZ      -0.0000   YYYZ      -0.0000
      XXZZ    -137.2732   XYZZ      -0.0000   YYZZ     -39.2694
      XZZZ      -0.0000   YZZZ      -0.0000   ZZZZ    -198.5352
 -----------------------------------------------------------------
 Calculating analytic gradient of the SCF energy
 Gradient of SCF Energy
            1           2           3           4
    1  -0.0005400  -0.0006680   0.0006680   0.0005400
    2   0.0000000  -0.0000000   0.0000000  -0.0000000
    3  -0.0005089   0.0005089   0.0005089  -0.0005089
 Max gradient component =       6.680E-04
 RMS gradient           =       4.575E-04
 Gradient time:  CPU 3.03 s  wall 0.81 s
 Geometry Optimization Parameters
   NAtoms,    NIC,     NZ,  NCons,   NDum,   NFix, NCnnct, MaxDiis
        4      14       4       0       0       0       0       0

 Cartesian Hessian Update
 Hessian Updated using BFGS Update


** GEOMETRY OPTIMIZATION IN DELOCALIZED INTERNAL COORDINATES **
   Searching for a Minimum

   Optimization Cycle:   5

                       Coordinates (Angstroms)
     ATOM                X               Y               Z
      1  Br        1.6695057899    0.0000000000    0.2411718751
      2  N         0.5832992173    0.0000000000   -1.3630649656
      3  N        -0.5832992173    0.0000000000   -1.3630649656
      4  Br       -1.6695057899    0.0000000000    0.2411718751
   Point Group: c2v   Number of degrees of freedom:     3


   Energy is  -5253.541279341

 Hessian Updated using BFGS Update

  3 Hessian modes will be used to form the next step
  Hessian Eigenvalues:
     0.094838    0.553054    1.115225

 Minimum Search - Taking Simple RFO Step
 Searching for Lamda that Minimizes Along All modes
 Value Taken    Lamda =  -0.00001039
 Step Taken.  Stepsize is  0.009368

                             Maximum     Tolerance    Cnvgd?
         Gradient           0.001394      0.000300      NO
         Displacement       0.006583      0.001200      NO
         Energy change     -0.000061      0.000001      NO


 New Cartesian Coordinates Obtained by Inverse Iteration

 Displacement from previous Coordinates is:  0.008876
 ----------------------------------------------------------------
             Standard Nuclear Orientation (Angstroms)
    I     Atom           X                Y                Z
 ----------------------------------------------------------------
    1      Br      1.6724115912     0.0000000000     0.2423086806
    2      N       0.5833346196     0.0000000000    -1.3642017711
    3      N      -0.5833346196     0.0000000000    -1.3642017711
    4      Br     -1.6724115912     0.0000000000     0.2423086806
 ----------------------------------------------------------------
 Molecular Point Group                 C2v   NOp =  4
 Largest Abelian Subgroup              C2v   NOp =  4
 Nuclear Repulsion Energy =   443.2595780265 hartrees
 There are       42 alpha and       42 beta electrons
 Applying Cartesian multipole field
    Component          Value
    ---------          -----
     (2,0,0)        1.00000E-11
     (0,2,0)        2.00000E-11
     (0,0,2)       -3.00000E-11
 Nucleus-field energy     =     0.0000000039 hartrees
 Requested basis set is 6-311++G(d,p)
 There are 50 shells and 140 basis functions
 A cutoff of  1.0D-11 yielded   1057 shell pairs
 There are      8918 function pairs (      9980 Cartesian)
 Smallest overlap matrix eigenvalue = 1.28E-04
 Guess MOs from SCF MO coefficient file

 -----------------------------------------------------------------------
  General SCF calculation program by
  Eric Jon Sundstrom, Paul Horn, Yuezhi Mao, Dmitri Zuev, Alec White,
  David Stuck, Shaama M.S., Shane Yost, Joonho Lee, David Small,
  Daniel Levine, Susi Lehtola, Hugh Burton, Evgeny Epifanovsky
 -----------------------------------------------------------------------
 Hartree-Fock
 using 4 threads for integral computing
 -------------------------------------------------------
 OpenMP Integral computing Module                
 Release: version 2.0, May 2017, Q-Chem Inc. Pleasanton 
 -------------------------------------------------------
 A restricted SCF calculation will be
 performed using DIIS
 SCF converges when DIIS error is below 1.0e-08
 ---------------------------------------
  Cycle       Energy         DIIS error
 ---------------------------------------
    1   -5253.5412764322      4.29e-05  
    2   -5253.5412826519      1.44e-05  
    3   -5253.5412835083      7.86e-06  
    4   -5253.5412837828      2.96e-06  
    5   -5253.5412838479      1.07e-06  
    6   -5253.5412838589      3.99e-07  
    7   -5253.5412838598      1.15e-07  
    8   -5253.5412838599      3.45e-08  
    9   -5253.5412838600      1.03e-08  
   10   -5253.5412838600      3.37e-09  Convergence criterion met
 ---------------------------------------
 SCF time:   CPU 9.10s  wall 2.00s 
 SCF   energy in the final basis set =    -5253.5412838600
 Total energy in the final basis set =    -5253.5412838600

 --------------------------------------------------------------
             Orbital Energies (a.u.) and Symmetries
 --------------------------------------------------------------

 Alpha MOs, Restricted
 -- Occupied --                  
-490.07 -490.07  -65.20  -65.20  -58.56  -58.56  -58.56  -58.56
  1 B1    1 A1    2 B1    2 A1    3 B1    3 A1    1 A2    1 B2                 
-58.561 -58.561 -15.735 -15.733  -9.883  -9.883  -7.498  -7.498
  4 A1    4 B1    5 A1    5 B1    6 B1    6 A1    7 B1    7 A1                 
 -7.487  -7.487  -7.486  -7.486  -3.238  -3.238  -3.233  -3.233
  2 A2    2 B2    8 B1    8 A1    9 B1    9 A1    3 A2    3 B2                 
 -3.233  -3.233  -3.219  -3.219  -3.219  -3.219  -1.479  -1.084
 10 B1   10 A1   11 B1    4 B2    4 A2   11 A1   12 A1   12 B1                 
 -1.051  -0.828  -0.689  -0.674  -0.645  -0.466  -0.458  -0.439
 13 A1   13 B1   14 A1   15 A1    5 B2   16 A1    5 A2    6 B2                 
 -0.438  -0.390
 14 B1   15 B1                                                                 
 -- Virtual --                   
 -0.009   0.076   0.077   0.078   0.095   0.098   0.101   0.123
 17 A1   18 A1   16 B1    6 A2   17 B1    7 B2   19 A1    7 A2                 
  0.127   0.159   0.180   0.191   0.199   0.233   0.244   0.276
 20 A1   18 B1   19 B1   21 A1    8 B2   20 B1   22 A1    8 A2                 
  0.298   0.315   0.375   0.511   0.520   0.530   0.540   0.545
 23 A1   21 B1   22 B1   23 B1   24 A1    9 B2   25 A1   24 B1                 
  0.569   0.646   0.655   0.717   0.745   0.748   0.766   0.777
  9 A2   26 A1   25 B1   10 B2   27 A1   11 B2   10 A2   11 A2                 
  0.780   0.831   0.836   0.957   0.977   0.977   1.015   1.051
 28 A1   26 B1   27 B1   29 A1   28 B1   12 B2   30 A1   31 A1                 
  1.082   1.099   1.162   1.267   1.301   1.553   1.913   1.970
 29 B1   12 A2   30 B1   31 B1   32 A1   32 B1   13 B2   33 A1                 
  1.990   2.122   2.241   2.249   2.283   2.330   2.334   2.490
 14 B2   34 A1   13 A2   33 B1   15 B2   34 B1   35 A1   14 A2                 
  2.585   2.749   2.776   3.085   3.181   3.432   4.107   4.118
 36 A1   37 A1   35 B1   15 A2   36 B1   37 B1   16 B2   38 A1                 
  4.379   4.403   4.494   4.508   4.521   4.524   4.544   4.557
 16 A2   38 B1   39 A1   17 B2   40 A1   17 A2   18 B2   39 B1                 
  4.579   4.611   4.668   4.878   4.905   5.165   7.082   7.267
 18 A2   41 A1   40 B1   42 A1   41 B1   42 B1   43 A1   43 B1                 
  8.169   8.188   8.205   8.209   8.278   8.293  36.517  37.286
 19 B2   19 A2   44 B1   44 A1   45 A1   45 B1   46 A1   46 B1                 
 49.369  49.519 293.846 293.866 293.876 293.890 293.987 293.999
 47 A1   47 B1   20 B2   20 A2   48 B1   48 A1   49 A1   49 B1                 
*******1028.477
 50 A1   50 B1                                                                 

 Beta MOs, Restricted
 -- Occupied --                  
-490.07 -490.07  -65.20  -65.20  -58.56  -58.56  -58.56  -58.56
  1 B1    1 A1    2 B1    2 A1    3 B1    3 A1    1 A2    1 B2                 
-58.561 -58.561 -15.735 -15.733  -9.883  -9.883  -7.498  -7.498
  4 A1    4 B1    5 A1    5 B1    6 B1    6 A1    7 B1    7 A1                 
 -7.487  -7.487  -7.486  -7.486  -3.238  -3.238  -3.233  -3.233
  2 A2    2 B2    8 B1    8 A1    9 B1    9 A1    3 A2    3 B2                 
 -3.233  -3.233  -3.219  -3.219  -3.219  -3.219  -1.479  -1.084
 10 B1   10 A1   11 B1    4 B2    4 A2   11 A1   12 A1   12 B1                 
 -1.051  -0.828  -0.689  -0.674  -0.645  -0.466  -0.458  -0.439
 13 A1   13 B1   14 A1   15 A1    5 B2   16 A1    5 A2    6 B2                 
 -0.438  -0.390
 14 B1   15 B1                                                                 
 -- Virtual --                   
 -0.009   0.076   0.077   0.078   0.095   0.098   0.101   0.123
 17 A1   18 A1   16 B1    6 A2   17 B1    7 B2   19 A1    7 A2                 
  0.127   0.159   0.180   0.191   0.199   0.233   0.244   0.276
 20 A1   18 B1   19 B1   21 A1    8 B2   20 B1   22 A1    8 A2                 
  0.298   0.315   0.375   0.511   0.520   0.530   0.540   0.545
 23 A1   21 B1   22 B1   23 B1   24 A1    9 B2   25 A1   24 B1                 
  0.569   0.646   0.655   0.717   0.745   0.748   0.766   0.777
  9 A2   26 A1   25 B1   10 B2   27 A1   11 B2   10 A2   11 A2                 
  0.780   0.831   0.836   0.957   0.977   0.977   1.015   1.051
 28 A1   26 B1   27 B1   29 A1   28 B1   12 B2   30 A1   31 A1                 
  1.082   1.099   1.162   1.267   1.301   1.553   1.913   1.970
 29 B1   12 A2   30 B1   31 B1   32 A1   32 B1   13 B2   33 A1                 
  1.990   2.122   2.241   2.249   2.283   2.330   2.334   2.490
 14 B2   34 A1   13 A2   33 B1   15 B2   34 B1   35 A1   14 A2                 
  2.585   2.749   2.776   3.085   3.181   3.432   4.107   4.118
 36 A1   37 A1   35 B1   15 A2   36 B1   37 B1   16 B2   38 A1                 
  4.379   4.403   4.494   4.508   4.521   4.524   4.544   4.557
 16 A2   38 B1   39 A1   17 B2   40 A1   17 A2   18 B2   39 B1                 
  4.579   4.611   4.668   4.878   4.905   5.165   7.082   7.267
 18 A2   41 A1   40 B1   42 A1   41 B1   42 B1   43 A1   43 B1                 
  8.169   8.188   8.205   8.209   8.278   8.293  36.517  37.286
 19 B2   19 A2   44 B1   44 A1   45 A1   45 B1   46 A1   46 B1                 
 49.369  49.519 293.846 293.866 293.876 293.890 293.987 293.999
 47 A1   47 B1   20 B2   20 A2   48 B1   48 A1   49 A1   49 B1                 
*******1028.477
 50 A1   50 B1                                                                 
 --------------------------------------------------------------

          Ground-State Mulliken Net Atomic Charges

     Atom                 Charge (a.u.)
  ----------------------------------------
      1 Br                   -0.042891
      2 N                     0.042891
      3 N                     0.042891
      4 Br                   -0.042891
  ----------------------------------------
  Sum of atomic charges =     0.000000

 -----------------------------------------------------------------
                    Cartesian Multipole Moments
 -----------------------------------------------------------------
    Charge (ESU x 10^10)
                 0.0000
    Dipole Moment (Debye)
         X      -0.0000      Y       0.0000      Z       0.9803
       Tot       0.9803
    Quadrupole Moments (Debye-Ang)
        XX     -47.4812     XY      -0.0000     YY     -47.8384
        XZ       0.0000     YZ      -0.0000     ZZ     -48.6007
    Octopole Moments (Debye-Ang^2)
       XXX      -0.0000    XXY      -0.0000    XYY      -0.0000
       YYY      -0.0000    XXZ      15.6414    XYZ      -0.0000
       YYZ       4.5616    XZZ      -0.0000    YZZ      -0.0000
       ZZZ      26.6330
    Hexadecapole Moments (Debye-Ang^3)
      XXXX    -681.6079   XXXY      -0.0000   XXYY    -127.6884
      XYYY      -0.0000   YYYY     -54.5244   XXXZ       0.0000
      XXYZ      -0.0000   XYYZ       0.0000   YYYZ      -0.0000
      XXZZ    -137.6509   XYZZ      -0.0000   YYZZ     -39.3266
      XZZZ       0.0000   YZZZ      -0.0000   ZZZZ    -198.7758
 -----------------------------------------------------------------
 Calculating analytic gradient of the SCF energy
 Gradient of SCF Energy
            1           2           3           4
    1   0.0000476   0.0002174  -0.0002174  -0.0000476
    2   0.0000000   0.0000000  -0.0000000  -0.0000000
    3   0.0000888  -0.0000888  -0.0000888   0.0000888
 Max gradient component =       2.174E-04
 RMS gradient           =       1.043E-04
 Gradient time:  CPU 3.02 s  wall 0.81 s
 Geometry Optimization Parameters
   NAtoms,    NIC,     NZ,  NCons,   NDum,   NFix, NCnnct, MaxDiis
        4      14       4       0       0       0       0       0

 Cartesian Hessian Update
 Hessian Updated using BFGS Update


** GEOMETRY OPTIMIZATION IN DELOCALIZED INTERNAL COORDINATES **
   Searching for a Minimum

   Optimization Cycle:   6

                       Coordinates (Angstroms)
     ATOM                X               Y               Z
      1  Br        1.6724115912    0.0000000000    0.2423086806
      2  N         0.5833346196    0.0000000000   -1.3642017711
      3  N        -0.5833346196    0.0000000000   -1.3642017711
      4  Br       -1.6724115912    0.0000000000    0.2423086806
   Point Group: c2v   Number of degrees of freedom:     3


   Energy is  -5253.541283860

 Hessian Updated using BFGS Update

  3 Hessian modes will be used to form the next step
  Hessian Eigenvalues:
     0.104290    0.545471    1.158380

 Minimum Search - Taking Simple RFO Step
 Searching for Lamda that Minimizes Along All modes
 Value Taken    Lamda =   0.00000000
 Step Taken.  Stepsize is  0.001081

                             Maximum     Tolerance    Cnvgd?
         Gradient           0.000290      0.000300     YES
         Displacement       0.000890      0.001200     YES
         Energy change     -0.000005      0.000001      NO


                       Distance Matrix (Angstroms)
             Br(  1)   N (  2)   N (  3)
   N (  2)  1.940867
   N (  3)  2.769344  1.166669
   Br(  4)  3.344823  2.769344  1.940867

 Final energy is   -5253.5412838599786     


 ******************************
 **  OPTIMIZATION CONVERGED  **
 ******************************

                       Coordinates (Angstroms)
     ATOM                X               Y               Z
      1  Br        1.6724115912    0.0000000000    0.2423086806
      2  N         0.5833346196    0.0000000000   -1.3642017711
      3  N        -0.5833346196    0.0000000000   -1.3642017711
      4  Br       -1.6724115912    0.0000000000    0.2423086806

Z-matrix Print:
$molecule
0 1
Br
N  1 1.940867
N  2 1.166669 1 124.133920
Br 3 1.940867 2 124.133920 1 -0.000000 0
$end


 --------------------------------------------------------------
             Orbital Energies (a.u.) and Symmetries
 --------------------------------------------------------------

 Alpha MOs, Restricted
 -- Occupied --                  
-490.07 -490.07  -65.20  -65.20  -58.56  -58.56  -58.56  -58.56
  1 B1    1 A1    2 B1    2 A1    3 B1    3 A1    1 A2    1 B2                 
-58.561 -58.561 -15.735 -15.733  -9.883  -9.883  -7.498  -7.498
  4 A1    4 B1    5 A1    5 B1    6 B1    6 A1    7 B1    7 A1                 
 -7.487  -7.487  -7.486  -7.486  -3.238  -3.238  -3.233  -3.233
  2 A2    2 B2    8 B1    8 A1    9 B1    9 A1    3 A2    3 B2                 
 -3.233  -3.233  -3.219  -3.219  -3.219  -3.219  -1.479  -1.084
 10 B1   10 A1   11 B1    4 B2    4 A2   11 A1   12 A1   12 B1                 
 -1.051  -0.828  -0.689  -0.674  -0.645  -0.466  -0.458  -0.439
 13 A1   13 B1   14 A1   15 A1    5 B2   16 A1    5 A2    6 B2                 
 -0.438  -0.390
 14 B1   15 B1                                                                 
 -- Virtual --                   
 -0.009   0.076   0.077   0.078   0.095   0.098   0.101   0.123
 17 A1   18 A1   16 B1    6 A2   17 B1    7 B2   19 A1    7 A2                 
  0.127   0.159   0.180   0.191   0.199   0.233   0.244   0.276
 20 A1   18 B1   19 B1   21 A1    8 B2   20 B1   22 A1    8 A2                 
  0.298   0.315   0.375   0.511   0.520   0.530   0.540   0.545
 23 A1   21 B1   22 B1   23 B1   24 A1    9 B2   25 A1   24 B1                 
  0.569   0.646   0.655   0.717   0.745   0.748   0.766   0.777
  9 A2   26 A1   25 B1   10 B2   27 A1   11 B2   10 A2   11 A2                 
  0.780   0.831   0.836   0.957   0.977   0.977   1.015   1.051
 28 A1   26 B1   27 B1   29 A1   28 B1   12 B2   30 A1   31 A1                 
  1.082   1.099   1.162   1.267   1.301   1.553   1.913   1.970
 29 B1   12 A2   30 B1   31 B1   32 A1   32 B1   13 B2   33 A1                 
  1.990   2.122   2.241   2.249   2.283   2.330   2.334   2.490
 14 B2   34 A1   13 A2   33 B1   15 B2   34 B1   35 A1   14 A2                 
  2.585   2.749   2.776   3.085   3.181   3.432   4.107   4.118
 36 A1   37 A1   35 B1   15 A2   36 B1   37 B1   16 B2   38 A1                 
  4.379   4.403   4.494   4.508   4.521   4.524   4.544   4.557
 16 A2   38 B1   39 A1   17 B2   40 A1   17 A2   18 B2   39 B1                 
  4.579   4.611   4.668   4.878   4.905   5.165   7.082   7.267
 18 A2   41 A1   40 B1   42 A1   41 B1   42 B1   43 A1   43 B1                 
  8.169   8.188   8.205   8.209   8.278   8.293  36.517  37.286
 19 B2   19 A2   44 B1   44 A1   45 A1   45 B1   46 A1   46 B1                 
 49.369  49.519 293.846 293.866 293.876 293.890 293.987 293.999
 47 A1   47 B1   20 B2   20 A2   48 B1   48 A1   49 A1   49 B1                 
*******1028.477
 50 A1   50 B1                                                                 

 Beta MOs, Restricted
 -- Occupied --                  
-490.07 -490.07  -65.20  -65.20  -58.56  -58.56  -58.56  -58.56
  1 B1    1 A1    2 B1    2 A1    3 B1    3 A1    1 A2    1 B2                 
-58.561 -58.561 -15.735 -15.733  -9.883  -9.883  -7.498  -7.498
  4 A1    4 B1    5 A1    5 B1    6 B1    6 A1    7 B1    7 A1                 
 -7.487  -7.487  -7.486  -7.486  -3.238  -3.238  -3.233  -3.233
  2 A2    2 B2    8 B1    8 A1    9 B1    9 A1    3 A2    3 B2                 
 -3.233  -3.233  -3.219  -3.219  -3.219  -3.219  -1.479  -1.084
 10 B1   10 A1   11 B1    4 B2    4 A2   11 A1   12 A1   12 B1                 
 -1.051  -0.828  -0.689  -0.674  -0.645  -0.466  -0.458  -0.439
 13 A1   13 B1   14 A1   15 A1    5 B2   16 A1    5 A2    6 B2                 
 -0.438  -0.390
 14 B1   15 B1                                                                 
 -- Virtual --                   
 -0.009   0.076   0.077   0.078   0.095   0.098   0.101   0.123
 17 A1   18 A1   16 B1    6 A2   17 B1    7 B2   19 A1    7 A2                 
  0.127   0.159   0.180   0.191   0.199   0.233   0.244   0.276
 20 A1   18 B1   19 B1   21 A1    8 B2   20 B1   22 A1    8 A2                 
  0.298   0.315   0.375   0.511   0.520   0.530   0.540   0.545
 23 A1   21 B1   22 B1   23 B1   24 A1    9 B2   25 A1   24 B1                 
  0.569   0.646   0.655   0.717   0.745   0.748   0.766   0.777
  9 A2   26 A1   25 B1   10 B2   27 A1   11 B2   10 A2   11 A2                 
  0.780   0.831   0.836   0.957   0.977   0.977   1.015   1.051
 28 A1   26 B1   27 B1   29 A1   28 B1   12 B2   30 A1   31 A1                 
  1.082   1.099   1.162   1.267   1.301   1.553   1.913   1.970
 29 B1   12 A2   30 B1   31 B1   32 A1   32 B1   13 B2   33 A1                 
  1.990   2.122   2.241   2.249   2.283   2.330   2.334   2.490
 14 B2   34 A1   13 A2   33 B1   15 B2   34 B1   35 A1   14 A2                 
  2.585   2.749   2.776   3.085   3.181   3.432   4.107   4.118
 36 A1   37 A1   35 B1   15 A2   36 B1   37 B1   16 B2   38 A1                 
  4.379   4.403   4.494   4.508   4.521   4.524   4.544   4.557
 16 A2   38 B1   39 A1   17 B2   40 A1   17 A2   18 B2   39 B1                 
  4.579   4.611   4.668   4.878   4.905   5.165   7.082   7.267
 18 A2   41 A1   40 B1   42 A1   41 B1   42 B1   43 A1   43 B1                 
  8.169   8.188   8.205   8.209   8.278   8.293  36.517  37.286
 19 B2   19 A2   44 B1   44 A1   45 A1   45 B1   46 A1   46 B1                 
 49.369  49.519 293.846 293.866 293.876 293.890 293.987 293.999
 47 A1   47 B1   20 B2   20 A2   48 B1   48 A1   49 A1   49 B1                 
*******1028.477
 50 A1   50 B1                                                                 
 --------------------------------------------------------------

          Ground-State Mulliken Net Atomic Charges

     Atom                 Charge (a.u.)
  ----------------------------------------
      1 Br                   -0.042891
      2 N                     0.042891
      3 N                     0.042891
      4 Br                   -0.042891
  ----------------------------------------
  Sum of atomic charges =     0.000000

 -----------------------------------------------------------------
                    Cartesian Multipole Moments
 -----------------------------------------------------------------
    Charge (ESU x 10^10)
                 0.0000
    Dipole Moment (Debye)
         X      -0.0000      Y       0.0000      Z       0.9803
       Tot       0.9803
    Quadrupole Moments (Debye-Ang)
        XX     -47.4812     XY      -0.0000     YY     -47.8384
        XZ       0.0000     YZ      -0.0000     ZZ     -48.6007
    Octopole Moments (Debye-Ang^2)
       XXX      -0.0000    XXY      -0.0000    XYY      -0.0000
       YYY      -0.0000    XXZ      15.6414    XYZ      -0.0000
       YYZ       4.5616    XZZ      -0.0000    YZZ      -0.0000
       ZZZ      26.6330
    Hexadecapole Moments (Debye-Ang^3)
      XXXX    -681.6079   XXXY      -0.0000   XXYY    -127.6884
      XYYY      -0.0000   YYYY     -54.5244   XXXZ       0.0000
      XXYZ      -0.0000   XYYZ       0.0000   YYYZ      -0.0000
      XXZZ    -137.6509   XYZZ      -0.0000   YYZZ     -39.3266
      XZZZ       0.0000   YZZZ      -0.0000   ZZZZ    -198.7758
 -----------------------------------------------------------------
Archival summary:
1\1\garfield\OPT\HF\BasisUnspecified\r22\taweetha\SunFeb1006:01:522019SunFeb1006:01:522019\0\\#,OPT,HF,BasisUnspecified,\\0,1\Br\N,1,1.94087\N,2,1.16667,1,124.134\Br,3,1.94087,2,124.134,1,-0,0\\HF=-5253.54128\\@

 Total job time:  20.37s(wall), 77.06s(cpu) 
 Sun Feb 10 06:01:52 2019

        *************************************************************
        *                                                           *
        *  Thank you very much for using Q-Chem.  Have a nice day.  *
        *                                                           *
        *************************************************************


 
User input: 2 of 2 
 
Q-Chem Developer Version!
                  Welcome to Q-Chem
     A Quantum Leap Into The Future Of Chemistry


 Q-Chem 5.1, Q-Chem, Inc., Pleasanton, CA (2018)

 Yihan Shao,  Zhengting Gan,  E. Epifanovsky,  A. T. B. Gilbert,  M. Wormit,  
 J. Kussmann,  A. W. Lange,  A. Behn,  Jia Deng,  Xintian Feng,  D. Ghosh,  
 M. Goldey,  P. R. Horn,  L. D. Jacobson,  I. Kaliman,  T. Kus,  A. Landau,  
 Jie Liu,  E. I. Proynov,  R. M. Richard,  R. P. Steele,  E. J. Sundstrom,  
 H. L. Woodcock III,  P. M. Zimmerman,  D. Zuev,  B. Albrecht,  E. Alguire,  
 S. A. Baeppler,  D. Barton,  Z. Benda,  Y. A. Bernard,  E. J. Berquist,  
 K. B. Bravaya,  H. Burton,  D. Casanova,  Chun-Min Chang,  Yunqing Chen,  
 A. Chien,  K. D. Closser,  M. P. Coons,  S. Coriani,  S. Dasgupta,  
 A. L. Dempwolff,  M. Diedenhofen,  Hainam Do,  R. G. Edgar,  Po-Tung Fang,  
 S. Faraji,  S. Fatehi,  Qingguo Feng,  K. D. Fenk,  J. Fosso-Tande,  
 Qinghui Ge,  A. Ghysels,  G. Gidofalvi,  J. Gomes,  J. Gonthier,  A. Gunina,  
 D. Hait,  M. W. D. Hanson-Heine,  P. H. P. Harbach,  A. W. Hauser,  
 J. E. Herr,  E. G. Hohenstein,  Z. C. Holden,  Kerwin Hui,  B. C. Huynh,  
 T.-C. Jagau,  Hyunjun Ji,  B. Kaduk,  K. Khistyaev,  Jaehoon Kim,  
 P. Klunzinger,  K. Koh,  D. Kosenkov,  L. Koulias,  T. Kowalczyk,  
 C. M. Krauter,  A. Kunitsa,  Ka Un Lao,  A. Laurent,  K. V. Lawler,  
 Joonho Lee,  D. Lefrancois,  S. Lehtola,  D. S. Levine,  Yi-Pei Li,  
 You-Sheng Lin,  Fenglai Liu,  E. Livshits,  A. Luenser,  P. Manohar,  
 E. Mansoor,  S. F. Manzer,  Shan-Ping Mao,  Yuezhi Mao,  N. Mardirossian,  
 A. V. Marenich,  T. Markovich,  L. A. Martinez-Martinez,  S. A. Maurer,  
 N. J. Mayhall,  S. C. McKenzie,  J.-M. Mewes,  A. F. Morrison,  
 J. W. Mullinax,  K. Nanda,  T. S. Nguyen-Beck,  R. Olivares-Amaya,  
 J. A. Parkhill,  T. M. Perrine,  F. Plasser,  P. Pokhilko,  S. Prager,  
 A. Prociuk,  E. Ramos,  D. R. Rehn,  F. Rob,  M. Schneider,  N. Sergueev,  
 S. M. Sharada,  S. Sharma,  D. W. Small,  T. Stauch,  T. Stein,  
 Yu-Chuan Su,  A. J. W. Thom,  A. Tkatchenko,  T. Tsuchimochi,  N. M. Tubman,  
 L. Vogt,  M. L. Vidal,  O. Vydrov,  M. A. Watson,  J. Wenzel,  
 M. de Wergifosse,  T. A. Wesolowski,  A. White,  J. Witte,  A. Yamada,  
 Jun Yang,  K. Yao,  S. Yeganeh,  S. R. Yost,  Zhi-Qiang You,  A. Zech,  
 Igor Ying Zhang,  Xing Zhang,  Yan Zhao,  Ying Zhu,  B. R. Brooks,  
 G. K. L. Chan,  C. J. Cramer,  M. S. Gordon,  W. J. Hehre,  A. Klamt,  
 M. W. Schmidt,  C. D. Sherrill,  D. G. Truhlar,  A. Aspuru-Guzik,  R. Baer,  
 A. T. Bell,  N. A. Besley,  Jeng-Da Chai,  A. E. DePrince, III,  
 R. A. DiStasio Jr.,  A. Dreuw,  B. D. Dunietz,  T. R. Furlani,  
 Chao-Ping Hsu,  Yousung Jung,  Jing Kong,  D. S. Lambrecht,  WanZhen Liang,  
 C. Ochsenfeld,  V. A. Rassolov,  L. V. Slipchenko,  J. E. Subotnik,  
 T. Van Voorhis,  J. M. Herbert,  A. I. Krylov,  P. M. W. Gill,  M. Head-Gordon

 Contributors to earlier versions of Q-Chem not listed above: 
 R. D. Adamson,  B. Austin,  J. Baker,  G. J. O. Beran,  K. Brandhorst,  
 S. T. Brown,  E. F. C. Byrd,  A. K. Chakraborty,  C.-L. Cheng,  
 Siu Hung Chien,  D. M. Chipman,  D. L. Crittenden,  H. Dachsel,  
 R. J. Doerksen,  A. D. Dutoi,  L. Fusti-Molnar,  W. A. Goddard III,  
 A. Golubeva-Zadorozhnaya,  S. R. Gwaltney,  G. Hawkins,  A. Heyden,  
 S. Hirata,  G. Kedziora,  F. J. Keil,  C. Kelley,  Jihan Kim,  R. A. King,  
 R. Z. Khaliullin,  P. P. Korambath,  W. Kurlancheek,  A. M. Lee,  M. S. Lee,  
 S. V. Levchenko,  Ching Yeh Lin,  D. Liotard,  R. C. Lochan,  I. Lotan,  
 P. E. Maslen,  N. Nair,  D. P. O'Neill,  D. Neuhauser,  E. Neuscamman,  
 C. M. Oana,  R. Olson,  B. Peters,  R. Peverati,  P. A. Pieniazek,  
 Y. M. Rhee,  J. Ritchie,  M. A. Rohrdanz,  E. Rosta,  N. J. Russ,  
 H. F. Schaefer III,  N. E. Schultz,  N. Shenvi,  A. C. Simmonett,  A. Sodt,  
 D. Stuck,  K. S. Thanthiriwatte,  V. Vanovschi,  Tao Wang,  A. Warshel,  
 C. F. Williams,  Q. Wu,  X. Xu,  W. Zhang

 Please cite Q-Chem as follows:
 Y. Shao et al., Mol. Phys. 113, 184-215 (2015)
 DOI: 10.1080/00268976.2014.952696

 Q-Chem 5.1.2 for Intel X86 EM64T Linux

 Parts of Q-Chem use Armadillo 8.300.2 (Tropical Shenanigans).
 http://arma.sourceforge.net/

 Q-Chem begins on Sun Feb 10 06:01:52 2019  

Host: 
0

     Scratch files written to /scratch/taweetham/qchem22843//
The previous job contains 0 fragments, simply inherited here
Input Ideriv = 2
Curr. Ideriv = -1
Max.  Ideriv = 2

Checking the input file for inconsistencies... 	...done.

--------------------------------------------------------------
User input:
--------------------------------------------------------------

$molecule
read
$end

$rem
   JOB_TYPE 	FREQUENCY
   BASIS 		6-311++G**
   EXCHANGE 	HF	
$end

--------------------------------------------------------------
 ----------------------------------------------------------------
             Standard Nuclear Orientation (Angstroms)
    I     Atom           X                Y                Z
 ----------------------------------------------------------------
    1      Br      1.6724115912     0.0000000000     0.2677517420
    2      N       0.5833346196     0.0000000000    -1.3387587098
    3      N      -0.5833346196     0.0000000000    -1.3387587098
    4      Br     -1.6724115912     0.0000000000     0.2677517420
 ----------------------------------------------------------------
 Molecular Point Group                 C2v   NOp =  4
 Largest Abelian Subgroup              C2v   NOp =  4
 Nuclear Repulsion Energy =   443.2595780265 hartrees
 There are       42 alpha and       42 beta electrons
 Requested basis set is 6-311++G(d,p)
 There are 50 shells and 140 basis functions

 Total QAlloc Memory Limit   2000 MB
 Mega-Array Size       188 MB
 MEM_STATIC part       192 MB

                       Distance Matrix (Angstroms)
             Br(  1)   N (  2)   N (  3)
   N (  2)  1.940867
   N (  3)  2.769344  1.166669
   Br(  4)  3.344823  2.769344  1.940867

 A cutoff of  1.0D-11 yielded   1057 shell pairs
 There are      8918 function pairs (      9980 Cartesian)

 -------------------------------------------------------
 OpenMP Integral Computing Module                       
 Release: version 1.0, May 2013, Q-Chem Inc. Pittsburgh 
 -------------------------------------------------------
 Integral Job Info:
 Integral job number is                      11
 Integral operator is                         1
 short-range coefficients                     0
 long-range coefficients              100000000
 Omega coefficients                           0
 if combine SR and LR in K                    0
 Integral screening is                        0
 Integral computing path is                   2
 max size of driver memory is            800000
 size of driver memory is                593474
 size of scratch memory is             29623520
 max col of scratch BK array               1296
 max len of scratch array in speh3          155
 max len of scratch index in speh4           18
 max int batch size is                      520
 min int batch size is                       52
 fixed nKL is                                45
 max L of basis functions is                  2
 order of int derivative is                   0
 number of shells is                         50
 number of basis is                         148
 number of cartesian basis is               148
 number of contracted shell pairs          1057
 number of primitive shell pairs           2986
 maxK2 (contraction) of shell pair           36
 max number of K2 of shell pair               1
 max number of CS2 of shell pair            102
 max number of PS2 of shell pair            204
 mem total for path MDJ                  526822
 -------------------------------------------------------
 Smallest overlap matrix eigenvalue = 1.28E-04
 Guess from superposition of atomic densities
 Warning:  Energy on first SCF cycle will be non-variational
 SAD guess density has 84.000000 electrons

 -----------------------------------------------------------------------
  General SCF calculation program by
  Eric Jon Sundstrom, Paul Horn, Yuezhi Mao, Dmitri Zuev, Alec White,
  David Stuck, Shaama M.S., Shane Yost, Joonho Lee, David Small,
  Daniel Levine, Susi Lehtola, Hugh Burton, Evgeny Epifanovsky
 -----------------------------------------------------------------------
 Hartree-Fock
 using 4 threads for integral computing
 -------------------------------------------------------
 OpenMP Integral computing Module                
 Release: version 2.0, May 2017, Q-Chem Inc. Pleasanton 
 -------------------------------------------------------
 A restricted SCF calculation will be
 performed using DIIS
 SCF converges when DIIS error is below 1.0e-08
 ---------------------------------------
  Cycle       Energy         DIIS error
 ---------------------------------------
    1   -5254.0351952699      4.08e-02  
    2   -5253.4306148025      6.04e-03  
    3   -5253.4768316525      5.02e-03  
    4   -5253.5381109019      6.65e-04  
    5   -5253.5405421764      3.83e-04  
    6   -5253.5411403064      1.09e-04  
    7   -5253.5412735680      2.85e-05  
    8   -5253.5412825399      1.03e-05  
    9   -5253.5412836936      3.24e-06  
   10   -5253.5412838451      1.08e-06  
   11   -5253.5412838585      2.64e-07  
   12   -5253.5412838599      8.09e-08  
   13   -5253.5412838602      1.75e-08  
   14   -5253.5412838596      3.76e-09  Convergence criterion met
 ---------------------------------------
 SCF time:   CPU 7.22s  wall 2.00s 
 SCF   energy in the final basis set =    -5253.5412838596
 Total energy in the final basis set =    -5253.5412838596

 --------------------------------------------------------------
             Orbital Energies (a.u.) and Symmetries
 --------------------------------------------------------------

 Alpha MOs, Restricted
 -- Occupied --                  
-490.07 -490.07  -65.20  -65.20  -58.56  -58.56  -58.56  -58.56
  1 B1    1 A1    2 B1    2 A1    3 B1    3 A1    1 A2    1 B2                 
-58.561 -58.561 -15.735 -15.733  -9.883  -9.883  -7.498  -7.498
  4 A1    4 B1    5 A1    5 B1    6 B1    6 A1    7 B1    7 A1                 
 -7.487  -7.487  -7.486  -7.486  -3.238  -3.238  -3.233  -3.233
  2 A2    2 B2    8 B1    8 A1    9 B1    9 A1    3 A2    3 B2                 
 -3.233  -3.233  -3.219  -3.219  -3.219  -3.219  -1.479  -1.084
 10 B1   10 A1   11 B1    4 B2    4 A2   11 A1   12 A1   12 B1                 
 -1.051  -0.828  -0.689  -0.674  -0.645  -0.466  -0.458  -0.439
 13 A1   13 B1   14 A1   15 A1    5 B2   16 A1    5 A2    6 B2                 
 -0.438  -0.390
 14 B1   15 B1                                                                 
 -- Virtual --                   
 -0.009   0.076   0.077   0.078   0.095   0.098   0.101   0.123
 17 A1   18 A1   16 B1    6 A2   17 B1    7 B2   19 A1    7 A2                 
  0.127   0.159   0.180   0.191   0.199   0.233   0.244   0.276
 20 A1   18 B1   19 B1   21 A1    8 B2   20 B1   22 A1    8 A2                 
  0.298   0.315   0.375   0.511   0.520   0.530   0.540   0.545
 23 A1   21 B1   22 B1   23 B1   24 A1    9 B2   25 A1   24 B1                 
  0.569   0.646   0.655   0.717   0.745   0.748   0.766   0.777
  9 A2   26 A1   25 B1   10 B2   27 A1   11 B2   10 A2   11 A2                 
  0.780   0.831   0.836   0.957   0.977   0.977   1.015   1.051
 28 A1   26 B1   27 B1   29 A1   28 B1   12 B2   30 A1   31 A1                 
  1.082   1.099   1.162   1.267   1.301   1.553   1.913   1.970
 29 B1   12 A2   30 B1   31 B1   32 A1   32 B1   13 B2   33 A1                 
  1.990   2.122   2.241   2.249   2.283   2.330   2.334   2.490
 14 B2   34 A1   13 A2   33 B1   15 B2   34 B1   35 A1   14 A2                 
  2.585   2.749   2.776   3.085   3.181   3.432   4.107   4.118
 36 A1   37 A1   35 B1   15 A2   36 B1   37 B1   16 B2   38 A1                 
  4.379   4.403   4.494   4.508   4.521   4.524   4.544   4.557
 16 A2   38 B1   39 A1   17 B2   40 A1   17 A2   18 B2   39 B1                 
  4.579   4.611   4.668   4.878   4.905   5.165   7.082   7.267
 18 A2   41 A1   40 B1   42 A1   41 B1   42 B1   43 A1   43 B1                 
  8.169   8.188   8.205   8.209   8.278   8.293  36.517  37.286
 19 B2   19 A2   44 B1   44 A1   45 A1   45 B1   46 A1   46 B1                 
 49.369  49.519 293.846 293.866 293.876 293.890 293.987 293.999
 47 A1   47 B1   20 B2   20 A2   48 B1   48 A1   49 A1   49 B1                 
*******1028.477
 50 A1   50 B1                                                                 

 Beta MOs, Restricted
 -- Occupied --                  
-490.07 -490.07  -65.20  -65.20  -58.56  -58.56  -58.56  -58.56
  1 B1    1 A1    2 B1    2 A1    3 B1    3 A1    1 A2    1 B2                 
-58.561 -58.561 -15.735 -15.733  -9.883  -9.883  -7.498  -7.498
  4 A1    4 B1    5 A1    5 B1    6 B1    6 A1    7 B1    7 A1                 
 -7.487  -7.487  -7.486  -7.486  -3.238  -3.238  -3.233  -3.233
  2 A2    2 B2    8 B1    8 A1    9 B1    9 A1    3 A2    3 B2                 
 -3.233  -3.233  -3.219  -3.219  -3.219  -3.219  -1.479  -1.084
 10 B1   10 A1   11 B1    4 B2    4 A2   11 A1   12 A1   12 B1                 
 -1.051  -0.828  -0.689  -0.674  -0.645  -0.466  -0.458  -0.439
 13 A1   13 B1   14 A1   15 A1    5 B2   16 A1    5 A2    6 B2                 
 -0.438  -0.390
 14 B1   15 B1                                                                 
 -- Virtual --                   
 -0.009   0.076   0.077   0.078   0.095   0.098   0.101   0.123
 17 A1   18 A1   16 B1    6 A2   17 B1    7 B2   19 A1    7 A2                 
  0.127   0.159   0.180   0.191   0.199   0.233   0.244   0.276
 20 A1   18 B1   19 B1   21 A1    8 B2   20 B1   22 A1    8 A2                 
  0.298   0.315   0.375   0.511   0.520   0.530   0.540   0.545
 23 A1   21 B1   22 B1   23 B1   24 A1    9 B2   25 A1   24 B1                 
  0.569   0.646   0.655   0.717   0.745   0.748   0.766   0.777
  9 A2   26 A1   25 B1   10 B2   27 A1   11 B2   10 A2   11 A2                 
  0.780   0.831   0.836   0.957   0.977   0.977   1.015   1.051
 28 A1   26 B1   27 B1   29 A1   28 B1   12 B2   30 A1   31 A1                 
  1.082   1.099   1.162   1.267   1.301   1.553   1.913   1.970
 29 B1   12 A2   30 B1   31 B1   32 A1   32 B1   13 B2   33 A1                 
  1.990   2.122   2.241   2.249   2.283   2.330   2.334   2.490
 14 B2   34 A1   13 A2   33 B1   15 B2   34 B1   35 A1   14 A2                 
  2.585   2.749   2.776   3.085   3.181   3.432   4.107   4.118
 36 A1   37 A1   35 B1   15 A2   36 B1   37 B1   16 B2   38 A1                 
  4.379   4.403   4.494   4.508   4.521   4.524   4.544   4.557
 16 A2   38 B1   39 A1   17 B2   40 A1   17 A2   18 B2   39 B1                 
  4.579   4.611   4.668   4.878   4.905   5.165   7.082   7.267
 18 A2   41 A1   40 B1   42 A1   41 B1   42 B1   43 A1   43 B1                 
  8.169   8.188   8.205   8.209   8.278   8.293  36.517  37.286
 19 B2   19 A2   44 B1   44 A1   45 A1   45 B1   46 A1   46 B1                 
 49.369  49.519 293.846 293.866 293.876 293.890 293.987 293.999
 47 A1   47 B1   20 B2   20 A2   48 B1   48 A1   49 A1   49 B1                 
*******1028.477
 50 A1   50 B1                                                                 
 --------------------------------------------------------------

          Ground-State Mulliken Net Atomic Charges

     Atom                 Charge (a.u.)
  ----------------------------------------
      1 Br                   -0.042891
      2 N                     0.042891
      3 N                     0.042891
      4 Br                   -0.042891
  ----------------------------------------
  Sum of atomic charges =     0.000000

 -----------------------------------------------------------------
                    Cartesian Multipole Moments
 -----------------------------------------------------------------
    Charge (ESU x 10^10)
                 0.0000
    Dipole Moment (Debye)
         X       0.0000      Y       0.0000      Z       0.9803
       Tot       0.9803
    Quadrupole Moments (Debye-Ang)
        XX     -47.4812     XY       0.0000     YY     -47.8384
        XZ       0.0000     YZ       0.0000     ZZ     -48.5508
    Octopole Moments (Debye-Ang^2)
       XXX      -0.0000    XXY       0.0000    XYY       0.0000
       YYY       0.0000    XXZ      14.4334    XYZ       0.0000
       YYZ       3.3444    XZZ       0.0000    YZZ       0.0000
       ZZZ      22.9252
    Hexadecapole Moments (Debye-Ang^3)
      XXXX    -681.6079   XXXY       0.0000   XXYY    -127.6884
      XYYY       0.0000   YYYY     -54.5244   XXXZ       0.0000
      XXYZ       0.0000   XYYZ       0.0000   YYYZ       0.0000
      XXZZ    -136.8857   XYZZ       0.0000   YYZZ     -39.1255
      XZZZ      -0.0000   YZZZ       0.0000   ZZZZ    -196.2540
 -----------------------------------------------------------------
 Calculating MO derivatives via CPSCF
 D1JvT checksum  = 134112 12684.9269939577
 D1KAT checksum  = 299904 630.5046827739
   1         3          12      0.102362    0.032441
   2         3          12      0.029537    0.014045
   3         3          12      0.008477    0.004102
   4         3          12      0.002290    0.001032
   5         3          12      0.000430    0.000178
   6         3          12      0.000076    0.000033
   7        13           2      0.000008    0.000006
   8        15           0      0.000000    0.000000    Roots Converged
 Time for AOints: 3.1 s (CPU) 0.8 s (wall)
 ------------------------------------------------------------------------------
                     AOints        : Timing summary (seconds)
 ------------------------------------------------------------------------------
     job step          cpu (% of tot)      sys (% of tot)     wall (% of tot)
 ------------------------------------------------------------------------------
  cpscf_lag         0.9856E+01 (27.3)   0.3000E-05 (30.0)   0.2556E+01 (26.5)
  iterzp            0.2311E+02 (63.9)   0.7000E-05 (70.0)   0.6223E+01 (64.6)
  make_fx           0.0000E+00 ( 0.0)   0.0000E+00 ( 0.0)   0.0000E+00 ( 0.0)
  AOints            0.3142E+01 ( 8.7)   0.0000E+00 ( 0.0)   0.7946E+00 ( 8.2)
 ------------------------------------------------------------------------------
   Grand Totals     0.3616E+02          0.1000E-04          0.9636E+01
 ------------------------------------------------------------------------------
 Calculating analytic Hessian of the SCF energy
 Polarizability Matrix (a.u.)
            1           2           3
    1 -98.5217769   0.0000000  -0.0000000
    2   0.0000000 -32.4229102   0.0000000
    3  -0.0000000   0.0000000 -51.3856545

 Direct stationary perturbation theory relativistic correction:

 rels  =      34.223818775581
 relv  =    -113.862650189945
 rel2e =      16.480282048546
 E_rel =     -63.158549365818

 Hessian of the SCF Energy
            1           2           3           4           5           6
    1   0.0679862  -0.0000000   0.0385691   0.0080599   0.0000000   0.0054967
    2  -0.0000000   0.0068447   0.0000000   0.0000000  -0.0195747  -0.0000000
    3   0.0385691   0.0000000   0.0718227   0.0200480  -0.0000000  -0.0663160
    4   0.0080599   0.0000000   0.0200480   0.9869672  -0.0000000  -0.0641139
    5   0.0000000  -0.0195747  -0.0000000  -0.0000000   0.0561918   0.0000000
    6   0.0054967  -0.0000000  -0.0663160  -0.0641139   0.0000000   0.1720065
    7  -0.0676125  -0.0000000  -0.0606463  -0.9274146  -0.0000000   0.0165804
    8  -0.0000000   0.0195455   0.0000000   0.0000000  -0.0561626  -0.0000000
    9  -0.0420368   0.0000000  -0.0233183  -0.0165804  -0.0000000  -0.0823721
   10  -0.0084336  -0.0000000   0.0020291  -0.0676125   0.0000000   0.0420368
   11   0.0000000  -0.0068154  -0.0000000  -0.0000000   0.0195455   0.0000000
   12  -0.0020291  -0.0000000   0.0178117   0.0606463   0.0000000  -0.0233183
            7           8           9          10          11          12
    1  -0.0676125  -0.0000000  -0.0420368  -0.0084336   0.0000000  -0.0020291
    2  -0.0000000   0.0195455   0.0000000  -0.0000000  -0.0068154  -0.0000000
    3  -0.0606463   0.0000000  -0.0233183   0.0020291  -0.0000000   0.0178117
    4  -0.9274146   0.0000000  -0.0165804  -0.0676125  -0.0000000   0.0606463
    5  -0.0000000  -0.0561626  -0.0000000   0.0000000   0.0195455   0.0000000
    6   0.0165804  -0.0000000  -0.0823721   0.0420368   0.0000000  -0.0233183
    7   0.9869672   0.0000000   0.0641139   0.0080599  -0.0000000  -0.0200480
    8   0.0000000   0.0561918   0.0000000  -0.0000000  -0.0195747  -0.0000000
    9   0.0641139   0.0000000   0.1720065  -0.0054967  -0.0000000  -0.0663160
   10   0.0080599  -0.0000000  -0.0054967   0.0679862   0.0000000  -0.0385691
   11  -0.0000000  -0.0195747  -0.0000000   0.0000000   0.0068447   0.0000000
   12  -0.0200480  -0.0000000  -0.0663160  -0.0385691   0.0000000   0.0718227
 Gradient time:  CPU 56.73 s  wall 15.40 s
 **********************************************************************
 **                                                                  **
 **                       VIBRATIONAL ANALYSIS                       **
 **                       --------------------                       **
 **                                                                  **
 **        VIBRATIONAL FREQUENCIES (CM**-1) AND NORMAL MODES         **
 **     FORCE CONSTANTS (mDYN/ANGSTROM) AND REDUCED MASSES (AMU)     **
 **                  INFRARED INTENSITIES (KM/MOL)                   **
 **                                                                  **
 **********************************************************************


 Mode:                 1                      2                      3
 Frequency:       140.60                 351.83                 442.65
 Force Cnst:      0.8299                 1.2982                 1.8853
 Red. Mass:      71.2495                17.8005                16.3306
 IR Active:          YES                    YES                    YES
 IR Intens:        0.640                178.862                 15.835
 Raman Active:       YES                    YES                    YES
               X      Y      Z        X      Y      Z        X      Y      Z
 Br        -0.663 -0.000  0.043   -0.118  0.000 -0.124   -0.053  0.000 -0.123
 N          0.014  0.000 -0.243    0.665 -0.000  0.169    0.039 -0.000  0.693
 N         -0.014 -0.000 -0.243    0.665  0.000 -0.169   -0.039  0.000  0.693
 Br         0.663  0.000  0.043   -0.118 -0.000  0.124    0.053 -0.000 -0.123
 TransDip  -0.000 -0.000  0.026    0.428  0.000 -0.000    0.000  0.000  0.127

 Mode:                 4                      5                      6
 Frequency:       465.38                 711.78                1903.05
 Force Cnst:      1.8185                 4.2205                29.8955
 Red. Mass:      14.2508                14.1392                14.0105
 IR Active:          NO                     YES                    YES
 IR Intens:        0.000                337.379                159.814
 Raman Active:       YES                    YES                    YES
               X      Y      Z        X      Y      Z        X      Y      Z
 Br        -0.000 -0.044 -0.000    0.029 -0.000 -0.015    0.005 -0.000  0.006
 N          0.000  0.706 -0.000   -0.162  0.000  0.688    0.706  0.000 -0.032
 N          0.000 -0.706  0.000   -0.162 -0.000 -0.688   -0.706 -0.000 -0.032
 Br        -0.000  0.044 -0.000    0.029  0.000  0.015   -0.005  0.000  0.006
 TransDip  -0.000 -0.000  0.000    0.588  0.000  0.000    0.000 -0.000  0.405

 STANDARD THERMODYNAMIC QUANTITIES AT   298.15 K  AND     1.00 ATM

   This Molecule has  0 Imaginary Frequencies
   Zero point vibrational energy:        5.740 kcal/mol

   Atom    1 Element Br Has Mass   78.91830
   Atom    2 Element N  Has Mass   14.00307
   Atom    3 Element N  Has Mass   14.00307
   Atom    4 Element Br Has Mass   78.91830
   Molecular Mass:   185.842740 amu
   Principal axes and moments of inertia in amu*Bohr^2:
                             1           2           3
    Eigenvalues --      219.22002  1610.52399  1829.74401
          X               1.00000     0.00000     0.00000
          Y               0.00000     0.00000     1.00000
          Z               0.00000     1.00000     0.00000
   Rotational Symmetry Number is   2
   The Molecule is an Asymmetric Top
   Translational Enthalpy:        0.889 kcal/mol
   Rotational Enthalpy:           0.889 kcal/mol
   Vibrational Enthalpy:          6.775 kcal/mol
   gas constant (RT):             0.592 kcal/mol
   Translational Entropy:        41.565  cal/mol.K
   Rotational Entropy:           26.582  cal/mol.K
   Vibrational Entropy:           5.817  cal/mol.K

   Total Enthalpy:                9.145 kcal/mol
   Total Entropy:                73.964  cal/mol.K
Archival summary:
1\1\garfield\FREQ\HF\BasisUnspecified\r22\taweetha\SunFeb1006:02:102019SunFeb1006:02:102019\0\\#,FREQ,HF,BasisUnspecified,\\0,1\Br\N,1,1.94087\N,2,1.16667,1,124.134\Br,3,1.94087,2,124.134,1,-0,0\\HF=-5253.54128\\@

 Total job time:  17.35s(wall), 64.13s(cpu) 
 Sun Feb 10 06:02:10 2019

        *************************************************************
        *                                                           *
        *  Thank you very much for using Q-Chem.  Have a nice day.  *
        *                                                           *
        *************************************************************
