# Supplementary material for: Geometric and energetic data from ab initio calculations of haloethene, haloimine, halomethylenephosphine, haloiminophosphine, halodiazene, halodiphosphene and halocyclopropane
Source: Data Brief. 2019 Nov 2;27:104738. doi: 10.1016/j.dib.2019.104738 (PMC6861602; doi:10.1016/j.dib.2019.104738)
Supplement: Multimedia component 6 [file mmc6.zip › NN/HF/BrENNEBr.out]

Q-Chem Developer Version!
                  Welcome to Q-Chem
     A Quantum Leap Into The Future Of Chemistry


 Q-Chem 5.1, Q-Chem, Inc., Pleasanton, CA (2018)

 Yihan Shao,  Zhengting Gan,  E. Epifanovsky,  A. T. B. Gilbert,  M. Wormit,  
 J. Kussmann,  A. W. Lange,  A. Behn,  Jia Deng,  Xintian Feng,  D. Ghosh,  
 M. Goldey,  P. R. Horn,  L. D. Jacobson,  I. Kaliman,  T. Kus,  A. Landau,  
 Jie Liu,  E. I. Proynov,  R. M. Richard,  R. P. Steele,  E. J. Sundstrom,  
 H. L. Woodcock III,  P. M. Zimmerman,  D. Zuev,  B. Albrecht,  E. Alguire,  
 S. A. Baeppler,  D. Barton,  Z. Benda,  Y. A. Bernard,  E. J. Berquist,  
 K. B. Bravaya,  H. Burton,  D. Casanova,  Chun-Min Chang,  Yunqing Chen,  
 A. Chien,  K. D. Closser,  M. P. Coons,  S. Coriani,  S. Dasgupta,  
 A. L. Dempwolff,  M. Diedenhofen,  Hainam Do,  R. G. Edgar,  Po-Tung Fang,  
 S. Faraji,  S. Fatehi,  Qingguo Feng,  K. D. Fenk,  J. Fosso-Tande,  
 Qinghui Ge,  A. Ghysels,  G. Gidofalvi,  J. Gomes,  J. Gonthier,  A. Gunina,  
 D. Hait,  M. W. D. Hanson-Heine,  P. H. P. Harbach,  A. W. Hauser,  
 J. E. Herr,  E. G. Hohenstein,  Z. C. Holden,  Kerwin Hui,  B. C. Huynh,  
 T.-C. Jagau,  Hyunjun Ji,  B. Kaduk,  K. Khistyaev,  Jaehoon Kim,  
 P. Klunzinger,  K. Koh,  D. Kosenkov,  L. Koulias,  T. Kowalczyk,  
 C. M. Krauter,  A. Kunitsa,  Ka Un Lao,  A. Laurent,  K. V. Lawler,  
 Joonho Lee,  D. Lefrancois,  S. Lehtola,  D. S. Levine,  Yi-Pei Li,  
 You-Sheng Lin,  Fenglai Liu,  E. Livshits,  A. Luenser,  P. Manohar,  
 E. Mansoor,  S. F. Manzer,  Shan-Ping Mao,  Yuezhi Mao,  N. Mardirossian,  
 A. V. Marenich,  T. Markovich,  L. A. Martinez-Martinez,  S. A. Maurer,  
 N. J. Mayhall,  S. C. McKenzie,  J.-M. Mewes,  A. F. Morrison,  
 J. W. Mullinax,  K. Nanda,  T. S. Nguyen-Beck,  R. Olivares-Amaya,  
 J. A. Parkhill,  T. M. Perrine,  F. Plasser,  P. Pokhilko,  S. Prager,  
 A. Prociuk,  E. Ramos,  D. R. Rehn,  F. Rob,  M. Schneider,  N. Sergueev,  
 S. M. Sharada,  S. Sharma,  D. W. Small,  T. Stauch,  T. Stein,  
 Yu-Chuan Su,  A. J. W. Thom,  A. Tkatchenko,  T. Tsuchimochi,  N. M. Tubman,  
 L. Vogt,  M. L. Vidal,  O. Vydrov,  M. A. Watson,  J. Wenzel,  
 M. de Wergifosse,  T. A. Wesolowski,  A. White,  J. Witte,  A. Yamada,  
 Jun Yang,  K. Yao,  S. Yeganeh,  S. R. Yost,  Zhi-Qiang You,  A. Zech,  
 Igor Ying Zhang,  Xing Zhang,  Yan Zhao,  Ying Zhu,  B. R. Brooks,  
 G. K. L. Chan,  C. J. Cramer,  M. S. Gordon,  W. J. Hehre,  A. Klamt,  
 M. W. Schmidt,  C. D. Sherrill,  D. G. Truhlar,  A. Aspuru-Guzik,  R. Baer,  
 A. T. Bell,  N. A. Besley,  Jeng-Da Chai,  A. E. DePrince, III,  
 R. A. DiStasio Jr.,  A. Dreuw,  B. D. Dunietz,  T. R. Furlani,  
 Chao-Ping Hsu,  Yousung Jung,  Jing Kong,  D. S. Lambrecht,  WanZhen Liang,  
 C. Ochsenfeld,  V. A. Rassolov,  L. V. Slipchenko,  J. E. Subotnik,  
 T. Van Voorhis,  J. M. Herbert,  A. I. Krylov,  P. M. W. Gill,  M. Head-Gordon

 Contributors to earlier versions of Q-Chem not listed above: 
 R. D. Adamson,  B. Austin,  J. Baker,  G. J. O. Beran,  K. Brandhorst,  
 S. T. Brown,  E. F. C. Byrd,  A. K. Chakraborty,  C.-L. Cheng,  
 Siu Hung Chien,  D. M. Chipman,  D. L. Crittenden,  H. Dachsel,  
 R. J. Doerksen,  A. D. Dutoi,  L. Fusti-Molnar,  W. A. Goddard III,  
 A. Golubeva-Zadorozhnaya,  S. R. Gwaltney,  G. Hawkins,  A. Heyden,  
 S. Hirata,  G. Kedziora,  F. J. Keil,  C. Kelley,  Jihan Kim,  R. A. King,  
 R. Z. Khaliullin,  P. P. Korambath,  W. Kurlancheek,  A. M. Lee,  M. S. Lee,  
 S. V. Levchenko,  Ching Yeh Lin,  D. Liotard,  R. C. Lochan,  I. Lotan,  
 P. E. Maslen,  N. Nair,  D. P. O'Neill,  D. Neuhauser,  E. Neuscamman,  
 C. M. Oana,  R. Olson,  B. Peters,  R. Peverati,  P. A. Pieniazek,  
 Y. M. Rhee,  J. Ritchie,  M. A. Rohrdanz,  E. Rosta,  N. J. Russ,  
 H. F. Schaefer III,  N. E. Schultz,  N. Shenvi,  A. C. Simmonett,  A. Sodt,  
 D. Stuck,  K. S. Thanthiriwatte,  V. Vanovschi,  Tao Wang,  A. Warshel,  
 C. F. Williams,  Q. Wu,  X. Xu,  W. Zhang

 Please cite Q-Chem as follows:
 Y. Shao et al., Mol. Phys. 113, 184-215 (2015)
 DOI: 10.1080/00268976.2014.952696

 Q-Chem 5.1.2 for Intel X86 EM64T Linux

 Parts of Q-Chem use Armadillo 8.300.2 (Tropical Shenanigans).
 http://arma.sourceforge.net/

 Q-Chem begins on Sun Feb 10 06:02:10 2019  

Host: 
0

     Scratch files written to /scratch/taweetham/qchem22898//
Input Ideriv = 2
Curr. Ideriv = -1
Max.  Ideriv = 2

Checking the input file for inconsistencies... 	...done.

--------------------------------------------------------------
User input:
--------------------------------------------------------------
../HF/Br=Br_t.inp
$molecule
0 1
Br
N  1 2.074714
N  2 1.172191 1 109.457068
Br 3 2.074714 2 109.457068 1 -180.000000 0
$end

$rem
   JOB_TYPE		OPTIMIZATION
   BASIS		6-311++G**
   EXCHANGE		HF
$end

--------------------------------------------------------------
 ----------------------------------------------------------------
             Standard Nuclear Orientation (Angstroms)
    I     Atom           X                Y                Z
 ----------------------------------------------------------------
    1      Br      2.3362042688    -0.0135290883     0.0000000000
    2      N       0.3232448183     0.4888974561    -0.0000000000
    3      N      -0.3232448183    -0.4888974561     0.0000000000
    4      Br     -2.3362042688     0.0135290883    -0.0000000000
 ----------------------------------------------------------------
 Molecular Point Group                 C2h   NOp =  4
 Largest Abelian Subgroup              C2h   NOp =  4
 Nuclear Repulsion Energy =   381.8152161199 hartrees
 There are       42 alpha and       42 beta electrons
 Requested basis set is 6-311++G(d,p)
 There are 50 shells and 140 basis functions

 Total QAlloc Memory Limit   2000 MB
 Mega-Array Size       188 MB
 MEM_STATIC part       192 MB
 A cutoff of  1.0D-11 yielded   1006 shell pairs
 There are      8583 function pairs (      9581 Cartesian)

 -------------------------------------------------------
 OpenMP Integral Computing Module                       
 Release: version 1.0, May 2013, Q-Chem Inc. Pittsburgh 
 -------------------------------------------------------
 Integral Job Info:
 Integral job number is                      11
 Integral operator is                         1
 short-range coefficients                     0
 long-range coefficients              100000000
 Omega coefficients                           0
 if combine SR and LR in K                    0
 Integral screening is                        0
 Integral computing path is                   2
 max size of driver memory is            800000
 size of driver memory is                593474
 size of scratch memory is             29623520
 max col of scratch BK array               1296
 max len of scratch array in speh3          155
 max len of scratch index in speh4           18
 max int batch size is                      520
 min int batch size is                       52
 fixed nKL is                                45
 max L of basis functions is                  2
 order of int derivative is                   0
 number of shells is                         50
 number of basis is                         148
 number of cartesian basis is               148
 number of contracted shell pairs          1006
 number of primitive shell pairs           2843
 maxK2 (contraction) of shell pair           36
 max number of K2 of shell pair               1
 max number of CS2 of shell pair            102
 max number of PS2 of shell pair            192
 mem total for path MDJ                  522902
 -------------------------------------------------------
 Smallest overlap matrix eigenvalue = 2.06E-04

 Scale SEOQF with 1.000000e-01/1.000000e-01/1.000000e-01

 Standard Electronic Orientation quadrupole field applied
 Nucleus-field energy     =     0.0000000139 hartrees
 Guess from superposition of atomic densities
 Warning:  Energy on first SCF cycle will be non-variational
 SAD guess density has 84.000000 electrons

 -----------------------------------------------------------------------
  General SCF calculation program by
  Eric Jon Sundstrom, Paul Horn, Yuezhi Mao, Dmitri Zuev, Alec White,
  David Stuck, Shaama M.S., Shane Yost, Joonho Lee, David Small,
  Daniel Levine, Susi Lehtola, Hugh Burton, Evgeny Epifanovsky
 -----------------------------------------------------------------------
 Hartree-Fock
 using 4 threads for integral computing
 -------------------------------------------------------
 OpenMP Integral computing Module                
 Release: version 2.0, May 2017, Q-Chem Inc. Pleasanton 
 -------------------------------------------------------
 A restricted SCF calculation will be
 performed using DIIS
 SCF converges when DIIS error is below 1.0e-08
 ---------------------------------------
  Cycle       Energy         DIIS error
 ---------------------------------------
    1   -5253.7585110334      3.67e-02  
    2   -5253.4339568241      6.08e-03  
    3   -5253.4897379020      4.46e-03  
    4   -5253.5369749446      5.49e-04  
    5   -5253.5383489656      3.18e-04  
    6   -5253.5386929372      1.05e-04  
    7   -5253.5388199668      4.03e-05  
    8   -5253.5388411351      1.18e-05  
    9   -5253.5388428555      3.42e-06  
   10   -5253.5388430692      1.12e-06  
   11   -5253.5388430974      2.82e-07  
   12   -5253.5388430984      8.12e-08  
   13   -5253.5388430985      2.24e-08  
   14   -5253.5388430984      4.36e-09  Convergence criterion met
 ---------------------------------------
 SCF time:   CPU 6.60s  wall 1.00s 
 SCF   energy in the final basis set =    -5253.5388430984
 Total energy in the final basis set =    -5253.5388430984

 --------------------------------------------------------------
             Orbital Energies (a.u.) and Symmetries
 --------------------------------------------------------------

 Alpha MOs, Restricted
 -- Occupied --                  
-490.07 -490.07  -65.20  -65.20  -58.56  -58.56  -58.56  -58.56
  1 Ag    1 Bu    2 Bu    2 Ag    3 Ag    3 Bu    1 Au    1 Bg                 
-58.560 -58.560 -15.749 -15.747  -9.881  -9.881  -7.496  -7.496
  4 Ag    4 Bu    5 Ag    5 Bu    6 Bu    6 Ag    7 Ag    7 Bu                 
 -7.485  -7.485  -7.484  -7.484  -3.236  -3.236  -3.231  -3.231
  2 Au    2 Bg    8 Bu    8 Ag    9 Ag    9 Bu    3 Au    3 Bg                 
 -3.231  -3.231  -3.217  -3.217  -3.217  -3.217  -1.485  -1.061
 10 Bu   10 Ag    4 Bg   11 Bu    4 Au   11 Ag   12 Ag   12 Bu                 
 -1.017  -0.840  -0.683  -0.667  -0.644  -0.457  -0.450  -0.443
 13 Ag   13 Bu   14 Ag   14 Bu    5 Au    5 Bg   15 Ag   15 Bu                 
 -0.436  -0.397
  6 Au   16 Ag                                                                 
 -- Virtual --                   
 -0.053   0.065   0.071   0.084   0.089   0.095   0.098   0.118
 16 Bu   17 Ag    6 Bg   18 Ag   17 Bu    7 Au   18 Bu   19 Ag                 
  0.122   0.139   0.153   0.198   0.213   0.214   0.239   0.290
  7 Bg   19 Bu   20 Ag   20 Bu    8 Au   21 Ag    8 Bg   22 Ag                 
  0.294   0.301   0.350   0.510   0.552   0.555   0.556   0.556
 21 Bu   23 Ag   22 Bu   23 Bu    9 Au   24 Ag    9 Bg   24 Bu                 
  0.568   0.596   0.659   0.734   0.745   0.749   0.756   0.771
 25 Ag   25 Bu   26 Ag   10 Bg   10 Au   27 Ag   11 Au   11 Bg                 
  0.782   0.782   0.791   0.825   0.938   0.988   0.988   1.029
 26 Bu   28 Ag   27 Bu   28 Bu   29 Ag   12 Au   30 Ag   29 Bu                 
  1.047   1.102   1.151   1.258   1.368   1.501   1.903   1.943
 12 Bg   30 Bu   31 Ag   31 Bu   32 Ag   32 Bu   13 Au   33 Bu                 
  1.986   2.054   2.224   2.234   2.283   2.294   2.295   2.452
 13 Bg   33 Ag   34 Bu   14 Au   14 Bg   34 Ag   35 Bu   15 Au                 
  2.523   2.752   2.783   3.083   3.108   3.413   4.112   4.180
 35 Ag   36 Ag   36 Bu   15 Bg   37 Ag   37 Bu   16 Au   38 Bu                 
  4.332   4.348   4.502   4.515   4.519   4.528   4.539   4.544
 38 Ag   16 Bg   39 Ag   17 Au   17 Bg   40 Ag   18 Bg   39 Bu                 
  4.545   4.574   4.646   4.829   4.839   5.147   7.091   7.223
 18 Au   40 Bu   41 Ag   41 Bu   42 Ag   42 Bu   43 Ag   43 Bu                 
  8.173   8.178   8.181   8.202   8.272   8.276  36.523  37.235
 19 Au   44 Bu   19 Bg   44 Ag   45 Ag   45 Bu   46 Ag   46 Bu                 
 49.376  49.482 293.849 293.853 293.856 293.876 293.968 293.970
 47 Ag   47 Bu   20 Au   48 Bu   20 Bg   48 Ag   49 Ag   49 Bu                 
*******1028.429
 50 Ag   50 Bu                                                                 

 Beta MOs, Restricted
 -- Occupied --                  
-490.07 -490.07  -65.20  -65.20  -58.56  -58.56  -58.56  -58.56
  1 Ag    1 Bu    2 Bu    2 Ag    3 Ag    3 Bu    1 Au    1 Bg                 
-58.560 -58.560 -15.749 -15.747  -9.881  -9.881  -7.496  -7.496
  4 Ag    4 Bu    5 Ag    5 Bu    6 Bu    6 Ag    7 Ag    7 Bu                 
 -7.485  -7.485  -7.484  -7.484  -3.236  -3.236  -3.231  -3.231
  2 Au    2 Bg    8 Bu    8 Ag    9 Ag    9 Bu    3 Au    3 Bg                 
 -3.231  -3.231  -3.217  -3.217  -3.217  -3.217  -1.485  -1.061
 10 Bu   10 Ag    4 Bg   11 Bu    4 Au   11 Ag   12 Ag   12 Bu                 
 -1.017  -0.840  -0.683  -0.667  -0.644  -0.457  -0.450  -0.443
 13 Ag   13 Bu   14 Ag   14 Bu    5 Au    5 Bg   15 Ag   15 Bu                 
 -0.436  -0.397
  6 Au   16 Ag                                                                 
 -- Virtual --                   
 -0.053   0.065   0.071   0.084   0.089   0.095   0.098   0.118
 16 Bu   17 Ag    6 Bg   18 Ag   17 Bu    7 Au   18 Bu   19 Ag                 
  0.122   0.139   0.153   0.198   0.213   0.214   0.239   0.290
  7 Bg   19 Bu   20 Ag   20 Bu    8 Au   21 Ag    8 Bg   22 Ag                 
  0.294   0.301   0.350   0.510   0.552   0.555   0.556   0.556
 21 Bu   23 Ag   22 Bu   23 Bu    9 Au   24 Ag    9 Bg   24 Bu                 
  0.568   0.596   0.659   0.734   0.745   0.749   0.756   0.771
 25 Ag   25 Bu   26 Ag   10 Bg   10 Au   27 Ag   11 Au   11 Bg                 
  0.782   0.782   0.791   0.825   0.938   0.988   0.988   1.029
 26 Bu   28 Ag   27 Bu   28 Bu   29 Ag   12 Au   30 Ag   29 Bu                 
  1.047   1.102   1.151   1.258   1.368   1.501   1.903   1.943
 12 Bg   30 Bu   31 Ag   31 Bu   32 Ag   32 Bu   13 Au   33 Bu                 
  1.986   2.054   2.224   2.234   2.283   2.294   2.295   2.452
 13 Bg   33 Ag   34 Bu   14 Au   14 Bg   34 Ag   35 Bu   15 Au                 
  2.523   2.752   2.783   3.083   3.108   3.413   4.112   4.180
 35 Ag   36 Ag   36 Bu   15 Bg   37 Ag   37 Bu   16 Au   38 Bu                 
  4.332   4.348   4.502   4.515   4.519   4.528   4.539   4.544
 38 Ag   16 Bg   39 Ag   17 Au   17 Bg   40 Ag   18 Bg   39 Bu                 
  4.545   4.574   4.646   4.829   4.839   5.147   7.091   7.223
 18 Au   40 Bu   41 Ag   41 Bu   42 Ag   42 Bu   43 Ag   43 Bu                 
  8.173   8.178   8.181   8.202   8.272   8.276  36.523  37.235
 19 Au   44 Bu   19 Bg   44 Ag   45 Ag   45 Bu   46 Ag   46 Bu                 
 49.376  49.482 293.849 293.853 293.856 293.876 293.968 293.970
 47 Ag   47 Bu   20 Au   48 Bu   20 Bg   48 Ag   49 Ag   49 Bu                 
*******1028.429
 50 Ag   50 Bu                                                                 
 --------------------------------------------------------------

          Ground-State Mulliken Net Atomic Charges

     Atom                 Charge (a.u.)
  ----------------------------------------
      1 Br                   -0.049190
      2 N                     0.049190
      3 N                     0.049190
      4 Br                   -0.049190
  ----------------------------------------
  Sum of atomic charges =    -0.000000

 -----------------------------------------------------------------
                    Cartesian Multipole Moments
 -----------------------------------------------------------------
    Charge (ESU x 10^10)
                -0.0000
    Dipole Moment (Debye)
         X      -0.0000      Y      -0.0000      Z       0.0000
       Tot       0.0000
    Quadrupole Moments (Debye-Ang)
        XX     -44.4333     XY      -0.9824     YY     -50.0210
        XZ      -0.0000     YZ       0.0000     ZZ     -48.2218
    Octopole Moments (Debye-Ang^2)
       XXX      -0.0000    XXY      -0.0000    XYY      -0.0000
       YYY      -0.0000    XXZ      -0.0000    XYZ      -0.0000
       YYZ       0.0000    XZZ      -0.0000    YZZ       0.0000
       ZZZ       0.0000
    Hexadecapole Moments (Debye-Ang^3)
      XXXX   -1135.9452   XXXY     -20.3114   XXYY    -228.8379
      XYYY      -1.7311   YYYY     -74.8104   XXXZ       0.0000
      XXYZ       0.0000   XYYZ      -0.0000   YYYZ       0.0000
      XXZZ    -227.6065   XYZZ      -0.4259   YYZZ     -21.2646
      XZZZ      -0.0000   YZZZ       0.0000   ZZZZ     -55.4631
 -----------------------------------------------------------------
 Calculating analytic gradient of the SCF energy
 Gradient of SCF Energy
            1           2           3           4
    1   0.0229823   0.0030640  -0.0030640  -0.0229823
    2  -0.0044208   0.0356229  -0.0356229   0.0044208
    3   0.0000000  -0.0000000   0.0000000  -0.0000000
 Max gradient component =       3.562E-02
 RMS gradient           =       1.745E-02
 Gradient time:  CPU 2.72 s  wall 0.74 s
 Geometry Optimization Parameters
   NAtoms,    NIC,     NZ,  NCons,   NDum,   NFix, NCnnct, MaxDiis
        4      14       4       0       0       0       0       0


** GEOMETRY OPTIMIZATION IN DELOCALIZED INTERNAL COORDINATES **
   Searching for a Minimum

   Optimization Cycle:   1

                       Coordinates (Angstroms)
     ATOM                X               Y               Z
      1  Br        2.3362042688   -0.0135290883    0.0000000000
      2  N         0.3232448183    0.4888974561    0.0000000000
      3  N        -0.3232448183   -0.4888974561    0.0000000000
      4  Br       -2.3362042688    0.0135290883    0.0000000000
   Point Group: c2h   Number of degrees of freedom:     3


   Energy is  -5253.538843098


 Attempting to Generate Delocalized Internal Coordinates

  3 Hessian modes will be used to form the next step
  Hessian Eigenvalues:
     0.125647    0.250000    1.201366

 Minimum Search - Taking Simple RFO Step
 Searching for Lamda that Minimizes Along All modes
 Value Taken    Lamda =  -0.00961476
 Step Taken.  Stepsize is  0.248097

                             Maximum     Tolerance    Cnvgd?
         Gradient           0.037963      0.000300      NO
         Displacement       0.177784      0.001200      NO
         Energy change     *********      0.000001      NO


 New Cartesian Coordinates Obtained by Inverse Iteration

 Displacement from previous Coordinates is:  0.276537
 ----------------------------------------------------------------
             Standard Nuclear Orientation (Angstroms)
    I     Atom           X                Y                Z
 ----------------------------------------------------------------
    1      Br      2.2332597792    -0.0143206898     0.0000000000
    2      N       0.3137421593     0.4845684463     0.0000000000
    3      N      -0.3137421593    -0.4845684463     0.0000000000
    4      Br     -2.2332597792     0.0143206898     0.0000000000
 ----------------------------------------------------------------
 Molecular Point Group                 C2h   NOp =  4
 Largest Abelian Subgroup              C2h   NOp =  4
 Nuclear Repulsion Energy =   398.4430052736 hartrees
 There are       42 alpha and       42 beta electrons
 Applying Cartesian multipole field
    Component          Value
    ---------          -----
     (2,0,0)        1.00000E-11
     (0,2,0)        2.00000E-11
     (0,0,2)       -3.00000E-11
 Nucleus-field energy     =     0.0000000128 hartrees
 Requested basis set is 6-311++G(d,p)
 There are 50 shells and 140 basis functions
 A cutoff of  1.0D-11 yielded   1032 shell pairs
 There are      8711 function pairs (      9725 Cartesian)
 Smallest overlap matrix eigenvalue = 1.86E-04
 Guess MOs from SCF MO coefficient file

 -----------------------------------------------------------------------
  General SCF calculation program by
  Eric Jon Sundstrom, Paul Horn, Yuezhi Mao, Dmitri Zuev, Alec White,
  David Stuck, Shaama M.S., Shane Yost, Joonho Lee, David Small,
  Daniel Levine, Susi Lehtola, Hugh Burton, Evgeny Epifanovsky
 -----------------------------------------------------------------------
 Hartree-Fock
 using 4 threads for integral computing
 -------------------------------------------------------
 OpenMP Integral computing Module                
 Release: version 2.0, May 2017, Q-Chem Inc. Pleasanton 
 -------------------------------------------------------
 A restricted SCF calculation will be
 performed using DIIS
 SCF converges when DIIS error is below 1.0e-08
 ---------------------------------------
  Cycle       Energy         DIIS error
 ---------------------------------------
    1   -5253.5403381629      1.05e-03  
    2   -5253.5436047372      3.72e-04  
    3   -5253.5441136036      1.84e-04  
    4   -5253.5442904717      7.28e-05  
    5   -5253.5443375851      2.93e-05  
    6   -5253.5443448969      1.08e-05  
    7   -5253.5443462475      3.27e-06  
    8   -5253.5443463947      1.01e-06  
    9   -5253.5443464094      2.98e-07  
   10   -5253.5443464108      8.08e-08  
   11   -5253.5443464109      1.91e-08  
   12   -5253.5443464109      3.56e-09  Convergence criterion met
 ---------------------------------------
 SCF time:   CPU 10.14s  wall 3.00s 
 SCF   energy in the final basis set =    -5253.5443464109
 Total energy in the final basis set =    -5253.5443464109

 --------------------------------------------------------------
             Orbital Energies (a.u.) and Symmetries
 --------------------------------------------------------------

 Alpha MOs, Restricted
 -- Occupied --                  
-490.07 -490.07  -65.20  -65.20  -58.56  -58.56  -58.56  -58.56
  1 Ag    1 Bu    2 Bu    2 Ag    3 Ag    3 Bu    1 Au    1 Bg                 
-58.559 -58.559 -15.738 -15.735  -9.880  -9.880  -7.495  -7.495
  4 Ag    4 Bu    5 Ag    5 Bu    6 Bu    6 Ag    7 Ag    7 Bu                 
 -7.484  -7.484  -7.484  -7.484  -3.235  -3.235  -3.230  -3.230
  2 Au    2 Bg    8 Bu    8 Ag    9 Ag    9 Bu    3 Au    3 Bg                 
 -3.230  -3.230  -3.216  -3.216  -3.216  -3.216  -1.503  -1.080
 10 Bu   10 Ag    4 Bg   11 Bu    4 Au   11 Ag   12 Ag   12 Bu                 
 -1.021  -0.835  -0.687  -0.682  -0.656  -0.460  -0.450  -0.440
 13 Ag   13 Bu   14 Ag   14 Bu    5 Au    5 Bg   15 Ag   15 Bu                 
 -0.432  -0.405
  6 Au   16 Ag                                                                 
 -- Virtual --                   
 -0.019   0.067   0.076   0.085   0.091   0.094   0.097   0.118
 16 Bu   17 Ag    6 Bg   18 Ag   17 Bu    7 Au   18 Bu   19 Ag                 
  0.123   0.142   0.163   0.202   0.212   0.217   0.239   0.293
  7 Bg   19 Bu   20 Ag   20 Bu   21 Ag    8 Au    8 Bg   21 Bu                 
  0.295   0.306   0.346   0.512   0.549   0.552   0.552   0.556
 22 Ag   23 Ag   22 Bu   23 Bu    9 Au   24 Ag   24 Bu    9 Bg                 
  0.561   0.608   0.676   0.737   0.745   0.745   0.756   0.773
 25 Ag   25 Bu   26 Ag   10 Bg   27 Ag   10 Au   11 Au   11 Bg                 
  0.781   0.787   0.818   0.838   0.948   0.998   1.014   1.046
 26 Bu   28 Ag   27 Bu   28 Bu   29 Ag   12 Au   30 Ag   12 Bg                 
  1.055   1.127   1.183   1.287   1.363   1.490   1.916   1.969
 29 Bu   30 Bu   31 Ag   31 Bu   32 Ag   32 Bu   13 Au   33 Bu                 
  1.990   2.098   2.226   2.270   2.292   2.301   2.310   2.483
 13 Bg   33 Ag   14 Au   34 Bu   14 Bg   34 Ag   35 Bu   15 Au                 
  2.551   2.774   2.822   3.107   3.140   3.443   4.123   4.193
 35 Ag   36 Ag   36 Bu   15 Bg   37 Ag   37 Bu   16 Au   38 Bu                 
  4.349   4.357   4.516   4.524   4.527   4.548   4.551   4.554
 38 Ag   16 Bg   17 Au   17 Bg   39 Ag   18 Bg   39 Bu   40 Ag                 
  4.560   4.587   4.670   4.877   4.892   5.126   7.113   7.260
 18 Au   40 Bu   41 Ag   41 Bu   42 Ag   42 Bu   43 Ag   43 Bu                 
  8.175   8.179   8.184   8.207   8.269   8.285  36.530  37.335
 19 Au   44 Bu   19 Bg   44 Ag   45 Ag   45 Bu   46 Ag   46 Bu                 
 49.396  49.514 293.851 293.856 293.860 293.883 293.975 293.988
 47 Ag   47 Bu   20 Au   48 Bu   20 Bg   48 Ag   49 Ag   49 Bu                 
*******1028.469
 50 Ag   50 Bu                                                                 

 Beta MOs, Restricted
 -- Occupied --                  
-490.07 -490.07  -65.20  -65.20  -58.56  -58.56  -58.56  -58.56
  1 Ag    1 Bu    2 Bu    2 Ag    3 Ag    3 Bu    1 Au    1 Bg                 
-58.559 -58.559 -15.738 -15.735  -9.880  -9.880  -7.495  -7.495
  4 Ag    4 Bu    5 Ag    5 Bu    6 Bu    6 Ag    7 Ag    7 Bu                 
 -7.484  -7.484  -7.484  -7.484  -3.235  -3.235  -3.230  -3.230
  2 Au    2 Bg    8 Bu    8 Ag    9 Ag    9 Bu    3 Au    3 Bg                 
 -3.230  -3.230  -3.216  -3.216  -3.216  -3.216  -1.503  -1.080
 10 Bu   10 Ag    4 Bg   11 Bu    4 Au   11 Ag   12 Ag   12 Bu                 
 -1.021  -0.835  -0.687  -0.682  -0.656  -0.460  -0.450  -0.440
 13 Ag   13 Bu   14 Ag   14 Bu    5 Au    5 Bg   15 Ag   15 Bu                 
 -0.432  -0.405
  6 Au   16 Ag                                                                 
 -- Virtual --                   
 -0.019   0.067   0.076   0.085   0.091   0.094   0.097   0.118
 16 Bu   17 Ag    6 Bg   18 Ag   17 Bu    7 Au   18 Bu   19 Ag                 
  0.123   0.142   0.163   0.202   0.212   0.217   0.239   0.293
  7 Bg   19 Bu   20 Ag   20 Bu   21 Ag    8 Au    8 Bg   21 Bu                 
  0.295   0.306   0.346   0.512   0.549   0.552   0.552   0.556
 22 Ag   23 Ag   22 Bu   23 Bu    9 Au   24 Ag   24 Bu    9 Bg                 
  0.561   0.608   0.676   0.737   0.745   0.745   0.756   0.773
 25 Ag   25 Bu   26 Ag   10 Bg   27 Ag   10 Au   11 Au   11 Bg                 
  0.781   0.787   0.818   0.838   0.948   0.998   1.014   1.046
 26 Bu   28 Ag   27 Bu   28 Bu   29 Ag   12 Au   30 Ag   12 Bg                 
  1.055   1.127   1.183   1.287   1.363   1.490   1.916   1.969
 29 Bu   30 Bu   31 Ag   31 Bu   32 Ag   32 Bu   13 Au   33 Bu                 
  1.990   2.098   2.226   2.270   2.292   2.301   2.310   2.483
 13 Bg   33 Ag   14 Au   34 Bu   14 Bg   34 Ag   35 Bu   15 Au                 
  2.551   2.774   2.822   3.107   3.140   3.443   4.123   4.193
 35 Ag   36 Ag   36 Bu   15 Bg   37 Ag   37 Bu   16 Au   38 Bu                 
  4.349   4.357   4.516   4.524   4.527   4.548   4.551   4.554
 38 Ag   16 Bg   17 Au   17 Bg   39 Ag   18 Bg   39 Bu   40 Ag                 
  4.560   4.587   4.670   4.877   4.892   5.126   7.113   7.260
 18 Au   40 Bu   41 Ag   41 Bu   42 Ag   42 Bu   43 Ag   43 Bu                 
  8.175   8.179   8.184   8.207   8.269   8.285  36.530  37.335
 19 Au   44 Bu   19 Bg   44 Ag   45 Ag   45 Bu   46 Ag   46 Bu                 
 49.396  49.514 293.851 293.856 293.860 293.883 293.975 293.988
 47 Ag   47 Bu   20 Au   48 Bu   20 Bg   48 Ag   49 Ag   49 Bu                 
*******1028.469
 50 Ag   50 Bu                                                                 
 --------------------------------------------------------------

          Ground-State Mulliken Net Atomic Charges

     Atom                 Charge (a.u.)
  ----------------------------------------
      1 Br                   -0.044916
      2 N                     0.044916
      3 N                     0.044916
      4 Br                   -0.044916
  ----------------------------------------
  Sum of atomic charges =    -0.000000

 -----------------------------------------------------------------
                    Cartesian Multipole Moments
 -----------------------------------------------------------------
    Charge (ESU x 10^10)
                -0.0000
    Dipole Moment (Debye)
         X       0.0000      Y       0.0000      Z       0.0000
       Tot       0.0000
    Quadrupole Moments (Debye-Ang)
        XX     -44.3265     XY      -1.0534     YY     -49.9347
        XZ      -0.0000     YZ       0.0000     ZZ     -47.9552
    Octopole Moments (Debye-Ang^2)
       XXX      -0.0000    XXY       0.0000    XYY      -0.0000
       YYY       0.0000    XXZ       0.0000    XYZ      -0.0000
       YYZ       0.0000    XZZ      -0.0000    YZZ      -0.0000
       ZZZ       0.0000
    Hexadecapole Moments (Debye-Ang^3)
      XXXX   -1042.5089   XXXY     -21.2581   XXYY    -210.1715
      XYYY      -1.4745   YYYY     -74.4508   XXXZ      -0.0000
      XXYZ      -0.0000   XYYZ      -0.0000   YYYZ      -0.0000
      XXZZ    -209.1497   XYZZ      -0.3663   YYZZ     -21.0916
      XZZZ      -0.0000   YZZZ      -0.0000   ZZZZ     -54.9270
 -----------------------------------------------------------------
 Calculating analytic gradient of the SCF energy
 Gradient of SCF Energy
            1           2           3           4
    1   0.0052142  -0.0297360   0.0297360  -0.0052142
    2  -0.0047193  -0.0125723   0.0125723   0.0047193
    3  -0.0000000   0.0000000   0.0000000  -0.0000000
 Max gradient component =       2.974E-02
 RMS gradient           =       1.349E-02
 Gradient time:  CPU 2.83 s  wall 0.76 s
 Geometry Optimization Parameters
   NAtoms,    NIC,     NZ,  NCons,   NDum,   NFix, NCnnct, MaxDiis
        4      14       4       0       0       0       0       0

 Cartesian Hessian Update
 Hessian Updated using BFGS Update


** GEOMETRY OPTIMIZATION IN DELOCALIZED INTERNAL COORDINATES **
   Searching for a Minimum

   Optimization Cycle:   2

                       Coordinates (Angstroms)
     ATOM                X               Y               Z
      1  Br        2.2332597792   -0.0143206898    0.0000000000
      2  N         0.3137421593    0.4845684463    0.0000000000
      3  N        -0.3137421593   -0.4845684463    0.0000000000
      4  Br       -2.2332597792    0.0143206898    0.0000000000
   Point Group: c2h   Number of degrees of freedom:     3


   Energy is  -5253.544346411

 Hessian Updated using BFGS Update

  3 Hessian modes will be used to form the next step
  Hessian Eigenvalues:
     0.079068    0.298386    1.570616

 Minimum Search - Taking Simple RFO Step
 Searching for Lamda that Minimizes Along All modes
 Value Taken    Lamda =  -0.00279611
 Step Taken.  Stepsize is  0.153949

                             Maximum     Tolerance    Cnvgd?
         Gradient           0.025490      0.000300      NO
         Displacement       0.145190      0.001200      NO
         Energy change     -0.005503      0.000001      NO


 New Cartesian Coordinates Obtained by Inverse Iteration

 Displacement from previous Coordinates is:  0.098511
 ----------------------------------------------------------------
             Standard Nuclear Orientation (Angstroms)
    I     Atom           X                Y                Z
 ----------------------------------------------------------------
    1      Br      2.2079612162    -0.0075144300     0.0000000000
    2      N       0.3372521934     0.4736286629     0.0000000000
    3      N      -0.3372521934    -0.4736286629     0.0000000000
    4      Br     -2.2079612162     0.0075144300     0.0000000000
 ----------------------------------------------------------------
 Molecular Point Group                 C2h   NOp =  4
 Largest Abelian Subgroup              C2h   NOp =  4
 Nuclear Repulsion Energy =   403.5434110136 hartrees
 There are       42 alpha and       42 beta electrons
 Applying Cartesian multipole field
    Component          Value
    ---------          -----
     (2,0,0)        1.00000E-11
     (0,2,0)        2.00000E-11
     (0,0,2)       -3.00000E-11
 Nucleus-field energy     =     0.0000000125 hartrees
 Requested basis set is 6-311++G(d,p)
 There are 50 shells and 140 basis functions
 A cutoff of  1.0D-11 yielded   1038 shell pairs
 There are      8793 function pairs (      9835 Cartesian)
 Smallest overlap matrix eigenvalue = 1.86E-04
 Guess MOs from SCF MO coefficient file

 -----------------------------------------------------------------------
  General SCF calculation program by
  Eric Jon Sundstrom, Paul Horn, Yuezhi Mao, Dmitri Zuev, Alec White,
  David Stuck, Shaama M.S., Shane Yost, Joonho Lee, David Small,
  Daniel Levine, Susi Lehtola, Hugh Burton, Evgeny Epifanovsky
 -----------------------------------------------------------------------
 Hartree-Fock
 using 4 threads for integral computing
 -------------------------------------------------------
 OpenMP Integral computing Module                
 Release: version 2.0, May 2017, Q-Chem Inc. Pleasanton 
 -------------------------------------------------------
 A restricted SCF calculation will be
 performed using DIIS
 SCF converges when DIIS error is below 1.0e-08
 ---------------------------------------
  Cycle       Energy         DIIS error
 ---------------------------------------
    1   -5253.5429973495      8.87e-04  
    2   -5253.5456343689      2.38e-04  
    3   -5253.5459279006      8.51e-05  
    4   -5253.5459600147      4.16e-05  
    5   -5253.5459679518      1.03e-05  
    6   -5253.5459689308      4.53e-06  
    7   -5253.5459690509      1.50e-06  
    8   -5253.5459690693      3.77e-07  
    9   -5253.5459690707      6.94e-08  
   10   -5253.5459690707      1.60e-08  
   11   -5253.5459690707      5.08e-09  Convergence criterion met
 ---------------------------------------
 SCF time:   CPU 9.44s  wall 2.00s 
 SCF   energy in the final basis set =    -5253.5459690707
 Total energy in the final basis set =    -5253.5459690707

 --------------------------------------------------------------
             Orbital Energies (a.u.) and Symmetries
 --------------------------------------------------------------

 Alpha MOs, Restricted
 -- Occupied --                  
-490.07 -490.07  -65.20  -65.20  -58.56  -58.56  -58.56  -58.56
  1 Ag    1 Bu    2 Bu    2 Ag    3 Ag    3 Bu    1 Au    1 Bg                 
-58.560 -58.560 -15.729 -15.727  -9.881  -9.881  -7.497  -7.497
  4 Ag    4 Bu    5 Ag    5 Bu    6 Ag    6 Bu    7 Ag    7 Bu                 
 -7.485  -7.485  -7.485  -7.485  -3.237  -3.237  -3.232  -3.232
  2 Au    2 Bg    8 Bu    8 Ag    9 Ag    9 Bu    3 Au    3 Bg                 
 -3.232  -3.232  -3.218  -3.218  -3.218  -3.218  -1.492  -1.095
 10 Bu   10 Ag    4 Bg    4 Au   11 Bu   11 Ag   12 Ag   12 Bu                 
 -1.025  -0.832  -0.687  -0.682  -0.651  -0.464  -0.451  -0.440
 13 Ag   13 Bu   14 Ag   14 Bu    5 Au    5 Bg   15 Ag   15 Bu                 
 -0.429  -0.409
  6 Au   16 Ag                                                                 
 -- Virtual --                   
 -0.001   0.068   0.076   0.084   0.092   0.094   0.097   0.118
 16 Bu   17 Ag    6 Bg   18 Ag   17 Bu    7 Au   18 Bu   19 Ag                 
  0.124   0.143   0.172   0.204   0.215   0.219   0.239   0.291
  7 Bg   19 Bu   20 Ag   20 Bu   21 Ag    8 Au    8 Bg   21 Bu                 
  0.296   0.308   0.345   0.515   0.544   0.547   0.554   0.556
 22 Ag   23 Ag   22 Bu   23 Bu   24 Bu    9 Au   24 Ag    9 Bg                 
  0.561   0.604   0.673   0.740   0.746   0.753   0.756   0.773
 25 Ag   25 Bu   26 Ag   10 Bg   10 Au   27 Ag   11 Au   11 Bg                 
  0.785   0.793   0.829   0.851   0.958   1.003   1.039   1.053
 26 Bu   28 Ag   27 Bu   28 Bu   29 Ag   12 Au   30 Ag   12 Bg                 
  1.062   1.138   1.191   1.271   1.360   1.485   1.915   1.996
 29 Bu   30 Bu   31 Ag   31 Bu   32 Ag   32 Bu   13 Au   33 Bu                 
  2.004   2.137   2.223   2.284   2.296   2.301   2.327   2.495
 13 Bg   33 Ag   14 Au   34 Bu   14 Bg   34 Ag   35 Bu   15 Au                 
  2.544   2.764   2.841   3.097   3.145   3.434   4.127   4.189
 35 Ag   36 Ag   36 Bu   15 Bg   37 Ag   37 Bu   16 Au   38 Bu                 
  4.359   4.361   4.515   4.524   4.525   4.548   4.550   4.555
 38 Ag   16 Bg   17 Au   17 Bg   39 Ag   40 Ag   39 Bu   18 Bg                 
  4.566   4.595   4.682   4.897   4.906   5.140   7.131   7.273
 18 Au   40 Bu   41 Ag   41 Bu   42 Ag   42 Bu   43 Ag   43 Bu                 
  8.174   8.179   8.184   8.207   8.264   8.283  36.540  37.302
 19 Au   44 Bu   19 Bg   44 Ag   45 Ag   45 Bu   46 Ag   46 Bu                 
 49.411  49.523 293.851 293.855 293.861 293.883 293.975 293.990
 47 Ag   47 Bu   20 Au   48 Bu   20 Bg   48 Ag   49 Ag   49 Bu                 
*******1028.481
 50 Ag   50 Bu                                                                 

 Beta MOs, Restricted
 -- Occupied --                  
-490.07 -490.07  -65.20  -65.20  -58.56  -58.56  -58.56  -58.56
  1 Ag    1 Bu    2 Bu    2 Ag    3 Ag    3 Bu    1 Au    1 Bg                 
-58.560 -58.560 -15.729 -15.727  -9.881  -9.881  -7.497  -7.497
  4 Ag    4 Bu    5 Ag    5 Bu    6 Ag    6 Bu    7 Ag    7 Bu                 
 -7.485  -7.485  -7.485  -7.485  -3.237  -3.237  -3.232  -3.232
  2 Au    2 Bg    8 Bu    8 Ag    9 Ag    9 Bu    3 Au    3 Bg                 
 -3.232  -3.232  -3.218  -3.218  -3.218  -3.218  -1.492  -1.095
 10 Bu   10 Ag    4 Bg    4 Au   11 Bu   11 Ag   12 Ag   12 Bu                 
 -1.025  -0.832  -0.687  -0.682  -0.651  -0.464  -0.451  -0.440
 13 Ag   13 Bu   14 Ag   14 Bu    5 Au    5 Bg   15 Ag   15 Bu                 
 -0.429  -0.409
  6 Au   16 Ag                                                                 
 -- Virtual --                   
 -0.001   0.068   0.076   0.084   0.092   0.094   0.097   0.118
 16 Bu   17 Ag    6 Bg   18 Ag   17 Bu    7 Au   18 Bu   19 Ag                 
  0.124   0.143   0.172   0.204   0.215   0.219   0.239   0.291
  7 Bg   19 Bu   20 Ag   20 Bu   21 Ag    8 Au    8 Bg   21 Bu                 
  0.296   0.308   0.345   0.515   0.544   0.547   0.554   0.556
 22 Ag   23 Ag   22 Bu   23 Bu   24 Bu    9 Au   24 Ag    9 Bg                 
  0.561   0.604   0.673   0.740   0.746   0.753   0.756   0.773
 25 Ag   25 Bu   26 Ag   10 Bg   10 Au   27 Ag   11 Au   11 Bg                 
  0.785   0.793   0.829   0.851   0.958   1.003   1.039   1.053
 26 Bu   28 Ag   27 Bu   28 Bu   29 Ag   12 Au   30 Ag   12 Bg                 
  1.062   1.138   1.191   1.271   1.360   1.485   1.915   1.996
 29 Bu   30 Bu   31 Ag   31 Bu   32 Ag   32 Bu   13 Au   33 Bu                 
  2.004   2.137   2.223   2.284   2.296   2.301   2.327   2.495
 13 Bg   33 Ag   14 Au   34 Bu   14 Bg   34 Ag   35 Bu   15 Au                 
  2.544   2.764   2.841   3.097   3.145   3.434   4.127   4.189
 35 Ag   36 Ag   36 Bu   15 Bg   37 Ag   37 Bu   16 Au   38 Bu                 
  4.359   4.361   4.515   4.524   4.525   4.548   4.550   4.555
 38 Ag   16 Bg   17 Au   17 Bg   39 Ag   40 Ag   39 Bu   18 Bg                 
  4.566   4.595   4.682   4.897   4.906   5.140   7.131   7.273
 18 Au   40 Bu   41 Ag   41 Bu   42 Ag   42 Bu   43 Ag   43 Bu                 
  8.174   8.179   8.184   8.207   8.264   8.283  36.540  37.302
 19 Au   44 Bu   19 Bg   44 Ag   45 Ag   45 Bu   46 Ag   46 Bu                 
 49.411  49.523 293.851 293.855 293.861 293.883 293.975 293.990
 47 Ag   47 Bu   20 Au   48 Bu   20 Bg   48 Ag   49 Ag   49 Bu                 
*******1028.481
 50 Ag   50 Bu                                                                 
 --------------------------------------------------------------

          Ground-State Mulliken Net Atomic Charges

     Atom                 Charge (a.u.)
  ----------------------------------------
      1 Br                   -0.025502
      2 N                     0.025502
      3 N                     0.025502
      4 Br                   -0.025502
  ----------------------------------------
  Sum of atomic charges =    -0.000000

 -----------------------------------------------------------------
                    Cartesian Multipole Moments
 -----------------------------------------------------------------
    Charge (ESU x 10^10)
                -0.0000
    Dipole Moment (Debye)
         X       0.0000      Y      -0.0000      Z      -0.0000
       Tot       0.0000
    Quadrupole Moments (Debye-Ang)
        XX     -43.5722     XY      -0.9758     YY     -50.0486
        XZ      -0.0000     YZ       0.0000     ZZ     -47.8335
    Octopole Moments (Debye-Ang^2)
       XXX       0.0000    XXY       0.0000    XYY      -0.0000
       YYY      -0.0000    XXZ      -0.0000    XYZ       0.0000
       YYZ      -0.0000    XZZ      -0.0000    YZZ      -0.0000
       ZZZ      -0.0000
    Hexadecapole Moments (Debye-Ang^3)
      XXXX   -1012.5914   XXXY     -21.6395   XXYY    -205.7775
      XYYY      -3.3123   YYYY     -74.1096   XXXZ      -0.0000
      XXYZ       0.0000   XYYZ       0.0000   YYYZ      -0.0000
      XXZZ    -204.2571   XYZZ      -0.9804   YYZZ     -20.9802
      XZZZ      -0.0000   YZZZ      -0.0000   ZZZZ     -54.6388
 -----------------------------------------------------------------
 Calculating analytic gradient of the SCF energy
 Gradient of SCF Energy
            1           2           3           4
    1  -0.0007897  -0.0127426   0.0127426   0.0007897
    2  -0.0001949  -0.0166022   0.0166022   0.0001949
    3   0.0000000  -0.0000000  -0.0000000   0.0000000
 Max gradient component =       1.660E-02
 RMS gradient           =       8.551E-03
 Gradient time:  CPU 2.86 s  wall 0.77 s
 Geometry Optimization Parameters
   NAtoms,    NIC,     NZ,  NCons,   NDum,   NFix, NCnnct, MaxDiis
        4      14       4       0       0       0       0       0

 Cartesian Hessian Update
 Hessian Updated using BFGS Update


** GEOMETRY OPTIMIZATION IN DELOCALIZED INTERNAL COORDINATES **
   Searching for a Minimum

   Optimization Cycle:   3

                       Coordinates (Angstroms)
     ATOM                X               Y               Z
      1  Br        2.2079612162   -0.0075144300    0.0000000000
      2  N         0.3372521934    0.4736286629    0.0000000000
      3  N        -0.3372521934   -0.4736286629    0.0000000000
      4  Br       -2.2079612162    0.0075144300    0.0000000000
   Point Group: c2h   Number of degrees of freedom:     3


   Energy is  -5253.545969071

 Hessian Updated using BFGS Update

  3 Hessian modes will be used to form the next step
  Hessian Eigenvalues:
     0.085191    0.303885    1.292971

 Minimum Search - Taking Simple RFO Step
 Searching for Lamda that Minimizes Along All modes
 Value Taken    Lamda =  -0.00038252
 Step Taken.  Stepsize is  0.022264

                             Maximum     Tolerance    Cnvgd?
         Gradient           0.017459      0.000300      NO
         Displacement       0.019707      0.001200      NO
         Energy change     -0.001623      0.000001      NO


 New Cartesian Coordinates Obtained by Inverse Iteration

 Displacement from previous Coordinates is:  0.015756
 ----------------------------------------------------------------
             Standard Nuclear Orientation (Angstroms)
    I     Atom           X                Y                Z
 ----------------------------------------------------------------
    1      Br      2.2086714367    -0.0066184975     0.0000000000
    2      N       0.3427401249     0.4754547812     0.0000000000
    3      N      -0.3427401249    -0.4754547812     0.0000000000
    4      Br     -2.2086714367     0.0066184975     0.0000000000
 ----------------------------------------------------------------
 Molecular Point Group                 C2h   NOp =  4
 Largest Abelian Subgroup              C2h   NOp =  4
 Nuclear Repulsion Energy =   403.3699382434 hartrees
 There are       42 alpha and       42 beta electrons
 Applying Cartesian multipole field
    Component          Value
    ---------          -----
     (2,0,0)        1.00000E-11
     (0,2,0)        2.00000E-11
     (0,0,2)       -3.00000E-11
 Nucleus-field energy     =     0.0000000125 hartrees
 Requested basis set is 6-311++G(d,p)
 There are 50 shells and 140 basis functions
 A cutoff of  1.0D-11 yielded   1038 shell pairs
 There are      8793 function pairs (      9835 Cartesian)
 Smallest overlap matrix eigenvalue = 1.94E-04
 Guess MOs from SCF MO coefficient file

 -----------------------------------------------------------------------
  General SCF calculation program by
  Eric Jon Sundstrom, Paul Horn, Yuezhi Mao, Dmitri Zuev, Alec White,
  David Stuck, Shaama M.S., Shane Yost, Joonho Lee, David Small,
  Daniel Levine, Susi Lehtola, Hugh Burton, Evgeny Epifanovsky
 -----------------------------------------------------------------------
 Hartree-Fock
 using 4 threads for integral computing
 -------------------------------------------------------
 OpenMP Integral computing Module                
 Release: version 2.0, May 2017, Q-Chem Inc. Pleasanton 
 -------------------------------------------------------
 A restricted SCF calculation will be
 performed using DIIS
 SCF converges when DIIS error is below 1.0e-08
 ---------------------------------------
  Cycle       Energy         DIIS error
 ---------------------------------------
    1   -5253.5460502551      2.26e-04  
    2   -5253.5461691069      5.59e-05  
    3   -5253.5461812341      3.12e-05  
    4   -5253.5461841681      8.18e-06  
    5   -5253.5461845884      3.20e-06  
    6   -5253.5461846497      1.24e-06  
    7   -5253.5461846612      3.54e-07  
    8   -5253.5461846624      1.04e-07  
    9   -5253.5461846625      2.15e-08  
   10   -5253.5461846625      6.26e-09  Convergence criterion met
 ---------------------------------------
 SCF time:   CPU 8.59s  wall 2.00s 
 SCF   energy in the final basis set =    -5253.5461846625
 Total energy in the final basis set =    -5253.5461846625

 --------------------------------------------------------------
             Orbital Energies (a.u.) and Symmetries
 --------------------------------------------------------------

 Alpha MOs, Restricted
 -- Occupied --                  
-490.07 -490.07  -65.20  -65.20  -58.56  -58.56  -58.56  -58.56
  1 Ag    1 Bu    2 Bu    2 Ag    3 Ag    3 Bu    1 Au    1 Bg                 
-58.561 -58.561 -15.730 -15.727  -9.882  -9.882  -7.497  -7.497
  4 Ag    4 Bu    5 Ag    5 Bu    6 Ag    6 Bu    7 Ag    7 Bu                 
 -7.486  -7.486  -7.486  -7.486  -3.238  -3.238  -3.232  -3.232
  2 Au    2 Bg    8 Bu    8 Ag    9 Ag    9 Bu    3 Au    3 Bg                 
 -3.232  -3.232  -3.219  -3.219  -3.219  -3.219  -1.484  -1.096
 10 Ag   10 Bu    4 Bg    4 Au   11 Bu   11 Ag   12 Ag   12 Bu                 
 -1.025  -0.832  -0.685  -0.679  -0.646  -0.464  -0.451  -0.440
 13 Ag   13 Bu   14 Ag   14 Bu    5 Au    5 Bg   15 Ag   15 Bu                 
 -0.428  -0.410
  6 Au   16 Ag                                                                 
 -- Virtual --                   
  0.002   0.068   0.074   0.084   0.092   0.094   0.097   0.118
 16 Bu   17 Ag    6 Bg   18 Ag   17 Bu    7 Au   18 Bu   19 Ag                 
  0.124   0.144   0.171   0.205   0.215   0.220   0.239   0.291
  7 Bg   19 Bu   20 Ag   20 Bu   21 Ag    8 Au    8 Bg   21 Bu                 
  0.296   0.308   0.345   0.515   0.542   0.547   0.555   0.555
 22 Ag   23 Ag   22 Bu   23 Bu   24 Bu    9 Au   24 Ag    9 Bg                 
  0.561   0.600   0.673   0.740   0.746   0.754   0.756   0.772
 25 Ag   25 Bu   26 Ag   10 Bg   10 Au   27 Ag   11 Au   11 Bg                 
  0.785   0.794   0.829   0.850   0.960   1.005   1.041   1.054
 26 Bu   28 Ag   27 Bu   28 Bu   29 Ag   12 Au   30 Ag   12 Bg                 
  1.063   1.135   1.190   1.264   1.360   1.484   1.910   1.995
 29 Bu   30 Bu   31 Ag   31 Bu   32 Ag   32 Bu   13 Au   33 Bu                 
  2.010   2.143   2.222   2.284   2.297   2.301   2.327   2.492
 13 Bg   33 Ag   14 Au   34 Bu   14 Bg   34 Ag   35 Bu   15 Au                 
  2.544   2.754   2.840   3.085   3.135   3.421   4.126   4.186
 35 Ag   36 Ag   36 Bu   15 Bg   37 Ag   37 Bu   16 Au   38 Bu                 
  4.357   4.358   4.515   4.520   4.523   4.535   4.550   4.555
 38 Ag   16 Bg   17 Au   39 Ag   17 Bg   40 Ag   39 Bu   18 Bg                 
  4.566   4.595   4.681   4.899   4.904   5.155   7.133   7.273
 18 Au   40 Bu   41 Ag   41 Bu   42 Ag   42 Bu   43 Ag   43 Bu                 
  8.173   8.178   8.184   8.207   8.263   8.283  36.544  37.257
 19 Au   44 Bu   19 Bg   44 Ag   45 Ag   45 Bu   46 Ag   46 Bu                 
 49.412  49.523 293.850 293.855 293.860 293.882 293.975 293.989
 47 Ag   47 Bu   20 Au   48 Bu   20 Bg   48 Ag   49 Ag   49 Bu                 
*******1028.481
 50 Ag   50 Bu                                                                 

 Beta MOs, Restricted
 -- Occupied --                  
-490.07 -490.07  -65.20  -65.20  -58.56  -58.56  -58.56  -58.56
  1 Ag    1 Bu    2 Bu    2 Ag    3 Ag    3 Bu    1 Au    1 Bg                 
-58.561 -58.561 -15.730 -15.727  -9.882  -9.882  -7.497  -7.497
  4 Ag    4 Bu    5 Ag    5 Bu    6 Ag    6 Bu    7 Ag    7 Bu                 
 -7.486  -7.486  -7.486  -7.486  -3.238  -3.238  -3.232  -3.232
  2 Au    2 Bg    8 Bu    8 Ag    9 Ag    9 Bu    3 Au    3 Bg                 
 -3.232  -3.232  -3.219  -3.219  -3.219  -3.219  -1.484  -1.096
 10 Ag   10 Bu    4 Bg    4 Au   11 Bu   11 Ag   12 Ag   12 Bu                 
 -1.025  -0.832  -0.685  -0.679  -0.646  -0.464  -0.451  -0.440
 13 Ag   13 Bu   14 Ag   14 Bu    5 Au    5 Bg   15 Ag   15 Bu                 
 -0.428  -0.410
  6 Au   16 Ag                                                                 
 -- Virtual --                   
  0.002   0.068   0.074   0.084   0.092   0.094   0.097   0.118
 16 Bu   17 Ag    6 Bg   18 Ag   17 Bu    7 Au   18 Bu   19 Ag                 
  0.124   0.144   0.171   0.205   0.215   0.220   0.239   0.291
  7 Bg   19 Bu   20 Ag   20 Bu   21 Ag    8 Au    8 Bg   21 Bu                 
  0.296   0.308   0.345   0.515   0.542   0.547   0.555   0.555
 22 Ag   23 Ag   22 Bu   23 Bu   24 Bu    9 Au   24 Ag    9 Bg                 
  0.561   0.600   0.673   0.740   0.746   0.754   0.756   0.772
 25 Ag   25 Bu   26 Ag   10 Bg   10 Au   27 Ag   11 Au   11 Bg                 
  0.785   0.794   0.829   0.850   0.960   1.005   1.041   1.054
 26 Bu   28 Ag   27 Bu   28 Bu   29 Ag   12 Au   30 Ag   12 Bg                 
  1.063   1.135   1.190   1.264   1.360   1.484   1.910   1.995
 29 Bu   30 Bu   31 Ag   31 Bu   32 Ag   32 Bu   13 Au   33 Bu                 
  2.010   2.143   2.222   2.284   2.297   2.301   2.327   2.492
 13 Bg   33 Ag   14 Au   34 Bu   14 Bg   34 Ag   35 Bu   15 Au                 
  2.544   2.754   2.840   3.085   3.135   3.421   4.126   4.186
 35 Ag   36 Ag   36 Bu   15 Bg   37 Ag   37 Bu   16 Au   38 Bu                 
  4.357   4.358   4.515   4.520   4.523   4.535   4.550   4.555
 38 Ag   16 Bg   17 Au   39 Ag   17 Bg   40 Ag   39 Bu   18 Bg                 
  4.566   4.595   4.681   4.899   4.904   5.155   7.133   7.273
 18 Au   40 Bu   41 Ag   41 Bu   42 Ag   42 Bu   43 Ag   43 Bu                 
  8.173   8.178   8.184   8.207   8.263   8.283  36.544  37.257
 19 Au   44 Bu   19 Bg   44 Ag   45 Ag   45 Bu   46 Ag   46 Bu                 
 49.412  49.523 293.850 293.855 293.860 293.882 293.975 293.989
 47 Ag   47 Bu   20 Au   48 Bu   20 Bg   48 Ag   49 Ag   49 Bu                 
*******1028.481
 50 Ag   50 Bu                                                                 
 --------------------------------------------------------------

          Ground-State Mulliken Net Atomic Charges

     Atom                 Charge (a.u.)
  ----------------------------------------
      1 Br                   -0.021834
      2 N                     0.021834
      3 N                     0.021834
      4 Br                   -0.021834
  ----------------------------------------
  Sum of atomic charges =    -0.000000

 -----------------------------------------------------------------
                    Cartesian Multipole Moments
 -----------------------------------------------------------------
    Charge (ESU x 10^10)
                -0.0000
    Dipole Moment (Debye)
         X       0.0000      Y       0.0000      Z      -0.0000
       Tot       0.0000
    Quadrupole Moments (Debye-Ang)
        XX     -43.4012     XY      -0.9728     YY     -50.0829
        XZ      -0.0000     YZ       0.0000     ZZ     -47.8433
    Octopole Moments (Debye-Ang^2)
       XXX       0.0000    XXY       0.0000    XYY       0.0000
       YYY       0.0000    XXZ       0.0000    XYZ       0.0000
       YYZ       0.0000    XZZ       0.0000    YZZ       0.0000
       ZZZ       0.0000
    Hexadecapole Moments (Debye-Ang^3)
      XXXX   -1011.4451   XXXY     -21.9084   XXYY    -205.8649
      XYYY      -3.6394   YYYY     -74.3066   XXXZ      -0.0000
      XXYZ       0.0000   XYYZ      -0.0000   YYYZ       0.0000
      XXZZ    -204.2672   XYZZ      -1.0876   YYZZ     -21.0085
      XZZZ      -0.0000   YZZZ      -0.0000   ZZZZ     -54.6362
 -----------------------------------------------------------------
 Calculating analytic gradient of the SCF energy
 Gradient of SCF Energy
            1           2           3           4
    1   0.0000604  -0.0013784   0.0013784  -0.0000604
    2   0.0002538  -0.0035493   0.0035493  -0.0002538
    3   0.0000000  -0.0000000  -0.0000000   0.0000000
 Max gradient component =       3.549E-03
 RMS gradient           =       1.558E-03
 Gradient time:  CPU 2.86 s  wall 0.77 s
 Geometry Optimization Parameters
   NAtoms,    NIC,     NZ,  NCons,   NDum,   NFix, NCnnct, MaxDiis
        4      14       4       0       0       0       0       0

 Cartesian Hessian Update
 Hessian Updated using BFGS Update


** GEOMETRY OPTIMIZATION IN DELOCALIZED INTERNAL COORDINATES **
   Searching for a Minimum

   Optimization Cycle:   4

                       Coordinates (Angstroms)
     ATOM                X               Y               Z
      1  Br        2.2086714367   -0.0066184975    0.0000000000
      2  N         0.3427401249    0.4754547812    0.0000000000
      3  N        -0.3427401249   -0.4754547812    0.0000000000
      4  Br       -2.2086714367    0.0066184975    0.0000000000
   Point Group: c2h   Number of degrees of freedom:     3


   Energy is  -5253.546184663

 Hessian Updated using BFGS Update

  3 Hessian modes will be used to form the next step
  Hessian Eigenvalues:
     0.084986    0.314233    1.083979

 Minimum Search - Taking Simple RFO Step
 Searching for Lamda that Minimizes Along All modes
 Value Taken    Lamda =  -0.00002020
 Step Taken.  Stepsize is  0.006718

                             Maximum     Tolerance    Cnvgd?
         Gradient           0.003568      0.000300      NO
         Displacement       0.005280      0.001200      NO
         Energy change     -0.000216      0.000001      NO


 New Cartesian Coordinates Obtained by Inverse Iteration

 Displacement from previous Coordinates is:  0.006884
 ----------------------------------------------------------------
             Standard Nuclear Orientation (Angstroms)
    I     Atom           X                Y                Z
 ----------------------------------------------------------------
    1      Br      2.2067983538    -0.0069812744     0.0000000000
    2      N       0.3422181898     0.4771046950     0.0000000000
    3      N      -0.3422181898    -0.4771046950     0.0000000000
    4      Br     -2.2067983538     0.0069812744     0.0000000000
 ----------------------------------------------------------------
 Molecular Point Group                 C2h   NOp =  4
 Largest Abelian Subgroup              C2h   NOp =  4
 Nuclear Repulsion Energy =   403.5933899239 hartrees
 There are       42 alpha and       42 beta electrons
 Applying Cartesian multipole field
    Component          Value
    ---------          -----
     (2,0,0)        1.00000E-11
     (0,2,0)        2.00000E-11
     (0,0,2)       -3.00000E-11
 Nucleus-field energy     =     0.0000000125 hartrees
 Requested basis set is 6-311++G(d,p)
 There are 50 shells and 140 basis functions
 A cutoff of  1.0D-11 yielded   1038 shell pairs
 There are      8793 function pairs (      9835 Cartesian)
 Smallest overlap matrix eigenvalue = 1.97E-04
 Guess MOs from SCF MO coefficient file

 -----------------------------------------------------------------------
  General SCF calculation program by
  Eric Jon Sundstrom, Paul Horn, Yuezhi Mao, Dmitri Zuev, Alec White,
  David Stuck, Shaama M.S., Shane Yost, Joonho Lee, David Small,
  Daniel Levine, Susi Lehtola, Hugh Burton, Evgeny Epifanovsky
 -----------------------------------------------------------------------
 Hartree-Fock
 using 4 threads for integral computing
 -------------------------------------------------------
 OpenMP Integral computing Module                
 Release: version 2.0, May 2017, Q-Chem Inc. Pleasanton 
 -------------------------------------------------------
 A restricted SCF calculation will be
 performed using DIIS
 SCF converges when DIIS error is below 1.0e-08
 ---------------------------------------
  Cycle       Energy         DIIS error
 ---------------------------------------
    1   -5253.5461831501      5.93e-05  
    2   -5253.5461927778      1.54e-05  
    3   -5253.5461940695      8.41e-06  
    4   -5253.5461943624      3.10e-06  
    5   -5253.5461944496      1.42e-06  
    6   -5253.5461944673      5.60e-07  
    7   -5253.5461944706      1.62e-07  
    8   -5253.5461944709      5.65e-08  
    9   -5253.5461944709      1.31e-08  
   10   -5253.5461944709      3.21e-09  Convergence criterion met
 ---------------------------------------
 SCF time:   CPU 8.58s  wall 2.00s 
 SCF   energy in the final basis set =    -5253.5461944709
 Total energy in the final basis set =    -5253.5461944709

 --------------------------------------------------------------
             Orbital Energies (a.u.) and Symmetries
 --------------------------------------------------------------

 Alpha MOs, Restricted
 -- Occupied --                  
-490.07 -490.07  -65.20  -65.20  -58.56  -58.56  -58.56  -58.56
  1 Ag    1 Bu    2 Bu    2 Ag    3 Ag    3 Bu    1 Au    1 Bg                 
-58.561 -58.561 -15.730 -15.728  -9.882  -9.882  -7.497  -7.497
  4 Ag    4 Bu    5 Ag    5 Bu    6 Bu    6 Ag    7 Ag    7 Bu                 
 -7.486  -7.486  -7.486  -7.486  -3.238  -3.238  -3.232  -3.232
  2 Au    2 Bg    8 Bu    8 Ag    9 Ag    9 Bu    3 Au    3 Bg                 
 -3.232  -3.232  -3.218  -3.218  -3.218  -3.218  -1.483  -1.096
 10 Ag   10 Bu    4 Bg    4 Au   11 Bu   11 Ag   12 Ag   12 Bu                 
 -1.025  -0.833  -0.685  -0.679  -0.646  -0.464  -0.451  -0.440
 13 Ag   13 Bu   14 Ag   14 Bu    5 Au    5 Bg   15 Ag   15 Bu                 
 -0.428  -0.411
  6 Au   16 Ag                                                                 
 -- Virtual --                   
  0.002   0.068   0.073   0.083   0.092   0.094   0.097   0.118
 16 Bu   17 Ag    6 Bg   18 Ag   17 Bu    7 Au   18 Bu   19 Ag                 
  0.124   0.144   0.171   0.205   0.215   0.220   0.239   0.291
  7 Bg   19 Bu   20 Ag   20 Bu   21 Ag    8 Au    8 Bg   21 Bu                 
  0.296   0.308   0.345   0.515   0.542   0.547   0.554   0.555
 22 Ag   23 Ag   22 Bu   23 Bu   24 Bu    9 Au   24 Ag    9 Bg                 
  0.561   0.599   0.674   0.740   0.746   0.753   0.757   0.772
 25 Ag   25 Bu   26 Ag   10 Bg   10 Au   27 Ag   11 Au   11 Bg                 
  0.784   0.794   0.830   0.849   0.960   1.005   1.041   1.053
 26 Bu   28 Ag   27 Bu   28 Bu   29 Ag   12 Au   30 Ag   12 Bg                 
  1.063   1.134   1.191   1.264   1.360   1.483   1.909   1.994
 29 Bu   30 Bu   31 Ag   31 Bu   32 Ag   32 Bu   13 Au   33 Bu                 
  2.011   2.144   2.221   2.285   2.297   2.301   2.327   2.491
 13 Bg   33 Ag   14 Au   34 Bu   14 Bg   34 Ag   35 Bu   15 Au                 
  2.546   2.752   2.840   3.083   3.132   3.418   4.126   4.187
 35 Ag   36 Ag   36 Bu   15 Bg   37 Ag   37 Bu   16 Au   38 Bu                 
  4.357   4.357   4.515   4.517   4.523   4.534   4.550   4.555
 16 Bg   38 Ag   17 Au   39 Ag   17 Bg   40 Ag   39 Bu   18 Bg                 
  4.566   4.595   4.681   4.900   4.904   5.158   7.133   7.273
 18 Au   40 Bu   41 Ag   41 Bu   42 Ag   42 Bu   43 Ag   43 Bu                 
  8.173   8.178   8.184   8.207   8.263   8.283  36.545  37.247
 19 Au   44 Bu   19 Bg   44 Ag   45 Ag   45 Bu   46 Ag   46 Bu                 
 49.412  49.524 293.850 293.855 293.860 293.883 293.975 293.990
 47 Ag   47 Bu   20 Au   48 Bu   20 Bg   48 Ag   49 Ag   49 Bu                 
*******1028.482
 50 Ag   50 Bu                                                                 

 Beta MOs, Restricted
 -- Occupied --                  
-490.07 -490.07  -65.20  -65.20  -58.56  -58.56  -58.56  -58.56
  1 Ag    1 Bu    2 Bu    2 Ag    3 Ag    3 Bu    1 Au    1 Bg                 
-58.561 -58.561 -15.730 -15.728  -9.882  -9.882  -7.497  -7.497
  4 Ag    4 Bu    5 Ag    5 Bu    6 Bu    6 Ag    7 Ag    7 Bu                 
 -7.486  -7.486  -7.486  -7.486  -3.238  -3.238  -3.232  -3.232
  2 Au    2 Bg    8 Bu    8 Ag    9 Ag    9 Bu    3 Au    3 Bg                 
 -3.232  -3.232  -3.218  -3.218  -3.218  -3.218  -1.483  -1.096
 10 Ag   10 Bu    4 Bg    4 Au   11 Bu   11 Ag   12 Ag   12 Bu                 
 -1.025  -0.833  -0.685  -0.679  -0.646  -0.464  -0.451  -0.440
 13 Ag   13 Bu   14 Ag   14 Bu    5 Au    5 Bg   15 Ag   15 Bu                 
 -0.428  -0.411
  6 Au   16 Ag                                                                 
 -- Virtual --                   
  0.002   0.068   0.073   0.083   0.092   0.094   0.097   0.118
 16 Bu   17 Ag    6 Bg   18 Ag   17 Bu    7 Au   18 Bu   19 Ag                 
  0.124   0.144   0.171   0.205   0.215   0.220   0.239   0.291
  7 Bg   19 Bu   20 Ag   20 Bu   21 Ag    8 Au    8 Bg   21 Bu                 
  0.296   0.308   0.345   0.515   0.542   0.547   0.554   0.555
 22 Ag   23 Ag   22 Bu   23 Bu   24 Bu    9 Au   24 Ag    9 Bg                 
  0.561   0.599   0.674   0.740   0.746   0.753   0.757   0.772
 25 Ag   25 Bu   26 Ag   10 Bg   10 Au   27 Ag   11 Au   11 Bg                 
  0.784   0.794   0.830   0.849   0.960   1.005   1.041   1.053
 26 Bu   28 Ag   27 Bu   28 Bu   29 Ag   12 Au   30 Ag   12 Bg                 
  1.063   1.134   1.191   1.264   1.360   1.483   1.909   1.994
 29 Bu   30 Bu   31 Ag   31 Bu   32 Ag   32 Bu   13 Au   33 Bu                 
  2.011   2.144   2.221   2.285   2.297   2.301   2.327   2.491
 13 Bg   33 Ag   14 Au   34 Bu   14 Bg   34 Ag   35 Bu   15 Au                 
  2.546   2.752   2.840   3.083   3.132   3.418   4.126   4.187
 35 Ag   36 Ag   36 Bu   15 Bg   37 Ag   37 Bu   16 Au   38 Bu                 
  4.357   4.357   4.515   4.517   4.523   4.534   4.550   4.555
 16 Bg   38 Ag   17 Au   39 Ag   17 Bg   40 Ag   39 Bu   18 Bg                 
  4.566   4.595   4.681   4.900   4.904   5.158   7.133   7.273
 18 Au   40 Bu   41 Ag   41 Bu   42 Ag   42 Bu   43 Ag   43 Bu                 
  8.173   8.178   8.184   8.207   8.263   8.283  36.545  37.247
 19 Au   44 Bu   19 Bg   44 Ag   45 Ag   45 Bu   46 Ag   46 Bu                 
 49.412  49.524 293.850 293.855 293.860 293.883 293.975 293.990
 47 Ag   47 Bu   20 Au   48 Bu   20 Bg   48 Ag   49 Ag   49 Bu                 
*******1028.482
 50 Ag   50 Bu                                                                 
 --------------------------------------------------------------

          Ground-State Mulliken Net Atomic Charges

     Atom                 Charge (a.u.)
  ----------------------------------------
      1 Br                   -0.021947
      2 N                     0.021947
      3 N                     0.021947
      4 Br                   -0.021947
  ----------------------------------------
  Sum of atomic charges =    -0.000000

 -----------------------------------------------------------------
                    Cartesian Multipole Moments
 -----------------------------------------------------------------
    Charge (ESU x 10^10)
                -0.0000
    Dipole Moment (Debye)
         X       0.0000      Y       0.0000      Z       0.0000
       Tot       0.0000
    Quadrupole Moments (Debye-Ang)
        XX     -43.4052     XY      -0.9833     YY     -50.0808
        XZ       0.0000     YZ       0.0000     ZZ     -47.8462
    Octopole Moments (Debye-Ang^2)
       XXX      -0.0000    XXY       0.0000    XYY       0.0000
       YYY       0.0000    XXZ       0.0000    XYZ      -0.0000
       YYZ       0.0000    XZZ      -0.0000    YZZ      -0.0000
       ZZZ       0.0000
    Hexadecapole Moments (Debye-Ang^3)
      XXXX   -1009.8789   XXXY     -22.0328   XXYY    -205.5178
      XYYY      -3.5747   YYYY     -74.4044   XXXZ       0.0000
      XXYZ       0.0000   XYYZ       0.0000   YYYZ       0.0000
      XXZZ    -203.9466   XYZZ      -1.0668   YYZZ     -21.0231
      XZZZ      -0.0000   YZZZ       0.0000   ZZZZ     -54.6383
 -----------------------------------------------------------------
 Calculating analytic gradient of the SCF energy
 Gradient of SCF Energy
            1           2           3           4
    1  -0.0001143  -0.0000768   0.0000768   0.0001143
    2  -0.0000064  -0.0000638   0.0000638   0.0000064
    3  -0.0000000  -0.0000000   0.0000000   0.0000000
 Max gradient component =       1.143E-04
 RMS gradient           =       6.202E-05
 Gradient time:  CPU 2.86 s  wall 0.77 s
 Geometry Optimization Parameters
   NAtoms,    NIC,     NZ,  NCons,   NDum,   NFix, NCnnct, MaxDiis
        4      14       4       0       0       0       0       0

 Cartesian Hessian Update
 Hessian Updated using BFGS Update


** GEOMETRY OPTIMIZATION IN DELOCALIZED INTERNAL COORDINATES **
   Searching for a Minimum

   Optimization Cycle:   5

                       Coordinates (Angstroms)
     ATOM                X               Y               Z
      1  Br        2.2067983538   -0.0069812744    0.0000000000
      2  N         0.3422181898    0.4771046950    0.0000000000
      3  N        -0.3422181898   -0.4771046950    0.0000000000
      4  Br       -2.2067983538    0.0069812744    0.0000000000
   Point Group: c2h   Number of degrees of freedom:     3


   Energy is  -5253.546194471

 Hessian Updated using BFGS Update

  3 Hessian modes will be used to form the next step
  Hessian Eigenvalues:
     0.086530    0.341336    1.008000

 Minimum Search - Taking Simple RFO Step
 Searching for Lamda that Minimizes Along All modes
 Value Taken    Lamda =   0.00000000
 Step Taken.  Stepsize is  0.001364

                             Maximum     Tolerance    Cnvgd?
         Gradient           0.000276      0.000300     YES
         Displacement       0.000968      0.001200     YES
         Energy change     -0.000010      0.000001      NO


                       Distance Matrix (Angstroms)
             Br(  1)   N (  2)   N (  3)
   N (  2)  1.926395
   N (  3)  2.592007  1.174295
   Br(  4)  4.413619  2.592007  1.926395

 Final energy is   -5253.5461944709477     


 ******************************
 **  OPTIMIZATION CONVERGED  **
 ******************************

                       Coordinates (Angstroms)
     ATOM                X               Y               Z
      1  Br        2.2067983538   -0.0069812744    0.0000000000
      2  N         0.3422181898    0.4771046950    0.0000000000
      3  N        -0.3422181898   -0.4771046950    0.0000000000
      4  Br       -2.2067983538    0.0069812744    0.0000000000

Z-matrix Print:
$molecule
0 1
Br
N  1 1.926395
N  2 1.174295 1 111.097234
Br 3 1.926395 2 111.097234 1 -180.000000 0
$end


 --------------------------------------------------------------
             Orbital Energies (a.u.) and Symmetries
 --------------------------------------------------------------

 Alpha MOs, Restricted
 -- Occupied --                  
-490.07 -490.07  -65.20  -65.20  -58.56  -58.56  -58.56  -58.56
  1 Ag    1 Bu    2 Bu    2 Ag    3 Ag    3 Bu    1 Au    1 Bg                 
-58.561 -58.561 -15.730 -15.728  -9.882  -9.882  -7.497  -7.497
  4 Ag    4 Bu    5 Ag    5 Bu    6 Bu    6 Ag    7 Ag    7 Bu                 
 -7.486  -7.486  -7.486  -7.486  -3.238  -3.238  -3.232  -3.232
  2 Au    2 Bg    8 Bu    8 Ag    9 Ag    9 Bu    3 Au    3 Bg                 
 -3.232  -3.232  -3.218  -3.218  -3.218  -3.218  -1.483  -1.096
 10 Ag   10 Bu    4 Bg    4 Au   11 Bu   11 Ag   12 Ag   12 Bu                 
 -1.025  -0.833  -0.685  -0.679  -0.646  -0.464  -0.451  -0.440
 13 Ag   13 Bu   14 Ag   14 Bu    5 Au    5 Bg   15 Ag   15 Bu                 
 -0.428  -0.411
  6 Au   16 Ag                                                                 
 -- Virtual --                   
  0.002   0.068   0.073   0.083   0.092   0.094   0.097   0.118
 16 Bu   17 Ag    6 Bg   18 Ag   17 Bu    7 Au   18 Bu   19 Ag                 
  0.124   0.144   0.171   0.205   0.215   0.220   0.239   0.291
  7 Bg   19 Bu   20 Ag   20 Bu   21 Ag    8 Au    8 Bg   21 Bu                 
  0.296   0.308   0.345   0.515   0.542   0.547   0.554   0.555
 22 Ag   23 Ag   22 Bu   23 Bu   24 Bu    9 Au   24 Ag    9 Bg                 
  0.561   0.599   0.674   0.740   0.746   0.753   0.757   0.772
 25 Ag   25 Bu   26 Ag   10 Bg   10 Au   27 Ag   11 Au   11 Bg                 
  0.784   0.794   0.830   0.849   0.960   1.005   1.041   1.053
 26 Bu   28 Ag   27 Bu   28 Bu   29 Ag   12 Au   30 Ag   12 Bg                 
  1.063   1.134   1.191   1.264   1.360   1.483   1.909   1.994
 29 Bu   30 Bu   31 Ag   31 Bu   32 Ag   32 Bu   13 Au   33 Bu                 
  2.011   2.144   2.221   2.285   2.297   2.301   2.327   2.491
 13 Bg   33 Ag   14 Au   34 Bu   14 Bg   34 Ag   35 Bu   15 Au                 
  2.546   2.752   2.840   3.083   3.132   3.418   4.126   4.187
 35 Ag   36 Ag   36 Bu   15 Bg   37 Ag   37 Bu   16 Au   38 Bu                 
  4.357   4.357   4.515   4.517   4.523   4.534   4.550   4.555
 16 Bg   38 Ag   17 Au   39 Ag   17 Bg   40 Ag   39 Bu   18 Bg                 
  4.566   4.595   4.681   4.900   4.904   5.158   7.133   7.273
 18 Au   40 Bu   41 Ag   41 Bu   42 Ag   42 Bu   43 Ag   43 Bu                 
  8.173   8.178   8.184   8.207   8.263   8.283  36.545  37.247
 19 Au   44 Bu   19 Bg   44 Ag   45 Ag   45 Bu   46 Ag   46 Bu                 
 49.412  49.524 293.850 293.855 293.860 293.883 293.975 293.990
 47 Ag   47 Bu   20 Au   48 Bu   20 Bg   48 Ag   49 Ag   49 Bu                 
*******1028.482
 50 Ag   50 Bu                                                                 

 Beta MOs, Restricted
 -- Occupied --                  
-490.07 -490.07  -65.20  -65.20  -58.56  -58.56  -58.56  -58.56
  1 Ag    1 Bu    2 Bu    2 Ag    3 Ag    3 Bu    1 Au    1 Bg                 
-58.561 -58.561 -15.730 -15.728  -9.882  -9.882  -7.497  -7.497
  4 Ag    4 Bu    5 Ag    5 Bu    6 Bu    6 Ag    7 Ag    7 Bu                 
 -7.486  -7.486  -7.486  -7.486  -3.238  -3.238  -3.232  -3.232
  2 Au    2 Bg    8 Bu    8 Ag    9 Ag    9 Bu    3 Au    3 Bg                 
 -3.232  -3.232  -3.218  -3.218  -3.218  -3.218  -1.483  -1.096
 10 Ag   10 Bu    4 Bg    4 Au   11 Bu   11 Ag   12 Ag   12 Bu                 
 -1.025  -0.833  -0.685  -0.679  -0.646  -0.464  -0.451  -0.440
 13 Ag   13 Bu   14 Ag   14 Bu    5 Au    5 Bg   15 Ag   15 Bu                 
 -0.428  -0.411
  6 Au   16 Ag                                                                 
 -- Virtual --                   
  0.002   0.068   0.073   0.083   0.092   0.094   0.097   0.118
 16 Bu   17 Ag    6 Bg   18 Ag   17 Bu    7 Au   18 Bu   19 Ag                 
  0.124   0.144   0.171   0.205   0.215   0.220   0.239   0.291
  7 Bg   19 Bu   20 Ag   20 Bu   21 Ag    8 Au    8 Bg   21 Bu                 
  0.296   0.308   0.345   0.515   0.542   0.547   0.554   0.555
 22 Ag   23 Ag   22 Bu   23 Bu   24 Bu    9 Au   24 Ag    9 Bg                 
  0.561   0.599   0.674   0.740   0.746   0.753   0.757   0.772
 25 Ag   25 Bu   26 Ag   10 Bg   10 Au   27 Ag   11 Au   11 Bg                 
  0.784   0.794   0.830   0.849   0.960   1.005   1.041   1.053
 26 Bu   28 Ag   27 Bu   28 Bu   29 Ag   12 Au   30 Ag   12 Bg                 
  1.063   1.134   1.191   1.264   1.360   1.483   1.909   1.994
 29 Bu   30 Bu   31 Ag   31 Bu   32 Ag   32 Bu   13 Au   33 Bu                 
  2.011   2.144   2.221   2.285   2.297   2.301   2.327   2.491
 13 Bg   33 Ag   14 Au   34 Bu   14 Bg   34 Ag   35 Bu   15 Au                 
  2.546   2.752   2.840   3.083   3.132   3.418   4.126   4.187
 35 Ag   36 Ag   36 Bu   15 Bg   37 Ag   37 Bu   16 Au   38 Bu                 
  4.357   4.357   4.515   4.517   4.523   4.534   4.550   4.555
 16 Bg   38 Ag   17 Au   39 Ag   17 Bg   40 Ag   39 Bu   18 Bg                 
  4.566   4.595   4.681   4.900   4.904   5.158   7.133   7.273
 18 Au   40 Bu   41 Ag   41 Bu   42 Ag   42 Bu   43 Ag   43 Bu                 
  8.173   8.178   8.184   8.207   8.263   8.283  36.545  37.247
 19 Au   44 Bu   19 Bg   44 Ag   45 Ag   45 Bu   46 Ag   46 Bu                 
 49.412  49.524 293.850 293.855 293.860 293.883 293.975 293.990
 47 Ag   47 Bu   20 Au   48 Bu   20 Bg   48 Ag   49 Ag   49 Bu                 
*******1028.482
 50 Ag   50 Bu                                                                 
 --------------------------------------------------------------

          Ground-State Mulliken Net Atomic Charges

     Atom                 Charge (a.u.)
  ----------------------------------------
      1 Br                   -0.021947
      2 N                     0.021947
      3 N                     0.021947
      4 Br                   -0.021947
  ----------------------------------------
  Sum of atomic charges =    -0.000000

 -----------------------------------------------------------------
                    Cartesian Multipole Moments
 -----------------------------------------------------------------
    Charge (ESU x 10^10)
                -0.0000
    Dipole Moment (Debye)
         X       0.0000      Y       0.0000      Z       0.0000
       Tot       0.0000
    Quadrupole Moments (Debye-Ang)
        XX     -43.4052     XY      -0.9833     YY     -50.0808
        XZ       0.0000     YZ       0.0000     ZZ     -47.8462
    Octopole Moments (Debye-Ang^2)
       XXX      -0.0000    XXY       0.0000    XYY       0.0000
       YYY       0.0000    XXZ       0.0000    XYZ      -0.0000
       YYZ       0.0000    XZZ      -0.0000    YZZ      -0.0000
       ZZZ       0.0000
    Hexadecapole Moments (Debye-Ang^3)
      XXXX   -1009.8789   XXXY     -22.0328   XXYY    -205.5178
      XYYY      -3.5747   YYYY     -74.4044   XXXZ       0.0000
      XXYZ       0.0000   XYYZ       0.0000   YYYZ       0.0000
      XXZZ    -203.9466   XYZZ      -1.0668   YYZZ     -21.0231
      XZZZ      -0.0000   YZZZ       0.0000   ZZZZ     -54.6383
 -----------------------------------------------------------------
Archival summary:
1\1\garfield\OPT\HF\BasisUnspecified\r22\taweetha\SunFeb1006:02:252019SunFeb1006:02:252019\0\\#,OPT,HF,BasisUnspecified,\\0,1\Br\N,1,1.9264\N,2,1.17429,1,111.097\Br,3,1.9264,2,111.097,1,-180,0\\HF=-5253.54619\\@

 Total job time:  15.26s(wall), 58.24s(cpu) 
 Sun Feb 10 06:02:25 2019

        *************************************************************
        *                                                           *
        *  Thank you very much for using Q-Chem.  Have a nice day.  *
        *                                                           *
        *************************************************************


 
User input: 2 of 2 
 
Q-Chem Developer Version!
                  Welcome to Q-Chem
     A Quantum Leap Into The Future Of Chemistry


 Q-Chem 5.1, Q-Chem, Inc., Pleasanton, CA (2018)

 Yihan Shao,  Zhengting Gan,  E. Epifanovsky,  A. T. B. Gilbert,  M. Wormit,  
 J. Kussmann,  A. W. Lange,  A. Behn,  Jia Deng,  Xintian Feng,  D. Ghosh,  
 M. Goldey,  P. R. Horn,  L. D. Jacobson,  I. Kaliman,  T. Kus,  A. Landau,  
 Jie Liu,  E. I. Proynov,  R. M. Richard,  R. P. Steele,  E. J. Sundstrom,  
 H. L. Woodcock III,  P. M. Zimmerman,  D. Zuev,  B. Albrecht,  E. Alguire,  
 S. A. Baeppler,  D. Barton,  Z. Benda,  Y. A. Bernard,  E. J. Berquist,  
 K. B. Bravaya,  H. Burton,  D. Casanova,  Chun-Min Chang,  Yunqing Chen,  
 A. Chien,  K. D. Closser,  M. P. Coons,  S. Coriani,  S. Dasgupta,  
 A. L. Dempwolff,  M. Diedenhofen,  Hainam Do,  R. G. Edgar,  Po-Tung Fang,  
 S. Faraji,  S. Fatehi,  Qingguo Feng,  K. D. Fenk,  J. Fosso-Tande,  
 Qinghui Ge,  A. Ghysels,  G. Gidofalvi,  J. Gomes,  J. Gonthier,  A. Gunina,  
 D. Hait,  M. W. D. Hanson-Heine,  P. H. P. Harbach,  A. W. Hauser,  
 J. E. Herr,  E. G. Hohenstein,  Z. C. Holden,  Kerwin Hui,  B. C. Huynh,  
 T.-C. Jagau,  Hyunjun Ji,  B. Kaduk,  K. Khistyaev,  Jaehoon Kim,  
 P. Klunzinger,  K. Koh,  D. Kosenkov,  L. Koulias,  T. Kowalczyk,  
 C. M. Krauter,  A. Kunitsa,  Ka Un Lao,  A. Laurent,  K. V. Lawler,  
 Joonho Lee,  D. Lefrancois,  S. Lehtola,  D. S. Levine,  Yi-Pei Li,  
 You-Sheng Lin,  Fenglai Liu,  E. Livshits,  A. Luenser,  P. Manohar,  
 E. Mansoor,  S. F. Manzer,  Shan-Ping Mao,  Yuezhi Mao,  N. Mardirossian,  
 A. V. Marenich,  T. Markovich,  L. A. Martinez-Martinez,  S. A. Maurer,  
 N. J. Mayhall,  S. C. McKenzie,  J.-M. Mewes,  A. F. Morrison,  
 J. W. Mullinax,  K. Nanda,  T. S. Nguyen-Beck,  R. Olivares-Amaya,  
 J. A. Parkhill,  T. M. Perrine,  F. Plasser,  P. Pokhilko,  S. Prager,  
 A. Prociuk,  E. Ramos,  D. R. Rehn,  F. Rob,  M. Schneider,  N. Sergueev,  
 S. M. Sharada,  S. Sharma,  D. W. Small,  T. Stauch,  T. Stein,  
 Yu-Chuan Su,  A. J. W. Thom,  A. Tkatchenko,  T. Tsuchimochi,  N. M. Tubman,  
 L. Vogt,  M. L. Vidal,  O. Vydrov,  M. A. Watson,  J. Wenzel,  
 M. de Wergifosse,  T. A. Wesolowski,  A. White,  J. Witte,  A. Yamada,  
 Jun Yang,  K. Yao,  S. Yeganeh,  S. R. Yost,  Zhi-Qiang You,  A. Zech,  
 Igor Ying Zhang,  Xing Zhang,  Yan Zhao,  Ying Zhu,  B. R. Brooks,  
 G. K. L. Chan,  C. J. Cramer,  M. S. Gordon,  W. J. Hehre,  A. Klamt,  
 M. W. Schmidt,  C. D. Sherrill,  D. G. Truhlar,  A. Aspuru-Guzik,  R. Baer,  
 A. T. Bell,  N. A. Besley,  Jeng-Da Chai,  A. E. DePrince, III,  
 R. A. DiStasio Jr.,  A. Dreuw,  B. D. Dunietz,  T. R. Furlani,  
 Chao-Ping Hsu,  Yousung Jung,  Jing Kong,  D. S. Lambrecht,  WanZhen Liang,  
 C. Ochsenfeld,  V. A. Rassolov,  L. V. Slipchenko,  J. E. Subotnik,  
 T. Van Voorhis,  J. M. Herbert,  A. I. Krylov,  P. M. W. Gill,  M. Head-Gordon

 Contributors to earlier versions of Q-Chem not listed above: 
 R. D. Adamson,  B. Austin,  J. Baker,  G. J. O. Beran,  K. Brandhorst,  
 S. T. Brown,  E. F. C. Byrd,  A. K. Chakraborty,  C.-L. Cheng,  
 Siu Hung Chien,  D. M. Chipman,  D. L. Crittenden,  H. Dachsel,  
 R. J. Doerksen,  A. D. Dutoi,  L. Fusti-Molnar,  W. A. Goddard III,  
 A. Golubeva-Zadorozhnaya,  S. R. Gwaltney,  G. Hawkins,  A. Heyden,  
 S. Hirata,  G. Kedziora,  F. J. Keil,  C. Kelley,  Jihan Kim,  R. A. King,  
 R. Z. Khaliullin,  P. P. Korambath,  W. Kurlancheek,  A. M. Lee,  M. S. Lee,  
 S. V. Levchenko,  Ching Yeh Lin,  D. Liotard,  R. C. Lochan,  I. Lotan,  
 P. E. Maslen,  N. Nair,  D. P. O'Neill,  D. Neuhauser,  E. Neuscamman,  
 C. M. Oana,  R. Olson,  B. Peters,  R. Peverati,  P. A. Pieniazek,  
 Y. M. Rhee,  J. Ritchie,  M. A. Rohrdanz,  E. Rosta,  N. J. Russ,  
 H. F. Schaefer III,  N. E. Schultz,  N. Shenvi,  A. C. Simmonett,  A. Sodt,  
 D. Stuck,  K. S. Thanthiriwatte,  V. Vanovschi,  Tao Wang,  A. Warshel,  
 C. F. Williams,  Q. Wu,  X. Xu,  W. Zhang

 Please cite Q-Chem as follows:
 Y. Shao et al., Mol. Phys. 113, 184-215 (2015)
 DOI: 10.1080/00268976.2014.952696

 Q-Chem 5.1.2 for Intel X86 EM64T Linux

 Parts of Q-Chem use Armadillo 8.300.2 (Tropical Shenanigans).
 http://arma.sourceforge.net/

 Q-Chem begins on Sun Feb 10 06:02:25 2019  

Host: 
0

     Scratch files written to /scratch/taweetham/qchem22898//
The previous job contains 0 fragments, simply inherited here
Input Ideriv = 2
Curr. Ideriv = -1
Max.  Ideriv = 2

Checking the input file for inconsistencies... 	...done.

--------------------------------------------------------------
User input:
--------------------------------------------------------------

$molecule
read
$end

$rem
   JOB_TYPE 	FREQUENCY
   BASIS 		6-311++G**
   EXCHANGE 	HF	
$end

--------------------------------------------------------------
 ----------------------------------------------------------------
             Standard Nuclear Orientation (Angstroms)
    I     Atom           X                Y                Z
 ----------------------------------------------------------------
    1      Br      2.2067595470    -0.0148328781    -0.0000000000
    2      N       0.3439135318     0.4758840846     0.0000000000
    3      N      -0.3439135318    -0.4758840846    -0.0000000000
    4      Br     -2.2067595470     0.0148328781     0.0000000000
 ----------------------------------------------------------------
 Molecular Point Group                 C2h   NOp =  4
 Largest Abelian Subgroup              C2h   NOp =  4
 Nuclear Repulsion Energy =   403.5933899239 hartrees
 There are       42 alpha and       42 beta electrons
 Requested basis set is 6-311++G(d,p)
 There are 50 shells and 140 basis functions

 Total QAlloc Memory Limit   2000 MB
 Mega-Array Size       188 MB
 MEM_STATIC part       192 MB

                       Distance Matrix (Angstroms)
             Br(  1)   N (  2)   N (  3)
   N (  2)  1.926395
   N (  3)  2.592007  1.174295
   Br(  4)  4.413619  2.592007  1.926395

 A cutoff of  1.0D-11 yielded   1038 shell pairs
 There are      8793 function pairs (      9835 Cartesian)

 -------------------------------------------------------
 OpenMP Integral Computing Module                       
 Release: version 1.0, May 2013, Q-Chem Inc. Pittsburgh 
 -------------------------------------------------------
 Integral Job Info:
 Integral job number is                      11
 Integral operator is                         1
 short-range coefficients                     0
 long-range coefficients              100000000
 Omega coefficients                           0
 if combine SR and LR in K                    0
 Integral screening is                        0
 Integral computing path is                   2
 max size of driver memory is            800000
 size of driver memory is                593474
 size of scratch memory is             29623520
 max col of scratch BK array               1296
 max len of scratch array in speh3          155
 max len of scratch index in speh4           18
 max int batch size is                      520
 min int batch size is                       52
 fixed nKL is                                45
 max L of basis functions is                  2
 order of int derivative is                   0
 number of shells is                         50
 number of basis is                         148
 number of cartesian basis is               148
 number of contracted shell pairs          1038
 number of primitive shell pairs           2931
 maxK2 (contraction) of shell pair           36
 max number of K2 of shell pair               1
 max number of CS2 of shell pair            104
 max number of PS2 of shell pair            204
 mem total for path MDJ                  526822
 -------------------------------------------------------
 Smallest overlap matrix eigenvalue = 1.97E-04
 Guess from superposition of atomic densities
 Warning:  Energy on first SCF cycle will be non-variational
 SAD guess density has 84.000000 electrons

 -----------------------------------------------------------------------
  General SCF calculation program by
  Eric Jon Sundstrom, Paul Horn, Yuezhi Mao, Dmitri Zuev, Alec White,
  David Stuck, Shaama M.S., Shane Yost, Joonho Lee, David Small,
  Daniel Levine, Susi Lehtola, Hugh Burton, Evgeny Epifanovsky
 -----------------------------------------------------------------------
 Hartree-Fock
 using 4 threads for integral computing
 -------------------------------------------------------
 OpenMP Integral computing Module                
 Release: version 2.0, May 2017, Q-Chem Inc. Pleasanton 
 -------------------------------------------------------
 A restricted SCF calculation will be
 performed using DIIS
 SCF converges when DIIS error is below 1.0e-08
 ---------------------------------------
  Cycle       Energy         DIIS error
 ---------------------------------------
    1   -5254.0702660406      4.16e-02  
    2   -5253.4494030303      5.91e-03  
    3   -5253.5018610100      4.24e-03  
    4   -5253.5439556385      5.57e-04  
    5   -5253.5456465425      3.25e-04  
    6   -5253.5460352413      1.12e-04  
    7   -5253.5461749853      3.97e-05  
    8   -5253.5461933565      1.07e-05  
    9   -5253.5461943590      2.58e-06  
   10   -5253.5461944539      9.91e-07  
   11   -5253.5461944704      2.27e-07  
   12   -5253.5461944709      5.97e-08  
   13   -5253.5461944709      1.33e-08  
   14   -5253.5461944710      3.03e-09  Convergence criterion met
 ---------------------------------------
 SCF time:   CPU 6.85s  wall 2.00s 
 SCF   energy in the final basis set =    -5253.5461944710
 Total energy in the final basis set =    -5253.5461944710

 --------------------------------------------------------------
             Orbital Energies (a.u.) and Symmetries
 --------------------------------------------------------------

 Alpha MOs, Restricted
 -- Occupied --                  
-490.07 -490.07  -65.20  -65.20  -58.56  -58.56  -58.56  -58.56
  1 Ag    1 Bu    2 Bu    2 Ag    3 Ag    3 Bu    1 Au    1 Bg                 
-58.561 -58.561 -15.730 -15.728  -9.882  -9.882  -7.497  -7.497
  4 Ag    4 Bu    5 Ag    5 Bu    6 Bu    6 Ag    7 Ag    7 Bu                 
 -7.486  -7.486  -7.486  -7.486  -3.238  -3.238  -3.232  -3.232
  2 Au    2 Bg    8 Bu    8 Ag    9 Ag    9 Bu    3 Au    3 Bg                 
 -3.232  -3.232  -3.218  -3.218  -3.218  -3.218  -1.483  -1.096
 10 Ag   10 Bu    4 Bg    4 Au   11 Bu   11 Ag   12 Ag   12 Bu                 
 -1.025  -0.833  -0.685  -0.679  -0.646  -0.464  -0.451  -0.440
 13 Ag   13 Bu   14 Ag   14 Bu    5 Au    5 Bg   15 Ag   15 Bu                 
 -0.428  -0.411
  6 Au   16 Ag                                                                 
 -- Virtual --                   
  0.002   0.068   0.073   0.083   0.092   0.094   0.097   0.118
 16 Bu   17 Ag    6 Bg   18 Ag   17 Bu    7 Au   18 Bu   19 Ag                 
  0.124   0.144   0.171   0.205   0.215   0.220   0.239   0.291
  7 Bg   19 Bu   20 Ag   20 Bu   21 Ag    8 Au    8 Bg   21 Bu                 
  0.296   0.308   0.345   0.515   0.542   0.547   0.554   0.555
 22 Ag   23 Ag   22 Bu   23 Bu   24 Bu    9 Au   24 Ag    9 Bg                 
  0.561   0.599   0.674   0.740   0.746   0.753   0.757   0.772
 25 Ag   25 Bu   26 Ag   10 Bg   10 Au   27 Ag   11 Au   11 Bg                 
  0.784   0.794   0.830   0.849   0.960   1.005   1.041   1.053
 26 Bu   28 Ag   27 Bu   28 Bu   29 Ag   12 Au   30 Ag   12 Bg                 
  1.063   1.134   1.191   1.264   1.360   1.483   1.909   1.994
 29 Bu   30 Bu   31 Ag   31 Bu   32 Ag   32 Bu   13 Au   33 Bu                 
  2.011   2.144   2.221   2.285   2.297   2.301   2.327   2.491
 13 Bg   33 Ag   14 Au   34 Bu   14 Bg   34 Ag   35 Bu   15 Au                 
  2.546   2.752   2.840   3.083   3.132   3.418   4.126   4.187
 35 Ag   36 Ag   36 Bu   15 Bg   37 Ag   37 Bu   16 Au   38 Bu                 
  4.357   4.357   4.515   4.517   4.523   4.534   4.550   4.555
 16 Bg   38 Ag   17 Au   39 Ag   17 Bg   40 Ag   39 Bu   18 Bg                 
  4.566   4.595   4.681   4.900   4.904   5.158   7.133   7.273
 18 Au   40 Bu   41 Ag   41 Bu   42 Ag   42 Bu   43 Ag   43 Bu                 
  8.173   8.178   8.184   8.207   8.263   8.283  36.545  37.247
 19 Au   44 Bu   19 Bg   44 Ag   45 Ag   45 Bu   46 Ag   46 Bu                 
 49.412  49.524 293.850 293.855 293.860 293.883 293.975 293.990
 47 Ag   47 Bu   20 Au   48 Bu   20 Bg   48 Ag   49 Ag   49 Bu                 
*******1028.482
 50 Ag   50 Bu                                                                 

 Beta MOs, Restricted
 -- Occupied --                  
-490.07 -490.07  -65.20  -65.20  -58.56  -58.56  -58.56  -58.56
  1 Ag    1 Bu    2 Bu    2 Ag    3 Ag    3 Bu    1 Au    1 Bg                 
-58.561 -58.561 -15.730 -15.728  -9.882  -9.882  -7.497  -7.497
  4 Ag    4 Bu    5 Ag    5 Bu    6 Bu    6 Ag    7 Ag    7 Bu                 
 -7.486  -7.486  -7.486  -7.486  -3.238  -3.238  -3.232  -3.232
  2 Au    2 Bg    8 Bu    8 Ag    9 Ag    9 Bu    3 Au    3 Bg                 
 -3.232  -3.232  -3.218  -3.218  -3.218  -3.218  -1.483  -1.096
 10 Ag   10 Bu    4 Bg    4 Au   11 Bu   11 Ag   12 Ag   12 Bu                 
 -1.025  -0.833  -0.685  -0.679  -0.646  -0.464  -0.451  -0.440
 13 Ag   13 Bu   14 Ag   14 Bu    5 Au    5 Bg   15 Ag   15 Bu                 
 -0.428  -0.411
  6 Au   16 Ag                                                                 
 -- Virtual --                   
  0.002   0.068   0.073   0.083   0.092   0.094   0.097   0.118
 16 Bu   17 Ag    6 Bg   18 Ag   17 Bu    7 Au   18 Bu   19 Ag                 
  0.124   0.144   0.171   0.205   0.215   0.220   0.239   0.291
  7 Bg   19 Bu   20 Ag   20 Bu   21 Ag    8 Au    8 Bg   21 Bu                 
  0.296   0.308   0.345   0.515   0.542   0.547   0.554   0.555
 22 Ag   23 Ag   22 Bu   23 Bu   24 Bu    9 Au   24 Ag    9 Bg                 
  0.561   0.599   0.674   0.740   0.746   0.753   0.757   0.772
 25 Ag   25 Bu   26 Ag   10 Bg   10 Au   27 Ag   11 Au   11 Bg                 
  0.784   0.794   0.830   0.849   0.960   1.005   1.041   1.053
 26 Bu   28 Ag   27 Bu   28 Bu   29 Ag   12 Au   30 Ag   12 Bg                 
  1.063   1.134   1.191   1.264   1.360   1.483   1.909   1.994
 29 Bu   30 Bu   31 Ag   31 Bu   32 Ag   32 Bu   13 Au   33 Bu                 
  2.011   2.144   2.221   2.285   2.297   2.301   2.327   2.491
 13 Bg   33 Ag   14 Au   34 Bu   14 Bg   34 Ag   35 Bu   15 Au                 
  2.546   2.752   2.840   3.083   3.132   3.418   4.126   4.187
 35 Ag   36 Ag   36 Bu   15 Bg   37 Ag   37 Bu   16 Au   38 Bu                 
  4.357   4.357   4.515   4.517   4.523   4.534   4.550   4.555
 16 Bg   38 Ag   17 Au   39 Ag   17 Bg   40 Ag   39 Bu   18 Bg                 
  4.566   4.595   4.681   4.900   4.904   5.158   7.133   7.273
 18 Au   40 Bu   41 Ag   41 Bu   42 Ag   42 Bu   43 Ag   43 Bu                 
  8.173   8.178   8.184   8.207   8.263   8.283  36.545  37.247
 19 Au   44 Bu   19 Bg   44 Ag   45 Ag   45 Bu   46 Ag   46 Bu                 
 49.412  49.524 293.850 293.855 293.860 293.883 293.975 293.990
 47 Ag   47 Bu   20 Au   48 Bu   20 Bg   48 Ag   49 Ag   49 Bu                 
*******1028.482
 50 Ag   50 Bu                                                                 
 --------------------------------------------------------------

          Ground-State Mulliken Net Atomic Charges

     Atom                 Charge (a.u.)
  ----------------------------------------
      1 Br                   -0.021947
      2 N                     0.021947
      3 N                     0.021947
      4 Br                   -0.021947
  ----------------------------------------
  Sum of atomic charges =    -0.000000

 -----------------------------------------------------------------
                    Cartesian Multipole Moments
 -----------------------------------------------------------------
    Charge (ESU x 10^10)
                -0.0000
    Dipole Moment (Debye)
         X       0.0000      Y       0.0000      Z      -0.0000
       Tot       0.0000
    Quadrupole Moments (Debye-Ang)
        XX     -43.4123     XY      -1.0070     YY     -50.0737
        XZ       0.0000     YZ       0.0000     ZZ     -47.8462
    Octopole Moments (Debye-Ang^2)
       XXX      -0.0000    XXY       0.0000    XYY      -0.0000
       YYY       0.0000    XXZ      -0.0000    XYZ       0.0000
       YYZ      -0.0000    XZZ      -0.0000    YZZ      -0.0000
       ZZZ      -0.0000
    Hexadecapole Moments (Debye-Ang^3)
      XXXX   -1010.1825   XXXY     -20.6321   XXYY    -205.3846
      XYYY      -1.6464   YYYY     -74.3673   XXXZ       0.0000
      XXYZ      -0.0000   XYYZ       0.0000   YYYZ      -0.0000
      XXZZ    -203.9519   XYZZ      -0.4159   YYZZ     -21.0178
      XZZZ       0.0000   YZZZ       0.0000   ZZZZ     -54.6383
 -----------------------------------------------------------------
 Calculating MO derivatives via CPSCF
 D1JvT checksum  = 131760 12363.8283431603
 D1KAT checksum  = 299904 649.2560563783
   1         3          12      0.099338    0.032020
   2         3          12      0.028724    0.012340
   3         3          12      0.007954    0.004192
   4         3          12      0.002119    0.001127
   5         3          12      0.000405    0.000191
   6         4          11      0.000067    0.000028
   7        11           4      0.000007    0.000004
   8        15           0      0.000000    0.000000    Roots Converged
 Time for AOints: 3.0 s (CPU) 0.8 s (wall)
 ------------------------------------------------------------------------------
                     AOints        : Timing summary (seconds)
 ------------------------------------------------------------------------------
     job step          cpu (% of tot)      sys (% of tot)     wall (% of tot)
 ------------------------------------------------------------------------------
  cpscf_lag         0.9541E+01 (27.2)   0.3000E-05 (30.0)   0.2475E+01 (26.5)
  iterzp            0.2244E+02 (64.1)   0.6000E-05 (60.0)   0.6040E+01 (64.8)
  make_fx           0.0000E+00 ( 0.0)   0.0000E+00 ( 0.0)   0.0000E+00 ( 0.0)
  AOints            0.2997E+01 ( 8.6)   0.1000E-05 (10.0)   0.7599E+00 ( 8.1)
 ------------------------------------------------------------------------------
   Grand Totals     0.3503E+02          0.1000E-04          0.9327E+01
 ------------------------------------------------------------------------------
 Calculating analytic Hessian of the SCF energy
 Polarizability Matrix (a.u.)
            1           2           3
    1-130.9214490   2.2445917   0.0000000
    2   2.2445917 -35.7528875   0.0000000
    3   0.0000000   0.0000000 -33.0036902

 Direct stationary perturbation theory relativistic correction:

 rels  =      34.223700439217
 relv  =    -113.694754210223
 rel2e =      16.312705816365
 E_rel =     -63.158347954642

 Hessian of the SCF Energy
            1           2           3           4           5           6
    1   0.1420858  -0.0156186   0.0000000  -0.0595725   0.0626698  -0.0000000
    2  -0.0156186   0.0266325  -0.0000000   0.0419619  -0.0496635   0.0000000
    3   0.0000000  -0.0000000   0.0090794  -0.0000000   0.0000000  -0.0090963
    4  -0.0595725   0.0419619  -0.0000000   0.4806834   0.3474948  -0.0000000
    5   0.0626698  -0.0496635   0.0000000   0.3474948   0.7341713   0.0000000
    6  -0.0000000   0.0000000  -0.0090963  -0.0000000   0.0000000   0.0090571
    7  -0.0857090  -0.0225250  -0.0000000  -0.3354018  -0.3669317   0.0000000
    8  -0.0432329   0.0214376   0.0000000  -0.3669317  -0.7059454  -0.0000000
    9   0.0000000  -0.0000000  -0.0090888   0.0000000  -0.0000000   0.0091280
   10   0.0031958  -0.0038183   0.0000000  -0.0857090  -0.0432329  -0.0000000
   11  -0.0038183   0.0015933  -0.0000000  -0.0225250   0.0214376   0.0000000
   12  -0.0000000   0.0000000   0.0091057   0.0000000   0.0000000  -0.0090888
            7           8           9          10          11          12
    1  -0.0857090  -0.0432329   0.0000000   0.0031958  -0.0038183  -0.0000000
    2  -0.0225250   0.0214376  -0.0000000  -0.0038183   0.0015933   0.0000000
    3  -0.0000000   0.0000000  -0.0090888   0.0000000  -0.0000000   0.0091057
    4  -0.3354018  -0.3669317   0.0000000  -0.0857090  -0.0225250   0.0000000
    5  -0.3669317  -0.7059454  -0.0000000  -0.0432329   0.0214376   0.0000000
    6   0.0000000  -0.0000000   0.0091280  -0.0000000   0.0000000  -0.0090888
    7   0.4806834   0.3474948  -0.0000000  -0.0595725   0.0419619   0.0000000
    8   0.3474948   0.7341713   0.0000000   0.0626698  -0.0496635  -0.0000000
    9  -0.0000000   0.0000000   0.0090571   0.0000000  -0.0000000  -0.0090963
   10  -0.0595725   0.0626698   0.0000000   0.1420858  -0.0156186  -0.0000000
   11   0.0419619  -0.0496635  -0.0000000  -0.0156186   0.0266325   0.0000000
   12   0.0000000  -0.0000000  -0.0090963  -0.0000000   0.0000000   0.0090794
 Gradient time:  CPU 54.85 s  wall 14.60 s
 **********************************************************************
 **                                                                  **
 **                       VIBRATIONAL ANALYSIS                       **
 **                       --------------------                       **
 **                                                                  **
 **        VIBRATIONAL FREQUENCIES (CM**-1) AND NORMAL MODES         **
 **     FORCE CONSTANTS (mDYN/ANGSTROM) AND REDUCED MASSES (AMU)     **
 **                  INFRARED INTENSITIES (KM/MOL)                   **
 **                                                                  **
 **********************************************************************


 Mode:                 1                      2                      3
 Frequency:       201.01                 208.04                 236.08
 Force Cnst:      0.3805                 1.9874                 0.5249
 Red. Mass:      15.9845                77.9350                15.9845
 IR Active:          YES                    NO                     YES
 IR Intens:        0.121                  0.000                  3.780
 Raman Active:       NO                     YES                    NO 
               X      Y      Z        X      Y      Z        X      Y      Z
 Br         0.000 -0.000 -0.124    0.702 -0.001  0.000   -0.020 -0.122  0.000
 N          0.000  0.000  0.696    0.044 -0.075 -0.000    0.111  0.687 -0.000
 N          0.000  0.000  0.696   -0.044  0.075 -0.000    0.111  0.687 -0.000
 Br        -0.000 -0.000 -0.124   -0.702  0.001  0.000   -0.020 -0.122  0.000
 TransDip  -0.000 -0.000 -0.011   -0.000  0.000  0.000   -0.059 -0.019  0.000

 Mode:                 4                      5                      6
 Frequency:       574.27                 816.88                1897.88
 Force Cnst:      3.1059                 5.5722                29.7309
 Red. Mass:      15.9845                14.1729                14.0095
 IR Active:          YES                    NO                     NO 
 IR Intens:      239.410                  0.000                  0.000
 Raman Active:       NO                     YES                    YES
               X      Y      Z        X      Y      Z        X      Y      Z
 Br        -0.122  0.020 -0.000   -0.014  0.033 -0.000    0.007 -0.002 -0.000
 N          0.687 -0.111  0.000    0.592 -0.386  0.000    0.387  0.592  0.000
 N          0.687 -0.111  0.000   -0.592  0.386  0.000   -0.387 -0.592  0.000
 Br        -0.122  0.020 -0.000    0.014 -0.033 -0.000   -0.007  0.002 -0.000
 TransDip   0.496 -0.006 -0.000   -0.000  0.000  0.000   -0.000 -0.000  0.000

 STANDARD THERMODYNAMIC QUANTITIES AT   298.15 K  AND     1.00 ATM

   This Molecule has  0 Imaginary Frequencies
   Zero point vibrational energy:        5.624 kcal/mol

   Atom    1 Element Br Has Mass   78.91830
   Atom    2 Element N  Has Mass   14.00307
   Atom    3 Element N  Has Mass   14.00307
   Atom    4 Element Br Has Mass   78.91830
   Molecular Mass:   185.842740 amu
   Principal axes and moments of inertia in amu*Bohr^2:
                             1           2           3
    Eigenvalues --       22.77165  2756.66080  2779.43245
          X               1.00000     0.00076     0.00000
          Y              -0.00076     1.00000     0.00000
          Z               0.00000    -0.00000     1.00000
   Rotational Symmetry Number is   2
   The Molecule is an Asymmetric Top
   Translational Enthalpy:        0.889 kcal/mol
   Rotational Enthalpy:           0.889 kcal/mol
   Vibrational Enthalpy:          6.793 kcal/mol
   gas constant (RT):             0.592 kcal/mol
   Translational Entropy:        41.565  cal/mol.K
   Rotational Entropy:           25.281  cal/mol.K
   Vibrational Entropy:           6.709  cal/mol.K

   Total Enthalpy:                9.163 kcal/mol
   Total Entropy:                73.555  cal/mol.K
Archival summary:
1\1\garfield\FREQ\HF\BasisUnspecified\r22\taweetha\SunFeb1006:02:412019SunFeb1006:02:412019\0\\#,FREQ,HF,BasisUnspecified,\\0,1\Br\N,1,1.9264\N,2,1.17429,1,111.097\Br,3,1.9264,2,111.097,1,-180,0\\HF=-5253.54619\\@

 Total job time:  16.45s(wall), 61.87s(cpu) 
 Sun Feb 10 06:02:41 2019

        *************************************************************
        *                                                           *
        *  Thank you very much for using Q-Chem.  Have a nice day.  *
        *                                                           *
        *************************************************************
