# Supplementary material for: Geometric and energetic data from ab initio calculations of haloethene, haloimine, halomethylenephosphine, haloiminophosphine, halodiazene, halodiphosphene and halocyclopropane
Source: Data Brief. 2019 Nov 2;27:104738. doi: 10.1016/j.dib.2019.104738 (PMC6861602; doi:10.1016/j.dib.2019.104738)
Supplement: Multimedia component 6 [file mmc6.zip › NN/HF/BrENNEI.out]

Q-Chem Developer Version!
                  Welcome to Q-Chem
     A Quantum Leap Into The Future Of Chemistry


 Q-Chem 5.1, Q-Chem, Inc., Pleasanton, CA (2018)

 Yihan Shao,  Zhengting Gan,  E. Epifanovsky,  A. T. B. Gilbert,  M. Wormit,  
 J. Kussmann,  A. W. Lange,  A. Behn,  Jia Deng,  Xintian Feng,  D. Ghosh,  
 M. Goldey,  P. R. Horn,  L. D. Jacobson,  I. Kaliman,  T. Kus,  A. Landau,  
 Jie Liu,  E. I. Proynov,  R. M. Richard,  R. P. Steele,  E. J. Sundstrom,  
 H. L. Woodcock III,  P. M. Zimmerman,  D. Zuev,  B. Albrecht,  E. Alguire,  
 S. A. Baeppler,  D. Barton,  Z. Benda,  Y. A. Bernard,  E. J. Berquist,  
 K. B. Bravaya,  H. Burton,  D. Casanova,  Chun-Min Chang,  Yunqing Chen,  
 A. Chien,  K. D. Closser,  M. P. Coons,  S. Coriani,  S. Dasgupta,  
 A. L. Dempwolff,  M. Diedenhofen,  Hainam Do,  R. G. Edgar,  Po-Tung Fang,  
 S. Faraji,  S. Fatehi,  Qingguo Feng,  K. D. Fenk,  J. Fosso-Tande,  
 Qinghui Ge,  A. Ghysels,  G. Gidofalvi,  J. Gomes,  J. Gonthier,  A. Gunina,  
 D. Hait,  M. W. D. Hanson-Heine,  P. H. P. Harbach,  A. W. Hauser,  
 J. E. Herr,  E. G. Hohenstein,  Z. C. Holden,  Kerwin Hui,  B. C. Huynh,  
 T.-C. Jagau,  Hyunjun Ji,  B. Kaduk,  K. Khistyaev,  Jaehoon Kim,  
 P. Klunzinger,  K. Koh,  D. Kosenkov,  L. Koulias,  T. Kowalczyk,  
 C. M. Krauter,  A. Kunitsa,  Ka Un Lao,  A. Laurent,  K. V. Lawler,  
 Joonho Lee,  D. Lefrancois,  S. Lehtola,  D. S. Levine,  Yi-Pei Li,  
 You-Sheng Lin,  Fenglai Liu,  E. Livshits,  A. Luenser,  P. Manohar,  
 E. Mansoor,  S. F. Manzer,  Shan-Ping Mao,  Yuezhi Mao,  N. Mardirossian,  
 A. V. Marenich,  T. Markovich,  L. A. Martinez-Martinez,  S. A. Maurer,  
 N. J. Mayhall,  S. C. McKenzie,  J.-M. Mewes,  A. F. Morrison,  
 J. W. Mullinax,  K. Nanda,  T. S. Nguyen-Beck,  R. Olivares-Amaya,  
 J. A. Parkhill,  T. M. Perrine,  F. Plasser,  P. Pokhilko,  S. Prager,  
 A. Prociuk,  E. Ramos,  D. R. Rehn,  F. Rob,  M. Schneider,  N. Sergueev,  
 S. M. Sharada,  S. Sharma,  D. W. Small,  T. Stauch,  T. Stein,  
 Yu-Chuan Su,  A. J. W. Thom,  A. Tkatchenko,  T. Tsuchimochi,  N. M. Tubman,  
 L. Vogt,  M. L. Vidal,  O. Vydrov,  M. A. Watson,  J. Wenzel,  
 M. de Wergifosse,  T. A. Wesolowski,  A. White,  J. Witte,  A. Yamada,  
 Jun Yang,  K. Yao,  S. Yeganeh,  S. R. Yost,  Zhi-Qiang You,  A. Zech,  
 Igor Ying Zhang,  Xing Zhang,  Yan Zhao,  Ying Zhu,  B. R. Brooks,  
 G. K. L. Chan,  C. J. Cramer,  M. S. Gordon,  W. J. Hehre,  A. Klamt,  
 M. W. Schmidt,  C. D. Sherrill,  D. G. Truhlar,  A. Aspuru-Guzik,  R. Baer,  
 A. T. Bell,  N. A. Besley,  Jeng-Da Chai,  A. E. DePrince, III,  
 R. A. DiStasio Jr.,  A. Dreuw,  B. D. Dunietz,  T. R. Furlani,  
 Chao-Ping Hsu,  Yousung Jung,  Jing Kong,  D. S. Lambrecht,  WanZhen Liang,  
 C. Ochsenfeld,  V. A. Rassolov,  L. V. Slipchenko,  J. E. Subotnik,  
 T. Van Voorhis,  J. M. Herbert,  A. I. Krylov,  P. M. W. Gill,  M. Head-Gordon

 Contributors to earlier versions of Q-Chem not listed above: 
 R. D. Adamson,  B. Austin,  J. Baker,  G. J. O. Beran,  K. Brandhorst,  
 S. T. Brown,  E. F. C. Byrd,  A. K. Chakraborty,  C.-L. Cheng,  
 Siu Hung Chien,  D. M. Chipman,  D. L. Crittenden,  H. Dachsel,  
 R. J. Doerksen,  A. D. Dutoi,  L. Fusti-Molnar,  W. A. Goddard III,  
 A. Golubeva-Zadorozhnaya,  S. R. Gwaltney,  G. Hawkins,  A. Heyden,  
 S. Hirata,  G. Kedziora,  F. J. Keil,  C. Kelley,  Jihan Kim,  R. A. King,  
 R. Z. Khaliullin,  P. P. Korambath,  W. Kurlancheek,  A. M. Lee,  M. S. Lee,  
 S. V. Levchenko,  Ching Yeh Lin,  D. Liotard,  R. C. Lochan,  I. Lotan,  
 P. E. Maslen,  N. Nair,  D. P. O'Neill,  D. Neuhauser,  E. Neuscamman,  
 C. M. Oana,  R. Olson,  B. Peters,  R. Peverati,  P. A. Pieniazek,  
 Y. M. Rhee,  J. Ritchie,  M. A. Rohrdanz,  E. Rosta,  N. J. Russ,  
 H. F. Schaefer III,  N. E. Schultz,  N. Shenvi,  A. C. Simmonett,  A. Sodt,  
 D. Stuck,  K. S. Thanthiriwatte,  V. Vanovschi,  Tao Wang,  A. Warshel,  
 C. F. Williams,  Q. Wu,  X. Xu,  W. Zhang

 Please cite Q-Chem as follows:
 Y. Shao et al., Mol. Phys. 113, 184-215 (2015)
 DOI: 10.1080/00268976.2014.952696

 Q-Chem 5.1.2 for Intel X86 EM64T Linux

 Parts of Q-Chem use Armadillo 8.300.2 (Tropical Shenanigans).
 http://arma.sourceforge.net/

 Q-Chem begins on Sun Feb 10 06:03:41 2019  

Host: 
0

     Scratch files written to /scratch/taweetham/qchem23004//
Input Ideriv = 2
Curr. Ideriv = -1
Max.  Ideriv = 2

Checking the input file for inconsistencies... 	...done.

--------------------------------------------------------------
User input:
--------------------------------------------------------------
../HF/Br=I_t.inp
$molecule
0 1
I 
N  1 2.305905
N  2 1.156786 1 111.974807
Br 3 2.168591 2 109.504546 1 -180.000000 0
$end

$rem
   JOB_TYPE		OPTIMIZATION
   BASIS		6-311++G**
   EXCHANGE		HF
$end

--------------------------------------------------------------
 ----------------------------------------------------------------
             Standard Nuclear Orientation (Angstroms)
    I     Atom           X                Y                Z
 ----------------------------------------------------------------
    1      I       2.0703371969    -0.0048711393     0.0000000000
    2      N      -0.1888992842     0.4567005145    -0.0000000000
    3      N      -0.8277371028    -0.5076853478     0.0000000000
    4      Br     -2.9317547635     0.0175732633    -0.0000000000
 ----------------------------------------------------------------
 Molecular Point Group                 Cs    NOp =  2
 Largest Abelian Subgroup              Cs    NOp =  2
 Nuclear Repulsion Energy =   476.9999090353 hartrees
 There are       51 alpha and       51 beta electrons
 Requested basis set is 6-311++G(d,p)
 There are 55 shells and 154 basis functions

 Total QAlloc Memory Limit   2000 MB
 Mega-Array Size       188 MB
 MEM_STATIC part       192 MB
 A cutoff of  1.0D-11 yielded   1151 shell pairs
 There are      9793 function pairs (     11097 Cartesian)

 -------------------------------------------------------
 OpenMP Integral Computing Module                       
 Release: version 1.0, May 2013, Q-Chem Inc. Pittsburgh 
 -------------------------------------------------------
 Integral Job Info:
 Integral job number is                      11
 Integral operator is                         1
 short-range coefficients                     0
 long-range coefficients              100000000
 Omega coefficients                           0
 if combine SR and LR in K                    0
 Integral screening is                        0
 Integral computing path is                   2
 max size of driver memory is            800000
 size of driver memory is                593474
 size of scratch memory is             29623520
 max col of scratch BK array               1296
 max len of scratch array in speh3          155
 max len of scratch index in speh4           18
 max int batch size is                      520
 min int batch size is                       52
 fixed nKL is                                45
 max L of basis functions is                  2
 order of int derivative is                   0
 number of shells is                         55
 number of basis is                         164
 number of cartesian basis is               164
 number of contracted shell pairs          1151
 number of primitive shell pairs           2741
 maxK2 (contraction) of shell pair           36
 max number of K2 of shell pair               1
 max number of CS2 of shell pair            123
 max number of PS2 of shell pair            126
 mem total for path MDJ                  522442
 -------------------------------------------------------
 Smallest overlap matrix eigenvalue = 2.01E-04

 Scale SEOQF with 1.000000e-01/1.000000e-01/1.000000e-01

 Standard Electronic Orientation quadrupole field applied
 Nucleus-field energy     =     0.0000000193 hartrees
 Guess from superposition of atomic densities
 Warning:  Energy on first SCF cycle will be non-variational
 SAD guess density has 102.000000 electrons

 -----------------------------------------------------------------------
  General SCF calculation program by
  Eric Jon Sundstrom, Paul Horn, Yuezhi Mao, Dmitri Zuev, Alec White,
  David Stuck, Shaama M.S., Shane Yost, Joonho Lee, David Small,
  Daniel Levine, Susi Lehtola, Hugh Burton, Evgeny Epifanovsky
 -----------------------------------------------------------------------
 Hartree-Fock
 using 4 threads for integral computing
 -------------------------------------------------------
 OpenMP Integral computing Module                
 Release: version 2.0, May 2017, Q-Chem Inc. Pleasanton 
 -------------------------------------------------------
 A restricted SCF calculation will be
 performed using DIIS
 SCF converges when DIIS error is below 1.0e-08
 ---------------------------------------
  Cycle       Energy         DIIS error
 ---------------------------------------
    1   -9598.1408991397      3.27e-02  
    2   -9597.8910027761      5.35e-03  
    3   -9597.9451623308      3.99e-03  
    4   -9597.9913884806      5.29e-04  
    5   -9597.9926845138      2.97e-04  
    6   -9597.9930548656      9.68e-05  
    7   -9597.9931809463      5.11e-05  
    8   -9597.9932067694      2.83e-05  
    9   -9597.9932151786      8.15e-06  
   10   -9597.9932161938      4.73e-06  
   11   -9597.9932164002      1.71e-06  
   12   -9597.9932164734      6.08e-07  
   13   -9597.9932164849      2.41e-07  
   14   -9597.9932164863      6.51e-08  
   15   -9597.9932164864      1.83e-08  
   16   -9597.9932164863      7.03e-09  Convergence criterion met
 ---------------------------------------
 SCF time:   CPU 13.85s  wall 4.00s 
 SCF   energy in the final basis set =    -9597.9932164863
 Total energy in the final basis set =    -9597.9932164863

 --------------------------------------------------------------
             Orbital Energies (a.u.) and Symmetries
 --------------------------------------------------------------

 Alpha MOs, Restricted
 -- Occupied --                  
******* -490.04 -180.92 -169.72 -169.72 -169.72  -65.17  -58.54
  1 A'    2 A'    3 A'    4 A'    1 A"    5 A'    6 A'    7 A'                 
-58.533 -58.533 -37.971 -33.160 -33.154 -33.154 -24.344 -24.342
  2 A"    8 A'    9 A'   10 A'    3 A"   11 A'   12 A'    4 A"                 
-24.342 -24.336 -24.336 -15.749 -15.734  -9.854  -7.468  -7.458
 13 A'    5 A"   14 A'   15 A'   16 A'   17 A'   18 A'    6 A"                 
 -7.458  -7.287  -5.522  -5.507  -5.507  -3.208  -3.203  -3.203
 19 A'   20 A'   21 A'    7 A"   22 A'   23 A'    8 A"   24 A'                 
 -3.191  -3.191  -2.446  -2.439  -2.439  -2.421  -2.421  -1.488
  9 A"   25 A'   26 A'   10 A"   27 A'   11 A"   28 A'   29 A'                 
 -1.012  -0.905  -0.811  -0.674  -0.651  -0.641  -0.429  -0.426
 30 A'   31 A'   32 A'   33 A'   34 A'   12 A"   13 A"   35 A'                 
 -0.412  -0.410  -0.365
 36 A'   14 A"   37 A'                                                         
 -- Virtual --                   
 -0.083   0.067   0.077   0.094   0.112   0.113   0.138   0.171
 38 A'   39 A'   15 A"   40 A'   41 A'   16 A"   42 A'   43 A'                 
  0.192   0.193   0.212   0.241   0.269   0.289   0.296   0.312
 17 A"   44 A'   45 A'   18 A"   46 A'   47 A'   48 A'   19 A"                 
  0.313   0.342   0.529   0.547   0.554   0.561   0.567   0.579
 49 A'   50 A'   51 A'   52 A'   20 A"   53 A'   21 A"   22 A"                 
  0.580   0.601   0.660   0.717   0.759   0.765   0.785   0.812
 54 A'   55 A'   56 A'   57 A'   23 A"   58 A'   24 A"   59 A'                 
  0.816   0.941   0.947   0.959   1.036   1.040   1.116   1.207
 60 A'   61 A'   25 A"   62 A'   63 A'   26 A"   64 A'   65 A'                 
  1.342   1.488   1.503   1.528   1.555   1.918   1.955   1.974
 66 A'   67 A'   27 A"   68 A'   69 A'   28 A"   70 A'   29 A"                 
  2.083   2.281   2.308   2.352   2.438   2.684   2.766   3.107
 71 A'   30 A"   72 A'   73 A'   31 A"   74 A'   75 A'   32 A"                 
  3.121   3.424   4.105   4.155   4.354   4.356   4.449   4.464
 76 A'   77 A'   33 A"   78 A'   79 A'   34 A"   35 A"   80 A'                 
  4.464   4.509   4.527   4.544   4.558   4.559   4.631   4.654
 36 A"   81 A'   82 A'   37 A"   38 A"   83 A'   84 A'   85 A'                 
  4.788   4.806   5.121   6.490   6.502   6.534   7.161   8.200
 86 A'   87 A'   88 A'   39 A"   89 A'   90 A'   91 A'   40 A"                 
  8.213   8.290  28.875  29.485  29.494  29.518  29.838  29.842
 92 A'   93 A'   94 A'   41 A"   95 A'   96 A'   42 A"   43 A"                 
 29.845  29.860  29.928  36.504  37.312  49.434 130.545 130.552
 97 A'   98 A'   99 A'  100 A'  101 A'  102 A'   44 A"  103 A'                 
130.578 154.267 293.878 293.890 293.9801028.3631912.185
104 A'  105 A'   45 A"  106 A'  107 A'  108 A'  109 A'                         

 Beta MOs, Restricted
 -- Occupied --                  
******* -490.04 -180.92 -169.72 -169.72 -169.72  -65.17  -58.54
  1 A'    2 A'    3 A'    4 A'    1 A"    5 A'    6 A'    7 A'                 
-58.533 -58.533 -37.971 -33.160 -33.154 -33.154 -24.344 -24.342
  2 A"    8 A'    9 A'   10 A'    3 A"   11 A'   12 A'    4 A"                 
-24.342 -24.336 -24.336 -15.749 -15.734  -9.854  -7.468  -7.458
 13 A'    5 A"   14 A'   15 A'   16 A'   17 A'   18 A'    6 A"                 
 -7.458  -7.287  -5.522  -5.507  -5.507  -3.208  -3.203  -3.203
 19 A'   20 A'   21 A'    7 A"   22 A'   23 A'    8 A"   24 A'                 
 -3.191  -3.191  -2.446  -2.439  -2.439  -2.421  -2.421  -1.488
  9 A"   25 A'   26 A'   10 A"   27 A'   11 A"   28 A'   29 A'                 
 -1.012  -0.905  -0.811  -0.674  -0.651  -0.641  -0.429  -0.426
 30 A'   31 A'   32 A'   33 A'   34 A'   12 A"   13 A"   35 A'                 
 -0.412  -0.410  -0.365
 36 A'   14 A"   37 A'                                                         
 -- Virtual --                   
 -0.083   0.067   0.077   0.094   0.112   0.113   0.138   0.171
 38 A'   39 A'   15 A"   40 A'   41 A'   16 A"   42 A'   43 A'                 
  0.192   0.193   0.212   0.241   0.269   0.289   0.296   0.312
 17 A"   44 A'   45 A'   18 A"   46 A'   47 A'   48 A'   19 A"                 
  0.313   0.342   0.529   0.547   0.554   0.561   0.567   0.579
 49 A'   50 A'   51 A'   52 A'   20 A"   53 A'   21 A"   22 A"                 
  0.580   0.601   0.660   0.717   0.759   0.765   0.785   0.812
 54 A'   55 A'   56 A'   57 A'   23 A"   58 A'   24 A"   59 A'                 
  0.816   0.941   0.947   0.959   1.036   1.040   1.116   1.207
 60 A'   61 A'   25 A"   62 A'   63 A'   26 A"   64 A'   65 A'                 
  1.342   1.488   1.503   1.528   1.555   1.918   1.955   1.974
 66 A'   67 A'   27 A"   68 A'   69 A'   28 A"   70 A'   29 A"                 
  2.083   2.281   2.308   2.352   2.438   2.684   2.766   3.107
 71 A'   30 A"   72 A'   73 A'   31 A"   74 A'   75 A'   32 A"                 
  3.121   3.424   4.105   4.155   4.354   4.356   4.449   4.464
 76 A'   77 A'   33 A"   78 A'   79 A'   34 A"   35 A"   80 A'                 
  4.464   4.509   4.527   4.544   4.558   4.559   4.631   4.654
 36 A"   81 A'   82 A'   37 A"   38 A"   83 A'   84 A'   85 A'                 
  4.788   4.806   5.121   6.490   6.502   6.534   7.161   8.200
 86 A'   87 A'   88 A'   39 A"   89 A'   90 A'   91 A'   40 A"                 
  8.213   8.290  28.875  29.485  29.494  29.518  29.838  29.842
 92 A'   93 A'   94 A'   41 A"   95 A'   96 A'   42 A"   43 A"                 
 29.845  29.860  29.928  36.504  37.312  49.434 130.545 130.552
 97 A'   98 A'   99 A'  100 A'  101 A'  102 A'   44 A"  103 A'                 
130.578 154.267 293.878 293.890 293.9801028.3631912.185
104 A'  105 A'   45 A"  106 A'  107 A'  108 A'  109 A'                         
 --------------------------------------------------------------

          Ground-State Mulliken Net Atomic Charges

     Atom                 Charge (a.u.)
  ----------------------------------------
      1 I                     0.113756
      2 N                     0.043307
      3 N                    -0.015865
      4 Br                   -0.141198
  ----------------------------------------
  Sum of atomic charges =    -0.000000

 -----------------------------------------------------------------
                    Cartesian Multipole Moments
 -----------------------------------------------------------------
    Charge (ESU x 10^10)
                -0.0000
    Dipole Moment (Debye)
         X       2.3929      Y      -0.0878      Z       0.0000
       Tot       2.3946
    Quadrupole Moments (Debye-Ang)
        XX     -55.9298     XY      -0.9453     YY     -60.4045
        XZ      -0.0000     YZ       0.0000     ZZ     -58.7852
    Octopole Moments (Debye-Ang^2)
       XXX      27.7334    XXY       0.3217    XYY       2.4335
       YYY       0.3415    XXZ       0.0000    XYZ       0.0000
       YYZ       0.0000    XZZ       1.6162    YZZ       0.0834
       ZZZ       0.0000
    Hexadecapole Moments (Debye-Ang^3)
      XXXX   -1646.8254   XXXY     -22.7150   XXYY    -322.1749
      XYYY      -1.8387   YYYY     -92.9824   XXXZ      -0.0000
      XXYZ       0.0000   XYYZ      -0.0000   YYYZ       0.0000
      XXZZ    -320.6063   XYZZ      -0.4450   YYZZ     -27.5157
      XZZZ      -0.0000   YZZZ      -0.0000   ZZZZ     -74.6800
 -----------------------------------------------------------------
 Calculating analytic gradient of the SCF energy
 Gradient of SCF Energy
            1           2           3           4
    1   0.0158073   0.0127315  -0.0117029  -0.0168360
    2  -0.0012277   0.0345413  -0.0367001   0.0033866
    3   0.0000000   0.0000000  -0.0000000   0.0000000
 Max gradient component =       3.670E-02
 RMS gradient           =       1.680E-02
 Gradient time:  CPU 3.15 s  wall 0.84 s
 Geometry Optimization Parameters
   NAtoms,    NIC,     NZ,  NCons,   NDum,   NFix, NCnnct, MaxDiis
        4      14       4       0       0       0       0       0


** GEOMETRY OPTIMIZATION IN DELOCALIZED INTERNAL COORDINATES **
   Searching for a Minimum

   Optimization Cycle:   1

                       Coordinates (Angstroms)
     ATOM                X               Y               Z
      1  I         2.0703371969   -0.0048711393    0.0000000000
      2  N        -0.1888992842    0.4567005145    0.0000000000
      3  N        -0.8277371028   -0.5076853478    0.0000000000
      4  Br       -2.9317547635    0.0175732633    0.0000000000
   Point Group: cs    Number of degrees of freedom:     5


   Energy is  -9597.993216486


 Attempting to Generate Delocalized Internal Coordinates

  5 Hessian modes will be used to form the next step
  Hessian Eigenvalues:
     0.076058    0.101435    0.250000    0.250000    1.299202

 Minimum Search - Taking Simple RFO Step
 Searching for Lamda that Minimizes Along All modes
 Value Taken    Lamda =  -0.00744231
 Step Taken.  Stepsize is  0.250397

                             Maximum     Tolerance    Cnvgd?
         Gradient           0.034288      0.000300      NO
         Displacement       0.173192      0.001200      NO
         Energy change     *********      0.000001      NO


 New Cartesian Coordinates Obtained by Inverse Iteration

 Displacement from previous Coordinates is:  0.286462
 ----------------------------------------------------------------
             Standard Nuclear Orientation (Angstroms)
    I     Atom           X                Y                Z
 ----------------------------------------------------------------
    1      I       1.9588215160    -0.0171394321     0.0000000000
    2      N      -0.1940610312     0.4649446617     0.0000000000
    3      N      -0.8093860703    -0.4937263989     0.0000000000
    4      Br     -2.8334283682     0.0076384601     0.0000000000
 ----------------------------------------------------------------
 Molecular Point Group                 Cs    NOp =  2
 Largest Abelian Subgroup              Cs    NOp =  2
 Nuclear Repulsion Energy =   497.0509847009 hartrees
 There are       51 alpha and       51 beta electrons
 Applying Cartesian multipole field
    Component          Value
    ---------          -----
     (2,0,0)        1.00000E-11
     (0,2,0)        2.00000E-11
     (0,0,2)       -3.00000E-11
 Nucleus-field energy     =     0.0000000177 hartrees
 Requested basis set is 6-311++G(d,p)
 There are 55 shells and 154 basis functions
 A cutoff of  1.0D-11 yielded   1176 shell pairs
 There are      9953 function pairs (     11280 Cartesian)
 Smallest overlap matrix eigenvalue = 1.82E-04
 Guess MOs from SCF MO coefficient file

 -----------------------------------------------------------------------
  General SCF calculation program by
  Eric Jon Sundstrom, Paul Horn, Yuezhi Mao, Dmitri Zuev, Alec White,
  David Stuck, Shaama M.S., Shane Yost, Joonho Lee, David Small,
  Daniel Levine, Susi Lehtola, Hugh Burton, Evgeny Epifanovsky
 -----------------------------------------------------------------------
 Hartree-Fock
 using 4 threads for integral computing
 -------------------------------------------------------
 OpenMP Integral computing Module                
 Release: version 2.0, May 2017, Q-Chem Inc. Pleasanton 
 -------------------------------------------------------
 A restricted SCF calculation will be
 performed using DIIS
 SCF converges when DIIS error is below 1.0e-08
 ---------------------------------------
  Cycle       Energy         DIIS error
 ---------------------------------------
    1   -9597.9938918330      8.66e-04  
    2   -9597.9965379443      3.20e-04  
    3   -9597.9970046683      1.57e-04  
    4   -9597.9971812021      6.76e-05  
    5   -9597.9972388809      2.97e-05  
    6   -9597.9972486173      1.15e-05  
    7   -9597.9972504975      5.06e-06  
    8   -9597.9972507040      2.14e-06  
    9   -9597.9972507983      8.02e-07  
   10   -9597.9972508121      3.52e-07  
   11   -9597.9972508137      1.25e-07  
   12   -9597.9972508141      3.40e-08  
   13   -9597.9972508140      1.11e-08  
   14   -9597.9972508140      4.27e-09  Convergence criterion met
 ---------------------------------------
 SCF time:   CPU 12.38s  wall 3.00s 
 SCF   energy in the final basis set =    -9597.9972508140
 Total energy in the final basis set =    -9597.9972508140

 --------------------------------------------------------------
             Orbital Energies (a.u.) and Symmetries
 --------------------------------------------------------------

 Alpha MOs, Restricted
 -- Occupied --                  
******* -490.04 -180.91 -169.72 -169.72 -169.72  -65.18  -58.54
  1 A'    2 A'    3 A'    4 A'    1 A"    5 A'    6 A'    7 A'                 
-58.534 -58.534 -37.968 -33.157 -33.151 -33.151 -24.341 -24.339
  2 A"    8 A'    9 A'   10 A'    3 A"   11 A'   12 A'    4 A"                 
-24.339 -24.333 -24.333 -15.741 -15.725  -9.855  -7.469  -7.459
 13 A'   14 A'    5 A"   15 A'   16 A'   17 A'   18 A'    6 A"                 
 -7.459  -7.284  -5.520  -5.504  -5.504  -3.209  -3.205  -3.204
 19 A'   20 A'   21 A'    7 A"   22 A'   23 A'    8 A"   24 A'                 
 -3.192  -3.192  -2.443  -2.437  -2.437  -2.419  -2.419  -1.505
  9 A"   25 A'   26 A'   10 A"   27 A'   11 A"   28 A'   29 A'                 
 -1.025  -0.914  -0.807  -0.678  -0.663  -0.653  -0.431  -0.427
 30 A'   31 A'   32 A'   33 A'   34 A'   12 A"   13 A"   35 A'                 
 -0.409  -0.407  -0.372
 36 A'   14 A"   37 A'                                                         
 -- Virtual --                   
 -0.054   0.069   0.082   0.093   0.111   0.112   0.142   0.172
 38 A'   39 A'   15 A"   40 A'   41 A'   16 A"   42 A'   43 A'                 
  0.194   0.195   0.210   0.240   0.274   0.290   0.302   0.312
 44 A'   17 A"   45 A'   18 A"   46 A'   47 A'   48 A'   49 A'                 
  0.314   0.341   0.537   0.553   0.555   0.567   0.567   0.576
 19 A"   50 A'   51 A'   20 A"   52 A'   53 A'   21 A"   54 A'                 
  0.585   0.610   0.668   0.723   0.757   0.768   0.783   0.822
 22 A"   55 A'   56 A'   57 A'   23 A"   58 A'   24 A"   59 A'                 
  0.832   0.945   0.953   0.991   1.042   1.046   1.136   1.232
 60 A'   61 A'   25 A"   62 A'   26 A"   63 A'   64 A'   65 A'                 
  1.343   1.488   1.504   1.535   1.585   1.930   1.977   1.977
 66 A'   67 A'   27 A"   68 A'   69 A'   28 A"   29 A"   70 A'                 
  2.106   2.276   2.314   2.377   2.459   2.724   2.786   3.130
 71 A'   30 A"   72 A'   73 A'   31 A"   74 A'   75 A'   32 A"                 
  3.146   3.453   4.114   4.167   4.351   4.366   4.453   4.470
 76 A'   77 A'   33 A"   78 A'   79 A'   34 A"   35 A"   80 A'                 
  4.473   4.527   4.544   4.559   4.565   4.569   4.647   4.706
 36 A"   81 A'   37 A"   82 A'   38 A"   83 A'   84 A'   85 A'                 
  4.805   4.857   5.092   6.494   6.507   6.537   7.183   8.200
 86 A'   87 A'   88 A'   39 A"   89 A'   90 A'   91 A'   40 A"                 
  8.214   8.299  28.901  29.490  29.499  29.522  29.842  29.848
 92 A'   93 A'   94 A'   41 A"   95 A'   96 A'   42 A"   43 A"                 
 29.850  29.870  29.947  36.511  37.416  49.453 130.549 130.557
 97 A'   98 A'   99 A'  100 A'  101 A'  102 A'   44 A"  103 A'                 
130.584 154.289 293.878 293.892 293.9941028.3881912.209
104 A'  105 A'   45 A"  106 A'  107 A'  108 A'  109 A'                         

 Beta MOs, Restricted
 -- Occupied --                  
******* -490.04 -180.91 -169.72 -169.72 -169.72  -65.18  -58.54
  1 A'    2 A'    3 A'    4 A'    1 A"    5 A'    6 A'    7 A'                 
-58.534 -58.534 -37.968 -33.157 -33.151 -33.151 -24.341 -24.339
  2 A"    8 A'    9 A'   10 A'    3 A"   11 A'   12 A'    4 A"                 
-24.339 -24.333 -24.333 -15.741 -15.725  -9.855  -7.469  -7.459
 13 A'   14 A'    5 A"   15 A'   16 A'   17 A'   18 A'    6 A"                 
 -7.459  -7.284  -5.520  -5.504  -5.504  -3.209  -3.205  -3.204
 19 A'   20 A'   21 A'    7 A"   22 A'   23 A'    8 A"   24 A'                 
 -3.192  -3.192  -2.443  -2.437  -2.437  -2.419  -2.419  -1.505
  9 A"   25 A'   26 A'   10 A"   27 A'   11 A"   28 A'   29 A'                 
 -1.025  -0.914  -0.807  -0.678  -0.663  -0.653  -0.431  -0.427
 30 A'   31 A'   32 A'   33 A'   34 A'   12 A"   13 A"   35 A'                 
 -0.409  -0.407  -0.372
 36 A'   14 A"   37 A'                                                         
 -- Virtual --                   
 -0.054   0.069   0.082   0.093   0.111   0.112   0.142   0.172
 38 A'   39 A'   15 A"   40 A'   41 A'   16 A"   42 A'   43 A'                 
  0.194   0.195   0.210   0.240   0.274   0.290   0.302   0.312
 44 A'   17 A"   45 A'   18 A"   46 A'   47 A'   48 A'   49 A'                 
  0.314   0.341   0.537   0.553   0.555   0.567   0.567   0.576
 19 A"   50 A'   51 A'   20 A"   52 A'   53 A'   21 A"   54 A'                 
  0.585   0.610   0.668   0.723   0.757   0.768   0.783   0.822
 22 A"   55 A'   56 A'   57 A'   23 A"   58 A'   24 A"   59 A'                 
  0.832   0.945   0.953   0.991   1.042   1.046   1.136   1.232
 60 A'   61 A'   25 A"   62 A'   26 A"   63 A'   64 A'   65 A'                 
  1.343   1.488   1.504   1.535   1.585   1.930   1.977   1.977
 66 A'   67 A'   27 A"   68 A'   69 A'   28 A"   29 A"   70 A'                 
  2.106   2.276   2.314   2.377   2.459   2.724   2.786   3.130
 71 A'   30 A"   72 A'   73 A'   31 A"   74 A'   75 A'   32 A"                 
  3.146   3.453   4.114   4.167   4.351   4.366   4.453   4.470
 76 A'   77 A'   33 A"   78 A'   79 A'   34 A"   35 A"   80 A'                 
  4.473   4.527   4.544   4.559   4.565   4.569   4.647   4.706
 36 A"   81 A'   37 A"   82 A'   38 A"   83 A'   84 A'   85 A'                 
  4.805   4.857   5.092   6.494   6.507   6.537   7.183   8.200
 86 A'   87 A'   88 A'   39 A"   89 A'   90 A'   91 A'   40 A"                 
  8.214   8.299  28.901  29.490  29.499  29.522  29.842  29.848
 92 A'   93 A'   94 A'   41 A"   95 A'   96 A'   42 A"   43 A"                 
 29.850  29.870  29.947  36.511  37.416  49.453 130.549 130.557
 97 A'   98 A'   99 A'  100 A'  101 A'  102 A'   44 A"  103 A'                 
130.584 154.289 293.878 293.892 293.9941028.3881912.209
104 A'  105 A'   45 A"  106 A'  107 A'  108 A'  109 A'                         
 --------------------------------------------------------------

          Ground-State Mulliken Net Atomic Charges

     Atom                 Charge (a.u.)
  ----------------------------------------
      1 I                     0.119810
      2 N                     0.047348
      3 N                    -0.031515
      4 Br                   -0.135643
  ----------------------------------------
  Sum of atomic charges =     0.000000

 -----------------------------------------------------------------
                    Cartesian Multipole Moments
 -----------------------------------------------------------------
    Charge (ESU x 10^10)
                 0.0000
    Dipole Moment (Debye)
         X       2.1295      Y      -0.0828      Z       0.0000
       Tot       2.1311
    Quadrupole Moments (Debye-Ang)
        XX     -55.7469     XY      -1.0885     YY     -60.3229
        XZ       0.0000     YZ       0.0000     ZZ     -58.5388
    Octopole Moments (Debye-Ang^2)
       XXX      27.0228    XXY       0.3238    XYY       3.6450
       YYY       1.6319    XXZ      -0.0000    XYZ      -0.0000
       YYZ       0.0000    XZZ       2.6505    YZZ       0.5267
       ZZZ       0.0000
    Hexadecapole Moments (Debye-Ang^3)
      XXXX   -1514.2116   XXXY     -23.8860   XXYY    -297.1340
      XYYY      -1.1702   YYYY     -92.6199   XXXZ       0.0000
      XXYZ       0.0000   XYYZ       0.0000   YYYZ       0.0000
      XXZZ    -295.7824   XYZZ      -0.2588   YYZZ     -27.3344
      XZZZ       0.0000   YZZZ       0.0000   ZZZZ     -74.1294
 -----------------------------------------------------------------
 Calculating analytic gradient of the SCF energy
 Gradient of SCF Energy
            1           2           3           4
    1   0.0004482  -0.0217608   0.0285848  -0.0072722
    2  -0.0018802  -0.0183529   0.0163814   0.0038517
    3  -0.0000000  -0.0000000   0.0000000  -0.0000000
 Max gradient component =       2.858E-02
 RMS gradient           =       1.280E-02
 Gradient time:  CPU 3.22 s  wall 0.86 s
 Geometry Optimization Parameters
   NAtoms,    NIC,     NZ,  NCons,   NDum,   NFix, NCnnct, MaxDiis
        4      14       4       0       0       0       0       0

 Cartesian Hessian Update
 Hessian Updated using BFGS Update


** GEOMETRY OPTIMIZATION IN DELOCALIZED INTERNAL COORDINATES **
   Searching for a Minimum

   Optimization Cycle:   2

                       Coordinates (Angstroms)
     ATOM                X               Y               Z
      1  I         1.9588215160   -0.0171394321    0.0000000000
      2  N        -0.1940610312    0.4649446617    0.0000000000
      3  N        -0.8093860703   -0.4937263989    0.0000000000
      4  Br       -2.8334283682    0.0076384601    0.0000000000
   Point Group: cs    Number of degrees of freedom:     5


   Energy is  -9597.997250814

 Hessian Updated using BFGS Update

  5 Hessian modes will be used to form the next step
  Hessian Eigenvalues:
     0.060346    0.089145    0.249287    0.278973    1.755826

 Minimum Search - Taking Simple RFO Step
 Searching for Lamda that Minimizes Along All modes
 Value Taken    Lamda =  -0.00174733
 Step Taken.  Stepsize is  0.130090

                             Maximum     Tolerance    Cnvgd?
         Gradient           0.021786      0.000300      NO
         Displacement       0.113786      0.001200      NO
         Energy change     -0.004034      0.000001      NO


 New Cartesian Coordinates Obtained by Inverse Iteration

 Displacement from previous Coordinates is:  0.092668
 ----------------------------------------------------------------
             Standard Nuclear Orientation (Angstroms)
    I     Atom           X                Y                Z
 ----------------------------------------------------------------
    1      I       1.9375614532    -0.0189703230     0.0000000000
    2      N      -0.1865306672     0.4657521412     0.0000000000
    3      N      -0.8307700559    -0.4831839950     0.0000000000
    4      Br     -2.7983146839    -0.0018805325     0.0000000000
 ----------------------------------------------------------------
 Molecular Point Group                 Cs    NOp =  2
 Largest Abelian Subgroup              Cs    NOp =  2
 Nuclear Repulsion Energy =   502.8014832205 hartrees
 There are       51 alpha and       51 beta electrons
 Applying Cartesian multipole field
    Component          Value
    ---------          -----
     (2,0,0)        1.00000E-11
     (0,2,0)        2.00000E-11
     (0,0,2)       -3.00000E-11
 Nucleus-field energy     =     0.0000000173 hartrees
 Requested basis set is 6-311++G(d,p)
 There are 55 shells and 154 basis functions
 A cutoff of  1.0D-11 yielded   1182 shell pairs
 There are      9971 function pairs (     11299 Cartesian)
 Smallest overlap matrix eigenvalue = 1.84E-04
 Guess MOs from SCF MO coefficient file

 -----------------------------------------------------------------------
  General SCF calculation program by
  Eric Jon Sundstrom, Paul Horn, Yuezhi Mao, Dmitri Zuev, Alec White,
  David Stuck, Shaama M.S., Shane Yost, Joonho Lee, David Small,
  Daniel Levine, Susi Lehtola, Hugh Burton, Evgeny Epifanovsky
 -----------------------------------------------------------------------
 Hartree-Fock
 using 4 threads for integral computing
 -------------------------------------------------------
 OpenMP Integral computing Module                
 Release: version 2.0, May 2017, Q-Chem Inc. Pleasanton 
 -------------------------------------------------------
 A restricted SCF calculation will be
 performed using DIIS
 SCF converges when DIIS error is below 1.0e-08
 ---------------------------------------
  Cycle       Energy         DIIS error
 ---------------------------------------
    1   -9597.9969324017      5.65e-04  
    2   -9597.9983619311      1.62e-04  
    3   -9597.9985657491      6.84e-05  
    4   -9597.9985969359      3.78e-05  
    5   -9597.9986078057      1.17e-05  
    6   -9597.9986097119      5.85e-06  
    7   -9597.9986099628      2.30e-06  
    8   -9597.9986100100      7.58e-07  
    9   -9597.9986100156      2.64e-07  
   10   -9597.9986100159      9.01e-08  
   11   -9597.9986100163      3.64e-08  
   12   -9597.9986100164      1.63e-08  
   13   -9597.9986100163      4.63e-09  Convergence criterion met
 ---------------------------------------
 SCF time:   CPU 11.51s  wall 3.00s 
 SCF   energy in the final basis set =    -9597.9986100163
 Total energy in the final basis set =    -9597.9986100163

 --------------------------------------------------------------
             Orbital Energies (a.u.) and Symmetries
 --------------------------------------------------------------

 Alpha MOs, Restricted
 -- Occupied --                  
******* -490.05 -180.91 -169.72 -169.72 -169.72  -65.18  -58.54
  1 A'    2 A'    3 A'    4 A'    1 A"    5 A'    6 A'    7 A'                 
-58.540 -58.540 -37.964 -33.153 -33.147 -33.147 -24.337 -24.335
  2 A"    8 A'    9 A'   10 A'    3 A"   11 A'   12 A'    4 A"                 
-24.335 -24.329 -24.329 -15.735 -15.719  -9.861  -7.476  -7.465
 13 A'   14 A'    5 A"   15 A'   16 A'   17 A'   18 A'    6 A"                 
 -7.465  -7.280  -5.516  -5.501  -5.501  -3.216  -3.211  -3.211
 19 A'   20 A'   21 A'    7 A"   22 A'   23 A'    8 A"   24 A'                 
 -3.198  -3.198  -2.440  -2.433  -2.433  -2.416  -2.416  -1.495
  9 A"   25 A'   26 A'   10 A"   27 A'   11 A"   28 A'   29 A'                 
 -1.039  -0.915  -0.803  -0.677  -0.660  -0.648  -0.436  -0.431
 30 A'   31 A'   32 A'   33 A'   34 A'   12 A"   13 A"   35 A'                 
 -0.406  -0.404  -0.377
 36 A'   14 A"   37 A'                                                         
 -- Virtual --                   
 -0.039   0.069   0.081   0.091   0.110   0.111   0.146   0.173
 38 A'   39 A'   15 A"   40 A'   41 A'   16 A"   42 A'   43 A'                 
  0.196   0.197   0.211   0.240   0.274   0.290   0.306   0.314
 44 A'   17 A"   45 A'   18 A"   46 A'   47 A'   48 A'   49 A'                 
  0.316   0.341   0.536   0.552   0.558   0.568   0.569   0.572
 19 A"   50 A'   51 A'   20 A"   52 A'   53 A'   21 A"   54 A'                 
  0.588   0.612   0.668   0.727   0.755   0.774   0.778   0.823
 22 A"   55 A'   56 A'   57 A'   23 A"   58 A'   24 A"   59 A'                 
  0.840   0.953   0.959   1.011   1.045   1.046   1.139   1.230
 60 A'   61 A'   25 A"   62 A'   63 A'   26 A"   64 A'   65 A'                 
  1.342   1.485   1.508   1.538   1.594   1.928   1.988   1.992
 66 A'   67 A'   27 A"   68 A'   69 A'   28 A"   29 A"   70 A'                 
  2.129   2.269   2.312   2.386   2.466   2.740   2.781   3.122
 71 A'   30 A"   72 A'   73 A'   31 A"   74 A'   75 A'   32 A"                 
  3.142   3.443   4.117   4.163   4.354   4.368   4.457   4.474
 76 A'   77 A'   33 A"   78 A'   79 A'   34 A"   35 A"   80 A'                 
  4.479   4.532   4.539   4.554   4.562   4.566   4.653   4.717
 36 A"   81 A'   37 A"   82 A'   83 A'   38 A"   84 A'   85 A'                 
  4.814   4.883   5.110   6.498   6.511   6.541   7.191   8.195
 86 A'   87 A'   88 A'   39 A"   89 A'   90 A'   91 A'   40 A"                 
  8.210   8.296  28.911  29.494  29.503  29.526  29.846  29.853
 92 A'   93 A'   94 A'   41 A"   95 A'   96 A'   42 A"   43 A"                 
 29.854  29.876  29.954  36.521  37.381  49.459 130.553 130.561
 97 A'   98 A'   99 A'  100 A'  101 A'  102 A'   44 A"  103 A'                 
130.588 154.299 293.873 293.887 293.9961028.3971912.218
104 A'  105 A'   45 A"  106 A'  107 A'  108 A'  109 A'                         

 Beta MOs, Restricted
 -- Occupied --                  
******* -490.05 -180.91 -169.72 -169.72 -169.72  -65.18  -58.54
  1 A'    2 A'    3 A'    4 A'    1 A"    5 A'    6 A'    7 A'                 
-58.540 -58.540 -37.964 -33.153 -33.147 -33.147 -24.337 -24.335
  2 A"    8 A'    9 A'   10 A'    3 A"   11 A'   12 A'    4 A"                 
-24.335 -24.329 -24.329 -15.735 -15.719  -9.861  -7.476  -7.465
 13 A'   14 A'    5 A"   15 A'   16 A'   17 A'   18 A'    6 A"                 
 -7.465  -7.280  -5.516  -5.501  -5.501  -3.216  -3.211  -3.211
 19 A'   20 A'   21 A'    7 A"   22 A'   23 A'    8 A"   24 A'                 
 -3.198  -3.198  -2.440  -2.433  -2.433  -2.416  -2.416  -1.495
  9 A"   25 A'   26 A'   10 A"   27 A'   11 A"   28 A'   29 A'                 
 -1.039  -0.915  -0.803  -0.677  -0.660  -0.648  -0.436  -0.431
 30 A'   31 A'   32 A'   33 A'   34 A'   12 A"   13 A"   35 A'                 
 -0.406  -0.404  -0.377
 36 A'   14 A"   37 A'                                                         
 -- Virtual --                   
 -0.039   0.069   0.081   0.091   0.110   0.111   0.146   0.173
 38 A'   39 A'   15 A"   40 A'   41 A'   16 A"   42 A'   43 A'                 
  0.196   0.197   0.211   0.240   0.274   0.290   0.306   0.314
 44 A'   17 A"   45 A'   18 A"   46 A'   47 A'   48 A'   49 A'                 
  0.316   0.341   0.536   0.552   0.558   0.568   0.569   0.572
 19 A"   50 A'   51 A'   20 A"   52 A'   53 A'   21 A"   54 A'                 
  0.588   0.612   0.668   0.727   0.755   0.774   0.778   0.823
 22 A"   55 A'   56 A'   57 A'   23 A"   58 A'   24 A"   59 A'                 
  0.840   0.953   0.959   1.011   1.045   1.046   1.139   1.230
 60 A'   61 A'   25 A"   62 A'   63 A'   26 A"   64 A'   65 A'                 
  1.342   1.485   1.508   1.538   1.594   1.928   1.988   1.992
 66 A'   67 A'   27 A"   68 A'   69 A'   28 A"   29 A"   70 A'                 
  2.129   2.269   2.312   2.386   2.466   2.740   2.781   3.122
 71 A'   30 A"   72 A'   73 A'   31 A"   74 A'   75 A'   32 A"                 
  3.142   3.443   4.117   4.163   4.354   4.368   4.457   4.474
 76 A'   77 A'   33 A"   78 A'   79 A'   34 A"   35 A"   80 A'                 
  4.479   4.532   4.539   4.554   4.562   4.566   4.653   4.717
 36 A"   81 A'   37 A"   82 A'   83 A'   38 A"   84 A'   85 A'                 
  4.814   4.883   5.110   6.498   6.511   6.541   7.191   8.195
 86 A'   87 A'   88 A'   39 A"   89 A'   90 A'   91 A'   40 A"                 
  8.210   8.296  28.911  29.494  29.503  29.526  29.846  29.853
 92 A'   93 A'   94 A'   41 A"   95 A'   96 A'   42 A"   43 A"                 
 29.854  29.876  29.954  36.521  37.381  49.459 130.553 130.561
 97 A'   98 A'   99 A'  100 A'  101 A'  102 A'   44 A"  103 A'                 
130.588 154.299 293.873 293.887 293.9961028.3971912.218
104 A'  105 A'   45 A"  106 A'  107 A'  108 A'  109 A'                         
 --------------------------------------------------------------

          Ground-State Mulliken Net Atomic Charges

     Atom                 Charge (a.u.)
  ----------------------------------------
      1 I                     0.119717
      2 N                     0.035921
      3 N                    -0.050504
      4 Br                   -0.105134
  ----------------------------------------
  Sum of atomic charges =     0.000000

 -----------------------------------------------------------------
                    Cartesian Multipole Moments
 -----------------------------------------------------------------
    Charge (ESU x 10^10)
                 0.0000
    Dipole Moment (Debye)
         X       1.6749      Y      -0.0746      Z       0.0000
       Tot       1.6765
    Quadrupole Moments (Debye-Ang)
        XX     -54.6941     XY      -1.0739     YY     -60.4084
        XZ      -0.0000     YZ       0.0000     ZZ     -58.4467
    Octopole Moments (Debye-Ang^2)
       XXX      21.3703    XXY       0.3986    XYY       3.3873
       YYY       2.1350    XXZ       0.0000    XYZ      -0.0000
       YYZ       0.0000    XZZ       2.2497    YZZ       0.7055
       ZZZ       0.0000
    Hexadecapole Moments (Debye-Ang^3)
      XXXX   -1465.5708   XXXY     -24.5330   XXYY    -290.4794
      XYYY      -2.4297   YYYY     -92.5871   XXXZ      -0.0000
      XXYZ       0.0000   XYYZ      -0.0000   YYYZ       0.0000
      XXZZ    -288.7398   XYZZ      -0.6855   YYZZ     -27.2733
      XZZZ      -0.0000   YZZZ       0.0000   ZZZZ     -73.8817
 -----------------------------------------------------------------
 Calculating analytic gradient of the SCF energy
 Gradient of SCF Energy
            1           2           3           4
    1  -0.0008328  -0.0158665   0.0201654  -0.0034661
    2  -0.0007107  -0.0187602   0.0179168   0.0015541
    3  -0.0000000   0.0000000  -0.0000000   0.0000000
 Max gradient component =       2.017E-02
 RMS gradient           =       1.059E-02
 Gradient time:  CPU 3.24 s  wall 0.87 s
 Geometry Optimization Parameters
   NAtoms,    NIC,     NZ,  NCons,   NDum,   NFix, NCnnct, MaxDiis
        4      14       4       0       0       0       0       0

 Cartesian Hessian Update
 Hessian Updated using BFGS Update


** GEOMETRY OPTIMIZATION IN DELOCALIZED INTERNAL COORDINATES **
   Searching for a Minimum

   Optimization Cycle:   3

                       Coordinates (Angstroms)
     ATOM                X               Y               Z
      1  I         1.9375614532   -0.0189703230    0.0000000000
      2  N        -0.1865306672    0.4657521412    0.0000000000
      3  N        -0.8307700559   -0.4831839950    0.0000000000
      4  Br       -2.7983146839   -0.0018805325    0.0000000000
   Point Group: cs    Number of degrees of freedom:     5


   Energy is  -9597.998610016

 Hessian Updated using BFGS Update

  5 Hessian modes will be used to form the next step
  Hessian Eigenvalues:
     0.042588    0.083738    0.250800    0.274906    1.291455

 Minimum Search - Taking Simple RFO Step
 Searching for Lamda that Minimizes Along All modes
 Value Taken    Lamda =  -0.00142143
 Step Taken.  Stepsize is  0.141247

                             Maximum     Tolerance    Cnvgd?
         Gradient           0.015095      0.000300      NO
         Displacement       0.121486      0.001200      NO
         Energy change     -0.001359      0.000001      NO


 New Cartesian Coordinates Obtained by Inverse Iteration

 Displacement from previous Coordinates is:  0.098058
 ----------------------------------------------------------------
             Standard Nuclear Orientation (Angstroms)
    I     Atom           X                Y                Z
 ----------------------------------------------------------------
    1      I       1.9210732919    -0.0174496926     0.0000000000
    2      N      -0.1815306881     0.4668853702     0.0000000000
    3      N      -0.8588233574    -0.4801474979     0.0000000000
    4      Br     -2.7587732001    -0.0075708890     0.0000000000
 ----------------------------------------------------------------
 Molecular Point Group                 Cs    NOp =  2
 Largest Abelian Subgroup              Cs    NOp =  2
 Nuclear Repulsion Energy =   508.3735594453 hartrees
 There are       51 alpha and       51 beta electrons
 Applying Cartesian multipole field
    Component          Value
    ---------          -----
     (2,0,0)        1.00000E-11
     (0,2,0)        2.00000E-11
     (0,0,2)       -3.00000E-11
 Nucleus-field energy     =     0.0000000169 hartrees
 Requested basis set is 6-311++G(d,p)
 There are 55 shells and 154 basis functions
 A cutoff of  1.0D-11 yielded   1187 shell pairs
 There are     10007 function pairs (     11338 Cartesian)
 Smallest overlap matrix eigenvalue = 1.95E-04
 Guess MOs from SCF MO coefficient file

 -----------------------------------------------------------------------
  General SCF calculation program by
  Eric Jon Sundstrom, Paul Horn, Yuezhi Mao, Dmitri Zuev, Alec White,
  David Stuck, Shaama M.S., Shane Yost, Joonho Lee, David Small,
  Daniel Levine, Susi Lehtola, Hugh Burton, Evgeny Epifanovsky
 -----------------------------------------------------------------------
 Hartree-Fock
 using 4 threads for integral computing
 -------------------------------------------------------
 OpenMP Integral computing Module                
 Release: version 2.0, May 2017, Q-Chem Inc. Pleasanton 
 -------------------------------------------------------
 A restricted SCF calculation will be
 performed using DIIS
 SCF converges when DIIS error is below 1.0e-08
 ---------------------------------------
  Cycle       Energy         DIIS error
 ---------------------------------------
    1   -9597.9968049701      6.99e-04  
    2   -9597.9988280687      1.93e-04  
    3   -9597.9991070445      1.00e-04  
    4   -9597.9991587793      4.80e-05  
    5   -9597.9991773357      1.54e-05  
    6   -9597.9991808973      5.68e-06  
    7   -9597.9991812521      2.38e-06  
    8   -9597.9991812994      7.86e-07  
    9   -9597.9991813069      2.51e-07  
   10   -9597.9991813077      1.30e-07  
   11   -9597.9991813079      4.50e-08  
   12   -9597.9991813080      1.28e-08  
   13   -9597.9991813082      4.05e-09  Convergence criterion met
 ---------------------------------------
 SCF time:   CPU 11.58s  wall 3.00s 
 SCF   energy in the final basis set =    -9597.9991813082
 Total energy in the final basis set =    -9597.9991813082

 --------------------------------------------------------------
             Orbital Energies (a.u.) and Symmetries
 --------------------------------------------------------------

 Alpha MOs, Restricted
 -- Occupied --                  
******* -490.06 -180.91 -169.71 -169.71 -169.71  -65.19  -58.55
  1 A'    2 A'    3 A'    4 A'    1 A"    5 A'    6 A'    7 A'                 
-58.548 -58.548 -37.959 -33.149 -33.143 -33.142 -24.333 -24.331
  2 A"    8 A'    9 A'   10 A'    3 A"   11 A'   12 A'    4 A"                 
-24.331 -24.325 -24.325 -15.729 -15.715  -9.869  -7.484  -7.473
 13 A'   14 A'    5 A"   15 A'   16 A'   17 A'   18 A'    6 A"                 
 -7.473  -7.276  -5.511  -5.497  -5.496  -3.224  -3.219  -3.219
 19 A'   20 A'   21 A'    7 A"   22 A'   23 A'    8 A"   24 A'                 
 -3.206  -3.206  -2.435  -2.429  -2.428  -2.412  -2.412  -1.479
  9 A"   25 A'   26 A'   10 A"   27 A'   11 A"   28 A'   29 A'                 
 -1.055  -0.915  -0.801  -0.674  -0.656  -0.639  -0.441  -0.436
 30 A'   31 A'   32 A'   33 A'   34 A'   12 A"   13 A"   35 A'                 
 -0.403  -0.399  -0.383
 36 A'   14 A"   37 A'                                                         
 -- Virtual --                   
 -0.023   0.069   0.077   0.088   0.109   0.110   0.150   0.174
 38 A'   39 A'   15 A"   40 A'   41 A'   16 A"   42 A'   43 A'                 
  0.198   0.200   0.213   0.239   0.275   0.291   0.309   0.317
 44 A'   17 A"   45 A'   18 A"   46 A'   47 A'   48 A'   49 A'                 
  0.319   0.340   0.533   0.550   0.555   0.560   0.571   0.578
 19 A"   50 A'   51 A'   20 A"   52 A'   53 A'   21 A"   54 A'                 
  0.593   0.615   0.669   0.728   0.753   0.772   0.782   0.823
 22 A"   55 A'   56 A'   57 A'   23 A"   24 A"   58 A'   59 A'                 
  0.849   0.963   0.967   1.030   1.044   1.049   1.137   1.229
 60 A'   61 A'   25 A"   62 A'   63 A'   26 A"   64 A'   65 A'                 
  1.340   1.481   1.511   1.542   1.602   1.921   2.005   2.006
 66 A'   67 A'   27 A"   68 A'   69 A'   28 A"   70 A'   29 A"                 
  2.162   2.262   2.312   2.396   2.471   2.748   2.765   3.101
 71 A'   30 A"   72 A'   73 A'   31 A"   74 A'   75 A'   32 A"                 
  3.128   3.420   4.119   4.159   4.359   4.367   4.461   4.478
 76 A'   77 A'   33 A"   78 A'   79 A'   34 A"   35 A"   80 A'                 
  4.486   4.530   4.533   4.539   4.556   4.568   4.660   4.724
 36 A"   81 A'   37 A"   82 A'   83 A'   38 A"   84 A'   85 A'                 
  4.823   4.906   5.141   6.503   6.515   6.546   7.202   8.189
 86 A'   87 A'   88 A'   39 A"   89 A'   90 A'   91 A'   40 A"                 
  8.204   8.287  28.921  29.498  29.508  29.531  29.850  29.858
 92 A'   93 A'   94 A'   41 A"   95 A'   96 A'   42 A"   43 A"                 
 29.858  29.881  29.961  36.535  37.298  49.466 130.558 130.565
 97 A'   98 A'   99 A'  100 A'  101 A'  102 A'   44 A"  103 A'                 
130.593 154.307 293.867 293.881 293.9941028.4081912.227
104 A'  105 A'   45 A"  106 A'  107 A'  108 A'  109 A'                         

 Beta MOs, Restricted
 -- Occupied --                  
******* -490.06 -180.91 -169.71 -169.71 -169.71  -65.19  -58.55
  1 A'    2 A'    3 A'    4 A'    1 A"    5 A'    6 A'    7 A'                 
-58.548 -58.548 -37.959 -33.149 -33.143 -33.142 -24.333 -24.331
  2 A"    8 A'    9 A'   10 A'    3 A"   11 A'   12 A'    4 A"                 
-24.331 -24.325 -24.325 -15.729 -15.715  -9.869  -7.484  -7.473
 13 A'   14 A'    5 A"   15 A'   16 A'   17 A'   18 A'    6 A"                 
 -7.473  -7.276  -5.511  -5.497  -5.496  -3.224  -3.219  -3.219
 19 A'   20 A'   21 A'    7 A"   22 A'   23 A'    8 A"   24 A'                 
 -3.206  -3.206  -2.435  -2.429  -2.428  -2.412  -2.412  -1.479
  9 A"   25 A'   26 A'   10 A"   27 A'   11 A"   28 A'   29 A'                 
 -1.055  -0.915  -0.801  -0.674  -0.656  -0.639  -0.441  -0.436
 30 A'   31 A'   32 A'   33 A'   34 A'   12 A"   13 A"   35 A'                 
 -0.403  -0.399  -0.383
 36 A'   14 A"   37 A'                                                         
 -- Virtual --                   
 -0.023   0.069   0.077   0.088   0.109   0.110   0.150   0.174
 38 A'   39 A'   15 A"   40 A'   41 A'   16 A"   42 A'   43 A'                 
  0.198   0.200   0.213   0.239   0.275   0.291   0.309   0.317
 44 A'   17 A"   45 A'   18 A"   46 A'   47 A'   48 A'   49 A'                 
  0.319   0.340   0.533   0.550   0.555   0.560   0.571   0.578
 19 A"   50 A'   51 A'   20 A"   52 A'   53 A'   21 A"   54 A'                 
  0.593   0.615   0.669   0.728   0.753   0.772   0.782   0.823
 22 A"   55 A'   56 A'   57 A'   23 A"   24 A"   58 A'   59 A'                 
  0.849   0.963   0.967   1.030   1.044   1.049   1.137   1.229
 60 A'   61 A'   25 A"   62 A'   63 A'   26 A"   64 A'   65 A'                 
  1.340   1.481   1.511   1.542   1.602   1.921   2.005   2.006
 66 A'   67 A'   27 A"   68 A'   69 A'   28 A"   70 A'   29 A"                 
  2.162   2.262   2.312   2.396   2.471   2.748   2.765   3.101
 71 A'   30 A"   72 A'   73 A'   31 A"   74 A'   75 A'   32 A"                 
  3.128   3.420   4.119   4.159   4.359   4.367   4.461   4.478
 76 A'   77 A'   33 A"   78 A'   79 A'   34 A"   35 A"   80 A'                 
  4.486   4.530   4.533   4.539   4.556   4.568   4.660   4.724
 36 A"   81 A'   37 A"   82 A'   83 A'   38 A"   84 A'   85 A'                 
  4.823   4.906   5.141   6.503   6.515   6.546   7.202   8.189
 86 A'   87 A'   88 A'   39 A"   89 A'   90 A'   91 A'   40 A"                 
  8.204   8.287  28.921  29.498  29.508  29.531  29.850  29.858
 92 A'   93 A'   94 A'   41 A"   95 A'   96 A'   42 A"   43 A"                 
 29.858  29.881  29.961  36.535  37.298  49.466 130.558 130.565
 97 A'   98 A'   99 A'  100 A'  101 A'  102 A'   44 A"  103 A'                 
130.593 154.307 293.867 293.881 293.9941028.4081912.227
104 A'  105 A'   45 A"  106 A'  107 A'  108 A'  109 A'                         
 --------------------------------------------------------------

          Ground-State Mulliken Net Atomic Charges

     Atom                 Charge (a.u.)
  ----------------------------------------
      1 I                     0.117572
      2 N                     0.020836
      3 N                    -0.070833
      4 Br                   -0.067574
  ----------------------------------------
  Sum of atomic charges =    -0.000000

 -----------------------------------------------------------------
                    Cartesian Multipole Moments
 -----------------------------------------------------------------
    Charge (ESU x 10^10)
                -0.0000
    Dipole Moment (Debye)
         X       1.1413      Y      -0.0664      Z       0.0000
       Tot       1.1432
    Quadrupole Moments (Debye-Ang)
        XX     -53.4613     XY      -1.0563     YY     -60.5222
        XZ      -0.0000     YZ      -0.0000     ZZ     -58.3694
    Octopole Moments (Debye-Ang^2)
       XXX      14.6340    XXY       0.5265    XYY       2.8629
       YYY       2.2396    XXZ       0.0000    XYZ       0.0000
       YYZ       0.0000    XZZ       1.5950    YZZ       0.7435
       ZZZ       0.0000
    Hexadecapole Moments (Debye-Ang^3)
      XXXX   -1416.2664   XXXY     -25.5219   XXYY    -283.9258
      XYYY      -3.7290   YYYY     -92.8879   XXXZ      -0.0000
      XXYZ      -0.0000   XYYZ      -0.0000   YYYZ      -0.0000
      XXZZ    -281.7547   XYZZ      -1.1212   YYZZ     -27.2664
      XZZZ      -0.0000   YZZZ      -0.0000   ZZZZ     -73.6556
 -----------------------------------------------------------------
 Calculating analytic gradient of the SCF energy
 Gradient of SCF Energy
            1           2           3           4
    1  -0.0000630  -0.0012037  -0.0019492   0.0032160
    2   0.0005382  -0.0045185   0.0049882  -0.0010079
    3   0.0000000  -0.0000000   0.0000000   0.0000000
 Max gradient component =       4.988E-03
 RMS gradient           =       2.277E-03
 Gradient time:  CPU 3.30 s  wall 0.88 s
 Geometry Optimization Parameters
   NAtoms,    NIC,     NZ,  NCons,   NDum,   NFix, NCnnct, MaxDiis
        4      14       4       0       0       0       0       0

 Cartesian Hessian Update
 Hessian Updated using BFGS Update


** GEOMETRY OPTIMIZATION IN DELOCALIZED INTERNAL COORDINATES **
   Searching for a Minimum

   Optimization Cycle:   4

                       Coordinates (Angstroms)
     ATOM                X               Y               Z
      1  I         1.9210732919   -0.0174496926    0.0000000000
      2  N        -0.1815306881    0.4668853702    0.0000000000
      3  N        -0.8588233574   -0.4801474979    0.0000000000
      4  Br       -2.7587732001   -0.0075708890    0.0000000000
   Point Group: cs    Number of degrees of freedom:     5


   Energy is  -9597.999181308

 Hessian Updated using BFGS Update

  5 Hessian modes will be used to form the next step
  Hessian Eigenvalues:
     0.059037    0.089775    0.251810    0.282170    1.083857

 Minimum Search - Taking Simple RFO Step
 Searching for Lamda that Minimizes Along All modes
 Value Taken    Lamda =  -0.00016592
 Step Taken.  Stepsize is  0.045091

                             Maximum     Tolerance    Cnvgd?
         Gradient           0.005404      0.000300      NO
         Displacement       0.033291      0.001200      NO
         Energy change     -0.000571      0.000001      NO


 New Cartesian Coordinates Obtained by Inverse Iteration

 Displacement from previous Coordinates is:  0.035213
 ----------------------------------------------------------------
             Standard Nuclear Orientation (Angstroms)
    I     Atom           X                Y                Z
 ----------------------------------------------------------------
    1      I       1.9268700517    -0.0192592963     0.0000000000
    2      N      -0.1798479077     0.4698916204     0.0000000000
    3      N      -0.8509633785    -0.4813332410     0.0000000000
    4      Br     -2.7741127192    -0.0075817924     0.0000000000
 ----------------------------------------------------------------
 Molecular Point Group                 Cs    NOp =  2
 Largest Abelian Subgroup              Cs    NOp =  2
 Nuclear Repulsion Energy =   506.1853624654 hartrees
 There are       51 alpha and       51 beta electrons
 Applying Cartesian multipole field
    Component          Value
    ---------          -----
     (2,0,0)        1.00000E-11
     (0,2,0)        2.00000E-11
     (0,0,2)       -3.00000E-11
 Nucleus-field energy     =     0.0000000171 hartrees
 Requested basis set is 6-311++G(d,p)
 There are 55 shells and 154 basis functions
 A cutoff of  1.0D-11 yielded   1187 shell pairs
 There are     10007 function pairs (     11338 Cartesian)
 Smallest overlap matrix eigenvalue = 1.96E-04
 Guess MOs from SCF MO coefficient file

 -----------------------------------------------------------------------
  General SCF calculation program by
  Eric Jon Sundstrom, Paul Horn, Yuezhi Mao, Dmitri Zuev, Alec White,
  David Stuck, Shaama M.S., Shane Yost, Joonho Lee, David Small,
  Daniel Levine, Susi Lehtola, Hugh Burton, Evgeny Epifanovsky
 -----------------------------------------------------------------------
 Hartree-Fock
 using 4 threads for integral computing
 -------------------------------------------------------
 OpenMP Integral computing Module                
 Release: version 2.0, May 2017, Q-Chem Inc. Pleasanton 
 -------------------------------------------------------
 A restricted SCF calculation will be
 performed using DIIS
 SCF converges when DIIS error is below 1.0e-08
 ---------------------------------------
  Cycle       Energy         DIIS error
 ---------------------------------------
    1   -9597.9990654291      1.93e-04  
    2   -9597.9992194865      6.36e-05  
    3   -9597.9992393432      3.74e-05  
    4   -9597.9992456375      1.26e-05  
    5   -9597.9992472013      5.44e-06  
    6   -9597.9992475297      2.55e-06  
    7   -9597.9992476009      8.92e-07  
    8   -9597.9992476088      3.53e-07  
    9   -9597.9992476102      1.19e-07  
   10   -9597.9992476105      4.59e-08  
   11   -9597.9992476105      2.12e-08  
   12   -9597.9992476105      6.79e-09  Convergence criterion met
 ---------------------------------------
 SCF time:   CPU 10.80s  wall 2.00s 
 SCF   energy in the final basis set =    -9597.9992476105
 Total energy in the final basis set =    -9597.9992476105

 --------------------------------------------------------------
             Orbital Energies (a.u.) and Symmetries
 --------------------------------------------------------------

 Alpha MOs, Restricted
 -- Occupied --                  
******* -490.05 -180.91 -169.71 -169.71 -169.71  -65.19  -58.55
  1 A'    2 A'    3 A'    4 A'    1 A"    5 A'    6 A'    7 A'                 
-58.546 -58.545 -37.961 -33.150 -33.144 -33.144 -24.334 -24.332
  2 A"    8 A'    9 A'   10 A'    3 A"   11 A'   12 A'    4 A"                 
-24.332 -24.327 -24.327 -15.732 -15.717  -9.867  -7.482  -7.471
 13 A'   14 A'    5 A"   15 A'   16 A'   17 A'   18 A'    6 A"                 
 -7.471  -7.278  -5.513  -5.498  -5.498  -3.222  -3.217  -3.216
 19 A'   20 A'   21 A'    7 A"   22 A'   23 A'    8 A"   24 A'                 
 -3.204  -3.204  -2.437  -2.430  -2.430  -2.413  -2.413  -1.479
  9 A"   25 A'   26 A'   10 A"   27 A'   11 A"   28 A'   29 A'                 
 -1.050  -0.915  -0.802  -0.673  -0.656  -0.639  -0.439  -0.434
 30 A'   31 A'   32 A'   33 A'   34 A'   12 A"   13 A"   35 A'                 
 -0.404  -0.401  -0.382
 36 A'   14 A"   37 A'                                                         
 -- Virtual --                   
 -0.027   0.068   0.077   0.089   0.109   0.110   0.148   0.174
 38 A'   39 A'   15 A"   40 A'   41 A'   16 A"   42 A'   43 A'                 
  0.197   0.199   0.212   0.239   0.275   0.291   0.308   0.316
 44 A'   17 A"   45 A'   18 A"   46 A'   47 A'   48 A'   49 A'                 
  0.318   0.340   0.534   0.551   0.556   0.562   0.570   0.576
 19 A"   50 A'   51 A'   20 A"   52 A'   53 A'   21 A"   54 A'                 
  0.591   0.614   0.668   0.728   0.753   0.774   0.780   0.822
 22 A"   55 A'   56 A'   57 A'   23 A"   24 A"   58 A'   59 A'                 
  0.846   0.961   0.965   1.025   1.044   1.048   1.135   1.225
 60 A'   61 A'   25 A"   62 A'   63 A'   26 A"   64 A'   65 A'                 
  1.341   1.481   1.510   1.541   1.599   1.920   1.999   2.003
 66 A'   67 A'   27 A"   68 A'   69 A'   28 A"   70 A'   29 A"                 
  2.153   2.264   2.311   2.392   2.467   2.745   2.765   3.101
 71 A'   30 A"   72 A'   73 A'   31 A"   74 A'   75 A'   32 A"                 
  3.126   3.419   4.117   4.158   4.355   4.365   4.459   4.476
 76 A'   77 A'   33 A"   78 A'   79 A'   34 A"   35 A"   80 A'                 
  4.484   4.529   4.534   4.537   4.556   4.567   4.656   4.721
 36 A"   81 A'   37 A"   82 A'   83 A'   38 A"   84 A'   85 A'                 
  4.820   4.899   5.141   6.501   6.514   6.544   7.197   8.191
 86 A'   87 A'   88 A'   39 A"   89 A'   90 A'   91 A'   40 A"                 
  8.206   8.290  28.918  29.496  29.506  29.529  29.848  29.856
 92 A'   93 A'   94 A'   41 A"   95 A'   96 A'   42 A"   43 A"                 
 29.857  29.880  29.959  36.533  37.296  49.463 130.556 130.564
 97 A'   98 A'   99 A'  100 A'  101 A'  102 A'   44 A"  103 A'                 
130.591 154.304 293.868 293.883 293.9941028.4031912.224
104 A'  105 A'   45 A"  106 A'  107 A'  108 A'  109 A'                         

 Beta MOs, Restricted
 -- Occupied --                  
******* -490.05 -180.91 -169.71 -169.71 -169.71  -65.19  -58.55
  1 A'    2 A'    3 A'    4 A'    1 A"    5 A'    6 A'    7 A'                 
-58.546 -58.545 -37.961 -33.150 -33.144 -33.144 -24.334 -24.332
  2 A"    8 A'    9 A'   10 A'    3 A"   11 A'   12 A'    4 A"                 
-24.332 -24.327 -24.327 -15.732 -15.717  -9.867  -7.482  -7.471
 13 A'   14 A'    5 A"   15 A'   16 A'   17 A'   18 A'    6 A"                 
 -7.471  -7.278  -5.513  -5.498  -5.498  -3.222  -3.217  -3.216
 19 A'   20 A'   21 A'    7 A"   22 A'   23 A'    8 A"   24 A'                 
 -3.204  -3.204  -2.437  -2.430  -2.430  -2.413  -2.413  -1.479
  9 A"   25 A'   26 A'   10 A"   27 A'   11 A"   28 A'   29 A'                 
 -1.050  -0.915  -0.802  -0.673  -0.656  -0.639  -0.439  -0.434
 30 A'   31 A'   32 A'   33 A'   34 A'   12 A"   13 A"   35 A'                 
 -0.404  -0.401  -0.382
 36 A'   14 A"   37 A'                                                         
 -- Virtual --                   
 -0.027   0.068   0.077   0.089   0.109   0.110   0.148   0.174
 38 A'   39 A'   15 A"   40 A'   41 A'   16 A"   42 A'   43 A'                 
  0.197   0.199   0.212   0.239   0.275   0.291   0.308   0.316
 44 A'   17 A"   45 A'   18 A"   46 A'   47 A'   48 A'   49 A'                 
  0.318   0.340   0.534   0.551   0.556   0.562   0.570   0.576
 19 A"   50 A'   51 A'   20 A"   52 A'   53 A'   21 A"   54 A'                 
  0.591   0.614   0.668   0.728   0.753   0.774   0.780   0.822
 22 A"   55 A'   56 A'   57 A'   23 A"   24 A"   58 A'   59 A'                 
  0.846   0.961   0.965   1.025   1.044   1.048   1.135   1.225
 60 A'   61 A'   25 A"   62 A'   63 A'   26 A"   64 A'   65 A'                 
  1.341   1.481   1.510   1.541   1.599   1.920   1.999   2.003
 66 A'   67 A'   27 A"   68 A'   69 A'   28 A"   70 A'   29 A"                 
  2.153   2.264   2.311   2.392   2.467   2.745   2.765   3.101
 71 A'   30 A"   72 A'   73 A'   31 A"   74 A'   75 A'   32 A"                 
  3.126   3.419   4.117   4.158   4.355   4.365   4.459   4.476
 76 A'   77 A'   33 A"   78 A'   79 A'   34 A"   35 A"   80 A'                 
  4.484   4.529   4.534   4.537   4.556   4.567   4.656   4.721
 36 A"   81 A'   37 A"   82 A'   83 A'   38 A"   84 A'   85 A'                 
  4.820   4.899   5.141   6.501   6.514   6.544   7.197   8.191
 86 A'   87 A'   88 A'   39 A"   89 A'   90 A'   91 A'   40 A"                 
  8.206   8.290  28.918  29.496  29.506  29.529  29.848  29.856
 92 A'   93 A'   94 A'   41 A"   95 A'   96 A'   42 A"   43 A"                 
 29.857  29.880  29.959  36.533  37.296  49.463 130.556 130.564
 97 A'   98 A'   99 A'  100 A'  101 A'  102 A'   44 A"  103 A'                 
130.591 154.304 293.868 293.883 293.9941028.4031912.224
104 A'  105 A'   45 A"  106 A'  107 A'  108 A'  109 A'                         
 --------------------------------------------------------------

          Ground-State Mulliken Net Atomic Charges

     Atom                 Charge (a.u.)
  ----------------------------------------
      1 I                     0.120213
      2 N                     0.022089
      3 N                    -0.064144
      4 Br                   -0.078158
  ----------------------------------------
  Sum of atomic charges =    -0.000000

 -----------------------------------------------------------------
                    Cartesian Multipole Moments
 -----------------------------------------------------------------
    Charge (ESU x 10^10)
                -0.0000
    Dipole Moment (Debye)
         X       1.3111      Y      -0.0711      Z       0.0000
       Tot       1.3130
    Quadrupole Moments (Debye-Ang)
        XX     -53.7560     XY      -1.0687     YY     -60.5030
        XZ      -0.0000     YZ       0.0000     ZZ     -58.4056
    Octopole Moments (Debye-Ang^2)
       XXX      16.6479    XXY       0.4737    XYY       3.0820
       YYY       2.3681    XXZ       0.0000    XYZ      -0.0000
       YYZ       0.0000    XZZ       1.8413    YZZ       0.7901
       ZZZ       0.0000
    Hexadecapole Moments (Debye-Ang^3)
      XXXX   -1432.1720   XXXY     -25.3683   XXYY    -286.3158
      XYYY      -3.4223   YYYY     -92.9450   XXXZ      -0.0000
      XXYZ       0.0000   XYYZ      -0.0000   YYYZ       0.0000
      XXZZ    -284.2611   XYZZ      -1.0191   YYZZ     -27.2919
      XZZZ      -0.0000   YZZZ       0.0000   ZZZZ     -73.7328
 -----------------------------------------------------------------
 Calculating analytic gradient of the SCF energy
 Gradient of SCF Energy
            1           2           3           4
    1   0.0001919   0.0006150   0.0000948  -0.0009018
    2   0.0000774  -0.0002863   0.0003250  -0.0001162
    3  -0.0000000   0.0000000  -0.0000000   0.0000000
 Max gradient component =       9.018E-04
 RMS gradient           =       3.469E-04
 Gradient time:  CPU 3.37 s  wall 0.90 s
 Geometry Optimization Parameters
   NAtoms,    NIC,     NZ,  NCons,   NDum,   NFix, NCnnct, MaxDiis
        4      14       4       0       0       0       0       0

 Cartesian Hessian Update
 Hessian Updated using BFGS Update


** GEOMETRY OPTIMIZATION IN DELOCALIZED INTERNAL COORDINATES **
   Searching for a Minimum

   Optimization Cycle:   5

                       Coordinates (Angstroms)
     ATOM                X               Y               Z
      1  I         1.9268700517   -0.0192592963    0.0000000000
      2  N        -0.1798479077    0.4698916204    0.0000000000
      3  N        -0.8509633785   -0.4813332410    0.0000000000
      4  Br       -2.7741127192   -0.0075817924    0.0000000000
   Point Group: cs    Number of degrees of freedom:     5


   Energy is  -9597.999247610

 Hessian Updated using BFGS Update

  5 Hessian modes will be used to form the next step
  Hessian Eigenvalues:
     0.066027    0.097439    0.255504    0.269672    1.084225

 Minimum Search - Taking Simple RFO Step
 Searching for Lamda that Minimizes Along All modes
 Value Taken    Lamda =  -0.00001173
 Step Taken.  Stepsize is  0.008750

                             Maximum     Tolerance    Cnvgd?
         Gradient           0.001427      0.000300      NO
         Displacement       0.006337      0.001200      NO
         Energy change     -0.000066      0.000001      NO


 New Cartesian Coordinates Obtained by Inverse Iteration

 Displacement from previous Coordinates is:  0.011196
 ----------------------------------------------------------------
             Standard Nuclear Orientation (Angstroms)
    I     Atom           X                Y                Z
 ----------------------------------------------------------------
    1      I       1.9240938960    -0.0187022851     0.0000000000
    2      N      -0.1814839818     0.4697612076     0.0000000000
    3      N      -0.8511074390    -0.4828727363     0.0000000000
    4      Br     -2.7695564289    -0.0064688955     0.0000000000
 ----------------------------------------------------------------
 Molecular Point Group                 Cs    NOp =  2
 Largest Abelian Subgroup              Cs    NOp =  2
 Nuclear Repulsion Energy =   506.8628040149 hartrees
 There are       51 alpha and       51 beta electrons
 Applying Cartesian multipole field
    Component          Value
    ---------          -----
     (2,0,0)        1.00000E-11
     (0,2,0)        2.00000E-11
     (0,0,2)       -3.00000E-11
 Nucleus-field energy     =     0.0000000170 hartrees
 Requested basis set is 6-311++G(d,p)
 There are 55 shells and 154 basis functions
 A cutoff of  1.0D-11 yielded   1187 shell pairs
 There are     10007 function pairs (     11338 Cartesian)
 Smallest overlap matrix eigenvalue = 1.97E-04
 Guess MOs from SCF MO coefficient file

 -----------------------------------------------------------------------
  General SCF calculation program by
  Eric Jon Sundstrom, Paul Horn, Yuezhi Mao, Dmitri Zuev, Alec White,
  David Stuck, Shaama M.S., Shane Yost, Joonho Lee, David Small,
  Daniel Levine, Susi Lehtola, Hugh Burton, Evgeny Epifanovsky
 -----------------------------------------------------------------------
 Hartree-Fock
 using 4 threads for integral computing
 -------------------------------------------------------
 OpenMP Integral computing Module                
 Release: version 2.0, May 2017, Q-Chem Inc. Pleasanton 
 -------------------------------------------------------
 A restricted SCF calculation will be
 performed using DIIS
 SCF converges when DIIS error is below 1.0e-08
 ---------------------------------------
  Cycle       Energy         DIIS error
 ---------------------------------------
    1   -9597.9992436503      4.33e-05  
    2   -9597.9992512224      1.35e-05  
    3   -9597.9992524938      8.01e-06  
    4   -9597.9992528731      3.70e-06  
    5   -9597.9992530404      1.36e-06  
    6   -9597.9992530648      6.07e-07  
    7   -9597.9992530680      1.94e-07  
    8   -9597.9992530683      7.26e-08  
    9   -9597.9992530685      2.77e-08  
   10   -9597.9992530685      9.01e-09  Convergence criterion met
 ---------------------------------------
 SCF time:   CPU 9.11s  wall 3.00s 
 SCF   energy in the final basis set =    -9597.9992530685
 Total energy in the final basis set =    -9597.9992530685

 --------------------------------------------------------------
             Orbital Energies (a.u.) and Symmetries
 --------------------------------------------------------------

 Alpha MOs, Restricted
 -- Occupied --                  
******* -490.05 -180.91 -169.71 -169.71 -169.71  -65.19  -58.55
  1 A'    2 A'    3 A'    4 A'    1 A"    5 A'    6 A'    7 A'                 
-58.546 -58.546 -37.961 -33.150 -33.144 -33.144 -24.334 -24.332
  2 A"    8 A'    9 A'   10 A'    3 A"   11 A'   12 A'    4 A"                 
-24.332 -24.326 -24.326 -15.731 -15.717  -9.867  -7.482  -7.471
 13 A'   14 A'    5 A"   15 A'   16 A'   17 A'   18 A'    6 A"                 
 -7.471  -7.277  -5.513  -5.498  -5.498  -3.222  -3.217  -3.217
 19 A'   20 A'   21 A'    7 A"   22 A'   23 A'    8 A"   24 A'                 
 -3.204  -3.204  -2.437  -2.430  -2.430  -2.413  -2.413  -1.480
  9 A"   25 A'   26 A'   10 A"   27 A'   11 A"   28 A'   29 A'                 
 -1.050  -0.915  -0.802  -0.674  -0.656  -0.639  -0.440  -0.435
 30 A'   31 A'   32 A'   33 A'   34 A'   12 A"   13 A"   35 A'                 
 -0.403  -0.400  -0.383
 36 A'   14 A"   37 A'                                                         
 -- Virtual --                   
 -0.026   0.068   0.077   0.089   0.109   0.110   0.148   0.174
 38 A'   39 A'   15 A"   40 A'   41 A'   16 A"   42 A'   43 A'                 
  0.197   0.199   0.212   0.239   0.275   0.291   0.308   0.316
 44 A'   17 A"   45 A'   18 A"   46 A'   47 A'   48 A'   49 A'                 
  0.318   0.340   0.533   0.551   0.556   0.561   0.571   0.576
 19 A"   50 A'   51 A'   20 A"   52 A'   53 A'   21 A"   54 A'                 
  0.591   0.614   0.668   0.727   0.753   0.773   0.780   0.822
 22 A"   55 A'   56 A'   57 A'   23 A"   24 A"   58 A'   59 A'                 
  0.846   0.961   0.966   1.026   1.044   1.048   1.135   1.226
 60 A'   61 A'   25 A"   62 A'   63 A'   26 A"   64 A'   65 A'                 
  1.341   1.481   1.510   1.541   1.600   1.919   1.999   2.004
 66 A'   67 A'   27 A"   68 A'   69 A'   28 A"   70 A'   29 A"                 
  2.154   2.263   2.312   2.393   2.467   2.746   2.765   3.100
 71 A'   30 A"   72 A'   73 A'   31 A"   74 A'   75 A'   32 A"                 
  3.126   3.419   4.117   4.159   4.356   4.365   4.460   4.477
 76 A'   77 A'   33 A"   78 A'   79 A'   34 A"   35 A"   80 A'                 
  4.484   4.529   4.534   4.537   4.556   4.567   4.657   4.722
 36 A"   81 A'   37 A"   82 A'   83 A'   38 A"   84 A'   85 A'                 
  4.821   4.900   5.142   6.501   6.514   6.544   7.198   8.190
 86 A'   87 A'   88 A'   39 A"   89 A'   90 A'   91 A'   40 A"                 
  8.205   8.289  28.918  29.497  29.507  29.529  29.849  29.857
 92 A'   93 A'   94 A'   41 A"   95 A'   96 A'   42 A"   43 A"                 
 29.857  29.880  29.960  36.534  37.295  49.464 130.557 130.564
 97 A'   98 A'   99 A'  100 A'  101 A'  102 A'   44 A"  103 A'                 
130.592 154.305 293.868 293.883 293.9941028.4041912.225
104 A'  105 A'   45 A"  106 A'  107 A'  108 A'  109 A'                         

 Beta MOs, Restricted
 -- Occupied --                  
******* -490.05 -180.91 -169.71 -169.71 -169.71  -65.19  -58.55
  1 A'    2 A'    3 A'    4 A'    1 A"    5 A'    6 A'    7 A'                 
-58.546 -58.546 -37.961 -33.150 -33.144 -33.144 -24.334 -24.332
  2 A"    8 A'    9 A'   10 A'    3 A"   11 A'   12 A'    4 A"                 
-24.332 -24.326 -24.326 -15.731 -15.717  -9.867  -7.482  -7.471
 13 A'   14 A'    5 A"   15 A'   16 A'   17 A'   18 A'    6 A"                 
 -7.471  -7.277  -5.513  -5.498  -5.498  -3.222  -3.217  -3.217
 19 A'   20 A'   21 A'    7 A"   22 A'   23 A'    8 A"   24 A'                 
 -3.204  -3.204  -2.437  -2.430  -2.430  -2.413  -2.413  -1.480
  9 A"   25 A'   26 A'   10 A"   27 A'   11 A"   28 A'   29 A'                 
 -1.050  -0.915  -0.802  -0.674  -0.656  -0.639  -0.440  -0.435
 30 A'   31 A'   32 A'   33 A'   34 A'   12 A"   13 A"   35 A'                 
 -0.403  -0.400  -0.383
 36 A'   14 A"   37 A'                                                         
 -- Virtual --                   
 -0.026   0.068   0.077   0.089   0.109   0.110   0.148   0.174
 38 A'   39 A'   15 A"   40 A'   41 A'   16 A"   42 A'   43 A'                 
  0.197   0.199   0.212   0.239   0.275   0.291   0.308   0.316
 44 A'   17 A"   45 A'   18 A"   46 A'   47 A'   48 A'   49 A'                 
  0.318   0.340   0.533   0.551   0.556   0.561   0.571   0.576
 19 A"   50 A'   51 A'   20 A"   52 A'   53 A'   21 A"   54 A'                 
  0.591   0.614   0.668   0.727   0.753   0.773   0.780   0.822
 22 A"   55 A'   56 A'   57 A'   23 A"   24 A"   58 A'   59 A'                 
  0.846   0.961   0.966   1.026   1.044   1.048   1.135   1.226
 60 A'   61 A'   25 A"   62 A'   63 A'   26 A"   64 A'   65 A'                 
  1.341   1.481   1.510   1.541   1.600   1.919   1.999   2.004
 66 A'   67 A'   27 A"   68 A'   69 A'   28 A"   70 A'   29 A"                 
  2.154   2.263   2.312   2.393   2.467   2.746   2.765   3.100
 71 A'   30 A"   72 A'   73 A'   31 A"   74 A'   75 A'   32 A"                 
  3.126   3.419   4.117   4.159   4.356   4.365   4.460   4.477
 76 A'   77 A'   33 A"   78 A'   79 A'   34 A"   35 A"   80 A'                 
  4.484   4.529   4.534   4.537   4.556   4.567   4.657   4.722
 36 A"   81 A'   37 A"   82 A'   83 A'   38 A"   84 A'   85 A'                 
  4.821   4.900   5.142   6.501   6.514   6.544   7.198   8.190
 86 A'   87 A'   88 A'   39 A"   89 A'   90 A'   91 A'   40 A"                 
  8.205   8.289  28.918  29.497  29.507  29.529  29.849  29.857
 92 A'   93 A'   94 A'   41 A"   95 A'   96 A'   42 A"   43 A"                 
 29.857  29.880  29.960  36.534  37.295  49.464 130.557 130.564
 97 A'   98 A'   99 A'  100 A'  101 A'  102 A'   44 A"  103 A'                 
130.592 154.305 293.868 293.883 293.9941028.4041912.225
104 A'  105 A'   45 A"  106 A'  107 A'  108 A'  109 A'                         
 --------------------------------------------------------------

          Ground-State Mulliken Net Atomic Charges

     Atom                 Charge (a.u.)
  ----------------------------------------
      1 I                     0.119287
      2 N                     0.021792
      3 N                    -0.064248
      4 Br                   -0.076831
  ----------------------------------------
  Sum of atomic charges =    -0.000000

 -----------------------------------------------------------------
                    Cartesian Multipole Moments
 -----------------------------------------------------------------
    Charge (ESU x 10^10)
                -0.0000
    Dipole Moment (Debye)
         X       1.2797      Y      -0.0700      Z      -0.0000
       Tot       1.2817
    Quadrupole Moments (Debye-Ang)
        XX     -53.7300     XY      -1.0761     YY     -60.5006
        XZ       0.0000     YZ       0.0000     ZZ     -58.4003
    Octopole Moments (Debye-Ang^2)
       XXX      16.3526    XXY       0.4935    XYY       3.0514
       YYY       2.2875    XXZ      -0.0000    XYZ       0.0000
       YYZ       0.0000    XZZ       1.8143    YZZ       0.7609
       ZZZ      -0.0000
    Hexadecapole Moments (Debye-Ang^3)
      XXXX   -1427.6278   XXXY     -25.5068   XXYY    -285.4667
      XYYY      -3.3626   YYYY     -92.9830   XXXZ      -0.0000
      XXYZ      -0.0000   XYYZ      -0.0000   YYYZ       0.0000
      XXZZ    -283.4354   XYZZ      -0.9995   YYZZ     -27.2947
      XZZZ      -0.0000   YZZZ       0.0000   ZZZZ     -73.7222
 -----------------------------------------------------------------
 Calculating analytic gradient of the SCF energy
 Gradient of SCF Energy
            1           2           3           4
    1  -0.0000874  -0.0002887   0.0003796  -0.0000035
    2   0.0000089  -0.0002897   0.0002036   0.0000772
    3   0.0000000  -0.0000000  -0.0000000   0.0000000
 Max gradient component =       3.796E-04
 RMS gradient           =       1.748E-04
 Gradient time:  CPU 3.33 s  wall 0.89 s
 Geometry Optimization Parameters
   NAtoms,    NIC,     NZ,  NCons,   NDum,   NFix, NCnnct, MaxDiis
        4      14       4       0       0       0       0       0

 Cartesian Hessian Update
 Hessian Updated using BFGS Update


** GEOMETRY OPTIMIZATION IN DELOCALIZED INTERNAL COORDINATES **
   Searching for a Minimum

   Optimization Cycle:   6

                       Coordinates (Angstroms)
     ATOM                X               Y               Z
      1  I         1.9240938960   -0.0187022851    0.0000000000
      2  N        -0.1814839818    0.4697612076    0.0000000000
      3  N        -0.8511074390   -0.4828727363    0.0000000000
      4  Br       -2.7695564289   -0.0064688955    0.0000000000
   Point Group: cs    Number of degrees of freedom:     5


   Energy is  -9597.999253068

 Hessian Updated using BFGS Update

  5 Hessian modes will be used to form the next step
  Hessian Eigenvalues:
     0.063057    0.089303    0.254620    0.317688    1.133390

 Minimum Search - Taking Simple RFO Step
 Searching for Lamda that Minimizes Along All modes
 Value Taken    Lamda =   0.00000000
 Step Taken.  Stepsize is  0.001662

                             Maximum     Tolerance    Cnvgd?
         Gradient           0.000347      0.000300      NO
         Displacement       0.000974      0.001200     YES
         Energy change     -0.000005      0.000001      NO


 New Cartesian Coordinates Obtained by Inverse Iteration

 Displacement from previous Coordinates is:  0.002023
 ----------------------------------------------------------------
             Standard Nuclear Orientation (Angstroms)
    I     Atom           X                Y                Z
 ----------------------------------------------------------------
    1      I       1.9242756662    -0.0190942085     0.0000000000
    2      N      -0.1812964784     0.4701859516     0.0000000000
    3      N      -0.8514954291    -0.4823451255     0.0000000000
    4      Br     -2.7695377125    -0.0070293268     0.0000000000
 ----------------------------------------------------------------
 Molecular Point Group                 Cs    NOp =  2
 Largest Abelian Subgroup              Cs    NOp =  2
 Nuclear Repulsion Energy =   506.8484843354 hartrees
 There are       51 alpha and       51 beta electrons
 Applying Cartesian multipole field
    Component          Value
    ---------          -----
     (2,0,0)        1.00000E-11
     (0,2,0)        2.00000E-11
     (0,0,2)       -3.00000E-11
 Nucleus-field energy     =     0.0000000170 hartrees
 Requested basis set is 6-311++G(d,p)
 There are 55 shells and 154 basis functions
 A cutoff of  1.0D-11 yielded   1187 shell pairs
 There are     10007 function pairs (     11338 Cartesian)
 Smallest overlap matrix eigenvalue = 1.97E-04
 Guess MOs from SCF MO coefficient file

 -----------------------------------------------------------------------
  General SCF calculation program by
  Eric Jon Sundstrom, Paul Horn, Yuezhi Mao, Dmitri Zuev, Alec White,
  David Stuck, Shaama M.S., Shane Yost, Joonho Lee, David Small,
  Daniel Levine, Susi Lehtola, Hugh Burton, Evgeny Epifanovsky
 -----------------------------------------------------------------------
 Hartree-Fock
 using 4 threads for integral computing
 -------------------------------------------------------
 OpenMP Integral computing Module                
 Release: version 2.0, May 2017, Q-Chem Inc. Pleasanton 
 -------------------------------------------------------
 A restricted SCF calculation will be
 performed using DIIS
 SCF converges when DIIS error is below 1.0e-08
 ---------------------------------------
  Cycle       Energy         DIIS error
 ---------------------------------------
    1   -9597.9992528251      1.02e-05  
    2   -9597.9992532318      2.82e-06  
    3   -9597.9992532903      1.72e-06  
    4   -9597.9992533045      6.65e-07  
    5   -9597.9992533096      2.35e-07  
    6   -9597.9992533106      1.11e-07  
    7   -9597.9992533107      3.73e-08  
    8   -9597.9992533108      1.42e-08  
    9   -9597.9992533107      5.12e-09  Convergence criterion met
 ---------------------------------------
 SCF time:   CPU 8.13s  wall 2.00s 
 SCF   energy in the final basis set =    -9597.9992533107
 Total energy in the final basis set =    -9597.9992533107

 --------------------------------------------------------------
             Orbital Energies (a.u.) and Symmetries
 --------------------------------------------------------------

 Alpha MOs, Restricted
 -- Occupied --                  
******* -490.05 -180.91 -169.71 -169.71 -169.71  -65.19  -58.55
  1 A'    2 A'    3 A'    4 A'    1 A"    5 A'    6 A'    7 A'                 
-58.546 -58.546 -37.961 -33.150 -33.144 -33.144 -24.334 -24.332
  2 A"    8 A'    9 A'   10 A'    3 A"   11 A'   12 A'    4 A"                 
-24.332 -24.326 -24.326 -15.731 -15.717  -9.867  -7.482  -7.471
 13 A'   14 A'    5 A"   15 A'   16 A'   17 A'   18 A'    6 A"                 
 -7.471  -7.277  -5.513  -5.498  -5.498  -3.222  -3.217  -3.217
 19 A'   20 A'   21 A'    7 A"   22 A'   23 A'    8 A"   24 A'                 
 -3.204  -3.204  -2.436  -2.430  -2.430  -2.413  -2.413  -1.479
  9 A"   25 A'   26 A'   10 A"   27 A'   11 A"   28 A'   29 A'                 
 -1.051  -0.915  -0.802  -0.674  -0.656  -0.639  -0.440  -0.435
 30 A'   31 A'   32 A'   33 A'   34 A'   12 A"   13 A"   35 A'                 
 -0.403  -0.400  -0.383
 36 A'   14 A"   37 A'                                                         
 -- Virtual --                   
 -0.026   0.068   0.077   0.089   0.109   0.110   0.148   0.174
 38 A'   39 A'   15 A"   40 A'   41 A'   16 A"   42 A'   43 A'                 
  0.197   0.199   0.212   0.239   0.275   0.291   0.308   0.316
 44 A'   17 A"   45 A'   18 A"   46 A'   47 A'   48 A'   49 A'                 
  0.318   0.340   0.533   0.551   0.556   0.561   0.571   0.576
 19 A"   50 A'   51 A'   20 A"   52 A'   53 A'   21 A"   54 A'                 
  0.592   0.614   0.668   0.727   0.753   0.773   0.780   0.822
 22 A"   55 A'   56 A'   57 A'   23 A"   24 A"   58 A'   59 A'                 
  0.846   0.961   0.966   1.026   1.044   1.048   1.135   1.226
 60 A'   61 A'   25 A"   62 A'   63 A'   26 A"   64 A'   65 A'                 
  1.341   1.481   1.510   1.541   1.600   1.919   1.999   2.004
 66 A'   67 A'   27 A"   68 A'   69 A'   28 A"   70 A'   29 A"                 
  2.155   2.263   2.312   2.393   2.467   2.746   2.764   3.100
 71 A'   30 A"   72 A'   73 A'   31 A"   74 A'   75 A'   32 A"                 
  3.126   3.418   4.117   4.159   4.356   4.365   4.460   4.477
 76 A'   77 A'   33 A"   78 A'   79 A'   34 A"   35 A"   80 A'                 
  4.484   4.529   4.534   4.537   4.556   4.567   4.657   4.722
 36 A"   81 A'   37 A"   82 A'   83 A'   38 A"   84 A'   85 A'                 
  4.821   4.900   5.142   6.501   6.514   6.544   7.198   8.190
 86 A'   87 A'   88 A'   39 A"   89 A'   90 A'   91 A'   40 A"                 
  8.205   8.289  28.918  29.497  29.507  29.529  29.849  29.857
 92 A'   93 A'   94 A'   41 A"   95 A'   96 A'   42 A"   43 A"                 
 29.857  29.880  29.960  36.534  37.294  49.464 130.557 130.564
 97 A'   98 A'   99 A'  100 A'  101 A'  102 A'   44 A"  103 A'                 
130.592 154.305 293.868 293.882 293.9941028.4041912.225
104 A'  105 A'   45 A"  106 A'  107 A'  108 A'  109 A'                         

 Beta MOs, Restricted
 -- Occupied --                  
******* -490.05 -180.91 -169.71 -169.71 -169.71  -65.19  -58.55
  1 A'    2 A'    3 A'    4 A'    1 A"    5 A'    6 A'    7 A'                 
-58.546 -58.546 -37.961 -33.150 -33.144 -33.144 -24.334 -24.332
  2 A"    8 A'    9 A'   10 A'    3 A"   11 A'   12 A'    4 A"                 
-24.332 -24.326 -24.326 -15.731 -15.717  -9.867  -7.482  -7.471
 13 A'   14 A'    5 A"   15 A'   16 A'   17 A'   18 A'    6 A"                 
 -7.471  -7.277  -5.513  -5.498  -5.498  -3.222  -3.217  -3.217
 19 A'   20 A'   21 A'    7 A"   22 A'   23 A'    8 A"   24 A'                 
 -3.204  -3.204  -2.436  -2.430  -2.430  -2.413  -2.413  -1.479
  9 A"   25 A'   26 A'   10 A"   27 A'   11 A"   28 A'   29 A'                 
 -1.051  -0.915  -0.802  -0.674  -0.656  -0.639  -0.440  -0.435
 30 A'   31 A'   32 A'   33 A'   34 A'   12 A"   13 A"   35 A'                 
 -0.403  -0.400  -0.383
 36 A'   14 A"   37 A'                                                         
 -- Virtual --                   
 -0.026   0.068   0.077   0.089   0.109   0.110   0.148   0.174
 38 A'   39 A'   15 A"   40 A'   41 A'   16 A"   42 A'   43 A'                 
  0.197   0.199   0.212   0.239   0.275   0.291   0.308   0.316
 44 A'   17 A"   45 A'   18 A"   46 A'   47 A'   48 A'   49 A'                 
  0.318   0.340   0.533   0.551   0.556   0.561   0.571   0.576
 19 A"   50 A'   51 A'   20 A"   52 A'   53 A'   21 A"   54 A'                 
  0.592   0.614   0.668   0.727   0.753   0.773   0.780   0.822
 22 A"   55 A'   56 A'   57 A'   23 A"   24 A"   58 A'   59 A'                 
  0.846   0.961   0.966   1.026   1.044   1.048   1.135   1.226
 60 A'   61 A'   25 A"   62 A'   63 A'   26 A"   64 A'   65 A'                 
  1.341   1.481   1.510   1.541   1.600   1.919   1.999   2.004
 66 A'   67 A'   27 A"   68 A'   69 A'   28 A"   70 A'   29 A"                 
  2.155   2.263   2.312   2.393   2.467   2.746   2.764   3.100
 71 A'   30 A"   72 A'   73 A'   31 A"   74 A'   75 A'   32 A"                 
  3.126   3.418   4.117   4.159   4.356   4.365   4.460   4.477
 76 A'   77 A'   33 A"   78 A'   79 A'   34 A"   35 A"   80 A'                 
  4.484   4.529   4.534   4.537   4.556   4.567   4.657   4.722
 36 A"   81 A'   37 A"   82 A'   83 A'   38 A"   84 A'   85 A'                 
  4.821   4.900   5.142   6.501   6.514   6.544   7.198   8.190
 86 A'   87 A'   88 A'   39 A"   89 A'   90 A'   91 A'   40 A"                 
  8.205   8.289  28.918  29.497  29.507  29.529  29.849  29.857
 92 A'   93 A'   94 A'   41 A"   95 A'   96 A'   42 A"   43 A"                 
 29.857  29.880  29.960  36.534  37.294  49.464 130.557 130.564
 97 A'   98 A'   99 A'  100 A'  101 A'  102 A'   44 A"  103 A'                 
130.592 154.305 293.868 293.882 293.9941028.4041912.225
104 A'  105 A'   45 A"  106 A'  107 A'  108 A'  109 A'                         
 --------------------------------------------------------------

          Ground-State Mulliken Net Atomic Charges

     Atom                 Charge (a.u.)
  ----------------------------------------
      1 I                     0.119210
      2 N                     0.021686
      3 N                    -0.064548
      4 Br                   -0.076348
  ----------------------------------------
  Sum of atomic charges =    -0.000000

 -----------------------------------------------------------------
                    Cartesian Multipole Moments
 -----------------------------------------------------------------
    Charge (ESU x 10^10)
                -0.0000
    Dipole Moment (Debye)
         X       1.2732      Y      -0.0703      Z      -0.0000
       Tot       1.2751
    Quadrupole Moments (Debye-Ang)
        XX     -53.7133     XY      -1.0759     YY     -60.5025
        XZ       0.0000     YZ      -0.0000     ZZ     -58.4001
    Octopole Moments (Debye-Ang^2)
       XXX      16.2572    XXY       0.4914    XYY       3.0466
       YYY       2.3350    XXZ      -0.0000    XYZ       0.0000
       YYZ      -0.0000    XZZ       1.8034    YZZ       0.7780
       ZZZ      -0.0000
    Hexadecapole Moments (Debye-Ang^3)
      XXXX   -1427.4855   XXXY     -25.4956   XXYY    -285.4837
      XYYY      -3.3786   YYYY     -92.9881   XXXZ       0.0000
      XXYZ      -0.0000   XYYZ       0.0000   YYYZ      -0.0000
      XXZZ    -283.4432   XYZZ      -1.0053   YYZZ     -27.2953
      XZZZ       0.0000   YZZZ      -0.0000   ZZZZ     -73.7213
 -----------------------------------------------------------------
 Calculating analytic gradient of the SCF energy
 Gradient of SCF Energy
            1           2           3           4
    1   0.0000053   0.0000083  -0.0000275   0.0000140
    2   0.0000020  -0.0000109   0.0000187  -0.0000098
    3   0.0000000  -0.0000000   0.0000000  -0.0000000
 Max gradient component =       2.751E-05
 RMS gradient           =       1.160E-05
 Gradient time:  CPU 3.36 s  wall 0.90 s
 Geometry Optimization Parameters
   NAtoms,    NIC,     NZ,  NCons,   NDum,   NFix, NCnnct, MaxDiis
        4      14       4       0       0       0       0       0

 Cartesian Hessian Update
 Hessian Updated using BFGS Update


** GEOMETRY OPTIMIZATION IN DELOCALIZED INTERNAL COORDINATES **
   Searching for a Minimum

   Optimization Cycle:   7

                       Coordinates (Angstroms)
     ATOM                X               Y               Z
      1  I         1.9242756662   -0.0190942085    0.0000000000
      2  N        -0.1812964784    0.4701859516    0.0000000000
      3  N        -0.8514954291   -0.4823451255    0.0000000000
      4  Br       -2.7695377125   -0.0070293268    0.0000000000
   Point Group: cs    Number of degrees of freedom:     5


   Energy is  -9597.999253311

 Hessian Updated using BFGS Update

  5 Hessian modes will be used to form the next step
  Hessian Eigenvalues:
     0.064467    0.093954    0.253898    0.329513    1.103863

 Minimum Search - Taking Simple RFO Step
 Searching for Lamda that Minimizes Along All modes
 Value Taken    Lamda =   0.00000000
 Step Taken.  Stepsize is  0.000237

                             Maximum     Tolerance    Cnvgd?
         Gradient           0.000019      0.000300     YES
         Displacement       0.000165      0.001200     YES
         Energy change     -0.000000      0.000001     YES


                       Distance Matrix (Angstroms)
             I (  1)   N (  2)   N (  3)
   N (  2)  2.161673
   N (  3)  2.814162  1.164681
   Br(  4)  4.693829  2.631868  1.976060

 Final energy is   -9597.9992533107325     


 ******************************
 **  OPTIMIZATION CONVERGED  **
 ******************************

                       Coordinates (Angstroms)
     ATOM                X               Y               Z
      1  I         1.9242756662   -0.0190942085    0.0000000000
      2  N        -0.1812964784    0.4701859516    0.0000000000
      3  N        -0.8514954291   -0.4823451255    0.0000000000
      4  Br       -2.7695377125   -0.0070293268    0.0000000000

Z-matrix Print:
$molecule
0 1
I 
N  1 2.161673
N  2 1.164681 1 112.048260
Br 3 1.976060 2 111.211894 1 -180.000000 0
$end


 --------------------------------------------------------------
             Orbital Energies (a.u.) and Symmetries
 --------------------------------------------------------------

 Alpha MOs, Restricted
 -- Occupied --                  
******* -490.05 -180.91 -169.71 -169.71 -169.71  -65.19  -58.55
  1 A'    2 A'    3 A'    4 A'    1 A"    5 A'    6 A'    7 A'                 
-58.546 -58.546 -37.961 -33.150 -33.144 -33.144 -24.334 -24.332
  2 A"    8 A'    9 A'   10 A'    3 A"   11 A'   12 A'    4 A"                 
-24.332 -24.326 -24.326 -15.731 -15.717  -9.867  -7.482  -7.471
 13 A'   14 A'    5 A"   15 A'   16 A'   17 A'   18 A'    6 A"                 
 -7.471  -7.277  -5.513  -5.498  -5.498  -3.222  -3.217  -3.217
 19 A'   20 A'   21 A'    7 A"   22 A'   23 A'    8 A"   24 A'                 
 -3.204  -3.204  -2.436  -2.430  -2.430  -2.413  -2.413  -1.479
  9 A"   25 A'   26 A'   10 A"   27 A'   11 A"   28 A'   29 A'                 
 -1.051  -0.915  -0.802  -0.674  -0.656  -0.639  -0.440  -0.435
 30 A'   31 A'   32 A'   33 A'   34 A'   12 A"   13 A"   35 A'                 
 -0.403  -0.400  -0.383
 36 A'   14 A"   37 A'                                                         
 -- Virtual --                   
 -0.026   0.068   0.077   0.089   0.109   0.110   0.148   0.174
 38 A'   39 A'   15 A"   40 A'   41 A'   16 A"   42 A'   43 A'                 
  0.197   0.199   0.212   0.239   0.275   0.291   0.308   0.316
 44 A'   17 A"   45 A'   18 A"   46 A'   47 A'   48 A'   49 A'                 
  0.318   0.340   0.533   0.551   0.556   0.561   0.571   0.576
 19 A"   50 A'   51 A'   20 A"   52 A'   53 A'   21 A"   54 A'                 
  0.592   0.614   0.668   0.727   0.753   0.773   0.780   0.822
 22 A"   55 A'   56 A'   57 A'   23 A"   24 A"   58 A'   59 A'                 
  0.846   0.961   0.966   1.026   1.044   1.048   1.135   1.226
 60 A'   61 A'   25 A"   62 A'   63 A'   26 A"   64 A'   65 A'                 
  1.341   1.481   1.510   1.541   1.600   1.919   1.999   2.004
 66 A'   67 A'   27 A"   68 A'   69 A'   28 A"   70 A'   29 A"                 
  2.155   2.263   2.312   2.393   2.467   2.746   2.764   3.100
 71 A'   30 A"   72 A'   73 A'   31 A"   74 A'   75 A'   32 A"                 
  3.126   3.418   4.117   4.159   4.356   4.365   4.460   4.477
 76 A'   77 A'   33 A"   78 A'   79 A'   34 A"   35 A"   80 A'                 
  4.484   4.529   4.534   4.537   4.556   4.567   4.657   4.722
 36 A"   81 A'   37 A"   82 A'   83 A'   38 A"   84 A'   85 A'                 
  4.821   4.900   5.142   6.501   6.514   6.544   7.198   8.190
 86 A'   87 A'   88 A'   39 A"   89 A'   90 A'   91 A'   40 A"                 
  8.205   8.289  28.918  29.497  29.507  29.529  29.849  29.857
 92 A'   93 A'   94 A'   41 A"   95 A'   96 A'   42 A"   43 A"                 
 29.857  29.880  29.960  36.534  37.294  49.464 130.557 130.564
 97 A'   98 A'   99 A'  100 A'  101 A'  102 A'   44 A"  103 A'                 
130.592 154.305 293.868 293.882 293.9941028.4041912.225
104 A'  105 A'   45 A"  106 A'  107 A'  108 A'  109 A'                         

 Beta MOs, Restricted
 -- Occupied --                  
******* -490.05 -180.91 -169.71 -169.71 -169.71  -65.19  -58.55
  1 A'    2 A'    3 A'    4 A'    1 A"    5 A'    6 A'    7 A'                 
-58.546 -58.546 -37.961 -33.150 -33.144 -33.144 -24.334 -24.332
  2 A"    8 A'    9 A'   10 A'    3 A"   11 A'   12 A'    4 A"                 
-24.332 -24.326 -24.326 -15.731 -15.717  -9.867  -7.482  -7.471
 13 A'   14 A'    5 A"   15 A'   16 A'   17 A'   18 A'    6 A"                 
 -7.471  -7.277  -5.513  -5.498  -5.498  -3.222  -3.217  -3.217
 19 A'   20 A'   21 A'    7 A"   22 A'   23 A'    8 A"   24 A'                 
 -3.204  -3.204  -2.436  -2.430  -2.430  -2.413  -2.413  -1.479
  9 A"   25 A'   26 A'   10 A"   27 A'   11 A"   28 A'   29 A'                 
 -1.051  -0.915  -0.802  -0.674  -0.656  -0.639  -0.440  -0.435
 30 A'   31 A'   32 A'   33 A'   34 A'   12 A"   13 A"   35 A'                 
 -0.403  -0.400  -0.383
 36 A'   14 A"   37 A'                                                         
 -- Virtual --                   
 -0.026   0.068   0.077   0.089   0.109   0.110   0.148   0.174
 38 A'   39 A'   15 A"   40 A'   41 A'   16 A"   42 A'   43 A'                 
  0.197   0.199   0.212   0.239   0.275   0.291   0.308   0.316
 44 A'   17 A"   45 A'   18 A"   46 A'   47 A'   48 A'   49 A'                 
  0.318   0.340   0.533   0.551   0.556   0.561   0.571   0.576
 19 A"   50 A'   51 A'   20 A"   52 A'   53 A'   21 A"   54 A'                 
  0.592   0.614   0.668   0.727   0.753   0.773   0.780   0.822
 22 A"   55 A'   56 A'   57 A'   23 A"   24 A"   58 A'   59 A'                 
  0.846   0.961   0.966   1.026   1.044   1.048   1.135   1.226
 60 A'   61 A'   25 A"   62 A'   63 A'   26 A"   64 A'   65 A'                 
  1.341   1.481   1.510   1.541   1.600   1.919   1.999   2.004
 66 A'   67 A'   27 A"   68 A'   69 A'   28 A"   70 A'   29 A"                 
  2.155   2.263   2.312   2.393   2.467   2.746   2.764   3.100
 71 A'   30 A"   72 A'   73 A'   31 A"   74 A'   75 A'   32 A"                 
  3.126   3.418   4.117   4.159   4.356   4.365   4.460   4.477
 76 A'   77 A'   33 A"   78 A'   79 A'   34 A"   35 A"   80 A'                 
  4.484   4.529   4.534   4.537   4.556   4.567   4.657   4.722
 36 A"   81 A'   37 A"   82 A'   83 A'   38 A"   84 A'   85 A'                 
  4.821   4.900   5.142   6.501   6.514   6.544   7.198   8.190
 86 A'   87 A'   88 A'   39 A"   89 A'   90 A'   91 A'   40 A"                 
  8.205   8.289  28.918  29.497  29.507  29.529  29.849  29.857
 92 A'   93 A'   94 A'   41 A"   95 A'   96 A'   42 A"   43 A"                 
 29.857  29.880  29.960  36.534  37.294  49.464 130.557 130.564
 97 A'   98 A'   99 A'  100 A'  101 A'  102 A'   44 A"  103 A'                 
130.592 154.305 293.868 293.882 293.9941028.4041912.225
104 A'  105 A'   45 A"  106 A'  107 A'  108 A'  109 A'                         
 --------------------------------------------------------------

          Ground-State Mulliken Net Atomic Charges

     Atom                 Charge (a.u.)
  ----------------------------------------
      1 I                     0.119210
      2 N                     0.021686
      3 N                    -0.064548
      4 Br                   -0.076348
  ----------------------------------------
  Sum of atomic charges =    -0.000000

 -----------------------------------------------------------------
                    Cartesian Multipole Moments
 -----------------------------------------------------------------
    Charge (ESU x 10^10)
                -0.0000
    Dipole Moment (Debye)
         X       1.2732      Y      -0.0703      Z      -0.0000
       Tot       1.2751
    Quadrupole Moments (Debye-Ang)
        XX     -53.7133     XY      -1.0759     YY     -60.5025
        XZ       0.0000     YZ      -0.0000     ZZ     -58.4001
    Octopole Moments (Debye-Ang^2)
       XXX      16.2572    XXY       0.4914    XYY       3.0466
       YYY       2.3350    XXZ      -0.0000    XYZ       0.0000
       YYZ      -0.0000    XZZ       1.8034    YZZ       0.7780
       ZZZ      -0.0000
    Hexadecapole Moments (Debye-Ang^3)
      XXXX   -1427.4855   XXXY     -25.4956   XXYY    -285.4837
      XYYY      -3.3786   YYYY     -92.9881   XXXZ       0.0000
      XXYZ      -0.0000   XYYZ       0.0000   YYYZ      -0.0000
      XXZZ    -283.4432   XYZZ      -1.0053   YYZZ     -27.2953
      XZZZ       0.0000   YZZZ      -0.0000   ZZZZ     -73.7213
 -----------------------------------------------------------------
Archival summary:
1\1\garfield\OPT\HF\BasisUnspecified\1r12\taweetha\SunFeb1006:04:082019SunFeb1006:04:082019\0\\#,OPT,HF,BasisUnspecified,\\0,1\I\N,1,2.16167\N,2,1.16468,1,112.048\Br,3,1.97606,2,111.212,1,-180,0\\HF=-9597.99925\\@

 Total job time:  26.68s(wall), 101.42s(cpu) 
 Sun Feb 10 06:04:08 2019

        *************************************************************
        *                                                           *
        *  Thank you very much for using Q-Chem.  Have a nice day.  *
        *                                                           *
        *************************************************************


 
User input: 2 of 2 
 
Q-Chem Developer Version!
                  Welcome to Q-Chem
     A Quantum Leap Into The Future Of Chemistry


 Q-Chem 5.1, Q-Chem, Inc., Pleasanton, CA (2018)

 Yihan Shao,  Zhengting Gan,  E. Epifanovsky,  A. T. B. Gilbert,  M. Wormit,  
 J. Kussmann,  A. W. Lange,  A. Behn,  Jia Deng,  Xintian Feng,  D. Ghosh,  
 M. Goldey,  P. R. Horn,  L. D. Jacobson,  I. Kaliman,  T. Kus,  A. Landau,  
 Jie Liu,  E. I. Proynov,  R. M. Richard,  R. P. Steele,  E. J. Sundstrom,  
 H. L. Woodcock III,  P. M. Zimmerman,  D. Zuev,  B. Albrecht,  E. Alguire,  
 S. A. Baeppler,  D. Barton,  Z. Benda,  Y. A. Bernard,  E. J. Berquist,  
 K. B. Bravaya,  H. Burton,  D. Casanova,  Chun-Min Chang,  Yunqing Chen,  
 A. Chien,  K. D. Closser,  M. P. Coons,  S. Coriani,  S. Dasgupta,  
 A. L. Dempwolff,  M. Diedenhofen,  Hainam Do,  R. G. Edgar,  Po-Tung Fang,  
 S. Faraji,  S. Fatehi,  Qingguo Feng,  K. D. Fenk,  J. Fosso-Tande,  
 Qinghui Ge,  A. Ghysels,  G. Gidofalvi,  J. Gomes,  J. Gonthier,  A. Gunina,  
 D. Hait,  M. W. D. Hanson-Heine,  P. H. P. Harbach,  A. W. Hauser,  
 J. E. Herr,  E. G. Hohenstein,  Z. C. Holden,  Kerwin Hui,  B. C. Huynh,  
 T.-C. Jagau,  Hyunjun Ji,  B. Kaduk,  K. Khistyaev,  Jaehoon Kim,  
 P. Klunzinger,  K. Koh,  D. Kosenkov,  L. Koulias,  T. Kowalczyk,  
 C. M. Krauter,  A. Kunitsa,  Ka Un Lao,  A. Laurent,  K. V. Lawler,  
 Joonho Lee,  D. Lefrancois,  S. Lehtola,  D. S. Levine,  Yi-Pei Li,  
 You-Sheng Lin,  Fenglai Liu,  E. Livshits,  A. Luenser,  P. Manohar,  
 E. Mansoor,  S. F. Manzer,  Shan-Ping Mao,  Yuezhi Mao,  N. Mardirossian,  
 A. V. Marenich,  T. Markovich,  L. A. Martinez-Martinez,  S. A. Maurer,  
 N. J. Mayhall,  S. C. McKenzie,  J.-M. Mewes,  A. F. Morrison,  
 J. W. Mullinax,  K. Nanda,  T. S. Nguyen-Beck,  R. Olivares-Amaya,  
 J. A. Parkhill,  T. M. Perrine,  F. Plasser,  P. Pokhilko,  S. Prager,  
 A. Prociuk,  E. Ramos,  D. R. Rehn,  F. Rob,  M. Schneider,  N. Sergueev,  
 S. M. Sharada,  S. Sharma,  D. W. Small,  T. Stauch,  T. Stein,  
 Yu-Chuan Su,  A. J. W. Thom,  A. Tkatchenko,  T. Tsuchimochi,  N. M. Tubman,  
 L. Vogt,  M. L. Vidal,  O. Vydrov,  M. A. Watson,  J. Wenzel,  
 M. de Wergifosse,  T. A. Wesolowski,  A. White,  J. Witte,  A. Yamada,  
 Jun Yang,  K. Yao,  S. Yeganeh,  S. R. Yost,  Zhi-Qiang You,  A. Zech,  
 Igor Ying Zhang,  Xing Zhang,  Yan Zhao,  Ying Zhu,  B. R. Brooks,  
 G. K. L. Chan,  C. J. Cramer,  M. S. Gordon,  W. J. Hehre,  A. Klamt,  
 M. W. Schmidt,  C. D. Sherrill,  D. G. Truhlar,  A. Aspuru-Guzik,  R. Baer,  
 A. T. Bell,  N. A. Besley,  Jeng-Da Chai,  A. E. DePrince, III,  
 R. A. DiStasio Jr.,  A. Dreuw,  B. D. Dunietz,  T. R. Furlani,  
 Chao-Ping Hsu,  Yousung Jung,  Jing Kong,  D. S. Lambrecht,  WanZhen Liang,  
 C. Ochsenfeld,  V. A. Rassolov,  L. V. Slipchenko,  J. E. Subotnik,  
 T. Van Voorhis,  J. M. Herbert,  A. I. Krylov,  P. M. W. Gill,  M. Head-Gordon

 Contributors to earlier versions of Q-Chem not listed above: 
 R. D. Adamson,  B. Austin,  J. Baker,  G. J. O. Beran,  K. Brandhorst,  
 S. T. Brown,  E. F. C. Byrd,  A. K. Chakraborty,  C.-L. Cheng,  
 Siu Hung Chien,  D. M. Chipman,  D. L. Crittenden,  H. Dachsel,  
 R. J. Doerksen,  A. D. Dutoi,  L. Fusti-Molnar,  W. A. Goddard III,  
 A. Golubeva-Zadorozhnaya,  S. R. Gwaltney,  G. Hawkins,  A. Heyden,  
 S. Hirata,  G. Kedziora,  F. J. Keil,  C. Kelley,  Jihan Kim,  R. A. King,  
 R. Z. Khaliullin,  P. P. Korambath,  W. Kurlancheek,  A. M. Lee,  M. S. Lee,  
 S. V. Levchenko,  Ching Yeh Lin,  D. Liotard,  R. C. Lochan,  I. Lotan,  
 P. E. Maslen,  N. Nair,  D. P. O'Neill,  D. Neuhauser,  E. Neuscamman,  
 C. M. Oana,  R. Olson,  B. Peters,  R. Peverati,  P. A. Pieniazek,  
 Y. M. Rhee,  J. Ritchie,  M. A. Rohrdanz,  E. Rosta,  N. J. Russ,  
 H. F. Schaefer III,  N. E. Schultz,  N. Shenvi,  A. C. Simmonett,  A. Sodt,  
 D. Stuck,  K. S. Thanthiriwatte,  V. Vanovschi,  Tao Wang,  A. Warshel,  
 C. F. Williams,  Q. Wu,  X. Xu,  W. Zhang

 Please cite Q-Chem as follows:
 Y. Shao et al., Mol. Phys. 113, 184-215 (2015)
 DOI: 10.1080/00268976.2014.952696

 Q-Chem 5.1.2 for Intel X86 EM64T Linux

 Parts of Q-Chem use Armadillo 8.300.2 (Tropical Shenanigans).
 http://arma.sourceforge.net/

 Q-Chem begins on Sun Feb 10 06:04:08 2019  

Host: 
0

     Scratch files written to /scratch/taweetham/qchem23004//
The previous job contains 0 fragments, simply inherited here
Input Ideriv = 2
Curr. Ideriv = -1
Max.  Ideriv = 2

Checking the input file for inconsistencies... 	...done.

--------------------------------------------------------------
User input:
--------------------------------------------------------------

$molecule
read
$end

$rem
   JOB_TYPE 	FREQUENCY
   BASIS 		6-311++G**
   EXCHANGE 	HF	
$end

--------------------------------------------------------------
 ----------------------------------------------------------------
             Standard Nuclear Orientation (Angstroms)
    I     Atom           X                Y                Z
 ----------------------------------------------------------------
    1      I       1.9455995737    -0.0100261615    -0.0000000000
    2      N      -0.1589368493     0.4836899263     0.0000000000
    3      N      -0.8311415544    -0.4674267442    -0.0000000000
    4      Br     -2.7481779593     0.0119298367     0.0000000000
 ----------------------------------------------------------------
 Molecular Point Group                 Cs    NOp =  2
 Largest Abelian Subgroup              Cs    NOp =  2
 Nuclear Repulsion Energy =   506.8484843354 hartrees
 There are       51 alpha and       51 beta electrons
 Requested basis set is 6-311++G(d,p)
 There are 55 shells and 154 basis functions

 Total QAlloc Memory Limit   2000 MB
 Mega-Array Size       188 MB
 MEM_STATIC part       192 MB

                       Distance Matrix (Angstroms)
             I (  1)   N (  2)   N (  3)
   N (  2)  2.161673
   N (  3)  2.814162  1.164681
   Br(  4)  4.693829  2.631868  1.976060

 A cutoff of  1.0D-11 yielded   1187 shell pairs
 There are     10007 function pairs (     11338 Cartesian)

 -------------------------------------------------------
 OpenMP Integral Computing Module                       
 Release: version 1.0, May 2013, Q-Chem Inc. Pittsburgh 
 -------------------------------------------------------
 Integral Job Info:
 Integral job number is                      11
 Integral operator is                         1
 short-range coefficients                     0
 long-range coefficients              100000000
 Omega coefficients                           0
 if combine SR and LR in K                    0
 Integral screening is                        0
 Integral computing path is                   2
 max size of driver memory is            800000
 size of driver memory is                593474
 size of scratch memory is             29623520
 max col of scratch BK array               1296
 max len of scratch array in speh3          155
 max len of scratch index in speh4           18
 max int batch size is                      520
 min int batch size is                       52
 fixed nKL is                                45
 max L of basis functions is                  2
 order of int derivative is                   0
 number of shells is                         55
 number of basis is                         164
 number of cartesian basis is               164
 number of contracted shell pairs          1187
 number of primitive shell pairs           2804
 maxK2 (contraction) of shell pair           36
 max number of K2 of shell pair               1
 max number of CS2 of shell pair            131
 max number of PS2 of shell pair            131
 mem total for path MDJ                  522672
 -------------------------------------------------------
 Smallest overlap matrix eigenvalue = 1.97E-04
 Guess from superposition of atomic densities
 Warning:  Energy on first SCF cycle will be non-variational
 SAD guess density has 102.000000 electrons

 -----------------------------------------------------------------------
  General SCF calculation program by
  Eric Jon Sundstrom, Paul Horn, Yuezhi Mao, Dmitri Zuev, Alec White,
  David Stuck, Shaama M.S., Shane Yost, Joonho Lee, David Small,
  Daniel Levine, Susi Lehtola, Hugh Burton, Evgeny Epifanovsky
 -----------------------------------------------------------------------
 Hartree-Fock
 using 4 threads for integral computing
 -------------------------------------------------------
 OpenMP Integral computing Module                
 Release: version 2.0, May 2017, Q-Chem Inc. Pleasanton 
 -------------------------------------------------------
 A restricted SCF calculation will be
 performed using DIIS
 SCF converges when DIIS error is below 1.0e-08
 ---------------------------------------
  Cycle       Energy         DIIS error
 ---------------------------------------
    1   -9598.4127649869      3.64e-02  
    2   -9597.9036188546      5.27e-03  
    3   -9597.9539170251      3.86e-03  
    4   -9597.9969752935      5.00e-04  
    5   -9597.9986493253      2.99e-04  
    6   -9597.9990624030      1.06e-04  
    7   -9597.9992248111      4.37e-05  
    8   -9597.9992498564      2.24e-05  
    9   -9597.9992526607      7.09e-06  
   10   -9597.9992532079      2.45e-06  
   11   -9597.9992532863      1.24e-06  
   12   -9597.9992533067      4.16e-07  
   13   -9597.9992533105      1.11e-07  
   14   -9597.9992533107      3.22e-08  
   15   -9597.9992533107      9.60e-09  Convergence criterion met
 ---------------------------------------
 SCF time:   CPU 13.84s  wall 3.00s 
 SCF   energy in the final basis set =    -9597.9992533107
 Total energy in the final basis set =    -9597.9992533107

 --------------------------------------------------------------
             Orbital Energies (a.u.) and Symmetries
 --------------------------------------------------------------

 Alpha MOs, Restricted
 -- Occupied --                  
******* -490.05 -180.91 -169.71 -169.71 -169.71  -65.19  -58.55
  1 A'    2 A'    3 A'    4 A'    1 A"    5 A'    6 A'    7 A'                 
-58.546 -58.546 -37.961 -33.150 -33.144 -33.144 -24.334 -24.332
  2 A"    8 A'    9 A'   10 A'    3 A"   11 A'   12 A'    4 A"                 
-24.332 -24.326 -24.326 -15.731 -15.717  -9.867  -7.482  -7.471
 13 A'   14 A'    5 A"   15 A'   16 A'   17 A'   18 A'    6 A"                 
 -7.471  -7.277  -5.513  -5.498  -5.498  -3.222  -3.217  -3.217
 19 A'   20 A'   21 A'    7 A"   22 A'   23 A'    8 A"   24 A'                 
 -3.204  -3.204  -2.436  -2.430  -2.430  -2.413  -2.413  -1.479
  9 A"   25 A'   26 A'   10 A"   27 A'   11 A"   28 A'   29 A'                 
 -1.051  -0.915  -0.802  -0.674  -0.656  -0.639  -0.440  -0.435
 30 A'   31 A'   32 A'   33 A'   34 A'   12 A"   13 A"   35 A'                 
 -0.403  -0.400  -0.383
 36 A'   14 A"   37 A'                                                         
 -- Virtual --                   
 -0.026   0.068   0.077   0.089   0.109   0.110   0.148   0.174
 38 A'   39 A'   15 A"   40 A'   41 A'   16 A"   42 A'   43 A'                 
  0.197   0.199   0.212   0.239   0.275   0.291   0.308   0.316
 44 A'   17 A"   45 A'   18 A"   46 A'   47 A'   48 A'   49 A'                 
  0.318   0.340   0.533   0.551   0.556   0.561   0.571   0.576
 19 A"   50 A'   51 A'   20 A"   52 A'   53 A'   21 A"   54 A'                 
  0.592   0.614   0.668   0.727   0.753   0.773   0.780   0.822
 22 A"   55 A'   56 A'   57 A'   23 A"   24 A"   58 A'   59 A'                 
  0.846   0.961   0.966   1.026   1.044   1.048   1.135   1.226
 60 A'   61 A'   25 A"   62 A'   63 A'   26 A"   64 A'   65 A'                 
  1.341   1.481   1.510   1.541   1.600   1.919   1.999   2.004
 66 A'   67 A'   27 A"   68 A'   69 A'   28 A"   70 A'   29 A"                 
  2.155   2.263   2.312   2.393   2.467   2.746   2.764   3.100
 71 A'   30 A"   72 A'   73 A'   31 A"   74 A'   75 A'   32 A"                 
  3.126   3.418   4.117   4.159   4.356   4.365   4.460   4.477
 76 A'   77 A'   33 A"   78 A'   79 A'   34 A"   35 A"   80 A'                 
  4.484   4.529   4.534   4.537   4.556   4.567   4.657   4.722
 36 A"   81 A'   37 A"   82 A'   83 A'   38 A"   84 A'   85 A'                 
  4.821   4.900   5.142   6.501   6.514   6.544   7.198   8.190
 86 A'   87 A'   88 A'   39 A"   89 A'   90 A'   91 A'   40 A"                 
  8.205   8.289  28.918  29.497  29.507  29.529  29.849  29.857
 92 A'   93 A'   94 A'   41 A"   95 A'   96 A'   42 A"   43 A"                 
 29.857  29.880  29.960  36.534  37.294  49.464 130.557 130.564
 97 A'   98 A'   99 A'  100 A'  101 A'  102 A'   44 A"  103 A'                 
130.592 154.305 293.868 293.882 293.9941028.4041912.225
104 A'  105 A'   45 A"  106 A'  107 A'  108 A'  109 A'                         

 Beta MOs, Restricted
 -- Occupied --                  
******* -490.05 -180.91 -169.71 -169.71 -169.71  -65.19  -58.55
  1 A'    2 A'    3 A'    4 A'    1 A"    5 A'    6 A'    7 A'                 
-58.546 -58.546 -37.961 -33.150 -33.144 -33.144 -24.334 -24.332
  2 A"    8 A'    9 A'   10 A'    3 A"   11 A'   12 A'    4 A"                 
-24.332 -24.326 -24.326 -15.731 -15.717  -9.867  -7.482  -7.471
 13 A'   14 A'    5 A"   15 A'   16 A'   17 A'   18 A'    6 A"                 
 -7.471  -7.277  -5.513  -5.498  -5.498  -3.222  -3.217  -3.217
 19 A'   20 A'   21 A'    7 A"   22 A'   23 A'    8 A"   24 A'                 
 -3.204  -3.204  -2.436  -2.430  -2.430  -2.413  -2.413  -1.479
  9 A"   25 A'   26 A'   10 A"   27 A'   11 A"   28 A'   29 A'                 
 -1.051  -0.915  -0.802  -0.674  -0.656  -0.639  -0.440  -0.435
 30 A'   31 A'   32 A'   33 A'   34 A'   12 A"   13 A"   35 A'                 
 -0.403  -0.400  -0.383
 36 A'   14 A"   37 A'                                                         
 -- Virtual --                   
 -0.026   0.068   0.077   0.089   0.109   0.110   0.148   0.174
 38 A'   39 A'   15 A"   40 A'   41 A'   16 A"   42 A'   43 A'                 
  0.197   0.199   0.212   0.239   0.275   0.291   0.308   0.316
 44 A'   17 A"   45 A'   18 A"   46 A'   47 A'   48 A'   49 A'                 
  0.318   0.340   0.533   0.551   0.556   0.561   0.571   0.576
 19 A"   50 A'   51 A'   20 A"   52 A'   53 A'   21 A"   54 A'                 
  0.592   0.614   0.668   0.727   0.753   0.773   0.780   0.822
 22 A"   55 A'   56 A'   57 A'   23 A"   24 A"   58 A'   59 A'                 
  0.846   0.961   0.966   1.026   1.044   1.048   1.135   1.226
 60 A'   61 A'   25 A"   62 A'   63 A'   26 A"   64 A'   65 A'                 
  1.341   1.481   1.510   1.541   1.600   1.919   1.999   2.004
 66 A'   67 A'   27 A"   68 A'   69 A'   28 A"   70 A'   29 A"                 
  2.155   2.263   2.312   2.393   2.467   2.746   2.764   3.100
 71 A'   30 A"   72 A'   73 A'   31 A"   74 A'   75 A'   32 A"                 
  3.126   3.418   4.117   4.159   4.356   4.365   4.460   4.477
 76 A'   77 A'   33 A"   78 A'   79 A'   34 A"   35 A"   80 A'                 
  4.484   4.529   4.534   4.537   4.556   4.567   4.657   4.722
 36 A"   81 A'   37 A"   82 A'   83 A'   38 A"   84 A'   85 A'                 
  4.821   4.900   5.142   6.501   6.514   6.544   7.198   8.190
 86 A'   87 A'   88 A'   39 A"   89 A'   90 A'   91 A'   40 A"                 
  8.205   8.289  28.918  29.497  29.507  29.529  29.849  29.857
 92 A'   93 A'   94 A'   41 A"   95 A'   96 A'   42 A"   43 A"                 
 29.857  29.880  29.960  36.534  37.294  49.464 130.557 130.564
 97 A'   98 A'   99 A'  100 A'  101 A'  102 A'   44 A"  103 A'                 
130.592 154.305 293.868 293.882 293.9941028.4041912.225
104 A'  105 A'   45 A"  106 A'  107 A'  108 A'  109 A'                         
 --------------------------------------------------------------

          Ground-State Mulliken Net Atomic Charges

     Atom                 Charge (a.u.)
  ----------------------------------------
      1 I                     0.119209
      2 N                     0.021686
      3 N                    -0.064548
      4 Br                   -0.076348
  ----------------------------------------
  Sum of atomic charges =    -0.000000

 -----------------------------------------------------------------
                    Cartesian Multipole Moments
 -----------------------------------------------------------------
    Charge (ESU x 10^10)
                -0.0000
    Dipole Moment (Debye)
         X       1.2730      Y      -0.0730      Z      -0.0000
       Tot       1.2751
    Quadrupole Moments (Debye-Ang)
        XX     -53.6635     XY      -1.0751     YY     -60.4998
        XZ       0.0000     YZ      -0.0000     ZZ     -58.4001
    Octopole Moments (Debye-Ang^2)
       XXX      12.8183    XXY      -0.2809    XYY       1.7283
       YYY      -0.0661    XXZ      -0.0000    XYZ      -0.0000
       YYZ      -0.0000    XZZ       0.5572    YZZ       0.0078
       ZZZ      -0.0000
    Hexadecapole Moments (Debye-Ang^3)
      XXXX   -1426.4526   XXXY     -24.0949   XXYY    -285.2851
      XYYY      -1.6519   YYYY     -92.9073   XXXZ       0.0000
      XXYZ       0.0000   XYYZ       0.0000   YYYZ      -0.0000
      XXZZ    -283.3958   XYZZ      -0.4416   YYZZ     -27.2819
      XZZZ       0.0000   YZZZ      -0.0000   ZZZZ     -73.7213
 -----------------------------------------------------------------
 Calculating MO derivatives via CPSCF
 D1JvT checksum  = 153456 12964.7362953048
 D1KAT checksum  = 371328 598.0691947566
   1         3          12      0.097590    0.035452
   2         3          12      0.029773    0.014701
   3         3          12      0.008269    0.004786
   4         3          12      0.002164    0.001225
   5         3          12      0.000449    0.000236
   6         5          10      0.000078    0.000039
   7        11           4      0.000008    0.000005
   8        15           0      0.000000    0.000000    Roots Converged
 Time for AOints: 3.9 s (CPU) 1.0 s (wall)
 ------------------------------------------------------------------------------
                     AOints        : Timing summary (seconds)
 ------------------------------------------------------------------------------
     job step          cpu (% of tot)      sys (% of tot)     wall (% of tot)
 ------------------------------------------------------------------------------
  cpscf_lag         0.1112E+02 (26.2)   0.2000E-05 (18.2)   0.2892E+01 (25.5)
  iterzp            0.2731E+02 (64.5)   0.8000E-05 (72.7)   0.7392E+01 (65.2)
  make_fx           0.0000E+00 ( 0.0)   0.0000E+00 ( 0.0)   0.0000E+00 ( 0.0)
  AOints            0.3871E+01 ( 9.1)   0.1000E-05 ( 9.1)   0.9792E+00 ( 8.6)
 ------------------------------------------------------------------------------
   Grand Totals     0.4237E+02          0.1100E-04          0.1133E+02
 ------------------------------------------------------------------------------
 Calculating analytic Hessian of the SCF energy
 Polarizability Matrix (a.u.)
            1           2           3
    1-180.5944563   3.7590494   0.0000000
    2   3.7590494 -42.2174877  -0.0000000
    3   0.0000000  -0.0000000 -38.6028540

 Direct stationary perturbation theory relativistic correction:

 rels  =     115.257003879643
 relv  =    -378.269652542883
 rel2e =      46.846818436409
 E_rel =    -216.165830226831

 Hessian of the SCF Energy
            1           2           3           4           5           6
    1   0.1061118  -0.0108121   0.0000000  -0.0370832   0.0578183  -0.0000000
    2  -0.0108121   0.0166282   0.0000000   0.0292789  -0.0328058  -0.0000000
    3   0.0000000   0.0000000   0.0063782  -0.0000000  -0.0000000  -0.0065619
    4  -0.0370832   0.0292789  -0.0000000   0.4548263   0.3757038  -0.0000000
    5   0.0578183  -0.0328058  -0.0000000   0.3757038   0.7319885   0.0000000
    6  -0.0000000  -0.0000000  -0.0065619  -0.0000000   0.0000000   0.0067485
    7  -0.0744387  -0.0156704  -0.0000000  -0.3239624  -0.3654107   0.0000000
    8  -0.0433472   0.0148446   0.0000000  -0.3857695  -0.7251674  -0.0000000
    9   0.0000000   0.0000000  -0.0067523   0.0000000  -0.0000000   0.0069541
   10   0.0054101  -0.0027964  -0.0000000  -0.0937808  -0.0681113  -0.0000000
   11  -0.0036589   0.0013330   0.0000000  -0.0192132   0.0259848  -0.0000000
   12   0.0000000  -0.0000000   0.0069361   0.0000000  -0.0000000  -0.0071407
            7           8           9          10          11          12
    1  -0.0744387  -0.0433472   0.0000000   0.0054101  -0.0036589   0.0000000
    2  -0.0156704   0.0148446   0.0000000  -0.0027964   0.0013330  -0.0000000
    3  -0.0000000   0.0000000  -0.0067523  -0.0000000   0.0000000   0.0069361
    4  -0.3239624  -0.3857695   0.0000000  -0.0937808  -0.0192132   0.0000000
    5  -0.3654107  -0.7251674  -0.0000000  -0.0681113   0.0259848  -0.0000000
    6   0.0000000  -0.0000000   0.0069541  -0.0000000  -0.0000000  -0.0071407
    7   0.4124905   0.3498899  -0.0000000  -0.0140895   0.0311912   0.0000000
    8   0.3498899   0.7611646   0.0000000   0.0792268  -0.0508419   0.0000000
    9  -0.0000000   0.0000000   0.0071326   0.0000000   0.0000000  -0.0073344
   10  -0.0140895   0.0792268   0.0000000   0.1024602  -0.0083191  -0.0000000
   11   0.0311912  -0.0508419   0.0000000  -0.0083191   0.0235241  -0.0000000
   12   0.0000000   0.0000000  -0.0073344  -0.0000000  -0.0000000   0.0075390
 Gradient time:  CPU 64.27 s  wall 17.19 s
 **********************************************************************
 **                                                                  **
 **                       VIBRATIONAL ANALYSIS                       **
 **                       --------------------                       **
 **                                                                  **
 **        VIBRATIONAL FREQUENCIES (CM**-1) AND NORMAL MODES         **
 **     FORCE CONSTANTS (mDYN/ANGSTROM) AND REDUCED MASSES (AMU)     **
 **                  INFRARED INTENSITIES (KM/MOL)                   **
 **                                                                  **
 **********************************************************************


 Mode:                 1                      2                      3
 Frequency:       153.39                 173.43                 204.24
 Force Cnst:      1.1554                 0.2783                 0.3911
 Red. Mass:      83.3455                15.7045                15.9124
 IR Active:          YES                    YES                    YES
 IR Intens:        4.817                  0.154                  2.031
 Raman Active:       YES                    YES                    YES
               X      Y      Z        X      Y      Z        X      Y      Z
 I         -0.516 -0.019  0.000   -0.000 -0.000 -0.074    0.017 -0.074  0.000
 N          0.136  0.258 -0.000    0.000  0.000  0.689    0.061  0.711 -0.000
 N          0.168  0.127 -0.000    0.000  0.000  0.709    0.122  0.672 -0.000
 Br         0.776 -0.037  0.000    0.000 -0.000 -0.129   -0.059 -0.126  0.000
 TransDip  -0.070 -0.002  0.000   -0.000 -0.000 -0.013   -0.041 -0.020  0.000

 Mode:                 4                      5                      6
 Frequency:       488.81                 749.92                1911.95
 Force Cnst:      2.2054                 4.6797                30.1820
 Red. Mass:      15.6658                14.1234                14.0134
 IR Active:          YES                    YES                    YES
 IR Intens:      326.431                  7.915                 29.098
 Raman Active:       YES                    YES                    YES
               X      Y      Z        X      Y      Z        X      Y      Z
 I         -0.078  0.010  0.000   -0.007  0.017  0.000   -0.004  0.001  0.000
 N          0.670 -0.104 -0.000    0.618 -0.349 -0.000   -0.388 -0.595 -0.000
 N          0.714 -0.094 -0.000   -0.578  0.400 -0.000    0.363  0.603 -0.000
 Br        -0.121  0.019  0.000    0.004 -0.036  0.000    0.011 -0.003  0.000
 TransDip   0.579 -0.010  0.000   -0.090  0.003  0.000    0.172  0.010 -0.000

 STANDARD THERMODYNAMIC QUANTITIES AT   298.15 K  AND     1.00 ATM

   This Molecule has  0 Imaginary Frequencies
   Zero point vibrational energy:        5.263 kcal/mol

   Atom    1 Element I  Has Mass  126.90440
   Atom    2 Element N  Has Mass   14.00307
   Atom    3 Element N  Has Mass   14.00307
   Atom    4 Element Br Has Mass   78.91830
   Molecular Mass:   233.828840 amu
   Principal axes and moments of inertia in amu*Bohr^2:
                             1           2           3
    Eigenvalues --       22.70876  3875.74196  3898.45072
          X               1.00000     0.00064     0.00000
          Y              -0.00064     1.00000     0.00000
          Z               0.00000    -0.00000     1.00000
   Rotational Symmetry Number is   1
   The Molecule is an Asymmetric Top
   Translational Enthalpy:        0.889 kcal/mol
   Rotational Enthalpy:           0.889 kcal/mol
   Vibrational Enthalpy:          6.595 kcal/mol
   gas constant (RT):             0.592 kcal/mol
   Translational Entropy:        42.250  cal/mol.K
   Rotational Entropy:           27.331  cal/mol.K
   Vibrational Entropy:           8.063  cal/mol.K

   Total Enthalpy:                8.965 kcal/mol
   Total Entropy:                77.643  cal/mol.K
Archival summary:
1\1\garfield\FREQ\HF\BasisUnspecified\1r12\taweetha\SunFeb1006:04:292019SunFeb1006:04:292019\0\\#,FREQ,HF,BasisUnspecified,\\0,1\I\N,1,2.16167\N,2,1.16468,1,112.048\Br,3,1.97606,2,111.212,1,-180,0\\HF=-9597.99925\\@

 Total job time:  20.85s(wall), 78.29s(cpu) 
 Sun Feb 10 06:04:29 2019

        *************************************************************
        *                                                           *
        *  Thank you very much for using Q-Chem.  Have a nice day.  *
        *                                                           *
        *************************************************************
