# Supplementary material for: Geometric and energetic data from ab initio calculations of haloethene, haloimine, halomethylenephosphine, haloiminophosphine, halodiazene, halodiphosphene and halocyclopropane
Source: Data Brief. 2019 Nov 2;27:104738. doi: 10.1016/j.dib.2019.104738 (PMC6861602; doi:10.1016/j.dib.2019.104738)
Supplement: Multimedia component 6 [file mmc6.zip › NN/HF/BrENNIE.out]

Q-Chem Developer Version!
                  Welcome to Q-Chem
     A Quantum Leap Into The Future Of Chemistry


 Q-Chem 5.1, Q-Chem, Inc., Pleasanton, CA (2018)

 Yihan Shao,  Zhengting Gan,  E. Epifanovsky,  A. T. B. Gilbert,  M. Wormit,  
 J. Kussmann,  A. W. Lange,  A. Behn,  Jia Deng,  Xintian Feng,  D. Ghosh,  
 M. Goldey,  P. R. Horn,  L. D. Jacobson,  I. Kaliman,  T. Kus,  A. Landau,  
 Jie Liu,  E. I. Proynov,  R. M. Richard,  R. P. Steele,  E. J. Sundstrom,  
 H. L. Woodcock III,  P. M. Zimmerman,  D. Zuev,  B. Albrecht,  E. Alguire,  
 S. A. Baeppler,  D. Barton,  Z. Benda,  Y. A. Bernard,  E. J. Berquist,  
 K. B. Bravaya,  H. Burton,  D. Casanova,  Chun-Min Chang,  Yunqing Chen,  
 A. Chien,  K. D. Closser,  M. P. Coons,  S. Coriani,  S. Dasgupta,  
 A. L. Dempwolff,  M. Diedenhofen,  Hainam Do,  R. G. Edgar,  Po-Tung Fang,  
 S. Faraji,  S. Fatehi,  Qingguo Feng,  K. D. Fenk,  J. Fosso-Tande,  
 Qinghui Ge,  A. Ghysels,  G. Gidofalvi,  J. Gomes,  J. Gonthier,  A. Gunina,  
 D. Hait,  M. W. D. Hanson-Heine,  P. H. P. Harbach,  A. W. Hauser,  
 J. E. Herr,  E. G. Hohenstein,  Z. C. Holden,  Kerwin Hui,  B. C. Huynh,  
 T.-C. Jagau,  Hyunjun Ji,  B. Kaduk,  K. Khistyaev,  Jaehoon Kim,  
 P. Klunzinger,  K. Koh,  D. Kosenkov,  L. Koulias,  T. Kowalczyk,  
 C. M. Krauter,  A. Kunitsa,  Ka Un Lao,  A. Laurent,  K. V. Lawler,  
 Joonho Lee,  D. Lefrancois,  S. Lehtola,  D. S. Levine,  Yi-Pei Li,  
 You-Sheng Lin,  Fenglai Liu,  E. Livshits,  A. Luenser,  P. Manohar,  
 E. Mansoor,  S. F. Manzer,  Shan-Ping Mao,  Yuezhi Mao,  N. Mardirossian,  
 A. V. Marenich,  T. Markovich,  L. A. Martinez-Martinez,  S. A. Maurer,  
 N. J. Mayhall,  S. C. McKenzie,  J.-M. Mewes,  A. F. Morrison,  
 J. W. Mullinax,  K. Nanda,  T. S. Nguyen-Beck,  R. Olivares-Amaya,  
 J. A. Parkhill,  T. M. Perrine,  F. Plasser,  P. Pokhilko,  S. Prager,  
 A. Prociuk,  E. Ramos,  D. R. Rehn,  F. Rob,  M. Schneider,  N. Sergueev,  
 S. M. Sharada,  S. Sharma,  D. W. Small,  T. Stauch,  T. Stein,  
 Yu-Chuan Su,  A. J. W. Thom,  A. Tkatchenko,  T. Tsuchimochi,  N. M. Tubman,  
 L. Vogt,  M. L. Vidal,  O. Vydrov,  M. A. Watson,  J. Wenzel,  
 M. de Wergifosse,  T. A. Wesolowski,  A. White,  J. Witte,  A. Yamada,  
 Jun Yang,  K. Yao,  S. Yeganeh,  S. R. Yost,  Zhi-Qiang You,  A. Zech,  
 Igor Ying Zhang,  Xing Zhang,  Yan Zhao,  Ying Zhu,  B. R. Brooks,  
 G. K. L. Chan,  C. J. Cramer,  M. S. Gordon,  W. J. Hehre,  A. Klamt,  
 M. W. Schmidt,  C. D. Sherrill,  D. G. Truhlar,  A. Aspuru-Guzik,  R. Baer,  
 A. T. Bell,  N. A. Besley,  Jeng-Da Chai,  A. E. DePrince, III,  
 R. A. DiStasio Jr.,  A. Dreuw,  B. D. Dunietz,  T. R. Furlani,  
 Chao-Ping Hsu,  Yousung Jung,  Jing Kong,  D. S. Lambrecht,  WanZhen Liang,  
 C. Ochsenfeld,  V. A. Rassolov,  L. V. Slipchenko,  J. E. Subotnik,  
 T. Van Voorhis,  J. M. Herbert,  A. I. Krylov,  P. M. W. Gill,  M. Head-Gordon

 Contributors to earlier versions of Q-Chem not listed above: 
 R. D. Adamson,  B. Austin,  J. Baker,  G. J. O. Beran,  K. Brandhorst,  
 S. T. Brown,  E. F. C. Byrd,  A. K. Chakraborty,  C.-L. Cheng,  
 Siu Hung Chien,  D. M. Chipman,  D. L. Crittenden,  H. Dachsel,  
 R. J. Doerksen,  A. D. Dutoi,  L. Fusti-Molnar,  W. A. Goddard III,  
 A. Golubeva-Zadorozhnaya,  S. R. Gwaltney,  G. Hawkins,  A. Heyden,  
 S. Hirata,  G. Kedziora,  F. J. Keil,  C. Kelley,  Jihan Kim,  R. A. King,  
 R. Z. Khaliullin,  P. P. Korambath,  W. Kurlancheek,  A. M. Lee,  M. S. Lee,  
 S. V. Levchenko,  Ching Yeh Lin,  D. Liotard,  R. C. Lochan,  I. Lotan,  
 P. E. Maslen,  N. Nair,  D. P. O'Neill,  D. Neuhauser,  E. Neuscamman,  
 C. M. Oana,  R. Olson,  B. Peters,  R. Peverati,  P. A. Pieniazek,  
 Y. M. Rhee,  J. Ritchie,  M. A. Rohrdanz,  E. Rosta,  N. J. Russ,  
 H. F. Schaefer III,  N. E. Schultz,  N. Shenvi,  A. C. Simmonett,  A. Sodt,  
 D. Stuck,  K. S. Thanthiriwatte,  V. Vanovschi,  Tao Wang,  A. Warshel,  
 C. F. Williams,  Q. Wu,  X. Xu,  W. Zhang

 Please cite Q-Chem as follows:
 Y. Shao et al., Mol. Phys. 113, 184-215 (2015)
 DOI: 10.1080/00268976.2014.952696

 Q-Chem 5.1.2 for Intel X86 EM64T Linux

 Parts of Q-Chem use Armadillo 8.300.2 (Tropical Shenanigans).
 http://arma.sourceforge.net/

 Q-Chem begins on Sun Feb 10 06:02:41 2019  

Host: 
0

     Scratch files written to /scratch/taweetham/qchem22951//
Input Ideriv = 2
Curr. Ideriv = -1
Max.  Ideriv = 2

Checking the input file for inconsistencies... 	...done.

--------------------------------------------------------------
User input:
--------------------------------------------------------------
../HF/Br=I_c.inp
$molecule
0 1
I 
N  1 2.323699
N  2 1.147412 1 129.567265
Br 3 2.165676 2 125.901764 1 -0.000000 0
$end

$rem
   JOB_TYPE		OPTIMIZATION
   BASIS		6-311++G**
   EXCHANGE		HF
$end

--------------------------------------------------------------
 ----------------------------------------------------------------
             Standard Nuclear Orientation (Angstroms)
    I     Atom           X                Y                Z
 ----------------------------------------------------------------
    1      I       1.6297669479    -0.1811268647    -0.0000000000
    2      N       0.0659430498     1.5376028576     0.0000000000
    3      N      -1.0801658490     1.4829339465     0.0000000000
    4      Br     -2.2650882470    -0.3298295372    -0.0000000000
 ----------------------------------------------------------------
 Molecular Point Group                 Cs    NOp =  2
 Largest Abelian Subgroup              Cs    NOp =  2
 Nuclear Repulsion Energy =   523.9419742165 hartrees
 There are       51 alpha and       51 beta electrons
 Requested basis set is 6-311++G(d,p)
 There are 55 shells and 154 basis functions

 Total QAlloc Memory Limit   2000 MB
 Mega-Array Size       188 MB
 MEM_STATIC part       192 MB
 A cutoff of  1.0D-11 yielded   1193 shell pairs
 There are     10031 function pairs (     11383 Cartesian)

 -------------------------------------------------------
 OpenMP Integral Computing Module                       
 Release: version 1.0, May 2013, Q-Chem Inc. Pittsburgh 
 -------------------------------------------------------
 Integral Job Info:
 Integral job number is                      11
 Integral operator is                         1
 short-range coefficients                     0
 long-range coefficients              100000000
 Omega coefficients                           0
 if combine SR and LR in K                    0
 Integral screening is                        0
 Integral computing path is                   2
 max size of driver memory is            800000
 size of driver memory is                593474
 size of scratch memory is             29623520
 max col of scratch BK array               1296
 max len of scratch array in speh3          155
 max len of scratch index in speh4           18
 max int batch size is                      520
 min int batch size is                       52
 fixed nKL is                                45
 max L of basis functions is                  2
 order of int derivative is                   0
 number of shells is                         55
 number of basis is                         164
 number of cartesian basis is               164
 number of contracted shell pairs          1193
 number of primitive shell pairs           2810
 maxK2 (contraction) of shell pair           36
 max number of K2 of shell pair               1
 max number of CS2 of shell pair            137
 max number of PS2 of shell pair            137
 mem total for path MDJ                  523392
 -------------------------------------------------------
 Smallest overlap matrix eigenvalue = 1.33E-04

 Scale SEOQF with 1.000000e-01/1.000000e-01/1.000000e-01

 Standard Electronic Orientation quadrupole field applied
 Nucleus-field energy     =     0.0000000144 hartrees
 Guess from superposition of atomic densities
 Warning:  Energy on first SCF cycle will be non-variational
 SAD guess density has 102.000000 electrons

 -----------------------------------------------------------------------
  General SCF calculation program by
  Eric Jon Sundstrom, Paul Horn, Yuezhi Mao, Dmitri Zuev, Alec White,
  David Stuck, Shaama M.S., Shane Yost, Joonho Lee, David Small,
  Daniel Levine, Susi Lehtola, Hugh Burton, Evgeny Epifanovsky
 -----------------------------------------------------------------------
 Hartree-Fock
 using 4 threads for integral computing
 -------------------------------------------------------
 OpenMP Integral computing Module                
 Release: version 2.0, May 2017, Q-Chem Inc. Pleasanton 
 -------------------------------------------------------
 A restricted SCF calculation will be
 performed using DIIS
 SCF converges when DIIS error is below 1.0e-08
 ---------------------------------------
  Cycle       Energy         DIIS error
 ---------------------------------------
    1   -9598.1355980358      3.26e-02  
    2   -9597.8594248156      5.64e-03  
    3   -9597.9100115646      5.01e-03  
    4   -9597.9874741247      6.67e-04  
    5   -9597.9899836048      3.99e-04  
    6   -9597.9906848739      1.33e-04  
    7   -9597.9908338488      8.29e-05  
    8   -9597.9908779164      2.30e-05  
    9   -9597.9908896869      1.17e-05  
   10   -9597.9908935881      6.01e-06  
   11   -9597.9908943307      2.27e-06  
   12   -9597.9908944546      6.21e-07  
   13   -9597.9908944652      3.13e-07  
   14   -9597.9908944686      1.61e-07  
   15   -9597.9908944694      4.42e-08  
   16   -9597.9908944695      1.44e-08  
   17   -9597.9908944694      5.93e-09  Convergence criterion met
 ---------------------------------------
 SCF time:   CPU 15.38s  wall 4.00s 
 SCF   energy in the final basis set =    -9597.9908944694
 Total energy in the final basis set =    -9597.9908944694

 --------------------------------------------------------------
             Orbital Energies (a.u.) and Symmetries
 --------------------------------------------------------------

 Alpha MOs, Restricted
 -- Occupied --                  
******* -490.04 -180.92 -169.72 -169.72 -169.72  -65.17  -58.53
  1 A'    2 A'    3 A'    4 A'    1 A"    5 A'    6 A'    7 A'                 
-58.529 -58.529 -37.971 -33.161 -33.154 -33.154 -24.345 -24.343
  2 A"    8 A'    9 A'   10 A'    3 A"   11 A'   12 A'    4 A"                 
-24.343 -24.336 -24.336 -15.752 -15.736  -9.850  -7.464  -7.454
 13 A'    5 A"   14 A'   15 A'   16 A'   17 A'   18 A'    6 A"                 
 -7.454  -7.287  -5.523  -5.507  -5.507  -3.203  -3.199  -3.199
 19 A'   20 A'   21 A'    7 A"   22 A'   23 A'    8 A"   24 A'                 
 -3.188  -3.188  -2.446  -2.440  -2.440  -2.422  -2.422  -1.487
 25 A'    9 A"   26 A'   10 A"   27 A'   11 A"   28 A'   29 A'                 
 -1.012  -0.915  -0.802  -0.673  -0.653  -0.642  -0.432  -0.425
 30 A'   31 A'   32 A'   33 A'   34 A'   12 A"   35 A'   13 A"                 
 -0.413  -0.407  -0.351
 14 A"   36 A'   37 A'                                                         
 -- Virtual --                   
 -0.088   0.080   0.081   0.090   0.113   0.116   0.122   0.179
 38 A'   15 A"   39 A'   40 A'   16 A"   41 A'   42 A'   43 A'                 
  0.185   0.188   0.231   0.241   0.261   0.293   0.314   0.319
 17 A"   44 A'   45 A'   46 A'   18 A"   47 A'   48 A'   19 A"                 
  0.332   0.359   0.470   0.534   0.546   0.553   0.564   0.592
 49 A'   50 A'   51 A'   52 A'   20 A"   53 A'   21 A"   54 A'                 
  0.593   0.626   0.658   0.757   0.763   0.785   0.794   0.809
 22 A"   55 A'   56 A'   57 A'   23 A"   24 A"   58 A'   59 A'                 
  0.835   0.933   0.954   0.987   1.015   1.062   1.088   1.247
 60 A'   25 A"   61 A'   62 A'   63 A'   26 A"   64 A'   65 A'                 
  1.322   1.486   1.508   1.543   1.577   1.925   1.951   1.960
 66 A'   67 A'   27 A"   68 A'   69 A'   28 A"   70 A'   29 A"                 
  2.040   2.289   2.316   2.373   2.440   2.651   2.764   3.110
 71 A'   30 A"   72 A'   73 A'   31 A"   74 A'   75 A'   32 A"                 
  3.134   3.449   4.097   4.109   4.366   4.436   4.447   4.457
 76 A'   77 A'   33 A"   78 A'   34 A"   79 A'   35 A"   80 A'                 
  4.469   4.484   4.544   4.555   4.566   4.570   4.613   4.662
 36 A"   81 A'   37 A"   82 A'   83 A'   38 A"   84 A'   85 A'                 
  4.785   4.802   5.101   6.493   6.518   6.534   7.158   8.204
 86 A'   87 A'   88 A'   39 A"   89 A'   90 A'   91 A'   40 A"                 
  8.222   8.293  28.871  29.487  29.506  29.518  29.837  29.842
 92 A'   93 A'   94 A'   41 A"   95 A'   96 A'   42 A"   97 A'                 
 29.843  29.861  29.930  36.477  37.360  49.435 130.546 130.560
 43 A"   98 A'   99 A'  100 A'  101 A'  102 A'   44 A"  103 A'                 
130.578 154.263 293.882 293.898 293.9821028.3651912.181
104 A'  105 A'   45 A"  106 A'  107 A'  108 A'  109 A'                         

 Beta MOs, Restricted
 -- Occupied --                  
******* -490.04 -180.92 -169.72 -169.72 -169.72  -65.17  -58.53
  1 A'    2 A'    3 A'    4 A'    1 A"    5 A'    6 A'    7 A'                 
-58.529 -58.529 -37.971 -33.161 -33.154 -33.154 -24.345 -24.343
  2 A"    8 A'    9 A'   10 A'    3 A"   11 A'   12 A'    4 A"                 
-24.343 -24.336 -24.336 -15.752 -15.736  -9.850  -7.464  -7.454
 13 A'    5 A"   14 A'   15 A'   16 A'   17 A'   18 A'    6 A"                 
 -7.454  -7.287  -5.523  -5.507  -5.507  -3.203  -3.199  -3.199
 19 A'   20 A'   21 A'    7 A"   22 A'   23 A'    8 A"   24 A'                 
 -3.188  -3.188  -2.446  -2.440  -2.440  -2.422  -2.422  -1.487
 25 A'    9 A"   26 A'   10 A"   27 A'   11 A"   28 A'   29 A'                 
 -1.012  -0.915  -0.802  -0.673  -0.653  -0.642  -0.432  -0.425
 30 A'   31 A'   32 A'   33 A'   34 A'   12 A"   35 A'   13 A"                 
 -0.413  -0.407  -0.351
 14 A"   36 A'   37 A'                                                         
 -- Virtual --                   
 -0.088   0.080   0.081   0.090   0.113   0.116   0.122   0.179
 38 A'   15 A"   39 A'   40 A'   16 A"   41 A'   42 A'   43 A'                 
  0.185   0.188   0.231   0.241   0.261   0.293   0.314   0.319
 17 A"   44 A'   45 A'   46 A'   18 A"   47 A'   48 A'   19 A"                 
  0.332   0.359   0.470   0.534   0.546   0.553   0.564   0.592
 49 A'   50 A'   51 A'   52 A'   20 A"   53 A'   21 A"   54 A'                 
  0.593   0.626   0.658   0.757   0.763   0.785   0.794   0.809
 22 A"   55 A'   56 A'   57 A'   23 A"   24 A"   58 A'   59 A'                 
  0.835   0.933   0.954   0.987   1.015   1.062   1.088   1.247
 60 A'   25 A"   61 A'   62 A'   63 A'   26 A"   64 A'   65 A'                 
  1.322   1.486   1.508   1.543   1.577   1.925   1.951   1.960
 66 A'   67 A'   27 A"   68 A'   69 A'   28 A"   70 A'   29 A"                 
  2.040   2.289   2.316   2.373   2.440   2.651   2.764   3.110
 71 A'   30 A"   72 A'   73 A'   31 A"   74 A'   75 A'   32 A"                 
  3.134   3.449   4.097   4.109   4.366   4.436   4.447   4.457
 76 A'   77 A'   33 A"   78 A'   34 A"   79 A'   35 A"   80 A'                 
  4.469   4.484   4.544   4.555   4.566   4.570   4.613   4.662
 36 A"   81 A'   37 A"   82 A'   83 A'   38 A"   84 A'   85 A'                 
  4.785   4.802   5.101   6.493   6.518   6.534   7.158   8.204
 86 A'   87 A'   88 A'   39 A"   89 A'   90 A'   91 A'   40 A"                 
  8.222   8.293  28.871  29.487  29.506  29.518  29.837  29.842
 92 A'   93 A'   94 A'   41 A"   95 A'   96 A'   42 A"   97 A'                 
 29.843  29.861  29.930  36.477  37.360  49.435 130.546 130.560
 43 A"   98 A'   99 A'  100 A'  101 A'  102 A'   44 A"  103 A'                 
130.578 154.263 293.882 293.898 293.9821028.3651912.181
104 A'  105 A'   45 A"  106 A'  107 A'  108 A'  109 A'                         
 --------------------------------------------------------------

          Ground-State Mulliken Net Atomic Charges

     Atom                 Charge (a.u.)
  ----------------------------------------
      1 I                     0.139792
      2 N                     0.032782
      3 N                     0.002766
      4 Br                   -0.175340
  ----------------------------------------
  Sum of atomic charges =    -0.000000

 -----------------------------------------------------------------
                    Cartesian Multipole Moments
 -----------------------------------------------------------------
    Charge (ESU x 10^10)
                -0.0000
    Dipole Moment (Debye)
         X       2.1138      Y      -0.2294      Z      -0.0000
       Tot       2.1262
    Quadrupole Moments (Debye-Ang)
        XX     -59.2208     XY      -1.7768     YY     -57.7198
        XZ       0.0000     YZ      -0.0000     ZZ     -58.8079
    Octopole Moments (Debye-Ang^2)
       XXX      21.1701    XXY     -16.4300    XYY       2.7672
       YYY     -20.6790    XXZ       0.0000    XYZ       0.0000
       YYZ       0.0000    XZZ       1.7389    YZZ      -3.4171
       ZZZ       0.0000
    Hexadecapole Moments (Debye-Ang^3)
      XXXX   -1135.0441   XXXY       1.1507   XXYY    -216.9190
      XYYY       7.1800   YYYY    -243.0984   XXXZ      -0.0000
      XXYZ      -0.0000   XYYZ      -0.0000   YYYZ      -0.0000
      XXZZ    -208.3592   XYZZ       0.9663   YYZZ     -50.4800
      XZZZ      -0.0000   YZZZ      -0.0000   ZZZZ     -74.7849
 -----------------------------------------------------------------
 Calculating analytic gradient of the SCF energy
 Gradient of SCF Energy
            1           2           3           4
    1   0.0125065   0.0394489  -0.0433601  -0.0085954
    2  -0.0088869   0.0141491  -0.0012172  -0.0040450
    3  -0.0000000  -0.0000000   0.0000000  -0.0000000
 Max gradient component =       4.336E-02
 RMS gradient           =       1.817E-02
 Gradient time:  CPU 3.22 s  wall 0.86 s
 Geometry Optimization Parameters
   NAtoms,    NIC,     NZ,  NCons,   NDum,   NFix, NCnnct, MaxDiis
        4      14       4       0       0       0       0       0


** GEOMETRY OPTIMIZATION IN DELOCALIZED INTERNAL COORDINATES **
   Searching for a Minimum

   Optimization Cycle:   1

                       Coordinates (Angstroms)
     ATOM                X               Y               Z
      1  I         1.6297669479   -0.1811268647    0.0000000000
      2  N         0.0659430498    1.5376028576    0.0000000000
      3  N        -1.0801658490    1.4829339465    0.0000000000
      4  Br       -2.2650882470   -0.3298295372    0.0000000000
   Point Group: cs    Number of degrees of freedom:     5


   Energy is  -9597.990894469


 Attempting to Generate Delocalized Internal Coordinates

  5 Hessian modes will be used to form the next step
  Hessian Eigenvalues:
     0.073415    0.102089    0.250000    0.250000    1.363985

 Minimum Search - Taking Simple RFO Step
 Searching for Lamda that Minimizes Along All modes
 Value Taken    Lamda =  -0.00775832
 Step Taken.  Stepsize is  0.224337

                             Maximum     Tolerance    Cnvgd?
         Gradient           0.043139      0.000300      NO
         Displacement       0.141788      0.001200      NO
         Energy change     *********      0.000001      NO


 New Cartesian Coordinates Obtained by Inverse Iteration

 Displacement from previous Coordinates is:  0.465522
 ----------------------------------------------------------------
             Standard Nuclear Orientation (Angstroms)
    I     Atom           X                Y                Z
 ----------------------------------------------------------------
    1      I       1.4501485906    -0.1938114396     0.0000000000
    2      N       0.0639327516     1.5478498757     0.0000000000
    3      N      -1.0625754635     1.5057344858     0.0000000000
    4      Br     -2.1010499770    -0.3501925197     0.0000000000
 ----------------------------------------------------------------
 Molecular Point Group                 Cs    NOp =  2
 Largest Abelian Subgroup              Cs    NOp =  2
 Nuclear Repulsion Energy =   558.0615021412 hartrees
 There are       51 alpha and       51 beta electrons
 Applying Cartesian multipole field
    Component          Value
    ---------          -----
     (2,0,0)        1.00000E-11
     (0,2,0)        2.00000E-11
     (0,0,2)       -3.00000E-11
 Nucleus-field energy     =     0.0000000126 hartrees
 Requested basis set is 6-311++G(d,p)
 There are 55 shells and 154 basis functions
 A cutoff of  1.0D-11 yielded   1212 shell pairs
 There are     10220 function pairs (     11607 Cartesian)
 Smallest overlap matrix eigenvalue = 1.26E-04
 Guess MOs from SCF MO coefficient file

 -----------------------------------------------------------------------
  General SCF calculation program by
  Eric Jon Sundstrom, Paul Horn, Yuezhi Mao, Dmitri Zuev, Alec White,
  David Stuck, Shaama M.S., Shane Yost, Joonho Lee, David Small,
  Daniel Levine, Susi Lehtola, Hugh Burton, Evgeny Epifanovsky
 -----------------------------------------------------------------------
 Hartree-Fock
 using 4 threads for integral computing
 -------------------------------------------------------
 OpenMP Integral computing Module                
 Release: version 2.0, May 2017, Q-Chem Inc. Pleasanton 
 -------------------------------------------------------
 A restricted SCF calculation will be
 performed using DIIS
 SCF converges when DIIS error is below 1.0e-08
 ---------------------------------------
  Cycle       Energy         DIIS error
 ---------------------------------------
    1   -9597.9889136518      9.03e-04  
    2   -9597.9925431058      3.63e-04  
    3   -9597.9933193474      1.90e-04  
    4   -9597.9936600647      8.77e-05  
    5   -9597.9937959005      4.74e-05  
    6   -9597.9938292150      1.99e-05  
    7   -9597.9938347931      7.77e-06  
    8   -9597.9938356193      3.99e-06  
    9   -9597.9938358127      1.78e-06  
   10   -9597.9938358644      7.24e-07  
   11   -9597.9938358737      2.68e-07  
   12   -9597.9938358750      1.02e-07  
   13   -9597.9938358752      4.21e-08  
   14   -9597.9938358750      1.85e-08  
   15   -9597.9938358753      6.34e-09  Convergence criterion met
 ---------------------------------------
 SCF time:   CPU 13.98s  wall 4.00s 
 SCF   energy in the final basis set =    -9597.9938358753
 Total energy in the final basis set =    -9597.9938358753

 --------------------------------------------------------------
             Orbital Energies (a.u.) and Symmetries
 --------------------------------------------------------------

 Alpha MOs, Restricted
 -- Occupied --                  
******* -490.03 -180.92 -169.73 -169.73 -169.73  -65.16  -58.52
  1 A'    2 A'    3 A'    4 A'    1 A"    5 A'    6 A'    7 A'                 
-58.523 -58.523 -37.974 -33.163 -33.156 -33.156 -24.347 -24.345
  2 A"    8 A'    9 A'   10 A'    3 A"   11 A'   12 A'    4 A"                 
-24.345 -24.339 -24.339 -15.746 -15.727  -9.844  -7.458  -7.448
 13 A'   14 A'    5 A"   15 A'   16 A'   17 A'   18 A'    6 A"                 
 -7.448  -7.290  -5.526  -5.510  -5.509  -3.197  -3.193  -3.193
 19 A'   20 A'   21 A'    7 A"   22 A'   23 A'    8 A"   24 A'                 
 -3.182  -3.182  -2.450  -2.443  -2.442  -2.424  -2.424  -1.505
 25 A'    9 A"   26 A'   10 A"   27 A'   28 A'   11 A"   29 A'                 
 -1.014  -0.932  -0.795  -0.678  -0.663  -0.654  -0.441  -0.422
 30 A'   31 A'   32 A'   33 A'   34 A'   12 A"   35 A'   13 A"                 
 -0.416  -0.397  -0.356
 14 A"   36 A'   37 A'                                                         
 -- Virtual --                   
 -0.070   0.087   0.087   0.092   0.114   0.117   0.125   0.178
 38 A'   15 A"   39 A'   40 A'   16 A"   41 A'   42 A'   43 A'                 
  0.184   0.189   0.228   0.242   0.259   0.295   0.311   0.321
 17 A"   44 A'   45 A'   46 A'   18 A"   47 A'   48 A'   19 A"                 
  0.327   0.365   0.472   0.531   0.543   0.556   0.569   0.587
 49 A'   50 A'   51 A'   20 A"   52 A'   53 A'   21 A"   54 A'                 
  0.600   0.632   0.662   0.766   0.768   0.788   0.807   0.838
 22 A"   55 A'   56 A'   23 A"   57 A'   24 A"   58 A'   59 A'                 
  0.859   0.936   0.953   0.998   1.033   1.066   1.084   1.247
 60 A'   25 A"   61 A'   62 A'   63 A'   26 A"   64 A'   65 A'                 
  1.327   1.508   1.511   1.558   1.577   1.939   1.958   1.961
 66 A'   27 A"   67 A'   68 A'   69 A'   28 A"   29 A"   70 A'                 
  2.060   2.291   2.326   2.389   2.460   2.708   2.781   3.137
 71 A'   30 A"   72 A'   73 A'   31 A"   74 A'   75 A'   32 A"                 
  3.157   3.480   4.105   4.117   4.379   4.431   4.445   4.458
 76 A'   77 A'   33 A"   78 A'   34 A"   79 A'   35 A"   80 A'                 
  4.472   4.492   4.550   4.567   4.577   4.590   4.633   4.706
 36 A"   81 A'   37 A"   82 A'   38 A"   83 A'   84 A'   85 A'                 
  4.805   4.834   5.063   6.494   6.522   6.529   7.177   8.209
 86 A'   87 A'   88 A'   39 A"   89 A'   90 A'   91 A'   40 A"                 
  8.233   8.306  28.888  29.487  29.510  29.516  29.835  29.843
 92 A'   93 A'   94 A'   41 A"   95 A'   96 A'   42 A"   43 A"                 
 29.844  29.865  29.940  36.479  37.481  49.449 130.546 130.563
 97 A'   98 A'   99 A'  100 A'  101 A'  102 A'   44 A"  103 A'                 
130.578 154.277 293.889 293.913 293.9981028.3811912.196
104 A'  105 A'   45 A"  106 A'  107 A'  108 A'  109 A'                         

 Beta MOs, Restricted
 -- Occupied --                  
******* -490.03 -180.92 -169.73 -169.73 -169.73  -65.16  -58.52
  1 A'    2 A'    3 A'    4 A'    1 A"    5 A'    6 A'    7 A'                 
-58.523 -58.523 -37.974 -33.163 -33.156 -33.156 -24.347 -24.345
  2 A"    8 A'    9 A'   10 A'    3 A"   11 A'   12 A'    4 A"                 
-24.345 -24.339 -24.339 -15.746 -15.727  -9.844  -7.458  -7.448
 13 A'   14 A'    5 A"   15 A'   16 A'   17 A'   18 A'    6 A"                 
 -7.448  -7.290  -5.526  -5.510  -5.509  -3.197  -3.193  -3.193
 19 A'   20 A'   21 A'    7 A"   22 A'   23 A'    8 A"   24 A'                 
 -3.182  -3.182  -2.450  -2.443  -2.442  -2.424  -2.424  -1.505
 25 A'    9 A"   26 A'   10 A"   27 A'   28 A'   11 A"   29 A'                 
 -1.014  -0.932  -0.795  -0.678  -0.663  -0.654  -0.441  -0.422
 30 A'   31 A'   32 A'   33 A'   34 A'   12 A"   35 A'   13 A"                 
 -0.416  -0.397  -0.356
 14 A"   36 A'   37 A'                                                         
 -- Virtual --                   
 -0.070   0.087   0.087   0.092   0.114   0.117   0.125   0.178
 38 A'   15 A"   39 A'   40 A'   16 A"   41 A'   42 A'   43 A'                 
  0.184   0.189   0.228   0.242   0.259   0.295   0.311   0.321
 17 A"   44 A'   45 A'   46 A'   18 A"   47 A'   48 A'   19 A"                 
  0.327   0.365   0.472   0.531   0.543   0.556   0.569   0.587
 49 A'   50 A'   51 A'   20 A"   52 A'   53 A'   21 A"   54 A'                 
  0.600   0.632   0.662   0.766   0.768   0.788   0.807   0.838
 22 A"   55 A'   56 A'   23 A"   57 A'   24 A"   58 A'   59 A'                 
  0.859   0.936   0.953   0.998   1.033   1.066   1.084   1.247
 60 A'   25 A"   61 A'   62 A'   63 A'   26 A"   64 A'   65 A'                 
  1.327   1.508   1.511   1.558   1.577   1.939   1.958   1.961
 66 A'   27 A"   67 A'   68 A'   69 A'   28 A"   29 A"   70 A'                 
  2.060   2.291   2.326   2.389   2.460   2.708   2.781   3.137
 71 A'   30 A"   72 A'   73 A'   31 A"   74 A'   75 A'   32 A"                 
  3.157   3.480   4.105   4.117   4.379   4.431   4.445   4.458
 76 A'   77 A'   33 A"   78 A'   34 A"   79 A'   35 A"   80 A'                 
  4.472   4.492   4.550   4.567   4.577   4.590   4.633   4.706
 36 A"   81 A'   37 A"   82 A'   38 A"   83 A'   84 A'   85 A'                 
  4.805   4.834   5.063   6.494   6.522   6.529   7.177   8.209
 86 A'   87 A'   88 A'   39 A"   89 A'   90 A'   91 A'   40 A"                 
  8.233   8.306  28.888  29.487  29.510  29.516  29.835  29.843
 92 A'   93 A'   94 A'   41 A"   95 A'   96 A'   42 A"   43 A"                 
 29.844  29.865  29.940  36.479  37.481  49.449 130.546 130.563
 97 A'   98 A'   99 A'  100 A'  101 A'  102 A'   44 A"  103 A'                 
130.578 154.277 293.889 293.913 293.9981028.3811912.196
104 A'  105 A'   45 A"  106 A'  107 A'  108 A'  109 A'                         
 --------------------------------------------------------------

          Ground-State Mulliken Net Atomic Charges

     Atom                 Charge (a.u.)
  ----------------------------------------
      1 I                     0.173918
      2 N                     0.029112
      3 N                    -0.002019
      4 Br                   -0.201010
  ----------------------------------------
  Sum of atomic charges =     0.000000

 -----------------------------------------------------------------
                    Cartesian Multipole Moments
 -----------------------------------------------------------------
    Charge (ESU x 10^10)
                 0.0000
    Dipole Moment (Debye)
         X       2.2649      Y      -0.3713      Z       0.0000
       Tot       2.2952
    Quadrupole Moments (Debye-Ang)
        XX     -60.1043     XY      -1.9666     YY     -57.3540
        XZ      -0.0000     YZ      -0.0000     ZZ     -58.5584
    Octopole Moments (Debye-Ang^2)
       XXX      26.2195    XXY     -14.2350    XYY       5.3319
       YYY     -20.4401    XXZ      -0.0000    XYZ       0.0000
       YYZ       0.0000    XZZ       3.9074    YZZ      -2.6807
       ZZZ      -0.0000
    Hexadecapole Moments (Debye-Ang^3)
      XXXX    -975.4649   XXXY      -0.5004   XXYY    -189.2516
      XYYY       6.3107   YYYY    -247.3497   XXXZ       0.0000
      XXYZ      -0.0000   XYYZ      -0.0000   YYYZ      -0.0000
      XXZZ    -178.1579   XYZZ       0.5977   YYZZ     -50.7984
      XZZZ       0.0000   YZZZ      -0.0000   ZZZZ     -74.1219
 -----------------------------------------------------------------
 Calculating analytic gradient of the SCF energy
 Gradient of SCF Energy
            1           2           3           4
    1  -0.0019722  -0.0260772   0.0247748   0.0032746
    2  -0.0058863   0.0073499   0.0011239  -0.0025875
    3   0.0000000  -0.0000000   0.0000000  -0.0000000
 Max gradient component =       2.608E-02
 RMS gradient           =       1.082E-02
 Gradient time:  CPU 3.40 s  wall 0.91 s
 Geometry Optimization Parameters
   NAtoms,    NIC,     NZ,  NCons,   NDum,   NFix, NCnnct, MaxDiis
        4      14       4       0       0       0       0       0

 Cartesian Hessian Update
 Hessian Updated using BFGS Update


** GEOMETRY OPTIMIZATION IN DELOCALIZED INTERNAL COORDINATES **
   Searching for a Minimum

   Optimization Cycle:   2

                       Coordinates (Angstroms)
     ATOM                X               Y               Z
      1  I         1.4501485906   -0.1938114396    0.0000000000
      2  N         0.0639327516    1.5478498757    0.0000000000
      3  N        -1.0625754635    1.5057344858    0.0000000000
      4  Br       -2.1010499770   -0.3501925197    0.0000000000
   Point Group: cs    Number of degrees of freedom:     5


   Energy is  -9597.993835875

 Hessian Updated using BFGS Update

  5 Hessian modes will be used to form the next step
  Hessian Eigenvalues:
     0.059233    0.100094    0.247177    0.385179    1.640762

 Minimum Search - Taking Simple RFO Step
 Searching for Lamda that Minimizes Along All modes
 Value Taken    Lamda =  -0.00220347
 Step Taken.  Stepsize is  0.094577

                             Maximum     Tolerance    Cnvgd?
         Gradient           0.031234      0.000300      NO
         Displacement       0.057300      0.001200      NO
         Energy change     -0.002941      0.000001      NO


 New Cartesian Coordinates Obtained by Inverse Iteration

 Displacement from previous Coordinates is:  0.225004
 ----------------------------------------------------------------
             Standard Nuclear Orientation (Angstroms)
    I     Atom           X                Y                Z
 ----------------------------------------------------------------
    1      I       1.5083659038    -0.1491909440     0.0000000000
    2      N       0.0736030855     1.5056734261     0.0000000000
    3      N      -1.0577717772     1.4761020874     0.0000000000
    4      Br     -2.1737413104    -0.3230041673     0.0000000000
 ----------------------------------------------------------------
 Molecular Point Group                 Cs    NOp =  2
 Largest Abelian Subgroup              Cs    NOp =  2
 Nuclear Repulsion Energy =   549.4621873531 hartrees
 There are       51 alpha and       51 beta electrons
 Applying Cartesian multipole field
    Component          Value
    ---------          -----
     (2,0,0)        1.00000E-11
     (0,2,0)        2.00000E-11
     (0,0,2)       -3.00000E-11
 Nucleus-field energy     =     0.0000000131 hartrees
 Requested basis set is 6-311++G(d,p)
 There are 55 shells and 154 basis functions
 A cutoff of  1.0D-11 yielded   1215 shell pairs
 There are     10257 function pairs (     11649 Cartesian)
 Smallest overlap matrix eigenvalue = 1.21E-04
 Guess MOs from SCF MO coefficient file

 -----------------------------------------------------------------------
  General SCF calculation program by
  Eric Jon Sundstrom, Paul Horn, Yuezhi Mao, Dmitri Zuev, Alec White,
  David Stuck, Shaama M.S., Shane Yost, Joonho Lee, David Small,
  Daniel Levine, Susi Lehtola, Hugh Burton, Evgeny Epifanovsky
 -----------------------------------------------------------------------
 Hartree-Fock
 using 4 threads for integral computing
 -------------------------------------------------------
 OpenMP Integral computing Module                
 Release: version 2.0, May 2017, Q-Chem Inc. Pleasanton 
 -------------------------------------------------------
 A restricted SCF calculation will be
 performed using DIIS
 SCF converges when DIIS error is below 1.0e-08
 ---------------------------------------
  Cycle       Energy         DIIS error
 ---------------------------------------
    1   -9597.9932699882      4.69e-04  
    2   -9597.9944647677      1.58e-04  
    3   -9597.9947301016      1.08e-04  
    4   -9597.9948164133      5.23e-05  
    5   -9597.9948687196      1.86e-05  
    6   -9597.9948757864      7.44e-06  
    7   -9597.9948764797      2.90e-06  
    8   -9597.9948765654      1.15e-06  
    9   -9597.9948765806      4.67e-07  
   10   -9597.9948765829      1.84e-07  
   11   -9597.9948765835      7.04e-08  
   12   -9597.9948765837      2.54e-08  
   13   -9597.9948765836      1.22e-08  
   14   -9597.9948765837      6.02e-09  Convergence criterion met
 ---------------------------------------
 SCF time:   CPU 12.98s  wall 3.00s 
 SCF   energy in the final basis set =    -9597.9948765837
 Total energy in the final basis set =    -9597.9948765837

 --------------------------------------------------------------
             Orbital Energies (a.u.) and Symmetries
 --------------------------------------------------------------

 Alpha MOs, Restricted
 -- Occupied --                  
******* -490.03 -180.92 -169.73 -169.73 -169.73  -65.16  -58.52
  1 A'    2 A'    3 A'    4 A'    1 A"    5 A'    6 A'    7 A'                 
-58.521 -58.521 -37.977 -33.166 -33.160 -33.159 -24.351 -24.348
  2 A"    8 A'    9 A'   10 A'    3 A"   11 A'   12 A'    4 A"                 
-24.348 -24.342 -24.342 -15.746 -15.726  -9.842  -7.456  -7.447
 13 A'   14 A'    5 A"   15 A'   16 A'   17 A'   18 A'    6 A"                 
 -7.446  -7.293  -5.529  -5.513  -5.513  -3.195  -3.191  -3.191
 19 A'   20 A'   21 A'    7 A"   22 A'   23 A'    8 A"   24 A'                 
 -3.180  -3.180  -2.453  -2.446  -2.446  -2.427  -2.427  -1.501
 25 A'    9 A"   26 A'   10 A"   27 A'   11 A"   28 A'   29 A'                 
 -1.014  -0.940  -0.794  -0.678  -0.663  -0.652  -0.435  -0.422
 30 A'   31 A'   32 A'   33 A'   34 A'   12 A"   35 A'   13 A"                 
 -0.416  -0.404  -0.355
 14 A"   36 A'   37 A'                                                         
 -- Virtual --                   
 -0.062   0.084   0.086   0.091   0.114   0.117   0.124   0.180
 38 A'   15 A"   39 A'   40 A'   16 A"   41 A'   42 A'   43 A'                 
  0.185   0.189   0.231   0.240   0.260   0.293   0.316   0.319
 17 A"   44 A'   45 A'   46 A'   18 A"   47 A'   48 A'   19 A"                 
  0.331   0.362   0.468   0.536   0.542   0.560   0.566   0.595
 49 A'   50 A'   51 A'   20 A"   52 A'   53 A'   21 A"   54 A'                 
  0.598   0.636   0.658   0.767   0.776   0.790   0.813   0.833
 22 A"   55 A'   56 A'   23 A"   57 A'   24 A"   58 A'   59 A'                 
  0.860   0.937   0.957   1.000   1.037   1.069   1.087   1.241
 60 A'   25 A"   61 A'   62 A'   63 A'   26 A"   64 A'   65 A'                 
  1.327   1.506   1.511   1.560   1.575   1.936   1.961   1.963
 66 A'   27 A"   67 A'   68 A'   69 A'   28 A"   29 A"   70 A'                 
  2.064   2.292   2.326   2.394   2.459   2.698   2.775   3.128
 71 A'   30 A"   72 A'   73 A'   31 A"   74 A'   75 A'   32 A"                 
  3.154   3.473   4.104   4.113   4.380   4.435   4.442   4.456
 76 A'   77 A'   33 A"   78 A'   34 A"   79 A'   35 A"   80 A'                 
  4.473   4.493   4.551   4.567   4.581   4.588   4.636   4.712
 36 A"   81 A'   37 A"   82 A'   38 A"   83 A'   84 A'   85 A'                 
  4.806   4.839   5.067   6.491   6.518   6.527   7.176   8.211
 86 A'   87 A'   88 A'   39 A"   89 A'   90 A'   91 A'   40 A"                 
  8.233   8.309  28.894  29.484  29.505  29.513  29.832  29.840
 92 A'   93 A'   94 A'   41 A"   95 A'   96 A'   42 A"   97 A'                 
 29.842  29.863  29.942  36.480  37.456  49.451 130.543 130.559
 43 A"   98 A'   99 A'  100 A'  101 A'  102 A'   44 A"  103 A'                 
130.575 154.282 293.891 293.912 294.0011028.3821912.201
104 A'  105 A'   45 A"  106 A'  107 A'  108 A'  109 A'                         

 Beta MOs, Restricted
 -- Occupied --                  
******* -490.03 -180.92 -169.73 -169.73 -169.73  -65.16  -58.52
  1 A'    2 A'    3 A'    4 A'    1 A"    5 A'    6 A'    7 A'                 
-58.521 -58.521 -37.977 -33.166 -33.160 -33.159 -24.351 -24.348
  2 A"    8 A'    9 A'   10 A'    3 A"   11 A'   12 A'    4 A"                 
-24.348 -24.342 -24.342 -15.746 -15.726  -9.842  -7.456  -7.447
 13 A'   14 A'    5 A"   15 A'   16 A'   17 A'   18 A'    6 A"                 
 -7.446  -7.293  -5.529  -5.513  -5.513  -3.195  -3.191  -3.191
 19 A'   20 A'   21 A'    7 A"   22 A'   23 A'    8 A"   24 A'                 
 -3.180  -3.180  -2.453  -2.446  -2.446  -2.427  -2.427  -1.501
 25 A'    9 A"   26 A'   10 A"   27 A'   11 A"   28 A'   29 A'                 
 -1.014  -0.940  -0.794  -0.678  -0.663  -0.652  -0.435  -0.422
 30 A'   31 A'   32 A'   33 A'   34 A'   12 A"   35 A'   13 A"                 
 -0.416  -0.404  -0.355
 14 A"   36 A'   37 A'                                                         
 -- Virtual --                   
 -0.062   0.084   0.086   0.091   0.114   0.117   0.124   0.180
 38 A'   15 A"   39 A'   40 A'   16 A"   41 A'   42 A'   43 A'                 
  0.185   0.189   0.231   0.240   0.260   0.293   0.316   0.319
 17 A"   44 A'   45 A'   46 A'   18 A"   47 A'   48 A'   19 A"                 
  0.331   0.362   0.468   0.536   0.542   0.560   0.566   0.595
 49 A'   50 A'   51 A'   20 A"   52 A'   53 A'   21 A"   54 A'                 
  0.598   0.636   0.658   0.767   0.776   0.790   0.813   0.833
 22 A"   55 A'   56 A'   23 A"   57 A'   24 A"   58 A'   59 A'                 
  0.860   0.937   0.957   1.000   1.037   1.069   1.087   1.241
 60 A'   25 A"   61 A'   62 A'   63 A'   26 A"   64 A'   65 A'                 
  1.327   1.506   1.511   1.560   1.575   1.936   1.961   1.963
 66 A'   27 A"   67 A'   68 A'   69 A'   28 A"   29 A"   70 A'                 
  2.064   2.292   2.326   2.394   2.459   2.698   2.775   3.128
 71 A'   30 A"   72 A'   73 A'   31 A"   74 A'   75 A'   32 A"                 
  3.154   3.473   4.104   4.113   4.380   4.435   4.442   4.456
 76 A'   77 A'   33 A"   78 A'   34 A"   79 A'   35 A"   80 A'                 
  4.473   4.493   4.551   4.567   4.581   4.588   4.636   4.712
 36 A"   81 A'   37 A"   82 A'   38 A"   83 A'   84 A'   85 A'                 
  4.806   4.839   5.067   6.491   6.518   6.527   7.176   8.211
 86 A'   87 A'   88 A'   39 A"   89 A'   90 A'   91 A'   40 A"                 
  8.233   8.309  28.894  29.484  29.505  29.513  29.832  29.840
 92 A'   93 A'   94 A'   41 A"   95 A'   96 A'   42 A"   97 A'                 
 29.842  29.863  29.942  36.480  37.456  49.451 130.543 130.559
 43 A"   98 A'   99 A'  100 A'  101 A'  102 A'   44 A"  103 A'                 
130.575 154.282 293.891 293.912 294.0011028.3821912.201
104 A'  105 A'   45 A"  106 A'  107 A'  108 A'  109 A'                         
 --------------------------------------------------------------

          Ground-State Mulliken Net Atomic Charges

     Atom                 Charge (a.u.)
  ----------------------------------------
      1 I                     0.188086
      2 N                     0.039260
      3 N                    -0.016234
      4 Br                   -0.211113
  ----------------------------------------
  Sum of atomic charges =     0.000000

 -----------------------------------------------------------------
                    Cartesian Multipole Moments
 -----------------------------------------------------------------
    Charge (ESU x 10^10)
                 0.0000
    Dipole Moment (Debye)
         X       2.5278      Y      -0.3509      Z      -0.0000
       Tot       2.5520
    Quadrupole Moments (Debye-Ang)
        XX     -59.6341     XY      -1.8848     YY     -57.8555
        XZ       0.0000     YZ       0.0000     ZZ     -58.5220
    Octopole Moments (Debye-Ang^2)
       XXX      27.2730    XXY     -16.2545    XYY       5.0857
       YYY     -24.0461    XXZ      -0.0000    XYZ      -0.0000
       YYZ      -0.0000    XZZ       3.7344    YZZ      -4.1108
       ZZZ      -0.0000
    Hexadecapole Moments (Debye-Ang^3)
      XXXX   -1030.4194   XXXY      -3.6930   XXYY    -198.5314
      XYYY       2.9028   YYYY    -237.8180   XXXZ       0.0000
      XXYZ       0.0000   XYYZ       0.0000   YYYZ       0.0000
      XXZZ    -188.8707   XYZZ      -0.6361   YYZZ     -49.0504
      XZZZ       0.0000   YZZZ       0.0000   ZZZZ     -74.0040
 -----------------------------------------------------------------
 Calculating analytic gradient of the SCF energy
 Gradient of SCF Energy
            1           2           3           4
    1   0.0014347  -0.0174486   0.0179532  -0.0019393
    2  -0.0010715   0.0029713  -0.0018737  -0.0000261
    3   0.0000000   0.0000000  -0.0000000  -0.0000000
 Max gradient component =       1.795E-02
 RMS gradient           =       7.338E-03
 Gradient time:  CPU 3.37 s  wall 0.90 s
 Geometry Optimization Parameters
   NAtoms,    NIC,     NZ,  NCons,   NDum,   NFix, NCnnct, MaxDiis
        4      14       4       0       0       0       0       0

 Cartesian Hessian Update
 Hessian Updated using BFGS Update


** GEOMETRY OPTIMIZATION IN DELOCALIZED INTERNAL COORDINATES **
   Searching for a Minimum

   Optimization Cycle:   3

                       Coordinates (Angstroms)
     ATOM                X               Y               Z
      1  I         1.5083659038   -0.1491909440    0.0000000000
      2  N         0.0736030855    1.5056734261    0.0000000000
      3  N        -1.0577717772    1.4761020874    0.0000000000
      4  Br       -2.1737413104   -0.3230041673    0.0000000000
   Point Group: cs    Number of degrees of freedom:     5


   Energy is  -9597.994876584

 Hessian Updated using BFGS Update

  5 Hessian modes will be used to form the next step
  Hessian Eigenvalues:
     0.052665    0.099646    0.239695    0.575078    1.311580

 Minimum Search - Taking Simple RFO Step
 Searching for Lamda that Minimizes Along All modes
 Value Taken    Lamda =  -0.00040187
 Step Taken.  Stepsize is  0.045953

                             Maximum     Tolerance    Cnvgd?
         Gradient           0.013197      0.000300      NO
         Displacement       0.036483      0.001200      NO
         Energy change     -0.001041      0.000001      NO


 New Cartesian Coordinates Obtained by Inverse Iteration

 Displacement from previous Coordinates is:  0.042943
 ----------------------------------------------------------------
             Standard Nuclear Orientation (Angstroms)
    I     Atom           X                Y                Z
 ----------------------------------------------------------------
    1      I       1.4938716791    -0.1462860331     0.0000000000
    2      N       0.0774426401     1.4983173255     0.0000000000
    3      N      -1.0613687845     1.4795665960     0.0000000000
    4      Br     -2.1594896330    -0.3220174862     0.0000000000
 ----------------------------------------------------------------
 Molecular Point Group                 Cs    NOp =  2
 Largest Abelian Subgroup              Cs    NOp =  2
 Nuclear Repulsion Energy =   552.8238494827 hartrees
 There are       51 alpha and       51 beta electrons
 Applying Cartesian multipole field
    Component          Value
    ---------          -----
     (2,0,0)        1.00000E-11
     (0,2,0)        2.00000E-11
     (0,0,2)       -3.00000E-11
 Nucleus-field energy     =     0.0000000129 hartrees
 Requested basis set is 6-311++G(d,p)
 There are 55 shells and 154 basis functions
 A cutoff of  1.0D-11 yielded   1217 shell pairs
 There are     10273 function pairs (     11665 Cartesian)
 Smallest overlap matrix eigenvalue = 1.25E-04
 Guess MOs from SCF MO coefficient file

 -----------------------------------------------------------------------
  General SCF calculation program by
  Eric Jon Sundstrom, Paul Horn, Yuezhi Mao, Dmitri Zuev, Alec White,
  David Stuck, Shaama M.S., Shane Yost, Joonho Lee, David Small,
  Daniel Levine, Susi Lehtola, Hugh Burton, Evgeny Epifanovsky
 -----------------------------------------------------------------------
 Hartree-Fock
 using 4 threads for integral computing
 -------------------------------------------------------
 OpenMP Integral computing Module                
 Release: version 2.0, May 2017, Q-Chem Inc. Pleasanton 
 -------------------------------------------------------
 A restricted SCF calculation will be
 performed using DIIS
 SCF converges when DIIS error is below 1.0e-08
 ---------------------------------------
  Cycle       Energy         DIIS error
 ---------------------------------------
    1   -9597.9948398058      2.54e-04  
    2   -9597.9950884116      7.06e-05  
    3   -9597.9951282346      4.28e-05  
    4   -9597.9951382028      2.08e-05  
    5   -9597.9951426110      8.50e-06  
    6   -9597.9951435840      3.44e-06  
    7   -9597.9951436921      1.31e-06  
    8   -9597.9951437035      4.88e-07  
    9   -9597.9951437072      2.55e-07  
   10   -9597.9951437082      1.04e-07  
   11   -9597.9951437084      4.01e-08  
   12   -9597.9951437084      1.11e-08  
   13   -9597.9951437085      4.54e-09  Convergence criterion met
 ---------------------------------------
 SCF time:   CPU 12.09s  wall 3.00s 
 SCF   energy in the final basis set =    -9597.9951437085
 Total energy in the final basis set =    -9597.9951437085

 --------------------------------------------------------------
             Orbital Energies (a.u.) and Symmetries
 --------------------------------------------------------------

 Alpha MOs, Restricted
 -- Occupied --                  
******* -490.03 -180.92 -169.73 -169.73 -169.73  -65.16  -58.52
  1 A'    2 A'    3 A'    4 A'    1 A"    5 A'    6 A'    7 A'                 
-58.521 -58.521 -37.978 -33.167 -33.160 -33.160 -24.351 -24.349
  2 A"    8 A'    9 A'   10 A'    3 A"   11 A'   12 A'    4 A"                 
-24.349 -24.343 -24.343 -15.747 -15.725  -9.842  -7.455  -7.446
 13 A'   14 A'    5 A"   15 A'   16 A'   17 A'   18 A'    6 A"                 
 -7.446  -7.294  -5.530  -5.514  -5.514  -3.195  -3.191  -3.191
 19 A'   20 A'   21 A'    7 A"   22 A'   23 A'    8 A"   24 A'                 
 -3.180  -3.180  -2.454  -2.447  -2.447  -2.428  -2.428  -1.494
 25 A'    9 A"   26 A'   10 A"   27 A'   11 A"   28 A'   29 A'                 
 -1.015  -0.944  -0.793  -0.677  -0.662  -0.649  -0.436  -0.422
 30 A'   31 A'   32 A'   33 A'   34 A'   12 A"   35 A'   13 A"                 
 -0.416  -0.404  -0.358
 14 A"   36 A'   37 A'                                                         
 -- Virtual --                   
 -0.057   0.082   0.085   0.091   0.114   0.117   0.125   0.181
 38 A'   15 A"   39 A'   40 A'   16 A"   41 A'   42 A'   43 A'                 
  0.186   0.189   0.231   0.240   0.259   0.293   0.317   0.319
 17 A"   44 A'   45 A'   46 A'   18 A"   47 A'   48 A'   19 A"                 
  0.331   0.362   0.468   0.535   0.542   0.560   0.567   0.595
 49 A'   50 A'   51 A'   20 A"   52 A'   53 A'   21 A"   54 A'                 
  0.599   0.635   0.658   0.767   0.777   0.790   0.814   0.838
 22 A"   55 A'   56 A'   23 A"   57 A'   24 A"   58 A'   59 A'                 
  0.863   0.940   0.957   1.001   1.040   1.069   1.083   1.237
 60 A'   25 A"   61 A'   62 A'   63 A'   26 A"   64 A'   65 A'                 
  1.324   1.505   1.510   1.563   1.576   1.932   1.964   1.966
 66 A'   27 A"   67 A'   68 A'   69 A'   28 A"   70 A'   29 A"                 
  2.069   2.291   2.327   2.394   2.457   2.703   2.769   3.119
 71 A'   30 A"   72 A'   73 A'   31 A"   74 A'   75 A'   32 A"                 
  3.145   3.461   4.103   4.111   4.378   4.432   4.442   4.455
 76 A'   77 A'   33 A"   78 A'   34 A"   79 A'   35 A"   80 A'                 
  4.474   4.492   4.552   4.568   4.582   4.583   4.637   4.712
 36 A"   81 A'   37 A"   82 A'   38 A"   83 A'   84 A'   85 A'                 
  4.810   4.843   5.081   6.490   6.518   6.526   7.177   8.211
 86 A'   87 A'   88 A'   39 A"   89 A'   90 A'   91 A'   40 A"                 
  8.234   8.310  28.899  29.484  29.505  29.512  29.831  29.839
 92 A'   93 A'   94 A'   41 A"   95 A'   96 A'   42 A"   97 A'                 
 29.842  29.863  29.944  36.485  37.417  49.451 130.542 130.559
 43 A"   98 A'   99 A'  100 A'  101 A'  102 A'   44 A"  103 A'                 
130.574 154.285 293.892 293.913 294.0031028.3831912.205
104 A'  105 A'   45 A"  106 A'  107 A'  108 A'  109 A'                         

 Beta MOs, Restricted
 -- Occupied --                  
******* -490.03 -180.92 -169.73 -169.73 -169.73  -65.16  -58.52
  1 A'    2 A'    3 A'    4 A'    1 A"    5 A'    6 A'    7 A'                 
-58.521 -58.521 -37.978 -33.167 -33.160 -33.160 -24.351 -24.349
  2 A"    8 A'    9 A'   10 A'    3 A"   11 A'   12 A'    4 A"                 
-24.349 -24.343 -24.343 -15.747 -15.725  -9.842  -7.455  -7.446
 13 A'   14 A'    5 A"   15 A'   16 A'   17 A'   18 A'    6 A"                 
 -7.446  -7.294  -5.530  -5.514  -5.514  -3.195  -3.191  -3.191
 19 A'   20 A'   21 A'    7 A"   22 A'   23 A'    8 A"   24 A'                 
 -3.180  -3.180  -2.454  -2.447  -2.447  -2.428  -2.428  -1.494
 25 A'    9 A"   26 A'   10 A"   27 A'   11 A"   28 A'   29 A'                 
 -1.015  -0.944  -0.793  -0.677  -0.662  -0.649  -0.436  -0.422
 30 A'   31 A'   32 A'   33 A'   34 A'   12 A"   35 A'   13 A"                 
 -0.416  -0.404  -0.358
 14 A"   36 A'   37 A'                                                         
 -- Virtual --                   
 -0.057   0.082   0.085   0.091   0.114   0.117   0.125   0.181
 38 A'   15 A"   39 A'   40 A'   16 A"   41 A'   42 A'   43 A'                 
  0.186   0.189   0.231   0.240   0.259   0.293   0.317   0.319
 17 A"   44 A'   45 A'   46 A'   18 A"   47 A'   48 A'   19 A"                 
  0.331   0.362   0.468   0.535   0.542   0.560   0.567   0.595
 49 A'   50 A'   51 A'   20 A"   52 A'   53 A'   21 A"   54 A'                 
  0.599   0.635   0.658   0.767   0.777   0.790   0.814   0.838
 22 A"   55 A'   56 A'   23 A"   57 A'   24 A"   58 A'   59 A'                 
  0.863   0.940   0.957   1.001   1.040   1.069   1.083   1.237
 60 A'   25 A"   61 A'   62 A'   63 A'   26 A"   64 A'   65 A'                 
  1.324   1.505   1.510   1.563   1.576   1.932   1.964   1.966
 66 A'   27 A"   67 A'   68 A'   69 A'   28 A"   70 A'   29 A"                 
  2.069   2.291   2.327   2.394   2.457   2.703   2.769   3.119
 71 A'   30 A"   72 A'   73 A'   31 A"   74 A'   75 A'   32 A"                 
  3.145   3.461   4.103   4.111   4.378   4.432   4.442   4.455
 76 A'   77 A'   33 A"   78 A'   34 A"   79 A'   35 A"   80 A'                 
  4.474   4.492   4.552   4.568   4.582   4.583   4.637   4.712
 36 A"   81 A'   37 A"   82 A'   38 A"   83 A'   84 A'   85 A'                 
  4.810   4.843   5.081   6.490   6.518   6.526   7.177   8.211
 86 A'   87 A'   88 A'   39 A"   89 A'   90 A'   91 A'   40 A"                 
  8.234   8.310  28.899  29.484  29.505  29.512  29.831  29.839
 92 A'   93 A'   94 A'   41 A"   95 A'   96 A'   42 A"   97 A'                 
 29.842  29.863  29.944  36.485  37.417  49.451 130.542 130.559
 43 A"   98 A'   99 A'  100 A'  101 A'  102 A'   44 A"  103 A'                 
130.574 154.285 293.892 293.913 294.0031028.3831912.205
104 A'  105 A'   45 A"  106 A'  107 A'  108 A'  109 A'                         
 --------------------------------------------------------------

          Ground-State Mulliken Net Atomic Charges

     Atom                 Charge (a.u.)
  ----------------------------------------
      1 I                     0.196869
      2 N                     0.029115
      3 N                    -0.013035
      4 Br                   -0.212950
  ----------------------------------------
  Sum of atomic charges =     0.000000

 -----------------------------------------------------------------
                    Cartesian Multipole Moments
 -----------------------------------------------------------------
    Charge (ESU x 10^10)
                -0.0000
    Dipole Moment (Debye)
         X       2.5563      Y      -0.4230      Z       0.0000
       Tot       2.5911
    Quadrupole Moments (Debye-Ang)
        XX     -59.5746     XY      -1.8727     YY     -57.9645
        XZ      -0.0000     YZ       0.0000     ZZ     -58.4969
    Octopole Moments (Debye-Ang^2)
       XXX      27.7868    XXY     -16.3292    XYY       5.2720
       YYY     -24.7845    XXZ       0.0000    XYZ       0.0000
       YYZ       0.0000    XZZ       3.9297    YZZ      -4.2391
       ZZZ      -0.0000
    Hexadecapole Moments (Debye-Ang^3)
      XXXX   -1016.1645   XXXY      -3.8152   XXYY    -196.1577
      XYYY       3.0158   YYYY    -238.0786   XXXZ       0.0000
      XXYZ      -0.0000   XYYZ       0.0000   YYYZ       0.0000
      XXZZ    -186.3252   XYZZ      -0.6548   YYZZ     -48.9908
      XZZZ       0.0000   YZZZ       0.0000   ZZZZ     -73.8932
 -----------------------------------------------------------------
 Calculating analytic gradient of the SCF energy
 Gradient of SCF Energy
            1           2           3           4
    1   0.0005969  -0.0051422   0.0058434  -0.0012981
    2  -0.0001374   0.0004042   0.0007918  -0.0010586
    3   0.0000000   0.0000000   0.0000000  -0.0000000
 Max gradient component =       5.843E-03
 RMS gradient           =       2.319E-03
 Gradient time:  CPU 3.39 s  wall 0.90 s
 Geometry Optimization Parameters
   NAtoms,    NIC,     NZ,  NCons,   NDum,   NFix, NCnnct, MaxDiis
        4      14       4       0       0       0       0       0

 Cartesian Hessian Update
 Hessian Updated using BFGS Update


** GEOMETRY OPTIMIZATION IN DELOCALIZED INTERNAL COORDINATES **
   Searching for a Minimum

   Optimization Cycle:   4

                       Coordinates (Angstroms)
     ATOM                X               Y               Z
      1  I         1.4938716791   -0.1462860331    0.0000000000
      2  N         0.0774426401    1.4983173255    0.0000000000
      3  N        -1.0613687845    1.4795665960    0.0000000000
      4  Br       -2.1594896330   -0.3220174862    0.0000000000
   Point Group: cs    Number of degrees of freedom:     5


   Energy is  -9597.995143709

 Hessian Updated using BFGS Update

  5 Hessian modes will be used to form the next step
  Hessian Eigenvalues:
     0.045340    0.096839    0.246239    0.495026    1.195311

 Minimum Search - Taking Simple RFO Step
 Searching for Lamda that Minimizes Along All modes
 Value Taken    Lamda =  -0.00010239
 Step Taken.  Stepsize is  0.034415

                             Maximum     Tolerance    Cnvgd?
         Gradient           0.004403      0.000300      NO
         Displacement       0.028092      0.001200      NO
         Energy change     -0.000267      0.000001      NO


 New Cartesian Coordinates Obtained by Inverse Iteration

 Displacement from previous Coordinates is:  0.035851
 ----------------------------------------------------------------
             Standard Nuclear Orientation (Angstroms)
    I     Atom           X                Y                Z
 ----------------------------------------------------------------
    1      I       1.4830894485    -0.1457406841     0.0000000000
    2      N       0.0777772064     1.4944524263     0.0000000000
    3      N      -1.0649336999     1.4786054523     0.0000000000
    4      Br     -2.1454770533    -0.3177367922     0.0000000000
 ----------------------------------------------------------------
 Molecular Point Group                 Cs    NOp =  2
 Largest Abelian Subgroup              Cs    NOp =  2
 Nuclear Repulsion Energy =   555.8265485512 hartrees
 There are       51 alpha and       51 beta electrons
 Applying Cartesian multipole field
    Component          Value
    ---------          -----
     (2,0,0)        1.00000E-11
     (0,2,0)        2.00000E-11
     (0,0,2)       -3.00000E-11
 Nucleus-field energy     =     0.0000000127 hartrees
 Requested basis set is 6-311++G(d,p)
 There are 55 shells and 154 basis functions
 A cutoff of  1.0D-11 yielded   1217 shell pairs
 There are     10273 function pairs (     11665 Cartesian)
 Smallest overlap matrix eigenvalue = 1.28E-04
 Guess MOs from SCF MO coefficient file

 -----------------------------------------------------------------------
  General SCF calculation program by
  Eric Jon Sundstrom, Paul Horn, Yuezhi Mao, Dmitri Zuev, Alec White,
  David Stuck, Shaama M.S., Shane Yost, Joonho Lee, David Small,
  Daniel Levine, Susi Lehtola, Hugh Burton, Evgeny Epifanovsky
 -----------------------------------------------------------------------
 Hartree-Fock
 using 4 threads for integral computing
 -------------------------------------------------------
 OpenMP Integral computing Module                
 Release: version 2.0, May 2017, Q-Chem Inc. Pleasanton 
 -------------------------------------------------------
 A restricted SCF calculation will be
 performed using DIIS
 SCF converges when DIIS error is below 1.0e-08
 ---------------------------------------
  Cycle       Energy         DIIS error
 ---------------------------------------
    1   -9597.9950781142      1.48e-04  
    2   -9597.9951802588      4.28e-05  
    3   -9597.9951996880      2.07e-05  
    4   -9597.9952043413      1.20e-05  
    5   -9597.9952059490      5.60e-06  
    6   -9597.9952062411      1.84e-06  
    7   -9597.9952062700      7.89e-07  
    8   -9597.9952062746      3.22e-07  
    9   -9597.9952062765      1.44e-07  
   10   -9597.9952062768      4.70e-08  
   11   -9597.9952062769      2.39e-08  
   12   -9597.9952062770      8.66e-09  Convergence criterion met
 ---------------------------------------
 SCF time:   CPU 11.33s  wall 3.00s 
 SCF   energy in the final basis set =    -9597.9952062770
 Total energy in the final basis set =    -9597.9952062770

 --------------------------------------------------------------
             Orbital Energies (a.u.) and Symmetries
 --------------------------------------------------------------

 Alpha MOs, Restricted
 -- Occupied --                  
******* -490.03 -180.92 -169.73 -169.73 -169.73  -65.16  -58.52
  1 A'    2 A'    3 A'    4 A'    1 A"    5 A'    6 A'    7 A'                 
-58.522 -58.522 -37.977 -33.166 -33.160 -33.159 -24.350 -24.348
  2 A"    8 A'    9 A'   10 A'    3 A"   11 A'   12 A'    4 A"                 
-24.348 -24.342 -24.342 -15.747 -15.724  -9.843  -7.457  -7.448
 13 A'   14 A'    5 A"   15 A'   16 A'   17 A'   18 A'    6 A"                 
 -7.448  -7.293  -5.529  -5.513  -5.513  -3.197  -3.193  -3.193
 19 A'   20 A'   21 A'    7 A"   22 A'   23 A'    8 A"   24 A'                 
 -3.182  -3.182  -2.453  -2.446  -2.446  -2.427  -2.427  -1.491
 25 A'    9 A"   26 A'   10 A"   27 A'   11 A"   28 A'   29 A'                 
 -1.019  -0.946  -0.792  -0.676  -0.661  -0.647  -0.437  -0.423
 30 A'   31 A'   32 A'   33 A'   34 A'   12 A"   35 A'   13 A"                 
 -0.416  -0.404  -0.359
 14 A"   36 A'   37 A'                                                         
 -- Virtual --                   
 -0.053   0.081   0.085   0.091   0.114   0.117   0.125   0.181
 38 A'   15 A"   39 A'   40 A'   16 A"   41 A'   42 A'   43 A'                 
  0.187   0.189   0.231   0.240   0.259   0.293   0.317   0.320
 17 A"   44 A'   45 A'   46 A'   18 A"   47 A'   48 A'   19 A"                 
  0.331   0.362   0.469   0.534   0.542   0.560   0.568   0.595
 49 A'   50 A'   51 A'   20 A"   52 A'   53 A'   21 A"   54 A'                 
  0.600   0.634   0.659   0.766   0.778   0.788   0.815   0.841
 22 A"   55 A'   56 A'   23 A"   57 A'   24 A"   58 A'   59 A'                 
  0.865   0.943   0.957   1.003   1.044   1.070   1.081   1.235
 60 A'   25 A"   61 A'   62 A'   63 A'   26 A"   64 A'   65 A'                 
  1.321   1.506   1.510   1.566   1.577   1.931   1.966   1.970
 66 A'   27 A"   67 A'   68 A'   69 A'   28 A"   70 A'   29 A"                 
  2.075   2.289   2.326   2.396   2.458   2.709   2.766   3.114
 71 A'   30 A"   72 A'   73 A'   31 A"   74 A'   75 A'   32 A"                 
  3.141   3.454   4.103   4.111   4.378   4.429   4.442   4.455
 76 A'   77 A'   33 A"   78 A'   34 A"   79 A'   35 A"   80 A'                 
  4.476   4.492   4.550   4.566   4.581   4.581   4.638   4.712
 36 A"   81 A'   37 A"   82 A'   83 A'   38 A"   84 A'   85 A'                 
  4.814   4.849   5.089   6.491   6.519   6.528   7.178   8.210
 86 A'   87 A'   88 A'   39 A"   89 A'   90 A'   91 A'   40 A"                 
  8.233   8.310  28.902  29.485  29.507  29.513  29.832  29.840
 92 A'   93 A'   94 A'   41 A"   95 A'   96 A'   42 A"   97 A'                 
 29.843  29.865  29.946  36.489  37.398  49.451 130.543 130.560
 43 A"   98 A'   99 A'  100 A'  101 A'  102 A'   44 A"  103 A'                 
130.575 154.289 293.890 293.912 294.0041028.3831912.208
104 A'  105 A'   45 A"  106 A'  107 A'  108 A'  109 A'                         

 Beta MOs, Restricted
 -- Occupied --                  
******* -490.03 -180.92 -169.73 -169.73 -169.73  -65.16  -58.52
  1 A'    2 A'    3 A'    4 A'    1 A"    5 A'    6 A'    7 A'                 
-58.522 -58.522 -37.977 -33.166 -33.160 -33.159 -24.350 -24.348
  2 A"    8 A'    9 A'   10 A'    3 A"   11 A'   12 A'    4 A"                 
-24.348 -24.342 -24.342 -15.747 -15.724  -9.843  -7.457  -7.448
 13 A'   14 A'    5 A"   15 A'   16 A'   17 A'   18 A'    6 A"                 
 -7.448  -7.293  -5.529  -5.513  -5.513  -3.197  -3.193  -3.193
 19 A'   20 A'   21 A'    7 A"   22 A'   23 A'    8 A"   24 A'                 
 -3.182  -3.182  -2.453  -2.446  -2.446  -2.427  -2.427  -1.491
 25 A'    9 A"   26 A'   10 A"   27 A'   11 A"   28 A'   29 A'                 
 -1.019  -0.946  -0.792  -0.676  -0.661  -0.647  -0.437  -0.423
 30 A'   31 A'   32 A'   33 A'   34 A'   12 A"   35 A'   13 A"                 
 -0.416  -0.404  -0.359
 14 A"   36 A'   37 A'                                                         
 -- Virtual --                   
 -0.053   0.081   0.085   0.091   0.114   0.117   0.125   0.181
 38 A'   15 A"   39 A'   40 A'   16 A"   41 A'   42 A'   43 A'                 
  0.187   0.189   0.231   0.240   0.259   0.293   0.317   0.320
 17 A"   44 A'   45 A'   46 A'   18 A"   47 A'   48 A'   19 A"                 
  0.331   0.362   0.469   0.534   0.542   0.560   0.568   0.595
 49 A'   50 A'   51 A'   20 A"   52 A'   53 A'   21 A"   54 A'                 
  0.600   0.634   0.659   0.766   0.778   0.788   0.815   0.841
 22 A"   55 A'   56 A'   23 A"   57 A'   24 A"   58 A'   59 A'                 
  0.865   0.943   0.957   1.003   1.044   1.070   1.081   1.235
 60 A'   25 A"   61 A'   62 A'   63 A'   26 A"   64 A'   65 A'                 
  1.321   1.506   1.510   1.566   1.577   1.931   1.966   1.970
 66 A'   27 A"   67 A'   68 A'   69 A'   28 A"   70 A'   29 A"                 
  2.075   2.289   2.326   2.396   2.458   2.709   2.766   3.114
 71 A'   30 A"   72 A'   73 A'   31 A"   74 A'   75 A'   32 A"                 
  3.141   3.454   4.103   4.111   4.378   4.429   4.442   4.455
 76 A'   77 A'   33 A"   78 A'   34 A"   79 A'   35 A"   80 A'                 
  4.476   4.492   4.550   4.566   4.581   4.581   4.638   4.712
 36 A"   81 A'   37 A"   82 A'   83 A'   38 A"   84 A'   85 A'                 
  4.814   4.849   5.089   6.491   6.519   6.528   7.178   8.210
 86 A'   87 A'   88 A'   39 A"   89 A'   90 A'   91 A'   40 A"                 
  8.233   8.310  28.902  29.485  29.507  29.513  29.832  29.840
 92 A'   93 A'   94 A'   41 A"   95 A'   96 A'   42 A"   97 A'                 
 29.843  29.865  29.946  36.489  37.398  49.451 130.543 130.560
 43 A"   98 A'   99 A'  100 A'  101 A'  102 A'   44 A"  103 A'                 
130.575 154.289 293.890 293.912 294.0041028.3831912.208
104 A'  105 A'   45 A"  106 A'  107 A'  108 A'  109 A'                         
 --------------------------------------------------------------

          Ground-State Mulliken Net Atomic Charges

     Atom                 Charge (a.u.)
  ----------------------------------------
      1 I                     0.195558
      2 N                     0.023360
      3 N                    -0.012634
      4 Br                   -0.206284
  ----------------------------------------
  Sum of atomic charges =     0.000000

 -----------------------------------------------------------------
                    Cartesian Multipole Moments
 -----------------------------------------------------------------
    Charge (ESU x 10^10)
                 0.0000
    Dipole Moment (Debye)
         X       2.4551      Y      -0.4984      Z      -0.0000
       Tot       2.5052
    Quadrupole Moments (Debye-Ang)
        XX     -59.4298     XY      -1.7832     YY     -58.0647
        XZ       0.0000     YZ       0.0000     ZZ     -58.4707
    Octopole Moments (Debye-Ang^2)
       XXX      27.1676    XXY     -16.4721    XYY       5.2500
       YYY     -25.4294    XXZ      -0.0000    XYZ      -0.0000
       YYZ      -0.0000    XZZ       3.9106    YZZ      -4.3450
       ZZZ      -0.0000
    Hexadecapole Moments (Debye-Ang^3)
      XXXX   -1002.9264   XXXY      -2.7163   XXYY    -194.0182
      XYYY       4.0151   YYYY    -237.9971   XXXZ       0.0000
      XXYZ       0.0000   XYYZ       0.0000   YYYZ       0.0000
      XXZZ    -184.0864   XYZZ      -0.3877   YYZZ     -48.8795
      XZZZ       0.0000   YZZZ       0.0000   ZZZZ     -73.8026
 -----------------------------------------------------------------
 Calculating analytic gradient of the SCF energy
 Gradient of SCF Energy
            1           2           3           4
    1  -0.0002281  -0.0011620   0.0018134  -0.0004234
    2   0.0005683  -0.0013964   0.0019946  -0.0011665
    3   0.0000000   0.0000000   0.0000000  -0.0000000
 Max gradient component =       1.995E-03
 RMS gradient           =       1.020E-03
 Gradient time:  CPU 3.45 s  wall 0.92 s
 Geometry Optimization Parameters
   NAtoms,    NIC,     NZ,  NCons,   NDum,   NFix, NCnnct, MaxDiis
        4      14       4       0       0       0       0       0

 Cartesian Hessian Update
 Hessian Updated using BFGS Update


** GEOMETRY OPTIMIZATION IN DELOCALIZED INTERNAL COORDINATES **
   Searching for a Minimum

   Optimization Cycle:   5

                       Coordinates (Angstroms)
     ATOM                X               Y               Z
      1  I         1.4830894485   -0.1457406841    0.0000000000
      2  N         0.0777772064    1.4944524263    0.0000000000
      3  N        -1.0649336999    1.4786054523    0.0000000000
      4  Br       -2.1454770533   -0.3177367922    0.0000000000
   Point Group: cs    Number of degrees of freedom:     5


   Energy is  -9597.995206277

 Hessian Updated using BFGS Update

  5 Hessian modes will be used to form the next step
  Hessian Eigenvalues:
     0.042190    0.074624    0.263512    0.535344    1.133752

 Minimum Search - Taking Simple RFO Step
 Searching for Lamda that Minimizes Along All modes
 Value Taken    Lamda =  -0.00004100
 Step Taken.  Stepsize is  0.024776

                             Maximum     Tolerance    Cnvgd?
         Gradient           0.001770      0.000300      NO
         Displacement       0.018626      0.001200      NO
         Energy change     -0.000063      0.000001      NO


 New Cartesian Coordinates Obtained by Inverse Iteration

 Displacement from previous Coordinates is:  0.020435
 ----------------------------------------------------------------
             Standard Nuclear Orientation (Angstroms)
    I     Atom           X                Y                Z
 ----------------------------------------------------------------
    1      I       1.4806810655    -0.1478627321     0.0000000000
    2      N       0.0763707998     1.4950388262     0.0000000000
    3      N      -1.0687371408     1.4754597418     0.0000000000
    4      Br     -2.1378588227    -0.3130554336     0.0000000000
 ----------------------------------------------------------------
 Molecular Point Group                 Cs    NOp =  2
 Largest Abelian Subgroup              Cs    NOp =  2
 Nuclear Repulsion Energy =   557.0011560664 hartrees
 There are       51 alpha and       51 beta electrons
 Applying Cartesian multipole field
    Component          Value
    ---------          -----
     (2,0,0)        1.00000E-11
     (0,2,0)        2.00000E-11
     (0,0,2)       -3.00000E-11
 Nucleus-field energy     =     0.0000000127 hartrees
 Requested basis set is 6-311++G(d,p)
 There are 55 shells and 154 basis functions
 A cutoff of  1.0D-11 yielded   1218 shell pairs
 There are     10285 function pairs (     11677 Cartesian)
 Smallest overlap matrix eigenvalue = 1.29E-04
 Guess MOs from SCF MO coefficient file

 -----------------------------------------------------------------------
  General SCF calculation program by
  Eric Jon Sundstrom, Paul Horn, Yuezhi Mao, Dmitri Zuev, Alec White,
  David Stuck, Shaama M.S., Shane Yost, Joonho Lee, David Small,
  Daniel Levine, Susi Lehtola, Hugh Burton, Evgeny Epifanovsky
 -----------------------------------------------------------------------
 Hartree-Fock
 using 4 threads for integral computing
 -------------------------------------------------------
 OpenMP Integral computing Module                
 Release: version 2.0, May 2017, Q-Chem Inc. Pleasanton 
 -------------------------------------------------------
 A restricted SCF calculation will be
 performed using DIIS
 SCF converges when DIIS error is below 1.0e-08
 ---------------------------------------
  Cycle       Energy         DIIS error
 ---------------------------------------
    1   -9597.9951694523      1.09e-04  
    2   -9597.9952236354      3.70e-05  
    3   -9597.9952334144      2.48e-05  
    4   -9597.9952368623      1.12e-05  
    5   -9597.9952385522      5.43e-06  
    6   -9597.9952389906      2.38e-06  
    7   -9597.9952390615      8.37e-07  
    8   -9597.9952390726      3.52e-07  
    9   -9597.9952390748      1.13e-07  
   10   -9597.9952390751      4.63e-08  
   11   -9597.9952390751      2.25e-08  
   12   -9597.9952390752      7.78e-09  Convergence criterion met
 ---------------------------------------
 SCF time:   CPU 11.21s  wall 3.00s 
 SCF   energy in the final basis set =    -9597.9952390752
 Total energy in the final basis set =    -9597.9952390752

 --------------------------------------------------------------
             Orbital Energies (a.u.) and Symmetries
 --------------------------------------------------------------

 Alpha MOs, Restricted
 -- Occupied --                  
******* -490.03 -180.92 -169.73 -169.73 -169.73  -65.17  -58.53
  1 A'    2 A'    3 A'    4 A'    1 A"    5 A'    6 A'    7 A'                 
-58.525 -58.525 -37.975 -33.165 -33.158 -33.158 -24.349 -24.347
  2 A"    8 A'    9 A'   10 A'    3 A"   11 A'   12 A'    4 A"                 
-24.346 -24.340 -24.340 -15.746 -15.723  -9.846  -7.460  -7.451
 13 A'   14 A'    5 A"   15 A'   16 A'   17 A'   18 A'    6 A"                 
 -7.451  -7.291  -5.528  -5.512  -5.511  -3.200  -3.196  -3.195
 19 A'   20 A'   21 A'    7 A"   22 A'   23 A'    8 A"   24 A'                 
 -3.184  -3.184  -2.451  -2.445  -2.444  -2.426  -2.426  -1.488
 25 A'    9 A"   26 A'   10 A"   27 A'   11 A"   28 A'   29 A'                 
 -1.022  -0.944  -0.792  -0.675  -0.660  -0.645  -0.438  -0.425
 30 A'   31 A'   32 A'   33 A'   34 A'   12 A"   35 A'   13 A"                 
 -0.415  -0.404  -0.360
 14 A"   36 A'   37 A'                                                         
 -- Virtual --                   
 -0.051   0.081   0.085   0.091   0.113   0.117   0.125   0.181
 38 A'   15 A"   39 A'   40 A'   16 A"   41 A'   42 A'   43 A'                 
  0.187   0.190   0.231   0.240   0.259   0.293   0.317   0.321
 17 A"   44 A'   45 A'   46 A'   18 A"   47 A'   48 A'   19 A"                 
  0.332   0.362   0.469   0.534   0.541   0.560   0.568   0.594
 49 A'   50 A'   51 A'   20 A"   52 A'   53 A'   21 A"   54 A'                 
  0.600   0.633   0.658   0.764   0.777   0.786   0.814   0.842
 22 A"   55 A'   56 A'   23 A"   57 A'   24 A"   58 A'   59 A'                 
  0.865   0.944   0.958   1.005   1.048   1.070   1.080   1.236
 60 A'   25 A"   61 A'   62 A'   63 A'   26 A"   64 A'   65 A'                 
  1.318   1.507   1.510   1.567   1.577   1.930   1.967   1.972
 66 A'   27 A"   67 A'   68 A'   69 A'   28 A"   70 A'   29 A"                 
  2.079   2.287   2.324   2.397   2.459   2.711   2.765   3.112
 71 A'   30 A"   72 A'   73 A'   31 A"   74 A'   75 A'   32 A"                 
  3.140   3.451   4.104   4.111   4.378   4.428   4.444   4.456
 76 A'   77 A'   33 A"   78 A'   34 A"   79 A'   35 A"   80 A'                 
  4.477   4.492   4.548   4.564   4.579   4.580   4.638   4.712
 36 A"   81 A'   37 A"   82 A'   83 A'   38 A"   84 A'   85 A'                 
  4.815   4.853   5.095   6.493   6.521   6.530   7.178   8.207
 86 A'   87 A'   88 A'   39 A"   89 A'   90 A'   91 A'   40 A"                 
  8.231   8.308  28.903  29.486  29.508  29.515  29.834  29.842
 92 A'   93 A'   94 A'   41 A"   95 A'   96 A'   42 A"   97 A'                 
 29.845  29.866  29.948  36.492  37.385  49.451 130.545 130.562
 43 A"   98 A'   99 A'  100 A'  101 A'  102 A'   44 A"  103 A'                 
130.577 154.290 293.887 293.910 294.0031028.3831912.209
104 A'  105 A'   45 A"  106 A'  107 A'  108 A'  109 A'                         

 Beta MOs, Restricted
 -- Occupied --                  
******* -490.03 -180.92 -169.73 -169.73 -169.73  -65.17  -58.53
  1 A'    2 A'    3 A'    4 A'    1 A"    5 A'    6 A'    7 A'                 
-58.525 -58.525 -37.975 -33.165 -33.158 -33.158 -24.349 -24.347
  2 A"    8 A'    9 A'   10 A'    3 A"   11 A'   12 A'    4 A"                 
-24.346 -24.340 -24.340 -15.746 -15.723  -9.846  -7.460  -7.451
 13 A'   14 A'    5 A"   15 A'   16 A'   17 A'   18 A'    6 A"                 
 -7.451  -7.291  -5.528  -5.512  -5.511  -3.200  -3.196  -3.195
 19 A'   20 A'   21 A'    7 A"   22 A'   23 A'    8 A"   24 A'                 
 -3.184  -3.184  -2.451  -2.445  -2.444  -2.426  -2.426  -1.488
 25 A'    9 A"   26 A'   10 A"   27 A'   11 A"   28 A'   29 A'                 
 -1.022  -0.944  -0.792  -0.675  -0.660  -0.645  -0.438  -0.425
 30 A'   31 A'   32 A'   33 A'   34 A'   12 A"   35 A'   13 A"                 
 -0.415  -0.404  -0.360
 14 A"   36 A'   37 A'                                                         
 -- Virtual --                   
 -0.051   0.081   0.085   0.091   0.113   0.117   0.125   0.181
 38 A'   15 A"   39 A'   40 A'   16 A"   41 A'   42 A'   43 A'                 
  0.187   0.190   0.231   0.240   0.259   0.293   0.317   0.321
 17 A"   44 A'   45 A'   46 A'   18 A"   47 A'   48 A'   19 A"                 
  0.332   0.362   0.469   0.534   0.541   0.560   0.568   0.594
 49 A'   50 A'   51 A'   20 A"   52 A'   53 A'   21 A"   54 A'                 
  0.600   0.633   0.658   0.764   0.777   0.786   0.814   0.842
 22 A"   55 A'   56 A'   23 A"   57 A'   24 A"   58 A'   59 A'                 
  0.865   0.944   0.958   1.005   1.048   1.070   1.080   1.236
 60 A'   25 A"   61 A'   62 A'   63 A'   26 A"   64 A'   65 A'                 
  1.318   1.507   1.510   1.567   1.577   1.930   1.967   1.972
 66 A'   27 A"   67 A'   68 A'   69 A'   28 A"   70 A'   29 A"                 
  2.079   2.287   2.324   2.397   2.459   2.711   2.765   3.112
 71 A'   30 A"   72 A'   73 A'   31 A"   74 A'   75 A'   32 A"                 
  3.140   3.451   4.104   4.111   4.378   4.428   4.444   4.456
 76 A'   77 A'   33 A"   78 A'   34 A"   79 A'   35 A"   80 A'                 
  4.477   4.492   4.548   4.564   4.579   4.580   4.638   4.712
 36 A"   81 A'   37 A"   82 A'   83 A'   38 A"   84 A'   85 A'                 
  4.815   4.853   5.095   6.493   6.521   6.530   7.178   8.207
 86 A'   87 A'   88 A'   39 A"   89 A'   90 A'   91 A'   40 A"                 
  8.231   8.308  28.903  29.486  29.508  29.515  29.834  29.842
 92 A'   93 A'   94 A'   41 A"   95 A'   96 A'   42 A"   97 A'                 
 29.845  29.866  29.948  36.492  37.385  49.451 130.545 130.562
 43 A"   98 A'   99 A'  100 A'  101 A'  102 A'   44 A"  103 A'                 
130.577 154.290 293.887 293.910 294.0031028.3831912.209
104 A'  105 A'   45 A"  106 A'  107 A'  108 A'  109 A'                         
 --------------------------------------------------------------

          Ground-State Mulliken Net Atomic Charges

     Atom                 Charge (a.u.)
  ----------------------------------------
      1 I                     0.187267
      2 N                     0.020993
      3 N                    -0.013478
      4 Br                   -0.194782
  ----------------------------------------
  Sum of atomic charges =     0.000000

 -----------------------------------------------------------------
                    Cartesian Multipole Moments
 -----------------------------------------------------------------
    Charge (ESU x 10^10)
                 0.0000
    Dipole Moment (Debye)
         X       2.2924      Y      -0.5601      Z      -0.0000
       Tot       2.3598
    Quadrupole Moments (Debye-Ang)
        XX     -59.2471     XY      -1.6645     YY     -58.1432
        XZ       0.0000     YZ       0.0000     ZZ     -58.4623
    Octopole Moments (Debye-Ang^2)
       XXX      25.8743    XXY     -16.6356    XYY       5.0551
       YYY     -25.7887    XXZ      -0.0000    XYZ      -0.0000
       YYZ      -0.0000    XZZ       3.7166    YZZ      -4.3903
       ZZZ      -0.0000
    Hexadecapole Moments (Debye-Ang^3)
      XXXX    -996.4344   XXXY      -1.0436   XXYY    -193.0610
      XYYY       5.3968   YYYY    -238.0744   XXXZ       0.0000
      XXYZ       0.0000   XYYZ       0.0000   YYYZ       0.0000
      XXZZ    -183.1255   XYZZ       0.0208   YYZZ     -48.8317
      XZZZ       0.0000   YZZZ       0.0000   ZZZZ     -73.7739
 -----------------------------------------------------------------
 Calculating analytic gradient of the SCF energy
 Gradient of SCF Energy
            1           2           3           4
    1  -0.0001285   0.0007714  -0.0005344  -0.0001086
    2   0.0003473  -0.0014100   0.0021356  -0.0010730
    3  -0.0000000   0.0000000   0.0000000  -0.0000000
 Max gradient component =       2.136E-03
 RMS gradient           =       8.529E-04
 Gradient time:  CPU 3.43 s  wall 0.91 s
 Geometry Optimization Parameters
   NAtoms,    NIC,     NZ,  NCons,   NDum,   NFix, NCnnct, MaxDiis
        4      14       4       0       0       0       0       0

 Cartesian Hessian Update
 Hessian Updated using BFGS Update


** GEOMETRY OPTIMIZATION IN DELOCALIZED INTERNAL COORDINATES **
   Searching for a Minimum

   Optimization Cycle:   6

                       Coordinates (Angstroms)
     ATOM                X               Y               Z
      1  I         1.4806810655   -0.1478627321    0.0000000000
      2  N         0.0763707998    1.4950388262    0.0000000000
      3  N        -1.0687371408    1.4754597418    0.0000000000
      4  Br       -2.1378588227   -0.3130554336    0.0000000000
   Point Group: cs    Number of degrees of freedom:     5


   Energy is  -9597.995239075

 Hessian Updated using BFGS Update

  5 Hessian modes will be used to form the next step
  Hessian Eigenvalues:
     0.018770    0.058889    0.232476    0.607903    1.304905

 Minimum Search - Taking Simple RFO Step
 Searching for Lamda that Minimizes Along All modes
 Value Taken    Lamda =  -0.00007462
 Step Taken.  Stepsize is  0.058033

                             Maximum     Tolerance    Cnvgd?
         Gradient           0.001661      0.000300      NO
         Displacement       0.046213      0.001200      NO
         Energy change     -0.000033      0.000001      NO


 New Cartesian Coordinates Obtained by Inverse Iteration

 Displacement from previous Coordinates is:  0.041409
 ----------------------------------------------------------------
             Standard Nuclear Orientation (Angstroms)
    I     Atom           X                Y                Z
 ----------------------------------------------------------------
    1      I       1.4773465998    -0.1500874796     0.0000000000
    2      N       0.0736443548     1.4966488820     0.0000000000
    3      N      -1.0748977643     1.4642222876     0.0000000000
    4      Br     -2.1256372886    -0.3012032878     0.0000000000
 ----------------------------------------------------------------
 Molecular Point Group                 Cs    NOp =  2
 Largest Abelian Subgroup              Cs    NOp =  2
 Nuclear Repulsion Energy =   559.2626337937 hartrees
 There are       51 alpha and       51 beta electrons
 Applying Cartesian multipole field
    Component          Value
    ---------          -----
     (2,0,0)        1.00000E-11
     (0,2,0)        2.00000E-11
     (0,0,2)       -3.00000E-11
 Nucleus-field energy     =     0.0000000126 hartrees
 Requested basis set is 6-311++G(d,p)
 There are 55 shells and 154 basis functions
 A cutoff of  1.0D-11 yielded   1219 shell pairs
 There are     10289 function pairs (     11681 Cartesian)
 Smallest overlap matrix eigenvalue = 1.32E-04
 Guess MOs from SCF MO coefficient file

 -----------------------------------------------------------------------
  General SCF calculation program by
  Eric Jon Sundstrom, Paul Horn, Yuezhi Mao, Dmitri Zuev, Alec White,
  David Stuck, Shaama M.S., Shane Yost, Joonho Lee, David Small,
  Daniel Levine, Susi Lehtola, Hugh Burton, Evgeny Epifanovsky
 -----------------------------------------------------------------------
 Hartree-Fock
 using 4 threads for integral computing
 -------------------------------------------------------
 OpenMP Integral computing Module                
 Release: version 2.0, May 2017, Q-Chem Inc. Pleasanton 
 -------------------------------------------------------
 A restricted SCF calculation will be
 performed using DIIS
 SCF converges when DIIS error is below 1.0e-08
 ---------------------------------------
  Cycle       Energy         DIIS error
 ---------------------------------------
    1   -9597.9948897130      2.62e-04  
    2   -9597.9951981275      8.78e-05  
    3   -9597.9952500658      5.76e-05  
    4   -9597.9952672296      2.50e-05  
    5   -9597.9952756609      1.22e-05  
    6   -9597.9952778351      5.63e-06  
    7   -9597.9952782385      1.83e-06  
    8   -9597.9952782926      8.00e-07  
    9   -9597.9952783016      3.84e-07  
   10   -9597.9952783030      1.44e-07  
   11   -9597.9952783034      4.65e-08  
   12   -9597.9952783033      1.98e-08  
   13   -9597.9952783033      8.11e-09  Convergence criterion met
 ---------------------------------------
 SCF time:   CPU 12.18s  wall 3.00s 
 SCF   energy in the final basis set =    -9597.9952783033
 Total energy in the final basis set =    -9597.9952783033

 --------------------------------------------------------------
             Orbital Energies (a.u.) and Symmetries
 --------------------------------------------------------------

 Alpha MOs, Restricted
 -- Occupied --                  
******* -490.04 -180.92 -169.72 -169.72 -169.72  -65.17  -58.53
  1 A'    2 A'    3 A'    4 A'    1 A"    5 A'    6 A'    7 A'                 
-58.532 -58.531 -37.971 -33.160 -33.154 -33.154 -24.344 -24.342
  2 A"    8 A'    9 A'   10 A'    3 A"   11 A'   12 A'    4 A"                 
-24.342 -24.336 -24.336 -15.743 -15.722  -9.852  -7.467  -7.457
 13 A'   14 A'    5 A"   15 A'   16 A'   17 A'   18 A'    6 A"                 
 -7.457  -7.287  -5.523  -5.508  -5.507  -3.206  -3.202  -3.202
 19 A'   20 A'   21 A'    7 A"   22 A'   23 A'    8 A"   24 A'                 
 -3.191  -3.191  -2.447  -2.440  -2.440  -2.422  -2.422  -1.484
 25 A'    9 A"   26 A'   10 A"   27 A'   11 A"   28 A'   29 A'                 
 -1.031  -0.941  -0.792  -0.673  -0.659  -0.643  -0.440  -0.429
 30 A'   31 A'   32 A'   33 A'   34 A'   12 A"   35 A'   13 A"                 
 -0.413  -0.404  -0.362
 14 A"   36 A'   37 A'                                                         
 -- Virtual --                   
 -0.046   0.081   0.084   0.089   0.112   0.117   0.125   0.183
 38 A'   15 A"   39 A'   40 A'   16 A"   41 A'   42 A'   43 A'                 
  0.188   0.191   0.231   0.241   0.259   0.293   0.318   0.323
 17 A"   44 A'   45 A'   46 A'   18 A"   47 A'   48 A'   19 A"                 
  0.333   0.363   0.470   0.534   0.539   0.561   0.569   0.592
 49 A'   50 A'   51 A'   20 A"   52 A'   53 A'   21 A"   54 A'                 
  0.600   0.630   0.657   0.761   0.778   0.781   0.814   0.843
 22 A"   55 A'   56 A'   23 A"   57 A'   24 A"   58 A'   59 A'                 
  0.865   0.947   0.961   1.009   1.056   1.072   1.080   1.239
 60 A'   25 A"   61 A'   62 A'   63 A'   26 A"   64 A'   65 A'                 
  1.313   1.510   1.511   1.570   1.578   1.928   1.968   1.976
 66 A'   27 A"   67 A'   68 A'   69 A'   28 A"   70 A'   29 A"                 
  2.091   2.281   2.320   2.400   2.461   2.716   2.763   3.108
 71 A'   30 A"   72 A'   73 A'   31 A"   74 A'   75 A'   32 A"                 
  3.140   3.446   4.105   4.112   4.379   4.426   4.447   4.459
 76 A'   77 A'   33 A"   78 A'   34 A"   79 A'   35 A"   80 A'                 
  4.481   4.493   4.542   4.559   4.577   4.578   4.639   4.714
 36 A"   81 A'   37 A"   82 A'   38 A"   83 A'   84 A'   85 A'                 
  4.817   4.864   5.105   6.496   6.524   6.533   7.179   8.202
 86 A'   87 A'   88 A'   39 A"   89 A'   90 A'   91 A'   40 A"                 
  8.226   8.304  28.906  29.490  29.512  29.519  29.838  29.846
 92 A'   93 A'   94 A'   41 A"   95 A'   96 A'   42 A"   97 A'                 
 29.849  29.870  29.952  36.497  37.368  49.450 130.549 130.566
 43 A"   98 A'   99 A'  100 A'  101 A'  102 A'   44 A"  103 A'                 
130.581 154.293 293.882 293.905 294.0011028.3841912.212
104 A'  105 A'   45 A"  106 A'  107 A'  108 A'  109 A'                         

 Beta MOs, Restricted
 -- Occupied --                  
******* -490.04 -180.92 -169.72 -169.72 -169.72  -65.17  -58.53
  1 A'    2 A'    3 A'    4 A'    1 A"    5 A'    6 A'    7 A'                 
-58.532 -58.531 -37.971 -33.160 -33.154 -33.154 -24.344 -24.342
  2 A"    8 A'    9 A'   10 A'    3 A"   11 A'   12 A'    4 A"                 
-24.342 -24.336 -24.336 -15.743 -15.722  -9.852  -7.467  -7.457
 13 A'   14 A'    5 A"   15 A'   16 A'   17 A'   18 A'    6 A"                 
 -7.457  -7.287  -5.523  -5.508  -5.507  -3.206  -3.202  -3.202
 19 A'   20 A'   21 A'    7 A"   22 A'   23 A'    8 A"   24 A'                 
 -3.191  -3.191  -2.447  -2.440  -2.440  -2.422  -2.422  -1.484
 25 A'    9 A"   26 A'   10 A"   27 A'   11 A"   28 A'   29 A'                 
 -1.031  -0.941  -0.792  -0.673  -0.659  -0.643  -0.440  -0.429
 30 A'   31 A'   32 A'   33 A'   34 A'   12 A"   35 A'   13 A"                 
 -0.413  -0.404  -0.362
 14 A"   36 A'   37 A'                                                         
 -- Virtual --                   
 -0.046   0.081   0.084   0.089   0.112   0.117   0.125   0.183
 38 A'   15 A"   39 A'   40 A'   16 A"   41 A'   42 A'   43 A'                 
  0.188   0.191   0.231   0.241   0.259   0.293   0.318   0.323
 17 A"   44 A'   45 A'   46 A'   18 A"   47 A'   48 A'   19 A"                 
  0.333   0.363   0.470   0.534   0.539   0.561   0.569   0.592
 49 A'   50 A'   51 A'   20 A"   52 A'   53 A'   21 A"   54 A'                 
  0.600   0.630   0.657   0.761   0.778   0.781   0.814   0.843
 22 A"   55 A'   56 A'   23 A"   57 A'   24 A"   58 A'   59 A'                 
  0.865   0.947   0.961   1.009   1.056   1.072   1.080   1.239
 60 A'   25 A"   61 A'   62 A'   63 A'   26 A"   64 A'   65 A'                 
  1.313   1.510   1.511   1.570   1.578   1.928   1.968   1.976
 66 A'   27 A"   67 A'   68 A'   69 A'   28 A"   70 A'   29 A"                 
  2.091   2.281   2.320   2.400   2.461   2.716   2.763   3.108
 71 A'   30 A"   72 A'   73 A'   31 A"   74 A'   75 A'   32 A"                 
  3.140   3.446   4.105   4.112   4.379   4.426   4.447   4.459
 76 A'   77 A'   33 A"   78 A'   34 A"   79 A'   35 A"   80 A'                 
  4.481   4.493   4.542   4.559   4.577   4.578   4.639   4.714
 36 A"   81 A'   37 A"   82 A'   38 A"   83 A'   84 A'   85 A'                 
  4.817   4.864   5.105   6.496   6.524   6.533   7.179   8.202
 86 A'   87 A'   88 A'   39 A"   89 A'   90 A'   91 A'   40 A"                 
  8.226   8.304  28.906  29.490  29.512  29.519  29.838  29.846
 92 A'   93 A'   94 A'   41 A"   95 A'   96 A'   42 A"   97 A'                 
 29.849  29.870  29.952  36.497  37.368  49.450 130.549 130.566
 43 A"   98 A'   99 A'  100 A'  101 A'  102 A'   44 A"  103 A'                 
130.581 154.293 293.882 293.905 294.0011028.3841912.212
104 A'  105 A'   45 A"  106 A'  107 A'  108 A'  109 A'                         
 --------------------------------------------------------------

          Ground-State Mulliken Net Atomic Charges

     Atom                 Charge (a.u.)
  ----------------------------------------
      1 I                     0.167095
      2 N                     0.020285
      3 N                    -0.018874
      4 Br                   -0.168506
  ----------------------------------------
  Sum of atomic charges =     0.000000

 -----------------------------------------------------------------
                    Cartesian Multipole Moments
 -----------------------------------------------------------------
    Charge (ESU x 10^10)
                 0.0000
    Dipole Moment (Debye)
         X       1.9251      Y      -0.6831      Z      -0.0000
       Tot       2.0427
    Quadrupole Moments (Debye-Ang)
        XX     -58.8419     XY      -1.3824     YY     -58.3218
        XZ       0.0000     YZ       0.0000     ZZ     -58.4391
    Octopole Moments (Debye-Ang^2)
       XXX      22.9664    XXY     -17.0836    XYY       4.6577
       YYY     -26.6955    XXZ      -0.0000    XYZ       0.0000
       YYZ      -0.0000    XZZ       3.2902    YZZ      -4.5539
       ZZZ      -0.0000
    Hexadecapole Moments (Debye-Ang^3)
      XXXX    -984.9033   XXXY       2.4935   XXYY    -191.4353
      XYYY       8.0997   YYYY    -237.5995   XXXZ      -0.0000
      XXYZ      -0.0000   XYYZ      -0.0000   YYYZ       0.0000
      XXZZ    -181.5368   XYZZ       0.8112   YYZZ     -48.6197
      XZZZ       0.0000   YZZZ       0.0000   ZZZZ     -73.7130
 -----------------------------------------------------------------
 Calculating analytic gradient of the SCF energy
 Gradient of SCF Energy
            1           2           3           4
    1  -0.0002920   0.0016417  -0.0016392   0.0002895
    2   0.0002622  -0.0007104   0.0006007  -0.0001525
    3   0.0000000  -0.0000000   0.0000000  -0.0000000
 Max gradient component =       1.642E-03
 RMS gradient           =       7.365E-04
 Gradient time:  CPU 3.43 s  wall 0.91 s
 Geometry Optimization Parameters
   NAtoms,    NIC,     NZ,  NCons,   NDum,   NFix, NCnnct, MaxDiis
        4      14       4       0       0       0       0       0

 Cartesian Hessian Update
 Hessian Updated using BFGS Update


** GEOMETRY OPTIMIZATION IN DELOCALIZED INTERNAL COORDINATES **
   Searching for a Minimum

   Optimization Cycle:   7

                       Coordinates (Angstroms)
     ATOM                X               Y               Z
      1  I         1.4773465998   -0.1500874796    0.0000000000
      2  N         0.0736443548    1.4966488820    0.0000000000
      3  N        -1.0748977643    1.4642222876    0.0000000000
      4  Br       -2.1256372886   -0.3012032878    0.0000000000
   Point Group: cs    Number of degrees of freedom:     5


   Energy is  -9597.995278303

 Hessian Updated using BFGS Update

  5 Hessian modes will be used to form the next step
  Hessian Eigenvalues:
     0.021204    0.056305    0.223079    0.586250    1.300482

 Minimum Search - Taking Simple RFO Step
 Searching for Lamda that Minimizes Along All modes
 Value Taken    Lamda =  -0.00000834
 Step Taken.  Stepsize is  0.008559

                             Maximum     Tolerance    Cnvgd?
         Gradient           0.001247      0.000300      NO
         Displacement       0.005496      0.001200      NO
         Energy change     -0.000039      0.000001      NO


 New Cartesian Coordinates Obtained by Inverse Iteration

 Displacement from previous Coordinates is:  0.008063
 ----------------------------------------------------------------
             Standard Nuclear Orientation (Angstroms)
    I     Atom           X                Y                Z
 ----------------------------------------------------------------
    1      I       1.4802925360    -0.1509144889     0.0000000000
    2      N       0.0730211078     1.4981115356     0.0000000000
    3      N      -1.0748240008     1.4634778667     0.0000000000
    4      Br     -2.1280337413    -0.3010945112     0.0000000000
 ----------------------------------------------------------------
 Molecular Point Group                 Cs    NOp =  2
 Largest Abelian Subgroup              Cs    NOp =  2
 Nuclear Repulsion Energy =   558.6005357671 hartrees
 There are       51 alpha and       51 beta electrons
 Applying Cartesian multipole field
    Component          Value
    ---------          -----
     (2,0,0)        1.00000E-11
     (0,2,0)        2.00000E-11
     (0,0,2)       -3.00000E-11
 Nucleus-field energy     =     0.0000000126 hartrees
 Requested basis set is 6-311++G(d,p)
 There are 55 shells and 154 basis functions
 A cutoff of  1.0D-11 yielded   1219 shell pairs
 There are     10289 function pairs (     11681 Cartesian)
 Smallest overlap matrix eigenvalue = 1.31E-04
 Guess MOs from SCF MO coefficient file

 -----------------------------------------------------------------------
  General SCF calculation program by
  Eric Jon Sundstrom, Paul Horn, Yuezhi Mao, Dmitri Zuev, Alec White,
  David Stuck, Shaama M.S., Shane Yost, Joonho Lee, David Small,
  Daniel Levine, Susi Lehtola, Hugh Burton, Evgeny Epifanovsky
 -----------------------------------------------------------------------
 Hartree-Fock
 using 4 threads for integral computing
 -------------------------------------------------------
 OpenMP Integral computing Module                
 Release: version 2.0, May 2017, Q-Chem Inc. Pleasanton 
 -------------------------------------------------------
 A restricted SCF calculation will be
 performed using DIIS
 SCF converges when DIIS error is below 1.0e-08
 ---------------------------------------
  Cycle       Energy         DIIS error
 ---------------------------------------
    1   -9597.9952746515      4.17e-05  
    2   -9597.9952816818      1.34e-05  
    3   -9597.9952827268      8.94e-06  
    4   -9597.9952830763      3.31e-06  
    5   -9597.9952832059      1.51e-06  
    6   -9597.9952832357      6.80e-07  
    7   -9597.9952832414      2.28e-07  
    8   -9597.9952832424      1.16e-07  
    9   -9597.9952832424      6.05e-08  
   10   -9597.9952832425      2.31e-08  
   11   -9597.9952832425      5.68e-09  Convergence criterion met
 ---------------------------------------
 SCF time:   CPU 10.32s  wall 3.00s 
 SCF   energy in the final basis set =    -9597.9952832425
 Total energy in the final basis set =    -9597.9952832425

 --------------------------------------------------------------
             Orbital Energies (a.u.) and Symmetries
 --------------------------------------------------------------

 Alpha MOs, Restricted
 -- Occupied --                  
******* -490.04 -180.92 -169.72 -169.72 -169.72  -65.17  -58.53
  1 A'    2 A'    3 A'    4 A'    1 A"    5 A'    6 A'    7 A'                 
-58.532 -58.532 -37.971 -33.160 -33.154 -33.153 -24.344 -24.342
  2 A"    8 A'    9 A'   10 A'    3 A"   11 A'   12 A'    4 A"                 
-24.342 -24.336 -24.336 -15.743 -15.723  -9.853  -7.467  -7.457
 13 A'   14 A'    5 A"   15 A'   16 A'   17 A'   18 A'    6 A"                 
 -7.457  -7.287  -5.523  -5.507  -5.507  -3.207  -3.203  -3.202
 19 A'   20 A'   21 A'    7 A"   22 A'   23 A'    8 A"   24 A'                 
 -3.191  -3.191  -2.447  -2.440  -2.439  -2.422  -2.422  -1.485
 25 A'    9 A"   26 A'   10 A"   27 A'   11 A"   28 A'   29 A'                 
 -1.031  -0.940  -0.792  -0.673  -0.659  -0.643  -0.440  -0.429
 30 A'   31 A'   32 A'   33 A'   34 A'   12 A"   35 A'   13 A"                 
 -0.413  -0.404  -0.361
 14 A"   36 A'   37 A'                                                         
 -- Virtual --                   
 -0.047   0.081   0.084   0.089   0.112   0.117   0.125   0.183
 38 A'   15 A"   39 A'   40 A'   16 A"   41 A'   42 A'   43 A'                 
  0.188   0.191   0.232   0.241   0.259   0.293   0.318   0.323
 17 A"   44 A'   45 A'   46 A'   18 A"   47 A'   48 A'   19 A"                 
  0.333   0.363   0.470   0.535   0.539   0.561   0.569   0.592
 49 A'   50 A'   51 A'   20 A"   52 A'   53 A'   21 A"   54 A'                 
  0.600   0.631   0.657   0.761   0.777   0.781   0.813   0.842
 22 A"   55 A'   56 A'   23 A"   57 A'   24 A"   58 A'   59 A'                 
  0.864   0.946   0.961   1.008   1.055   1.072   1.080   1.239
 60 A'   25 A"   61 A'   62 A'   63 A'   26 A"   64 A'   65 A'                 
  1.313   1.510   1.511   1.570   1.577   1.929   1.968   1.976
 66 A'   27 A"   67 A'   68 A'   69 A'   28 A"   70 A'   29 A"                 
  2.090   2.281   2.320   2.400   2.461   2.715   2.764   3.109
 71 A'   30 A"   72 A'   73 A'   31 A"   74 A'   75 A'   32 A"                 
  3.141   3.447   4.105   4.112   4.379   4.427   4.448   4.459
 76 A'   77 A'   33 A"   78 A'   34 A"   79 A'   35 A"   80 A'                 
  4.480   4.493   4.542   4.559   4.577   4.578   4.638   4.713
 36 A"   81 A'   37 A"   82 A'   38 A"   83 A'   84 A'   85 A'                 
  4.816   4.863   5.104   6.497   6.525   6.533   7.178   8.202
 86 A'   87 A'   88 A'   39 A"   89 A'   90 A'   91 A'   40 A"                 
  8.226   8.304  28.905  29.491  29.512  29.519  29.838  29.846
 92 A'   93 A'   94 A'   41 A"   95 A'   96 A'   42 A"   97 A'                 
 29.849  29.870  29.951  36.496  37.371  49.450 130.549 130.566
 43 A"   98 A'   99 A'  100 A'  101 A'  102 A'   44 A"  103 A'                 
130.581 154.292 293.881 293.904 294.0011028.3841912.211
104 A'  105 A'   45 A"  106 A'  107 A'  108 A'  109 A'                         

 Beta MOs, Restricted
 -- Occupied --                  
******* -490.04 -180.92 -169.72 -169.72 -169.72  -65.17  -58.53
  1 A'    2 A'    3 A'    4 A'    1 A"    5 A'    6 A'    7 A'                 
-58.532 -58.532 -37.971 -33.160 -33.154 -33.153 -24.344 -24.342
  2 A"    8 A'    9 A'   10 A'    3 A"   11 A'   12 A'    4 A"                 
-24.342 -24.336 -24.336 -15.743 -15.723  -9.853  -7.467  -7.457
 13 A'   14 A'    5 A"   15 A'   16 A'   17 A'   18 A'    6 A"                 
 -7.457  -7.287  -5.523  -5.507  -5.507  -3.207  -3.203  -3.202
 19 A'   20 A'   21 A'    7 A"   22 A'   23 A'    8 A"   24 A'                 
 -3.191  -3.191  -2.447  -2.440  -2.439  -2.422  -2.422  -1.485
 25 A'    9 A"   26 A'   10 A"   27 A'   11 A"   28 A'   29 A'                 
 -1.031  -0.940  -0.792  -0.673  -0.659  -0.643  -0.440  -0.429
 30 A'   31 A'   32 A'   33 A'   34 A'   12 A"   35 A'   13 A"                 
 -0.413  -0.404  -0.361
 14 A"   36 A'   37 A'                                                         
 -- Virtual --                   
 -0.047   0.081   0.084   0.089   0.112   0.117   0.125   0.183
 38 A'   15 A"   39 A'   40 A'   16 A"   41 A'   42 A'   43 A'                 
  0.188   0.191   0.232   0.241   0.259   0.293   0.318   0.323
 17 A"   44 A'   45 A'   46 A'   18 A"   47 A'   48 A'   19 A"                 
  0.333   0.363   0.470   0.535   0.539   0.561   0.569   0.592
 49 A'   50 A'   51 A'   20 A"   52 A'   53 A'   21 A"   54 A'                 
  0.600   0.631   0.657   0.761   0.777   0.781   0.813   0.842
 22 A"   55 A'   56 A'   23 A"   57 A'   24 A"   58 A'   59 A'                 
  0.864   0.946   0.961   1.008   1.055   1.072   1.080   1.239
 60 A'   25 A"   61 A'   62 A'   63 A'   26 A"   64 A'   65 A'                 
  1.313   1.510   1.511   1.570   1.577   1.929   1.968   1.976
 66 A'   27 A"   67 A'   68 A'   69 A'   28 A"   70 A'   29 A"                 
  2.090   2.281   2.320   2.400   2.461   2.715   2.764   3.109
 71 A'   30 A"   72 A'   73 A'   31 A"   74 A'   75 A'   32 A"                 
  3.141   3.447   4.105   4.112   4.379   4.427   4.448   4.459
 76 A'   77 A'   33 A"   78 A'   34 A"   79 A'   35 A"   80 A'                 
  4.480   4.493   4.542   4.559   4.577   4.578   4.638   4.713
 36 A"   81 A'   37 A"   82 A'   38 A"   83 A'   84 A'   85 A'                 
  4.816   4.863   5.104   6.497   6.525   6.533   7.178   8.202
 86 A'   87 A'   88 A'   39 A"   89 A'   90 A'   91 A'   40 A"                 
  8.226   8.304  28.905  29.491  29.512  29.519  29.838  29.846
 92 A'   93 A'   94 A'   41 A"   95 A'   96 A'   42 A"   97 A'                 
 29.849  29.870  29.951  36.496  37.371  49.450 130.549 130.566
 43 A"   98 A'   99 A'  100 A'  101 A'  102 A'   44 A"  103 A'                 
130.581 154.292 293.881 293.904 294.0011028.3841912.211
104 A'  105 A'   45 A"  106 A'  107 A'  108 A'  109 A'                         
 --------------------------------------------------------------

          Ground-State Mulliken Net Atomic Charges

     Atom                 Charge (a.u.)
  ----------------------------------------
      1 I                     0.164695
      2 N                     0.021582
      3 N                    -0.019241
      4 Br                   -0.167035
  ----------------------------------------
  Sum of atomic charges =     0.000000

 -----------------------------------------------------------------
                    Cartesian Multipole Moments
 -----------------------------------------------------------------
    Charge (ESU x 10^10)
                 0.0000
    Dipole Moment (Debye)
         X       1.9045      Y      -0.6757      Z      -0.0000
       Tot       2.0208
    Quadrupole Moments (Debye-Ang)
        XX     -58.8312     XY      -1.3734     YY     -58.3116
        XZ       0.0000     YZ      -0.0000     ZZ     -58.4456
    Octopole Moments (Debye-Ang^2)
       XXX      22.7333    XXY     -17.0897    XYY       4.5989
       YYY     -26.5891    XXZ      -0.0000    XYZ      -0.0000
       YYZ      -0.0000    XZZ       3.2318    YZZ      -4.5332
       ZZZ      -0.0000
    Hexadecapole Moments (Debye-Ang^3)
      XXXX    -987.3064   XXXY       2.6802   XXYY    -191.8559
      XYYY       8.2103   YYYY    -237.6279   XXXZ       0.0000
      XXYZ       0.0000   XYYZ       0.0000   YYYZ       0.0000
      XXZZ    -181.9939   XYZZ       0.8538   YYZZ     -48.6387
      XZZZ       0.0000   YZZZ       0.0000   ZZZZ     -73.7359
 -----------------------------------------------------------------
 Calculating analytic gradient of the SCF energy
 Gradient of SCF Energy
            1           2           3           4
    1   0.0000297   0.0007926  -0.0008662   0.0000439
    2  -0.0000467  -0.0000748   0.0002232  -0.0001018
    3  -0.0000000  -0.0000000   0.0000000   0.0000000
 Max gradient component =       8.662E-04
 RMS gradient           =       3.475E-04
 Gradient time:  CPU 3.45 s  wall 0.92 s
 Geometry Optimization Parameters
   NAtoms,    NIC,     NZ,  NCons,   NDum,   NFix, NCnnct, MaxDiis
        4      14       4       0       0       0       0       0

 Cartesian Hessian Update
 Hessian Updated using BFGS Update


** GEOMETRY OPTIMIZATION IN DELOCALIZED INTERNAL COORDINATES **
   Searching for a Minimum

   Optimization Cycle:   8

                       Coordinates (Angstroms)
     ATOM                X               Y               Z
      1  I         1.4802925360   -0.1509144889    0.0000000000
      2  N         0.0730211078    1.4981115356    0.0000000000
      3  N        -1.0748240008    1.4634778667    0.0000000000
      4  Br       -2.1280337413   -0.3010945112    0.0000000000
   Point Group: cs    Number of degrees of freedom:     5


   Energy is  -9597.995283243

 Hessian Updated using BFGS Update

  5 Hessian modes will be used to form the next step
  Hessian Eigenvalues:
     0.021189    0.064284    0.210829    0.492771    1.166824

 Minimum Search - Taking Simple RFO Step
 Searching for Lamda that Minimizes Along All modes
 Value Taken    Lamda =  -0.00000113
 Step Taken.  Stepsize is  0.001565

                             Maximum     Tolerance    Cnvgd?
         Gradient           0.000666      0.000300      NO
         Displacement       0.000810      0.001200     YES
         Energy change     -0.000005      0.000001      NO


 New Cartesian Coordinates Obtained by Inverse Iteration

 Displacement from previous Coordinates is:  0.002406
 ----------------------------------------------------------------
             Standard Nuclear Orientation (Angstroms)
    I     Atom           X                Y                Z
 ----------------------------------------------------------------
    1      I       1.4807410925    -0.1505336242     0.0000000000
    2      N       0.0729714389     1.4981035294     0.0000000000
    3      N      -1.0744163140     1.4628519052     0.0000000000
    4      Br     -2.1288403157    -0.3008414081     0.0000000000
 ----------------------------------------------------------------
 Molecular Point Group                 Cs    NOp =  2
 Largest Abelian Subgroup              Cs    NOp =  2
 Nuclear Repulsion Energy =   558.5213658235 hartrees
 There are       51 alpha and       51 beta electrons
 Applying Cartesian multipole field
    Component          Value
    ---------          -----
     (2,0,0)        1.00000E-11
     (0,2,0)        2.00000E-11
     (0,0,2)       -3.00000E-11
 Nucleus-field energy     =     0.0000000126 hartrees
 Requested basis set is 6-311++G(d,p)
 There are 55 shells and 154 basis functions
 A cutoff of  1.0D-11 yielded   1219 shell pairs
 There are     10289 function pairs (     11681 Cartesian)
 Smallest overlap matrix eigenvalue = 1.31E-04
 Guess MOs from SCF MO coefficient file

 -----------------------------------------------------------------------
  General SCF calculation program by
  Eric Jon Sundstrom, Paul Horn, Yuezhi Mao, Dmitri Zuev, Alec White,
  David Stuck, Shaama M.S., Shane Yost, Joonho Lee, David Small,
  Daniel Levine, Susi Lehtola, Hugh Burton, Evgeny Epifanovsky
 -----------------------------------------------------------------------
 Hartree-Fock
 using 4 threads for integral computing
 -------------------------------------------------------
 OpenMP Integral computing Module                
 Release: version 2.0, May 2017, Q-Chem Inc. Pleasanton 
 -------------------------------------------------------
 A restricted SCF calculation will be
 performed using DIIS
 SCF converges when DIIS error is below 1.0e-08
 ---------------------------------------
  Cycle       Energy         DIIS error
 ---------------------------------------
    1   -9597.9952831157      1.27e-05  
    2   -9597.9952836450      3.42e-06  
    3   -9597.9952837198      2.10e-06  
    4   -9597.9952837430      7.52e-07  
    5   -9597.9952837507      3.52e-07  
    6   -9597.9952837527      1.47e-07  
    7   -9597.9952837531      5.44e-08  
    8   -9597.9952837531      2.94e-08  
    9   -9597.9952837532      1.17e-08  
   10   -9597.9952837532      4.65e-09  Convergence criterion met
 ---------------------------------------
 SCF time:   CPU 9.38s  wall 2.00s 
 SCF   energy in the final basis set =    -9597.9952837532
 Total energy in the final basis set =    -9597.9952837532

 --------------------------------------------------------------
             Orbital Energies (a.u.) and Symmetries
 --------------------------------------------------------------

 Alpha MOs, Restricted
 -- Occupied --                  
******* -490.04 -180.92 -169.72 -169.72 -169.72  -65.17  -58.53
  1 A'    2 A'    3 A'    4 A'    1 A"    5 A'    6 A'    7 A'                 
-58.532 -58.532 -37.971 -33.160 -33.153 -33.153 -24.344 -24.342
  2 A"    8 A'    9 A'   10 A'    3 A"   11 A'   12 A'    4 A"                 
-24.342 -24.336 -24.336 -15.743 -15.723  -9.853  -7.467  -7.457
 13 A'   14 A'    5 A"   15 A'   16 A'   17 A'   18 A'    6 A"                 
 -7.457  -7.287  -5.523  -5.507  -5.507  -3.207  -3.203  -3.202
 19 A'   20 A'   21 A'    7 A"   22 A'   23 A'    8 A"   24 A'                 
 -3.191  -3.191  -2.447  -2.440  -2.439  -2.422  -2.422  -1.485
 25 A'    9 A"   26 A'   10 A"   27 A'   11 A"   28 A'   29 A'                 
 -1.031  -0.940  -0.792  -0.674  -0.659  -0.643  -0.440  -0.429
 30 A'   31 A'   32 A'   33 A'   34 A'   12 A"   35 A'   13 A"                 
 -0.412  -0.404  -0.361
 14 A"   36 A'   37 A'                                                         
 -- Virtual --                   
 -0.047   0.081   0.084   0.089   0.112   0.117   0.125   0.183
 38 A'   15 A"   39 A'   40 A'   16 A"   41 A'   42 A'   43 A'                 
  0.188   0.191   0.232   0.241   0.259   0.293   0.318   0.323
 17 A"   44 A'   45 A'   46 A'   18 A"   47 A'   48 A'   19 A"                 
  0.333   0.363   0.470   0.535   0.538   0.561   0.569   0.592
 49 A'   50 A'   51 A'   20 A"   52 A'   53 A'   21 A"   54 A'                 
  0.600   0.631   0.657   0.761   0.778   0.781   0.813   0.842
 22 A"   55 A'   56 A'   23 A"   57 A'   24 A"   58 A'   59 A'                 
  0.864   0.946   0.961   1.008   1.055   1.072   1.080   1.240
 60 A'   25 A"   61 A'   62 A'   63 A'   26 A"   64 A'   65 A'                 
  1.313   1.510   1.511   1.570   1.577   1.929   1.968   1.975
 66 A'   27 A"   67 A'   68 A'   69 A'   28 A"   70 A'   29 A"                 
  2.090   2.281   2.320   2.400   2.461   2.715   2.764   3.110
 71 A'   30 A"   72 A'   73 A'   31 A"   74 A'   75 A'   32 A"                 
  3.142   3.448   4.105   4.112   4.379   4.427   4.448   4.459
 76 A'   77 A'   33 A"   78 A'   34 A"   79 A'   35 A"   80 A'                 
  4.480   4.493   4.542   4.559   4.577   4.578   4.638   4.714
 36 A"   81 A'   37 A"   82 A'   38 A"   83 A'   84 A'   85 A'                 
  4.816   4.863   5.103   6.497   6.525   6.533   7.179   8.202
 86 A'   87 A'   88 A'   39 A"   89 A'   90 A'   91 A'   40 A"                 
  8.226   8.304  28.905  29.491  29.512  29.519  29.838  29.846
 92 A'   93 A'   94 A'   41 A"   95 A'   96 A'   42 A"   97 A'                 
 29.849  29.870  29.951  36.496  37.374  49.450 130.549 130.566
 43 A"   98 A'   99 A'  100 A'  101 A'  102 A'   44 A"  103 A'                 
130.581 154.292 293.881 293.904 294.0011028.3841912.211
104 A'  105 A'   45 A"  106 A'  107 A'  108 A'  109 A'                         

 Beta MOs, Restricted
 -- Occupied --                  
******* -490.04 -180.92 -169.72 -169.72 -169.72  -65.17  -58.53
  1 A'    2 A'    3 A'    4 A'    1 A"    5 A'    6 A'    7 A'                 
-58.532 -58.532 -37.971 -33.160 -33.153 -33.153 -24.344 -24.342
  2 A"    8 A'    9 A'   10 A'    3 A"   11 A'   12 A'    4 A"                 
-24.342 -24.336 -24.336 -15.743 -15.723  -9.853  -7.467  -7.457
 13 A'   14 A'    5 A"   15 A'   16 A'   17 A'   18 A'    6 A"                 
 -7.457  -7.287  -5.523  -5.507  -5.507  -3.207  -3.203  -3.202
 19 A'   20 A'   21 A'    7 A"   22 A'   23 A'    8 A"   24 A'                 
 -3.191  -3.191  -2.447  -2.440  -2.439  -2.422  -2.422  -1.485
 25 A'    9 A"   26 A'   10 A"   27 A'   11 A"   28 A'   29 A'                 
 -1.031  -0.940  -0.792  -0.674  -0.659  -0.643  -0.440  -0.429
 30 A'   31 A'   32 A'   33 A'   34 A'   12 A"   35 A'   13 A"                 
 -0.412  -0.404  -0.361
 14 A"   36 A'   37 A'                                                         
 -- Virtual --                   
 -0.047   0.081   0.084   0.089   0.112   0.117   0.125   0.183
 38 A'   15 A"   39 A'   40 A'   16 A"   41 A'   42 A'   43 A'                 
  0.188   0.191   0.232   0.241   0.259   0.293   0.318   0.323
 17 A"   44 A'   45 A'   46 A'   18 A"   47 A'   48 A'   19 A"                 
  0.333   0.363   0.470   0.535   0.538   0.561   0.569   0.592
 49 A'   50 A'   51 A'   20 A"   52 A'   53 A'   21 A"   54 A'                 
  0.600   0.631   0.657   0.761   0.778   0.781   0.813   0.842
 22 A"   55 A'   56 A'   23 A"   57 A'   24 A"   58 A'   59 A'                 
  0.864   0.946   0.961   1.008   1.055   1.072   1.080   1.240
 60 A'   25 A"   61 A'   62 A'   63 A'   26 A"   64 A'   65 A'                 
  1.313   1.510   1.511   1.570   1.577   1.929   1.968   1.975
 66 A'   27 A"   67 A'   68 A'   69 A'   28 A"   70 A'   29 A"                 
  2.090   2.281   2.320   2.400   2.461   2.715   2.764   3.110
 71 A'   30 A"   72 A'   73 A'   31 A"   74 A'   75 A'   32 A"                 
  3.142   3.448   4.105   4.112   4.379   4.427   4.448   4.459
 76 A'   77 A'   33 A"   78 A'   34 A"   79 A'   35 A"   80 A'                 
  4.480   4.493   4.542   4.559   4.577   4.578   4.638   4.714
 36 A"   81 A'   37 A"   82 A'   38 A"   83 A'   84 A'   85 A'                 
  4.816   4.863   5.103   6.497   6.525   6.533   7.179   8.202
 86 A'   87 A'   88 A'   39 A"   89 A'   90 A'   91 A'   40 A"                 
  8.226   8.304  28.905  29.491  29.512  29.519  29.838  29.846
 92 A'   93 A'   94 A'   41 A"   95 A'   96 A'   42 A"   97 A'                 
 29.849  29.870  29.951  36.496  37.374  49.450 130.549 130.566
 43 A"   98 A'   99 A'  100 A'  101 A'  102 A'   44 A"  103 A'                 
130.581 154.292 293.881 293.904 294.0011028.3841912.211
104 A'  105 A'   45 A"  106 A'  107 A'  108 A'  109 A'                         
 --------------------------------------------------------------

          Ground-State Mulliken Net Atomic Charges

     Atom                 Charge (a.u.)
  ----------------------------------------
      1 I                     0.164380
      2 N                     0.022297
      3 N                    -0.019726
      4 Br                   -0.166951
  ----------------------------------------
  Sum of atomic charges =     0.000000

 -----------------------------------------------------------------
                    Cartesian Multipole Moments
 -----------------------------------------------------------------
    Charge (ESU x 10^10)
                -0.0000
    Dipole Moment (Debye)
         X       1.9029      Y      -0.6731      Z       0.0000
       Tot       2.0184
    Quadrupole Moments (Debye-Ang)
        XX     -58.8298     XY      -1.3707     YY     -58.3111
        XZ      -0.0000     YZ      -0.0000     ZZ     -58.4447
    Octopole Moments (Debye-Ang^2)
       XXX      22.7152    XXY     -17.1042    XYY       4.5995
       YYY     -26.6022    XXZ       0.0000    XYZ       0.0000
       YYZ       0.0000    XZZ       3.2295    YZZ      -4.5425
       ZZZ      -0.0000
    Hexadecapole Moments (Debye-Ang^3)
      XXXX    -987.8180   XXXY       2.6643   XXYY    -191.9435
      XYYY       8.1619   YYYY    -237.5099   XXXZ      -0.0000
      XXYZ      -0.0000   XYYZ      -0.0000   YYYZ      -0.0000
      XXZZ    -182.0942   XYZZ       0.8386   YYZZ     -48.6195
      XZZZ       0.0000   YZZZ      -0.0000   ZZZZ     -73.7360
 -----------------------------------------------------------------
 Calculating analytic gradient of the SCF energy
 Gradient of SCF Energy
            1           2           3           4
    1  -0.0000190  -0.0000490   0.0000740  -0.0000061
    2   0.0000207  -0.0000027  -0.0000279   0.0000098
    3  -0.0000000   0.0000000  -0.0000000  -0.0000000
 Max gradient component =       7.404E-05
 RMS gradient           =       2.827E-05
 Gradient time:  CPU 3.42 s  wall 0.91 s
 Geometry Optimization Parameters
   NAtoms,    NIC,     NZ,  NCons,   NDum,   NFix, NCnnct, MaxDiis
        4      14       4       0       0       0       0       0

 Cartesian Hessian Update
 Hessian Updated using BFGS Update


** GEOMETRY OPTIMIZATION IN DELOCALIZED INTERNAL COORDINATES **
   Searching for a Minimum

   Optimization Cycle:   9

                       Coordinates (Angstroms)
     ATOM                X               Y               Z
      1  I         1.4807410925   -0.1505336242    0.0000000000
      2  N         0.0729714389    1.4981035294    0.0000000000
      3  N        -1.0744163140    1.4628519052    0.0000000000
      4  Br       -2.1288403157   -0.3008414081    0.0000000000
   Point Group: cs    Number of degrees of freedom:     5


   Energy is  -9597.995283753

 Hessian Updated using BFGS Update

  5 Hessian modes will be used to form the next step
  Hessian Eigenvalues:
     0.021187    0.063820    0.218187    0.510498    1.200736

 Minimum Search - Taking Simple RFO Step
 Searching for Lamda that Minimizes Along All modes
 Value Taken    Lamda =   0.00000000
 Step Taken.  Stepsize is  0.000331

                             Maximum     Tolerance    Cnvgd?
         Gradient           0.000068      0.000300     YES
         Displacement       0.000218      0.001200     YES
         Energy change     -0.000001      0.000001     YES


                       Distance Matrix (Angstroms)
             I (  1)   N (  2)   N (  3)
   N (  2)  2.167907
   N (  3)  3.021894  1.147929
   Br(  4)  3.612710  2.843269  2.054854

 Final energy is   -9597.9952837532146     


 ******************************
 **  OPTIMIZATION CONVERGED  **
 ******************************

                       Coordinates (Angstroms)
     ATOM                X               Y               Z
      1  I         1.4807410925   -0.1505336242    0.0000000000
      2  N         0.0729714389    1.4981035294    0.0000000000
      3  N        -1.0744163140    1.4628519052    0.0000000000
      4  Br       -2.1288403157   -0.3008414081    0.0000000000

Z-matrix Print:
$molecule
0 1
I 
N  1 2.167907
N  2 1.147929 1 128.734215
Br 3 2.054854 2 122.632858 1 -0.000000 0
$end


 --------------------------------------------------------------
             Orbital Energies (a.u.) and Symmetries
 --------------------------------------------------------------

 Alpha MOs, Restricted
 -- Occupied --                  
******* -490.04 -180.92 -169.72 -169.72 -169.72  -65.17  -58.53
  1 A'    2 A'    3 A'    4 A'    1 A"    5 A'    6 A'    7 A'                 
-58.532 -58.532 -37.971 -33.160 -33.153 -33.153 -24.344 -24.342
  2 A"    8 A'    9 A'   10 A'    3 A"   11 A'   12 A'    4 A"                 
-24.342 -24.336 -24.336 -15.743 -15.723  -9.853  -7.467  -7.457
 13 A'   14 A'    5 A"   15 A'   16 A'   17 A'   18 A'    6 A"                 
 -7.457  -7.287  -5.523  -5.507  -5.507  -3.207  -3.203  -3.202
 19 A'   20 A'   21 A'    7 A"   22 A'   23 A'    8 A"   24 A'                 
 -3.191  -3.191  -2.447  -2.440  -2.439  -2.422  -2.422  -1.485
 25 A'    9 A"   26 A'   10 A"   27 A'   11 A"   28 A'   29 A'                 
 -1.031  -0.940  -0.792  -0.674  -0.659  -0.643  -0.440  -0.429
 30 A'   31 A'   32 A'   33 A'   34 A'   12 A"   35 A'   13 A"                 
 -0.412  -0.404  -0.361
 14 A"   36 A'   37 A'                                                         
 -- Virtual --                   
 -0.047   0.081   0.084   0.089   0.112   0.117   0.125   0.183
 38 A'   15 A"   39 A'   40 A'   16 A"   41 A'   42 A'   43 A'                 
  0.188   0.191   0.232   0.241   0.259   0.293   0.318   0.323
 17 A"   44 A'   45 A'   46 A'   18 A"   47 A'   48 A'   19 A"                 
  0.333   0.363   0.470   0.535   0.538   0.561   0.569   0.592
 49 A'   50 A'   51 A'   20 A"   52 A'   53 A'   21 A"   54 A'                 
  0.600   0.631   0.657   0.761   0.778   0.781   0.813   0.842
 22 A"   55 A'   56 A'   23 A"   57 A'   24 A"   58 A'   59 A'                 
  0.864   0.946   0.961   1.008   1.055   1.072   1.080   1.240
 60 A'   25 A"   61 A'   62 A'   63 A'   26 A"   64 A'   65 A'                 
  1.313   1.510   1.511   1.570   1.577   1.929   1.968   1.975
 66 A'   27 A"   67 A'   68 A'   69 A'   28 A"   70 A'   29 A"                 
  2.090   2.281   2.320   2.400   2.461   2.715   2.764   3.110
 71 A'   30 A"   72 A'   73 A'   31 A"   74 A'   75 A'   32 A"                 
  3.142   3.448   4.105   4.112   4.379   4.427   4.448   4.459
 76 A'   77 A'   33 A"   78 A'   34 A"   79 A'   35 A"   80 A'                 
  4.480   4.493   4.542   4.559   4.577   4.578   4.638   4.714
 36 A"   81 A'   37 A"   82 A'   38 A"   83 A'   84 A'   85 A'                 
  4.816   4.863   5.103   6.497   6.525   6.533   7.179   8.202
 86 A'   87 A'   88 A'   39 A"   89 A'   90 A'   91 A'   40 A"                 
  8.226   8.304  28.905  29.491  29.512  29.519  29.838  29.846
 92 A'   93 A'   94 A'   41 A"   95 A'   96 A'   42 A"   97 A'                 
 29.849  29.870  29.951  36.496  37.374  49.450 130.549 130.566
 43 A"   98 A'   99 A'  100 A'  101 A'  102 A'   44 A"  103 A'                 
130.581 154.292 293.881 293.904 294.0011028.3841912.211
104 A'  105 A'   45 A"  106 A'  107 A'  108 A'  109 A'                         

 Beta MOs, Restricted
 -- Occupied --                  
******* -490.04 -180.92 -169.72 -169.72 -169.72  -65.17  -58.53
  1 A'    2 A'    3 A'    4 A'    1 A"    5 A'    6 A'    7 A'                 
-58.532 -58.532 -37.971 -33.160 -33.153 -33.153 -24.344 -24.342
  2 A"    8 A'    9 A'   10 A'    3 A"   11 A'   12 A'    4 A"                 
-24.342 -24.336 -24.336 -15.743 -15.723  -9.853  -7.467  -7.457
 13 A'   14 A'    5 A"   15 A'   16 A'   17 A'   18 A'    6 A"                 
 -7.457  -7.287  -5.523  -5.507  -5.507  -3.207  -3.203  -3.202
 19 A'   20 A'   21 A'    7 A"   22 A'   23 A'    8 A"   24 A'                 
 -3.191  -3.191  -2.447  -2.440  -2.439  -2.422  -2.422  -1.485
 25 A'    9 A"   26 A'   10 A"   27 A'   11 A"   28 A'   29 A'                 
 -1.031  -0.940  -0.792  -0.674  -0.659  -0.643  -0.440  -0.429
 30 A'   31 A'   32 A'   33 A'   34 A'   12 A"   35 A'   13 A"                 
 -0.412  -0.404  -0.361
 14 A"   36 A'   37 A'                                                         
 -- Virtual --                   
 -0.047   0.081   0.084   0.089   0.112   0.117   0.125   0.183
 38 A'   15 A"   39 A'   40 A'   16 A"   41 A'   42 A'   43 A'                 
  0.188   0.191   0.232   0.241   0.259   0.293   0.318   0.323
 17 A"   44 A'   45 A'   46 A'   18 A"   47 A'   48 A'   19 A"                 
  0.333   0.363   0.470   0.535   0.538   0.561   0.569   0.592
 49 A'   50 A'   51 A'   20 A"   52 A'   53 A'   21 A"   54 A'                 
  0.600   0.631   0.657   0.761   0.778   0.781   0.813   0.842
 22 A"   55 A'   56 A'   23 A"   57 A'   24 A"   58 A'   59 A'                 
  0.864   0.946   0.961   1.008   1.055   1.072   1.080   1.240
 60 A'   25 A"   61 A'   62 A'   63 A'   26 A"   64 A'   65 A'                 
  1.313   1.510   1.511   1.570   1.577   1.929   1.968   1.975
 66 A'   27 A"   67 A'   68 A'   69 A'   28 A"   70 A'   29 A"                 
  2.090   2.281   2.320   2.400   2.461   2.715   2.764   3.110
 71 A'   30 A"   72 A'   73 A'   31 A"   74 A'   75 A'   32 A"                 
  3.142   3.448   4.105   4.112   4.379   4.427   4.448   4.459
 76 A'   77 A'   33 A"   78 A'   34 A"   79 A'   35 A"   80 A'                 
  4.480   4.493   4.542   4.559   4.577   4.578   4.638   4.714
 36 A"   81 A'   37 A"   82 A'   38 A"   83 A'   84 A'   85 A'                 
  4.816   4.863   5.103   6.497   6.525   6.533   7.179   8.202
 86 A'   87 A'   88 A'   39 A"   89 A'   90 A'   91 A'   40 A"                 
  8.226   8.304  28.905  29.491  29.512  29.519  29.838  29.846
 92 A'   93 A'   94 A'   41 A"   95 A'   96 A'   42 A"   97 A'                 
 29.849  29.870  29.951  36.496  37.374  49.450 130.549 130.566
 43 A"   98 A'   99 A'  100 A'  101 A'  102 A'   44 A"  103 A'                 
130.581 154.292 293.881 293.904 294.0011028.3841912.211
104 A'  105 A'   45 A"  106 A'  107 A'  108 A'  109 A'                         
 --------------------------------------------------------------

          Ground-State Mulliken Net Atomic Charges

     Atom                 Charge (a.u.)
  ----------------------------------------
      1 I                     0.164380
      2 N                     0.022297
      3 N                    -0.019726
      4 Br                   -0.166951
  ----------------------------------------
  Sum of atomic charges =     0.000000

 -----------------------------------------------------------------
                    Cartesian Multipole Moments
 -----------------------------------------------------------------
    Charge (ESU x 10^10)
                -0.0000
    Dipole Moment (Debye)
         X       1.9029      Y      -0.6731      Z       0.0000
       Tot       2.0184
    Quadrupole Moments (Debye-Ang)
        XX     -58.8298     XY      -1.3707     YY     -58.3111
        XZ      -0.0000     YZ      -0.0000     ZZ     -58.4447
    Octopole Moments (Debye-Ang^2)
       XXX      22.7152    XXY     -17.1042    XYY       4.5995
       YYY     -26.6022    XXZ       0.0000    XYZ       0.0000
       YYZ       0.0000    XZZ       3.2295    YZZ      -4.5425
       ZZZ      -0.0000
    Hexadecapole Moments (Debye-Ang^3)
      XXXX    -987.8180   XXXY       2.6643   XXYY    -191.9435
      XYYY       8.1619   YYYY    -237.5099   XXXZ      -0.0000
      XXYZ      -0.0000   XYYZ      -0.0000   YYYZ      -0.0000
      XXZZ    -182.0942   XYZZ       0.8386   YYZZ     -48.6195
      XZZZ       0.0000   YZZZ      -0.0000   ZZZZ     -73.7360
 -----------------------------------------------------------------
Archival summary:
1\1\garfield\OPT\HF\BasisUnspecified\1r12\taweetha\SunFeb1006:03:182019SunFeb1006:03:182019\0\\#,OPT,HF,BasisUnspecified,\\0,1\I\N,1,2.16791\N,2,1.14793,1,128.734\Br,3,2.05485,2,122.633,1,-0,0\\HF=-9597.99528\\@

 Total job time:  36.94s(wall), 140.81s(cpu) 
 Sun Feb 10 06:03:18 2019

        *************************************************************
        *                                                           *
        *  Thank you very much for using Q-Chem.  Have a nice day.  *
        *                                                           *
        *************************************************************


 
User input: 2 of 2 
 
Q-Chem Developer Version!
                  Welcome to Q-Chem
     A Quantum Leap Into The Future Of Chemistry


 Q-Chem 5.1, Q-Chem, Inc., Pleasanton, CA (2018)

 Yihan Shao,  Zhengting Gan,  E. Epifanovsky,  A. T. B. Gilbert,  M. Wormit,  
 J. Kussmann,  A. W. Lange,  A. Behn,  Jia Deng,  Xintian Feng,  D. Ghosh,  
 M. Goldey,  P. R. Horn,  L. D. Jacobson,  I. Kaliman,  T. Kus,  A. Landau,  
 Jie Liu,  E. I. Proynov,  R. M. Richard,  R. P. Steele,  E. J. Sundstrom,  
 H. L. Woodcock III,  P. M. Zimmerman,  D. Zuev,  B. Albrecht,  E. Alguire,  
 S. A. Baeppler,  D. Barton,  Z. Benda,  Y. A. Bernard,  E. J. Berquist,  
 K. B. Bravaya,  H. Burton,  D. Casanova,  Chun-Min Chang,  Yunqing Chen,  
 A. Chien,  K. D. Closser,  M. P. Coons,  S. Coriani,  S. Dasgupta,  
 A. L. Dempwolff,  M. Diedenhofen,  Hainam Do,  R. G. Edgar,  Po-Tung Fang,  
 S. Faraji,  S. Fatehi,  Qingguo Feng,  K. D. Fenk,  J. Fosso-Tande,  
 Qinghui Ge,  A. Ghysels,  G. Gidofalvi,  J. Gomes,  J. Gonthier,  A. Gunina,  
 D. Hait,  M. W. D. Hanson-Heine,  P. H. P. Harbach,  A. W. Hauser,  
 J. E. Herr,  E. G. Hohenstein,  Z. C. Holden,  Kerwin Hui,  B. C. Huynh,  
 T.-C. Jagau,  Hyunjun Ji,  B. Kaduk,  K. Khistyaev,  Jaehoon Kim,  
 P. Klunzinger,  K. Koh,  D. Kosenkov,  L. Koulias,  T. Kowalczyk,  
 C. M. Krauter,  A. Kunitsa,  Ka Un Lao,  A. Laurent,  K. V. Lawler,  
 Joonho Lee,  D. Lefrancois,  S. Lehtola,  D. S. Levine,  Yi-Pei Li,  
 You-Sheng Lin,  Fenglai Liu,  E. Livshits,  A. Luenser,  P. Manohar,  
 E. Mansoor,  S. F. Manzer,  Shan-Ping Mao,  Yuezhi Mao,  N. Mardirossian,  
 A. V. Marenich,  T. Markovich,  L. A. Martinez-Martinez,  S. A. Maurer,  
 N. J. Mayhall,  S. C. McKenzie,  J.-M. Mewes,  A. F. Morrison,  
 J. W. Mullinax,  K. Nanda,  T. S. Nguyen-Beck,  R. Olivares-Amaya,  
 J. A. Parkhill,  T. M. Perrine,  F. Plasser,  P. Pokhilko,  S. Prager,  
 A. Prociuk,  E. Ramos,  D. R. Rehn,  F. Rob,  M. Schneider,  N. Sergueev,  
 S. M. Sharada,  S. Sharma,  D. W. Small,  T. Stauch,  T. Stein,  
 Yu-Chuan Su,  A. J. W. Thom,  A. Tkatchenko,  T. Tsuchimochi,  N. M. Tubman,  
 L. Vogt,  M. L. Vidal,  O. Vydrov,  M. A. Watson,  J. Wenzel,  
 M. de Wergifosse,  T. A. Wesolowski,  A. White,  J. Witte,  A. Yamada,  
 Jun Yang,  K. Yao,  S. Yeganeh,  S. R. Yost,  Zhi-Qiang You,  A. Zech,  
 Igor Ying Zhang,  Xing Zhang,  Yan Zhao,  Ying Zhu,  B. R. Brooks,  
 G. K. L. Chan,  C. J. Cramer,  M. S. Gordon,  W. J. Hehre,  A. Klamt,  
 M. W. Schmidt,  C. D. Sherrill,  D. G. Truhlar,  A. Aspuru-Guzik,  R. Baer,  
 A. T. Bell,  N. A. Besley,  Jeng-Da Chai,  A. E. DePrince, III,  
 R. A. DiStasio Jr.,  A. Dreuw,  B. D. Dunietz,  T. R. Furlani,  
 Chao-Ping Hsu,  Yousung Jung,  Jing Kong,  D. S. Lambrecht,  WanZhen Liang,  
 C. Ochsenfeld,  V. A. Rassolov,  L. V. Slipchenko,  J. E. Subotnik,  
 T. Van Voorhis,  J. M. Herbert,  A. I. Krylov,  P. M. W. Gill,  M. Head-Gordon

 Contributors to earlier versions of Q-Chem not listed above: 
 R. D. Adamson,  B. Austin,  J. Baker,  G. J. O. Beran,  K. Brandhorst,  
 S. T. Brown,  E. F. C. Byrd,  A. K. Chakraborty,  C.-L. Cheng,  
 Siu Hung Chien,  D. M. Chipman,  D. L. Crittenden,  H. Dachsel,  
 R. J. Doerksen,  A. D. Dutoi,  L. Fusti-Molnar,  W. A. Goddard III,  
 A. Golubeva-Zadorozhnaya,  S. R. Gwaltney,  G. Hawkins,  A. Heyden,  
 S. Hirata,  G. Kedziora,  F. J. Keil,  C. Kelley,  Jihan Kim,  R. A. King,  
 R. Z. Khaliullin,  P. P. Korambath,  W. Kurlancheek,  A. M. Lee,  M. S. Lee,  
 S. V. Levchenko,  Ching Yeh Lin,  D. Liotard,  R. C. Lochan,  I. Lotan,  
 P. E. Maslen,  N. Nair,  D. P. O'Neill,  D. Neuhauser,  E. Neuscamman,  
 C. M. Oana,  R. Olson,  B. Peters,  R. Peverati,  P. A. Pieniazek,  
 Y. M. Rhee,  J. Ritchie,  M. A. Rohrdanz,  E. Rosta,  N. J. Russ,  
 H. F. Schaefer III,  N. E. Schultz,  N. Shenvi,  A. C. Simmonett,  A. Sodt,  
 D. Stuck,  K. S. Thanthiriwatte,  V. Vanovschi,  Tao Wang,  A. Warshel,  
 C. F. Williams,  Q. Wu,  X. Xu,  W. Zhang

 Please cite Q-Chem as follows:
 Y. Shao et al., Mol. Phys. 113, 184-215 (2015)
 DOI: 10.1080/00268976.2014.952696

 Q-Chem 5.1.2 for Intel X86 EM64T Linux

 Parts of Q-Chem use Armadillo 8.300.2 (Tropical Shenanigans).
 http://arma.sourceforge.net/

 Q-Chem begins on Sun Feb 10 06:03:18 2019  

Host: 
0

     Scratch files written to /scratch/taweetham/qchem22951//
The previous job contains 0 fragments, simply inherited here
Input Ideriv = 2
Curr. Ideriv = -1
Max.  Ideriv = 2

Checking the input file for inconsistencies... 	...done.

--------------------------------------------------------------
User input:
--------------------------------------------------------------

$molecule
read
$end

$rem
   JOB_TYPE 	FREQUENCY
   BASIS 		6-311++G**
   EXCHANGE 	HF	
$end

--------------------------------------------------------------
 ----------------------------------------------------------------
             Standard Nuclear Orientation (Angstroms)
    I     Atom           X                Y                Z
 ----------------------------------------------------------------
    1      I       1.5102454525    -0.1749154838    -0.0000000000
    2      N       0.1053457832     1.4761680334     0.0000000000
    3      N      -1.0421015550     1.4429123783     0.0000000000
    4      Br     -2.0995919594    -0.3189440640    -0.0000000000
 ----------------------------------------------------------------
 Molecular Point Group                 Cs    NOp =  2
 Largest Abelian Subgroup              Cs    NOp =  2
 Nuclear Repulsion Energy =   558.5213658235 hartrees
 There are       51 alpha and       51 beta electrons
 Requested basis set is 6-311++G(d,p)
 There are 55 shells and 154 basis functions

 Total QAlloc Memory Limit   2000 MB
 Mega-Array Size       188 MB
 MEM_STATIC part       192 MB

                       Distance Matrix (Angstroms)
             I (  1)   N (  2)   N (  3)
   N (  2)  2.167907
   N (  3)  3.021894  1.147929
   Br(  4)  3.612710  2.843269  2.054854

 A cutoff of  1.0D-11 yielded   1219 shell pairs
 There are     10289 function pairs (     11681 Cartesian)

 -------------------------------------------------------
 OpenMP Integral Computing Module                       
 Release: version 1.0, May 2013, Q-Chem Inc. Pittsburgh 
 -------------------------------------------------------
 Integral Job Info:
 Integral job number is                      11
 Integral operator is                         1
 short-range coefficients                     0
 long-range coefficients              100000000
 Omega coefficients                           0
 if combine SR and LR in K                    0
 Integral screening is                        0
 Integral computing path is                   2
 max size of driver memory is            800000
 size of driver memory is                593474
 size of scratch memory is             29623520
 max col of scratch BK array               1296
 max len of scratch array in speh3          155
 max len of scratch index in speh4           18
 max int batch size is                      520
 min int batch size is                       52
 fixed nKL is                                45
 max L of basis functions is                  2
 order of int derivative is                   0
 number of shells is                         55
 number of basis is                         164
 number of cartesian basis is               164
 number of contracted shell pairs          1219
 number of primitive shell pairs           2861
 maxK2 (contraction) of shell pair           36
 max number of K2 of shell pair               1
 max number of CS2 of shell pair            139
 max number of PS2 of shell pair            139
 mem total for path MDJ                  523756
 -------------------------------------------------------
 Smallest overlap matrix eigenvalue = 1.31E-04
 Guess from superposition of atomic densities
 Warning:  Energy on first SCF cycle will be non-variational
 SAD guess density has 102.000000 electrons

 -----------------------------------------------------------------------
  General SCF calculation program by
  Eric Jon Sundstrom, Paul Horn, Yuezhi Mao, Dmitri Zuev, Alec White,
  David Stuck, Shaama M.S., Shane Yost, Joonho Lee, David Small,
  Daniel Levine, Susi Lehtola, Hugh Burton, Evgeny Epifanovsky
 -----------------------------------------------------------------------
 Hartree-Fock
 using 4 threads for integral computing
 -------------------------------------------------------
 OpenMP Integral computing Module                
 Release: version 2.0, May 2017, Q-Chem Inc. Pleasanton 
 -------------------------------------------------------
 A restricted SCF calculation will be
 performed using DIIS
 SCF converges when DIIS error is below 1.0e-08
 ---------------------------------------
  Cycle       Energy         DIIS error
 ---------------------------------------
    1   -9598.3591710297      3.56e-02  
    2   -9597.8780667183      5.49e-03  
    3   -9597.9232024664      4.77e-03  
    4   -9597.9920064049      6.26e-04  
    5   -9597.9944622741      3.68e-04  
    6   -9597.9951072733      1.10e-04  
    7   -9597.9952510683      6.48e-05  
    8   -9597.9952756412      2.16e-05  
    9   -9597.9952819263      8.85e-06  
   10   -9597.9952835514      3.57e-06  
   11   -9597.9952837227      1.52e-06  
   12   -9597.9952837495      4.37e-07  
   13   -9597.9952837524      1.55e-07  
   14   -9597.9952837529      7.25e-08  
   15   -9597.9952837529      2.36e-08  
   16   -9597.9952837531      8.56e-09  Convergence criterion met
 ---------------------------------------
 SCF time:   CPU 15.19s  wall 4.00s 
 SCF   energy in the final basis set =    -9597.9952837531
 Total energy in the final basis set =    -9597.9952837531

 --------------------------------------------------------------
             Orbital Energies (a.u.) and Symmetries
 --------------------------------------------------------------

 Alpha MOs, Restricted
 -- Occupied --                  
******* -490.04 -180.92 -169.72 -169.72 -169.72  -65.17  -58.53
  1 A'    2 A'    3 A'    4 A'    1 A"    5 A'    6 A'    7 A'                 
-58.532 -58.532 -37.971 -33.160 -33.153 -33.153 -24.344 -24.342
  2 A"    8 A'    9 A'   10 A'    3 A"   11 A'   12 A'    4 A"                 
-24.342 -24.336 -24.336 -15.743 -15.723  -9.853  -7.467  -7.457
 13 A'   14 A'    5 A"   15 A'   16 A'   17 A'   18 A'    6 A"                 
 -7.457  -7.287  -5.523  -5.507  -5.507  -3.207  -3.203  -3.202
 19 A'   20 A'   21 A'    7 A"   22 A'   23 A'    8 A"   24 A'                 
 -3.191  -3.191  -2.447  -2.440  -2.439  -2.422  -2.422  -1.485
 25 A'    9 A"   26 A'   10 A"   27 A'   11 A"   28 A'   29 A'                 
 -1.031  -0.940  -0.792  -0.674  -0.659  -0.643  -0.440  -0.429
 30 A'   31 A'   32 A'   33 A'   34 A'   12 A"   35 A'   13 A"                 
 -0.412  -0.404  -0.361
 14 A"   36 A'   37 A'                                                         
 -- Virtual --                   
 -0.047   0.081   0.084   0.089   0.112   0.117   0.125   0.183
 38 A'   15 A"   39 A'   40 A'   16 A"   41 A'   42 A'   43 A'                 
  0.188   0.191   0.232   0.241   0.259   0.293   0.318   0.323
 17 A"   44 A'   45 A'   46 A'   18 A"   47 A'   48 A'   19 A"                 
  0.333   0.363   0.470   0.535   0.538   0.561   0.569   0.592
 49 A'   50 A'   51 A'   20 A"   52 A'   53 A'   21 A"   54 A'                 
  0.600   0.631   0.657   0.761   0.778   0.781   0.813   0.842
 22 A"   55 A'   56 A'   23 A"   57 A'   24 A"   58 A'   59 A'                 
  0.864   0.946   0.961   1.008   1.055   1.072   1.080   1.240
 60 A'   25 A"   61 A'   62 A'   63 A'   26 A"   64 A'   65 A'                 
  1.313   1.510   1.511   1.570   1.577   1.929   1.968   1.975
 66 A'   27 A"   67 A'   68 A'   69 A'   28 A"   70 A'   29 A"                 
  2.090   2.281   2.320   2.400   2.461   2.715   2.764   3.110
 71 A'   30 A"   72 A'   73 A'   31 A"   74 A'   75 A'   32 A"                 
  3.142   3.448   4.105   4.112   4.379   4.427   4.448   4.459
 76 A'   77 A'   33 A"   78 A'   34 A"   79 A'   35 A"   80 A'                 
  4.480   4.493   4.542   4.559   4.577   4.578   4.638   4.714
 36 A"   81 A'   37 A"   82 A'   38 A"   83 A'   84 A'   85 A'                 
  4.816   4.863   5.103   6.497   6.525   6.533   7.179   8.202
 86 A'   87 A'   88 A'   39 A"   89 A'   90 A'   91 A'   40 A"                 
  8.226   8.304  28.905  29.491  29.512  29.519  29.838  29.846
 92 A'   93 A'   94 A'   41 A"   95 A'   96 A'   42 A"   97 A'                 
 29.849  29.870  29.951  36.496  37.374  49.450 130.549 130.566
 43 A"   98 A'   99 A'  100 A'  101 A'  102 A'   44 A"  103 A'                 
130.581 154.292 293.881 293.904 294.0011028.3841912.211
104 A'  105 A'   45 A"  106 A'  107 A'  108 A'  109 A'                         

 Beta MOs, Restricted
 -- Occupied --                  
******* -490.04 -180.92 -169.72 -169.72 -169.72  -65.17  -58.53
  1 A'    2 A'    3 A'    4 A'    1 A"    5 A'    6 A'    7 A'                 
-58.532 -58.532 -37.971 -33.160 -33.153 -33.153 -24.344 -24.342
  2 A"    8 A'    9 A'   10 A'    3 A"   11 A'   12 A'    4 A"                 
-24.342 -24.336 -24.336 -15.743 -15.723  -9.853  -7.467  -7.457
 13 A'   14 A'    5 A"   15 A'   16 A'   17 A'   18 A'    6 A"                 
 -7.457  -7.287  -5.523  -5.507  -5.507  -3.207  -3.203  -3.202
 19 A'   20 A'   21 A'    7 A"   22 A'   23 A'    8 A"   24 A'                 
 -3.191  -3.191  -2.447  -2.440  -2.439  -2.422  -2.422  -1.485
 25 A'    9 A"   26 A'   10 A"   27 A'   11 A"   28 A'   29 A'                 
 -1.031  -0.940  -0.792  -0.674  -0.659  -0.643  -0.440  -0.429
 30 A'   31 A'   32 A'   33 A'   34 A'   12 A"   35 A'   13 A"                 
 -0.412  -0.404  -0.361
 14 A"   36 A'   37 A'                                                         
 -- Virtual --                   
 -0.047   0.081   0.084   0.089   0.112   0.117   0.125   0.183
 38 A'   15 A"   39 A'   40 A'   16 A"   41 A'   42 A'   43 A'                 
  0.188   0.191   0.232   0.241   0.259   0.293   0.318   0.323
 17 A"   44 A'   45 A'   46 A'   18 A"   47 A'   48 A'   19 A"                 
  0.333   0.363   0.470   0.535   0.538   0.561   0.569   0.592
 49 A'   50 A'   51 A'   20 A"   52 A'   53 A'   21 A"   54 A'                 
  0.600   0.631   0.657   0.761   0.778   0.781   0.813   0.842
 22 A"   55 A'   56 A'   23 A"   57 A'   24 A"   58 A'   59 A'                 
  0.864   0.946   0.961   1.008   1.055   1.072   1.080   1.240
 60 A'   25 A"   61 A'   62 A'   63 A'   26 A"   64 A'   65 A'                 
  1.313   1.510   1.511   1.570   1.577   1.929   1.968   1.975
 66 A'   27 A"   67 A'   68 A'   69 A'   28 A"   70 A'   29 A"                 
  2.090   2.281   2.320   2.400   2.461   2.715   2.764   3.110
 71 A'   30 A"   72 A'   73 A'   31 A"   74 A'   75 A'   32 A"                 
  3.142   3.448   4.105   4.112   4.379   4.427   4.448   4.459
 76 A'   77 A'   33 A"   78 A'   34 A"   79 A'   35 A"   80 A'                 
  4.480   4.493   4.542   4.559   4.577   4.578   4.638   4.714
 36 A"   81 A'   37 A"   82 A'   38 A"   83 A'   84 A'   85 A'                 
  4.816   4.863   5.103   6.497   6.525   6.533   7.179   8.202
 86 A'   87 A'   88 A'   39 A"   89 A'   90 A'   91 A'   40 A"                 
  8.226   8.304  28.905  29.491  29.512  29.519  29.838  29.846
 92 A'   93 A'   94 A'   41 A"   95 A'   96 A'   42 A"   97 A'                 
 29.849  29.870  29.951  36.496  37.374  49.450 130.549 130.566
 43 A"   98 A'   99 A'  100 A'  101 A'  102 A'   44 A"  103 A'                 
130.581 154.292 293.881 293.904 294.0011028.3841912.211
104 A'  105 A'   45 A"  106 A'  107 A'  108 A'  109 A'                         
 --------------------------------------------------------------

          Ground-State Mulliken Net Atomic Charges

     Atom                 Charge (a.u.)
  ----------------------------------------
      1 I                     0.164380
      2 N                     0.022297
      3 N                    -0.019726
      4 Br                   -0.166951
  ----------------------------------------
  Sum of atomic charges =     0.000000

 -----------------------------------------------------------------
                    Cartesian Multipole Moments
 -----------------------------------------------------------------
    Charge (ESU x 10^10)
                 0.0000
    Dipole Moment (Debye)
         X       1.9017      Y      -0.6764      Z      -0.0000
       Tot       2.0184
    Quadrupole Moments (Debye-Ang)
        XX     -58.7213     XY      -1.4314     YY     -58.2769
        XZ       0.0000     YZ       0.0000     ZZ     -58.4447
    Octopole Moments (Debye-Ang^2)
       XXX      17.3767    XXY     -15.9293    XYY       2.9386
       YYY     -22.8129    XXZ      -0.0000    XYZ      -0.0000
       YYZ       0.0000    XZZ       1.4818    YZZ      -3.2737
       ZZZ      -0.0000
    Hexadecapole Moments (Debye-Ang^3)
      XXXX    -985.4156   XXXY       1.4689   XXYY    -190.9790
      XYYY       7.7675   YYYY    -235.4126   XXXZ       0.0000
      XXYZ       0.0000   XYYZ       0.0000   YYYZ       0.0000
      XXZZ    -181.9509   XYZZ       0.9031   YYZZ     -48.4523
      XZZZ       0.0000   YZZZ       0.0000   ZZZZ     -73.7360
 -----------------------------------------------------------------
 Calculating MO derivatives via CPSCF
 D1JvT checksum  = 158352 13010.6942601061
 D1KAT checksum  = 371328 563.7084289368
   1         3          12      0.101858    0.036959
   2         3          12      0.032504    0.016992
   3         3          12      0.009482    0.005209
   4         3          12      0.002596    0.001393
   5         3          12      0.000495    0.000249
   6         3          12      0.000085    0.000042
   7        12           3      0.000008    0.000006
   8        15           0      0.000000    0.000000    Roots Converged
 Time for AOints: 4.2 s (CPU) 1.1 s (wall)
 ------------------------------------------------------------------------------
                     AOints        : Timing summary (seconds)
 ------------------------------------------------------------------------------
     job step          cpu (% of tot)      sys (% of tot)     wall (% of tot)
 ------------------------------------------------------------------------------
  cpscf_lag         0.1192E+02 (26.1)   0.2000E-05 (15.4)   0.3091E+01 (25.3)
  iterzp            0.2950E+02 (64.6)   0.1000E-04 (76.9)   0.8018E+01 (65.5)
  make_fx           0.0000E+00 ( 0.0)   0.0000E+00 ( 0.0)   0.0000E+00 ( 0.0)
  AOints            0.4197E+01 ( 9.2)   0.1000E-05 ( 7.7)   0.1059E+01 ( 8.7)
 ------------------------------------------------------------------------------
   Grand Totals     0.4569E+02          0.1300E-04          0.1224E+02
 ------------------------------------------------------------------------------
 Calculating analytic Hessian of the SCF energy
 Polarizability Matrix (a.u.)
            1           2           3
    1-143.6408849  -4.0363276  -0.0000000
    2  -4.0363276 -62.0743282  -0.0000000
    3  -0.0000000  -0.0000000 -38.0435892

 Direct stationary perturbation theory relativistic correction:

 rels  =     115.257893028928
 relv  =    -378.578143027264
 rel2e =      47.154076615490
 E_rel =    -216.166173382846

 Hessian of the SCF Energy
            1           2           3           4           5           6
    1   0.0549272  -0.0301573   0.0000000   0.0154329   0.0007570  -0.0000000
    2  -0.0301573   0.0447889  -0.0000000  -0.0105785  -0.0426307   0.0000000
    3   0.0000000  -0.0000000   0.0047845   0.0000000   0.0000000  -0.0149661
    4   0.0154329  -0.0105785   0.0000000   1.0522068   0.0603129  -0.0000000
    5   0.0007570  -0.0426307   0.0000000   0.0603129   0.1331754  -0.0000000
    6  -0.0000000   0.0000000  -0.0149661  -0.0000000  -0.0000000   0.0467469
    7  -0.0649187   0.0433155  -0.0000000  -0.9900276  -0.0241552   0.0000000
    8   0.0268752  -0.0139102  -0.0000000   0.0491420  -0.0699390   0.0000000
    9   0.0000000  -0.0000000   0.0148637   0.0000000   0.0000000  -0.0464066
   10  -0.0054414  -0.0025797   0.0000000  -0.0776121  -0.0369147  -0.0000000
   11   0.0025251   0.0117521   0.0000000  -0.0988765  -0.0206056  -0.0000000
   12  -0.0000000   0.0000000  -0.0046821   0.0000000   0.0000000   0.0146258
            7           8           9          10          11          12
    1  -0.0649187   0.0268752   0.0000000  -0.0054414   0.0025251  -0.0000000
    2   0.0433155  -0.0139102  -0.0000000  -0.0025797   0.0117521   0.0000000
    3  -0.0000000  -0.0000000   0.0148637   0.0000000   0.0000000  -0.0046821
    4  -0.9900276   0.0491420   0.0000000  -0.0776121  -0.0988765   0.0000000
    5  -0.0241552  -0.0699390   0.0000000  -0.0369147  -0.0206056   0.0000000
    6   0.0000000   0.0000000  -0.0464066  -0.0000000  -0.0000000   0.0146258
    7   1.0110526  -0.1024288  -0.0000000   0.0438937   0.0832685  -0.0000000
    8  -0.1024288   0.1097744  -0.0000000   0.0264115  -0.0259251  -0.0000000
    9  -0.0000000  -0.0000000   0.0460590  -0.0000000   0.0000000  -0.0145162
   10   0.0438937   0.0264115  -0.0000000   0.0391598   0.0130828   0.0000000
   11   0.0832685  -0.0259251   0.0000000   0.0130828   0.0347787  -0.0000000
   12  -0.0000000  -0.0000000  -0.0145162   0.0000000  -0.0000000   0.0045724
 Gradient time:  CPU 69.30 s  wall 18.52 s
 **********************************************************************
 **                                                                  **
 **                       VIBRATIONAL ANALYSIS                       **
 **                       --------------------                       **
 **                                                                  **
 **        VIBRATIONAL FREQUENCIES (CM**-1) AND NORMAL MODES         **
 **     FORCE CONSTANTS (mDYN/ANGSTROM) AND REDUCED MASSES (AMU)     **
 **                  INFRARED INTENSITIES (KM/MOL)                   **
 **                                                                  **
 **********************************************************************


 Mode:                 1                      2                      3
 Frequency:       101.49                 226.28                 333.71
 Force Cnst:      0.5275                 0.5147                 1.0382
 Red. Mass:      86.9192                17.0599                15.8235
 IR Active:          YES                    YES                    YES
 IR Intens:       21.463                371.652                 13.602
 Raman Active:       YES                    YES                    YES
               X      Y      Z        X      Y      Z        X      Y      Z
 I         -0.500 -0.042 -0.000   -0.082  0.026  0.000    0.068 -0.098 -0.000
 N         -0.036  0.226  0.000    0.509  0.175 -0.000   -0.396  0.658  0.000
 N         -0.100 -0.009 -0.000    0.587  0.569  0.000   -0.325  0.535 -0.000
 Br         0.828  0.029  0.000   -0.062 -0.174 -0.000    0.019 -0.054  0.000
 TransDip  -0.137 -0.056 -0.000    0.597  0.159  0.000   -0.089  0.078 -0.000

 Mode:                 4                      5                      6
 Frequency:       421.51                 624.76                1958.14
 Force Cnst:      1.4838                 3.2573                31.6657
 Red. Mass:      14.1743                14.1634                14.0169
 IR Active:          YES                    YES                    YES
 IR Intens:        0.085                461.302                360.116
 Raman Active:       YES                    YES                    YES
               X      Y      Z        X      Y      Z        X      Y      Z
 I         -0.000  0.000 -0.025   -0.014 -0.009  0.000    0.003 -0.002  0.000
 N          0.000  0.000  0.709    0.194  0.727 -0.000    0.713  0.030 -0.000
 N          0.000 -0.000 -0.704    0.182 -0.632  0.000   -0.699  0.054  0.000
 Br        -0.000 -0.000  0.039   -0.045 -0.003 -0.000   -0.008 -0.011 -0.000
 TransDip  -0.000 -0.000 -0.009   -0.680 -0.103  0.000   -0.320 -0.516  0.000

 STANDARD THERMODYNAMIC QUANTITIES AT   298.15 K  AND     1.00 ATM

   This Molecule has  0 Imaginary Frequencies
   Zero point vibrational energy:        5.241 kcal/mol

   Atom    1 Element I  Has Mass  126.90440
   Atom    2 Element N  Has Mass   14.00307
   Atom    3 Element N  Has Mass   14.00307
   Atom    4 Element Br Has Mass   78.91830
   Molecular Mass:   233.828840 amu
   Principal axes and moments of inertia in amu*Bohr^2:
                             1           2           3
    Eigenvalues --      254.96463  2328.33913  2583.30376
          X               1.00000    -0.00138    -0.00000
          Y               0.00138     1.00000    -0.00000
          Z               0.00000     0.00000     1.00000
   Rotational Symmetry Number is   1
   The Molecule is an Asymmetric Top
   Translational Enthalpy:        0.889 kcal/mol
   Rotational Enthalpy:           0.889 kcal/mol
   Vibrational Enthalpy:          6.539 kcal/mol
   gas constant (RT):             0.592 kcal/mol
   Translational Entropy:        42.250  cal/mol.K
   Rotational Entropy:           28.818  cal/mol.K
   Vibrational Entropy:           7.873  cal/mol.K

   Total Enthalpy:                8.909 kcal/mol
   Total Entropy:                78.941  cal/mol.K
Archival summary:
1\1\garfield\FREQ\HF\BasisUnspecified\1r12\taweetha\SunFeb1006:03:412019SunFeb1006:03:412019\0\\#,FREQ,HF,BasisUnspecified,\\0,1\I\N,1,2.16791\N,2,1.14793,1,128.734\Br,3,2.05485,2,122.633,1,0,0\\HF=-9597.99528\\@

 Total job time:  22.52s(wall), 84.66s(cpu) 
 Sun Feb 10 06:03:41 2019

        *************************************************************
        *                                                           *
        *  Thank you very much for using Q-Chem.  Have a nice day.  *
        *                                                           *
        *************************************************************
