# Supplementary material for: Geometric and energetic data from ab initio calculations of haloethene, haloimine, halomethylenephosphine, haloiminophosphine, halodiazene, halodiphosphene and halocyclopropane
Source: Data Brief. 2019 Nov 2;27:104738. doi: 10.1016/j.dib.2019.104738 (PMC6861602; doi:10.1016/j.dib.2019.104738)
Supplement: Multimedia component 6 [file mmc6.zip › NN/HF/ClENNBrE.out]

Q-Chem Developer Version!
                  Welcome to Q-Chem
     A Quantum Leap Into The Future Of Chemistry


 Q-Chem 5.1, Q-Chem, Inc., Pleasanton, CA (2018)

 Yihan Shao,  Zhengting Gan,  E. Epifanovsky,  A. T. B. Gilbert,  M. Wormit,  
 J. Kussmann,  A. W. Lange,  A. Behn,  Jia Deng,  Xintian Feng,  D. Ghosh,  
 M. Goldey,  P. R. Horn,  L. D. Jacobson,  I. Kaliman,  T. Kus,  A. Landau,  
 Jie Liu,  E. I. Proynov,  R. M. Richard,  R. P. Steele,  E. J. Sundstrom,  
 H. L. Woodcock III,  P. M. Zimmerman,  D. Zuev,  B. Albrecht,  E. Alguire,  
 S. A. Baeppler,  D. Barton,  Z. Benda,  Y. A. Bernard,  E. J. Berquist,  
 K. B. Bravaya,  H. Burton,  D. Casanova,  Chun-Min Chang,  Yunqing Chen,  
 A. Chien,  K. D. Closser,  M. P. Coons,  S. Coriani,  S. Dasgupta,  
 A. L. Dempwolff,  M. Diedenhofen,  Hainam Do,  R. G. Edgar,  Po-Tung Fang,  
 S. Faraji,  S. Fatehi,  Qingguo Feng,  K. D. Fenk,  J. Fosso-Tande,  
 Qinghui Ge,  A. Ghysels,  G. Gidofalvi,  J. Gomes,  J. Gonthier,  A. Gunina,  
 D. Hait,  M. W. D. Hanson-Heine,  P. H. P. Harbach,  A. W. Hauser,  
 J. E. Herr,  E. G. Hohenstein,  Z. C. Holden,  Kerwin Hui,  B. C. Huynh,  
 T.-C. Jagau,  Hyunjun Ji,  B. Kaduk,  K. Khistyaev,  Jaehoon Kim,  
 P. Klunzinger,  K. Koh,  D. Kosenkov,  L. Koulias,  T. Kowalczyk,  
 C. M. Krauter,  A. Kunitsa,  Ka Un Lao,  A. Laurent,  K. V. Lawler,  
 Joonho Lee,  D. Lefrancois,  S. Lehtola,  D. S. Levine,  Yi-Pei Li,  
 You-Sheng Lin,  Fenglai Liu,  E. Livshits,  A. Luenser,  P. Manohar,  
 E. Mansoor,  S. F. Manzer,  Shan-Ping Mao,  Yuezhi Mao,  N. Mardirossian,  
 A. V. Marenich,  T. Markovich,  L. A. Martinez-Martinez,  S. A. Maurer,  
 N. J. Mayhall,  S. C. McKenzie,  J.-M. Mewes,  A. F. Morrison,  
 J. W. Mullinax,  K. Nanda,  T. S. Nguyen-Beck,  R. Olivares-Amaya,  
 J. A. Parkhill,  T. M. Perrine,  F. Plasser,  P. Pokhilko,  S. Prager,  
 A. Prociuk,  E. Ramos,  D. R. Rehn,  F. Rob,  M. Schneider,  N. Sergueev,  
 S. M. Sharada,  S. Sharma,  D. W. Small,  T. Stauch,  T. Stein,  
 Yu-Chuan Su,  A. J. W. Thom,  A. Tkatchenko,  T. Tsuchimochi,  N. M. Tubman,  
 L. Vogt,  M. L. Vidal,  O. Vydrov,  M. A. Watson,  J. Wenzel,  
 M. de Wergifosse,  T. A. Wesolowski,  A. White,  J. Witte,  A. Yamada,  
 Jun Yang,  K. Yao,  S. Yeganeh,  S. R. Yost,  Zhi-Qiang You,  A. Zech,  
 Igor Ying Zhang,  Xing Zhang,  Yan Zhao,  Ying Zhu,  B. R. Brooks,  
 G. K. L. Chan,  C. J. Cramer,  M. S. Gordon,  W. J. Hehre,  A. Klamt,  
 M. W. Schmidt,  C. D. Sherrill,  D. G. Truhlar,  A. Aspuru-Guzik,  R. Baer,  
 A. T. Bell,  N. A. Besley,  Jeng-Da Chai,  A. E. DePrince, III,  
 R. A. DiStasio Jr.,  A. Dreuw,  B. D. Dunietz,  T. R. Furlani,  
 Chao-Ping Hsu,  Yousung Jung,  Jing Kong,  D. S. Lambrecht,  WanZhen Liang,  
 C. Ochsenfeld,  V. A. Rassolov,  L. V. Slipchenko,  J. E. Subotnik,  
 T. Van Voorhis,  J. M. Herbert,  A. I. Krylov,  P. M. W. Gill,  M. Head-Gordon

 Contributors to earlier versions of Q-Chem not listed above: 
 R. D. Adamson,  B. Austin,  J. Baker,  G. J. O. Beran,  K. Brandhorst,  
 S. T. Brown,  E. F. C. Byrd,  A. K. Chakraborty,  C.-L. Cheng,  
 Siu Hung Chien,  D. M. Chipman,  D. L. Crittenden,  H. Dachsel,  
 R. J. Doerksen,  A. D. Dutoi,  L. Fusti-Molnar,  W. A. Goddard III,  
 A. Golubeva-Zadorozhnaya,  S. R. Gwaltney,  G. Hawkins,  A. Heyden,  
 S. Hirata,  G. Kedziora,  F. J. Keil,  C. Kelley,  Jihan Kim,  R. A. King,  
 R. Z. Khaliullin,  P. P. Korambath,  W. Kurlancheek,  A. M. Lee,  M. S. Lee,  
 S. V. Levchenko,  Ching Yeh Lin,  D. Liotard,  R. C. Lochan,  I. Lotan,  
 P. E. Maslen,  N. Nair,  D. P. O'Neill,  D. Neuhauser,  E. Neuscamman,  
 C. M. Oana,  R. Olson,  B. Peters,  R. Peverati,  P. A. Pieniazek,  
 Y. M. Rhee,  J. Ritchie,  M. A. Rohrdanz,  E. Rosta,  N. J. Russ,  
 H. F. Schaefer III,  N. E. Schultz,  N. Shenvi,  A. C. Simmonett,  A. Sodt,  
 D. Stuck,  K. S. Thanthiriwatte,  V. Vanovschi,  Tao Wang,  A. Warshel,  
 C. F. Williams,  Q. Wu,  X. Xu,  W. Zhang

 Please cite Q-Chem as follows:
 Y. Shao et al., Mol. Phys. 113, 184-215 (2015)
 DOI: 10.1080/00268976.2014.952696

 Q-Chem 5.1.2 for Intel X86 EM64T Linux

 Parts of Q-Chem use Armadillo 8.300.2 (Tropical Shenanigans).
 http://arma.sourceforge.net/

 Q-Chem begins on Sun Feb 10 06:04:29 2019  

Host: 
0

     Scratch files written to /scratch/taweetham/qchem23057//
Input Ideriv = 2
Curr. Ideriv = -1
Max.  Ideriv = 2

Checking the input file for inconsistencies... 	...done.

--------------------------------------------------------------
User input:
--------------------------------------------------------------
../HF/Cl=Br_c.inp
$molecule
0 1
Br
N  1 2.008459
N  2 1.175838 1 125.202641
Cl 3 1.874347 2 123.763647 1 -0.000000 0
$end

$rem
   JOB_TYPE		OPTIMIZATION
   BASIS		6-311++G**
   EXCHANGE		HF
$end

--------------------------------------------------------------
 ----------------------------------------------------------------
             Standard Nuclear Orientation (Angstroms)
    I     Atom           X                Y                Z
 ----------------------------------------------------------------
    1      Br      1.2769484180    -0.2069325895    -0.0000000000
    2      N      -0.0823705940     1.2716340740     0.0000000000
    3      N      -1.2484384447     1.1203701668     0.0000000000
    4      Cl     -2.0810312564    -0.5589052384    -0.0000000000
 ----------------------------------------------------------------
 Molecular Point Group                 Cs    NOp =  2
 Largest Abelian Subgroup              Cs    NOp =  2
 Nuclear Repulsion Energy =   282.1324224110 hartrees
 There are       33 alpha and       33 beta electrons
 Requested basis set is 6-311++G(d,p)
 There are 44 shells and 122 basis functions

 Total QAlloc Memory Limit   2000 MB
 Mega-Array Size       188 MB
 MEM_STATIC part       192 MB
 A cutoff of  1.0D-11 yielded    855 shell pairs
 There are      7089 function pairs (      7836 Cartesian)

 -------------------------------------------------------
 OpenMP Integral Computing Module                       
 Release: version 1.0, May 2013, Q-Chem Inc. Pittsburgh 
 -------------------------------------------------------
 Integral Job Info:
 Integral job number is                      11
 Integral operator is                         1
 short-range coefficients                     0
 long-range coefficients              100000000
 Omega coefficients                           0
 if combine SR and LR in K                    0
 Integral screening is                        0
 Integral computing path is                   2
 max size of driver memory is            800000
 size of driver memory is                593474
 size of scratch memory is             29634545
 max col of scratch BK array               1296
 max len of scratch array in speh3          155
 max len of scratch index in speh4           18
 max int batch size is                      520
 min int batch size is                       52
 fixed nKL is                                45
 max L of basis functions is                  2
 order of int derivative is                   0
 number of shells is                         44
 number of basis is                         128
 number of cartesian basis is               128
 number of contracted shell pairs           855
 number of primitive shell pairs           2471
 maxK2 (contraction) of shell pair           36
 max number of K2 of shell pair               1
 max number of CS2 of shell pair             85
 max number of PS2 of shell pair            198
 mem total for path MDJ                  517022
 -------------------------------------------------------
 Smallest overlap matrix eigenvalue = 1.34E-04

 Scale SEOQF with 1.000000e-01/1.000000e-01/1.000000e-01

 Standard Electronic Orientation quadrupole field applied
 Nucleus-field energy     =     0.0000000070 hartrees
 Guess from superposition of atomic densities
 Warning:  Energy on first SCF cycle will be non-variational
 SAD guess density has 66.000000 electrons

 -----------------------------------------------------------------------
  General SCF calculation program by
  Eric Jon Sundstrom, Paul Horn, Yuezhi Mao, Dmitri Zuev, Alec White,
  David Stuck, Shaama M.S., Shane Yost, Joonho Lee, David Small,
  Daniel Levine, Susi Lehtola, Hugh Burton, Evgeny Epifanovsky
 -----------------------------------------------------------------------
 Hartree-Fock
 using 4 threads for integral computing
 -------------------------------------------------------
 OpenMP Integral computing Module                
 Release: version 2.0, May 2017, Q-Chem Inc. Pleasanton 
 -------------------------------------------------------
 A restricted SCF calculation will be
 performed using DIIS
 SCF converges when DIIS error is below 1.0e-08
 ---------------------------------------
  Cycle       Energy         DIIS error
 ---------------------------------------
    1   -3140.9981821082      4.21e-02  
    2   -3140.5393940473      7.33e-03  
    3   -3140.5932561519      6.17e-03  
    4   -3140.6628782582      7.38e-04  
    5   -3140.6654565045      4.15e-04  
    6   -3140.6660337210      1.31e-04  
    7   -3140.6661570634      5.28e-05  
    8   -3140.6661696584      2.59e-05  
    9   -3140.6661726192      9.37e-06  
   10   -3140.6661735499      3.43e-06  
   11   -3140.6661736773      1.24e-06  
   12   -3140.6661736887      3.37e-07  
   13   -3140.6661736896      1.20e-07  
   14   -3140.6661736898      4.50e-08  
   15   -3140.6661736898      1.34e-08  
   16   -3140.6661736898      5.07e-09  Convergence criterion met
 ---------------------------------------
 SCF time:   CPU 8.86s  wall 2.00s 
 SCF   energy in the final basis set =    -3140.6661736898
 Total energy in the final basis set =    -3140.6661736898

 --------------------------------------------------------------
             Orbital Energies (a.u.) and Symmetries
 --------------------------------------------------------------

 Alpha MOs, Restricted
 -- Occupied --                  
-490.08 -104.88  -65.21  -58.57  -58.57  -58.57  -15.76  -15.75
  1 A'    2 A'    3 A'    4 A'    1 A"    5 A'    6 A'    7 A'                 
-10.607  -9.891  -8.075  -8.071  -8.071  -7.506  -7.494  -7.494
  8 A'    9 A'   10 A'    2 A"   11 A'   12 A'    3 A"   13 A'                 
 -3.246  -3.241  -3.241  -3.227  -3.227  -1.479  -1.130  -1.059
 14 A'    4 A"   15 A'    5 A"   16 A'   17 A'   18 A'   19 A'                 
 -0.845  -0.694  -0.675  -0.647  -0.492  -0.489  -0.455  -0.452
 20 A'   21 A'   22 A'    6 A"   23 A'    7 A"   24 A'    8 A"                 
 -0.406
 25 A'                                                                         
 -- Virtual --                   
 -0.025   0.073   0.079   0.084   0.102   0.102   0.107   0.133
 26 A'    9 A"   27 A'   28 A'   29 A'   10 A"   30 A'   31 A'                 
  0.137   0.172   0.187   0.198   0.199   0.236   0.245   0.274
 11 A"   32 A'   33 A'   12 A"   34 A'   35 A'   36 A'   13 A"                 
  0.304   0.321   0.377   0.519   0.534   0.539   0.551   0.565
 37 A'   38 A'   39 A'   40 A'   41 A'   14 A"   42 A'   43 A'                 
  0.597   0.654   0.733   0.738   0.753   0.773   0.795   0.907
 15 A"   44 A'   45 A'   16 A"   17 A"   46 A'   47 A'   18 A"                 
  0.958   0.979   1.003   1.022   1.050   1.084   1.118   1.150
 48 A'   49 A'   50 A'   19 A"   51 A'   52 A'   20 A"   53 A'                 
  1.186   1.208   1.267   1.308   1.372   1.588   1.901   1.957
 54 A'   21 A"   55 A'   56 A'   57 A'   58 A'   22 A"   59 A'                 
  1.982   2.103   2.253   2.280   2.341   2.418   2.607   2.609
 23 A"   60 A'   24 A"   61 A'   62 A'   25 A"   26 A"   63 A'                 
  2.660   2.738   2.858   3.069   3.206   3.416   4.095   4.123
 64 A'   65 A'   66 A'   27 A"   67 A'   68 A'   28 A"   69 A'                 
  4.365   4.410   4.508   4.520   4.528   4.545   4.612   4.847
 29 A"   70 A'   30 A"   71 A'   72 A'   31 A"   73 A'   74 A'                 
  5.169   7.142   8.170   8.194   8.270  10.291  26.617  26.727
 75 A'   76 A'   32 A"   77 A'   78 A'   79 A'   33 A"   80 A'                 
 27.071  36.507  37.223  49.418 219.130 293.845 293.868 293.970
 81 A'   82 A'   83 A'   84 A'   85 A'   34 A"   86 A'   87 A'                 
*******
 88 A'                                                                         

 Beta MOs, Restricted
 -- Occupied --                  
-490.08 -104.88  -65.21  -58.57  -58.57  -58.57  -15.76  -15.75
  1 A'    2 A'    3 A'    4 A'    1 A"    5 A'    6 A'    7 A'                 
-10.607  -9.891  -8.075  -8.071  -8.071  -7.506  -7.494  -7.494
  8 A'    9 A'   10 A'    2 A"   11 A'   12 A'    3 A"   13 A'                 
 -3.246  -3.241  -3.241  -3.227  -3.227  -1.479  -1.130  -1.059
 14 A'    4 A"   15 A'    5 A"   16 A'   17 A'   18 A'   19 A'                 
 -0.845  -0.694  -0.675  -0.647  -0.492  -0.489  -0.455  -0.452
 20 A'   21 A'   22 A'    6 A"   23 A'    7 A"   24 A'    8 A"                 
 -0.406
 25 A'                                                                         
 -- Virtual --                   
 -0.025   0.073   0.079   0.084   0.102   0.102   0.107   0.133
 26 A'    9 A"   27 A'   28 A'   29 A'   10 A"   30 A'   31 A'                 
  0.137   0.172   0.187   0.198   0.199   0.236   0.245   0.274
 11 A"   32 A'   33 A'   12 A"   34 A'   35 A'   36 A'   13 A"                 
  0.304   0.321   0.377   0.519   0.534   0.539   0.551   0.565
 37 A'   38 A'   39 A'   40 A'   41 A'   14 A"   42 A'   43 A'                 
  0.597   0.654   0.733   0.738   0.753   0.773   0.795   0.907
 15 A"   44 A'   45 A'   16 A"   17 A"   46 A'   47 A'   18 A"                 
  0.958   0.979   1.003   1.022   1.050   1.084   1.118   1.150
 48 A'   49 A'   50 A'   19 A"   51 A'   52 A'   20 A"   53 A'                 
  1.186   1.208   1.267   1.308   1.372   1.588   1.901   1.957
 54 A'   21 A"   55 A'   56 A'   57 A'   58 A'   22 A"   59 A'                 
  1.982   2.103   2.253   2.280   2.341   2.418   2.607   2.609
 23 A"   60 A'   24 A"   61 A'   62 A'   25 A"   26 A"   63 A'                 
  2.660   2.738   2.858   3.069   3.206   3.416   4.095   4.123
 64 A'   65 A'   66 A'   27 A"   67 A'   68 A'   28 A"   69 A'                 
  4.365   4.410   4.508   4.520   4.528   4.545   4.612   4.847
 29 A"   70 A'   30 A"   71 A'   72 A'   31 A"   73 A'   74 A'                 
  5.169   7.142   8.170   8.194   8.270  10.291  26.617  26.727
 75 A'   76 A'   32 A"   77 A'   78 A'   79 A'   33 A"   80 A'                 
 27.071  36.507  37.223  49.418 219.130 293.845 293.868 293.970
 81 A'   82 A'   83 A'   84 A'   85 A'   34 A"   86 A'   87 A'                 
*******
 88 A'                                                                         
 --------------------------------------------------------------

          Ground-State Mulliken Net Atomic Charges

     Atom                 Charge (a.u.)
  ----------------------------------------
      1 Br                   -0.039356
      2 N                     0.032746
      3 N                     0.100257
      4 Cl                   -0.093647
  ----------------------------------------
  Sum of atomic charges =     0.000000

 -----------------------------------------------------------------
                    Cartesian Multipole Moments
 -----------------------------------------------------------------
    Charge (ESU x 10^10)
                 0.0000
    Dipole Moment (Debye)
         X       0.7048      Y      -0.5360      Z      -0.0000
       Tot       0.8855
    Quadrupole Moments (Debye-Ang)
        XX     -42.7495     XY      -0.5836     YY     -42.7844
        XZ      -0.0000     YZ      -0.0000     ZZ     -42.1416
    Octopole Moments (Debye-Ang^2)
       XXX      38.7455    XXY      -9.4004    XYY      10.9159
       YYY     -13.1178    XXZ      -0.0000    XYZ      -0.0000
       YYZ      -0.0000    XZZ      10.0242    YZZ      -0.8508
       ZZZ      -0.0000
    Hexadecapole Moments (Debye-Ang^3)
      XXXX    -607.8739   XXXY      -3.8186   XXYY    -121.6410
      XYYY      -0.3514   YYYY    -173.8316   XXXZ      -0.0000
      XXYZ      -0.0000   XYYZ      -0.0000   YYYZ      -0.0000
      XXZZ    -111.5236   XYZZ      -2.9196   YYZZ     -35.3992
      XZZZ      -0.0000   YZZZ      -0.0000   ZZZZ     -46.8008
 -----------------------------------------------------------------
 Calculating analytic gradient of the SCF energy
 Gradient of SCF Energy
            1           2           3           4
    1   0.0173482   0.0213343  -0.0224935  -0.0161890
    2  -0.0125554   0.0191686   0.0134954  -0.0201085
    3  -0.0000000  -0.0000000   0.0000000  -0.0000000
 Max gradient component =       2.249E-02
 RMS gradient           =       1.482E-02
 Gradient time:  CPU 1.98 s  wall 0.55 s
 Geometry Optimization Parameters
   NAtoms,    NIC,     NZ,  NCons,   NDum,   NFix, NCnnct, MaxDiis
        4      14       4       0       0       0       0       0


** GEOMETRY OPTIMIZATION IN DELOCALIZED INTERNAL COORDINATES **
   Searching for a Minimum

   Optimization Cycle:   1

                       Coordinates (Angstroms)
     ATOM                X               Y               Z
      1  Br        1.2769484180   -0.2069325895    0.0000000000
      2  N        -0.0823705940    1.2716340740    0.0000000000
      3  N        -1.2484384447    1.1203701668    0.0000000000
      4  Cl       -2.0810312564   -0.5589052384    0.0000000000
   Point Group: cs    Number of degrees of freedom:     5


   Energy is  -3140.666173690


 Attempting to Generate Delocalized Internal Coordinates

  5 Hessian modes will be used to form the next step
  Hessian Eigenvalues:
     0.147571    0.210375    0.250000    0.250000    1.179653

 Minimum Search - Taking Simple RFO Step
 Searching for Lamda that Minimizes Along All modes
 Value Taken    Lamda =  -0.00950171
 Step Taken.  Stepsize is  0.204374

                             Maximum     Tolerance    Cnvgd?
         Gradient           0.044612      0.000300      NO
         Displacement       0.128360      0.001200      NO
         Energy change     *********      0.000001      NO


 New Cartesian Coordinates Obtained by Inverse Iteration

 Displacement from previous Coordinates is:  0.416871
 ----------------------------------------------------------------
             Standard Nuclear Orientation (Angstroms)
    I     Atom           X                Y                Z
 ----------------------------------------------------------------
    1      Br      1.1243045864    -0.2308855196     0.0000000000
    2      N      -0.0927251969     1.2770155752     0.0000000000
    3      N      -1.2417609293     1.1301104664     0.0000000000
    4      Cl     -1.9247103374    -0.5500741091     0.0000000000
 ----------------------------------------------------------------
 Molecular Point Group                 Cs    NOp =  2
 Largest Abelian Subgroup              Cs    NOp =  2
 Nuclear Repulsion Energy =   298.5521470886 hartrees
 There are       33 alpha and       33 beta electrons
 Applying Cartesian multipole field
    Component          Value
    ---------          -----
     (2,0,0)        1.00000E-11
     (0,2,0)        2.00000E-11
     (0,0,2)       -3.00000E-11
 Nucleus-field energy     =     0.0000000062 hartrees
 Requested basis set is 6-311++G(d,p)
 There are 44 shells and 122 basis functions
 A cutoff of  1.0D-11 yielded    869 shell pairs
 There are      7177 function pairs (      7934 Cartesian)
 Smallest overlap matrix eigenvalue = 1.25E-04
 Guess MOs from SCF MO coefficient file

 -----------------------------------------------------------------------
  General SCF calculation program by
  Eric Jon Sundstrom, Paul Horn, Yuezhi Mao, Dmitri Zuev, Alec White,
  David Stuck, Shaama M.S., Shane Yost, Joonho Lee, David Small,
  Daniel Levine, Susi Lehtola, Hugh Burton, Evgeny Epifanovsky
 -----------------------------------------------------------------------
 Hartree-Fock
 using 4 threads for integral computing
 -------------------------------------------------------
 OpenMP Integral computing Module                
 Release: version 2.0, May 2017, Q-Chem Inc. Pleasanton 
 -------------------------------------------------------
 A restricted SCF calculation will be
 performed using DIIS
 SCF converges when DIIS error is below 1.0e-08
 ---------------------------------------
  Cycle       Energy         DIIS error
 ---------------------------------------
    1   -3140.6625990191      1.37e-03  
    2   -3140.6678825162      5.04e-04  
    3   -3140.6687610629      2.67e-04  
    4   -3140.6690705189      1.01e-04  
    5   -3140.6691501806      4.07e-05  
    6   -3140.6691633251      1.58e-05  
    7   -3140.6691648579      6.48e-06  
    8   -3140.6691650782      2.68e-06  
    9   -3140.6691651046      7.80e-07  
   10   -3140.6691651077      2.08e-07  
   11   -3140.6691651081      1.03e-07  
   12   -3140.6691651082      3.93e-08  
   13   -3140.6691651082      1.21e-08  
   14   -3140.6691651083      2.81e-09  Convergence criterion met
 ---------------------------------------
 SCF time:   CPU 8.00s  wall 2.00s 
 SCF   energy in the final basis set =    -3140.6691651083
 Total energy in the final basis set =    -3140.6691651083

 --------------------------------------------------------------
             Orbital Energies (a.u.) and Symmetries
 --------------------------------------------------------------

 Alpha MOs, Restricted
 -- Occupied --                  
-490.08 -104.88  -65.21  -58.57  -58.57  -58.57  -15.74  -15.73
  1 A'    2 A'    3 A'    4 A'    1 A"    5 A'    6 A'    7 A'                 
-10.607  -9.889  -8.075  -8.071  -8.071  -7.504  -7.493  -7.492
  8 A'    9 A'   10 A'    2 A"   11 A'   12 A'    3 A"   13 A'                 
 -3.245  -3.240  -3.239  -3.225  -3.225  -1.497  -1.142  -1.071
 14 A'    4 A"   15 A'   16 A'    5 A"   17 A'   18 A'   19 A'                 
 -0.838  -0.702  -0.688  -0.659  -0.501  -0.489  -0.452  -0.449
 20 A'   21 A'   22 A'    6 A"   23 A'    7 A"    8 A"   24 A'                 
 -0.410
 25 A'                                                                         
 -- Virtual --                   
 -0.002   0.080   0.081   0.088   0.102   0.104   0.111   0.133
 26 A'   27 A'    9 A"   28 A'   10 A"   29 A'   30 A'   31 A'                 
  0.138   0.184   0.188   0.198   0.207   0.238   0.243   0.276
 11 A"   32 A'   33 A'   12 A"   34 A'   35 A'   36 A'   13 A"                 
  0.303   0.318   0.379   0.515   0.526   0.537   0.578   0.587
 37 A'   38 A'   39 A'   40 A'   41 A'   14 A"   42 A'   43 A'                 
  0.591   0.651   0.706   0.743   0.754   0.773   0.811   0.907
 15 A"   44 A'   45 A'   16 A"   17 A"   46 A'   47 A'   18 A"                 
  0.953   0.991   1.027   1.032   1.064   1.088   1.116   1.164
 48 A'   49 A'   19 A"   50 A'   51 A'   52 A'   20 A"   53 A'                 
  1.194   1.205   1.298   1.316   1.376   1.568   1.914   1.968
 54 A'   21 A"   55 A'   56 A'   57 A'   58 A'   22 A"   59 A'                 
  1.986   2.156   2.252   2.300   2.389   2.436   2.617   2.623
 23 A"   60 A'   24 A"   61 A'   62 A'   25 A"   63 A'   26 A"                 
  2.685   2.757   2.914   3.094   3.226   3.441   4.105   4.142
 64 A'   65 A'   66 A'   27 A"   67 A'   68 A'   28 A"   69 A'                 
  4.377   4.414   4.512   4.535   4.555   4.573   4.632   4.886
 29 A"   70 A'   30 A"   71 A'   31 A"   72 A'   73 A'   74 A'                 
  5.146   7.165   8.172   8.201   8.272  10.312  26.626  26.756
 75 A'   76 A'   32 A"   77 A'   78 A'   79 A'   33 A"   80 A'                 
 27.107  36.515  37.322  49.437 219.152 293.849 293.877 293.980
 81 A'   82 A'   83 A'   84 A'   85 A'   34 A"   86 A'   87 A'                 
*******
 88 A'                                                                         

 Beta MOs, Restricted
 -- Occupied --                  
-490.08 -104.88  -65.21  -58.57  -58.57  -58.57  -15.74  -15.73
  1 A'    2 A'    3 A'    4 A'    1 A"    5 A'    6 A'    7 A'                 
-10.607  -9.889  -8.075  -8.071  -8.071  -7.504  -7.493  -7.492
  8 A'    9 A'   10 A'    2 A"   11 A'   12 A'    3 A"   13 A'                 
 -3.245  -3.240  -3.239  -3.225  -3.225  -1.497  -1.142  -1.071
 14 A'    4 A"   15 A'   16 A'    5 A"   17 A'   18 A'   19 A'                 
 -0.838  -0.702  -0.688  -0.659  -0.501  -0.489  -0.452  -0.449
 20 A'   21 A'   22 A'    6 A"   23 A'    7 A"    8 A"   24 A'                 
 -0.410
 25 A'                                                                         
 -- Virtual --                   
 -0.002   0.080   0.081   0.088   0.102   0.104   0.111   0.133
 26 A'   27 A'    9 A"   28 A'   10 A"   29 A'   30 A'   31 A'                 
  0.138   0.184   0.188   0.198   0.207   0.238   0.243   0.276
 11 A"   32 A'   33 A'   12 A"   34 A'   35 A'   36 A'   13 A"                 
  0.303   0.318   0.379   0.515   0.526   0.537   0.578   0.587
 37 A'   38 A'   39 A'   40 A'   41 A'   14 A"   42 A'   43 A'                 
  0.591   0.651   0.706   0.743   0.754   0.773   0.811   0.907
 15 A"   44 A'   45 A'   16 A"   17 A"   46 A'   47 A'   18 A"                 
  0.953   0.991   1.027   1.032   1.064   1.088   1.116   1.164
 48 A'   49 A'   19 A"   50 A'   51 A'   52 A'   20 A"   53 A'                 
  1.194   1.205   1.298   1.316   1.376   1.568   1.914   1.968
 54 A'   21 A"   55 A'   56 A'   57 A'   58 A'   22 A"   59 A'                 
  1.986   2.156   2.252   2.300   2.389   2.436   2.617   2.623
 23 A"   60 A'   24 A"   61 A'   62 A'   25 A"   63 A'   26 A"                 
  2.685   2.757   2.914   3.094   3.226   3.441   4.105   4.142
 64 A'   65 A'   66 A'   27 A"   67 A'   68 A'   28 A"   69 A'                 
  4.377   4.414   4.512   4.535   4.555   4.573   4.632   4.886
 29 A"   70 A'   30 A"   71 A'   31 A"   72 A'   73 A'   74 A'                 
  5.146   7.165   8.172   8.201   8.272  10.312  26.626  26.756
 75 A'   76 A'   32 A"   77 A'   78 A'   79 A'   33 A"   80 A'                 
 27.107  36.515  37.322  49.437 219.152 293.849 293.877 293.980
 81 A'   82 A'   83 A'   84 A'   85 A'   34 A"   86 A'   87 A'                 
*******
 88 A'                                                                         
 --------------------------------------------------------------

          Ground-State Mulliken Net Atomic Charges

     Atom                 Charge (a.u.)
  ----------------------------------------
      1 Br                   -0.046079
      2 N                     0.025349
      3 N                     0.090400
      4 Cl                   -0.069671
  ----------------------------------------
  Sum of atomic charges =     0.000000

 -----------------------------------------------------------------
                    Cartesian Multipole Moments
 -----------------------------------------------------------------
    Charge (ESU x 10^10)
                 0.0000
    Dipole Moment (Debye)
         X       0.6079      Y      -0.7653      Z      -0.0000
       Tot       0.9773
    Quadrupole Moments (Debye-Ang)
        XX     -43.1638     XY      -0.5029     YY     -42.5604
        XZ       0.0000     YZ      -0.0000     ZZ     -41.8915
    Octopole Moments (Debye-Ang^2)
       XXX      40.2030    XXY      -8.3347    XYY      11.9760
       YYY     -13.6750    XXZ      -0.0000    XYZ       0.0000
       YYZ      -0.0000    XZZ      10.7102    YZZ      -0.5634
       ZZZ      -0.0000
    Hexadecapole Moments (Debye-Ang^3)
      XXXX    -526.1207   XXXY      -0.3047   XXYY    -108.3746
      XYYY       3.7251   YYYY    -174.2804   XXXZ       0.0000
      XXYZ      -0.0000   XYYZ      -0.0000   YYYZ      -0.0000
      XXZZ     -96.0583   XYZZ      -1.5487   YYZZ     -35.3521
      XZZZ       0.0000   YZZZ      -0.0000   ZZZZ     -46.2942
 -----------------------------------------------------------------
 Calculating analytic gradient of the SCF energy
 Gradient of SCF Energy
            1           2           3           4
    1  -0.0063185  -0.0280714   0.0275854   0.0068045
    2  -0.0077630   0.0023936   0.0180500  -0.0126806
    3   0.0000000   0.0000000  -0.0000000   0.0000000
 Max gradient component =       2.807E-02
 RMS gradient           =       1.350E-02
 Gradient time:  CPU 2.06 s  wall 0.57 s
 Geometry Optimization Parameters
   NAtoms,    NIC,     NZ,  NCons,   NDum,   NFix, NCnnct, MaxDiis
        4      14       4       0       0       0       0       0

 Cartesian Hessian Update
 Hessian Updated using BFGS Update


** GEOMETRY OPTIMIZATION IN DELOCALIZED INTERNAL COORDINATES **
   Searching for a Minimum

   Optimization Cycle:   2

                       Coordinates (Angstroms)
     ATOM                X               Y               Z
      1  Br        1.1243045864   -0.2308855196    0.0000000000
      2  N        -0.0927251969    1.2770155752    0.0000000000
      3  N        -1.2417609293    1.1301104664    0.0000000000
      4  Cl       -1.9247103374   -0.5500741091    0.0000000000
   Point Group: cs    Number of degrees of freedom:     5


   Energy is  -3140.669165108

 Hessian Updated using BFGS Update

  5 Hessian modes will be used to form the next step
  Hessian Eigenvalues:
     0.104746    0.182143    0.249930    0.511226    1.490062

 Minimum Search - Taking Simple RFO Step
 Searching for Lamda that Minimizes Along All modes
 Value Taken    Lamda =  -0.00580147
 Step Taken.  Stepsize is  0.136879

                             Maximum     Tolerance    Cnvgd?
         Gradient           0.057201      0.000300      NO
         Displacement       0.086540      0.001200      NO
         Energy change     -0.002991      0.000001      NO


 New Cartesian Coordinates Obtained by Inverse Iteration

 Displacement from previous Coordinates is:  0.285858
 ----------------------------------------------------------------
             Standard Nuclear Orientation (Angstroms)
    I     Atom           X                Y                Z
 ----------------------------------------------------------------
    1      Br      1.1999565430    -0.1755480316     0.0000000000
    2      N      -0.0846935997     1.2279156302     0.0000000000
    3      N      -1.2368339637     1.0838286668     0.0000000000
    4      Cl     -2.0133208568    -0.5100298524     0.0000000000
 ----------------------------------------------------------------
 Molecular Point Group                 Cs    NOp =  2
 Largest Abelian Subgroup              Cs    NOp =  2
 Nuclear Repulsion Energy =   294.9734885983 hartrees
 There are       33 alpha and       33 beta electrons
 Applying Cartesian multipole field
    Component          Value
    ---------          -----
     (2,0,0)        1.00000E-11
     (0,2,0)        2.00000E-11
     (0,0,2)       -3.00000E-11
 Nucleus-field energy     =     0.0000000064 hartrees
 Requested basis set is 6-311++G(d,p)
 There are 44 shells and 122 basis functions
 A cutoff of  1.0D-11 yielded    863 shell pairs
 There are      7134 function pairs (      7888 Cartesian)
 Smallest overlap matrix eigenvalue = 1.18E-04
 Guess MOs from SCF MO coefficient file

 -----------------------------------------------------------------------
  General SCF calculation program by
  Eric Jon Sundstrom, Paul Horn, Yuezhi Mao, Dmitri Zuev, Alec White,
  David Stuck, Shaama M.S., Shane Yost, Joonho Lee, David Small,
  Daniel Levine, Susi Lehtola, Hugh Burton, Evgeny Epifanovsky
 -----------------------------------------------------------------------
 Hartree-Fock
 using 4 threads for integral computing
 -------------------------------------------------------
 OpenMP Integral computing Module                
 Release: version 2.0, May 2017, Q-Chem Inc. Pleasanton 
 -------------------------------------------------------
 A restricted SCF calculation will be
 performed using DIIS
 SCF converges when DIIS error is below 1.0e-08
 ---------------------------------------
  Cycle       Energy         DIIS error
 ---------------------------------------
    1   -3140.6665569891      1.08e-03  
    2   -3140.6704345843      3.21e-04  
    3   -3140.6711484164      1.19e-04  
    4   -3140.6712807978      4.83e-05  
    5   -3140.6712977022      2.13e-05  
    6   -3140.6712998901      6.84e-06  
    7   -3140.6713002106      2.96e-06  
    8   -3140.6713002738      1.15e-06  
    9   -3140.6713002837      4.63e-07  
   10   -3140.6713002849      2.21e-07  
   11   -3140.6713002852      8.30e-08  
   12   -3140.6713002853      3.16e-08  
   13   -3140.6713002853      1.04e-08  
   14   -3140.6713002853      3.49e-09  Convergence criterion met
 ---------------------------------------
 SCF time:   CPU 7.93s  wall 2.00s 
 SCF   energy in the final basis set =    -3140.6713002853
 Total energy in the final basis set =    -3140.6713002853

 --------------------------------------------------------------
             Orbital Energies (a.u.) and Symmetries
 --------------------------------------------------------------

 Alpha MOs, Restricted
 -- Occupied --                  
-490.08 -104.89  -65.21  -58.57  -58.57  -58.57  -15.74  -15.73
  1 A'    2 A'    3 A'    4 A'    1 A"    5 A'    6 A'    7 A'                 
-10.611  -9.890  -8.079  -8.075  -8.075  -7.505  -7.494  -7.493
  8 A'    9 A'   10 A'    2 A"   11 A'   12 A'    3 A"   13 A'                 
 -3.245  -3.240  -3.240  -3.226  -3.226  -1.491  -1.155  -1.076
 14 A'    4 A"   15 A'    5 A"   16 A'   17 A'   18 A'   19 A'                 
 -0.838  -0.706  -0.688  -0.659  -0.495  -0.494  -0.459  -0.449
 20 A'   21 A'   22 A'    6 A"   23 A'    7 A"   24 A'    8 A"                 
 -0.405
 25 A'                                                                         
 -- Virtual --                   
  0.014   0.078   0.081   0.088   0.102   0.105   0.110   0.133
 26 A'   27 A'    9 A"   28 A'   10 A"   29 A'   30 A'   31 A'                 
  0.136   0.181   0.191   0.201   0.208   0.239   0.249   0.277
 11 A"   32 A'   33 A'   12 A"   34 A'   35 A'   36 A'   13 A"                 
  0.303   0.325   0.380   0.521   0.528   0.537   0.563   0.568
 37 A'   38 A'   39 A'   40 A'   41 A'   14 A"   42 A'   43 A'                 
  0.590   0.666   0.715   0.742   0.754   0.789   0.809   0.909
 15 A"   44 A'   45 A'   16 A"   17 A"   46 A'   47 A'   18 A"                 
  0.958   1.008   1.028   1.032   1.079   1.090   1.112   1.157
 48 A'   49 A'   19 A"   50 A'   51 A'   52 A'   20 A"   53 A'                 
  1.199   1.209   1.295   1.308   1.382   1.572   1.916   1.978
 54 A'   21 A"   55 A'   56 A'   57 A'   58 A'   22 A"   59 A'                 
  1.994   2.187   2.253   2.295   2.406   2.439   2.616   2.625
 23 A"   60 A'   24 A"   61 A'   62 A'   25 A"   63 A'   26 A"                 
  2.683   2.763   2.896   3.089   3.263   3.436   4.108   4.150
 64 A'   65 A'   66 A'   27 A"   67 A'   68 A'   28 A"   69 A'                 
  4.382   4.425   4.510   4.533   4.561   4.575   4.640   4.893
 29 A"   70 A'   30 A"   71 A'   31 A"   72 A'   73 A'   74 A'                 
  5.150   7.179   8.172   8.200   8.271  10.314  26.622  26.751
 75 A'   76 A'   32 A"   77 A'   78 A'   79 A'   33 A"   80 A'                 
 27.103  36.520  37.315  49.448 219.154 293.849 293.876 293.980
 81 A'   82 A'   83 A'   84 A'   85 A'   34 A"   86 A'   87 A'                 
*******
 88 A'                                                                         

 Beta MOs, Restricted
 -- Occupied --                  
-490.08 -104.89  -65.21  -58.57  -58.57  -58.57  -15.74  -15.73
  1 A'    2 A'    3 A'    4 A'    1 A"    5 A'    6 A'    7 A'                 
-10.611  -9.890  -8.079  -8.075  -8.075  -7.505  -7.494  -7.493
  8 A'    9 A'   10 A'    2 A"   11 A'   12 A'    3 A"   13 A'                 
 -3.245  -3.240  -3.240  -3.226  -3.226  -1.491  -1.155  -1.076
 14 A'    4 A"   15 A'    5 A"   16 A'   17 A'   18 A'   19 A'                 
 -0.838  -0.706  -0.688  -0.659  -0.495  -0.494  -0.459  -0.449
 20 A'   21 A'   22 A'    6 A"   23 A'    7 A"   24 A'    8 A"                 
 -0.405
 25 A'                                                                         
 -- Virtual --                   
  0.014   0.078   0.081   0.088   0.102   0.105   0.110   0.133
 26 A'   27 A'    9 A"   28 A'   10 A"   29 A'   30 A'   31 A'                 
  0.136   0.181   0.191   0.201   0.208   0.239   0.249   0.277
 11 A"   32 A'   33 A'   12 A"   34 A'   35 A'   36 A'   13 A"                 
  0.303   0.325   0.380   0.521   0.528   0.537   0.563   0.568
 37 A'   38 A'   39 A'   40 A'   41 A'   14 A"   42 A'   43 A'                 
  0.590   0.666   0.715   0.742   0.754   0.789   0.809   0.909
 15 A"   44 A'   45 A'   16 A"   17 A"   46 A'   47 A'   18 A"                 
  0.958   1.008   1.028   1.032   1.079   1.090   1.112   1.157
 48 A'   49 A'   19 A"   50 A'   51 A'   52 A'   20 A"   53 A'                 
  1.199   1.209   1.295   1.308   1.382   1.572   1.916   1.978
 54 A'   21 A"   55 A'   56 A'   57 A'   58 A'   22 A"   59 A'                 
  1.994   2.187   2.253   2.295   2.406   2.439   2.616   2.625
 23 A"   60 A'   24 A"   61 A'   62 A'   25 A"   63 A'   26 A"                 
  2.683   2.763   2.896   3.089   3.263   3.436   4.108   4.150
 64 A'   65 A'   66 A'   27 A"   67 A'   68 A'   28 A"   69 A'                 
  4.382   4.425   4.510   4.533   4.561   4.575   4.640   4.893
 29 A"   70 A'   30 A"   71 A'   31 A"   72 A'   73 A'   74 A'                 
  5.150   7.179   8.172   8.200   8.271  10.314  26.622  26.751
 75 A'   76 A'   32 A"   77 A'   78 A'   79 A'   33 A"   80 A'                 
 27.103  36.520  37.315  49.448 219.154 293.849 293.876 293.980
 81 A'   82 A'   83 A'   84 A'   85 A'   34 A"   86 A'   87 A'                 
*******
 88 A'                                                                         
 --------------------------------------------------------------

          Ground-State Mulliken Net Atomic Charges

     Atom                 Charge (a.u.)
  ----------------------------------------
      1 Br                   -0.041523
      2 N                     0.024922
      3 N                     0.097491
      4 Cl                   -0.080891
  ----------------------------------------
  Sum of atomic charges =     0.000000

 -----------------------------------------------------------------
                    Cartesian Multipole Moments
 -----------------------------------------------------------------
    Charge (ESU x 10^10)
                 0.0000
    Dipole Moment (Debye)
         X       0.5762      Y      -0.8635      Z      -0.0000
       Tot       1.0381
    Quadrupole Moments (Debye-Ang)
        XX     -42.2692     XY      -0.1627     YY     -43.1935
        XZ       0.0000     YZ       0.0000     ZZ     -41.7956
    Octopole Moments (Debye-Ang^2)
       XXX      38.5854    XXY     -10.2419    XYY      11.5404
       YYY     -16.2347    XXZ      -0.0000    XYZ       0.0000
       YYZ       0.0000    XZZ      10.2843    YZZ      -1.6418
       ZZZ      -0.0000
    Hexadecapole Moments (Debye-Ang^3)
      XXXX    -560.8220   XXXY      -1.0263   XXYY    -113.4485
      XYYY       1.7744   YYYY    -163.7943   XXXZ       0.0000
      XXYZ      -0.0000   XYYZ      -0.0000   YYYZ      -0.0000
      XXZZ    -103.2733   XYZZ      -2.3364   YYZZ     -33.3601
      XZZZ       0.0000   YZZZ      -0.0000   ZZZZ     -46.0926
 -----------------------------------------------------------------
 Calculating analytic gradient of the SCF energy
 Gradient of SCF Energy
            1           2           3           4
    1  -0.0007970  -0.0243224   0.0283699  -0.0032504
    2   0.0050349  -0.0088993   0.0047197  -0.0008553
    3  -0.0000000   0.0000000  -0.0000000   0.0000000
 Max gradient component =       2.837E-02
 RMS gradient           =       1.131E-02
 Gradient time:  CPU 2.07 s  wall 0.57 s
 Geometry Optimization Parameters
   NAtoms,    NIC,     NZ,  NCons,   NDum,   NFix, NCnnct, MaxDiis
        4      14       4       0       0       0       0       0

 Cartesian Hessian Update
 Hessian Updated using BFGS Update


** GEOMETRY OPTIMIZATION IN DELOCALIZED INTERNAL COORDINATES **
   Searching for a Minimum

   Optimization Cycle:   3

                       Coordinates (Angstroms)
     ATOM                X               Y               Z
      1  Br        1.1999565430   -0.1755480316    0.0000000000
      2  N        -0.0846935997    1.2279156302    0.0000000000
      3  N        -1.2368339637    1.0838286668    0.0000000000
      4  Cl       -2.0133208568   -0.5100298524    0.0000000000
   Point Group: cs    Number of degrees of freedom:     5


   Energy is  -3140.671300285

 Hessian Updated using BFGS Update

  5 Hessian modes will be used to form the next step
  Hessian Eigenvalues:
     0.115164    0.174882    0.250046    0.736244    1.203076

 Minimum Search - Taking Simple RFO Step
 Searching for Lamda that Minimizes Along All modes
 Value Taken    Lamda =  -0.00096120
 Step Taken.  Stepsize is  0.041709

                             Maximum     Tolerance    Cnvgd?
         Gradient           0.020806      0.000300      NO
         Displacement       0.029410      0.001200      NO
         Energy change     -0.002135      0.000001      NO


 New Cartesian Coordinates Obtained by Inverse Iteration

 Displacement from previous Coordinates is:  0.053427
 ----------------------------------------------------------------
             Standard Nuclear Orientation (Angstroms)
    I     Atom           X                Y                Z
 ----------------------------------------------------------------
    1      Br      1.1934441283    -0.1896344174     0.0000000000
    2      N      -0.0841465563     1.2402168034     0.0000000000
    3      N      -1.2471656454     1.0887793528     0.0000000000
    4      Cl     -1.9970238038    -0.5131953260     0.0000000000
 ----------------------------------------------------------------
 Molecular Point Group                 Cs    NOp =  2
 Largest Abelian Subgroup              Cs    NOp =  2
 Nuclear Repulsion Energy =   294.8328003801 hartrees
 There are       33 alpha and       33 beta electrons
 Applying Cartesian multipole field
    Component          Value
    ---------          -----
     (2,0,0)        1.00000E-11
     (0,2,0)        2.00000E-11
     (0,0,2)       -3.00000E-11
 Nucleus-field energy     =     0.0000000064 hartrees
 Requested basis set is 6-311++G(d,p)
 There are 44 shells and 122 basis functions
 A cutoff of  1.0D-11 yielded    864 shell pairs
 There are      7143 function pairs (      7897 Cartesian)
 Smallest overlap matrix eigenvalue = 1.27E-04
 Guess MOs from SCF MO coefficient file

 -----------------------------------------------------------------------
  General SCF calculation program by
  Eric Jon Sundstrom, Paul Horn, Yuezhi Mao, Dmitri Zuev, Alec White,
  David Stuck, Shaama M.S., Shane Yost, Joonho Lee, David Small,
  Daniel Levine, Susi Lehtola, Hugh Burton, Evgeny Epifanovsky
 -----------------------------------------------------------------------
 Hartree-Fock
 using 4 threads for integral computing
 -------------------------------------------------------
 OpenMP Integral computing Module                
 Release: version 2.0, May 2017, Q-Chem Inc. Pleasanton 
 -------------------------------------------------------
 A restricted SCF calculation will be
 performed using DIIS
 SCF converges when DIIS error is below 1.0e-08
 ---------------------------------------
  Cycle       Energy         DIIS error
 ---------------------------------------
    1   -3140.6714842304      3.88e-04  
    2   -3140.6718055300      1.23e-04  
    3   -3140.6718463347      7.53e-05  
    4   -3140.6718609303      2.23e-05  
    5   -3140.6718638966      1.01e-05  
    6   -3140.6718645622      4.89e-06  
    7   -3140.6718647103      1.80e-06  
    8   -3140.6718647342      6.47e-07  
    9   -3140.6718647371      2.17e-07  
   10   -3140.6718647375      7.74e-08  
   11   -3140.6718647375      3.67e-08  
   12   -3140.6718647376      1.00e-08  
   13   -3140.6718647375      2.88e-09  Convergence criterion met
 ---------------------------------------
 SCF time:   CPU 7.44s  wall 2.00s 
 SCF   energy in the final basis set =    -3140.6718647375
 Total energy in the final basis set =    -3140.6718647375

 --------------------------------------------------------------
             Orbital Energies (a.u.) and Symmetries
 --------------------------------------------------------------

 Alpha MOs, Restricted
 -- Occupied --                  
-490.08 -104.89  -65.21  -58.57  -58.57  -58.57  -15.74  -15.73
  1 A'    2 A'    3 A'    4 A'    1 A"    5 A'    6 A'    7 A'                 
-10.613  -9.888  -8.082  -8.078  -8.077  -7.503  -7.492  -7.492
  8 A'    9 A'   10 A'    2 A"   11 A'   12 A'    3 A"   13 A'                 
 -3.244  -3.239  -3.238  -3.225  -3.225  -1.483  -1.156  -1.072
 14 A'    4 A"   15 A'    5 A"   16 A'   17 A'   18 A'   19 A'                 
 -0.840  -0.704  -0.684  -0.654  -0.497  -0.494  -0.457  -0.448
 20 A'   21 A'   22 A'    6 A"   23 A'    7 A"   24 A'    8 A"                 
 -0.408
 25 A'                                                                         
 -- Virtual --                   
  0.013   0.078   0.079   0.088   0.102   0.105   0.109   0.133
 26 A'    9 A"   27 A'   28 A'   10 A"   29 A'   30 A'   31 A'                 
  0.136   0.181   0.191   0.201   0.207   0.238   0.248   0.276
 11 A"   32 A'   33 A'   12 A"   34 A'   35 A'   36 A'   13 A"                 
  0.303   0.323   0.380   0.520   0.527   0.537   0.565   0.568
 37 A'   38 A'   39 A'   40 A'   41 A'   14 A"   42 A'   43 A'                 
  0.590   0.660   0.715   0.743   0.755   0.785   0.808   0.910
 15 A"   44 A'   45 A'   16 A"   17 A"   46 A'   47 A'   18 A"                 
  0.958   1.001   1.028   1.030   1.073   1.088   1.110   1.156
 48 A'   49 A'   19 A"   50 A'   51 A'   52 A'   20 A"   53 A'                 
  1.193   1.205   1.296   1.310   1.379   1.568   1.909   1.976
 54 A'   21 A"   55 A'   56 A'   57 A'   58 A'   22 A"   59 A'                 
  2.000   2.181   2.254   2.296   2.407   2.433   2.613   2.623
 23 A"   60 A'   24 A"   61 A'   62 A'   25 A"   63 A'   26 A"                 
  2.683   2.750   2.895   3.075   3.246   3.419   4.105   4.148
 64 A'   65 A'   66 A'   27 A"   67 A'   68 A'   28 A"   69 A'                 
  4.376   4.418   4.511   4.534   4.555   4.560   4.634   4.889
 29 A"   70 A'   30 A"   71 A'   72 A'   31 A"   73 A'   74 A'                 
  5.171   7.172   8.173   8.201   8.273  10.313  26.621  26.752
 75 A'   76 A'   32 A"   77 A'   78 A'   79 A'   33 A"   80 A'                 
 27.101  36.525  37.256  49.443 219.153 293.850 293.877 293.981
 81 A'   82 A'   83 A'   84 A'   85 A'   34 A"   86 A'   87 A'                 
*******
 88 A'                                                                         

 Beta MOs, Restricted
 -- Occupied --                  
-490.08 -104.89  -65.21  -58.57  -58.57  -58.57  -15.74  -15.73
  1 A'    2 A'    3 A'    4 A'    1 A"    5 A'    6 A'    7 A'                 
-10.613  -9.888  -8.082  -8.078  -8.077  -7.503  -7.492  -7.492
  8 A'    9 A'   10 A'    2 A"   11 A'   12 A'    3 A"   13 A'                 
 -3.244  -3.239  -3.238  -3.225  -3.225  -1.483  -1.156  -1.072
 14 A'    4 A"   15 A'    5 A"   16 A'   17 A'   18 A'   19 A'                 
 -0.840  -0.704  -0.684  -0.654  -0.497  -0.494  -0.457  -0.448
 20 A'   21 A'   22 A'    6 A"   23 A'    7 A"   24 A'    8 A"                 
 -0.408
 25 A'                                                                         
 -- Virtual --                   
  0.013   0.078   0.079   0.088   0.102   0.105   0.109   0.133
 26 A'    9 A"   27 A'   28 A'   10 A"   29 A'   30 A'   31 A'                 
  0.136   0.181   0.191   0.201   0.207   0.238   0.248   0.276
 11 A"   32 A'   33 A'   12 A"   34 A'   35 A'   36 A'   13 A"                 
  0.303   0.323   0.380   0.520   0.527   0.537   0.565   0.568
 37 A'   38 A'   39 A'   40 A'   41 A'   14 A"   42 A'   43 A'                 
  0.590   0.660   0.715   0.743   0.755   0.785   0.808   0.910
 15 A"   44 A'   45 A'   16 A"   17 A"   46 A'   47 A'   18 A"                 
  0.958   1.001   1.028   1.030   1.073   1.088   1.110   1.156
 48 A'   49 A'   19 A"   50 A'   51 A'   52 A'   20 A"   53 A'                 
  1.193   1.205   1.296   1.310   1.379   1.568   1.909   1.976
 54 A'   21 A"   55 A'   56 A'   57 A'   58 A'   22 A"   59 A'                 
  2.000   2.181   2.254   2.296   2.407   2.433   2.613   2.623
 23 A"   60 A'   24 A"   61 A'   62 A'   25 A"   63 A'   26 A"                 
  2.683   2.750   2.895   3.075   3.246   3.419   4.105   4.148
 64 A'   65 A'   66 A'   27 A"   67 A'   68 A'   28 A"   69 A'                 
  4.376   4.418   4.511   4.534   4.555   4.560   4.634   4.889
 29 A"   70 A'   30 A"   71 A'   72 A'   31 A"   73 A'   74 A'                 
  5.171   7.172   8.173   8.201   8.273  10.313  26.621  26.752
 75 A'   76 A'   32 A"   77 A'   78 A'   79 A'   33 A"   80 A'                 
 27.101  36.525  37.256  49.443 219.153 293.850 293.877 293.981
 81 A'   82 A'   83 A'   84 A'   85 A'   34 A"   86 A'   87 A'                 
*******
 88 A'                                                                         
 --------------------------------------------------------------

          Ground-State Mulliken Net Atomic Charges

     Atom                 Charge (a.u.)
  ----------------------------------------
      1 Br                   -0.047969
      2 N                     0.025464
      3 N                     0.092336
      4 Cl                   -0.069831
  ----------------------------------------
  Sum of atomic charges =     0.000000

 -----------------------------------------------------------------
                    Cartesian Multipole Moments
 -----------------------------------------------------------------
    Charge (ESU x 10^10)
                 0.0000
    Dipole Moment (Debye)
         X       0.4624      Y      -0.9105      Z       0.0000
       Tot       1.0212
    Quadrupole Moments (Debye-Ang)
        XX     -42.2545     XY      -0.1102     YY     -43.1471
        XZ      -0.0000     YZ       0.0000     ZZ     -41.8461
    Octopole Moments (Debye-Ang^2)
       XXX      37.9265    XXY     -10.1351    XYY      11.4352
       YYY     -16.0118    XXZ       0.0000    XYZ      -0.0000
       YYZ      -0.0000    XZZ      10.1788    YZZ      -1.5038
       ZZZ       0.0000
    Hexadecapole Moments (Debye-Ang^3)
      XXXX    -555.3958   XXXY       0.3461   XXYY    -112.7113
      XYYY       3.2393   YYYY    -165.9457   XXXZ      -0.0000
      XXYZ       0.0000   XYYZ       0.0000   YYYZ       0.0000
      XXZZ    -102.2490   XYZZ      -1.8549   YYZZ     -33.7778
      XZZZ      -0.0000   YZZZ      -0.0000   ZZZZ     -46.1959
 -----------------------------------------------------------------
 Calculating analytic gradient of the SCF energy
 Gradient of SCF Energy
            1           2           3           4
    1   0.0013606  -0.0035630   0.0043412  -0.0021387
    2   0.0005190  -0.0020312   0.0045034  -0.0029912
    3   0.0000000  -0.0000000   0.0000000  -0.0000000
 Max gradient component =       4.503E-03
 RMS gradient           =       2.442E-03
 Gradient time:  CPU 2.06 s  wall 0.57 s
 Geometry Optimization Parameters
   NAtoms,    NIC,     NZ,  NCons,   NDum,   NFix, NCnnct, MaxDiis
        4      14       4       0       0       0       0       0

 Cartesian Hessian Update
 Hessian Updated using BFGS Update


** GEOMETRY OPTIMIZATION IN DELOCALIZED INTERNAL COORDINATES **
   Searching for a Minimum

   Optimization Cycle:   4

                       Coordinates (Angstroms)
     ATOM                X               Y               Z
      1  Br        1.1934441283   -0.1896344174    0.0000000000
      2  N        -0.0841465563    1.2402168034    0.0000000000
      3  N        -1.2471656454    1.0887793528    0.0000000000
      4  Cl       -1.9970238038   -0.5131953260    0.0000000000
   Point Group: cs    Number of degrees of freedom:     5


   Energy is  -3140.671864738

 Hessian Updated using BFGS Update

  5 Hessian modes will be used to form the next step
  Hessian Eigenvalues:
     0.127623    0.153561    0.244993    0.603888    1.261950

 Minimum Search - Taking Simple RFO Step
 Searching for Lamda that Minimizes Along All modes
 Value Taken    Lamda =  -0.00020219
 Step Taken.  Stepsize is  0.034722

                             Maximum     Tolerance    Cnvgd?
         Gradient           0.004731      0.000300      NO
         Displacement       0.023110      0.001200      NO
         Energy change     -0.000564      0.000001      NO


 New Cartesian Coordinates Obtained by Inverse Iteration

 Displacement from previous Coordinates is:  0.041825
 ----------------------------------------------------------------
             Standard Nuclear Orientation (Angstroms)
    I     Atom           X                Y                Z
 ----------------------------------------------------------------
    1      Br      1.1803130609    -0.1933731103     0.0000000000
    2      N      -0.0839575047     1.2440797630     0.0000000000
    3      N      -1.2497217988     1.0841470571     0.0000000000
    4      Cl     -1.9815256345    -0.5086872969     0.0000000000
 ----------------------------------------------------------------
 Molecular Point Group                 Cs    NOp =  2
 Largest Abelian Subgroup              Cs    NOp =  2
 Nuclear Repulsion Energy =   296.3776334832 hartrees
 There are       33 alpha and       33 beta electrons
 Applying Cartesian multipole field
    Component          Value
    ---------          -----
     (2,0,0)        1.00000E-11
     (0,2,0)        2.00000E-11
     (0,0,2)       -3.00000E-11
 Nucleus-field energy     =     0.0000000063 hartrees
 Requested basis set is 6-311++G(d,p)
 There are 44 shells and 122 basis functions
 A cutoff of  1.0D-11 yielded    864 shell pairs
 There are      7143 function pairs (      7897 Cartesian)
 Smallest overlap matrix eigenvalue = 1.30E-04
 Guess MOs from SCF MO coefficient file

 -----------------------------------------------------------------------
  General SCF calculation program by
  Eric Jon Sundstrom, Paul Horn, Yuezhi Mao, Dmitri Zuev, Alec White,
  David Stuck, Shaama M.S., Shane Yost, Joonho Lee, David Small,
  Daniel Levine, Susi Lehtola, Hugh Burton, Evgeny Epifanovsky
 -----------------------------------------------------------------------
 Hartree-Fock
 using 4 threads for integral computing
 -------------------------------------------------------
 OpenMP Integral computing Module                
 Release: version 2.0, May 2017, Q-Chem Inc. Pleasanton 
 -------------------------------------------------------
 A restricted SCF calculation will be
 performed using DIIS
 SCF converges when DIIS error is below 1.0e-08
 ---------------------------------------
  Cycle       Energy         DIIS error
 ---------------------------------------
    1   -3140.6717327322      2.71e-04  
    2   -3140.6719291554      8.01e-05  
    3   -3140.6719542043      4.60e-05  
    4   -3140.6719599612      1.81e-05  
    5   -3140.6719617359      6.94e-06  
    6   -3140.6719621370      2.79e-06  
    7   -3140.6719621844      1.12e-06  
    8   -3140.6719621925      4.11e-07  
    9   -3140.6719621933      1.73e-07  
   10   -3140.6719621934      5.50e-08  
   11   -3140.6719621935      1.91e-08  
   12   -3140.6719621935      6.63e-09  Convergence criterion met
 ---------------------------------------
 SCF time:   CPU 6.82s  wall 2.00s 
 SCF   energy in the final basis set =    -3140.6719621935
 Total energy in the final basis set =    -3140.6719621935

 --------------------------------------------------------------
             Orbital Energies (a.u.) and Symmetries
 --------------------------------------------------------------

 Alpha MOs, Restricted
 -- Occupied --                  
-490.07 -104.89  -65.21  -58.57  -58.57  -58.57  -15.74  -15.73
  1 A'    2 A'    3 A'    4 A'    1 A"    5 A'    6 A'    7 A'                 
-10.616  -9.887  -8.084  -8.080  -8.080  -7.502  -7.491  -7.490
  8 A'    9 A'   10 A'    2 A"   11 A'   12 A'    3 A"   13 A'                 
 -3.242  -3.237  -3.236  -3.223  -3.223  -1.482  -1.161  -1.071
 14 A'    4 A"   15 A'    5 A"   16 A'   17 A'   18 A'   19 A'                 
 -0.840  -0.704  -0.684  -0.654  -0.498  -0.495  -0.457  -0.446
 20 A'   21 A'   22 A'    6 A"   23 A'    7 A"   24 A'    8 A"                 
 -0.409
 25 A'                                                                         
 -- Virtual --                   
  0.017   0.077   0.079   0.088   0.102   0.106   0.109   0.133
 26 A'    9 A"   27 A'   28 A'   10 A"   29 A'   30 A'   31 A'                 
  0.136   0.182   0.191   0.202   0.208   0.238   0.248   0.276
 11 A"   32 A'   33 A'   12 A"   34 A'   35 A'   36 A'   13 A"                 
  0.303   0.323   0.380   0.519   0.528   0.537   0.566   0.570
 37 A'   38 A'   39 A'   40 A'   41 A'   14 A"   42 A'   43 A'                 
  0.588   0.659   0.712   0.745   0.756   0.784   0.809   0.911
 15 A"   44 A'   45 A'   16 A"   17 A"   46 A'   47 A'   18 A"                 
  0.957   1.001   1.028   1.032   1.071   1.090   1.107   1.156
 48 A'   49 A'   19 A"   50 A'   51 A'   52 A'   20 A"   53 A'                 
  1.192   1.203   1.297   1.312   1.382   1.565   1.908   1.977
 54 A'   21 A"   55 A'   56 A'   57 A'   58 A'   22 A"   59 A'                 
  2.004   2.188   2.254   2.299   2.417   2.432   2.613   2.624
 23 A"   60 A'   24 A"   61 A'   62 A'   25 A"   63 A'   26 A"                 
  2.685   2.748   2.897   3.071   3.245   3.414   4.105   4.150
 64 A'   65 A'   66 A'   27 A"   67 A'   68 A'   28 A"   69 A'                 
  4.375   4.417   4.513   4.535   4.553   4.562   4.635   4.892
 29 A"   70 A'   30 A"   71 A'   72 A'   31 A"   73 A'   74 A'                 
  5.180   7.173   8.175   8.203   8.274  10.317  26.621  26.755
 75 A'   76 A'   32 A"   77 A'   78 A'   79 A'   33 A"   80 A'                 
 27.101  36.528  37.240  49.444 219.157 293.852 293.879 293.983
 81 A'   82 A'   83 A'   84 A'   85 A'   34 A"   86 A'   87 A'                 
*******
 88 A'                                                                         

 Beta MOs, Restricted
 -- Occupied --                  
-490.07 -104.89  -65.21  -58.57  -58.57  -58.57  -15.74  -15.73
  1 A'    2 A'    3 A'    4 A'    1 A"    5 A'    6 A'    7 A'                 
-10.616  -9.887  -8.084  -8.080  -8.080  -7.502  -7.491  -7.490
  8 A'    9 A'   10 A'    2 A"   11 A'   12 A'    3 A"   13 A'                 
 -3.242  -3.237  -3.236  -3.223  -3.223  -1.482  -1.161  -1.071
 14 A'    4 A"   15 A'    5 A"   16 A'   17 A'   18 A'   19 A'                 
 -0.840  -0.704  -0.684  -0.654  -0.498  -0.495  -0.457  -0.446
 20 A'   21 A'   22 A'    6 A"   23 A'    7 A"   24 A'    8 A"                 
 -0.409
 25 A'                                                                         
 -- Virtual --                   
  0.017   0.077   0.079   0.088   0.102   0.106   0.109   0.133
 26 A'    9 A"   27 A'   28 A'   10 A"   29 A'   30 A'   31 A'                 
  0.136   0.182   0.191   0.202   0.208   0.238   0.248   0.276
 11 A"   32 A'   33 A'   12 A"   34 A'   35 A'   36 A'   13 A"                 
  0.303   0.323   0.380   0.519   0.528   0.537   0.566   0.570
 37 A'   38 A'   39 A'   40 A'   41 A'   14 A"   42 A'   43 A'                 
  0.588   0.659   0.712   0.745   0.756   0.784   0.809   0.911
 15 A"   44 A'   45 A'   16 A"   17 A"   46 A'   47 A'   18 A"                 
  0.957   1.001   1.028   1.032   1.071   1.090   1.107   1.156
 48 A'   49 A'   19 A"   50 A'   51 A'   52 A'   20 A"   53 A'                 
  1.192   1.203   1.297   1.312   1.382   1.565   1.908   1.977
 54 A'   21 A"   55 A'   56 A'   57 A'   58 A'   22 A"   59 A'                 
  2.004   2.188   2.254   2.299   2.417   2.432   2.613   2.624
 23 A"   60 A'   24 A"   61 A'   62 A'   25 A"   63 A'   26 A"                 
  2.685   2.748   2.897   3.071   3.245   3.414   4.105   4.150
 64 A'   65 A'   66 A'   27 A"   67 A'   68 A'   28 A"   69 A'                 
  4.375   4.417   4.513   4.535   4.553   4.562   4.635   4.892
 29 A"   70 A'   30 A"   71 A'   72 A'   31 A"   73 A'   74 A'                 
  5.180   7.173   8.175   8.203   8.274  10.317  26.621  26.755
 75 A'   76 A'   32 A"   77 A'   78 A'   79 A'   33 A"   80 A'                 
 27.101  36.528  37.240  49.444 219.157 293.852 293.879 293.983
 81 A'   82 A'   83 A'   84 A'   85 A'   34 A"   86 A'   87 A'                 
*******
 88 A'                                                                         
 --------------------------------------------------------------

          Ground-State Mulliken Net Atomic Charges

     Atom                 Charge (a.u.)
  ----------------------------------------
      1 Br                   -0.053711
      2 N                     0.027992
      3 N                     0.087614
      4 Cl                   -0.061895
  ----------------------------------------
  Sum of atomic charges =     0.000000

 -----------------------------------------------------------------
                    Cartesian Multipole Moments
 -----------------------------------------------------------------
    Charge (ESU x 10^10)
                 0.0000
    Dipole Moment (Debye)
         X       0.3611      Y      -0.9729      Z       0.0000
       Tot       1.0377
    Quadrupole Moments (Debye-Ang)
        XX     -42.1873     XY      -0.0076     YY     -43.1585
        XZ      -0.0000     YZ      -0.0000     ZZ     -41.8281
    Octopole Moments (Debye-Ang^2)
       XXX      37.4219    XXY     -10.2054    XYY      11.4587
       YYY     -16.2385    XXZ      -0.0000    XYZ       0.0000
       YYZ       0.0000    XZZ      10.1435    YZZ      -1.5250
       ZZZ      -0.0000
    Hexadecapole Moments (Debye-Ang^3)
      XXXX    -547.1072   XXXY       1.4803   XXYY    -111.3814
      XYYY       4.1619   YYYY    -165.8541   XXXZ       0.0000
      XXYZ       0.0000   XYYZ      -0.0000   YYYZ      -0.0000
      XXZZ    -100.7690   XYZZ      -1.5538   YYZZ     -33.7533
      XZZZ       0.0000   YZZZ       0.0000   ZZZZ     -46.1652
 -----------------------------------------------------------------
 Calculating analytic gradient of the SCF energy
 Gradient of SCF Energy
            1           2           3           4
    1  -0.0007337   0.0011865  -0.0006861   0.0002333
    2   0.0005599  -0.0007649   0.0005967  -0.0003917
    3  -0.0000000  -0.0000000   0.0000000   0.0000000
 Max gradient component =       1.187E-03
 RMS gradient           =       5.686E-04
 Gradient time:  CPU 2.05 s  wall 0.57 s
 Geometry Optimization Parameters
   NAtoms,    NIC,     NZ,  NCons,   NDum,   NFix, NCnnct, MaxDiis
        4      14       4       0       0       0       0       0

 Cartesian Hessian Update
 Hessian Updated using BFGS Update


** GEOMETRY OPTIMIZATION IN DELOCALIZED INTERNAL COORDINATES **
   Searching for a Minimum

   Optimization Cycle:   5

                       Coordinates (Angstroms)
     ATOM                X               Y               Z
      1  Br        1.1803130609   -0.1933731103    0.0000000000
      2  N        -0.0839575047    1.2440797630    0.0000000000
      3  N        -1.2497217988    1.0841470571    0.0000000000
      4  Cl       -1.9815256345   -0.5086872969    0.0000000000
   Point Group: cs    Number of degrees of freedom:     5


   Energy is  -3140.671962193

 Hessian Updated using BFGS Update

  5 Hessian modes will be used to form the next step
  Hessian Eigenvalues:
     0.125819    0.148039    0.241863    0.678220    1.262133

 Minimum Search - Taking Simple RFO Step
 Searching for Lamda that Minimizes Along All modes
 Value Taken    Lamda =  -0.00000870
 Step Taken.  Stepsize is  0.006510

                             Maximum     Tolerance    Cnvgd?
         Gradient           0.001267      0.000300      NO
         Displacement       0.005409      0.001200      NO
         Energy change     -0.000097      0.000001      NO


 New Cartesian Coordinates Obtained by Inverse Iteration

 Displacement from previous Coordinates is:  0.006886
 ----------------------------------------------------------------
             Standard Nuclear Orientation (Angstroms)
    I     Atom           X                Y                Z
 ----------------------------------------------------------------
    1      Br      1.1830986882    -0.1937848061     0.0000000000
    2      N      -0.0847001838     1.2446277625     0.0000000000
    3      N      -1.2500365387     1.0832412461     0.0000000000
    4      Cl     -1.9832538429    -0.5079177896     0.0000000000
 ----------------------------------------------------------------
 Molecular Point Group                 Cs    NOp =  2
 Largest Abelian Subgroup              Cs    NOp =  2
 Nuclear Repulsion Energy =   296.1082787395 hartrees
 There are       33 alpha and       33 beta electrons
 Applying Cartesian multipole field
    Component          Value
    ---------          -----
     (2,0,0)        1.00000E-11
     (0,2,0)        2.00000E-11
     (0,0,2)       -3.00000E-11
 Nucleus-field energy     =     0.0000000063 hartrees
 Requested basis set is 6-311++G(d,p)
 There are 44 shells and 122 basis functions
 A cutoff of  1.0D-11 yielded    864 shell pairs
 There are      7143 function pairs (      7897 Cartesian)
 Smallest overlap matrix eigenvalue = 1.29E-04
 Guess MOs from SCF MO coefficient file

 -----------------------------------------------------------------------
  General SCF calculation program by
  Eric Jon Sundstrom, Paul Horn, Yuezhi Mao, Dmitri Zuev, Alec White,
  David Stuck, Shaama M.S., Shane Yost, Joonho Lee, David Small,
  Daniel Levine, Susi Lehtola, Hugh Burton, Evgeny Epifanovsky
 -----------------------------------------------------------------------
 Hartree-Fock
 using 4 threads for integral computing
 -------------------------------------------------------
 OpenMP Integral computing Module                
 Release: version 2.0, May 2017, Q-Chem Inc. Pleasanton 
 -------------------------------------------------------
 A restricted SCF calculation will be
 performed using DIIS
 SCF converges when DIIS error is below 1.0e-08
 ---------------------------------------
  Cycle       Energy         DIIS error
 ---------------------------------------
    1   -3140.6719619138      4.35e-05  
    2   -3140.6719668799      1.52e-05  
    3   -3140.6719675510      1.04e-05  
    4   -3140.6719678192      2.98e-06  
    5   -3140.6719678903      1.31e-06  
    6   -3140.6719679056      5.51e-07  
    7   -3140.6719679078      2.15e-07  
    8   -3140.6719679082      7.23e-08  
    9   -3140.6719679081      2.08e-08  
   10   -3140.6719679082      9.85e-09  Convergence criterion met
 ---------------------------------------
 SCF time:   CPU 5.69s  wall 2.00s 
 SCF   energy in the final basis set =    -3140.6719679082
 Total energy in the final basis set =    -3140.6719679082

 --------------------------------------------------------------
             Orbital Energies (a.u.) and Symmetries
 --------------------------------------------------------------

 Alpha MOs, Restricted
 -- Occupied --                  
-490.07 -104.89  -65.21  -58.57  -58.56  -58.56  -15.74  -15.73
  1 A'    2 A'    3 A'    4 A'    1 A"    5 A'    6 A'    7 A'                 
-10.616  -9.886  -8.084  -8.080  -8.080  -7.501  -7.490  -7.490
  8 A'    9 A'   10 A'    2 A"   11 A'   12 A'    3 A"   13 A'                 
 -3.242  -3.237  -3.236  -3.223  -3.223  -1.482  -1.162  -1.070
 14 A'    4 A"   15 A'    5 A"   16 A'   17 A'   18 A'   19 A'                 
 -0.841  -0.704  -0.684  -0.654  -0.498  -0.495  -0.456  -0.446
 20 A'   21 A'   22 A'    6 A"   23 A'    7 A"   24 A'    8 A"                 
 -0.409
 25 A'                                                                         
 -- Virtual --                   
  0.016   0.077   0.079   0.088   0.102   0.106   0.109   0.133
 26 A'    9 A"   27 A'   28 A'   10 A"   29 A'   30 A'   31 A'                 
  0.136   0.182   0.191   0.202   0.208   0.238   0.248   0.276
 11 A"   32 A'   33 A'   12 A"   34 A'   35 A'   36 A'   13 A"                 
  0.303   0.323   0.380   0.520   0.527   0.538   0.565   0.570
 37 A'   38 A'   39 A'   40 A'   41 A'   14 A"   42 A'   43 A'                 
  0.588   0.659   0.712   0.745   0.756   0.784   0.809   0.911
 15 A"   44 A'   45 A'   16 A"   17 A"   46 A'   47 A'   18 A"                 
  0.957   1.001   1.027   1.031   1.071   1.090   1.107   1.155
 48 A'   49 A'   19 A"   50 A'   51 A'   52 A'   20 A"   53 A'                 
  1.192   1.203   1.297   1.312   1.382   1.565   1.908   1.977
 54 A'   21 A"   55 A'   56 A'   57 A'   58 A'   22 A"   59 A'                 
  2.004   2.186   2.255   2.299   2.417   2.432   2.612   2.624
 23 A"   60 A'   24 A"   61 A'   62 A'   25 A"   63 A'   26 A"                 
  2.685   2.748   2.896   3.071   3.245   3.414   4.105   4.150
 64 A'   65 A'   66 A'   27 A"   67 A'   68 A'   28 A"   69 A'                 
  4.375   4.417   4.513   4.536   4.553   4.562   4.635   4.891
 29 A"   70 A'   30 A"   71 A'   72 A'   31 A"   73 A'   74 A'                 
  5.180   7.172   8.175   8.203   8.274  10.316  26.620  26.754
 75 A'   76 A'   32 A"   77 A'   78 A'   79 A'   33 A"   80 A'                 
 27.100  36.528  37.241  49.444 219.156 293.852 293.879 293.983
 81 A'   82 A'   83 A'   84 A'   85 A'   34 A"   86 A'   87 A'                 
*******
 88 A'                                                                         

 Beta MOs, Restricted
 -- Occupied --                  
-490.07 -104.89  -65.21  -58.57  -58.56  -58.56  -15.74  -15.73
  1 A'    2 A'    3 A'    4 A'    1 A"    5 A'    6 A'    7 A'                 
-10.616  -9.886  -8.084  -8.080  -8.080  -7.501  -7.490  -7.490
  8 A'    9 A'   10 A'    2 A"   11 A'   12 A'    3 A"   13 A'                 
 -3.242  -3.237  -3.236  -3.223  -3.223  -1.482  -1.162  -1.070
 14 A'    4 A"   15 A'    5 A"   16 A'   17 A'   18 A'   19 A'                 
 -0.841  -0.704  -0.684  -0.654  -0.498  -0.495  -0.456  -0.446
 20 A'   21 A'   22 A'    6 A"   23 A'    7 A"   24 A'    8 A"                 
 -0.409
 25 A'                                                                         
 -- Virtual --                   
  0.016   0.077   0.079   0.088   0.102   0.106   0.109   0.133
 26 A'    9 A"   27 A'   28 A'   10 A"   29 A'   30 A'   31 A'                 
  0.136   0.182   0.191   0.202   0.208   0.238   0.248   0.276
 11 A"   32 A'   33 A'   12 A"   34 A'   35 A'   36 A'   13 A"                 
  0.303   0.323   0.380   0.520   0.527   0.538   0.565   0.570
 37 A'   38 A'   39 A'   40 A'   41 A'   14 A"   42 A'   43 A'                 
  0.588   0.659   0.712   0.745   0.756   0.784   0.809   0.911
 15 A"   44 A'   45 A'   16 A"   17 A"   46 A'   47 A'   18 A"                 
  0.957   1.001   1.027   1.031   1.071   1.090   1.107   1.155
 48 A'   49 A'   19 A"   50 A'   51 A'   52 A'   20 A"   53 A'                 
  1.192   1.203   1.297   1.312   1.382   1.565   1.908   1.977
 54 A'   21 A"   55 A'   56 A'   57 A'   58 A'   22 A"   59 A'                 
  2.004   2.186   2.255   2.299   2.417   2.432   2.612   2.624
 23 A"   60 A'   24 A"   61 A'   62 A'   25 A"   63 A'   26 A"                 
  2.685   2.748   2.896   3.071   3.245   3.414   4.105   4.150
 64 A'   65 A'   66 A'   27 A"   67 A'   68 A'   28 A"   69 A'                 
  4.375   4.417   4.513   4.536   4.553   4.562   4.635   4.891
 29 A"   70 A'   30 A"   71 A'   72 A'   31 A"   73 A'   74 A'                 
  5.180   7.172   8.175   8.203   8.274  10.316  26.620  26.754
 75 A'   76 A'   32 A"   77 A'   78 A'   79 A'   33 A"   80 A'                 
 27.100  36.528  37.241  49.444 219.156 293.852 293.879 293.983
 81 A'   82 A'   83 A'   84 A'   85 A'   34 A"   86 A'   87 A'                 
*******
 88 A'                                                                         
 --------------------------------------------------------------

          Ground-State Mulliken Net Atomic Charges

     Atom                 Charge (a.u.)
  ----------------------------------------
      1 Br                   -0.055375
      2 N                     0.029078
      3 N                     0.087390
      4 Cl                   -0.061093
  ----------------------------------------
  Sum of atomic charges =     0.000000

 -----------------------------------------------------------------
                    Cartesian Multipole Moments
 -----------------------------------------------------------------
    Charge (ESU x 10^10)
                 0.0000
    Dipole Moment (Debye)
         X       0.3371      Y      -0.9703      Z      -0.0000
       Tot       1.0272
    Quadrupole Moments (Debye-Ang)
        XX     -42.1632     XY       0.0057     YY     -43.1576
        XZ       0.0000     YZ       0.0000     ZZ     -41.8319
    Octopole Moments (Debye-Ang^2)
       XXX      37.2299    XXY     -10.2338    XYY      11.4063
       YYY     -16.2174    XXZ      -0.0000    XYZ      -0.0000
       YYZ      -0.0000    XZZ      10.0986    YZZ      -1.5251
       ZZZ      -0.0000
    Hexadecapole Moments (Debye-Ang^3)
      XXXX    -548.0929   XXXY       1.6422   XXYY    -111.5448
      XYYY       4.2700   YYYY    -165.7887   XXXZ       0.0000
      XXYZ       0.0000   XYYZ       0.0000   YYYZ       0.0000
      XXZZ    -100.9772   XYZZ      -1.5191   YYZZ     -33.7448
      XZZZ       0.0000   YZZZ       0.0000   ZZZZ     -46.1769
 -----------------------------------------------------------------
 Calculating analytic gradient of the SCF energy
 Gradient of SCF Energy
            1           2           3           4
    1  -0.0001655   0.0007259  -0.0005708   0.0000103
    2   0.0001800  -0.0002407   0.0002715  -0.0002109
    3   0.0000000  -0.0000000   0.0000000   0.0000000
 Max gradient component =       7.259E-04
 RMS gradient           =       3.012E-04
 Gradient time:  CPU 2.08 s  wall 0.57 s
 Geometry Optimization Parameters
   NAtoms,    NIC,     NZ,  NCons,   NDum,   NFix, NCnnct, MaxDiis
        4      14       4       0       0       0       0       0

 Cartesian Hessian Update
 Hessian Updated using BFGS Update


** GEOMETRY OPTIMIZATION IN DELOCALIZED INTERNAL COORDINATES **
   Searching for a Minimum

   Optimization Cycle:   6

                       Coordinates (Angstroms)
     ATOM                X               Y               Z
      1  Br        1.1830986882   -0.1937848061    0.0000000000
      2  N        -0.0847001838    1.2446277625    0.0000000000
      3  N        -1.2500365387    1.0832412461    0.0000000000
      4  Cl       -1.9832538429   -0.5079177896    0.0000000000
   Point Group: cs    Number of degrees of freedom:     5


   Energy is  -3140.671967908

 Hessian Updated using BFGS Update

  5 Hessian modes will be used to form the next step
  Hessian Eigenvalues:
     0.098601    0.139425    0.240993    0.610969    1.303934

 Minimum Search - Taking Simple RFO Step
 Searching for Lamda that Minimizes Along All modes
 Value Taken    Lamda =  -0.00000176
 Step Taken.  Stepsize is  0.003687

                             Maximum     Tolerance    Cnvgd?
         Gradient           0.000451      0.000300      NO
         Displacement       0.003461      0.001200      NO
         Energy change     -0.000006      0.000001      NO


 New Cartesian Coordinates Obtained by Inverse Iteration

 Displacement from previous Coordinates is:  0.002734
 ----------------------------------------------------------------
             Standard Nuclear Orientation (Angstroms)
    I     Atom           X                Y                Z
 ----------------------------------------------------------------
    1      Br      1.1839755841    -0.1941162551     0.0000000000
    2      N      -0.0851986245     1.2450721448     0.0000000000
    3      N      -1.2500779767     1.0826163128     0.0000000000
    4      Cl     -1.9835908601    -0.5074057896     0.0000000000
 ----------------------------------------------------------------
 Molecular Point Group                 Cs    NOp =  2
 Largest Abelian Subgroup              Cs    NOp =  2
 Nuclear Repulsion Energy =   296.0350622270 hartrees
 There are       33 alpha and       33 beta electrons
 Applying Cartesian multipole field
    Component          Value
    ---------          -----
     (2,0,0)        1.00000E-11
     (0,2,0)        2.00000E-11
     (0,0,2)       -3.00000E-11
 Nucleus-field energy     =     0.0000000063 hartrees
 Requested basis set is 6-311++G(d,p)
 There are 44 shells and 122 basis functions
 A cutoff of  1.0D-11 yielded    864 shell pairs
 There are      7143 function pairs (      7897 Cartesian)
 Smallest overlap matrix eigenvalue = 1.29E-04
 Guess MOs from SCF MO coefficient file

 -----------------------------------------------------------------------
  General SCF calculation program by
  Eric Jon Sundstrom, Paul Horn, Yuezhi Mao, Dmitri Zuev, Alec White,
  David Stuck, Shaama M.S., Shane Yost, Joonho Lee, David Small,
  Daniel Levine, Susi Lehtola, Hugh Burton, Evgeny Epifanovsky
 -----------------------------------------------------------------------
 Hartree-Fock
 using 4 threads for integral computing
 -------------------------------------------------------
 OpenMP Integral computing Module                
 Release: version 2.0, May 2017, Q-Chem Inc. Pleasanton 
 -------------------------------------------------------
 A restricted SCF calculation will be
 performed using DIIS
 SCF converges when DIIS error is below 1.0e-08
 ---------------------------------------
  Cycle       Energy         DIIS error
 ---------------------------------------
    1   -3140.6719667329      2.67e-05  
    2   -3140.6719684926      9.01e-06  
    3   -3140.6719687125      6.27e-06  
    4   -3140.6719688010      1.67e-06  
    5   -3140.6719688228      7.61e-07  
    6   -3140.6719688276      3.38e-07  
    7   -3140.6719688285      9.58e-08  
    8   -3140.6719688286      4.51e-08  
    9   -3140.6719688286      1.64e-08  
   10   -3140.6719688286      5.93e-09  Convergence criterion met
 ---------------------------------------
 SCF time:   CPU 5.75s  wall 1.00s 
 SCF   energy in the final basis set =    -3140.6719688286
 Total energy in the final basis set =    -3140.6719688286

 --------------------------------------------------------------
             Orbital Energies (a.u.) and Symmetries
 --------------------------------------------------------------

 Alpha MOs, Restricted
 -- Occupied --                  
-490.07 -104.89  -65.21  -58.57  -58.56  -58.56  -15.74  -15.73
  1 A'    2 A'    3 A'    4 A'    1 A"    5 A'    6 A'    7 A'                 
-10.616  -9.886  -8.085  -8.081  -8.081  -7.501  -7.490  -7.489
  8 A'    9 A'   10 A'    2 A"   11 A'   12 A'    3 A"   13 A'                 
 -3.241  -3.236  -3.236  -3.223  -3.223  -1.482  -1.162  -1.069
 14 A'    4 A"   15 A'    5 A"   16 A'   17 A'   18 A'   19 A'                 
 -0.841  -0.704  -0.685  -0.654  -0.498  -0.495  -0.456  -0.446
 20 A'   21 A'   22 A'    6 A"   23 A'    7 A"   24 A'    8 A"                 
 -0.409
 25 A'                                                                         
 -- Virtual --                   
  0.016   0.077   0.079   0.088   0.102   0.106   0.109   0.133
 26 A'    9 A"   27 A'   28 A'   10 A"   29 A'   30 A'   31 A'                 
  0.135   0.182   0.191   0.202   0.208   0.238   0.248   0.276
 11 A"   32 A'   33 A'   12 A"   34 A'   35 A'   36 A'   13 A"                 
  0.304   0.323   0.380   0.520   0.528   0.538   0.565   0.569
 37 A'   38 A'   39 A'   40 A'   41 A'   14 A"   42 A'   43 A'                 
  0.588   0.659   0.712   0.745   0.756   0.783   0.809   0.910
 15 A"   44 A'   45 A'   16 A"   17 A"   46 A'   47 A'   18 A"                 
  0.957   1.001   1.027   1.030   1.071   1.090   1.107   1.155
 48 A'   49 A'   19 A"   50 A'   51 A'   52 A'   20 A"   53 A'                 
  1.192   1.203   1.297   1.312   1.382   1.565   1.908   1.977
 54 A'   21 A"   55 A'   56 A'   57 A'   58 A'   22 A"   59 A'                 
  2.004   2.186   2.255   2.299   2.417   2.432   2.612   2.624
 23 A"   60 A'   24 A"   61 A'   62 A'   25 A"   63 A'   26 A"                 
  2.685   2.748   2.896   3.071   3.246   3.415   4.105   4.150
 64 A'   65 A'   66 A'   27 A"   67 A'   68 A'   28 A"   69 A'                 
  4.376   4.417   4.513   4.536   4.553   4.562   4.635   4.891
 29 A"   70 A'   30 A"   71 A'   72 A'   31 A"   73 A'   74 A'                 
  5.179   7.172   8.175   8.203   8.275  10.317  26.620  26.754
 75 A'   76 A'   32 A"   77 A'   78 A'   79 A'   33 A"   80 A'                 
 27.100  36.528  37.242  49.443 219.157 293.852 293.879 293.983
 81 A'   82 A'   83 A'   84 A'   85 A'   34 A"   86 A'   87 A'                 
*******
 88 A'                                                                         

 Beta MOs, Restricted
 -- Occupied --                  
-490.07 -104.89  -65.21  -58.57  -58.56  -58.56  -15.74  -15.73
  1 A'    2 A'    3 A'    4 A'    1 A"    5 A'    6 A'    7 A'                 
-10.616  -9.886  -8.085  -8.081  -8.081  -7.501  -7.490  -7.489
  8 A'    9 A'   10 A'    2 A"   11 A'   12 A'    3 A"   13 A'                 
 -3.241  -3.236  -3.236  -3.223  -3.223  -1.482  -1.162  -1.069
 14 A'    4 A"   15 A'    5 A"   16 A'   17 A'   18 A'   19 A'                 
 -0.841  -0.704  -0.685  -0.654  -0.498  -0.495  -0.456  -0.446
 20 A'   21 A'   22 A'    6 A"   23 A'    7 A"   24 A'    8 A"                 
 -0.409
 25 A'                                                                         
 -- Virtual --                   
  0.016   0.077   0.079   0.088   0.102   0.106   0.109   0.133
 26 A'    9 A"   27 A'   28 A'   10 A"   29 A'   30 A'   31 A'                 
  0.135   0.182   0.191   0.202   0.208   0.238   0.248   0.276
 11 A"   32 A'   33 A'   12 A"   34 A'   35 A'   36 A'   13 A"                 
  0.304   0.323   0.380   0.520   0.528   0.538   0.565   0.569
 37 A'   38 A'   39 A'   40 A'   41 A'   14 A"   42 A'   43 A'                 
  0.588   0.659   0.712   0.745   0.756   0.783   0.809   0.910
 15 A"   44 A'   45 A'   16 A"   17 A"   46 A'   47 A'   18 A"                 
  0.957   1.001   1.027   1.030   1.071   1.090   1.107   1.155
 48 A'   49 A'   19 A"   50 A'   51 A'   52 A'   20 A"   53 A'                 
  1.192   1.203   1.297   1.312   1.382   1.565   1.908   1.977
 54 A'   21 A"   55 A'   56 A'   57 A'   58 A'   22 A"   59 A'                 
  2.004   2.186   2.255   2.299   2.417   2.432   2.612   2.624
 23 A"   60 A'   24 A"   61 A'   62 A'   25 A"   63 A'   26 A"                 
  2.685   2.748   2.896   3.071   3.246   3.415   4.105   4.150
 64 A'   65 A'   66 A'   27 A"   67 A'   68 A'   28 A"   69 A'                 
  4.376   4.417   4.513   4.536   4.553   4.562   4.635   4.891
 29 A"   70 A'   30 A"   71 A'   72 A'   31 A"   73 A'   74 A'                 
  5.179   7.172   8.175   8.203   8.275  10.317  26.620  26.754
 75 A'   76 A'   32 A"   77 A'   78 A'   79 A'   33 A"   80 A'                 
 27.100  36.528  37.242  49.443 219.157 293.852 293.879 293.983
 81 A'   82 A'   83 A'   84 A'   85 A'   34 A"   86 A'   87 A'                 
*******
 88 A'                                                                         
 --------------------------------------------------------------

          Ground-State Mulliken Net Atomic Charges

     Atom                 Charge (a.u.)
  ----------------------------------------
      1 Br                   -0.056495
      2 N                     0.029823
      3 N                     0.087162
      4 Cl                   -0.060490
  ----------------------------------------
  Sum of atomic charges =     0.000000

 -----------------------------------------------------------------
                    Cartesian Multipole Moments
 -----------------------------------------------------------------
    Charge (ESU x 10^10)
                 0.0000
    Dipole Moment (Debye)
         X       0.3213      Y      -0.9697      Z      -0.0000
       Tot       1.0215
    Quadrupole Moments (Debye-Ang)
        XX     -42.1508     XY       0.0151     YY     -43.1553
        XZ       0.0000     YZ      -0.0000     ZZ     -41.8325
    Octopole Moments (Debye-Ang^2)
       XXX      37.1181    XXY     -10.2472    XYY      11.3806
       YYY     -16.2065    XXZ       0.0000    XYZ      -0.0000
       YYZ      -0.0000    XZZ      10.0752    YZZ      -1.5239
       ZZZ      -0.0000
    Hexadecapole Moments (Debye-Ang^3)
      XXXX    -548.2865   XXXY       1.7561   XXYY    -111.5762
      XYYY       4.3464   YYYY    -165.7446   XXXZ      -0.0000
      XXYZ      -0.0000   XYYZ       0.0000   YYYZ      -0.0000
      XXZZ    -101.0269   XYZZ      -1.4941   YYZZ     -33.7381
      XZZZ       0.0000   YZZZ      -0.0000   ZZZZ     -46.1810
 -----------------------------------------------------------------
 Calculating analytic gradient of the SCF energy
 Gradient of SCF Energy
            1           2           3           4
    1   0.0000051   0.0001017  -0.0000932  -0.0000136
    2   0.0000092   0.0000019  -0.0000013  -0.0000098
    3   0.0000000  -0.0000000   0.0000000  -0.0000000
 Max gradient component =       1.017E-04
 RMS gradient           =       4.025E-05
 Gradient time:  CPU 2.08 s  wall 0.57 s
 Geometry Optimization Parameters
   NAtoms,    NIC,     NZ,  NCons,   NDum,   NFix, NCnnct, MaxDiis
        4      14       4       0       0       0       0       0

 Cartesian Hessian Update
 Hessian Updated using BFGS Update


** GEOMETRY OPTIMIZATION IN DELOCALIZED INTERNAL COORDINATES **
   Searching for a Minimum

   Optimization Cycle:   7

                       Coordinates (Angstroms)
     ATOM                X               Y               Z
      1  Br        1.1839755841   -0.1941162551    0.0000000000
      2  N        -0.0851986245    1.2450721448    0.0000000000
      3  N        -1.2500779767    1.0826163128    0.0000000000
      4  Cl       -1.9835908601   -0.5074057896    0.0000000000
   Point Group: cs    Number of degrees of freedom:     5


   Energy is  -3140.671968829

 Hessian Updated using BFGS Update

  5 Hessian modes will be used to form the next step
  Hessian Eigenvalues:
     0.096549    0.139043    0.241248    0.615695    1.260763

 Minimum Search - Taking Simple RFO Step
 Searching for Lamda that Minimizes Along All modes
 Value Taken    Lamda =   0.00000000
 Step Taken.  Stepsize is  0.000183

                             Maximum     Tolerance    Cnvgd?
         Gradient           0.000069      0.000300     YES
         Displacement       0.000142      0.001200     YES
         Energy change     -0.000001      0.000001     YES


                       Distance Matrix (Angstroms)
             Br(  1)   N (  2)   N (  3)
   N (  2)  1.918871
   N (  3)  2.748575  1.176153
   Cl(  4)  3.183022  2.583616  1.751060

 Final energy is   -3140.6719688286112     


 ******************************
 **  OPTIMIZATION CONVERGED  **
 ******************************

                       Coordinates (Angstroms)
     ATOM                X               Y               Z
      1  Br        1.1839755841   -0.1941162551    0.0000000000
      2  N        -0.0851986245    1.2450721448    0.0000000000
      3  N        -1.2500779767    1.0826163128    0.0000000000
      4  Cl       -1.9835908601   -0.5074057896    0.0000000000

Z-matrix Print:
$molecule
0 1
Br
N  1 1.918871
N  2 1.176153 1 123.468692
Cl 3 1.751060 2 122.704284 1 -0.000000 0
$end


 --------------------------------------------------------------
             Orbital Energies (a.u.) and Symmetries
 --------------------------------------------------------------

 Alpha MOs, Restricted
 -- Occupied --                  
-490.07 -104.89  -65.21  -58.57  -58.56  -58.56  -15.74  -15.73
  1 A'    2 A'    3 A'    4 A'    1 A"    5 A'    6 A'    7 A'                 
-10.616  -9.886  -8.085  -8.081  -8.081  -7.501  -7.490  -7.489
  8 A'    9 A'   10 A'    2 A"   11 A'   12 A'    3 A"   13 A'                 
 -3.241  -3.236  -3.236  -3.223  -3.223  -1.482  -1.162  -1.069
 14 A'    4 A"   15 A'    5 A"   16 A'   17 A'   18 A'   19 A'                 
 -0.841  -0.704  -0.685  -0.654  -0.498  -0.495  -0.456  -0.446
 20 A'   21 A'   22 A'    6 A"   23 A'    7 A"   24 A'    8 A"                 
 -0.409
 25 A'                                                                         
 -- Virtual --                   
  0.016   0.077   0.079   0.088   0.102   0.106   0.109   0.133
 26 A'    9 A"   27 A'   28 A'   10 A"   29 A'   30 A'   31 A'                 
  0.135   0.182   0.191   0.202   0.208   0.238   0.248   0.276
 11 A"   32 A'   33 A'   12 A"   34 A'   35 A'   36 A'   13 A"                 
  0.304   0.323   0.380   0.520   0.528   0.538   0.565   0.569
 37 A'   38 A'   39 A'   40 A'   41 A'   14 A"   42 A'   43 A'                 
  0.588   0.659   0.712   0.745   0.756   0.783   0.809   0.910
 15 A"   44 A'   45 A'   16 A"   17 A"   46 A'   47 A'   18 A"                 
  0.957   1.001   1.027   1.030   1.071   1.090   1.107   1.155
 48 A'   49 A'   19 A"   50 A'   51 A'   52 A'   20 A"   53 A'                 
  1.192   1.203   1.297   1.312   1.382   1.565   1.908   1.977
 54 A'   21 A"   55 A'   56 A'   57 A'   58 A'   22 A"   59 A'                 
  2.004   2.186   2.255   2.299   2.417   2.432   2.612   2.624
 23 A"   60 A'   24 A"   61 A'   62 A'   25 A"   63 A'   26 A"                 
  2.685   2.748   2.896   3.071   3.246   3.415   4.105   4.150
 64 A'   65 A'   66 A'   27 A"   67 A'   68 A'   28 A"   69 A'                 
  4.376   4.417   4.513   4.536   4.553   4.562   4.635   4.891
 29 A"   70 A'   30 A"   71 A'   72 A'   31 A"   73 A'   74 A'                 
  5.179   7.172   8.175   8.203   8.275  10.317  26.620  26.754
 75 A'   76 A'   32 A"   77 A'   78 A'   79 A'   33 A"   80 A'                 
 27.100  36.528  37.242  49.443 219.157 293.852 293.879 293.983
 81 A'   82 A'   83 A'   84 A'   85 A'   34 A"   86 A'   87 A'                 
*******
 88 A'                                                                         

 Beta MOs, Restricted
 -- Occupied --                  
-490.07 -104.89  -65.21  -58.57  -58.56  -58.56  -15.74  -15.73
  1 A'    2 A'    3 A'    4 A'    1 A"    5 A'    6 A'    7 A'                 
-10.616  -9.886  -8.085  -8.081  -8.081  -7.501  -7.490  -7.489
  8 A'    9 A'   10 A'    2 A"   11 A'   12 A'    3 A"   13 A'                 
 -3.241  -3.236  -3.236  -3.223  -3.223  -1.482  -1.162  -1.069
 14 A'    4 A"   15 A'    5 A"   16 A'   17 A'   18 A'   19 A'                 
 -0.841  -0.704  -0.685  -0.654  -0.498  -0.495  -0.456  -0.446
 20 A'   21 A'   22 A'    6 A"   23 A'    7 A"   24 A'    8 A"                 
 -0.409
 25 A'                                                                         
 -- Virtual --                   
  0.016   0.077   0.079   0.088   0.102   0.106   0.109   0.133
 26 A'    9 A"   27 A'   28 A'   10 A"   29 A'   30 A'   31 A'                 
  0.135   0.182   0.191   0.202   0.208   0.238   0.248   0.276
 11 A"   32 A'   33 A'   12 A"   34 A'   35 A'   36 A'   13 A"                 
  0.304   0.323   0.380   0.520   0.528   0.538   0.565   0.569
 37 A'   38 A'   39 A'   40 A'   41 A'   14 A"   42 A'   43 A'                 
  0.588   0.659   0.712   0.745   0.756   0.783   0.809   0.910
 15 A"   44 A'   45 A'   16 A"   17 A"   46 A'   47 A'   18 A"                 
  0.957   1.001   1.027   1.030   1.071   1.090   1.107   1.155
 48 A'   49 A'   19 A"   50 A'   51 A'   52 A'   20 A"   53 A'                 
  1.192   1.203   1.297   1.312   1.382   1.565   1.908   1.977
 54 A'   21 A"   55 A'   56 A'   57 A'   58 A'   22 A"   59 A'                 
  2.004   2.186   2.255   2.299   2.417   2.432   2.612   2.624
 23 A"   60 A'   24 A"   61 A'   62 A'   25 A"   63 A'   26 A"                 
  2.685   2.748   2.896   3.071   3.246   3.415   4.105   4.150
 64 A'   65 A'   66 A'   27 A"   67 A'   68 A'   28 A"   69 A'                 
  4.376   4.417   4.513   4.536   4.553   4.562   4.635   4.891
 29 A"   70 A'   30 A"   71 A'   72 A'   31 A"   73 A'   74 A'                 
  5.179   7.172   8.175   8.203   8.275  10.317  26.620  26.754
 75 A'   76 A'   32 A"   77 A'   78 A'   79 A'   33 A"   80 A'                 
 27.100  36.528  37.242  49.443 219.157 293.852 293.879 293.983
 81 A'   82 A'   83 A'   84 A'   85 A'   34 A"   86 A'   87 A'                 
*******
 88 A'                                                                         
 --------------------------------------------------------------

          Ground-State Mulliken Net Atomic Charges

     Atom                 Charge (a.u.)
  ----------------------------------------
      1 Br                   -0.056495
      2 N                     0.029823
      3 N                     0.087162
      4 Cl                   -0.060490
  ----------------------------------------
  Sum of atomic charges =     0.000000

 -----------------------------------------------------------------
                    Cartesian Multipole Moments
 -----------------------------------------------------------------
    Charge (ESU x 10^10)
                 0.0000
    Dipole Moment (Debye)
         X       0.3213      Y      -0.9697      Z      -0.0000
       Tot       1.0215
    Quadrupole Moments (Debye-Ang)
        XX     -42.1508     XY       0.0151     YY     -43.1553
        XZ       0.0000     YZ      -0.0000     ZZ     -41.8325
    Octopole Moments (Debye-Ang^2)
       XXX      37.1181    XXY     -10.2472    XYY      11.3806
       YYY     -16.2065    XXZ       0.0000    XYZ      -0.0000
       YYZ      -0.0000    XZZ      10.0752    YZZ      -1.5239
       ZZZ      -0.0000
    Hexadecapole Moments (Debye-Ang^3)
      XXXX    -548.2865   XXXY       1.7561   XXYY    -111.5762
      XYYY       4.3464   YYYY    -165.7446   XXXZ      -0.0000
      XXYZ      -0.0000   XYYZ       0.0000   YYYZ      -0.0000
      XXZZ    -101.0269   XYZZ      -1.4941   YYZZ     -33.7381
      XZZZ       0.0000   YZZZ      -0.0000   ZZZZ     -46.1810
 -----------------------------------------------------------------
Archival summary:
1\1\garfield\OPT\HF\BasisUnspecified\r1l12\taweetha\SunFeb1006:04:462019SunFeb1006:04:462019\0\\#,OPT,HF,BasisUnspecified,\\0,1\Br\N,1,1.91887\N,2,1.17615,1,123.469\Cl,3,1.75106,2,122.704,1,-0,0\\HF=-3140.67197\\@

 Total job time:  16.99s(wall), 65.74s(cpu) 
 Sun Feb 10 06:04:46 2019

        *************************************************************
        *                                                           *
        *  Thank you very much for using Q-Chem.  Have a nice day.  *
        *                                                           *
        *************************************************************


 
User input: 2 of 2 
 
Q-Chem Developer Version!
                  Welcome to Q-Chem
     A Quantum Leap Into The Future Of Chemistry


 Q-Chem 5.1, Q-Chem, Inc., Pleasanton, CA (2018)

 Yihan Shao,  Zhengting Gan,  E. Epifanovsky,  A. T. B. Gilbert,  M. Wormit,  
 J. Kussmann,  A. W. Lange,  A. Behn,  Jia Deng,  Xintian Feng,  D. Ghosh,  
 M. Goldey,  P. R. Horn,  L. D. Jacobson,  I. Kaliman,  T. Kus,  A. Landau,  
 Jie Liu,  E. I. Proynov,  R. M. Richard,  R. P. Steele,  E. J. Sundstrom,  
 H. L. Woodcock III,  P. M. Zimmerman,  D. Zuev,  B. Albrecht,  E. Alguire,  
 S. A. Baeppler,  D. Barton,  Z. Benda,  Y. A. Bernard,  E. J. Berquist,  
 K. B. Bravaya,  H. Burton,  D. Casanova,  Chun-Min Chang,  Yunqing Chen,  
 A. Chien,  K. D. Closser,  M. P. Coons,  S. Coriani,  S. Dasgupta,  
 A. L. Dempwolff,  M. Diedenhofen,  Hainam Do,  R. G. Edgar,  Po-Tung Fang,  
 S. Faraji,  S. Fatehi,  Qingguo Feng,  K. D. Fenk,  J. Fosso-Tande,  
 Qinghui Ge,  A. Ghysels,  G. Gidofalvi,  J. Gomes,  J. Gonthier,  A. Gunina,  
 D. Hait,  M. W. D. Hanson-Heine,  P. H. P. Harbach,  A. W. Hauser,  
 J. E. Herr,  E. G. Hohenstein,  Z. C. Holden,  Kerwin Hui,  B. C. Huynh,  
 T.-C. Jagau,  Hyunjun Ji,  B. Kaduk,  K. Khistyaev,  Jaehoon Kim,  
 P. Klunzinger,  K. Koh,  D. Kosenkov,  L. Koulias,  T. Kowalczyk,  
 C. M. Krauter,  A. Kunitsa,  Ka Un Lao,  A. Laurent,  K. V. Lawler,  
 Joonho Lee,  D. Lefrancois,  S. Lehtola,  D. S. Levine,  Yi-Pei Li,  
 You-Sheng Lin,  Fenglai Liu,  E. Livshits,  A. Luenser,  P. Manohar,  
 E. Mansoor,  S. F. Manzer,  Shan-Ping Mao,  Yuezhi Mao,  N. Mardirossian,  
 A. V. Marenich,  T. Markovich,  L. A. Martinez-Martinez,  S. A. Maurer,  
 N. J. Mayhall,  S. C. McKenzie,  J.-M. Mewes,  A. F. Morrison,  
 J. W. Mullinax,  K. Nanda,  T. S. Nguyen-Beck,  R. Olivares-Amaya,  
 J. A. Parkhill,  T. M. Perrine,  F. Plasser,  P. Pokhilko,  S. Prager,  
 A. Prociuk,  E. Ramos,  D. R. Rehn,  F. Rob,  M. Schneider,  N. Sergueev,  
 S. M. Sharada,  S. Sharma,  D. W. Small,  T. Stauch,  T. Stein,  
 Yu-Chuan Su,  A. J. W. Thom,  A. Tkatchenko,  T. Tsuchimochi,  N. M. Tubman,  
 L. Vogt,  M. L. Vidal,  O. Vydrov,  M. A. Watson,  J. Wenzel,  
 M. de Wergifosse,  T. A. Wesolowski,  A. White,  J. Witte,  A. Yamada,  
 Jun Yang,  K. Yao,  S. Yeganeh,  S. R. Yost,  Zhi-Qiang You,  A. Zech,  
 Igor Ying Zhang,  Xing Zhang,  Yan Zhao,  Ying Zhu,  B. R. Brooks,  
 G. K. L. Chan,  C. J. Cramer,  M. S. Gordon,  W. J. Hehre,  A. Klamt,  
 M. W. Schmidt,  C. D. Sherrill,  D. G. Truhlar,  A. Aspuru-Guzik,  R. Baer,  
 A. T. Bell,  N. A. Besley,  Jeng-Da Chai,  A. E. DePrince, III,  
 R. A. DiStasio Jr.,  A. Dreuw,  B. D. Dunietz,  T. R. Furlani,  
 Chao-Ping Hsu,  Yousung Jung,  Jing Kong,  D. S. Lambrecht,  WanZhen Liang,  
 C. Ochsenfeld,  V. A. Rassolov,  L. V. Slipchenko,  J. E. Subotnik,  
 T. Van Voorhis,  J. M. Herbert,  A. I. Krylov,  P. M. W. Gill,  M. Head-Gordon

 Contributors to earlier versions of Q-Chem not listed above: 
 R. D. Adamson,  B. Austin,  J. Baker,  G. J. O. Beran,  K. Brandhorst,  
 S. T. Brown,  E. F. C. Byrd,  A. K. Chakraborty,  C.-L. Cheng,  
 Siu Hung Chien,  D. M. Chipman,  D. L. Crittenden,  H. Dachsel,  
 R. J. Doerksen,  A. D. Dutoi,  L. Fusti-Molnar,  W. A. Goddard III,  
 A. Golubeva-Zadorozhnaya,  S. R. Gwaltney,  G. Hawkins,  A. Heyden,  
 S. Hirata,  G. Kedziora,  F. J. Keil,  C. Kelley,  Jihan Kim,  R. A. King,  
 R. Z. Khaliullin,  P. P. Korambath,  W. Kurlancheek,  A. M. Lee,  M. S. Lee,  
 S. V. Levchenko,  Ching Yeh Lin,  D. Liotard,  R. C. Lochan,  I. Lotan,  
 P. E. Maslen,  N. Nair,  D. P. O'Neill,  D. Neuhauser,  E. Neuscamman,  
 C. M. Oana,  R. Olson,  B. Peters,  R. Peverati,  P. A. Pieniazek,  
 Y. M. Rhee,  J. Ritchie,  M. A. Rohrdanz,  E. Rosta,  N. J. Russ,  
 H. F. Schaefer III,  N. E. Schultz,  N. Shenvi,  A. C. Simmonett,  A. Sodt,  
 D. Stuck,  K. S. Thanthiriwatte,  V. Vanovschi,  Tao Wang,  A. Warshel,  
 C. F. Williams,  Q. Wu,  X. Xu,  W. Zhang

 Please cite Q-Chem as follows:
 Y. Shao et al., Mol. Phys. 113, 184-215 (2015)
 DOI: 10.1080/00268976.2014.952696

 Q-Chem 5.1.2 for Intel X86 EM64T Linux

 Parts of Q-Chem use Armadillo 8.300.2 (Tropical Shenanigans).
 http://arma.sourceforge.net/

 Q-Chem begins on Sun Feb 10 06:04:46 2019  

Host: 
0

     Scratch files written to /scratch/taweetham/qchem23057//
The previous job contains 0 fragments, simply inherited here
Input Ideriv = 2
Curr. Ideriv = -1
Max.  Ideriv = 2

Checking the input file for inconsistencies... 	...done.

--------------------------------------------------------------
User input:
--------------------------------------------------------------

$molecule
read
$end

$rem
   JOB_TYPE 	FREQUENCY
   BASIS 		6-311++G**
   EXCHANGE 	HF	
$end

--------------------------------------------------------------
 ----------------------------------------------------------------
             Standard Nuclear Orientation (Angstroms)
    I     Atom           X                Y                Z
 ----------------------------------------------------------------
    1      Br      1.2108707661    -0.1939983657     0.0000000000
    2      N      -0.0741169505     1.2310886458    -0.0000000000
    3      N      -1.2371315271     1.0557806387    -0.0000000000
    4      Cl     -1.9530433805    -0.5422436584     0.0000000000
 ----------------------------------------------------------------
 Molecular Point Group                 Cs    NOp =  2
 Largest Abelian Subgroup              Cs    NOp =  2
 Nuclear Repulsion Energy =   296.0350622270 hartrees
 There are       33 alpha and       33 beta electrons
 Requested basis set is 6-311++G(d,p)
 There are 44 shells and 122 basis functions

 Total QAlloc Memory Limit   2000 MB
 Mega-Array Size       188 MB
 MEM_STATIC part       192 MB

                       Distance Matrix (Angstroms)
             Br(  1)   N (  2)   N (  3)
   N (  2)  1.918871
   N (  3)  2.748575  1.176153
   Cl(  4)  3.183022  2.583616  1.751060

 A cutoff of  1.0D-11 yielded    864 shell pairs
 There are      7143 function pairs (      7897 Cartesian)

 -------------------------------------------------------
 OpenMP Integral Computing Module                       
 Release: version 1.0, May 2013, Q-Chem Inc. Pittsburgh 
 -------------------------------------------------------
 Integral Job Info:
 Integral job number is                      11
 Integral operator is                         1
 short-range coefficients                     0
 long-range coefficients              100000000
 Omega coefficients                           0
 if combine SR and LR in K                    0
 Integral screening is                        0
 Integral computing path is                   2
 max size of driver memory is            800000
 size of driver memory is                593474
 size of scratch memory is             29634545
 max col of scratch BK array               1296
 max len of scratch array in speh3          155
 max len of scratch index in speh4           18
 max int batch size is                      520
 min int batch size is                       52
 fixed nKL is                                45
 max L of basis functions is                  2
 order of int derivative is                   0
 number of shells is                         44
 number of basis is                         128
 number of cartesian basis is               128
 number of contracted shell pairs           864
 number of primitive shell pairs           2511
 maxK2 (contraction) of shell pair           36
 max number of K2 of shell pair               1
 max number of CS2 of shell pair             84
 max number of PS2 of shell pair            204
 mem total for path MDJ                  517022
 -------------------------------------------------------
 Smallest overlap matrix eigenvalue = 1.29E-04
 Guess from superposition of atomic densities
 Warning:  Energy on first SCF cycle will be non-variational
 SAD guess density has 66.000000 electrons

 -----------------------------------------------------------------------
  General SCF calculation program by
  Eric Jon Sundstrom, Paul Horn, Yuezhi Mao, Dmitri Zuev, Alec White,
  David Stuck, Shaama M.S., Shane Yost, Joonho Lee, David Small,
  Daniel Levine, Susi Lehtola, Hugh Burton, Evgeny Epifanovsky
 -----------------------------------------------------------------------
 Hartree-Fock
 using 4 threads for integral computing
 -------------------------------------------------------
 OpenMP Integral computing Module                
 Release: version 2.0, May 2017, Q-Chem Inc. Pleasanton 
 -------------------------------------------------------
 A restricted SCF calculation will be
 performed using DIIS
 SCF converges when DIIS error is below 1.0e-08
 ---------------------------------------
  Cycle       Energy         DIIS error
 ---------------------------------------
    1   -3141.2765194286      4.65e-02  
    2   -3140.5629690578      6.99e-03  
    3   -3140.6152035384      5.47e-03  
    4   -3140.6688932001      7.26e-04  
    5   -3140.6713156844      3.95e-04  
    6   -3140.6718579010      1.20e-04  
    7   -3140.6719597620      3.56e-05  
    8   -3140.6719678216      1.34e-05  
    9   -3140.6719686023      7.25e-06  
   10   -3140.6719687964      1.98e-06  
   11   -3140.6719688242      7.02e-07  
   12   -3140.6719688281      2.48e-07  
   13   -3140.6719688285      7.05e-08  
   14   -3140.6719688286      2.26e-08  
   15   -3140.6719688286      6.75e-09  Convergence criterion met
 ---------------------------------------
 SCF time:   CPU 8.73s  wall 2.00s 
 SCF   energy in the final basis set =    -3140.6719688286
 Total energy in the final basis set =    -3140.6719688286

 --------------------------------------------------------------
             Orbital Energies (a.u.) and Symmetries
 --------------------------------------------------------------

 Alpha MOs, Restricted
 -- Occupied --                  
-490.07 -104.89  -65.21  -58.57  -58.56  -58.56  -15.74  -15.73
  1 A'    2 A'    3 A'    4 A'    1 A"    5 A'    6 A'    7 A'                 
-10.616  -9.886  -8.085  -8.081  -8.081  -7.501  -7.490  -7.489
  8 A'    9 A'   10 A'    2 A"   11 A'   12 A'    3 A"   13 A'                 
 -3.241  -3.236  -3.236  -3.223  -3.223  -1.482  -1.162  -1.069
 14 A'    4 A"   15 A'    5 A"   16 A'   17 A'   18 A'   19 A'                 
 -0.841  -0.704  -0.685  -0.654  -0.498  -0.495  -0.456  -0.446
 20 A'   21 A'   22 A'    6 A"   23 A'    7 A"   24 A'    8 A"                 
 -0.409
 25 A'                                                                         
 -- Virtual --                   
  0.016   0.077   0.079   0.088   0.102   0.106   0.109   0.133
 26 A'    9 A"   27 A'   28 A'   10 A"   29 A'   30 A'   31 A'                 
  0.135   0.182   0.191   0.202   0.208   0.238   0.248   0.276
 11 A"   32 A'   33 A'   12 A"   34 A'   35 A'   36 A'   13 A"                 
  0.304   0.323   0.380   0.520   0.528   0.538   0.565   0.569
 37 A'   38 A'   39 A'   40 A'   41 A'   14 A"   42 A'   43 A'                 
  0.588   0.659   0.712   0.745   0.756   0.783   0.809   0.910
 15 A"   44 A'   45 A'   16 A"   17 A"   46 A'   47 A'   18 A"                 
  0.957   1.001   1.027   1.030   1.071   1.090   1.107   1.155
 48 A'   49 A'   19 A"   50 A'   51 A'   52 A'   20 A"   53 A'                 
  1.192   1.203   1.297   1.312   1.382   1.565   1.908   1.977
 54 A'   21 A"   55 A'   56 A'   57 A'   58 A'   22 A"   59 A'                 
  2.004   2.186   2.255   2.299   2.417   2.432   2.612   2.624
 23 A"   60 A'   24 A"   61 A'   62 A'   25 A"   63 A'   26 A"                 
  2.685   2.748   2.896   3.071   3.246   3.415   4.105   4.150
 64 A'   65 A'   66 A'   27 A"   67 A'   68 A'   28 A"   69 A'                 
  4.376   4.417   4.513   4.536   4.553   4.562   4.635   4.891
 29 A"   70 A'   30 A"   71 A'   72 A'   31 A"   73 A'   74 A'                 
  5.179   7.172   8.175   8.203   8.275  10.317  26.620  26.754
 75 A'   76 A'   32 A"   77 A'   78 A'   79 A'   33 A"   80 A'                 
 27.100  36.528  37.242  49.443 219.157 293.852 293.879 293.983
 81 A'   82 A'   83 A'   84 A'   85 A'   34 A"   86 A'   87 A'                 
*******
 88 A'                                                                         

 Beta MOs, Restricted
 -- Occupied --                  
-490.07 -104.89  -65.21  -58.57  -58.56  -58.56  -15.74  -15.73
  1 A'    2 A'    3 A'    4 A'    1 A"    5 A'    6 A'    7 A'                 
-10.616  -9.886  -8.085  -8.081  -8.081  -7.501  -7.490  -7.489
  8 A'    9 A'   10 A'    2 A"   11 A'   12 A'    3 A"   13 A'                 
 -3.241  -3.236  -3.236  -3.223  -3.223  -1.482  -1.162  -1.069
 14 A'    4 A"   15 A'    5 A"   16 A'   17 A'   18 A'   19 A'                 
 -0.841  -0.704  -0.685  -0.654  -0.498  -0.495  -0.456  -0.446
 20 A'   21 A'   22 A'    6 A"   23 A'    7 A"   24 A'    8 A"                 
 -0.409
 25 A'                                                                         
 -- Virtual --                   
  0.016   0.077   0.079   0.088   0.102   0.106   0.109   0.133
 26 A'    9 A"   27 A'   28 A'   10 A"   29 A'   30 A'   31 A'                 
  0.135   0.182   0.191   0.202   0.208   0.238   0.248   0.276
 11 A"   32 A'   33 A'   12 A"   34 A'   35 A'   36 A'   13 A"                 
  0.304   0.323   0.380   0.520   0.528   0.538   0.565   0.569
 37 A'   38 A'   39 A'   40 A'   41 A'   14 A"   42 A'   43 A'                 
  0.588   0.659   0.712   0.745   0.756   0.783   0.809   0.910
 15 A"   44 A'   45 A'   16 A"   17 A"   46 A'   47 A'   18 A"                 
  0.957   1.001   1.027   1.030   1.071   1.090   1.107   1.155
 48 A'   49 A'   19 A"   50 A'   51 A'   52 A'   20 A"   53 A'                 
  1.192   1.203   1.297   1.312   1.382   1.565   1.908   1.977
 54 A'   21 A"   55 A'   56 A'   57 A'   58 A'   22 A"   59 A'                 
  2.004   2.186   2.255   2.299   2.417   2.432   2.612   2.624
 23 A"   60 A'   24 A"   61 A'   62 A'   25 A"   63 A'   26 A"                 
  2.685   2.748   2.896   3.071   3.246   3.415   4.105   4.150
 64 A'   65 A'   66 A'   27 A"   67 A'   68 A'   28 A"   69 A'                 
  4.376   4.417   4.513   4.536   4.553   4.562   4.635   4.891
 29 A"   70 A'   30 A"   71 A'   72 A'   31 A"   73 A'   74 A'                 
  5.179   7.172   8.175   8.203   8.275  10.317  26.620  26.754
 75 A'   76 A'   32 A"   77 A'   78 A'   79 A'   33 A"   80 A'                 
 27.100  36.528  37.242  49.443 219.157 293.852 293.879 293.983
 81 A'   82 A'   83 A'   84 A'   85 A'   34 A"   86 A'   87 A'                 
*******
 88 A'                                                                         
 --------------------------------------------------------------

          Ground-State Mulliken Net Atomic Charges

     Atom                 Charge (a.u.)
  ----------------------------------------
      1 Br                   -0.056496
      2 N                     0.029823
      3 N                     0.087162
      4 Cl                   -0.060490
  ----------------------------------------
  Sum of atomic charges =     0.000000

 -----------------------------------------------------------------
                    Cartesian Multipole Moments
 -----------------------------------------------------------------
    Charge (ESU x 10^10)
                 0.0000
    Dipole Moment (Debye)
         X       0.3320      Y      -0.9661      Z      -0.0000
       Tot       1.0215
    Quadrupole Moments (Debye-Ang)
        XX     -42.1347     XY      -0.0021     YY     -43.1298
        XZ       0.0000     YZ      -0.0000     ZZ     -41.8325
    Octopole Moments (Debye-Ang^2)
       XXX      34.3164    XXY      -9.5392    XYY      10.2616
       YYY     -14.1520    XXZ      -0.0000    XYZ      -0.0000
       YYZ      -0.0000    XZZ       9.0530    YZZ      -0.8701
       ZZZ      -0.0000
    Hexadecapole Moments (Debye-Ang^3)
      XXXX    -544.7487   XXXY      -1.7973   XXYY    -110.8482
      XYYY       1.6864   YYYY    -164.8163   XXXZ       0.0000
      XXYZ      -0.0000   XYYZ      -0.0000   YYYZ      -0.0000
      XXZZ    -100.5105   XYZZ      -2.3891   YYZZ     -33.7497
      XZZZ       0.0000   YZZZ      -0.0000   ZZZZ     -46.1810
 -----------------------------------------------------------------
 Calculating MO derivatives via CPSCF
 D1JvT checksum  = 106080 10541.1052909183
 D1KAT checksum  = 223680 639.0221058468
   1         3          12      0.110241    0.032525
   2         3          12      0.029791    0.012905
   3         3          12      0.008368    0.003678
   4         3          12      0.002036    0.000831
   5         3          12      0.000376    0.000155
   6         3          12      0.000064    0.000027
   7        13           2      0.000007    0.000005
   8        15           0      0.000000    0.000000    Roots Converged
 Time for AOints: 2.0 s (CPU) 0.5 s (wall)
 ------------------------------------------------------------------------------
                     AOints        : Timing summary (seconds)
 ------------------------------------------------------------------------------
     job step          cpu (% of tot)      sys (% of tot)     wall (% of tot)
 ------------------------------------------------------------------------------
  cpscf_lag         0.6177E+01 (26.4)   0.3000E-05 (42.9)   0.1618E+01 (26.0)
  iterzp            0.1512E+02 (64.7)   0.3000E-05 (42.9)   0.4067E+01 (65.2)
  make_fx           0.0000E+00 ( 0.0)   0.0000E+00 ( 0.0)   0.0000E+00 ( 0.0)
  AOints            0.2035E+01 ( 8.7)   0.1000E-05 (14.3)   0.5175E+00 ( 8.3)
 ------------------------------------------------------------------------------
   Grand Totals     0.2338E+02          0.7000E-05          0.6237E+01
 ------------------------------------------------------------------------------
 Calculating analytic Hessian of the SCF energy
 Polarizability Matrix (a.u.)
            1           2           3
    1 -76.8897078   0.2171703  -0.0000000
    2   0.2171703 -44.0831392  -0.0000000
    3  -0.0000000  -0.0000000 -27.4295637

 Direct stationary perturbation theory relativistic correction:

 rels  =      17.936103623769
 relv  =     -59.646100458726
 rel2e =       8.656310640491
 E_rel =     -33.053686194466

 Hessian of the SCF Energy
            1           2           3           4           5           6
    1   0.0936496  -0.0493111  -0.0000000  -0.0103609   0.0129783   0.0000000
    2  -0.0493111   0.0743340  -0.0000000   0.0096845  -0.0811473   0.0000000
    3  -0.0000000  -0.0000000   0.0078582   0.0000000   0.0000000  -0.0217952
    4  -0.0103609   0.0096845   0.0000000   0.9521999   0.1666669   0.0000000
    5   0.0129783  -0.0811473   0.0000000   0.1666669   0.2345145  -0.0000000
    6   0.0000000   0.0000000  -0.0217952   0.0000000  -0.0000000   0.0605002
    7  -0.0744509   0.0458368   0.0000000  -0.8903147  -0.1205272  -0.0000000
    8   0.0375623  -0.0132199  -0.0000000  -0.1139571  -0.1066731   0.0000000
    9  -0.0000000  -0.0000000   0.0224768  -0.0000000   0.0000000  -0.0623865
   10  -0.0088378  -0.0062102  -0.0000000  -0.0515243  -0.0591181   0.0000000
   11  -0.0012295   0.0200332   0.0000000  -0.0623943  -0.0466942   0.0000000
   12   0.0000000   0.0000000  -0.0085398  -0.0000000   0.0000000   0.0236816
            7           8           9          10          11          12
    1  -0.0744509   0.0375623  -0.0000000  -0.0088378  -0.0012295   0.0000000
    2   0.0458368  -0.0132199  -0.0000000  -0.0062102   0.0200332   0.0000000
    3   0.0000000  -0.0000000   0.0224768  -0.0000000   0.0000000  -0.0085398
    4  -0.8903147  -0.1139571  -0.0000000  -0.0515243  -0.0623943  -0.0000000
    5  -0.1205272  -0.1066731   0.0000000  -0.0591181  -0.0466942   0.0000000
    6  -0.0000000   0.0000000  -0.0623865   0.0000000   0.0000000   0.0236816
    7   0.9814532   0.0629605   0.0000000  -0.0166875   0.0117299  -0.0000000
    8   0.0629605   0.2148557  -0.0000000   0.0134343  -0.0949627  -0.0000000
    9   0.0000000  -0.0000000   0.0643316  -0.0000000  -0.0000000  -0.0244218
   10  -0.0166875   0.0134343  -0.0000000   0.0770496   0.0518939   0.0000000
   11   0.0117299  -0.0949627  -0.0000000   0.0518939   0.1216237   0.0000000
   12  -0.0000000  -0.0000000  -0.0244218   0.0000000   0.0000000   0.0092801
 Gradient time:  CPU 36.19 s  wall 9.69 s
 **********************************************************************
 **                                                                  **
 **                       VIBRATIONAL ANALYSIS                       **
 **                       --------------------                       **
 **                                                                  **
 **        VIBRATIONAL FREQUENCIES (CM**-1) AND NORMAL MODES         **
 **     FORCE CONSTANTS (mDYN/ANGSTROM) AND REDUCED MASSES (AMU)     **
 **                  INFRARED INTENSITIES (KM/MOL)                   **
 **                                                                  **
 **********************************************************************


 Mode:                 1                      2                      3
 Frequency:       192.10                 428.74                 495.18
 Force Cnst:      0.8594                 1.9283                 2.0770
 Red. Mass:      39.5268                17.8048                14.3766
 IR Active:          YES                    YES                    YES
 IR Intens:        0.445                113.771                  0.003
 Raman Active:       YES                    YES                    YES
               X      Y      Z        X      Y      Z        X      Y      Z
 Br        -0.416 -0.053 -0.000   -0.137  0.142  0.000    0.000 -0.000  0.044
 N          0.152  0.271  0.000    0.652 -0.350 -0.000   -0.000 -0.000 -0.691
 N          0.148  0.180 -0.000    0.592 -0.050  0.000   -0.000  0.000  0.713
 Cl         0.818 -0.061  0.000   -0.189 -0.159 -0.000    0.000  0.000 -0.108
 TransDip   0.007 -0.020 -0.000    0.342  0.001  0.000    0.000 -0.000  0.002

 Mode:                 4                      5                      6
 Frequency:       559.82                 770.77                1890.79
 Force Cnst:      3.2376                 4.9744                29.5073
 Red. Mass:      17.5334                14.2117                14.0085
 IR Active:          YES                    YES                    YES
 IR Intens:       53.287                262.825                114.694
 Raman Active:       YES                    YES                    YES
               X      Y      Z        X      Y      Z        X      Y      Z
 Br         0.033 -0.070  0.000    0.021  0.019 -0.000   -0.004  0.003  0.000
 N          0.069  0.620 -0.000   -0.052 -0.679  0.000   -0.696 -0.127 -0.000
 N          0.125  0.663  0.000   -0.253  0.681 -0.000    0.702  0.081  0.000
 Cl        -0.153 -0.355 -0.000    0.076 -0.043  0.000    0.007  0.011 -0.000
 TransDip   0.175  0.156  0.000    0.516  0.057  0.000   -0.067  0.336 -0.000

 STANDARD THERMODYNAMIC QUANTITIES AT   298.15 K  AND     1.00 ATM

   This Molecule has  0 Imaginary Frequencies
   Zero point vibrational energy:        6.201 kcal/mol

   Atom    1 Element Br Has Mass   78.91830
   Atom    2 Element N  Has Mass   14.00307
   Atom    3 Element N  Has Mass   14.00307
   Atom    4 Element Cl Has Mass   34.96885
   Molecular Mass:   141.893290 amu
   Principal axes and moments of inertia in amu*Bohr^2:
                             1           2           3
    Eigenvalues --      178.71026   964.36246  1143.07272
          X               0.99999     0.00424     0.00000
          Y              -0.00424     0.99999     0.00000
          Z              -0.00000    -0.00000     1.00000
   Rotational Symmetry Number is   1
   The Molecule is an Asymmetric Top
   Translational Enthalpy:        0.889 kcal/mol
   Rotational Enthalpy:           0.889 kcal/mol
   Vibrational Enthalpy:          7.051 kcal/mol
   gas constant (RT):             0.592 kcal/mol
   Translational Entropy:        40.761  cal/mol.K
   Rotational Entropy:           26.779  cal/mol.K
   Vibrational Entropy:           4.499  cal/mol.K

   Total Enthalpy:                9.421 kcal/mol
   Total Entropy:                72.039  cal/mol.K
Archival summary:
1\1\garfield\FREQ\HF\BasisUnspecified\r1l12\taweetha\SunFeb1006:04:582019SunFeb1006:04:582019\0\\#,FREQ,HF,BasisUnspecified,\\0,1\Br\N,1,1.91887\N,2,1.17615,1,123.469\Cl,3,1.75106,2,122.704,1,-0,0\\HF=-3140.67197\\@

 Total job time:  11.94s(wall), 45.06s(cpu) 
 Sun Feb 10 06:04:58 2019

        *************************************************************
        *                                                           *
        *  Thank you very much for using Q-Chem.  Have a nice day.  *
        *                                                           *
        *************************************************************
