# Supplementary material for: Geometric and energetic data from ab initio calculations of haloethene, haloimine, halomethylenephosphine, haloiminophosphine, halodiazene, halodiphosphene and halocyclopropane
Source: Data Brief. 2019 Nov 2;27:104738. doi: 10.1016/j.dib.2019.104738 (PMC6861602; doi:10.1016/j.dib.2019.104738)
Supplement: Multimedia component 6 [file mmc6.zip › NN/HF/ClENNClE.out]

Q-Chem Developer Version!
                  Welcome to Q-Chem
     A Quantum Leap Into The Future Of Chemistry


 Q-Chem 5.1, Q-Chem, Inc., Pleasanton, CA (2018)

 Yihan Shao,  Zhengting Gan,  E. Epifanovsky,  A. T. B. Gilbert,  M. Wormit,  
 J. Kussmann,  A. W. Lange,  A. Behn,  Jia Deng,  Xintian Feng,  D. Ghosh,  
 M. Goldey,  P. R. Horn,  L. D. Jacobson,  I. Kaliman,  T. Kus,  A. Landau,  
 Jie Liu,  E. I. Proynov,  R. M. Richard,  R. P. Steele,  E. J. Sundstrom,  
 H. L. Woodcock III,  P. M. Zimmerman,  D. Zuev,  B. Albrecht,  E. Alguire,  
 S. A. Baeppler,  D. Barton,  Z. Benda,  Y. A. Bernard,  E. J. Berquist,  
 K. B. Bravaya,  H. Burton,  D. Casanova,  Chun-Min Chang,  Yunqing Chen,  
 A. Chien,  K. D. Closser,  M. P. Coons,  S. Coriani,  S. Dasgupta,  
 A. L. Dempwolff,  M. Diedenhofen,  Hainam Do,  R. G. Edgar,  Po-Tung Fang,  
 S. Faraji,  S. Fatehi,  Qingguo Feng,  K. D. Fenk,  J. Fosso-Tande,  
 Qinghui Ge,  A. Ghysels,  G. Gidofalvi,  J. Gomes,  J. Gonthier,  A. Gunina,  
 D. Hait,  M. W. D. Hanson-Heine,  P. H. P. Harbach,  A. W. Hauser,  
 J. E. Herr,  E. G. Hohenstein,  Z. C. Holden,  Kerwin Hui,  B. C. Huynh,  
 T.-C. Jagau,  Hyunjun Ji,  B. Kaduk,  K. Khistyaev,  Jaehoon Kim,  
 P. Klunzinger,  K. Koh,  D. Kosenkov,  L. Koulias,  T. Kowalczyk,  
 C. M. Krauter,  A. Kunitsa,  Ka Un Lao,  A. Laurent,  K. V. Lawler,  
 Joonho Lee,  D. Lefrancois,  S. Lehtola,  D. S. Levine,  Yi-Pei Li,  
 You-Sheng Lin,  Fenglai Liu,  E. Livshits,  A. Luenser,  P. Manohar,  
 E. Mansoor,  S. F. Manzer,  Shan-Ping Mao,  Yuezhi Mao,  N. Mardirossian,  
 A. V. Marenich,  T. Markovich,  L. A. Martinez-Martinez,  S. A. Maurer,  
 N. J. Mayhall,  S. C. McKenzie,  J.-M. Mewes,  A. F. Morrison,  
 J. W. Mullinax,  K. Nanda,  T. S. Nguyen-Beck,  R. Olivares-Amaya,  
 J. A. Parkhill,  T. M. Perrine,  F. Plasser,  P. Pokhilko,  S. Prager,  
 A. Prociuk,  E. Ramos,  D. R. Rehn,  F. Rob,  M. Schneider,  N. Sergueev,  
 S. M. Sharada,  S. Sharma,  D. W. Small,  T. Stauch,  T. Stein,  
 Yu-Chuan Su,  A. J. W. Thom,  A. Tkatchenko,  T. Tsuchimochi,  N. M. Tubman,  
 L. Vogt,  M. L. Vidal,  O. Vydrov,  M. A. Watson,  J. Wenzel,  
 M. de Wergifosse,  T. A. Wesolowski,  A. White,  J. Witte,  A. Yamada,  
 Jun Yang,  K. Yao,  S. Yeganeh,  S. R. Yost,  Zhi-Qiang You,  A. Zech,  
 Igor Ying Zhang,  Xing Zhang,  Yan Zhao,  Ying Zhu,  B. R. Brooks,  
 G. K. L. Chan,  C. J. Cramer,  M. S. Gordon,  W. J. Hehre,  A. Klamt,  
 M. W. Schmidt,  C. D. Sherrill,  D. G. Truhlar,  A. Aspuru-Guzik,  R. Baer,  
 A. T. Bell,  N. A. Besley,  Jeng-Da Chai,  A. E. DePrince, III,  
 R. A. DiStasio Jr.,  A. Dreuw,  B. D. Dunietz,  T. R. Furlani,  
 Chao-Ping Hsu,  Yousung Jung,  Jing Kong,  D. S. Lambrecht,  WanZhen Liang,  
 C. Ochsenfeld,  V. A. Rassolov,  L. V. Slipchenko,  J. E. Subotnik,  
 T. Van Voorhis,  J. M. Herbert,  A. I. Krylov,  P. M. W. Gill,  M. Head-Gordon

 Contributors to earlier versions of Q-Chem not listed above: 
 R. D. Adamson,  B. Austin,  J. Baker,  G. J. O. Beran,  K. Brandhorst,  
 S. T. Brown,  E. F. C. Byrd,  A. K. Chakraborty,  C.-L. Cheng,  
 Siu Hung Chien,  D. M. Chipman,  D. L. Crittenden,  H. Dachsel,  
 R. J. Doerksen,  A. D. Dutoi,  L. Fusti-Molnar,  W. A. Goddard III,  
 A. Golubeva-Zadorozhnaya,  S. R. Gwaltney,  G. Hawkins,  A. Heyden,  
 S. Hirata,  G. Kedziora,  F. J. Keil,  C. Kelley,  Jihan Kim,  R. A. King,  
 R. Z. Khaliullin,  P. P. Korambath,  W. Kurlancheek,  A. M. Lee,  M. S. Lee,  
 S. V. Levchenko,  Ching Yeh Lin,  D. Liotard,  R. C. Lochan,  I. Lotan,  
 P. E. Maslen,  N. Nair,  D. P. O'Neill,  D. Neuhauser,  E. Neuscamman,  
 C. M. Oana,  R. Olson,  B. Peters,  R. Peverati,  P. A. Pieniazek,  
 Y. M. Rhee,  J. Ritchie,  M. A. Rohrdanz,  E. Rosta,  N. J. Russ,  
 H. F. Schaefer III,  N. E. Schultz,  N. Shenvi,  A. C. Simmonett,  A. Sodt,  
 D. Stuck,  K. S. Thanthiriwatte,  V. Vanovschi,  Tao Wang,  A. Warshel,  
 C. F. Williams,  Q. Wu,  X. Xu,  W. Zhang

 Please cite Q-Chem as follows:
 Y. Shao et al., Mol. Phys. 113, 184-215 (2015)
 DOI: 10.1080/00268976.2014.952696

 Q-Chem 5.1.2 for Intel X86 EM64T Linux

 Parts of Q-Chem use Armadillo 8.300.2 (Tropical Shenanigans).
 http://arma.sourceforge.net/

 Q-Chem begins on Sun Feb 10 06:05:23 2019  

Host: 
0

     Scratch files written to /scratch/taweetham/qchem23163//
Input Ideriv = 2
Curr. Ideriv = -1
Max.  Ideriv = 2

Checking the input file for inconsistencies... 	...done.

--------------------------------------------------------------
User input:
--------------------------------------------------------------
../HF/Cl=Cl_c.inp
$molecule
0 1
Cl
N  1 1.833667
N  2 1.186818 1 123.238370
Cl 3 1.833667 2 123.238370 1 -0.000000 0
$end

$rem
   JOB_TYPE		OPTIMIZATION
   BASIS		6-311++G**
   EXCHANGE		HF
$end

--------------------------------------------------------------
 ----------------------------------------------------------------
             Standard Nuclear Orientation (Angstroms)
    I     Atom           X                Y                Z
 ----------------------------------------------------------------
    1      Cl      1.5984849140     0.0000000000     0.4473216913
    2      N       0.5934090000    -0.0000000000    -1.0863526789
    3      N      -0.5934090000    -0.0000000000    -1.0863526789
    4      Cl     -1.5984849140     0.0000000000     0.4473216913
 ----------------------------------------------------------------
 Molecular Point Group                 C2v   NOp =  4
 Largest Abelian Subgroup              C2v   NOp =  4
 Nuclear Repulsion Energy =   185.4478804764 hartrees
 There are       24 alpha and       24 beta electrons
 Requested basis set is 6-311++G(d,p)
 There are 38 shells and 104 basis functions

 Total QAlloc Memory Limit   2000 MB
 Mega-Array Size       188 MB
 MEM_STATIC part       192 MB
 A cutoff of  1.0D-11 yielded    667 shell pairs
 There are      5344 function pairs (      5790 Cartesian)

 -------------------------------------------------------
 OpenMP Integral Computing Module                       
 Release: version 1.0, May 2013, Q-Chem Inc. Pittsburgh 
 -------------------------------------------------------
 Integral Job Info:
 Integral job number is                      11
 Integral operator is                         1
 short-range coefficients                     0
 long-range coefficients              100000000
 Omega coefficients                           0
 if combine SR and LR in K                    0
 Integral screening is                        0
 Integral computing path is                   2
 max size of driver memory is            800000
 size of driver memory is                593474
 size of scratch memory is              8114252
 max col of scratch BK array               1296
 max len of scratch array in speh3          155
 max len of scratch index in speh4           18
 max int batch size is                      520
 min int batch size is                       52
 fixed nKL is                                52
 max L of basis functions is                  2
 order of int derivative is                   0
 number of shells is                         38
 number of basis is                         108
 number of cartesian basis is               108
 number of contracted shell pairs           667
 number of primitive shell pairs           2008
 maxK2 (contraction) of shell pair           36
 max number of K2 of shell pair               1
 max number of CS2 of shell pair             66
 max number of PS2 of shell pair            204
 mem total for path MDJ                  513682
 -------------------------------------------------------
 Smallest overlap matrix eigenvalue = 1.36E-04

 Scale SEOQF with 1.000000e-01/1.000000e-01/1.000000e-01

 Standard Electronic Orientation quadrupole field applied
 Nucleus-field energy     =     0.0000000008 hartrees
 Guess from superposition of atomic densities
 Warning:  Energy on first SCF cycle will be non-variational
 SAD guess density has 48.000000 electrons

 -----------------------------------------------------------------------
  General SCF calculation program by
  Eric Jon Sundstrom, Paul Horn, Yuezhi Mao, Dmitri Zuev, Alec White,
  David Stuck, Shaama M.S., Shane Yost, Joonho Lee, David Small,
  Daniel Levine, Susi Lehtola, Hugh Burton, Evgeny Epifanovsky
 -----------------------------------------------------------------------
 Hartree-Fock
 using 4 threads for integral computing
 -------------------------------------------------------
 OpenMP Integral computing Module                
 Release: version 2.0, May 2017, Q-Chem Inc. Pleasanton 
 -------------------------------------------------------
 A restricted SCF calculation will be
 performed using DIIS
 SCF converges when DIIS error is below 1.0e-08
 ---------------------------------------
  Cycle       Energy         DIIS error
 ---------------------------------------
    1   -1028.2166494284      4.88e-02  
    2   -1027.6718998614      8.70e-03  
    3   -1027.7317595260      6.95e-03  
    4   -1027.7942542509      7.91e-04  
    5   -1027.7968415250      3.53e-04  
    6   -1027.7973565161      9.55e-05  
    7   -1027.7974164763      2.24e-05  
    8   -1027.7974193614      7.21e-06  
    9   -1027.7974197519      2.54e-06  
   10   -1027.7974197996      7.88e-07  
   11   -1027.7974198039      1.89e-07  
   12   -1027.7974198042      5.19e-08  
   13   -1027.7974198040      9.04e-09  Convergence criterion met
 ---------------------------------------
 SCF time:   CPU 2.49s  wall 0.00s 
 SCF   energy in the final basis set =    -1027.7974198040
 Total energy in the final basis set =    -1027.7974198040

 --------------------------------------------------------------
             Orbital Energies (a.u.) and Symmetries
 --------------------------------------------------------------

 Alpha MOs, Restricted
 -- Occupied --                  
-104.89 -104.89  -15.76  -15.75  -10.62  -10.62   -8.09   -8.09
  1 B1    1 A1    2 A1    2 B1    3 B1    3 A1    4 B1    4 A1                 
 -8.082  -8.082  -8.082  -8.082  -1.481  -1.160  -1.125  -0.857
  1 A2    1 B2    5 B1    5 A1    6 A1    6 B1    7 A1    7 B1                 
 -0.710  -0.685  -0.655  -0.509  -0.505  -0.491  -0.479  -0.430
  8 A1    9 A1    2 B2    2 A2   10 A1    8 B1    3 B2    9 B1                 
 -- Virtual --                   
  0.004   0.070   0.095   0.096   0.109   0.114   0.115   0.143
 11 A1    3 A2   12 A1   10 B1   11 B1    4 B2   13 A1    4 A2                 
  0.147   0.185   0.193   0.200   0.207   0.240   0.248   0.274
 14 A1   12 B1   15 A1    5 B2   13 B1   14 B1   16 A1    5 A2                 
  0.315   0.325   0.389   0.541   0.557   0.558   0.566   0.576
 17 A1   15 B1   16 B1   18 A1   17 B1    6 B2   18 B1   19 A1                 
  0.607   0.666   0.783   0.885   0.934   0.955   1.012   1.015
  6 A2   19 B1   20 A1    7 B2    7 A2   21 A1   20 B1   22 A1                 
  1.077   1.107   1.110   1.115   1.137   1.147   1.157   1.198
 21 B1    8 B2    8 A2   23 A1    9 B2   22 B1   23 B1   24 A1                 
  1.237   1.245   1.310   1.351   1.400   1.605   1.893   1.963
  9 A2   25 A1   24 B1   26 A1   25 B1   26 B1   10 B2   27 A1                 
  1.992   2.202   2.369   2.425   2.568   2.586   2.610   2.629
 11 B2   28 A1   10 A2   27 B1   12 B2   28 B1   29 A1   11 A2                 
  2.728   2.861   2.862   3.052   3.260   3.397   4.091   4.145
 30 A1   31 A1   29 B1   12 A2   30 B1   31 B1   13 B2   32 A1                 
  4.360   4.433   4.529   5.188  10.199  10.357  26.571  26.636
 13 A2   32 B1   33 A1   33 B1   34 A1   34 B1   14 B2   35 B1                 
 26.644  26.720  27.089  27.109  36.514  37.171 219.030 219.206
 14 A2   35 A1   36 A1   36 B1   37 A1   37 B1   38 A1   38 B1                 

 Beta MOs, Restricted
 -- Occupied --                  
-104.89 -104.89  -15.76  -15.75  -10.62  -10.62   -8.09   -8.09
  1 B1    1 A1    2 A1    2 B1    3 B1    3 A1    4 B1    4 A1                 
 -8.082  -8.082  -8.082  -8.082  -1.481  -1.160  -1.125  -0.857
  1 A2    1 B2    5 B1    5 A1    6 A1    6 B1    7 A1    7 B1                 
 -0.710  -0.685  -0.655  -0.509  -0.505  -0.491  -0.479  -0.430
  8 A1    9 A1    2 B2    2 A2   10 A1    8 B1    3 B2    9 B1                 
 -- Virtual --                   
  0.004   0.070   0.095   0.096   0.109   0.114   0.115   0.143
 11 A1    3 A2   12 A1   10 B1   11 B1    4 B2   13 A1    4 A2                 
  0.147   0.185   0.193   0.200   0.207   0.240   0.248   0.274
 14 A1   12 B1   15 A1    5 B2   13 B1   14 B1   16 A1    5 A2                 
  0.315   0.325   0.389   0.541   0.557   0.558   0.566   0.576
 17 A1   15 B1   16 B1   18 A1   17 B1    6 B2   18 B1   19 A1                 
  0.607   0.666   0.783   0.885   0.934   0.955   1.012   1.015
  6 A2   19 B1   20 A1    7 B2    7 A2   21 A1   20 B1   22 A1                 
  1.077   1.107   1.110   1.115   1.137   1.147   1.157   1.198
 21 B1    8 B2    8 A2   23 A1    9 B2   22 B1   23 B1   24 A1                 
  1.237   1.245   1.310   1.351   1.400   1.605   1.893   1.963
  9 A2   25 A1   24 B1   26 A1   25 B1   26 B1   10 B2   27 A1                 
  1.992   2.202   2.369   2.425   2.568   2.586   2.610   2.629
 11 B2   28 A1   10 A2   27 B1   12 B2   28 B1   29 A1   11 A2                 
  2.728   2.861   2.862   3.052   3.260   3.397   4.091   4.145
 30 A1   31 A1   29 B1   12 A2   30 B1   31 B1   13 B2   32 A1                 
  4.360   4.433   4.529   5.188  10.199  10.357  26.571  26.636
 13 A2   32 B1   33 A1   33 B1   34 A1   34 B1   14 B2   35 B1                 
 26.644  26.720  27.089  27.109  36.514  37.171 219.030 219.206
 14 A2   35 A1   36 A1   36 B1   37 A1   37 B1   38 A1   38 B1                 
 --------------------------------------------------------------

          Ground-State Mulliken Net Atomic Charges

     Atom                 Charge (a.u.)
  ----------------------------------------
      1 Cl                   -0.098994
      2 N                     0.098994
      3 N                     0.098994
      4 Cl                   -0.098994
  ----------------------------------------
  Sum of atomic charges =     0.000000

 -----------------------------------------------------------------
                    Cartesian Multipole Moments
 -----------------------------------------------------------------
    Charge (ESU x 10^10)
                 0.0000
    Dipole Moment (Debye)
         X      -0.0000      Y      -0.0000      Z       0.5875
       Tot       0.5875
    Quadrupole Moments (Debye-Ang)
        XX     -36.9617     XY       0.0000     YY     -36.1640
        XZ      -0.0000     YZ       0.0000     ZZ     -37.1518
    Octopole Moments (Debye-Ang^2)
       XXX       0.0000    XXY      -0.0000    XYY      -0.0000
       YYY       0.0000    XXZ       6.9339    XYZ       0.0000
       YYZ      -0.6280    XZZ       0.0000    YZZ       0.0000
       ZZZ       8.2351
    Hexadecapole Moments (Debye-Ang^3)
      XXXX    -445.3001   XXXY       0.0000   XXYY     -83.3992
      XYYY       0.0000   YYYY     -38.5421   XXXZ      -0.0000
      XXYZ       0.0000   XYYZ      -0.0000   YYYZ       0.0000
      XXZZ     -91.6918   XYZZ      -0.0000   YYZZ     -30.6120
      XZZZ       0.0000   YZZZ       0.0000   ZZZZ    -150.4886
 -----------------------------------------------------------------
 Calculating analytic gradient of the SCF energy
 Gradient of SCF Energy
            1           2           3           4
    1   0.0190060   0.0209871  -0.0209871  -0.0190060
    2   0.0000000  -0.0000000   0.0000000   0.0000000
    3   0.0201177  -0.0201177  -0.0201177   0.0201177
 Max gradient component =       2.099E-02
 RMS gradient           =       1.639E-02
 Gradient time:  CPU 1.08 s  wall 0.33 s
 Geometry Optimization Parameters
   NAtoms,    NIC,     NZ,  NCons,   NDum,   NFix, NCnnct, MaxDiis
        4      14       4       0       0       0       0       0


** GEOMETRY OPTIMIZATION IN DELOCALIZED INTERNAL COORDINATES **
   Searching for a Minimum

   Optimization Cycle:   1

                       Coordinates (Angstroms)
     ATOM                X               Y               Z
      1  Cl        1.5984849140    0.0000000000    0.4473216913
      2  N         0.5934090000    0.0000000000   -1.0863526789
      3  N        -0.5934090000    0.0000000000   -1.0863526789
      4  Cl       -1.5984849140    0.0000000000    0.4473216913
   Point Group: c2v   Number of degrees of freedom:     3


   Energy is  -1027.797419804


 Attempting to Generate Delocalized Internal Coordinates

  3 Hessian modes will be used to form the next step
  Hessian Eigenvalues:
     0.236344    0.250000    1.117358

 Minimum Search - Taking Simple RFO Step
 Searching for Lamda that Minimizes Along All modes
 Value Taken    Lamda =  -0.00964738
 Step Taken.  Stepsize is  0.185034

                             Maximum     Tolerance    Cnvgd?
         Gradient           0.049363      0.000300      NO
         Displacement       0.116798      0.001200      NO
         Energy change     *********      0.000001      NO


 New Cartesian Coordinates Obtained by Inverse Iteration

 Displacement from previous Coordinates is:  0.375518
 ----------------------------------------------------------------
             Standard Nuclear Orientation (Angstroms)
    I     Atom           X                Y                Z
 ----------------------------------------------------------------
    1      Cl      1.4585030354     0.0000000000     0.4528373638
    2      N       0.5840197746     0.0000000000    -1.0918683514
    3      N      -0.5840197746     0.0000000000    -1.0918683514
    4      Cl     -1.4585030354     0.0000000000     0.4528373638
 ----------------------------------------------------------------
 Molecular Point Group                 C2v   NOp =  4
 Largest Abelian Subgroup              C2v   NOp =  4
 Nuclear Repulsion Energy =   194.7595823616 hartrees
 There are       24 alpha and       24 beta electrons
 Applying Cartesian multipole field
    Component          Value
    ---------          -----
     (2,0,0)        1.00000E-11
     (0,2,0)        2.00000E-11
     (0,0,2)       -3.00000E-11
 Nucleus-field energy     =     0.0000000002 hartrees
 Requested basis set is 6-311++G(d,p)
 There are 38 shells and 104 basis functions
 A cutoff of  1.0D-11 yielded    671 shell pairs
 There are      5368 function pairs (      5814 Cartesian)
 Smallest overlap matrix eigenvalue = 1.24E-04
 Guess MOs from SCF MO coefficient file

 -----------------------------------------------------------------------
  General SCF calculation program by
  Eric Jon Sundstrom, Paul Horn, Yuezhi Mao, Dmitri Zuev, Alec White,
  David Stuck, Shaama M.S., Shane Yost, Joonho Lee, David Small,
  Daniel Levine, Susi Lehtola, Hugh Burton, Evgeny Epifanovsky
 -----------------------------------------------------------------------
 Hartree-Fock
 using 4 threads for integral computing
 -------------------------------------------------------
 OpenMP Integral computing Module                
 Release: version 2.0, May 2017, Q-Chem Inc. Pleasanton 
 -------------------------------------------------------
 A restricted SCF calculation will be
 performed using DIIS
 SCF converges when DIIS error is below 1.0e-08
 ---------------------------------------
  Cycle       Energy         DIIS error
 ---------------------------------------
    1   -1027.7939956529      1.66e-03  
    2   -1027.7993567438      5.93e-04  
    3   -1027.8001743981      3.04e-04  
    4   -1027.8004410619      1.04e-04  
    5   -1027.8005004123      3.78e-05  
    6   -1027.8005095105      1.16e-05  
    7   -1027.8005103489      2.73e-06  
    8   -1027.8005103903      4.33e-07  
    9   -1027.8005103912      8.19e-08  
   10   -1027.8005103912      2.03e-08  
   11   -1027.8005103912      5.95e-09  Convergence criterion met
 ---------------------------------------
 SCF time:   CPU 3.45s  wall 0.00s 
 SCF   energy in the final basis set =    -1027.8005103912
 Total energy in the final basis set =    -1027.8005103912

 --------------------------------------------------------------
             Orbital Energies (a.u.) and Symmetries
 --------------------------------------------------------------

 Alpha MOs, Restricted
 -- Occupied --                  
-104.89 -104.89  -15.74  -15.74  -10.62  -10.62   -8.08   -8.08
  1 A1    1 B1    2 A1    2 B1    3 B1    3 A1    4 B1    4 A1                 
 -8.080  -8.080  -8.080  -8.080  -1.501  -1.171  -1.136  -0.851
  1 A2    1 B2    5 B1    5 A1    6 A1    6 B1    7 A1    7 B1                 
 -0.720  -0.698  -0.668  -0.516  -0.509  -0.483  -0.478  -0.432
  8 A1    9 A1    2 B2   10 A1    2 A2    8 B1    3 B2    9 B1                 
 -- Virtual --                   
  0.027   0.079   0.095   0.099   0.113   0.113   0.120   0.144
 11 A1    3 A2   12 A1   10 B1   11 B1    4 B2   13 A1    4 A2                 
  0.148   0.191   0.193   0.199   0.221   0.241   0.246   0.276
 14 A1   15 A1   12 B1    5 B2   13 B1   14 B1   16 A1    5 A2                 
  0.314   0.322   0.394   0.538   0.543   0.555   0.587   0.604
 17 A1   15 B1   16 B1   17 B1   18 A1    6 B2   18 B1    6 A2                 
  0.609   0.664   0.764   0.878   0.943   0.950   0.981   1.035
 19 A1   19 B1   20 A1    7 B2    7 A2   21 A1   22 A1   20 B1                 
  1.093   1.104   1.111   1.116   1.135   1.135   1.184   1.231
 21 B1    8 B2    8 A2   23 A1    9 B2   22 B1   23 B1   24 A1                 
  1.233   1.260   1.324   1.355   1.427   1.579   1.907   1.972
  9 A2   25 A1   24 B1   26 A1   25 B1   26 B1   10 B2   27 A1                 
  1.999   2.263   2.379   2.496   2.577   2.601   2.625   2.648
 11 B2   28 A1   10 A2   27 B1   12 B2   28 B1   29 A1   11 A2                 
  2.739   2.863   2.928   3.078   3.279   3.426   4.101   4.170
 30 A1   31 A1   29 B1   12 A2   30 B1   31 B1   13 B2   32 A1                 
  4.371   4.466   4.578   5.173  10.199  10.394  26.586  26.646
 13 A2   32 B1   33 A1   33 B1   34 A1   34 B1   14 B2   14 A2                 
 26.707  26.737  27.054  27.157  36.522  37.275 219.026 219.250
 35 B1   35 A1   36 A1   36 B1   37 A1   37 B1   38 A1   38 B1                 

 Beta MOs, Restricted
 -- Occupied --                  
-104.89 -104.89  -15.74  -15.74  -10.62  -10.62   -8.08   -8.08
  1 A1    1 B1    2 A1    2 B1    3 B1    3 A1    4 B1    4 A1                 
 -8.080  -8.080  -8.080  -8.080  -1.501  -1.171  -1.136  -0.851
  1 A2    1 B2    5 B1    5 A1    6 A1    6 B1    7 A1    7 B1                 
 -0.720  -0.698  -0.668  -0.516  -0.509  -0.483  -0.478  -0.432
  8 A1    9 A1    2 B2   10 A1    2 A2    8 B1    3 B2    9 B1                 
 -- Virtual --                   
  0.027   0.079   0.095   0.099   0.113   0.113   0.120   0.144
 11 A1    3 A2   12 A1   10 B1   11 B1    4 B2   13 A1    4 A2                 
  0.148   0.191   0.193   0.199   0.221   0.241   0.246   0.276
 14 A1   15 A1   12 B1    5 B2   13 B1   14 B1   16 A1    5 A2                 
  0.314   0.322   0.394   0.538   0.543   0.555   0.587   0.604
 17 A1   15 B1   16 B1   17 B1   18 A1    6 B2   18 B1    6 A2                 
  0.609   0.664   0.764   0.878   0.943   0.950   0.981   1.035
 19 A1   19 B1   20 A1    7 B2    7 A2   21 A1   22 A1   20 B1                 
  1.093   1.104   1.111   1.116   1.135   1.135   1.184   1.231
 21 B1    8 B2    8 A2   23 A1    9 B2   22 B1   23 B1   24 A1                 
  1.233   1.260   1.324   1.355   1.427   1.579   1.907   1.972
  9 A2   25 A1   24 B1   26 A1   25 B1   26 B1   10 B2   27 A1                 
  1.999   2.263   2.379   2.496   2.577   2.601   2.625   2.648
 11 B2   28 A1   10 A2   27 B1   12 B2   28 B1   29 A1   11 A2                 
  2.739   2.863   2.928   3.078   3.279   3.426   4.101   4.170
 30 A1   31 A1   29 B1   12 A2   30 B1   31 B1   13 B2   32 A1                 
  4.371   4.466   4.578   5.173  10.199  10.394  26.586  26.646
 13 A2   32 B1   33 A1   33 B1   34 A1   34 B1   14 B2   14 A2                 
 26.707  26.737  27.054  27.157  36.522  37.275 219.026 219.250
 35 B1   35 A1   36 A1   36 B1   37 A1   37 B1   38 A1   38 B1                 
 --------------------------------------------------------------

          Ground-State Mulliken Net Atomic Charges

     Atom                 Charge (a.u.)
  ----------------------------------------
      1 Cl                   -0.091717
      2 N                     0.091717
      3 N                     0.091717
      4 Cl                   -0.091717
  ----------------------------------------
  Sum of atomic charges =     0.000000

 -----------------------------------------------------------------
                    Cartesian Multipole Moments
 -----------------------------------------------------------------
    Charge (ESU x 10^10)
                 0.0000
    Dipole Moment (Debye)
         X       0.0000      Y      -0.0000      Z       0.7719
       Tot       0.7719
    Quadrupole Moments (Debye-Ang)
        XX     -37.3229     XY       0.0000     YY     -35.9272
        XZ       0.0000     YZ      -0.0000     ZZ     -36.9386
    Octopole Moments (Debye-Ang^2)
       XXX       0.0000    XXY      -0.0000    XYY       0.0000
       YYY      -0.0000    XXZ       6.0383    XYZ       0.0000
       YYZ      -0.7378    XZZ      -0.0000    YZZ      -0.0000
       ZZZ       9.0117
    Hexadecapole Moments (Debye-Ang^3)
      XXXX    -385.3365   XXXY       0.0000   XXYY     -71.9738
      XYYY       0.0000   YYYY     -38.1121   XXXZ       0.0000
      XXYZ      -0.0000   XYYZ       0.0000   YYYZ      -0.0000
      XXZZ     -82.2465   XYZZ       0.0000   YYZZ     -30.6439
      XZZZ       0.0000   YZZZ      -0.0000   ZZZZ    -150.6517
 -----------------------------------------------------------------
 Calculating analytic gradient of the SCF energy
 Gradient of SCF Energy
            1           2           3           4
    1  -0.0068460  -0.0254863   0.0254863   0.0068460
    2   0.0000000   0.0000000  -0.0000000   0.0000000
    3   0.0121815  -0.0121815  -0.0121815   0.0121815
 Max gradient component =       2.549E-02
 RMS gradient           =       1.287E-02
 Gradient time:  CPU 1.13 s  wall 0.34 s
 Geometry Optimization Parameters
   NAtoms,    NIC,     NZ,  NCons,   NDum,   NFix, NCnnct, MaxDiis
        4      14       4       0       0       0       0       0

 Cartesian Hessian Update
 Hessian Updated using BFGS Update


** GEOMETRY OPTIMIZATION IN DELOCALIZED INTERNAL COORDINATES **
   Searching for a Minimum

   Optimization Cycle:   2

                       Coordinates (Angstroms)
     ATOM                X               Y               Z
      1  Cl        1.4585030354    0.0000000000    0.4528373638
      2  N         0.5840197746    0.0000000000   -1.0918683514
      3  N        -0.5840197746    0.0000000000   -1.0918683514
      4  Cl       -1.4585030354    0.0000000000    0.4528373638
   Point Group: c2v   Number of degrees of freedom:     3


   Energy is  -1027.800510391

 Hessian Updated using BFGS Update

  3 Hessian modes will be used to form the next step
  Hessian Eigenvalues:
     0.132965    0.536423    1.431357

 Minimum Search - Taking Simple RFO Step
 Searching for Lamda that Minimizes Along All modes
 Value Taken    Lamda =  -0.00672848
 Step Taken.  Stepsize is  0.148307

                             Maximum     Tolerance    Cnvgd?
         Gradient           0.061156      0.000300      NO
         Displacement       0.099347      0.001200      NO
         Energy change     -0.003091      0.000001      NO


 New Cartesian Coordinates Obtained by Inverse Iteration

 Displacement from previous Coordinates is:  0.289334
 ----------------------------------------------------------------
             Standard Nuclear Orientation (Angstroms)
    I     Atom           X                Y                Z
 ----------------------------------------------------------------
    1      Cl      1.5409883813     0.0000000000     0.4032522036
    2      N       0.5841039916     0.0000000000    -1.0422831912
    3      N      -0.5841039916     0.0000000000    -1.0422831912
    4      Cl     -1.5409883813     0.0000000000     0.4032522036
 ----------------------------------------------------------------
 Molecular Point Group                 C2v   NOp =  4
 Largest Abelian Subgroup              C2v   NOp =  4
 Nuclear Repulsion Energy =   193.4715069342 hartrees
 There are       24 alpha and       24 beta electrons
 Applying Cartesian multipole field
    Component          Value
    ---------          -----
     (2,0,0)        1.00000E-11
     (0,2,0)        2.00000E-11
     (0,0,2)       -3.00000E-11
 Nucleus-field energy     =     0.0000000008 hartrees
 Requested basis set is 6-311++G(d,p)
 There are 38 shells and 104 basis functions
 A cutoff of  1.0D-11 yielded    669 shell pairs
 There are      5350 function pairs (      5796 Cartesian)
 Smallest overlap matrix eigenvalue = 1.15E-04
 Guess MOs from SCF MO coefficient file

 -----------------------------------------------------------------------
  General SCF calculation program by
  Eric Jon Sundstrom, Paul Horn, Yuezhi Mao, Dmitri Zuev, Alec White,
  David Stuck, Shaama M.S., Shane Yost, Joonho Lee, David Small,
  Daniel Levine, Susi Lehtola, Hugh Burton, Evgeny Epifanovsky
 -----------------------------------------------------------------------
 Hartree-Fock
 using 4 threads for integral computing
 -------------------------------------------------------
 OpenMP Integral computing Module                
 Release: version 2.0, May 2017, Q-Chem Inc. Pleasanton 
 -------------------------------------------------------
 A restricted SCF calculation will be
 performed using DIIS
 SCF converges when DIIS error is below 1.0e-08
 ---------------------------------------
  Cycle       Energy         DIIS error
 ---------------------------------------
    1   -1027.7964167763      1.53e-03  
    2   -1027.8016242608      4.39e-04  
    3   -1027.8024554043      1.53e-04  
    4   -1027.8025767357      7.46e-05  
    5   -1027.8025974497      2.52e-05  
    6   -1027.8025999433      6.64e-06  
    7   -1027.8026001933      2.47e-06  
    8   -1027.8026002257      7.09e-07  
    9   -1027.8026002285      1.64e-07  
   10   -1027.8026002286      4.29e-08  
   11   -1027.8026002286      9.18e-09  Convergence criterion met
 ---------------------------------------
 SCF time:   CPU 3.42s  wall 1.00s 
 SCF   energy in the final basis set =    -1027.8026002286
 Total energy in the final basis set =    -1027.8026002286

 --------------------------------------------------------------
             Orbital Energies (a.u.) and Symmetries
 --------------------------------------------------------------

 Alpha MOs, Restricted
 -- Occupied --                  
-104.89 -104.89  -15.74  -15.73  -10.62  -10.62   -8.09   -8.09
  1 A1    1 B1    2 A1    2 B1    3 B1    3 A1    4 B1    4 A1                 
 -8.083  -8.083  -8.083  -8.083  -1.498  -1.190  -1.139  -0.851
  1 A2    1 B2    5 B1    5 A1    6 A1    6 B1    7 A1    7 B1                 
 -0.726  -0.699  -0.669  -0.516  -0.504  -0.499  -0.472  -0.425
  8 A1    9 A1    2 B2    2 A2   10 A1    8 B1    3 B2    9 B1                 
 -- Virtual --                   
  0.047   0.082   0.092   0.097   0.112   0.114   0.122   0.142
 11 A1    3 A2   12 A1   10 B1    4 B2   11 B1   13 A1    4 A2                 
  0.148   0.189   0.195   0.203   0.224   0.242   0.252   0.278
 14 A1   12 B1   15 A1    5 B2   13 B1   14 B1   16 A1    5 A2                 
  0.314   0.331   0.393   0.544   0.551   0.554   0.573   0.583
 17 A1   15 B1   16 B1   18 A1   17 B1    6 B2   18 B1   19 A1                 
  0.602   0.685   0.769   0.882   0.945   0.958   1.005   1.031
  6 A2   19 B1   20 A1    7 B2    7 A2   21 A1   22 A1   20 B1                 
  1.101   1.101   1.105   1.114   1.128   1.152   1.172   1.241
  8 B2   21 B1    8 A2   23 A1    9 B2   22 B1   23 B1    9 A2                 
  1.261   1.264   1.320   1.331   1.444   1.584   1.912   1.985
 24 A1   25 A1   24 B1   26 A1   25 B1   26 B1   10 B2   27 A1                 
  2.010   2.306   2.385   2.490   2.575   2.613   2.620   2.654
 11 B2   28 A1   10 A2   27 B1   12 B2   29 A1   28 B1   11 A2                 
  2.751   2.878   2.903   3.079   3.332   3.423   4.106   4.181
 30 A1   31 A1   29 B1   12 A2   30 B1   31 B1   13 B2   32 A1                 
  4.379   4.473   4.600   5.181  10.223  10.398  26.580  26.651
 13 A2   32 B1   33 A1   33 B1   34 A1   34 B1   14 B2   14 A2                 
 26.668  26.735  27.094  27.132  36.529  37.282 219.053 219.250
 35 B1   35 A1   36 A1   36 B1   37 A1   37 B1   38 A1   38 B1                 

 Beta MOs, Restricted
 -- Occupied --                  
-104.89 -104.89  -15.74  -15.73  -10.62  -10.62   -8.09   -8.09
  1 A1    1 B1    2 A1    2 B1    3 B1    3 A1    4 B1    4 A1                 
 -8.083  -8.083  -8.083  -8.083  -1.498  -1.190  -1.139  -0.851
  1 A2    1 B2    5 B1    5 A1    6 A1    6 B1    7 A1    7 B1                 
 -0.726  -0.699  -0.669  -0.516  -0.504  -0.499  -0.472  -0.425
  8 A1    9 A1    2 B2    2 A2   10 A1    8 B1    3 B2    9 B1                 
 -- Virtual --                   
  0.047   0.082   0.092   0.097   0.112   0.114   0.122   0.142
 11 A1    3 A2   12 A1   10 B1    4 B2   11 B1   13 A1    4 A2                 
  0.148   0.189   0.195   0.203   0.224   0.242   0.252   0.278
 14 A1   12 B1   15 A1    5 B2   13 B1   14 B1   16 A1    5 A2                 
  0.314   0.331   0.393   0.544   0.551   0.554   0.573   0.583
 17 A1   15 B1   16 B1   18 A1   17 B1    6 B2   18 B1   19 A1                 
  0.602   0.685   0.769   0.882   0.945   0.958   1.005   1.031
  6 A2   19 B1   20 A1    7 B2    7 A2   21 A1   22 A1   20 B1                 
  1.101   1.101   1.105   1.114   1.128   1.152   1.172   1.241
  8 B2   21 B1    8 A2   23 A1    9 B2   22 B1   23 B1    9 A2                 
  1.261   1.264   1.320   1.331   1.444   1.584   1.912   1.985
 24 A1   25 A1   24 B1   26 A1   25 B1   26 B1   10 B2   27 A1                 
  2.010   2.306   2.385   2.490   2.575   2.613   2.620   2.654
 11 B2   28 A1   10 A2   27 B1   12 B2   29 A1   28 B1   11 A2                 
  2.751   2.878   2.903   3.079   3.332   3.423   4.106   4.181
 30 A1   31 A1   29 B1   12 A2   30 B1   31 B1   13 B2   32 A1                 
  4.379   4.473   4.600   5.181  10.223  10.398  26.580  26.651
 13 A2   32 B1   33 A1   33 B1   34 A1   34 B1   14 B2   14 A2                 
 26.668  26.735  27.094  27.132  36.529  37.282 219.053 219.250
 35 B1   35 A1   36 A1   36 B1   37 A1   37 B1   38 A1   38 B1                 
 --------------------------------------------------------------

          Ground-State Mulliken Net Atomic Charges

     Atom                 Charge (a.u.)
  ----------------------------------------
      1 Cl                   -0.099006
      2 N                     0.099006
      3 N                     0.099006
      4 Cl                   -0.099006
  ----------------------------------------
  Sum of atomic charges =     0.000000

 -----------------------------------------------------------------
                    Cartesian Multipole Moments
 -----------------------------------------------------------------
    Charge (ESU x 10^10)
                 0.0000
    Dipole Moment (Debye)
         X       0.0000      Y       0.0000      Z       0.9123
       Tot       0.9123
    Quadrupole Moments (Debye-Ang)
        XX     -36.4667     XY      -0.0000     YY     -35.8010
        XZ      -0.0000     YZ       0.0000     ZZ     -37.5644
    Octopole Moments (Debye-Ang^2)
       XXX      -0.0000    XXY      -0.0000    XYY      -0.0000
       YYY       0.0000    XXZ       7.4269    XYZ       0.0000
       YYZ       0.0550    XZZ       0.0000    YZZ       0.0000
       ZZZ      10.6576
    Hexadecapole Moments (Debye-Ang^3)
      XXXX    -413.9925   XXXY       0.0000   XXYY     -77.8727
      XYYY      -0.0000   YYYY     -37.8572   XXXZ       0.0000
      XXYZ      -0.0000   XYYZ       0.0000   YYYZ       0.0000
      XXZZ     -85.8189   XYZZ       0.0000   YYZZ     -28.5674
      XZZZ      -0.0000   YZZZ       0.0000   ZZZZ    -140.0645
 -----------------------------------------------------------------
 Calculating analytic gradient of the SCF energy
 Gradient of SCF Energy
            1           2           3           4
    1   0.0010073  -0.0276179   0.0276179  -0.0010073
    2  -0.0000000  -0.0000000  -0.0000000   0.0000000
    3  -0.0048463   0.0048463   0.0048463  -0.0048463
 Max gradient component =       2.762E-02
 RMS gradient           =       1.162E-02
 Gradient time:  CPU 1.12 s  wall 0.33 s
 Geometry Optimization Parameters
   NAtoms,    NIC,     NZ,  NCons,   NDum,   NFix, NCnnct, MaxDiis
        4      14       4       0       0       0       0       0

 Cartesian Hessian Update
 Hessian Updated using BFGS Update


** GEOMETRY OPTIMIZATION IN DELOCALIZED INTERNAL COORDINATES **
   Searching for a Minimum

   Optimization Cycle:   3

                       Coordinates (Angstroms)
     ATOM                X               Y               Z
      1  Cl        1.5409883813    0.0000000000    0.4032522036
      2  N         0.5841039916    0.0000000000   -1.0422831912
      3  N        -0.5841039916    0.0000000000   -1.0422831912
      4  Cl       -1.5409883813    0.0000000000    0.4032522036
   Point Group: c2v   Number of degrees of freedom:     3


   Energy is  -1027.802600229

 Hessian Updated using BFGS Update

  3 Hessian modes will be used to form the next step
  Hessian Eigenvalues:
     0.155902    0.752869    1.172395

 Minimum Search - Taking Simple RFO Step
 Searching for Lamda that Minimizes Along All modes
 Value Taken    Lamda =  -0.00119600
 Step Taken.  Stepsize is  0.046629

                             Maximum     Tolerance    Cnvgd?
         Gradient           0.024654      0.000300      NO
         Displacement       0.043642      0.001200      NO
         Energy change     -0.002090      0.000001      NO


 New Cartesian Coordinates Obtained by Inverse Iteration

 Displacement from previous Coordinates is:  0.062435
 ----------------------------------------------------------------
             Standard Nuclear Orientation (Angstroms)
    I     Atom           X                Y                Z
 ----------------------------------------------------------------
    1      Cl      1.5284125178     0.0000000000     0.4164255490
    2      N       0.5904727746     0.0000000000    -1.0554565366
    3      N      -0.5904727746     0.0000000000    -1.0554565366
    4      Cl     -1.5284125178     0.0000000000     0.4164255490
 ----------------------------------------------------------------
 Molecular Point Group                 C2v   NOp =  4
 Largest Abelian Subgroup              C2v   NOp =  4
 Nuclear Repulsion Energy =   192.9638727457 hartrees
 There are       24 alpha and       24 beta electrons
 Applying Cartesian multipole field
    Component          Value
    ---------          -----
     (2,0,0)        1.00000E-11
     (0,2,0)        2.00000E-11
     (0,0,2)       -3.00000E-11
 Nucleus-field energy     =     0.0000000007 hartrees
 Requested basis set is 6-311++G(d,p)
 There are 38 shells and 104 basis functions
 A cutoff of  1.0D-11 yielded    669 shell pairs
 There are      5350 function pairs (      5796 Cartesian)
 Smallest overlap matrix eigenvalue = 1.26E-04
 Guess MOs from SCF MO coefficient file

 -----------------------------------------------------------------------
  General SCF calculation program by
  Eric Jon Sundstrom, Paul Horn, Yuezhi Mao, Dmitri Zuev, Alec White,
  David Stuck, Shaama M.S., Shane Yost, Joonho Lee, David Small,
  Daniel Levine, Susi Lehtola, Hugh Burton, Evgeny Epifanovsky
 -----------------------------------------------------------------------
 Hartree-Fock
 using 4 threads for integral computing
 -------------------------------------------------------
 OpenMP Integral computing Module                
 Release: version 2.0, May 2017, Q-Chem Inc. Pleasanton 
 -------------------------------------------------------
 A restricted SCF calculation will be
 performed using DIIS
 SCF converges when DIIS error is below 1.0e-08
 ---------------------------------------
  Cycle       Energy         DIIS error
 ---------------------------------------
    1   -1027.8027096722      5.24e-04  
    2   -1027.8031428266      1.61e-04  
    3   -1027.8031960435      8.68e-05  
    4   -1027.8032118306      2.45e-05  
    5   -1027.8032146590      7.31e-06  
    6   -1027.8032149867      2.21e-06  
    7   -1027.8032150182      6.61e-07  
    8   -1027.8032150209      2.18e-07  
    9   -1027.8032150211      5.89e-08  
   10   -1027.8032150211      1.30e-08  
   11   -1027.8032150211      3.19e-09  Convergence criterion met
 ---------------------------------------
 SCF time:   CPU 3.42s  wall 1.00s 
 SCF   energy in the final basis set =    -1027.8032150211
 Total energy in the final basis set =    -1027.8032150211

 --------------------------------------------------------------
             Orbital Energies (a.u.) and Symmetries
 --------------------------------------------------------------

 Alpha MOs, Restricted
 -- Occupied --                  
-104.89 -104.89  -15.74  -15.74  -10.62  -10.62   -8.09   -8.09
  1 A1    1 B1    2 A1    2 B1    3 B1    3 A1    4 B1    4 A1                 
 -8.083  -8.083  -8.083  -8.083  -1.490  -1.185  -1.136  -0.853
  1 A2    1 B2    5 B1    5 A1    6 A1    6 B1    7 A1    7 B1                 
 -0.722  -0.695  -0.664  -0.515  -0.505  -0.497  -0.472  -0.430
  8 A1    9 A1    2 B2    2 A2   10 A1    8 B1    3 B2    9 B1                 
 -- Virtual --                   
  0.042   0.077   0.093   0.098   0.112   0.113   0.121   0.142
 11 A1    3 A2   12 A1   10 B1    4 B2   11 B1   13 A1    4 A2                 
  0.148   0.190   0.195   0.203   0.221   0.241   0.251   0.277
 14 A1   12 B1   15 A1    5 B2   13 B1   14 B1   16 A1    5 A2                 
  0.314   0.328   0.393   0.544   0.547   0.554   0.571   0.587
 17 A1   15 B1   16 B1   18 A1   17 B1    6 B2   18 B1   19 A1                 
  0.602   0.675   0.771   0.884   0.943   0.957   1.000   1.027
  6 A2   19 B1   20 A1    7 B2    7 A2   21 A1   22 A1   20 B1                 
  1.097   1.101   1.106   1.114   1.129   1.143   1.171   1.238
 21 B1    8 B2    8 A2   23 A1    9 B2   22 B1   23 B1    9 A2                 
  1.253   1.261   1.319   1.337   1.436   1.582   1.904   1.981
 24 A1   25 A1   24 B1   26 A1   25 B1   26 B1   10 B2   27 A1                 
  2.013   2.295   2.378   2.486   2.575   2.611   2.615   2.650
 11 B2   28 A1   10 A2   27 B1   12 B2   28 B1   29 A1   11 A2                 
  2.738   2.874   2.900   3.063   3.307   3.405   4.102   4.176
 30 A1   31 A1   29 B1   12 A2   30 B1   31 B1   13 B2   32 A1                 
  4.372   4.465   4.566   5.198  10.214  10.394  26.581  26.648
 13 A2   32 B1   33 A1   33 B1   34 A1   34 B1   14 B2   14 A2                 
 26.666  26.739  27.091  27.134  36.531  37.218 219.044 219.246
 35 B1   35 A1   36 A1   36 B1   37 A1   37 B1   38 A1   38 B1                 

 Beta MOs, Restricted
 -- Occupied --                  
-104.89 -104.89  -15.74  -15.74  -10.62  -10.62   -8.09   -8.09
  1 A1    1 B1    2 A1    2 B1    3 B1    3 A1    4 B1    4 A1                 
 -8.083  -8.083  -8.083  -8.083  -1.490  -1.185  -1.136  -0.853
  1 A2    1 B2    5 B1    5 A1    6 A1    6 B1    7 A1    7 B1                 
 -0.722  -0.695  -0.664  -0.515  -0.505  -0.497  -0.472  -0.430
  8 A1    9 A1    2 B2    2 A2   10 A1    8 B1    3 B2    9 B1                 
 -- Virtual --                   
  0.042   0.077   0.093   0.098   0.112   0.113   0.121   0.142
 11 A1    3 A2   12 A1   10 B1    4 B2   11 B1   13 A1    4 A2                 
  0.148   0.190   0.195   0.203   0.221   0.241   0.251   0.277
 14 A1   12 B1   15 A1    5 B2   13 B1   14 B1   16 A1    5 A2                 
  0.314   0.328   0.393   0.544   0.547   0.554   0.571   0.587
 17 A1   15 B1   16 B1   18 A1   17 B1    6 B2   18 B1   19 A1                 
  0.602   0.675   0.771   0.884   0.943   0.957   1.000   1.027
  6 A2   19 B1   20 A1    7 B2    7 A2   21 A1   22 A1   20 B1                 
  1.097   1.101   1.106   1.114   1.129   1.143   1.171   1.238
 21 B1    8 B2    8 A2   23 A1    9 B2   22 B1   23 B1    9 A2                 
  1.253   1.261   1.319   1.337   1.436   1.582   1.904   1.981
 24 A1   25 A1   24 B1   26 A1   25 B1   26 B1   10 B2   27 A1                 
  2.013   2.295   2.378   2.486   2.575   2.611   2.615   2.650
 11 B2   28 A1   10 A2   27 B1   12 B2   28 B1   29 A1   11 A2                 
  2.738   2.874   2.900   3.063   3.307   3.405   4.102   4.176
 30 A1   31 A1   29 B1   12 A2   30 B1   31 B1   13 B2   32 A1                 
  4.372   4.465   4.566   5.198  10.214  10.394  26.581  26.648
 13 A2   32 B1   33 A1   33 B1   34 A1   34 B1   14 B2   14 A2                 
 26.666  26.739  27.091  27.134  36.531  37.218 219.044 219.246
 35 B1   35 A1   36 A1   36 B1   37 A1   37 B1   38 A1   38 B1                 
 --------------------------------------------------------------

          Ground-State Mulliken Net Atomic Charges

     Atom                 Charge (a.u.)
  ----------------------------------------
      1 Cl                   -0.095126
      2 N                     0.095126
      3 N                     0.095126
      4 Cl                   -0.095126
  ----------------------------------------
  Sum of atomic charges =     0.000000

 -----------------------------------------------------------------
                    Cartesian Multipole Moments
 -----------------------------------------------------------------
    Charge (ESU x 10^10)
                 0.0000
    Dipole Moment (Debye)
         X      -0.0000      Y       0.0000      Z       0.9077
       Tot       0.9077
    Quadrupole Moments (Debye-Ang)
        XX     -36.6160     XY      -0.0000     YY     -35.8756
        XZ       0.0000     YZ       0.0000     ZZ     -37.4695
    Octopole Moments (Debye-Ang^2)
       XXX       0.0000    XXY       0.0000    XYY       0.0000
       YYY       0.0000    XXZ       7.2065    XYZ      -0.0000
       YYZ      -0.0924    XZZ      -0.0000    YZZ       0.0000
       ZZZ      10.3824
    Hexadecapole Moments (Debye-Ang^3)
      XXXX    -410.3625   XXXY      -0.0000   XXYY     -77.0550
      XYYY       0.0000   YYYY     -37.9932   XXXZ       0.0000
      XXYZ       0.0000   XYYZ       0.0000   YYYZ      -0.0000
      XXZZ     -85.4828   XYZZ      -0.0000   YYZZ     -29.1867
      XZZZ       0.0000   YZZZ      -0.0000   ZZZZ    -143.1953
 -----------------------------------------------------------------
 Calculating analytic gradient of the SCF energy
 Gradient of SCF Energy
            1           2           3           4
    1   0.0021012  -0.0027351   0.0027351  -0.0021012
    2  -0.0000000   0.0000000  -0.0000000  -0.0000000
    3   0.0012555  -0.0012555  -0.0012555   0.0012555
 Max gradient component =       2.735E-03
 RMS gradient           =       1.584E-03
 Gradient time:  CPU 1.11 s  wall 0.33 s
 Geometry Optimization Parameters
   NAtoms,    NIC,     NZ,  NCons,   NDum,   NFix, NCnnct, MaxDiis
        4      14       4       0       0       0       0       0

 Cartesian Hessian Update
 Hessian Updated using BFGS Update


** GEOMETRY OPTIMIZATION IN DELOCALIZED INTERNAL COORDINATES **
   Searching for a Minimum

   Optimization Cycle:   4

                       Coordinates (Angstroms)
     ATOM                X               Y               Z
      1  Cl        1.5284125178    0.0000000000    0.4164255490
      2  N         0.5904727746    0.0000000000   -1.0554565366
      3  N        -0.5904727746    0.0000000000   -1.0554565366
      4  Cl       -1.5284125178    0.0000000000    0.4164255490
   Point Group: c2v   Number of degrees of freedom:     3


   Energy is  -1027.803215021

 Hessian Updated using BFGS Update

  3 Hessian modes will be used to form the next step
  Hessian Eigenvalues:
     0.183835    0.591437    1.222030

 Minimum Search - Taking Simple RFO Step
 Searching for Lamda that Minimizes Along All modes
 Value Taken    Lamda =  -0.00009845
 Step Taken.  Stepsize is  0.019383

                             Maximum     Tolerance    Cnvgd?
         Gradient           0.005117      0.000300      NO
         Displacement       0.015038      0.001200      NO
         Energy change     -0.000615      0.000001      NO


 New Cartesian Coordinates Obtained by Inverse Iteration

 Displacement from previous Coordinates is:  0.030451
 ----------------------------------------------------------------
             Standard Nuclear Orientation (Angstroms)
    I     Atom           X                Y                Z
 ----------------------------------------------------------------
    1      Cl      1.5170528896     0.0000000000     0.4165102699
    2      N       0.5913535747     0.0000000000    -1.0555412575
    3      N      -0.5913535747     0.0000000000    -1.0555412575
    4      Cl     -1.5170528896     0.0000000000     0.4165102699
 ----------------------------------------------------------------
 Molecular Point Group                 C2v   NOp =  4
 Largest Abelian Subgroup              C2v   NOp =  4
 Nuclear Repulsion Energy =   193.7329437004 hartrees
 There are       24 alpha and       24 beta electrons
 Applying Cartesian multipole field
    Component          Value
    ---------          -----
     (2,0,0)        1.00000E-11
     (0,2,0)        2.00000E-11
     (0,0,2)       -3.00000E-11
 Nucleus-field energy     =     0.0000000007 hartrees
 Requested basis set is 6-311++G(d,p)
 There are 38 shells and 104 basis functions
 A cutoff of  1.0D-11 yielded    669 shell pairs
 There are      5350 function pairs (      5796 Cartesian)
 Smallest overlap matrix eigenvalue = 1.27E-04
 Guess MOs from SCF MO coefficient file

 -----------------------------------------------------------------------
  General SCF calculation program by
  Eric Jon Sundstrom, Paul Horn, Yuezhi Mao, Dmitri Zuev, Alec White,
  David Stuck, Shaama M.S., Shane Yost, Joonho Lee, David Small,
  Daniel Levine, Susi Lehtola, Hugh Burton, Evgeny Epifanovsky
 -----------------------------------------------------------------------
 Hartree-Fock
 using 4 threads for integral computing
 -------------------------------------------------------
 OpenMP Integral computing Module                
 Release: version 2.0, May 2017, Q-Chem Inc. Pleasanton 
 -------------------------------------------------------
 A restricted SCF calculation will be
 performed using DIIS
 SCF converges when DIIS error is below 1.0e-08
 ---------------------------------------
  Cycle       Energy         DIIS error
 ---------------------------------------
    1   -1027.8031840248      1.81e-04  
    2   -1027.8032502770      5.22e-05  
    3   -1027.8032589366      2.33e-05  
    4   -1027.8032605445      1.03e-05  
    5   -1027.8032609957      3.62e-06  
    6   -1027.8032610749      1.15e-06  
    7   -1027.8032610826      2.99e-07  
    8   -1027.8032610831      5.19e-08  
    9   -1027.8032610832      8.94e-09  Convergence criterion met
 ---------------------------------------
 SCF time:   CPU 2.81s  wall 1.00s 
 SCF   energy in the final basis set =    -1027.8032610832
 Total energy in the final basis set =    -1027.8032610832

 --------------------------------------------------------------
             Orbital Energies (a.u.) and Symmetries
 --------------------------------------------------------------

 Alpha MOs, Restricted
 -- Occupied --                  
-104.89 -104.89  -15.74  -15.74  -10.62  -10.62   -8.09   -8.09
  1 A1    1 B1    2 A1    2 B1    3 B1    3 A1    4 B1    4 A1                 
 -8.083  -8.083  -8.083  -8.083  -1.489  -1.187  -1.137  -0.853
  1 A2    1 B2    5 B1    5 A1    6 A1    6 B1    7 A1    7 B1                 
 -0.723  -0.695  -0.664  -0.515  -0.506  -0.496  -0.471  -0.430
  8 A1    9 A1    2 B2    2 A2   10 A1    8 B1    3 B2    9 B1                 
 -- Virtual --                   
  0.045   0.077   0.093   0.098   0.112   0.113   0.122   0.142
 11 A1    3 A2   12 A1   10 B1    4 B2   11 B1   13 A1    4 A2                 
  0.148   0.191   0.195   0.203   0.222   0.241   0.251   0.277
 14 A1   12 B1   15 A1    5 B2   13 B1   14 B1   16 A1    5 A2                 
  0.314   0.328   0.394   0.544   0.545   0.554   0.572   0.590
 17 A1   15 B1   16 B1   18 A1   17 B1    6 B2   18 B1   19 A1                 
  0.602   0.674   0.771   0.885   0.944   0.957   0.997   1.027
  6 A2   19 B1   20 A1    7 B2    7 A2   21 A1   22 A1   20 B1                 
  1.098   1.101   1.106   1.114   1.129   1.140   1.173   1.237
 21 B1    8 B2    8 A2   23 A1    9 B2   22 B1   23 B1    9 A2                 
  1.255   1.263   1.318   1.338   1.439   1.580   1.904   1.983
 24 A1   25 A1   24 B1   26 A1   25 B1   26 B1   10 B2   27 A1                 
  2.016   2.302   2.378   2.492   2.576   2.613   2.616   2.651
 11 B2   28 A1   10 A2   27 B1   12 B2   28 B1   29 A1   11 A2                 
  2.736   2.873   2.904   3.061   3.306   3.403   4.103   4.178
 30 A1   31 A1   29 B1   12 A2   30 B1   31 B1   13 B2   32 A1                 
  4.371   4.467   4.564   5.203  10.215  10.397  26.582  26.649
 13 A2   32 B1   33 A1   33 B1   34 A1   34 B1   14 B2   14 A2                 
 26.671  26.741  27.086  27.137  36.534  37.212 219.045 219.250
 35 B1   35 A1   36 A1   36 B1   37 A1   37 B1   38 A1   38 B1                 

 Beta MOs, Restricted
 -- Occupied --                  
-104.89 -104.89  -15.74  -15.74  -10.62  -10.62   -8.09   -8.09
  1 A1    1 B1    2 A1    2 B1    3 B1    3 A1    4 B1    4 A1                 
 -8.083  -8.083  -8.083  -8.083  -1.489  -1.187  -1.137  -0.853
  1 A2    1 B2    5 B1    5 A1    6 A1    6 B1    7 A1    7 B1                 
 -0.723  -0.695  -0.664  -0.515  -0.506  -0.496  -0.471  -0.430
  8 A1    9 A1    2 B2    2 A2   10 A1    8 B1    3 B2    9 B1                 
 -- Virtual --                   
  0.045   0.077   0.093   0.098   0.112   0.113   0.122   0.142
 11 A1    3 A2   12 A1   10 B1    4 B2   11 B1   13 A1    4 A2                 
  0.148   0.191   0.195   0.203   0.222   0.241   0.251   0.277
 14 A1   12 B1   15 A1    5 B2   13 B1   14 B1   16 A1    5 A2                 
  0.314   0.328   0.394   0.544   0.545   0.554   0.572   0.590
 17 A1   15 B1   16 B1   18 A1   17 B1    6 B2   18 B1   19 A1                 
  0.602   0.674   0.771   0.885   0.944   0.957   0.997   1.027
  6 A2   19 B1   20 A1    7 B2    7 A2   21 A1   22 A1   20 B1                 
  1.098   1.101   1.106   1.114   1.129   1.140   1.173   1.237
 21 B1    8 B2    8 A2   23 A1    9 B2   22 B1   23 B1    9 A2                 
  1.255   1.263   1.318   1.338   1.439   1.580   1.904   1.983
 24 A1   25 A1   24 B1   26 A1   25 B1   26 B1   10 B2   27 A1                 
  2.016   2.302   2.378   2.492   2.576   2.613   2.616   2.651
 11 B2   28 A1   10 A2   27 B1   12 B2   28 B1   29 A1   11 A2                 
  2.736   2.873   2.904   3.061   3.306   3.403   4.103   4.178
 30 A1   31 A1   29 B1   12 A2   30 B1   31 B1   13 B2   32 A1                 
  4.371   4.467   4.564   5.203  10.215  10.397  26.582  26.649
 13 A2   32 B1   33 A1   33 B1   34 A1   34 B1   14 B2   14 A2                 
 26.671  26.741  27.086  27.137  36.534  37.212 219.045 219.250
 35 B1   35 A1   36 A1   36 B1   37 A1   37 B1   38 A1   38 B1                 
 --------------------------------------------------------------

          Ground-State Mulliken Net Atomic Charges

     Atom                 Charge (a.u.)
  ----------------------------------------
      1 Cl                   -0.093809
      2 N                     0.093809
      3 N                     0.093809
      4 Cl                   -0.093809
  ----------------------------------------
  Sum of atomic charges =     0.000000

 -----------------------------------------------------------------
                    Cartesian Multipole Moments
 -----------------------------------------------------------------
    Charge (ESU x 10^10)
                 0.0000
    Dipole Moment (Debye)
         X       0.0000      Y       0.0000      Z       0.9377
       Tot       0.9377
    Quadrupole Moments (Debye-Ang)
        XX     -36.6269     XY      -0.0000     YY     -35.8592
        XZ       0.0000     YZ       0.0000     ZZ     -37.4707
    Octopole Moments (Debye-Ang^2)
       XXX       0.0000    XXY       0.0000    XYY       0.0000
       YYY       0.0000    XXZ       7.1637    XYZ      -0.0000
       YYZ      -0.0777    XZZ       0.0000    YZZ       0.0000
       ZZZ      10.5203
    Hexadecapole Moments (Debye-Ang^3)
      XXXX    -405.5561   XXXY      -0.0000   XXYY     -76.1334
      XYYY      -0.0000   YYYY     -37.9622   XXXZ       0.0000
      XXYZ       0.0000   XYYZ       0.0000   YYYZ       0.0000
      XXZZ     -84.7152   XYZZ      -0.0000   YYZZ     -29.1931
      XZZZ       0.0000   YZZZ       0.0000   ZZZZ    -143.2081
 -----------------------------------------------------------------
 Calculating analytic gradient of the SCF energy
 Gradient of SCF Energy
            1           2           3           4
    1  -0.0001958  -0.0003790   0.0003790   0.0001958
    2   0.0000000  -0.0000000   0.0000000  -0.0000000
    3   0.0000346  -0.0000346  -0.0000346   0.0000346
 Max gradient component =       3.790E-04
 RMS gradient           =       1.753E-04
 Gradient time:  CPU 1.13 s  wall 0.33 s
 Geometry Optimization Parameters
   NAtoms,    NIC,     NZ,  NCons,   NDum,   NFix, NCnnct, MaxDiis
        4      14       4       0       0       0       0       0

 Cartesian Hessian Update
 Hessian Updated using BFGS Update


** GEOMETRY OPTIMIZATION IN DELOCALIZED INTERNAL COORDINATES **
   Searching for a Minimum

   Optimization Cycle:   5

                       Coordinates (Angstroms)
     ATOM                X               Y               Z
      1  Cl        1.5170528896    0.0000000000    0.4165102699
      2  N         0.5913535747    0.0000000000   -1.0555412575
      3  N        -0.5913535747    0.0000000000   -1.0555412575
      4  Cl       -1.5170528896    0.0000000000    0.4165102699
   Point Group: c2v   Number of degrees of freedom:     3


   Energy is  -1027.803261083

 Hessian Updated using BFGS Update

  3 Hessian modes will be used to form the next step
  Hessian Eigenvalues:
     0.179786    0.633639    1.251545

 Minimum Search - Taking Simple RFO Step
 Searching for Lamda that Minimizes Along All modes
 Value Taken    Lamda =  -0.00000111
 Step Taken.  Stepsize is  0.001141

                             Maximum     Tolerance    Cnvgd?
         Gradient           0.000963      0.000300      NO
         Displacement       0.001134      0.001200     YES
         Energy change     -0.000046      0.000001      NO


 New Cartesian Coordinates Obtained by Inverse Iteration

 Displacement from previous Coordinates is:  0.003551
 ----------------------------------------------------------------
             Standard Nuclear Orientation (Angstroms)
    I     Atom           X                Y                Z
 ----------------------------------------------------------------
    1      Cl      1.5182985864     0.0000000000     0.4161874620
    2      N       0.5914260782     0.0000000000    -1.0552184496
    3      N      -0.5914260782     0.0000000000    -1.0552184496
    4      Cl     -1.5182985864     0.0000000000     0.4161874620
 ----------------------------------------------------------------
 Molecular Point Group                 C2v   NOp =  4
 Largest Abelian Subgroup              C2v   NOp =  4
 Nuclear Repulsion Energy =   193.6720819307 hartrees
 There are       24 alpha and       24 beta electrons
 Applying Cartesian multipole field
    Component          Value
    ---------          -----
     (2,0,0)        1.00000E-11
     (0,2,0)        2.00000E-11
     (0,0,2)       -3.00000E-11
 Nucleus-field energy     =     0.0000000007 hartrees
 Requested basis set is 6-311++G(d,p)
 There are 38 shells and 104 basis functions
 A cutoff of  1.0D-11 yielded    669 shell pairs
 There are      5350 function pairs (      5796 Cartesian)
 Smallest overlap matrix eigenvalue = 1.27E-04
 Guess MOs from SCF MO coefficient file

 -----------------------------------------------------------------------
  General SCF calculation program by
  Eric Jon Sundstrom, Paul Horn, Yuezhi Mao, Dmitri Zuev, Alec White,
  David Stuck, Shaama M.S., Shane Yost, Joonho Lee, David Small,
  Daniel Levine, Susi Lehtola, Hugh Burton, Evgeny Epifanovsky
 -----------------------------------------------------------------------
 Hartree-Fock
 using 4 threads for integral computing
 -------------------------------------------------------
 OpenMP Integral computing Module                
 Release: version 2.0, May 2017, Q-Chem Inc. Pleasanton 
 -------------------------------------------------------
 A restricted SCF calculation will be
 performed using DIIS
 SCF converges when DIIS error is below 1.0e-08
 ---------------------------------------
  Cycle       Energy         DIIS error
 ---------------------------------------
    1   -1027.8032610441      1.53e-05  
    2   -1027.8032615572      4.88e-06  
    3   -1027.8032616397      2.58e-06  
    4   -1027.8032616596      9.91e-07  
    5   -1027.8032616650      2.90e-07  
    6   -1027.8032616655      9.11e-08  
    7   -1027.8032616656      2.77e-08  
    8   -1027.8032616656      6.65e-09  Convergence criterion met
 ---------------------------------------
 SCF time:   CPU 2.51s  wall 1.00s 
 SCF   energy in the final basis set =    -1027.8032616656
 Total energy in the final basis set =    -1027.8032616656

 --------------------------------------------------------------
             Orbital Energies (a.u.) and Symmetries
 --------------------------------------------------------------

 Alpha MOs, Restricted
 -- Occupied --                  
-104.89 -104.89  -15.74  -15.74  -10.62  -10.62   -8.09   -8.09
  1 A1    1 B1    2 A1    2 B1    3 B1    3 A1    4 B1    4 A1                 
 -8.083  -8.083  -8.083  -8.083  -1.489  -1.187  -1.137  -0.853
  1 A2    1 B2    5 B1    5 A1    6 A1    6 B1    7 A1    7 B1                 
 -0.723  -0.695  -0.664  -0.515  -0.506  -0.497  -0.471  -0.430
  8 A1    9 A1    2 B2    2 A2   10 A1    8 B1    3 B2    9 B1                 
 -- Virtual --                   
  0.045   0.077   0.093   0.098   0.112   0.113   0.122   0.142
 11 A1    3 A2   12 A1   10 B1    4 B2   11 B1   13 A1    4 A2                 
  0.148   0.191   0.195   0.203   0.222   0.241   0.251   0.277
 14 A1   12 B1   15 A1    5 B2   13 B1   14 B1   16 A1    5 A2                 
  0.314   0.328   0.394   0.544   0.545   0.554   0.572   0.590
 17 A1   15 B1   16 B1   18 A1   17 B1    6 B2   18 B1   19 A1                 
  0.602   0.674   0.771   0.885   0.944   0.957   0.998   1.027
  6 A2   19 B1   20 A1    7 B2    7 A2   21 A1   22 A1   20 B1                 
  1.098   1.101   1.106   1.114   1.129   1.141   1.173   1.237
 21 B1    8 B2    8 A2   23 A1    9 B2   22 B1   23 B1    9 A2                 
  1.255   1.263   1.318   1.338   1.439   1.580   1.904   1.983
 24 A1   25 A1   24 B1   26 A1   25 B1   26 B1   10 B2   27 A1                 
  2.016   2.302   2.378   2.492   2.576   2.613   2.616   2.651
 11 B2   28 A1   10 A2   27 B1   12 B2   28 B1   29 A1   11 A2                 
  2.736   2.873   2.903   3.060   3.306   3.403   4.103   4.178
 30 A1   31 A1   29 B1   12 A2   30 B1   31 B1   13 B2   32 A1                 
  4.371   4.467   4.564   5.203  10.215  10.397  26.582  26.649
 13 A2   32 B1   33 A1   33 B1   34 A1   34 B1   14 B2   14 A2                 
 26.671  26.741  27.086  27.137  36.534  37.211 219.045 219.250
 35 B1   35 A1   36 A1   36 B1   37 A1   37 B1   38 A1   38 B1                 

 Beta MOs, Restricted
 -- Occupied --                  
-104.89 -104.89  -15.74  -15.74  -10.62  -10.62   -8.09   -8.09
  1 A1    1 B1    2 A1    2 B1    3 B1    3 A1    4 B1    4 A1                 
 -8.083  -8.083  -8.083  -8.083  -1.489  -1.187  -1.137  -0.853
  1 A2    1 B2    5 B1    5 A1    6 A1    6 B1    7 A1    7 B1                 
 -0.723  -0.695  -0.664  -0.515  -0.506  -0.497  -0.471  -0.430
  8 A1    9 A1    2 B2    2 A2   10 A1    8 B1    3 B2    9 B1                 
 -- Virtual --                   
  0.045   0.077   0.093   0.098   0.112   0.113   0.122   0.142
 11 A1    3 A2   12 A1   10 B1    4 B2   11 B1   13 A1    4 A2                 
  0.148   0.191   0.195   0.203   0.222   0.241   0.251   0.277
 14 A1   12 B1   15 A1    5 B2   13 B1   14 B1   16 A1    5 A2                 
  0.314   0.328   0.394   0.544   0.545   0.554   0.572   0.590
 17 A1   15 B1   16 B1   18 A1   17 B1    6 B2   18 B1   19 A1                 
  0.602   0.674   0.771   0.885   0.944   0.957   0.998   1.027
  6 A2   19 B1   20 A1    7 B2    7 A2   21 A1   22 A1   20 B1                 
  1.098   1.101   1.106   1.114   1.129   1.141   1.173   1.237
 21 B1    8 B2    8 A2   23 A1    9 B2   22 B1   23 B1    9 A2                 
  1.255   1.263   1.318   1.338   1.439   1.580   1.904   1.983
 24 A1   25 A1   24 B1   26 A1   25 B1   26 B1   10 B2   27 A1                 
  2.016   2.302   2.378   2.492   2.576   2.613   2.616   2.651
 11 B2   28 A1   10 A2   27 B1   12 B2   28 B1   29 A1   11 A2                 
  2.736   2.873   2.903   3.060   3.306   3.403   4.103   4.178
 30 A1   31 A1   29 B1   12 A2   30 B1   31 B1   13 B2   32 A1                 
  4.371   4.467   4.564   5.203  10.215  10.397  26.582  26.649
 13 A2   32 B1   33 A1   33 B1   34 A1   34 B1   14 B2   14 A2                 
 26.671  26.741  27.086  27.137  36.534  37.211 219.045 219.250
 35 B1   35 A1   36 A1   36 B1   37 A1   37 B1   38 A1   38 B1                 
 --------------------------------------------------------------

          Ground-State Mulliken Net Atomic Charges

     Atom                 Charge (a.u.)
  ----------------------------------------
      1 Cl                   -0.093884
      2 N                     0.093884
      3 N                     0.093884
      4 Cl                   -0.093884
  ----------------------------------------
  Sum of atomic charges =     0.000000

 -----------------------------------------------------------------
                    Cartesian Multipole Moments
 -----------------------------------------------------------------
    Charge (ESU x 10^10)
                 0.0000
    Dipole Moment (Debye)
         X      -0.0000      Y       0.0000      Z       0.9376
       Tot       0.9376
    Quadrupole Moments (Debye-Ang)
        XX     -36.6197     XY      -0.0000     YY     -35.8599
        XZ      -0.0000     YZ      -0.0000     ZZ     -37.4757
    Octopole Moments (Debye-Ang^2)
       XXX      -0.0000    XXY      -0.0000    XYY       0.0000
       YYY       0.0000    XXZ       7.1765    XYZ       0.0000
       YYZ      -0.0722    XZZ       0.0000    YZZ       0.0000
       ZZZ      10.5267
    Hexadecapole Moments (Debye-Ang^3)
      XXXX    -406.0467   XXXY      -0.0000   XXYY     -76.2301
      XYYY      -0.0000   YYYY     -37.9633   XXXZ      -0.0000
      XXYZ      -0.0000   XYYZ      -0.0000   YYYZ       0.0000
      XXZZ     -84.7892   XYZZ       0.0000   YYZZ     -29.1811
      XZZZ      -0.0000   YZZZ      -0.0000   ZZZZ    -143.1466
 -----------------------------------------------------------------
 Calculating analytic gradient of the SCF energy
 Gradient of SCF Energy
            1           2           3           4
    1  -0.0000019  -0.0000800   0.0000800   0.0000019
    2   0.0000000   0.0000000  -0.0000000  -0.0000000
    3   0.0000100  -0.0000100  -0.0000100   0.0000100
 Max gradient component =       7.997E-05
 RMS gradient           =       3.316E-05
 Gradient time:  CPU 1.13 s  wall 0.33 s
 Geometry Optimization Parameters
   NAtoms,    NIC,     NZ,  NCons,   NDum,   NFix, NCnnct, MaxDiis
        4      14       4       0       0       0       0       0

 Cartesian Hessian Update
 Hessian Updated using BFGS Update


** GEOMETRY OPTIMIZATION IN DELOCALIZED INTERNAL COORDINATES **
   Searching for a Minimum

   Optimization Cycle:   6

                       Coordinates (Angstroms)
     ATOM                X               Y               Z
      1  Cl        1.5182985864    0.0000000000    0.4161874620
      2  N         0.5914260782    0.0000000000   -1.0552184496
      3  N        -0.5914260782    0.0000000000   -1.0552184496
      4  Cl       -1.5182985864    0.0000000000    0.4161874620
   Point Group: c2v   Number of degrees of freedom:     3


   Energy is  -1027.803261666

 Hessian Updated using BFGS Update

  3 Hessian modes will be used to form the next step
  Hessian Eigenvalues:
     0.180824    0.649683    1.153151

 Minimum Search - Taking Simple RFO Step
 Searching for Lamda that Minimizes Along All modes
 Value Taken    Lamda =   0.00000000
 Step Taken.  Stepsize is  0.000139

                             Maximum     Tolerance    Cnvgd?
         Gradient           0.000063      0.000300     YES
         Displacement       0.000130      0.001200     YES
         Energy change     -0.000001      0.000001     YES


                       Distance Matrix (Angstroms)
             Cl(  1)   N (  2)   N (  3)
   N (  2)  1.739002
   N (  3)  2.572153  1.182852
   Cl(  4)  3.036597  2.572153  1.739002

 Final energy is   -1027.8032616655648     


 ******************************
 **  OPTIMIZATION CONVERGED  **
 ******************************

                       Coordinates (Angstroms)
     ATOM                X               Y               Z
      1  Cl        1.5182985864    0.0000000000    0.4161874620
      2  N         0.5914260782    0.0000000000   -1.0552184496
      3  N        -0.5914260782    0.0000000000   -1.0552184496
      4  Cl       -1.5182985864    0.0000000000    0.4161874620

Z-matrix Print:
$molecule
0 1
Cl
N  1 1.739002
N  2 1.182852 1 122.207772
Cl 3 1.739002 2 122.207772 1 -0.000000 0
$end


 --------------------------------------------------------------
             Orbital Energies (a.u.) and Symmetries
 --------------------------------------------------------------

 Alpha MOs, Restricted
 -- Occupied --                  
-104.89 -104.89  -15.74  -15.74  -10.62  -10.62   -8.09   -8.09
  1 A1    1 B1    2 A1    2 B1    3 B1    3 A1    4 B1    4 A1                 
 -8.083  -8.083  -8.083  -8.083  -1.489  -1.187  -1.137  -0.853
  1 A2    1 B2    5 B1    5 A1    6 A1    6 B1    7 A1    7 B1                 
 -0.723  -0.695  -0.664  -0.515  -0.506  -0.497  -0.471  -0.430
  8 A1    9 A1    2 B2    2 A2   10 A1    8 B1    3 B2    9 B1                 
 -- Virtual --                   
  0.045   0.077   0.093   0.098   0.112   0.113   0.122   0.142
 11 A1    3 A2   12 A1   10 B1    4 B2   11 B1   13 A1    4 A2                 
  0.148   0.191   0.195   0.203   0.222   0.241   0.251   0.277
 14 A1   12 B1   15 A1    5 B2   13 B1   14 B1   16 A1    5 A2                 
  0.314   0.328   0.394   0.544   0.545   0.554   0.572   0.590
 17 A1   15 B1   16 B1   18 A1   17 B1    6 B2   18 B1   19 A1                 
  0.602   0.674   0.771   0.885   0.944   0.957   0.998   1.027
  6 A2   19 B1   20 A1    7 B2    7 A2   21 A1   22 A1   20 B1                 
  1.098   1.101   1.106   1.114   1.129   1.141   1.173   1.237
 21 B1    8 B2    8 A2   23 A1    9 B2   22 B1   23 B1    9 A2                 
  1.255   1.263   1.318   1.338   1.439   1.580   1.904   1.983
 24 A1   25 A1   24 B1   26 A1   25 B1   26 B1   10 B2   27 A1                 
  2.016   2.302   2.378   2.492   2.576   2.613   2.616   2.651
 11 B2   28 A1   10 A2   27 B1   12 B2   28 B1   29 A1   11 A2                 
  2.736   2.873   2.903   3.060   3.306   3.403   4.103   4.178
 30 A1   31 A1   29 B1   12 A2   30 B1   31 B1   13 B2   32 A1                 
  4.371   4.467   4.564   5.203  10.215  10.397  26.582  26.649
 13 A2   32 B1   33 A1   33 B1   34 A1   34 B1   14 B2   14 A2                 
 26.671  26.741  27.086  27.137  36.534  37.211 219.045 219.250
 35 B1   35 A1   36 A1   36 B1   37 A1   37 B1   38 A1   38 B1                 

 Beta MOs, Restricted
 -- Occupied --                  
-104.89 -104.89  -15.74  -15.74  -10.62  -10.62   -8.09   -8.09
  1 A1    1 B1    2 A1    2 B1    3 B1    3 A1    4 B1    4 A1                 
 -8.083  -8.083  -8.083  -8.083  -1.489  -1.187  -1.137  -0.853
  1 A2    1 B2    5 B1    5 A1    6 A1    6 B1    7 A1    7 B1                 
 -0.723  -0.695  -0.664  -0.515  -0.506  -0.497  -0.471  -0.430
  8 A1    9 A1    2 B2    2 A2   10 A1    8 B1    3 B2    9 B1                 
 -- Virtual --                   
  0.045   0.077   0.093   0.098   0.112   0.113   0.122   0.142
 11 A1    3 A2   12 A1   10 B1    4 B2   11 B1   13 A1    4 A2                 
  0.148   0.191   0.195   0.203   0.222   0.241   0.251   0.277
 14 A1   12 B1   15 A1    5 B2   13 B1   14 B1   16 A1    5 A2                 
  0.314   0.328   0.394   0.544   0.545   0.554   0.572   0.590
 17 A1   15 B1   16 B1   18 A1   17 B1    6 B2   18 B1   19 A1                 
  0.602   0.674   0.771   0.885   0.944   0.957   0.998   1.027
  6 A2   19 B1   20 A1    7 B2    7 A2   21 A1   22 A1   20 B1                 
  1.098   1.101   1.106   1.114   1.129   1.141   1.173   1.237
 21 B1    8 B2    8 A2   23 A1    9 B2   22 B1   23 B1    9 A2                 
  1.255   1.263   1.318   1.338   1.439   1.580   1.904   1.983
 24 A1   25 A1   24 B1   26 A1   25 B1   26 B1   10 B2   27 A1                 
  2.016   2.302   2.378   2.492   2.576   2.613   2.616   2.651
 11 B2   28 A1   10 A2   27 B1   12 B2   28 B1   29 A1   11 A2                 
  2.736   2.873   2.903   3.060   3.306   3.403   4.103   4.178
 30 A1   31 A1   29 B1   12 A2   30 B1   31 B1   13 B2   32 A1                 
  4.371   4.467   4.564   5.203  10.215  10.397  26.582  26.649
 13 A2   32 B1   33 A1   33 B1   34 A1   34 B1   14 B2   14 A2                 
 26.671  26.741  27.086  27.137  36.534  37.211 219.045 219.250
 35 B1   35 A1   36 A1   36 B1   37 A1   37 B1   38 A1   38 B1                 
 --------------------------------------------------------------

          Ground-State Mulliken Net Atomic Charges

     Atom                 Charge (a.u.)
  ----------------------------------------
      1 Cl                   -0.093884
      2 N                     0.093884
      3 N                     0.093884
      4 Cl                   -0.093884
  ----------------------------------------
  Sum of atomic charges =     0.000000

 -----------------------------------------------------------------
                    Cartesian Multipole Moments
 -----------------------------------------------------------------
    Charge (ESU x 10^10)
                 0.0000
    Dipole Moment (Debye)
         X      -0.0000      Y       0.0000      Z       0.9376
       Tot       0.9376
    Quadrupole Moments (Debye-Ang)
        XX     -36.6197     XY      -0.0000     YY     -35.8599
        XZ      -0.0000     YZ      -0.0000     ZZ     -37.4757
    Octopole Moments (Debye-Ang^2)
       XXX      -0.0000    XXY      -0.0000    XYY       0.0000
       YYY       0.0000    XXZ       7.1765    XYZ       0.0000
       YYZ      -0.0722    XZZ       0.0000    YZZ       0.0000
       ZZZ      10.5267
    Hexadecapole Moments (Debye-Ang^3)
      XXXX    -406.0467   XXXY      -0.0000   XXYY     -76.2301
      XYYY      -0.0000   YYYY     -37.9633   XXXZ      -0.0000
      XXYZ      -0.0000   XYYZ      -0.0000   YYYZ       0.0000
      XXZZ     -84.7892   XYZZ       0.0000   YYZZ     -29.1811
      XZZZ      -0.0000   YZZZ      -0.0000   ZZZZ    -143.1466
 -----------------------------------------------------------------
Archival summary:
1\1\garfield\OPT\HF\BasisUnspecified\l22\taweetha\SunFeb1006:05:292019SunFeb1006:05:292019\0\\#,OPT,HF,BasisUnspecified,\\0,1\Cl\N,1,1.739\N,2,1.18285,1,122.208\Cl,3,1.739,2,122.208,1,-0,0\\HF=-1027.80326\\@

 Total job time:  6.76s(wall), 25.45s(cpu) 
 Sun Feb 10 06:05:29 2019

        *************************************************************
        *                                                           *
        *  Thank you very much for using Q-Chem.  Have a nice day.  *
        *                                                           *
        *************************************************************


 
User input: 2 of 2 
 
Q-Chem Developer Version!
                  Welcome to Q-Chem
     A Quantum Leap Into The Future Of Chemistry


 Q-Chem 5.1, Q-Chem, Inc., Pleasanton, CA (2018)

 Yihan Shao,  Zhengting Gan,  E. Epifanovsky,  A. T. B. Gilbert,  M. Wormit,  
 J. Kussmann,  A. W. Lange,  A. Behn,  Jia Deng,  Xintian Feng,  D. Ghosh,  
 M. Goldey,  P. R. Horn,  L. D. Jacobson,  I. Kaliman,  T. Kus,  A. Landau,  
 Jie Liu,  E. I. Proynov,  R. M. Richard,  R. P. Steele,  E. J. Sundstrom,  
 H. L. Woodcock III,  P. M. Zimmerman,  D. Zuev,  B. Albrecht,  E. Alguire,  
 S. A. Baeppler,  D. Barton,  Z. Benda,  Y. A. Bernard,  E. J. Berquist,  
 K. B. Bravaya,  H. Burton,  D. Casanova,  Chun-Min Chang,  Yunqing Chen,  
 A. Chien,  K. D. Closser,  M. P. Coons,  S. Coriani,  S. Dasgupta,  
 A. L. Dempwolff,  M. Diedenhofen,  Hainam Do,  R. G. Edgar,  Po-Tung Fang,  
 S. Faraji,  S. Fatehi,  Qingguo Feng,  K. D. Fenk,  J. Fosso-Tande,  
 Qinghui Ge,  A. Ghysels,  G. Gidofalvi,  J. Gomes,  J. Gonthier,  A. Gunina,  
 D. Hait,  M. W. D. Hanson-Heine,  P. H. P. Harbach,  A. W. Hauser,  
 J. E. Herr,  E. G. Hohenstein,  Z. C. Holden,  Kerwin Hui,  B. C. Huynh,  
 T.-C. Jagau,  Hyunjun Ji,  B. Kaduk,  K. Khistyaev,  Jaehoon Kim,  
 P. Klunzinger,  K. Koh,  D. Kosenkov,  L. Koulias,  T. Kowalczyk,  
 C. M. Krauter,  A. Kunitsa,  Ka Un Lao,  A. Laurent,  K. V. Lawler,  
 Joonho Lee,  D. Lefrancois,  S. Lehtola,  D. S. Levine,  Yi-Pei Li,  
 You-Sheng Lin,  Fenglai Liu,  E. Livshits,  A. Luenser,  P. Manohar,  
 E. Mansoor,  S. F. Manzer,  Shan-Ping Mao,  Yuezhi Mao,  N. Mardirossian,  
 A. V. Marenich,  T. Markovich,  L. A. Martinez-Martinez,  S. A. Maurer,  
 N. J. Mayhall,  S. C. McKenzie,  J.-M. Mewes,  A. F. Morrison,  
 J. W. Mullinax,  K. Nanda,  T. S. Nguyen-Beck,  R. Olivares-Amaya,  
 J. A. Parkhill,  T. M. Perrine,  F. Plasser,  P. Pokhilko,  S. Prager,  
 A. Prociuk,  E. Ramos,  D. R. Rehn,  F. Rob,  M. Schneider,  N. Sergueev,  
 S. M. Sharada,  S. Sharma,  D. W. Small,  T. Stauch,  T. Stein,  
 Yu-Chuan Su,  A. J. W. Thom,  A. Tkatchenko,  T. Tsuchimochi,  N. M. Tubman,  
 L. Vogt,  M. L. Vidal,  O. Vydrov,  M. A. Watson,  J. Wenzel,  
 M. de Wergifosse,  T. A. Wesolowski,  A. White,  J. Witte,  A. Yamada,  
 Jun Yang,  K. Yao,  S. Yeganeh,  S. R. Yost,  Zhi-Qiang You,  A. Zech,  
 Igor Ying Zhang,  Xing Zhang,  Yan Zhao,  Ying Zhu,  B. R. Brooks,  
 G. K. L. Chan,  C. J. Cramer,  M. S. Gordon,  W. J. Hehre,  A. Klamt,  
 M. W. Schmidt,  C. D. Sherrill,  D. G. Truhlar,  A. Aspuru-Guzik,  R. Baer,  
 A. T. Bell,  N. A. Besley,  Jeng-Da Chai,  A. E. DePrince, III,  
 R. A. DiStasio Jr.,  A. Dreuw,  B. D. Dunietz,  T. R. Furlani,  
 Chao-Ping Hsu,  Yousung Jung,  Jing Kong,  D. S. Lambrecht,  WanZhen Liang,  
 C. Ochsenfeld,  V. A. Rassolov,  L. V. Slipchenko,  J. E. Subotnik,  
 T. Van Voorhis,  J. M. Herbert,  A. I. Krylov,  P. M. W. Gill,  M. Head-Gordon

 Contributors to earlier versions of Q-Chem not listed above: 
 R. D. Adamson,  B. Austin,  J. Baker,  G. J. O. Beran,  K. Brandhorst,  
 S. T. Brown,  E. F. C. Byrd,  A. K. Chakraborty,  C.-L. Cheng,  
 Siu Hung Chien,  D. M. Chipman,  D. L. Crittenden,  H. Dachsel,  
 R. J. Doerksen,  A. D. Dutoi,  L. Fusti-Molnar,  W. A. Goddard III,  
 A. Golubeva-Zadorozhnaya,  S. R. Gwaltney,  G. Hawkins,  A. Heyden,  
 S. Hirata,  G. Kedziora,  F. J. Keil,  C. Kelley,  Jihan Kim,  R. A. King,  
 R. Z. Khaliullin,  P. P. Korambath,  W. Kurlancheek,  A. M. Lee,  M. S. Lee,  
 S. V. Levchenko,  Ching Yeh Lin,  D. Liotard,  R. C. Lochan,  I. Lotan,  
 P. E. Maslen,  N. Nair,  D. P. O'Neill,  D. Neuhauser,  E. Neuscamman,  
 C. M. Oana,  R. Olson,  B. Peters,  R. Peverati,  P. A. Pieniazek,  
 Y. M. Rhee,  J. Ritchie,  M. A. Rohrdanz,  E. Rosta,  N. J. Russ,  
 H. F. Schaefer III,  N. E. Schultz,  N. Shenvi,  A. C. Simmonett,  A. Sodt,  
 D. Stuck,  K. S. Thanthiriwatte,  V. Vanovschi,  Tao Wang,  A. Warshel,  
 C. F. Williams,  Q. Wu,  X. Xu,  W. Zhang

 Please cite Q-Chem as follows:
 Y. Shao et al., Mol. Phys. 113, 184-215 (2015)
 DOI: 10.1080/00268976.2014.952696

 Q-Chem 5.1.2 for Intel X86 EM64T Linux

 Parts of Q-Chem use Armadillo 8.300.2 (Tropical Shenanigans).
 http://arma.sourceforge.net/

 Q-Chem begins on Sun Feb 10 06:05:29 2019  

Host: 
0

     Scratch files written to /scratch/taweetham/qchem23163//
The previous job contains 0 fragments, simply inherited here
Input Ideriv = 2
Curr. Ideriv = -1
Max.  Ideriv = 2

Checking the input file for inconsistencies... 	...done.

--------------------------------------------------------------
User input:
--------------------------------------------------------------

$molecule
read
$end

$rem
   JOB_TYPE 	FREQUENCY
   BASIS 		6-311++G**
   EXCHANGE 	HF	
$end

--------------------------------------------------------------
 ----------------------------------------------------------------
             Standard Nuclear Orientation (Angstroms)
    I     Atom           X                Y                Z
 ----------------------------------------------------------------
    1      Cl      1.5182985864     0.0000000000     0.4291600575
    2      N       0.5914260782     0.0000000000    -1.0422458540
    3      N      -0.5914260782     0.0000000000    -1.0422458540
    4      Cl     -1.5182985864     0.0000000000     0.4291600575
 ----------------------------------------------------------------
 Molecular Point Group                 C2v   NOp =  4
 Largest Abelian Subgroup              C2v   NOp =  4
 Nuclear Repulsion Energy =   193.6720819307 hartrees
 There are       24 alpha and       24 beta electrons
 Requested basis set is 6-311++G(d,p)
 There are 38 shells and 104 basis functions

 Total QAlloc Memory Limit   2000 MB
 Mega-Array Size       188 MB
 MEM_STATIC part       192 MB

                       Distance Matrix (Angstroms)
             Cl(  1)   N (  2)   N (  3)
   N (  2)  1.739002
   N (  3)  2.572153  1.182852
   Cl(  4)  3.036597  2.572153  1.739002

 A cutoff of  1.0D-11 yielded    669 shell pairs
 There are      5350 function pairs (      5796 Cartesian)

 -------------------------------------------------------
 OpenMP Integral Computing Module                       
 Release: version 1.0, May 2013, Q-Chem Inc. Pittsburgh 
 -------------------------------------------------------
 Integral Job Info:
 Integral job number is                      11
 Integral operator is                         1
 short-range coefficients                     0
 long-range coefficients              100000000
 Omega coefficients                           0
 if combine SR and LR in K                    0
 Integral screening is                        0
 Integral computing path is                   2
 max size of driver memory is            800000
 size of driver memory is                593474
 size of scratch memory is              8114252
 max col of scratch BK array               1296
 max len of scratch array in speh3          155
 max len of scratch index in speh4           18
 max int batch size is                      520
 min int batch size is                       52
 fixed nKL is                                52
 max L of basis functions is                  2
 order of int derivative is                   0
 number of shells is                         38
 number of basis is                         108
 number of cartesian basis is               108
 number of contracted shell pairs           669
 number of primitive shell pairs           2032
 maxK2 (contraction) of shell pair           36
 max number of K2 of shell pair               1
 max number of CS2 of shell pair             66
 max number of PS2 of shell pair            204
 mem total for path MDJ                  513682
 -------------------------------------------------------
 Smallest overlap matrix eigenvalue = 1.27E-04
 Guess from superposition of atomic densities
 Warning:  Energy on first SCF cycle will be non-variational
 SAD guess density has 48.000000 electrons

 -----------------------------------------------------------------------
  General SCF calculation program by
  Eric Jon Sundstrom, Paul Horn, Yuezhi Mao, Dmitri Zuev, Alec White,
  David Stuck, Shaama M.S., Shane Yost, Joonho Lee, David Small,
  Daniel Levine, Susi Lehtola, Hugh Burton, Evgeny Epifanovsky
 -----------------------------------------------------------------------
 Hartree-Fock
 using 4 threads for integral computing
 -------------------------------------------------------
 OpenMP Integral computing Module                
 Release: version 2.0, May 2017, Q-Chem Inc. Pleasanton 
 -------------------------------------------------------
 A restricted SCF calculation will be
 performed using DIIS
 SCF converges when DIIS error is below 1.0e-08
 ---------------------------------------
  Cycle       Energy         DIIS error
 ---------------------------------------
    1   -1028.5082244021      5.38e-02  
    2   -1027.6958592703      8.25e-03  
    3   -1027.7536137441      6.07e-03  
    4   -1027.8003784185      7.88e-04  
    5   -1027.8027374531      3.45e-04  
    6   -1027.8032101746      8.92e-05  
    7   -1027.8032598448      1.93e-05  
    8   -1027.8032615579      4.46e-06  
    9   -1027.8032616587      1.10e-06  
   10   -1027.8032616648      3.46e-07  
   11   -1027.8032616654      1.09e-07  
   12   -1027.8032616655      2.93e-08  
   13   -1027.8032616658      4.44e-09  Convergence criterion met
 ---------------------------------------
 SCF time:   CPU 2.54s  wall 1.00s 
 SCF   energy in the final basis set =    -1027.8032616658
 Total energy in the final basis set =    -1027.8032616658

 --------------------------------------------------------------
             Orbital Energies (a.u.) and Symmetries
 --------------------------------------------------------------

 Alpha MOs, Restricted
 -- Occupied --                  
-104.89 -104.89  -15.74  -15.74  -10.62  -10.62   -8.09   -8.09
  1 A1    1 B1    2 A1    2 B1    3 B1    3 A1    4 B1    4 A1                 
 -8.083  -8.083  -8.083  -8.083  -1.489  -1.187  -1.137  -0.853
  1 A2    1 B2    5 B1    5 A1    6 A1    6 B1    7 A1    7 B1                 
 -0.723  -0.695  -0.664  -0.515  -0.506  -0.497  -0.471  -0.430
  8 A1    9 A1    2 B2    2 A2   10 A1    8 B1    3 B2    9 B1                 
 -- Virtual --                   
  0.045   0.077   0.093   0.098   0.112   0.113   0.122   0.142
 11 A1    3 A2   12 A1   10 B1    4 B2   11 B1   13 A1    4 A2                 
  0.148   0.191   0.195   0.203   0.222   0.241   0.251   0.277
 14 A1   12 B1   15 A1    5 B2   13 B1   14 B1   16 A1    5 A2                 
  0.314   0.328   0.394   0.544   0.545   0.554   0.572   0.590
 17 A1   15 B1   16 B1   18 A1   17 B1    6 B2   18 B1   19 A1                 
  0.602   0.674   0.771   0.885   0.944   0.957   0.998   1.027
  6 A2   19 B1   20 A1    7 B2    7 A2   21 A1   22 A1   20 B1                 
  1.098   1.101   1.106   1.114   1.129   1.141   1.173   1.237
 21 B1    8 B2    8 A2   23 A1    9 B2   22 B1   23 B1    9 A2                 
  1.255   1.263   1.318   1.338   1.439   1.580   1.904   1.983
 24 A1   25 A1   24 B1   26 A1   25 B1   26 B1   10 B2   27 A1                 
  2.016   2.302   2.378   2.492   2.576   2.613   2.616   2.651
 11 B2   28 A1   10 A2   27 B1   12 B2   28 B1   29 A1   11 A2                 
  2.736   2.873   2.903   3.060   3.306   3.403   4.103   4.178
 30 A1   31 A1   29 B1   12 A2   30 B1   31 B1   13 B2   32 A1                 
  4.371   4.467   4.564   5.203  10.215  10.397  26.582  26.649
 13 A2   32 B1   33 A1   33 B1   34 A1   34 B1   14 B2   14 A2                 
 26.671  26.741  27.086  27.137  36.534  37.211 219.045 219.250
 35 B1   35 A1   36 A1   36 B1   37 A1   37 B1   38 A1   38 B1                 

 Beta MOs, Restricted
 -- Occupied --                  
-104.89 -104.89  -15.74  -15.74  -10.62  -10.62   -8.09   -8.09
  1 A1    1 B1    2 A1    2 B1    3 B1    3 A1    4 B1    4 A1                 
 -8.083  -8.083  -8.083  -8.083  -1.489  -1.187  -1.137  -0.853
  1 A2    1 B2    5 B1    5 A1    6 A1    6 B1    7 A1    7 B1                 
 -0.723  -0.695  -0.664  -0.515  -0.506  -0.497  -0.471  -0.430
  8 A1    9 A1    2 B2    2 A2   10 A1    8 B1    3 B2    9 B1                 
 -- Virtual --                   
  0.045   0.077   0.093   0.098   0.112   0.113   0.122   0.142
 11 A1    3 A2   12 A1   10 B1    4 B2   11 B1   13 A1    4 A2                 
  0.148   0.191   0.195   0.203   0.222   0.241   0.251   0.277
 14 A1   12 B1   15 A1    5 B2   13 B1   14 B1   16 A1    5 A2                 
  0.314   0.328   0.394   0.544   0.545   0.554   0.572   0.590
 17 A1   15 B1   16 B1   18 A1   17 B1    6 B2   18 B1   19 A1                 
  0.602   0.674   0.771   0.885   0.944   0.957   0.998   1.027
  6 A2   19 B1   20 A1    7 B2    7 A2   21 A1   22 A1   20 B1                 
  1.098   1.101   1.106   1.114   1.129   1.141   1.173   1.237
 21 B1    8 B2    8 A2   23 A1    9 B2   22 B1   23 B1    9 A2                 
  1.255   1.263   1.318   1.338   1.439   1.580   1.904   1.983
 24 A1   25 A1   24 B1   26 A1   25 B1   26 B1   10 B2   27 A1                 
  2.016   2.302   2.378   2.492   2.576   2.613   2.616   2.651
 11 B2   28 A1   10 A2   27 B1   12 B2   28 B1   29 A1   11 A2                 
  2.736   2.873   2.903   3.060   3.306   3.403   4.103   4.178
 30 A1   31 A1   29 B1   12 A2   30 B1   31 B1   13 B2   32 A1                 
  4.371   4.467   4.564   5.203  10.215  10.397  26.582  26.649
 13 A2   32 B1   33 A1   33 B1   34 A1   34 B1   14 B2   14 A2                 
 26.671  26.741  27.086  27.137  36.534  37.211 219.045 219.250
 35 B1   35 A1   36 A1   36 B1   37 A1   37 B1   38 A1   38 B1                 
 --------------------------------------------------------------

          Ground-State Mulliken Net Atomic Charges

     Atom                 Charge (a.u.)
  ----------------------------------------
      1 Cl                   -0.093884
      2 N                     0.093884
      3 N                     0.093884
      4 Cl                   -0.093884
  ----------------------------------------
  Sum of atomic charges =     0.000000

 -----------------------------------------------------------------
                    Cartesian Multipole Moments
 -----------------------------------------------------------------
    Charge (ESU x 10^10)
                 0.0000
    Dipole Moment (Debye)
         X       0.0000      Y      -0.0000      Z       0.9376
       Tot       0.9376
    Quadrupole Moments (Debye-Ang)
        XX     -36.6197     XY       0.0000     YY     -35.8599
        XZ      -0.0000     YZ      -0.0000     ZZ     -37.4514
    Octopole Moments (Debye-Ang^2)
       XXX       0.0000    XXY       0.0000    XYY       0.0000
       YYY       0.0000    XXZ       6.7014    XYZ       0.0000
       YYZ      -0.5374    XZZ       0.0000    YZZ      -0.0000
       ZZZ       9.0687
    Hexadecapole Moments (Debye-Ang^3)
      XXXX    -406.0467   XXXY       0.0000   XXYY     -76.2301
      XYYY       0.0000   YYYY     -37.9633   XXXZ      -0.0000
      XXYZ      -0.0000   XYYZ      -0.0000   YYYZ      -0.0000
      XXZZ     -84.6092   XYZZ       0.0000   YYZZ     -29.1890
      XZZZ      -0.0000   YZZZ      -0.0000   ZZZZ    -142.6382
 -----------------------------------------------------------------
 Calculating MO derivatives via CPSCF
 D1JvT checksum  = 77760 7618.0890047860
 D1KAT checksum  = 158592 599.4208772799
   1         3          12      0.125578    0.035033
   2         3          12      0.032302    0.013160
   3         3          12      0.008770    0.003449
   4         3          12      0.001875    0.000605
   5         3          12      0.000380    0.000145
   6         3          12      0.000064    0.000027
   7        13           2      0.000006    0.000004
   8        15           0      0.000000    0.000000    Roots Converged
 Time for AOints: 1.1 s (CPU) 0.3 s (wall)
 ------------------------------------------------------------------------------
                     AOints        : Timing summary (seconds)
 ------------------------------------------------------------------------------
     job step          cpu (% of tot)      sys (% of tot)     wall (% of tot)
 ------------------------------------------------------------------------------
  cpscf_lag         0.3147E+01 (25.2)   0.2000E-05 (33.3)   0.8494E+00 (25.2)
  iterzp            0.8251E+01 (66.0)   0.4000E-05 (66.7)   0.2225E+01 (65.9)
  make_fx           0.0000E+00 ( 0.0)   0.0000E+00 ( 0.0)   0.0000E+00 ( 0.0)
  AOints            0.1078E+01 ( 8.6)   0.0000E+00 ( 0.0)   0.2790E+00 ( 8.3)
 ------------------------------------------------------------------------------
   Grand Totals     0.1250E+02          0.6000E-05          0.3375E+01
 ------------------------------------------------------------------------------
 Calculating analytic Hessian of the SCF energy
 Polarizability Matrix (a.u.)
            1           2           3
    1 -60.5555238   0.0000000  -0.0000000
    2   0.0000000 -22.4151310  -0.0000000
    3  -0.0000000  -0.0000000 -37.7491946

 Direct stationary perturbation theory relativistic correction:

 rels  =       1.648039231161
 relv  =      -5.727013528638
 rel2e =       1.129969782844
 E_rel =      -2.949004514633

 Hessian of the SCF Energy
            1           2           3           4           5           6
    1   0.1027855   0.0000000   0.0665562  -0.0282307  -0.0000000  -0.0059367
    2   0.0000000   0.0104642   0.0000000  -0.0000000  -0.0268615  -0.0000000
    3   0.0665562   0.0000000   0.1228862  -0.0167911  -0.0000000  -0.1139731
    4  -0.0282307  -0.0000000  -0.0167911   0.9869826   0.0000000  -0.0438285
    5  -0.0000000  -0.0268615  -0.0000000   0.0000000   0.0689197   0.0000000
    6  -0.0059367  -0.0000000  -0.1139731  -0.0438285   0.0000000   0.2418700
    7  -0.0644292   0.0000000  -0.0529392  -0.8943227  -0.0000000  -0.0076803
    8  -0.0000000   0.0268579   0.0000000  -0.0000000  -0.0689161  -0.0000000
    9  -0.0574455   0.0000000  -0.0324786   0.0076803  -0.0000000  -0.0954183
   10  -0.0101256  -0.0000000   0.0031741  -0.0644292   0.0000000   0.0574455
   11   0.0000000  -0.0104606  -0.0000000  -0.0000000   0.0268579   0.0000000
   12  -0.0031741  -0.0000000   0.0235655   0.0529392   0.0000000  -0.0324786
            7           8           9          10          11          12
    1  -0.0644292  -0.0000000  -0.0574455  -0.0101256   0.0000000  -0.0031741
    2   0.0000000   0.0268579   0.0000000  -0.0000000  -0.0104606  -0.0000000
    3  -0.0529392   0.0000000  -0.0324786   0.0031741  -0.0000000   0.0235655
    4  -0.8943227  -0.0000000   0.0076803  -0.0644292  -0.0000000   0.0529392
    5  -0.0000000  -0.0689161  -0.0000000   0.0000000   0.0268579   0.0000000
    6  -0.0076803  -0.0000000  -0.0954183   0.0574455   0.0000000  -0.0324786
    7   0.9869826   0.0000000   0.0438285  -0.0282307  -0.0000000   0.0167911
    8   0.0000000   0.0689197   0.0000000  -0.0000000  -0.0268615  -0.0000000
    9   0.0438285   0.0000000   0.2418700   0.0059367  -0.0000000  -0.1139731
   10  -0.0282307  -0.0000000   0.0059367   0.1027855   0.0000000  -0.0665562
   11  -0.0000000  -0.0268615  -0.0000000   0.0000000   0.0104642   0.0000000
   12   0.0167911  -0.0000000  -0.1139731  -0.0665562   0.0000000   0.1228862
 Gradient time:  CPU 19.10 s  wall 5.23 s
 **********************************************************************
 **                                                                  **
 **                       VIBRATIONAL ANALYSIS                       **
 **                       --------------------                       **
 **                                                                  **
 **        VIBRATIONAL FREQUENCIES (CM**-1) AND NORMAL MODES         **
 **     FORCE CONSTANTS (mDYN/ANGSTROM) AND REDUCED MASSES (AMU)     **
 **                  INFRARED INTENSITIES (KM/MOL)                   **
 **                                                                  **
 **********************************************************************


 Mode:                 1                      2                      3
 Frequency:       246.21                 525.29                 529.64
 Force Cnst:      1.1627                 2.3575                 3.1608
 Red. Mass:      32.5549                14.5011                19.1243
 IR Active:          YES                    NO                     YES
 IR Intens:        0.177                  0.000                125.819
 Raman Active:       YES                    YES                    YES
               X      Y      Z        X      Y      Z        X      Y      Z
 Cl         0.658 -0.000 -0.096    0.000 -0.109  0.000   -0.241 -0.000 -0.253
 N         -0.006  0.000  0.240   -0.000  0.699 -0.000    0.603  0.000  0.121
 N          0.006 -0.000  0.240   -0.000 -0.699  0.000    0.603 -0.000 -0.121
 Cl        -0.658  0.000 -0.096    0.000  0.109 -0.000   -0.241  0.000  0.253
 TransDip  -0.000  0.000 -0.013   -0.000 -0.000 -0.000    0.359  0.000  0.000

 Mode:                 4                      5                      6
 Frequency:       639.60                 822.13                1884.89
 Force Cnst:      4.2237                 5.6761                29.3184
 Red. Mass:      17.5238                14.2531                14.0061
 IR Active:          YES                    YES                    YES
 IR Intens:       25.635                215.466                 86.205
 Raman Active:       YES                    YES                    YES
               X      Y      Z        X      Y      Z        X      Y      Z
 Cl        -0.132  0.000 -0.258   -0.056  0.000  0.054   -0.006  0.000 -0.006
 N          0.022 -0.000  0.645    0.139 -0.000 -0.689   -0.707 -0.000  0.015
 N         -0.022  0.000  0.645    0.139  0.000  0.689    0.707  0.000  0.015
 Cl         0.132 -0.000 -0.258   -0.056 -0.000 -0.054    0.006 -0.000 -0.006
 TransDip  -0.000 -0.000  0.162   -0.470  0.000  0.000    0.000 -0.000 -0.297

 STANDARD THERMODYNAMIC QUANTITIES AT   298.15 K  AND     1.00 ATM

   This Molecule has  0 Imaginary Frequencies
   Zero point vibrational energy:        6.644 kcal/mol

   Atom    1 Element Cl Has Mass   34.96885
   Atom    2 Element N  Has Mass   14.00307
   Atom    3 Element N  Has Mass   14.00307
   Atom    4 Element Cl Has Mass   34.96885
   Molecular Mass:    97.943840 amu
   Principal axes and moments of inertia in amu*Bohr^2:
                             1           2           3
    Eigenvalues --      154.61449   610.71868   765.33317
          X               1.00000     0.00000     0.00000
          Y               0.00000     0.00000     1.00000
          Z               0.00000     1.00000     0.00000
   Rotational Symmetry Number is   2
   The Molecule is an Asymmetric Top
   Translational Enthalpy:        0.889 kcal/mol
   Rotational Enthalpy:           0.889 kcal/mol
   Vibrational Enthalpy:          7.343 kcal/mol
   gas constant (RT):             0.592 kcal/mol
   Translational Entropy:        39.656  cal/mol.K
   Rotational Entropy:           24.405  cal/mol.K
   Vibrational Entropy:           3.522  cal/mol.K

   Total Enthalpy:                9.713 kcal/mol
   Total Entropy:                67.583  cal/mol.K
Archival summary:
1\1\garfield\FREQ\HF\BasisUnspecified\l22\taweetha\SunFeb1006:05:352019SunFeb1006:05:352019\0\\#,FREQ,HF,BasisUnspecified,\\0,1\Cl\N,1,1.739\N,2,1.18285,1,122.208\Cl,3,1.739,2,122.208,1,-0,0\\HF=-1027.80326\\@

 Total job time:  5.91s(wall), 21.76s(cpu) 
 Sun Feb 10 06:05:35 2019

        *************************************************************
        *                                                           *
        *  Thank you very much for using Q-Chem.  Have a nice day.  *
        *                                                           *
        *************************************************************
