# Supplementary material for: Geometric and energetic data from ab initio calculations of haloethene, haloimine, halomethylenephosphine, haloiminophosphine, halodiazene, halodiphosphene and halocyclopropane
Source: Data Brief. 2019 Nov 2;27:104738. doi: 10.1016/j.dib.2019.104738 (PMC6861602; doi:10.1016/j.dib.2019.104738)
Supplement: Multimedia component 6 [file mmc6.zip › NN/HF/ClENNEBr.out]

Q-Chem Developer Version!
                  Welcome to Q-Chem
     A Quantum Leap Into The Future Of Chemistry


 Q-Chem 5.1, Q-Chem, Inc., Pleasanton, CA (2018)

 Yihan Shao,  Zhengting Gan,  E. Epifanovsky,  A. T. B. Gilbert,  M. Wormit,  
 J. Kussmann,  A. W. Lange,  A. Behn,  Jia Deng,  Xintian Feng,  D. Ghosh,  
 M. Goldey,  P. R. Horn,  L. D. Jacobson,  I. Kaliman,  T. Kus,  A. Landau,  
 Jie Liu,  E. I. Proynov,  R. M. Richard,  R. P. Steele,  E. J. Sundstrom,  
 H. L. Woodcock III,  P. M. Zimmerman,  D. Zuev,  B. Albrecht,  E. Alguire,  
 S. A. Baeppler,  D. Barton,  Z. Benda,  Y. A. Bernard,  E. J. Berquist,  
 K. B. Bravaya,  H. Burton,  D. Casanova,  Chun-Min Chang,  Yunqing Chen,  
 A. Chien,  K. D. Closser,  M. P. Coons,  S. Coriani,  S. Dasgupta,  
 A. L. Dempwolff,  M. Diedenhofen,  Hainam Do,  R. G. Edgar,  Po-Tung Fang,  
 S. Faraji,  S. Fatehi,  Qingguo Feng,  K. D. Fenk,  J. Fosso-Tande,  
 Qinghui Ge,  A. Ghysels,  G. Gidofalvi,  J. Gomes,  J. Gonthier,  A. Gunina,  
 D. Hait,  M. W. D. Hanson-Heine,  P. H. P. Harbach,  A. W. Hauser,  
 J. E. Herr,  E. G. Hohenstein,  Z. C. Holden,  Kerwin Hui,  B. C. Huynh,  
 T.-C. Jagau,  Hyunjun Ji,  B. Kaduk,  K. Khistyaev,  Jaehoon Kim,  
 P. Klunzinger,  K. Koh,  D. Kosenkov,  L. Koulias,  T. Kowalczyk,  
 C. M. Krauter,  A. Kunitsa,  Ka Un Lao,  A. Laurent,  K. V. Lawler,  
 Joonho Lee,  D. Lefrancois,  S. Lehtola,  D. S. Levine,  Yi-Pei Li,  
 You-Sheng Lin,  Fenglai Liu,  E. Livshits,  A. Luenser,  P. Manohar,  
 E. Mansoor,  S. F. Manzer,  Shan-Ping Mao,  Yuezhi Mao,  N. Mardirossian,  
 A. V. Marenich,  T. Markovich,  L. A. Martinez-Martinez,  S. A. Maurer,  
 N. J. Mayhall,  S. C. McKenzie,  J.-M. Mewes,  A. F. Morrison,  
 J. W. Mullinax,  K. Nanda,  T. S. Nguyen-Beck,  R. Olivares-Amaya,  
 J. A. Parkhill,  T. M. Perrine,  F. Plasser,  P. Pokhilko,  S. Prager,  
 A. Prociuk,  E. Ramos,  D. R. Rehn,  F. Rob,  M. Schneider,  N. Sergueev,  
 S. M. Sharada,  S. Sharma,  D. W. Small,  T. Stauch,  T. Stein,  
 Yu-Chuan Su,  A. J. W. Thom,  A. Tkatchenko,  T. Tsuchimochi,  N. M. Tubman,  
 L. Vogt,  M. L. Vidal,  O. Vydrov,  M. A. Watson,  J. Wenzel,  
 M. de Wergifosse,  T. A. Wesolowski,  A. White,  J. Witte,  A. Yamada,  
 Jun Yang,  K. Yao,  S. Yeganeh,  S. R. Yost,  Zhi-Qiang You,  A. Zech,  
 Igor Ying Zhang,  Xing Zhang,  Yan Zhao,  Ying Zhu,  B. R. Brooks,  
 G. K. L. Chan,  C. J. Cramer,  M. S. Gordon,  W. J. Hehre,  A. Klamt,  
 M. W. Schmidt,  C. D. Sherrill,  D. G. Truhlar,  A. Aspuru-Guzik,  R. Baer,  
 A. T. Bell,  N. A. Besley,  Jeng-Da Chai,  A. E. DePrince, III,  
 R. A. DiStasio Jr.,  A. Dreuw,  B. D. Dunietz,  T. R. Furlani,  
 Chao-Ping Hsu,  Yousung Jung,  Jing Kong,  D. S. Lambrecht,  WanZhen Liang,  
 C. Ochsenfeld,  V. A. Rassolov,  L. V. Slipchenko,  J. E. Subotnik,  
 T. Van Voorhis,  J. M. Herbert,  A. I. Krylov,  P. M. W. Gill,  M. Head-Gordon

 Contributors to earlier versions of Q-Chem not listed above: 
 R. D. Adamson,  B. Austin,  J. Baker,  G. J. O. Beran,  K. Brandhorst,  
 S. T. Brown,  E. F. C. Byrd,  A. K. Chakraborty,  C.-L. Cheng,  
 Siu Hung Chien,  D. M. Chipman,  D. L. Crittenden,  H. Dachsel,  
 R. J. Doerksen,  A. D. Dutoi,  L. Fusti-Molnar,  W. A. Goddard III,  
 A. Golubeva-Zadorozhnaya,  S. R. Gwaltney,  G. Hawkins,  A. Heyden,  
 S. Hirata,  G. Kedziora,  F. J. Keil,  C. Kelley,  Jihan Kim,  R. A. King,  
 R. Z. Khaliullin,  P. P. Korambath,  W. Kurlancheek,  A. M. Lee,  M. S. Lee,  
 S. V. Levchenko,  Ching Yeh Lin,  D. Liotard,  R. C. Lochan,  I. Lotan,  
 P. E. Maslen,  N. Nair,  D. P. O'Neill,  D. Neuhauser,  E. Neuscamman,  
 C. M. Oana,  R. Olson,  B. Peters,  R. Peverati,  P. A. Pieniazek,  
 Y. M. Rhee,  J. Ritchie,  M. A. Rohrdanz,  E. Rosta,  N. J. Russ,  
 H. F. Schaefer III,  N. E. Schultz,  N. Shenvi,  A. C. Simmonett,  A. Sodt,  
 D. Stuck,  K. S. Thanthiriwatte,  V. Vanovschi,  Tao Wang,  A. Warshel,  
 C. F. Williams,  Q. Wu,  X. Xu,  W. Zhang

 Please cite Q-Chem as follows:
 Y. Shao et al., Mol. Phys. 113, 184-215 (2015)
 DOI: 10.1080/00268976.2014.952696

 Q-Chem 5.1.2 for Intel X86 EM64T Linux

 Parts of Q-Chem use Armadillo 8.300.2 (Tropical Shenanigans).
 http://arma.sourceforge.net/

 Q-Chem begins on Sun Feb 10 06:04:58 2019  

Host: 
0

     Scratch files written to /scratch/taweetham/qchem23110//
Input Ideriv = 2
Curr. Ideriv = -1
Max.  Ideriv = 2

Checking the input file for inconsistencies... 	...done.

--------------------------------------------------------------
User input:
--------------------------------------------------------------
../HF/Cl=Br_t.inp
$molecule
0 1
Br
N  1 1.990412
N  2 1.192390 1 109.742216
Cl 3 1.850647 2 109.120076 1 -180.000000 0
$end

$rem
   JOB_TYPE		OPTIMIZATION
   BASIS		6-311++G**
   EXCHANGE		HF
$end

--------------------------------------------------------------
 ----------------------------------------------------------------
             Standard Nuclear Orientation (Angstroms)
    I     Atom           X                Y                Z
 ----------------------------------------------------------------
    1      Br      1.6091717246    -0.0176674266     0.0000000000
    2      N      -0.3122516300     0.5018248468    -0.0000000000
    3      N      -0.9939855380    -0.4764556809     0.0000000000
    4      Cl     -2.7751382461     0.0259279864    -0.0000000000
 ----------------------------------------------------------------
 Molecular Point Group                 Cs    NOp =  2
 Largest Abelian Subgroup              Cs    NOp =  2
 Nuclear Repulsion Energy =   266.8736537168 hartrees
 There are       33 alpha and       33 beta electrons
 Requested basis set is 6-311++G(d,p)
 There are 44 shells and 122 basis functions

 Total QAlloc Memory Limit   2000 MB
 Mega-Array Size       188 MB
 MEM_STATIC part       192 MB
 A cutoff of  1.0D-11 yielded    831 shell pairs
 There are      6899 function pairs (      7600 Cartesian)

 -------------------------------------------------------
 OpenMP Integral Computing Module                       
 Release: version 1.0, May 2013, Q-Chem Inc. Pittsburgh 
 -------------------------------------------------------
 Integral Job Info:
 Integral job number is                      11
 Integral operator is                         1
 short-range coefficients                     0
 long-range coefficients              100000000
 Omega coefficients                           0
 if combine SR and LR in K                    0
 Integral screening is                        0
 Integral computing path is                   2
 max size of driver memory is            800000
 size of driver memory is                593474
 size of scratch memory is             29634545
 max col of scratch BK array               1296
 max len of scratch array in speh3          155
 max len of scratch index in speh4           18
 max int batch size is                      520
 min int batch size is                       52
 fixed nKL is                                45
 max L of basis functions is                  2
 order of int derivative is                   0
 number of shells is                         44
 number of basis is                         128
 number of cartesian basis is               128
 number of contracted shell pairs           831
 number of primitive shell pairs           2413
 maxK2 (contraction) of shell pair           36
 max number of K2 of shell pair               1
 max number of CS2 of shell pair             87
 max number of PS2 of shell pair            198
 mem total for path MDJ                  515166
 -------------------------------------------------------
 Smallest overlap matrix eigenvalue = 2.32E-04

 Scale SEOQF with 1.000000e-01/1.000000e-01/1.000000e-01

 Standard Electronic Orientation quadrupole field applied
 Nucleus-field energy     =     0.0000000084 hartrees
 Guess from superposition of atomic densities
 Warning:  Energy on first SCF cycle will be non-variational
 SAD guess density has 66.000000 electrons

 -----------------------------------------------------------------------
  General SCF calculation program by
  Eric Jon Sundstrom, Paul Horn, Yuezhi Mao, Dmitri Zuev, Alec White,
  David Stuck, Shaama M.S., Shane Yost, Joonho Lee, David Small,
  Daniel Levine, Susi Lehtola, Hugh Burton, Evgeny Epifanovsky
 -----------------------------------------------------------------------
 Hartree-Fock
 using 4 threads for integral computing
 -------------------------------------------------------
 OpenMP Integral computing Module                
 Release: version 2.0, May 2017, Q-Chem Inc. Pleasanton 
 -------------------------------------------------------
 A restricted SCF calculation will be
 performed using DIIS
 SCF converges when DIIS error is below 1.0e-08
 ---------------------------------------
  Cycle       Energy         DIIS error
 ---------------------------------------
    1   -3141.0251105193      4.27e-02  
    2   -3140.5630211304      7.17e-03  
    3   -3140.6235661579      5.12e-03  
    4   -3140.6696021611      6.09e-04  
    5   -3140.6712821215      3.42e-04  
    6   -3140.6716517164      1.32e-04  
    7   -3140.6717731552      5.59e-05  
    8   -3140.6717933241      2.88e-05  
    9   -3140.6717965745      8.49e-06  
   10   -3140.6717970659      2.90e-06  
   11   -3140.6717971430      1.23e-06  
   12   -3140.6717971588      3.52e-07  
   13   -3140.6717971599      8.66e-08  
   14   -3140.6717971600      2.89e-08  
   15   -3140.6717971600      1.06e-08  
   16   -3140.6717971600      3.44e-09  Convergence criterion met
 ---------------------------------------
 SCF time:   CPU 8.61s  wall 2.00s 
 SCF   energy in the final basis set =    -3140.6717971600
 Total energy in the final basis set =    -3140.6717971600

 --------------------------------------------------------------
             Orbital Energies (a.u.) and Symmetries
 --------------------------------------------------------------

 Alpha MOs, Restricted
 -- Occupied --                  
-490.08 -104.88  -65.21  -58.57  -58.57  -58.57  -15.75  -15.74
  1 A'    2 A'    3 A'    4 A'    1 A"    5 A'    6 A'    7 A'                 
-10.607  -9.890  -8.075  -8.072  -8.071  -7.505  -7.494  -7.493
  8 A'    9 A'   10 A'    2 A"   11 A'   12 A'    3 A"   13 A'                 
 -3.246  -3.240  -3.240  -3.226  -3.226  -1.478  -1.135  -1.045
 14 A'    4 A"   15 A'    5 A"   16 A'   17 A'   18 A'   19 A'                 
 -0.849  -0.690  -0.679  -0.646  -0.492  -0.486  -0.452  -0.445
 20 A'   21 A'   22 A'    6 A"    7 A"   23 A'   24 A'    8 A"                 
 -0.429
 25 A'                                                                         
 -- Virtual --                   
 -0.010   0.066   0.075   0.087   0.099   0.101   0.107   0.131
 26 A'    9 A"   27 A'   28 A'   10 A"   29 A'   30 A'   31 A'                 
  0.135   0.150   0.180   0.205   0.217   0.222   0.237   0.294
 11 A"   32 A'   33 A'   34 A'   35 A'   12 A"   13 A"   36 A'                 
  0.304   0.311   0.359   0.517   0.549   0.550   0.578   0.586
 37 A'   38 A'   39 A'   40 A'   14 A"   41 A'   42 A'   15 A"                 
  0.591   0.600   0.707   0.739   0.755   0.773   0.796   0.881
 43 A'   44 A'   45 A'   16 A"   17 A"   46 A'   47 A'   48 A'                 
  0.914   0.925   1.023   1.037   1.075   1.091   1.122   1.156
 18 A"   49 A'   19 A"   50 A'   51 A'   52 A'   20 A"   53 A'                 
  1.181   1.203   1.254   1.357   1.410   1.514   1.891   1.971
 21 A"   54 A'   55 A'   56 A'   57 A'   58 A'   22 A"   59 A'                 
  2.007   2.139   2.241   2.291   2.349   2.415   2.588   2.613
 23 A"   60 A'   24 A"   61 A'   62 A'   25 A"   63 A'   26 A"                 
  2.649   2.728   2.943   3.055   3.119   3.393   4.113   4.194
 64 A'   65 A'   66 A'   27 A"   67 A'   68 A'   28 A"   69 A'                 
  4.340   4.379   4.491   4.512   4.531   4.542   4.618   4.869
 29 A"   70 A'   71 A'   30 A"   72 A'   31 A"   73 A'   74 A'                 
  5.176   7.174   8.170   8.184   8.267  10.309  26.612  26.654
 75 A'   76 A'   32 A"   77 A'   78 A'   79 A'   33 A"   80 A'                 
 27.062  36.541  37.146  49.444 219.150 293.845 293.858 293.970
 81 A'   82 A'   83 A'   84 A'   85 A'   34 A"   86 A'   87 A'                 
*******
 88 A'                                                                         

 Beta MOs, Restricted
 -- Occupied --                  
-490.08 -104.88  -65.21  -58.57  -58.57  -58.57  -15.75  -15.74
  1 A'    2 A'    3 A'    4 A'    1 A"    5 A'    6 A'    7 A'                 
-10.607  -9.890  -8.075  -8.072  -8.071  -7.505  -7.494  -7.493
  8 A'    9 A'   10 A'    2 A"   11 A'   12 A'    3 A"   13 A'                 
 -3.246  -3.240  -3.240  -3.226  -3.226  -1.478  -1.135  -1.045
 14 A'    4 A"   15 A'    5 A"   16 A'   17 A'   18 A'   19 A'                 
 -0.849  -0.690  -0.679  -0.646  -0.492  -0.486  -0.452  -0.445
 20 A'   21 A'   22 A'    6 A"    7 A"   23 A'   24 A'    8 A"                 
 -0.429
 25 A'                                                                         
 -- Virtual --                   
 -0.010   0.066   0.075   0.087   0.099   0.101   0.107   0.131
 26 A'    9 A"   27 A'   28 A'   10 A"   29 A'   30 A'   31 A'                 
  0.135   0.150   0.180   0.205   0.217   0.222   0.237   0.294
 11 A"   32 A'   33 A'   34 A'   35 A'   12 A"   13 A"   36 A'                 
  0.304   0.311   0.359   0.517   0.549   0.550   0.578   0.586
 37 A'   38 A'   39 A'   40 A'   14 A"   41 A'   42 A'   15 A"                 
  0.591   0.600   0.707   0.739   0.755   0.773   0.796   0.881
 43 A'   44 A'   45 A'   16 A"   17 A"   46 A'   47 A'   48 A'                 
  0.914   0.925   1.023   1.037   1.075   1.091   1.122   1.156
 18 A"   49 A'   19 A"   50 A'   51 A'   52 A'   20 A"   53 A'                 
  1.181   1.203   1.254   1.357   1.410   1.514   1.891   1.971
 21 A"   54 A'   55 A'   56 A'   57 A'   58 A'   22 A"   59 A'                 
  2.007   2.139   2.241   2.291   2.349   2.415   2.588   2.613
 23 A"   60 A'   24 A"   61 A'   62 A'   25 A"   63 A'   26 A"                 
  2.649   2.728   2.943   3.055   3.119   3.393   4.113   4.194
 64 A'   65 A'   66 A'   27 A"   67 A'   68 A'   28 A"   69 A'                 
  4.340   4.379   4.491   4.512   4.531   4.542   4.618   4.869
 29 A"   70 A'   71 A'   30 A"   72 A'   31 A"   73 A'   74 A'                 
  5.176   7.174   8.170   8.184   8.267  10.309  26.612  26.654
 75 A'   76 A'   32 A"   77 A'   78 A'   79 A'   33 A"   80 A'                 
 27.062  36.541  37.146  49.444 219.150 293.845 293.858 293.970
 81 A'   82 A'   83 A'   84 A'   85 A'   34 A"   86 A'   87 A'                 
*******
 88 A'                                                                         
 --------------------------------------------------------------

          Ground-State Mulliken Net Atomic Charges

     Atom                 Charge (a.u.)
  ----------------------------------------
      1 Br                   -0.011399
      2 N                    -0.017838
      3 N                     0.135036
      4 Cl                   -0.105799
  ----------------------------------------
  Sum of atomic charges =     0.000000

 -----------------------------------------------------------------
                    Cartesian Multipole Moments
 -----------------------------------------------------------------
    Charge (ESU x 10^10)
                 0.0000
    Dipole Moment (Debye)
         X       0.7510      Y      -0.0618      Z      -0.0000
       Tot       0.7536
    Quadrupole Moments (Debye-Ang)
        XX     -40.0719     XY      -0.8631     YY     -44.1843
        XZ       0.0000     YZ       0.0000     ZZ     -42.1365
    Octopole Moments (Debye-Ang^2)
       XXX      44.2029    XXY       0.0400    XYY      14.0842
       YYY      -0.4574    XXZ      -0.0000    XYZ       0.0000
       YYZ      -0.0000    XZZ      12.6510    YZZ      -0.1307
       ZZZ      -0.0000
    Hexadecapole Moments (Debye-Ang^3)
      XXXX    -871.9940   XXXY     -16.9326   XXYY    -173.7138
      XYYY      -0.8577   YYYY     -67.0113   XXXZ      -0.0000
      XXYZ      -0.0000   XYYZ       0.0000   YYYZ      -0.0000
      XXZZ    -171.4696   XYZZ      -0.1104   YYZZ     -18.5021
      XZZZ       0.0000   YZZZ      -0.0000   ZZZZ     -46.8476
 -----------------------------------------------------------------
 Calculating analytic gradient of the SCF energy
 Gradient of SCF Energy
            1           2           3           4
    1   0.0211381   0.0063129  -0.0023336  -0.0251174
    2  -0.0045304   0.0392392  -0.0412787   0.0065700
    3  -0.0000000   0.0000000  -0.0000000   0.0000000
 Max gradient component =       4.128E-02
 RMS gradient           =       1.921E-02
 Gradient time:  CPU 1.94 s  wall 0.54 s
 Geometry Optimization Parameters
   NAtoms,    NIC,     NZ,  NCons,   NDum,   NFix, NCnnct, MaxDiis
        4      14       4       0       0       0       0       0


** GEOMETRY OPTIMIZATION IN DELOCALIZED INTERNAL COORDINATES **
   Searching for a Minimum

   Optimization Cycle:   1

                       Coordinates (Angstroms)
     ATOM                X               Y               Z
      1  Br        1.6091717246   -0.0176674266    0.0000000000
      2  N        -0.3122516300    0.5018248468    0.0000000000
      3  N        -0.9939855380   -0.4764556809    0.0000000000
      4  Cl       -2.7751382461    0.0259279864    0.0000000000
   Point Group: cs    Number of degrees of freedom:     5


   Energy is  -3140.671797160


 Attempting to Generate Delocalized Internal Coordinates

  5 Hessian modes will be used to form the next step
  Hessian Eigenvalues:
     0.154416    0.225012    0.250000    0.250000    1.087418

 Minimum Search - Taking Simple RFO Step
 Searching for Lamda that Minimizes Along All modes
 Value Taken    Lamda =  -0.00763749
 Step Taken.  Stepsize is  0.179293

                             Maximum     Tolerance    Cnvgd?
         Gradient           0.042478      0.000300      NO
         Displacement       0.120465      0.001200      NO
         Energy change     *********      0.000001      NO


 New Cartesian Coordinates Obtained by Inverse Iteration

 Displacement from previous Coordinates is:  0.202095
 ----------------------------------------------------------------
             Standard Nuclear Orientation (Angstroms)
    I     Atom           X                Y                Z
 ----------------------------------------------------------------
    1      Br      1.5307499681    -0.0217815582     0.0000000000
    2      N      -0.3171555727     0.4991121770     0.0000000000
    3      N      -0.9809120572    -0.4656535359     0.0000000000
    4      Cl     -2.7048860278     0.0219526428     0.0000000000
 ----------------------------------------------------------------
 Molecular Point Group                 Cs    NOp =  2
 Largest Abelian Subgroup              Cs    NOp =  2
 Nuclear Repulsion Energy =   275.8437423586 hartrees
 There are       33 alpha and       33 beta electrons
 Applying Cartesian multipole field
    Component          Value
    ---------          -----
     (2,0,0)        1.00000E-11
     (0,2,0)        2.00000E-11
     (0,0,2)       -3.00000E-11
 Nucleus-field energy     =     0.0000000079 hartrees
 Requested basis set is 6-311++G(d,p)
 There are 44 shells and 122 basis functions
 A cutoff of  1.0D-11 yielded    837 shell pairs
 There are      6931 function pairs (      7638 Cartesian)
 Smallest overlap matrix eigenvalue = 2.08E-04
 Guess MOs from SCF MO coefficient file

 -----------------------------------------------------------------------
  General SCF calculation program by
  Eric Jon Sundstrom, Paul Horn, Yuezhi Mao, Dmitri Zuev, Alec White,
  David Stuck, Shaama M.S., Shane Yost, Joonho Lee, David Small,
  Daniel Levine, Susi Lehtola, Hugh Burton, Evgeny Epifanovsky
 -----------------------------------------------------------------------
 Hartree-Fock
 using 4 threads for integral computing
 -------------------------------------------------------
 OpenMP Integral computing Module                
 Release: version 2.0, May 2017, Q-Chem Inc. Pleasanton 
 -------------------------------------------------------
 A restricted SCF calculation will be
 performed using DIIS
 SCF converges when DIIS error is below 1.0e-08
 ---------------------------------------
  Cycle       Energy         DIIS error
 ---------------------------------------
    1   -3140.6731119535      1.08e-03  
    2   -3140.6754111216      3.74e-04  
    3   -3140.6757285807      1.73e-04  
    4   -3140.6758284148      5.96e-05  
    5   -3140.6758482259      2.57e-05  
    6   -3140.6758520175      1.06e-05  
    7   -3140.6758528245      3.92e-06  
    8   -3140.6758529017      1.62e-06  
    9   -3140.6758529188      5.05e-07  
   10   -3140.6758529209      1.52e-07  
   11   -3140.6758529212      5.69e-08  
   12   -3140.6758529212      1.50e-08  
   13   -3140.6758529212      5.00e-09  Convergence criterion met
 ---------------------------------------
 SCF time:   CPU 7.08s  wall 2.00s 
 SCF   energy in the final basis set =    -3140.6758529212
 Total energy in the final basis set =    -3140.6758529212

 --------------------------------------------------------------
             Orbital Energies (a.u.) and Symmetries
 --------------------------------------------------------------

 Alpha MOs, Restricted
 -- Occupied --                  
-490.08 -104.88  -65.21  -58.57  -58.57  -58.57  -15.74  -15.73
  1 A'    2 A'    3 A'    4 A'    1 A"    5 A'    6 A'    7 A'                 
-10.607  -9.888  -8.075  -8.071  -8.071  -7.504  -7.492  -7.492
  8 A'    9 A'   10 A'    2 A"   11 A'   12 A'    3 A"   13 A'                 
 -3.244  -3.239  -3.238  -3.224  -3.224  -1.499  -1.151  -1.050
 14 A'    4 A"   15 A'    5 A"   16 A'   17 A'   18 A'   19 A'                 
 -0.845  -0.698  -0.692  -0.659  -0.494  -0.486  -0.450  -0.441
 20 A'   21 A'   22 A'    6 A"    7 A"   23 A'   24 A'    8 A"                 
 -0.432
 25 A'                                                                         
 -- Virtual --                   
  0.016   0.072   0.076   0.091   0.099   0.101   0.107   0.131
 26 A'    9 A"   27 A'   28 A'   10 A"   29 A'   30 A'   31 A'                 
  0.136   0.154   0.189   0.208   0.217   0.224   0.237   0.295
 11 A"   32 A'   33 A'   34 A'   35 A'   12 A"   13 A"   36 A'                 
  0.306   0.316   0.357   0.520   0.547   0.548   0.577   0.584
 37 A'   38 A'   39 A'   40 A'   41 A'   14 A"   42 A'   15 A"                 
  0.593   0.608   0.717   0.744   0.756   0.779   0.805   0.883
 43 A'   44 A'   45 A'   16 A"   17 A"   46 A'   47 A'   48 A'                 
  0.915   0.929   1.023   1.048   1.081   1.107   1.123   1.166
 18 A"   49 A'   19 A"   50 A'   51 A'   52 A'   20 A"   53 A'                 
  1.177   1.227   1.278   1.375   1.419   1.500   1.905   1.993
 21 A"   54 A'   55 A'   56 A'   57 A'   58 A'   22 A"   59 A'                 
  2.010   2.176   2.243   2.303   2.401   2.434   2.594   2.626
 23 A"   60 A'   24 A"   61 A'   62 A'   25 A"   63 A'   26 A"                 
  2.670   2.753   2.962   3.082   3.157   3.426   4.123   4.212
 64 A'   65 A'   66 A'   27 A"   67 A'   68 A'   28 A"   69 A'                 
  4.351   4.408   4.515   4.533   4.549   4.554   4.637   4.898
 29 A"   70 A'   30 A"   71 A'   72 A'   31 A"   73 A'   74 A'                 
  5.148   7.203   8.172   8.188   8.265  10.332  26.618  26.662
 75 A'   76 A'   32 A"   77 A'   78 A'   79 A'   33 A"   80 A'                 
 27.076  36.544  37.255  49.468 219.176 293.849 293.864 293.975
 81 A'   82 A'   83 A'   84 A'   85 A'   34 A"   86 A'   87 A'                 
*******
 88 A'                                                                         

 Beta MOs, Restricted
 -- Occupied --                  
-490.08 -104.88  -65.21  -58.57  -58.57  -58.57  -15.74  -15.73
  1 A'    2 A'    3 A'    4 A'    1 A"    5 A'    6 A'    7 A'                 
-10.607  -9.888  -8.075  -8.071  -8.071  -7.504  -7.492  -7.492
  8 A'    9 A'   10 A'    2 A"   11 A'   12 A'    3 A"   13 A'                 
 -3.244  -3.239  -3.238  -3.224  -3.224  -1.499  -1.151  -1.050
 14 A'    4 A"   15 A'    5 A"   16 A'   17 A'   18 A'   19 A'                 
 -0.845  -0.698  -0.692  -0.659  -0.494  -0.486  -0.450  -0.441
 20 A'   21 A'   22 A'    6 A"    7 A"   23 A'   24 A'    8 A"                 
 -0.432
 25 A'                                                                         
 -- Virtual --                   
  0.016   0.072   0.076   0.091   0.099   0.101   0.107   0.131
 26 A'    9 A"   27 A'   28 A'   10 A"   29 A'   30 A'   31 A'                 
  0.136   0.154   0.189   0.208   0.217   0.224   0.237   0.295
 11 A"   32 A'   33 A'   34 A'   35 A'   12 A"   13 A"   36 A'                 
  0.306   0.316   0.357   0.520   0.547   0.548   0.577   0.584
 37 A'   38 A'   39 A'   40 A'   41 A'   14 A"   42 A'   15 A"                 
  0.593   0.608   0.717   0.744   0.756   0.779   0.805   0.883
 43 A'   44 A'   45 A'   16 A"   17 A"   46 A'   47 A'   48 A'                 
  0.915   0.929   1.023   1.048   1.081   1.107   1.123   1.166
 18 A"   49 A'   19 A"   50 A'   51 A'   52 A'   20 A"   53 A'                 
  1.177   1.227   1.278   1.375   1.419   1.500   1.905   1.993
 21 A"   54 A'   55 A'   56 A'   57 A'   58 A'   22 A"   59 A'                 
  2.010   2.176   2.243   2.303   2.401   2.434   2.594   2.626
 23 A"   60 A'   24 A"   61 A'   62 A'   25 A"   63 A'   26 A"                 
  2.670   2.753   2.962   3.082   3.157   3.426   4.123   4.212
 64 A'   65 A'   66 A'   27 A"   67 A'   68 A'   28 A"   69 A'                 
  4.351   4.408   4.515   4.533   4.549   4.554   4.637   4.898
 29 A"   70 A'   30 A"   71 A'   72 A'   31 A"   73 A'   74 A'                 
  5.148   7.203   8.172   8.188   8.265  10.332  26.618  26.662
 75 A'   76 A'   32 A"   77 A'   78 A'   79 A'   33 A"   80 A'                 
 27.076  36.544  37.255  49.468 219.176 293.849 293.864 293.975
 81 A'   82 A'   83 A'   84 A'   85 A'   34 A"   86 A'   87 A'                 
*******
 88 A'                                                                         
 --------------------------------------------------------------

          Ground-State Mulliken Net Atomic Charges

     Atom                 Charge (a.u.)
  ----------------------------------------
      1 Br                   -0.007970
      2 N                    -0.026736
      3 N                     0.141507
      4 Cl                   -0.106800
  ----------------------------------------
  Sum of atomic charges =     0.000000

 -----------------------------------------------------------------
                    Cartesian Multipole Moments
 -----------------------------------------------------------------
    Charge (ESU x 10^10)
                 0.0000
    Dipole Moment (Debye)
         X       0.6627      Y      -0.0640      Z       0.0000
       Tot       0.6658
    Quadrupole Moments (Debye-Ang)
        XX     -39.9496     XY      -0.8954     YY     -44.0932
        XZ      -0.0000     YZ       0.0000     ZZ     -41.9117
    Octopole Moments (Debye-Ang^2)
       XXX      44.2347    XXY      -0.0072    XYY      14.5446
       YYY      -0.2108    XXZ       0.0000    XYZ      -0.0000
       YYZ       0.0000    XZZ      12.9848    YZZ      -0.0402
       ZZZ       0.0000
    Hexadecapole Moments (Debye-Ang^3)
      XXXX    -819.0760   XXXY     -17.0085   XXYY    -163.4091
      XYYY      -0.7166   YYYY     -66.4952   XXXZ      -0.0000
      XXYZ       0.0000   XYYZ      -0.0000   YYYZ       0.0000
      XXZZ    -161.2091   XYZZ      -0.0880   YYZZ     -18.3392
      XZZZ      -0.0000   YZZZ       0.0000   ZZZZ     -46.4428
 -----------------------------------------------------------------
 Calculating analytic gradient of the SCF energy
 Gradient of SCF Energy
            1           2           3           4
    1  -0.0001033  -0.0186691   0.0260176  -0.0072452
    2  -0.0037159  -0.0034602   0.0013986   0.0057775
    3   0.0000000  -0.0000000   0.0000000  -0.0000000
 Max gradient component =       2.602E-02
 RMS gradient           =       9.743E-03
 Gradient time:  CPU 2.00 s  wall 0.55 s
 Geometry Optimization Parameters
   NAtoms,    NIC,     NZ,  NCons,   NDum,   NFix, NCnnct, MaxDiis
        4      14       4       0       0       0       0       0

 Cartesian Hessian Update
 Hessian Updated using BFGS Update


** GEOMETRY OPTIMIZATION IN DELOCALIZED INTERNAL COORDINATES **
   Searching for a Minimum

   Optimization Cycle:   2

                       Coordinates (Angstroms)
     ATOM                X               Y               Z
      1  Br        1.5307499681   -0.0217815582    0.0000000000
      2  N        -0.3171555727    0.4991121770    0.0000000000
      3  N        -0.9809120572   -0.4656535359    0.0000000000
      4  Cl       -2.7048860278    0.0219526428    0.0000000000
   Point Group: cs    Number of degrees of freedom:     5


   Energy is  -3140.675852921

 Hessian Updated using BFGS Update

  5 Hessian modes will be used to form the next step
  Hessian Eigenvalues:
     0.121523    0.190788    0.249940    0.309330    1.342114

 Minimum Search - Taking Simple RFO Step
 Searching for Lamda that Minimizes Along All modes
 Value Taken    Lamda =  -0.00188837
 Step Taken.  Stepsize is  0.101387

                             Maximum     Tolerance    Cnvgd?
         Gradient           0.018996      0.000300      NO
         Displacement       0.086930      0.001200      NO
         Energy change     -0.004056      0.000001      NO


 New Cartesian Coordinates Obtained by Inverse Iteration

 Displacement from previous Coordinates is:  0.068492
 ----------------------------------------------------------------
             Standard Nuclear Orientation (Angstroms)
    I     Atom           X                Y                Z
 ----------------------------------------------------------------
    1      Br      1.5319088548    -0.0152880507     0.0000000000
    2      N      -0.3004685504     0.4864432771     0.0000000000
    3      N      -1.0049469498    -0.4526627453     0.0000000000
    4      Cl     -2.6986970443     0.0151372446     0.0000000000
 ----------------------------------------------------------------
 Molecular Point Group                 Cs    NOp =  2
 Largest Abelian Subgroup              Cs    NOp =  2
 Nuclear Repulsion Energy =   276.7170705793 hartrees
 There are       33 alpha and       33 beta electrons
 Applying Cartesian multipole field
    Component          Value
    ---------          -----
     (2,0,0)        1.00000E-11
     (0,2,0)        2.00000E-11
     (0,0,2)       -3.00000E-11
 Nucleus-field energy     =     0.0000000079 hartrees
 Requested basis set is 6-311++G(d,p)
 There are 44 shells and 122 basis functions
 A cutoff of  1.0D-11 yielded    838 shell pairs
 There are      6946 function pairs (      7656 Cartesian)
 Smallest overlap matrix eigenvalue = 2.03E-04
 Guess MOs from SCF MO coefficient file

 -----------------------------------------------------------------------
  General SCF calculation program by
  Eric Jon Sundstrom, Paul Horn, Yuezhi Mao, Dmitri Zuev, Alec White,
  David Stuck, Shaama M.S., Shane Yost, Joonho Lee, David Small,
  Daniel Levine, Susi Lehtola, Hugh Burton, Evgeny Epifanovsky
 -----------------------------------------------------------------------
 Hartree-Fock
 using 4 threads for integral computing
 -------------------------------------------------------
 OpenMP Integral computing Module                
 Release: version 2.0, May 2017, Q-Chem Inc. Pleasanton 
 -------------------------------------------------------
 A restricted SCF calculation will be
 performed using DIIS
 SCF converges when DIIS error is below 1.0e-08
 ---------------------------------------
  Cycle       Energy         DIIS error
 ---------------------------------------
    1   -3140.6749749508      8.20e-04  
    2   -3140.6766073982      2.13e-04  
    3   -3140.6767727563      7.97e-05  
    4   -3140.6767902612      3.47e-05  
    5   -3140.6767947774      1.05e-05  
    6   -3140.6767954230      5.12e-06  
    7   -3140.6767955739      1.78e-06  
    8   -3140.6767956000      8.37e-07  
    9   -3140.6767956042      2.99e-07  
   10   -3140.6767956049      9.65e-08  
   11   -3140.6767956050      2.84e-08  
   12   -3140.6767956050      9.71e-09  Convergence criterion met
 ---------------------------------------
 SCF time:   CPU 6.60s  wall 1.00s 
 SCF   energy in the final basis set =    -3140.6767956050
 Total energy in the final basis set =    -3140.6767956050

 --------------------------------------------------------------
             Orbital Energies (a.u.) and Symmetries
 --------------------------------------------------------------

 Alpha MOs, Restricted
 -- Occupied --                  
-490.08 -104.89  -65.21  -58.57  -58.57  -58.57  -15.73  -15.73
  1 A'    2 A'    3 A'    4 A'    1 A"    5 A'    6 A'    7 A'                 
-10.610  -9.888  -8.079  -8.075  -8.075  -7.504  -7.492  -7.491
  8 A'    9 A'   10 A'    2 A"   11 A'   12 A'    3 A"   13 A'                 
 -3.244  -3.239  -3.238  -3.224  -3.224  -1.493  -1.161  -1.053
 14 A'    4 A"   15 A'    5 A"   16 A'   17 A'   18 A'   19 A'                 
 -0.842  -0.700  -0.692  -0.657  -0.497  -0.488  -0.451  -0.439
 20 A'   21 A'   22 A'    6 A"    7 A"   23 A'   24 A'    8 A"                 
 -0.428
 25 A'                                                                         
 -- Virtual --                   
  0.023   0.074   0.076   0.092   0.099   0.101   0.107   0.131
 26 A'    9 A"   27 A'   28 A'   10 A"   29 A'   30 A'   31 A'                 
  0.135   0.155   0.196   0.211   0.220   0.225   0.238   0.293
 11 A"   32 A'   33 A'   34 A'   35 A'   12 A"   13 A"   36 A'                 
  0.307   0.316   0.358   0.523   0.544   0.548   0.581   0.582
 37 A'   38 A'   39 A'   40 A'   41 A'   14 A"   42 A'   15 A"                 
  0.589   0.609   0.712   0.747   0.756   0.785   0.809   0.896
 43 A'   44 A'   45 A'   16 A"   17 A"   46 A'   47 A'   48 A'                 
  0.916   0.936   1.027   1.052   1.086   1.110   1.119   1.171
 18 A"   49 A'   19 A"   50 A'   51 A'   52 A'   20 A"   53 A'                 
  1.176   1.225   1.274   1.375   1.419   1.497   1.908   2.019
 21 A"   54 A'   55 A'   56 A'   57 A'   58 A'   22 A"   59 A'                 
  2.019   2.193   2.245   2.305   2.412   2.438   2.594   2.630
 23 A"   60 A'   24 A"   61 A'   62 A'   25 A"   63 A'   26 A"                 
  2.667   2.748   2.970   3.079   3.175   3.421   4.126   4.212
 64 A'   65 A'   66 A'   27 A"   67 A'   68 A'   28 A"   69 A'                 
  4.356   4.413   4.515   4.535   4.552   4.558   4.644   4.903
 29 A"   70 A'   30 A"   71 A'   72 A'   31 A"   73 A'   74 A'                 
  5.156   7.210   8.173   8.188   8.264  10.339  26.618  26.663
 75 A'   76 A'   32 A"   77 A'   78 A'   79 A'   33 A"   80 A'                 
 27.073  36.549  37.249  49.473 219.184 293.850 293.864 293.976
 81 A'   82 A'   83 A'   84 A'   85 A'   34 A"   86 A'   87 A'                 
*******
 88 A'                                                                         

 Beta MOs, Restricted
 -- Occupied --                  
-490.08 -104.89  -65.21  -58.57  -58.57  -58.57  -15.73  -15.73
  1 A'    2 A'    3 A'    4 A'    1 A"    5 A'    6 A'    7 A'                 
-10.610  -9.888  -8.079  -8.075  -8.075  -7.504  -7.492  -7.491
  8 A'    9 A'   10 A'    2 A"   11 A'   12 A'    3 A"   13 A'                 
 -3.244  -3.239  -3.238  -3.224  -3.224  -1.493  -1.161  -1.053
 14 A'    4 A"   15 A'    5 A"   16 A'   17 A'   18 A'   19 A'                 
 -0.842  -0.700  -0.692  -0.657  -0.497  -0.488  -0.451  -0.439
 20 A'   21 A'   22 A'    6 A"    7 A"   23 A'   24 A'    8 A"                 
 -0.428
 25 A'                                                                         
 -- Virtual --                   
  0.023   0.074   0.076   0.092   0.099   0.101   0.107   0.131
 26 A'    9 A"   27 A'   28 A'   10 A"   29 A'   30 A'   31 A'                 
  0.135   0.155   0.196   0.211   0.220   0.225   0.238   0.293
 11 A"   32 A'   33 A'   34 A'   35 A'   12 A"   13 A"   36 A'                 
  0.307   0.316   0.358   0.523   0.544   0.548   0.581   0.582
 37 A'   38 A'   39 A'   40 A'   41 A'   14 A"   42 A'   15 A"                 
  0.589   0.609   0.712   0.747   0.756   0.785   0.809   0.896
 43 A'   44 A'   45 A'   16 A"   17 A"   46 A'   47 A'   48 A'                 
  0.916   0.936   1.027   1.052   1.086   1.110   1.119   1.171
 18 A"   49 A'   19 A"   50 A'   51 A'   52 A'   20 A"   53 A'                 
  1.176   1.225   1.274   1.375   1.419   1.497   1.908   2.019
 21 A"   54 A'   55 A'   56 A'   57 A'   58 A'   22 A"   59 A'                 
  2.019   2.193   2.245   2.305   2.412   2.438   2.594   2.630
 23 A"   60 A'   24 A"   61 A'   62 A'   25 A"   63 A'   26 A"                 
  2.667   2.748   2.970   3.079   3.175   3.421   4.126   4.212
 64 A'   65 A'   66 A'   27 A"   67 A'   68 A'   28 A"   69 A'                 
  4.356   4.413   4.515   4.535   4.552   4.558   4.644   4.903
 29 A"   70 A'   30 A"   71 A'   72 A'   31 A"   73 A'   74 A'                 
  5.156   7.210   8.173   8.188   8.264  10.339  26.618  26.663
 75 A'   76 A'   32 A"   77 A'   78 A'   79 A'   33 A"   80 A'                 
 27.073  36.549  37.249  49.473 219.184 293.850 293.864 293.976
 81 A'   82 A'   83 A'   84 A'   85 A'   34 A"   86 A'   87 A'                 
*******
 88 A'                                                                         
 --------------------------------------------------------------

          Ground-State Mulliken Net Atomic Charges

     Atom                 Charge (a.u.)
  ----------------------------------------
      1 Br                    0.002271
      2 N                    -0.039714
      3 N                     0.126577
      4 Cl                   -0.089133
  ----------------------------------------
  Sum of atomic charges =     0.000000

 -----------------------------------------------------------------
                    Cartesian Multipole Moments
 -----------------------------------------------------------------
    Charge (ESU x 10^10)
                 0.0000
    Dipole Moment (Debye)
         X       0.5381      Y      -0.0557      Z       0.0000
       Tot       0.5410
    Quadrupole Moments (Debye-Ang)
        XX     -39.2273     XY      -0.8249     YY     -44.2060
        XZ      -0.0000     YZ      -0.0000     ZZ     -41.8442
    Octopole Moments (Debye-Ang^2)
       XXX      42.0908    XXY      -0.0232    XYY      14.4413
       YYY      -0.3121    XXZ       0.0000    XYZ       0.0000
       YYZ       0.0000    XZZ      12.7786    YZZ      -0.0769
       ZZZ       0.0000
    Hexadecapole Moments (Debye-Ang^3)
      XXXX    -809.1450   XXXY     -16.9729   XXYY    -163.0783
      XYYY      -2.0429   YYYY     -66.0097   XXXZ      -0.0000
      XXYZ      -0.0000   XYYZ      -0.0000   YYYZ      -0.0000
      XXZZ    -160.3992   XYZZ      -0.5231   YYZZ     -18.2408
      XZZZ      -0.0000   YZZZ      -0.0000   ZZZZ     -46.3168
 -----------------------------------------------------------------
 Calculating analytic gradient of the SCF energy
 Gradient of SCF Energy
            1           2           3           4
    1  -0.0007788  -0.0049511   0.0083979  -0.0026681
    2   0.0007546  -0.0120055   0.0114310  -0.0001801
    3   0.0000000  -0.0000000   0.0000000  -0.0000000
 Max gradient component =       1.201E-02
 RMS gradient           =       5.614E-03
 Gradient time:  CPU 2.02 s  wall 0.56 s
 Geometry Optimization Parameters
   NAtoms,    NIC,     NZ,  NCons,   NDum,   NFix, NCnnct, MaxDiis
        4      14       4       0       0       0       0       0

 Cartesian Hessian Update
 Hessian Updated using BFGS Update


** GEOMETRY OPTIMIZATION IN DELOCALIZED INTERNAL COORDINATES **
   Searching for a Minimum

   Optimization Cycle:   3

                       Coordinates (Angstroms)
     ATOM                X               Y               Z
      1  Br        1.5319088548   -0.0152880507    0.0000000000
      2  N        -0.3004685504    0.4864432771    0.0000000000
      3  N        -1.0049469498   -0.4526627453    0.0000000000
      4  Cl       -2.6986970443    0.0151372446    0.0000000000
   Point Group: cs    Number of degrees of freedom:     5


   Energy is  -3140.676795605

 Hessian Updated using BFGS Update

  5 Hessian modes will be used to form the next step
  Hessian Eigenvalues:
     0.119948    0.177680    0.250256    0.390565    1.186818

 Minimum Search - Taking Simple RFO Step
 Searching for Lamda that Minimizes Along All modes
 Value Taken    Lamda =  -0.00021749
 Step Taken.  Stepsize is  0.022162

                             Maximum     Tolerance    Cnvgd?
         Gradient           0.011687      0.000300      NO
         Displacement       0.014245      0.001200      NO
         Energy change     -0.000943      0.000001      NO


 New Cartesian Coordinates Obtained by Inverse Iteration

 Displacement from previous Coordinates is:  0.019404
 ----------------------------------------------------------------
             Standard Nuclear Orientation (Angstroms)
    I     Atom           X                Y                Z
 ----------------------------------------------------------------
    1      Br      1.5302229898    -0.0147132492     0.0000000000
    2      N      -0.3029272116     0.4888274463     0.0000000000
    3      N      -1.0082986425    -0.4572023477     0.0000000000
    4      Cl     -2.6912008254     0.0167178763     0.0000000000
 ----------------------------------------------------------------
 Molecular Point Group                 Cs    NOp =  2
 Largest Abelian Subgroup              Cs    NOp =  2
 Nuclear Repulsion Energy =   276.9541371857 hartrees
 There are       33 alpha and       33 beta electrons
 Applying Cartesian multipole field
    Component          Value
    ---------          -----
     (2,0,0)        1.00000E-11
     (0,2,0)        2.00000E-11
     (0,0,2)       -3.00000E-11
 Nucleus-field energy     =     0.0000000078 hartrees
 Requested basis set is 6-311++G(d,p)
 There are 44 shells and 122 basis functions
 A cutoff of  1.0D-11 yielded    838 shell pairs
 There are      6946 function pairs (      7656 Cartesian)
 Smallest overlap matrix eigenvalue = 2.10E-04
 Guess MOs from SCF MO coefficient file

 -----------------------------------------------------------------------
  General SCF calculation program by
  Eric Jon Sundstrom, Paul Horn, Yuezhi Mao, Dmitri Zuev, Alec White,
  David Stuck, Shaama M.S., Shane Yost, Joonho Lee, David Small,
  Daniel Levine, Susi Lehtola, Hugh Burton, Evgeny Epifanovsky
 -----------------------------------------------------------------------
 Hartree-Fock
 using 4 threads for integral computing
 -------------------------------------------------------
 OpenMP Integral computing Module                
 Release: version 2.0, May 2017, Q-Chem Inc. Pleasanton 
 -------------------------------------------------------
 A restricted SCF calculation will be
 performed using DIIS
 SCF converges when DIIS error is below 1.0e-08
 ---------------------------------------
  Cycle       Energy         DIIS error
 ---------------------------------------
    1   -3140.6768195526      2.02e-04  
    2   -3140.6769056577      5.63e-05  
    3   -3140.6769156611      3.52e-05  
    4   -3140.6769185226      1.11e-05  
    5   -3140.6769192154      4.26e-06  
    6   -3140.6769193509      2.00e-06  
    7   -3140.6769193727      6.39e-07  
    8   -3140.6769193754      2.03e-07  
    9   -3140.6769193757      7.60e-08  
   10   -3140.6769193758      1.99e-08  
   11   -3140.6769193758      5.53e-09  Convergence criterion met
 ---------------------------------------
 SCF time:   CPU 6.08s  wall 2.00s 
 SCF   energy in the final basis set =    -3140.6769193758
 Total energy in the final basis set =    -3140.6769193758

 --------------------------------------------------------------
             Orbital Energies (a.u.) and Symmetries
 --------------------------------------------------------------

 Alpha MOs, Restricted
 -- Occupied --                  
-490.07 -104.89  -65.21  -58.57  -58.57  -58.57  -15.73  -15.73
  1 A'    2 A'    3 A'    4 A'    1 A"    5 A'    6 A'    7 A'                 
-10.611  -9.887  -8.080  -8.076  -8.076  -7.503  -7.491  -7.491
  8 A'    9 A'   10 A'    2 A"   11 A'   12 A'    3 A"   13 A'                 
 -3.243  -3.238  -3.237  -3.224  -3.224  -1.489  -1.163  -1.052
 14 A'    4 A"   15 A'    5 A"   16 A'   17 A'   18 A'   19 A'                 
 -0.844  -0.700  -0.691  -0.656  -0.497  -0.488  -0.451  -0.438
 20 A'   21 A'   22 A'    6 A"    7 A"   23 A'   24 A'    8 A"                 
 -0.430
 25 A'                                                                         
 -- Virtual --                   
  0.025   0.072   0.076   0.093   0.099   0.101   0.107   0.131
 26 A'    9 A"   27 A'   28 A'   10 A"   29 A'   30 A'   31 A'                 
  0.135   0.155   0.196   0.211   0.219   0.226   0.237   0.293
 11 A"   32 A'   33 A'   34 A'   35 A'   12 A"   13 A"   36 A'                 
  0.307   0.317   0.357   0.523   0.544   0.548   0.581   0.582
 37 A'   38 A'   39 A'   40 A'   41 A'   14 A"   42 A'   15 A"                 
  0.587   0.607   0.713   0.747   0.757   0.785   0.810   0.893
 43 A'   44 A'   45 A'   16 A"   17 A"   46 A'   47 A'   48 A'                 
  0.917   0.936   1.027   1.052   1.085   1.108   1.118   1.171
 18 A"   49 A'   19 A"   50 A'   51 A'   52 A'   20 A"   53 A'                 
  1.174   1.224   1.276   1.376   1.422   1.495   1.905   2.016
 21 A"   54 A'   55 A'   56 A'   57 A'   58 A'   22 A"   59 A'                 
  2.024   2.197   2.245   2.305   2.417   2.436   2.594   2.630
 23 A"   60 A'   24 A"   61 A'   62 A'   25 A"   63 A'   26 A"                 
  2.671   2.742   2.969   3.071   3.168   3.413   4.125   4.212
 64 A'   65 A'   66 A'   27 A"   67 A'   68 A'   28 A"   69 A'                 
  4.354   4.411   4.516   4.535   4.543   4.559   4.643   4.903
 29 A"   70 A'   30 A"   71 A'   72 A'   31 A"   73 A'   74 A'                 
  5.166   7.210   8.174   8.189   8.265  10.342  26.618  26.663
 75 A'   76 A'   32 A"   77 A'   78 A'   79 A'   33 A"   80 A'                 
 27.071  36.552  37.221  49.474 219.186 293.850 293.865 293.977
 81 A'   82 A'   83 A'   84 A'   85 A'   34 A"   86 A'   87 A'                 
*******
 88 A'                                                                         

 Beta MOs, Restricted
 -- Occupied --                  
-490.07 -104.89  -65.21  -58.57  -58.57  -58.57  -15.73  -15.73
  1 A'    2 A'    3 A'    4 A'    1 A"    5 A'    6 A'    7 A'                 
-10.611  -9.887  -8.080  -8.076  -8.076  -7.503  -7.491  -7.491
  8 A'    9 A'   10 A'    2 A"   11 A'   12 A'    3 A"   13 A'                 
 -3.243  -3.238  -3.237  -3.224  -3.224  -1.489  -1.163  -1.052
 14 A'    4 A"   15 A'    5 A"   16 A'   17 A'   18 A'   19 A'                 
 -0.844  -0.700  -0.691  -0.656  -0.497  -0.488  -0.451  -0.438
 20 A'   21 A'   22 A'    6 A"    7 A"   23 A'   24 A'    8 A"                 
 -0.430
 25 A'                                                                         
 -- Virtual --                   
  0.025   0.072   0.076   0.093   0.099   0.101   0.107   0.131
 26 A'    9 A"   27 A'   28 A'   10 A"   29 A'   30 A'   31 A'                 
  0.135   0.155   0.196   0.211   0.219   0.226   0.237   0.293
 11 A"   32 A'   33 A'   34 A'   35 A'   12 A"   13 A"   36 A'                 
  0.307   0.317   0.357   0.523   0.544   0.548   0.581   0.582
 37 A'   38 A'   39 A'   40 A'   41 A'   14 A"   42 A'   15 A"                 
  0.587   0.607   0.713   0.747   0.757   0.785   0.810   0.893
 43 A'   44 A'   45 A'   16 A"   17 A"   46 A'   47 A'   48 A'                 
  0.917   0.936   1.027   1.052   1.085   1.108   1.118   1.171
 18 A"   49 A'   19 A"   50 A'   51 A'   52 A'   20 A"   53 A'                 
  1.174   1.224   1.276   1.376   1.422   1.495   1.905   2.016
 21 A"   54 A'   55 A'   56 A'   57 A'   58 A'   22 A"   59 A'                 
  2.024   2.197   2.245   2.305   2.417   2.436   2.594   2.630
 23 A"   60 A'   24 A"   61 A'   62 A'   25 A"   63 A'   26 A"                 
  2.671   2.742   2.969   3.071   3.168   3.413   4.125   4.212
 64 A'   65 A'   66 A'   27 A"   67 A'   68 A'   28 A"   69 A'                 
  4.354   4.411   4.516   4.535   4.543   4.559   4.643   4.903
 29 A"   70 A'   30 A"   71 A'   72 A'   31 A"   73 A'   74 A'                 
  5.166   7.210   8.174   8.189   8.265  10.342  26.618  26.663
 75 A'   76 A'   32 A"   77 A'   78 A'   79 A'   33 A"   80 A'                 
 27.071  36.552  37.221  49.474 219.186 293.850 293.865 293.977
 81 A'   82 A'   83 A'   84 A'   85 A'   34 A"   86 A'   87 A'                 
*******
 88 A'                                                                         
 --------------------------------------------------------------

          Ground-State Mulliken Net Atomic Charges

     Atom                 Charge (a.u.)
  ----------------------------------------
      1 Br                    0.000006
      2 N                    -0.038256
      3 N                     0.124097
      4 Cl                   -0.085847
  ----------------------------------------
  Sum of atomic charges =     0.000000

 -----------------------------------------------------------------
                    Cartesian Multipole Moments
 -----------------------------------------------------------------
    Charge (ESU x 10^10)
                -0.0000
    Dipole Moment (Debye)
         X       0.4757      Y      -0.0564      Z       0.0000
       Tot       0.4790
    Quadrupole Moments (Debye-Ang)
        XX     -39.1237     XY      -0.8357     YY     -44.2093
        XZ      -0.0000     YZ       0.0000     ZZ     -41.8495
    Octopole Moments (Debye-Ang^2)
       XXX      41.4734    XXY       0.0085    XYY      14.3523
       YYY      -0.3721    XXZ       0.0000    XYZ      -0.0000
       YYZ       0.0000    XZZ      12.6876    YZZ      -0.1005
       ZZZ       0.0000
    Hexadecapole Moments (Debye-Ang^3)
      XXXX    -804.9229   XXXY     -17.2579   XXYY    -162.3766
      XYYY      -2.0144   YYYY     -66.2433   XXXZ      -0.0000
      XXYZ       0.0000   XYYZ      -0.0000   YYYZ       0.0000
      XXZZ    -159.7142   XYZZ      -0.5122   YYZZ     -18.2769
      XZZZ      -0.0000   YZZZ       0.0000   ZZZZ     -46.3254
 -----------------------------------------------------------------
 Calculating analytic gradient of the SCF energy
 Gradient of SCF Energy
            1           2           3           4
    1   0.0000956  -0.0014777   0.0012595   0.0001226
    2   0.0003286  -0.0026913   0.0022241   0.0001386
    3   0.0000000  -0.0000000   0.0000000  -0.0000000
 Max gradient component =       2.691E-03
 RMS gradient           =       1.159E-03
 Gradient time:  CPU 2.01 s  wall 0.56 s
 Geometry Optimization Parameters
   NAtoms,    NIC,     NZ,  NCons,   NDum,   NFix, NCnnct, MaxDiis
        4      14       4       0       0       0       0       0

 Cartesian Hessian Update
 Hessian Updated using BFGS Update


** GEOMETRY OPTIMIZATION IN DELOCALIZED INTERNAL COORDINATES **
   Searching for a Minimum

   Optimization Cycle:   4

                       Coordinates (Angstroms)
     ATOM                X               Y               Z
      1  Br        1.5302229898   -0.0147132492    0.0000000000
      2  N        -0.3029272116    0.4888274463    0.0000000000
      3  N        -1.0082986425   -0.4572023477    0.0000000000
      4  Cl       -2.6912008254    0.0167178763    0.0000000000
   Point Group: cs    Number of degrees of freedom:     5


   Energy is  -3140.676919376

 Hessian Updated using BFGS Update

  5 Hessian modes will be used to form the next step
  Hessian Eigenvalues:
     0.120660    0.179683    0.259162    0.380416    0.996919

 Minimum Search - Taking Simple RFO Step
 Searching for Lamda that Minimizes Along All modes
 Value Taken    Lamda =  -0.00001757
 Step Taken.  Stepsize is  0.007078

                             Maximum     Tolerance    Cnvgd?
         Gradient           0.002520      0.000300      NO
         Displacement       0.005767      0.001200      NO
         Energy change     -0.000124      0.000001      NO


 New Cartesian Coordinates Obtained by Inverse Iteration

 Displacement from previous Coordinates is:  0.014383
 ----------------------------------------------------------------
             Standard Nuclear Orientation (Angstroms)
    I     Atom           X                Y                Z
 ----------------------------------------------------------------
    1      Br      1.5287605189    -0.0183399984     0.0000000000
    2      N      -0.3019669328     0.4935251324     0.0000000000
    3      N      -1.0073915052    -0.4547303484     0.0000000000
    4      Cl     -2.6916057706     0.0131749401     0.0000000000
 ----------------------------------------------------------------
 Molecular Point Group                 Cs    NOp =  2
 Largest Abelian Subgroup              Cs    NOp =  2
 Nuclear Repulsion Energy =   276.9850790201 hartrees
 There are       33 alpha and       33 beta electrons
 Applying Cartesian multipole field
    Component          Value
    ---------          -----
     (2,0,0)        1.00000E-11
     (0,2,0)        2.00000E-11
     (0,0,2)       -3.00000E-11
 Nucleus-field energy     =     0.0000000078 hartrees
 Requested basis set is 6-311++G(d,p)
 There are 44 shells and 122 basis functions
 A cutoff of  1.0D-11 yielded    838 shell pairs
 There are      6946 function pairs (      7656 Cartesian)
 Smallest overlap matrix eigenvalue = 2.12E-04
 Guess MOs from SCF MO coefficient file

 -----------------------------------------------------------------------
  General SCF calculation program by
  Eric Jon Sundstrom, Paul Horn, Yuezhi Mao, Dmitri Zuev, Alec White,
  David Stuck, Shaama M.S., Shane Yost, Joonho Lee, David Small,
  Daniel Levine, Susi Lehtola, Hugh Burton, Evgeny Epifanovsky
 -----------------------------------------------------------------------
 Hartree-Fock
 using 4 threads for integral computing
 -------------------------------------------------------
 OpenMP Integral computing Module                
 Release: version 2.0, May 2017, Q-Chem Inc. Pleasanton 
 -------------------------------------------------------
 A restricted SCF calculation will be
 performed using DIIS
 SCF converges when DIIS error is below 1.0e-08
 ---------------------------------------
  Cycle       Energy         DIIS error
 ---------------------------------------
    1   -3140.6769064958      7.45e-05  
    2   -3140.6769217174      2.18e-05  
    3   -3140.6769242459      1.10e-05  
    4   -3140.6769248236      4.84e-06  
    5   -3140.6769250226      1.81e-06  
    6   -3140.6769250491      6.92e-07  
    7   -3140.6769250528      2.46e-07  
    8   -3140.6769250532      1.12e-07  
    9   -3140.6769250533      4.73e-08  
   10   -3140.6769250533      1.44e-08  
   11   -3140.6769250533      4.43e-09  Convergence criterion met
 ---------------------------------------
 SCF time:   CPU 6.00s  wall 2.00s 
 SCF   energy in the final basis set =    -3140.6769250533
 Total energy in the final basis set =    -3140.6769250533

 --------------------------------------------------------------
             Orbital Energies (a.u.) and Symmetries
 --------------------------------------------------------------

 Alpha MOs, Restricted
 -- Occupied --                  
-490.07 -104.89  -65.21  -58.57  -58.57  -58.57  -15.74  -15.73
  1 A'    2 A'    3 A'    4 A'    1 A"    5 A'    6 A'    7 A'                 
-10.611  -9.887  -8.080  -8.076  -8.076  -7.503  -7.491  -7.491
  8 A'    9 A'   10 A'    2 A"   11 A'   12 A'    3 A"   13 A'                 
 -3.243  -3.238  -3.237  -3.224  -3.224  -1.488  -1.163  -1.051
 14 A'    4 A"   15 A'    5 A"   16 A'   17 A'   18 A'   19 A'                 
 -0.844  -0.699  -0.690  -0.655  -0.497  -0.489  -0.451  -0.437
 20 A'   21 A'   22 A'    6 A"    7 A"   23 A'   24 A'    8 A"                 
 -0.431
 25 A'                                                                         
 -- Virtual --                   
  0.026   0.072   0.076   0.093   0.099   0.101   0.107   0.131
 26 A'    9 A"   27 A'   28 A'   10 A"   29 A'   30 A'   31 A'                 
  0.135   0.154   0.196   0.211   0.219   0.226   0.237   0.293
 11 A"   32 A'   33 A'   34 A'   35 A'   12 A"   13 A"   36 A'                 
  0.307   0.316   0.357   0.523   0.544   0.548   0.580   0.582
 37 A'   38 A'   39 A'   40 A'   41 A'   14 A"   42 A'   15 A"                 
  0.586   0.606   0.714   0.747   0.757   0.784   0.809   0.892
 43 A'   44 A'   45 A'   16 A"   17 A"   46 A'   47 A'   48 A'                 
  0.917   0.936   1.027   1.052   1.085   1.107   1.118   1.171
 18 A"   49 A'   19 A"   50 A'   51 A'   52 A'   20 A"   53 A'                 
  1.174   1.224   1.276   1.375   1.422   1.494   1.904   2.015
 21 A"   54 A'   55 A'   56 A'   57 A'   58 A'   22 A"   59 A'                 
  2.025   2.197   2.245   2.306   2.418   2.435   2.594   2.630
 23 A"   60 A'   24 A"   61 A'   62 A'   25 A"   63 A'   26 A"                 
  2.671   2.740   2.968   3.069   3.166   3.411   4.125   4.212
 64 A'   65 A'   66 A'   27 A"   67 A'   68 A'   28 A"   69 A'                 
  4.353   4.410   4.516   4.534   4.541   4.559   4.643   4.903
 29 A"   70 A'   30 A"   71 A'   72 A'   31 A"   73 A'   74 A'                 
  5.169   7.210   8.174   8.189   8.265  10.342  26.618  26.663
 75 A'   76 A'   32 A"   77 A'   78 A'   79 A'   33 A"   80 A'                 
 27.072  36.553  37.212  49.473 219.186 293.851 293.865 293.977
 81 A'   82 A'   83 A'   84 A'   85 A'   34 A"   86 A'   87 A'                 
*******
 88 A'                                                                         

 Beta MOs, Restricted
 -- Occupied --                  
-490.07 -104.89  -65.21  -58.57  -58.57  -58.57  -15.74  -15.73
  1 A'    2 A'    3 A'    4 A'    1 A"    5 A'    6 A'    7 A'                 
-10.611  -9.887  -8.080  -8.076  -8.076  -7.503  -7.491  -7.491
  8 A'    9 A'   10 A'    2 A"   11 A'   12 A'    3 A"   13 A'                 
 -3.243  -3.238  -3.237  -3.224  -3.224  -1.488  -1.163  -1.051
 14 A'    4 A"   15 A'    5 A"   16 A'   17 A'   18 A'   19 A'                 
 -0.844  -0.699  -0.690  -0.655  -0.497  -0.489  -0.451  -0.437
 20 A'   21 A'   22 A'    6 A"    7 A"   23 A'   24 A'    8 A"                 
 -0.431
 25 A'                                                                         
 -- Virtual --                   
  0.026   0.072   0.076   0.093   0.099   0.101   0.107   0.131
 26 A'    9 A"   27 A'   28 A'   10 A"   29 A'   30 A'   31 A'                 
  0.135   0.154   0.196   0.211   0.219   0.226   0.237   0.293
 11 A"   32 A'   33 A'   34 A'   35 A'   12 A"   13 A"   36 A'                 
  0.307   0.316   0.357   0.523   0.544   0.548   0.580   0.582
 37 A'   38 A'   39 A'   40 A'   41 A'   14 A"   42 A'   15 A"                 
  0.586   0.606   0.714   0.747   0.757   0.784   0.809   0.892
 43 A'   44 A'   45 A'   16 A"   17 A"   46 A'   47 A'   48 A'                 
  0.917   0.936   1.027   1.052   1.085   1.107   1.118   1.171
 18 A"   49 A'   19 A"   50 A'   51 A'   52 A'   20 A"   53 A'                 
  1.174   1.224   1.276   1.375   1.422   1.494   1.904   2.015
 21 A"   54 A'   55 A'   56 A'   57 A'   58 A'   22 A"   59 A'                 
  2.025   2.197   2.245   2.306   2.418   2.435   2.594   2.630
 23 A"   60 A'   24 A"   61 A'   62 A'   25 A"   63 A'   26 A"                 
  2.671   2.740   2.968   3.069   3.166   3.411   4.125   4.212
 64 A'   65 A'   66 A'   27 A"   67 A'   68 A'   28 A"   69 A'                 
  4.353   4.410   4.516   4.534   4.541   4.559   4.643   4.903
 29 A"   70 A'   30 A"   71 A'   72 A'   31 A"   73 A'   74 A'                 
  5.169   7.210   8.174   8.189   8.265  10.342  26.618  26.663
 75 A'   76 A'   32 A"   77 A'   78 A'   79 A'   33 A"   80 A'                 
 27.072  36.553  37.212  49.473 219.186 293.851 293.865 293.977
 81 A'   82 A'   83 A'   84 A'   85 A'   34 A"   86 A'   87 A'                 
*******
 88 A'                                                                         
 --------------------------------------------------------------

          Ground-State Mulliken Net Atomic Charges

     Atom                 Charge (a.u.)
  ----------------------------------------
      1 Br                    0.000122
      2 N                    -0.038219
      3 N                     0.124491
      4 Cl                   -0.086393
  ----------------------------------------
  Sum of atomic charges =     0.000000

 -----------------------------------------------------------------
                    Cartesian Multipole Moments
 -----------------------------------------------------------------
    Charge (ESU x 10^10)
                 0.0000
    Dipole Moment (Debye)
         X       0.4694      Y      -0.0590      Z      -0.0000
       Tot       0.4731
    Quadrupole Moments (Debye-Ang)
        XX     -39.1151     XY      -0.8449     YY     -44.2090
        XZ      -0.0000     YZ      -0.0000     ZZ     -41.8535
    Octopole Moments (Debye-Ang^2)
       XXX      41.4214    XXY      -0.0235    XYY      14.4015
       YYY      -0.1723    XXZ       0.0000    XYZ       0.0000
       YYZ      -0.0000    XZZ      12.7085    YZZ      -0.0243
       ZZZ      -0.0000
    Hexadecapole Moments (Debye-Ang^3)
      XXXX    -804.3690   XXXY     -17.2261   XXYY    -162.3126
      XYYY      -2.0078   YYYY     -66.3252   XXXZ      -0.0000
      XXYZ      -0.0000   XYYZ       0.0000   YYYZ       0.0000
      XXZZ    -159.6395   XYZZ      -0.5160   YYZZ     -18.2897
      XZZZ       0.0000   YZZZ       0.0000   ZZZZ     -46.3306
 -----------------------------------------------------------------
 Calculating analytic gradient of the SCF energy
 Gradient of SCF Energy
            1           2           3           4
    1  -0.0001387   0.0004337  -0.0000641  -0.0002310
    2  -0.0001255   0.0004871  -0.0002324  -0.0001291
    3  -0.0000000   0.0000000  -0.0000000  -0.0000000
 Max gradient component =       4.871E-04
 RMS gradient           =       2.214E-04
 Gradient time:  CPU 2.00 s  wall 0.55 s
 Geometry Optimization Parameters
   NAtoms,    NIC,     NZ,  NCons,   NDum,   NFix, NCnnct, MaxDiis
        4      14       4       0       0       0       0       0

 Cartesian Hessian Update
 Hessian Updated using BFGS Update


** GEOMETRY OPTIMIZATION IN DELOCALIZED INTERNAL COORDINATES **
   Searching for a Minimum

   Optimization Cycle:   5

                       Coordinates (Angstroms)
     ATOM                X               Y               Z
      1  Br        1.5287605189   -0.0183399984    0.0000000000
      2  N        -0.3019669328    0.4935251324    0.0000000000
      3  N        -1.0073915052   -0.4547303484    0.0000000000
      4  Cl       -2.6916057706    0.0131749401    0.0000000000
   Point Group: cs    Number of degrees of freedom:     5


   Energy is  -3140.676925053

 Hessian Updated using BFGS Update

  5 Hessian modes will be used to form the next step
  Hessian Eigenvalues:
     0.120629    0.178113    0.351442    0.379430    1.006240

 Minimum Search - Taking Simple RFO Step
 Searching for Lamda that Minimizes Along All modes
 Value Taken    Lamda =  -0.00000217
 Step Taken.  Stepsize is  0.002336

                             Maximum     Tolerance    Cnvgd?
         Gradient           0.000836      0.000300      NO
         Displacement       0.002226      0.001200      NO
         Energy change     -0.000006      0.000001      NO


 New Cartesian Coordinates Obtained by Inverse Iteration

 Displacement from previous Coordinates is:  0.005445
 ----------------------------------------------------------------
             Standard Nuclear Orientation (Angstroms)
    I     Atom           X                Y                Z
 ----------------------------------------------------------------
    1      Br      1.5292399985    -0.0170207360     0.0000000000
    2      N      -0.3024658406     0.4920447185     0.0000000000
    3      N      -1.0078658041    -0.4559552224     0.0000000000
    4      Cl     -2.6911120433     0.0145609656     0.0000000000
 ----------------------------------------------------------------
 Molecular Point Group                 Cs    NOp =  2
 Largest Abelian Subgroup              Cs    NOp =  2
 Nuclear Repulsion Energy =   276.9767782865 hartrees
 There are       33 alpha and       33 beta electrons
 Applying Cartesian multipole field
    Component          Value
    ---------          -----
     (2,0,0)        1.00000E-11
     (0,2,0)        2.00000E-11
     (0,0,2)       -3.00000E-11
 Nucleus-field energy     =     0.0000000078 hartrees
 Requested basis set is 6-311++G(d,p)
 There are 44 shells and 122 basis functions
 A cutoff of  1.0D-11 yielded    838 shell pairs
 There are      6946 function pairs (      7656 Cartesian)
 Smallest overlap matrix eigenvalue = 2.12E-04
 Guess MOs from SCF MO coefficient file

 -----------------------------------------------------------------------
  General SCF calculation program by
  Eric Jon Sundstrom, Paul Horn, Yuezhi Mao, Dmitri Zuev, Alec White,
  David Stuck, Shaama M.S., Shane Yost, Joonho Lee, David Small,
  Daniel Levine, Susi Lehtola, Hugh Burton, Evgeny Epifanovsky
 -----------------------------------------------------------------------
 Hartree-Fock
 using 4 threads for integral computing
 -------------------------------------------------------
 OpenMP Integral computing Module                
 Release: version 2.0, May 2017, Q-Chem Inc. Pleasanton 
 -------------------------------------------------------
 A restricted SCF calculation will be
 performed using DIIS
 SCF converges when DIIS error is below 1.0e-08
 ---------------------------------------
  Cycle       Energy         DIIS error
 ---------------------------------------
    1   -3140.6769238795      2.37e-05  
    2   -3140.6769256856      7.47e-06  
    3   -3140.6769260062      3.70e-06  
    4   -3140.6769260747      1.94e-06  
    5   -3140.6769261020      6.87e-07  
    6   -3140.6769261055      2.59e-07  
    7   -3140.6769261059      1.02e-07  
    8   -3140.6769261060      3.81e-08  
    9   -3140.6769261060      1.34e-08  
   10   -3140.6769261061      4.68e-09  Convergence criterion met
 ---------------------------------------
 SCF time:   CPU 5.46s  wall 2.00s 
 SCF   energy in the final basis set =    -3140.6769261061
 Total energy in the final basis set =    -3140.6769261061

 --------------------------------------------------------------
             Orbital Energies (a.u.) and Symmetries
 --------------------------------------------------------------

 Alpha MOs, Restricted
 -- Occupied --                  
-490.07 -104.89  -65.21  -58.57  -58.57  -58.57  -15.74  -15.73
  1 A'    2 A'    3 A'    4 A'    1 A"    5 A'    6 A'    7 A'                 
-10.611  -9.887  -8.080  -8.076  -8.076  -7.503  -7.491  -7.491
  8 A'    9 A'   10 A'    2 A"   11 A'   12 A'    3 A"   13 A'                 
 -3.243  -3.238  -3.237  -3.224  -3.224  -1.488  -1.163  -1.051
 14 A'    4 A"   15 A'    5 A"   16 A'   17 A'   18 A'   19 A'                 
 -0.844  -0.699  -0.690  -0.655  -0.497  -0.489  -0.451  -0.437
 20 A'   21 A'   22 A'    6 A"    7 A"   23 A'   24 A'    8 A"                 
 -0.431
 25 A'                                                                         
 -- Virtual --                   
  0.026   0.072   0.076   0.093   0.099   0.101   0.107   0.131
 26 A'    9 A"   27 A'   28 A'   10 A"   29 A'   30 A'   31 A'                 
  0.135   0.155   0.196   0.211   0.219   0.226   0.237   0.293
 11 A"   32 A'   33 A'   34 A'   35 A'   12 A"   13 A"   36 A'                 
  0.307   0.317   0.357   0.523   0.544   0.548   0.580   0.582
 37 A'   38 A'   39 A'   40 A'   41 A'   14 A"   42 A'   15 A"                 
  0.586   0.606   0.714   0.747   0.757   0.784   0.809   0.892
 43 A'   44 A'   45 A'   16 A"   17 A"   46 A'   47 A'   48 A'                 
  0.917   0.936   1.027   1.052   1.085   1.107   1.118   1.171
 18 A"   49 A'   19 A"   50 A'   51 A'   52 A'   20 A"   53 A'                 
  1.174   1.224   1.276   1.375   1.422   1.494   1.904   2.015
 21 A"   54 A'   55 A'   56 A'   57 A'   58 A'   22 A"   59 A'                 
  2.025   2.197   2.245   2.305   2.418   2.435   2.594   2.630
 23 A"   60 A'   24 A"   61 A'   62 A'   25 A"   63 A'   26 A"                 
  2.671   2.741   2.968   3.069   3.166   3.411   4.125   4.212
 64 A'   65 A'   66 A'   27 A"   67 A'   68 A'   28 A"   69 A'                 
  4.353   4.410   4.516   4.534   4.541   4.559   4.643   4.903
 29 A"   70 A'   30 A"   71 A'   72 A'   31 A"   73 A'   74 A'                 
  5.169   7.210   8.174   8.189   8.265  10.342  26.618  26.663
 75 A'   76 A'   32 A"   77 A'   78 A'   79 A'   33 A"   80 A'                 
 27.071  36.553  37.213  49.473 219.186 293.851 293.865 293.977
 81 A'   82 A'   83 A'   84 A'   85 A'   34 A"   86 A'   87 A'                 
*******
 88 A'                                                                         

 Beta MOs, Restricted
 -- Occupied --                  
-490.07 -104.89  -65.21  -58.57  -58.57  -58.57  -15.74  -15.73
  1 A'    2 A'    3 A'    4 A'    1 A"    5 A'    6 A'    7 A'                 
-10.611  -9.887  -8.080  -8.076  -8.076  -7.503  -7.491  -7.491
  8 A'    9 A'   10 A'    2 A"   11 A'   12 A'    3 A"   13 A'                 
 -3.243  -3.238  -3.237  -3.224  -3.224  -1.488  -1.163  -1.051
 14 A'    4 A"   15 A'    5 A"   16 A'   17 A'   18 A'   19 A'                 
 -0.844  -0.699  -0.690  -0.655  -0.497  -0.489  -0.451  -0.437
 20 A'   21 A'   22 A'    6 A"    7 A"   23 A'   24 A'    8 A"                 
 -0.431
 25 A'                                                                         
 -- Virtual --                   
  0.026   0.072   0.076   0.093   0.099   0.101   0.107   0.131
 26 A'    9 A"   27 A'   28 A'   10 A"   29 A'   30 A'   31 A'                 
  0.135   0.155   0.196   0.211   0.219   0.226   0.237   0.293
 11 A"   32 A'   33 A'   34 A'   35 A'   12 A"   13 A"   36 A'                 
  0.307   0.317   0.357   0.523   0.544   0.548   0.580   0.582
 37 A'   38 A'   39 A'   40 A'   41 A'   14 A"   42 A'   15 A"                 
  0.586   0.606   0.714   0.747   0.757   0.784   0.809   0.892
 43 A'   44 A'   45 A'   16 A"   17 A"   46 A'   47 A'   48 A'                 
  0.917   0.936   1.027   1.052   1.085   1.107   1.118   1.171
 18 A"   49 A'   19 A"   50 A'   51 A'   52 A'   20 A"   53 A'                 
  1.174   1.224   1.276   1.375   1.422   1.494   1.904   2.015
 21 A"   54 A'   55 A'   56 A'   57 A'   58 A'   22 A"   59 A'                 
  2.025   2.197   2.245   2.305   2.418   2.435   2.594   2.630
 23 A"   60 A'   24 A"   61 A'   62 A'   25 A"   63 A'   26 A"                 
  2.671   2.741   2.968   3.069   3.166   3.411   4.125   4.212
 64 A'   65 A'   66 A'   27 A"   67 A'   68 A'   28 A"   69 A'                 
  4.353   4.410   4.516   4.534   4.541   4.559   4.643   4.903
 29 A"   70 A'   30 A"   71 A'   72 A'   31 A"   73 A'   74 A'                 
  5.169   7.210   8.174   8.189   8.265  10.342  26.618  26.663
 75 A'   76 A'   32 A"   77 A'   78 A'   79 A'   33 A"   80 A'                 
 27.071  36.553  37.213  49.473 219.186 293.851 293.865 293.977
 81 A'   82 A'   83 A'   84 A'   85 A'   34 A"   86 A'   87 A'                 
*******
 88 A'                                                                         
 --------------------------------------------------------------

          Ground-State Mulliken Net Atomic Charges

     Atom                 Charge (a.u.)
  ----------------------------------------
      1 Br                   -0.000062
      2 N                    -0.038119
      3 N                     0.124235
      4 Cl                   -0.086054
  ----------------------------------------
  Sum of atomic charges =     0.000000

 -----------------------------------------------------------------
                    Cartesian Multipole Moments
 -----------------------------------------------------------------
    Charge (ESU x 10^10)
                 0.0000
    Dipole Moment (Debye)
         X       0.4687      Y      -0.0582      Z       0.0000
       Tot       0.4723
    Quadrupole Moments (Debye-Ang)
        XX     -39.1141     XY      -0.8425     YY     -44.2092
        XZ      -0.0000     YZ      -0.0000     ZZ     -41.8529
    Octopole Moments (Debye-Ang^2)
       XXX      41.4117    XXY      -0.0102    XYY      14.3790
       YYY      -0.2473    XXZ       0.0000    XYZ       0.0000
       YYZ      -0.0000    XZZ      12.6965    YZZ      -0.0530
       ZZZ       0.0000
    Hexadecapole Moments (Debye-Ang^3)
      XXXX    -804.3924   XXXY     -17.2564   XXYY    -162.3044
      XYYY      -2.0054   YYYY     -66.3124   XXXZ      -0.0000
      XXYZ      -0.0000   XYYZ       0.0000   YYYZ      -0.0000
      XXZZ    -159.6373   XYZZ      -0.5130   YYZZ     -18.2878
      XZZZ      -0.0000   YZZZ      -0.0000   ZZZZ     -46.3301
 -----------------------------------------------------------------
 Calculating analytic gradient of the SCF energy
 Gradient of SCF Energy
            1           2           3           4
    1   0.0000182  -0.0000023  -0.0000299   0.0000139
    2  -0.0000020   0.0000414  -0.0000463   0.0000069
    3  -0.0000000   0.0000000  -0.0000000   0.0000000
 Max gradient component =       4.633E-05
 RMS gradient           =       2.110E-05
 Gradient time:  CPU 2.00 s  wall 0.55 s
 Geometry Optimization Parameters
   NAtoms,    NIC,     NZ,  NCons,   NDum,   NFix, NCnnct, MaxDiis
        4      14       4       0       0       0       0       0

 Cartesian Hessian Update
 Hessian Updated using BFGS Update


** GEOMETRY OPTIMIZATION IN DELOCALIZED INTERNAL COORDINATES **
   Searching for a Minimum

   Optimization Cycle:   6

                       Coordinates (Angstroms)
     ATOM                X               Y               Z
      1  Br        1.5292399985   -0.0170207360    0.0000000000
      2  N        -0.3024658406    0.4920447185    0.0000000000
      3  N        -1.0078658041   -0.4559552224    0.0000000000
      4  Cl       -2.6911120433    0.0145609656    0.0000000000
   Point Group: cs    Number of degrees of freedom:     5


   Energy is  -3140.676926106

 Hessian Updated using BFGS Update

  5 Hessian modes will be used to form the next step
  Hessian Eigenvalues:
     0.120627    0.178301    0.348416    0.400953    0.987288

 Minimum Search - Taking Simple RFO Step
 Searching for Lamda that Minimizes Along All modes
 Value Taken    Lamda =   0.00000000
 Step Taken.  Stepsize is  0.000152

                             Maximum     Tolerance    Cnvgd?
         Gradient           0.000043      0.000300     YES
         Displacement       0.000108      0.001200     YES
         Energy change     -0.000001      0.000001      NO


                       Distance Matrix (Angstroms)
             Br(  1)   N (  2)   N (  3)
   N (  2)  1.901130
   N (  3)  2.574795  1.181648
   Cl(  4)  4.220470  2.435903  1.747771

 Final energy is   -3140.6769261060613     


 ******************************
 **  OPTIMIZATION CONVERGED  **
 ******************************

                       Coordinates (Angstroms)
     ATOM                X               Y               Z
      1  Br        1.5292399985   -0.0170207360    0.0000000000
      2  N        -0.3024658406    0.4920447185    0.0000000000
      3  N        -1.0078658041   -0.4559552224    0.0000000000
      4  Cl       -2.6911120433    0.0145609656    0.0000000000

Z-matrix Print:
$molecule
0 1
Br
N  1 1.901130
N  2 1.181648 1 111.121060
Cl 3 1.747771 2 111.035451 1 -180.000000 0
$end


 --------------------------------------------------------------
             Orbital Energies (a.u.) and Symmetries
 --------------------------------------------------------------

 Alpha MOs, Restricted
 -- Occupied --                  
-490.07 -104.89  -65.21  -58.57  -58.57  -58.57  -15.74  -15.73
  1 A'    2 A'    3 A'    4 A'    1 A"    5 A'    6 A'    7 A'                 
-10.611  -9.887  -8.080  -8.076  -8.076  -7.503  -7.491  -7.491
  8 A'    9 A'   10 A'    2 A"   11 A'   12 A'    3 A"   13 A'                 
 -3.243  -3.238  -3.237  -3.224  -3.224  -1.488  -1.163  -1.051
 14 A'    4 A"   15 A'    5 A"   16 A'   17 A'   18 A'   19 A'                 
 -0.844  -0.699  -0.690  -0.655  -0.497  -0.489  -0.451  -0.437
 20 A'   21 A'   22 A'    6 A"    7 A"   23 A'   24 A'    8 A"                 
 -0.431
 25 A'                                                                         
 -- Virtual --                   
  0.026   0.072   0.076   0.093   0.099   0.101   0.107   0.131
 26 A'    9 A"   27 A'   28 A'   10 A"   29 A'   30 A'   31 A'                 
  0.135   0.155   0.196   0.211   0.219   0.226   0.237   0.293
 11 A"   32 A'   33 A'   34 A'   35 A'   12 A"   13 A"   36 A'                 
  0.307   0.317   0.357   0.523   0.544   0.548   0.580   0.582
 37 A'   38 A'   39 A'   40 A'   41 A'   14 A"   42 A'   15 A"                 
  0.586   0.606   0.714   0.747   0.757   0.784   0.809   0.892
 43 A'   44 A'   45 A'   16 A"   17 A"   46 A'   47 A'   48 A'                 
  0.917   0.936   1.027   1.052   1.085   1.107   1.118   1.171
 18 A"   49 A'   19 A"   50 A'   51 A'   52 A'   20 A"   53 A'                 
  1.174   1.224   1.276   1.375   1.422   1.494   1.904   2.015
 21 A"   54 A'   55 A'   56 A'   57 A'   58 A'   22 A"   59 A'                 
  2.025   2.197   2.245   2.305   2.418   2.435   2.594   2.630
 23 A"   60 A'   24 A"   61 A'   62 A'   25 A"   63 A'   26 A"                 
  2.671   2.741   2.968   3.069   3.166   3.411   4.125   4.212
 64 A'   65 A'   66 A'   27 A"   67 A'   68 A'   28 A"   69 A'                 
  4.353   4.410   4.516   4.534   4.541   4.559   4.643   4.903
 29 A"   70 A'   30 A"   71 A'   72 A'   31 A"   73 A'   74 A'                 
  5.169   7.210   8.174   8.189   8.265  10.342  26.618  26.663
 75 A'   76 A'   32 A"   77 A'   78 A'   79 A'   33 A"   80 A'                 
 27.071  36.553  37.213  49.473 219.186 293.851 293.865 293.977
 81 A'   82 A'   83 A'   84 A'   85 A'   34 A"   86 A'   87 A'                 
*******
 88 A'                                                                         

 Beta MOs, Restricted
 -- Occupied --                  
-490.07 -104.89  -65.21  -58.57  -58.57  -58.57  -15.74  -15.73
  1 A'    2 A'    3 A'    4 A'    1 A"    5 A'    6 A'    7 A'                 
-10.611  -9.887  -8.080  -8.076  -8.076  -7.503  -7.491  -7.491
  8 A'    9 A'   10 A'    2 A"   11 A'   12 A'    3 A"   13 A'                 
 -3.243  -3.238  -3.237  -3.224  -3.224  -1.488  -1.163  -1.051
 14 A'    4 A"   15 A'    5 A"   16 A'   17 A'   18 A'   19 A'                 
 -0.844  -0.699  -0.690  -0.655  -0.497  -0.489  -0.451  -0.437
 20 A'   21 A'   22 A'    6 A"    7 A"   23 A'   24 A'    8 A"                 
 -0.431
 25 A'                                                                         
 -- Virtual --                   
  0.026   0.072   0.076   0.093   0.099   0.101   0.107   0.131
 26 A'    9 A"   27 A'   28 A'   10 A"   29 A'   30 A'   31 A'                 
  0.135   0.155   0.196   0.211   0.219   0.226   0.237   0.293
 11 A"   32 A'   33 A'   34 A'   35 A'   12 A"   13 A"   36 A'                 
  0.307   0.317   0.357   0.523   0.544   0.548   0.580   0.582
 37 A'   38 A'   39 A'   40 A'   41 A'   14 A"   42 A'   15 A"                 
  0.586   0.606   0.714   0.747   0.757   0.784   0.809   0.892
 43 A'   44 A'   45 A'   16 A"   17 A"   46 A'   47 A'   48 A'                 
  0.917   0.936   1.027   1.052   1.085   1.107   1.118   1.171
 18 A"   49 A'   19 A"   50 A'   51 A'   52 A'   20 A"   53 A'                 
  1.174   1.224   1.276   1.375   1.422   1.494   1.904   2.015
 21 A"   54 A'   55 A'   56 A'   57 A'   58 A'   22 A"   59 A'                 
  2.025   2.197   2.245   2.305   2.418   2.435   2.594   2.630
 23 A"   60 A'   24 A"   61 A'   62 A'   25 A"   63 A'   26 A"                 
  2.671   2.741   2.968   3.069   3.166   3.411   4.125   4.212
 64 A'   65 A'   66 A'   27 A"   67 A'   68 A'   28 A"   69 A'                 
  4.353   4.410   4.516   4.534   4.541   4.559   4.643   4.903
 29 A"   70 A'   30 A"   71 A'   72 A'   31 A"   73 A'   74 A'                 
  5.169   7.210   8.174   8.189   8.265  10.342  26.618  26.663
 75 A'   76 A'   32 A"   77 A'   78 A'   79 A'   33 A"   80 A'                 
 27.071  36.553  37.213  49.473 219.186 293.851 293.865 293.977
 81 A'   82 A'   83 A'   84 A'   85 A'   34 A"   86 A'   87 A'                 
*******
 88 A'                                                                         
 --------------------------------------------------------------

          Ground-State Mulliken Net Atomic Charges

     Atom                 Charge (a.u.)
  ----------------------------------------
      1 Br                   -0.000062
      2 N                    -0.038119
      3 N                     0.124235
      4 Cl                   -0.086054
  ----------------------------------------
  Sum of atomic charges =     0.000000

 -----------------------------------------------------------------
                    Cartesian Multipole Moments
 -----------------------------------------------------------------
    Charge (ESU x 10^10)
                 0.0000
    Dipole Moment (Debye)
         X       0.4687      Y      -0.0582      Z       0.0000
       Tot       0.4723
    Quadrupole Moments (Debye-Ang)
        XX     -39.1141     XY      -0.8425     YY     -44.2092
        XZ      -0.0000     YZ      -0.0000     ZZ     -41.8529
    Octopole Moments (Debye-Ang^2)
       XXX      41.4117    XXY      -0.0102    XYY      14.3790
       YYY      -0.2473    XXZ       0.0000    XYZ       0.0000
       YYZ      -0.0000    XZZ      12.6965    YZZ      -0.0530
       ZZZ       0.0000
    Hexadecapole Moments (Debye-Ang^3)
      XXXX    -804.3924   XXXY     -17.2564   XXYY    -162.3044
      XYYY      -2.0054   YYYY     -66.3124   XXXZ      -0.0000
      XXYZ      -0.0000   XYYZ       0.0000   YYYZ      -0.0000
      XXZZ    -159.6373   XYZZ      -0.5130   YYZZ     -18.2878
      XZZZ      -0.0000   YZZZ      -0.0000   ZZZZ     -46.3301
 -----------------------------------------------------------------
Archival summary:
1\1\garfield\OPT\HF\BasisUnspecified\r1l12\taweetha\SunFeb1006:05:112019SunFeb1006:05:112019\0\\#,OPT,HF,BasisUnspecified,\\0,1\Br\N,1,1.90113\N,2,1.18165,1,111.121\Cl,3,1.74777,2,111.035,1,-180,0\\HF=-3140.67693\\@

 Total job time:  13.61s(wall), 52.53s(cpu) 
 Sun Feb 10 06:05:11 2019

        *************************************************************
        *                                                           *
        *  Thank you very much for using Q-Chem.  Have a nice day.  *
        *                                                           *
        *************************************************************


 
User input: 2 of 2 
 
Q-Chem Developer Version!
                  Welcome to Q-Chem
     A Quantum Leap Into The Future Of Chemistry


 Q-Chem 5.1, Q-Chem, Inc., Pleasanton, CA (2018)

 Yihan Shao,  Zhengting Gan,  E. Epifanovsky,  A. T. B. Gilbert,  M. Wormit,  
 J. Kussmann,  A. W. Lange,  A. Behn,  Jia Deng,  Xintian Feng,  D. Ghosh,  
 M. Goldey,  P. R. Horn,  L. D. Jacobson,  I. Kaliman,  T. Kus,  A. Landau,  
 Jie Liu,  E. I. Proynov,  R. M. Richard,  R. P. Steele,  E. J. Sundstrom,  
 H. L. Woodcock III,  P. M. Zimmerman,  D. Zuev,  B. Albrecht,  E. Alguire,  
 S. A. Baeppler,  D. Barton,  Z. Benda,  Y. A. Bernard,  E. J. Berquist,  
 K. B. Bravaya,  H. Burton,  D. Casanova,  Chun-Min Chang,  Yunqing Chen,  
 A. Chien,  K. D. Closser,  M. P. Coons,  S. Coriani,  S. Dasgupta,  
 A. L. Dempwolff,  M. Diedenhofen,  Hainam Do,  R. G. Edgar,  Po-Tung Fang,  
 S. Faraji,  S. Fatehi,  Qingguo Feng,  K. D. Fenk,  J. Fosso-Tande,  
 Qinghui Ge,  A. Ghysels,  G. Gidofalvi,  J. Gomes,  J. Gonthier,  A. Gunina,  
 D. Hait,  M. W. D. Hanson-Heine,  P. H. P. Harbach,  A. W. Hauser,  
 J. E. Herr,  E. G. Hohenstein,  Z. C. Holden,  Kerwin Hui,  B. C. Huynh,  
 T.-C. Jagau,  Hyunjun Ji,  B. Kaduk,  K. Khistyaev,  Jaehoon Kim,  
 P. Klunzinger,  K. Koh,  D. Kosenkov,  L. Koulias,  T. Kowalczyk,  
 C. M. Krauter,  A. Kunitsa,  Ka Un Lao,  A. Laurent,  K. V. Lawler,  
 Joonho Lee,  D. Lefrancois,  S. Lehtola,  D. S. Levine,  Yi-Pei Li,  
 You-Sheng Lin,  Fenglai Liu,  E. Livshits,  A. Luenser,  P. Manohar,  
 E. Mansoor,  S. F. Manzer,  Shan-Ping Mao,  Yuezhi Mao,  N. Mardirossian,  
 A. V. Marenich,  T. Markovich,  L. A. Martinez-Martinez,  S. A. Maurer,  
 N. J. Mayhall,  S. C. McKenzie,  J.-M. Mewes,  A. F. Morrison,  
 J. W. Mullinax,  K. Nanda,  T. S. Nguyen-Beck,  R. Olivares-Amaya,  
 J. A. Parkhill,  T. M. Perrine,  F. Plasser,  P. Pokhilko,  S. Prager,  
 A. Prociuk,  E. Ramos,  D. R. Rehn,  F. Rob,  M. Schneider,  N. Sergueev,  
 S. M. Sharada,  S. Sharma,  D. W. Small,  T. Stauch,  T. Stein,  
 Yu-Chuan Su,  A. J. W. Thom,  A. Tkatchenko,  T. Tsuchimochi,  N. M. Tubman,  
 L. Vogt,  M. L. Vidal,  O. Vydrov,  M. A. Watson,  J. Wenzel,  
 M. de Wergifosse,  T. A. Wesolowski,  A. White,  J. Witte,  A. Yamada,  
 Jun Yang,  K. Yao,  S. Yeganeh,  S. R. Yost,  Zhi-Qiang You,  A. Zech,  
 Igor Ying Zhang,  Xing Zhang,  Yan Zhao,  Ying Zhu,  B. R. Brooks,  
 G. K. L. Chan,  C. J. Cramer,  M. S. Gordon,  W. J. Hehre,  A. Klamt,  
 M. W. Schmidt,  C. D. Sherrill,  D. G. Truhlar,  A. Aspuru-Guzik,  R. Baer,  
 A. T. Bell,  N. A. Besley,  Jeng-Da Chai,  A. E. DePrince, III,  
 R. A. DiStasio Jr.,  A. Dreuw,  B. D. Dunietz,  T. R. Furlani,  
 Chao-Ping Hsu,  Yousung Jung,  Jing Kong,  D. S. Lambrecht,  WanZhen Liang,  
 C. Ochsenfeld,  V. A. Rassolov,  L. V. Slipchenko,  J. E. Subotnik,  
 T. Van Voorhis,  J. M. Herbert,  A. I. Krylov,  P. M. W. Gill,  M. Head-Gordon

 Contributors to earlier versions of Q-Chem not listed above: 
 R. D. Adamson,  B. Austin,  J. Baker,  G. J. O. Beran,  K. Brandhorst,  
 S. T. Brown,  E. F. C. Byrd,  A. K. Chakraborty,  C.-L. Cheng,  
 Siu Hung Chien,  D. M. Chipman,  D. L. Crittenden,  H. Dachsel,  
 R. J. Doerksen,  A. D. Dutoi,  L. Fusti-Molnar,  W. A. Goddard III,  
 A. Golubeva-Zadorozhnaya,  S. R. Gwaltney,  G. Hawkins,  A. Heyden,  
 S. Hirata,  G. Kedziora,  F. J. Keil,  C. Kelley,  Jihan Kim,  R. A. King,  
 R. Z. Khaliullin,  P. P. Korambath,  W. Kurlancheek,  A. M. Lee,  M. S. Lee,  
 S. V. Levchenko,  Ching Yeh Lin,  D. Liotard,  R. C. Lochan,  I. Lotan,  
 P. E. Maslen,  N. Nair,  D. P. O'Neill,  D. Neuhauser,  E. Neuscamman,  
 C. M. Oana,  R. Olson,  B. Peters,  R. Peverati,  P. A. Pieniazek,  
 Y. M. Rhee,  J. Ritchie,  M. A. Rohrdanz,  E. Rosta,  N. J. Russ,  
 H. F. Schaefer III,  N. E. Schultz,  N. Shenvi,  A. C. Simmonett,  A. Sodt,  
 D. Stuck,  K. S. Thanthiriwatte,  V. Vanovschi,  Tao Wang,  A. Warshel,  
 C. F. Williams,  Q. Wu,  X. Xu,  W. Zhang

 Please cite Q-Chem as follows:
 Y. Shao et al., Mol. Phys. 113, 184-215 (2015)
 DOI: 10.1080/00268976.2014.952696

 Q-Chem 5.1.2 for Intel X86 EM64T Linux

 Parts of Q-Chem use Armadillo 8.300.2 (Tropical Shenanigans).
 http://arma.sourceforge.net/

 Q-Chem begins on Sun Feb 10 06:05:11 2019  

Host: 
0

     Scratch files written to /scratch/taweetham/qchem23110//
The previous job contains 0 fragments, simply inherited here
Input Ideriv = 2
Curr. Ideriv = -1
Max.  Ideriv = 2

Checking the input file for inconsistencies... 	...done.

--------------------------------------------------------------
User input:
--------------------------------------------------------------

$molecule
read
$end

$rem
   JOB_TYPE 	FREQUENCY
   BASIS 		6-311++G**
   EXCHANGE 	HF	
$end

--------------------------------------------------------------
 ----------------------------------------------------------------
             Standard Nuclear Orientation (Angstroms)
    I     Atom           X                Y                Z
 ----------------------------------------------------------------
    1      Br      1.5503686320    -0.0199816505     0.0000000000
    2      N      -0.2798821806     0.4942905353    -0.0000000000
    3      N      -0.9879751027    -0.4516996390     0.0000000000
    4      Cl     -2.6698765375     0.0236012642    -0.0000000000
 ----------------------------------------------------------------
 Molecular Point Group                 Cs    NOp =  2
 Largest Abelian Subgroup              Cs    NOp =  2
 Nuclear Repulsion Energy =   276.9767782865 hartrees
 There are       33 alpha and       33 beta electrons
 Requested basis set is 6-311++G(d,p)
 There are 44 shells and 122 basis functions

 Total QAlloc Memory Limit   2000 MB
 Mega-Array Size       188 MB
 MEM_STATIC part       192 MB

                       Distance Matrix (Angstroms)
             Br(  1)   N (  2)   N (  3)
   N (  2)  1.901130
   N (  3)  2.574795  1.181648
   Cl(  4)  4.220470  2.435903  1.747771

 A cutoff of  1.0D-11 yielded    838 shell pairs
 There are      6946 function pairs (      7656 Cartesian)

 -------------------------------------------------------
 OpenMP Integral Computing Module                       
 Release: version 1.0, May 2013, Q-Chem Inc. Pittsburgh 
 -------------------------------------------------------
 Integral Job Info:
 Integral job number is                      11
 Integral operator is                         1
 short-range coefficients                     0
 long-range coefficients              100000000
 Omega coefficients                           0
 if combine SR and LR in K                    0
 Integral screening is                        0
 Integral computing path is                   2
 max size of driver memory is            800000
 size of driver memory is                593474
 size of scratch memory is             29634545
 max col of scratch BK array               1296
 max len of scratch array in speh3          155
 max len of scratch index in speh4           18
 max int batch size is                      520
 min int batch size is                       52
 fixed nKL is                                45
 max L of basis functions is                  2
 order of int derivative is                   0
 number of shells is                         44
 number of basis is                         128
 number of cartesian basis is               128
 number of contracted shell pairs           838
 number of primitive shell pairs           2448
 maxK2 (contraction) of shell pair           36
 max number of K2 of shell pair               1
 max number of CS2 of shell pair             86
 max number of PS2 of shell pair            204
 mem total for path MDJ                  515166
 -------------------------------------------------------
 Smallest overlap matrix eigenvalue = 2.12E-04
 Guess from superposition of atomic densities
 Warning:  Energy on first SCF cycle will be non-variational
 SAD guess density has 66.000000 electrons

 -----------------------------------------------------------------------
  General SCF calculation program by
  Eric Jon Sundstrom, Paul Horn, Yuezhi Mao, Dmitri Zuev, Alec White,
  David Stuck, Shaama M.S., Shane Yost, Joonho Lee, David Small,
  Daniel Levine, Susi Lehtola, Hugh Burton, Evgeny Epifanovsky
 -----------------------------------------------------------------------
 Hartree-Fock
 using 4 threads for integral computing
 -------------------------------------------------------
 OpenMP Integral computing Module                
 Release: version 2.0, May 2017, Q-Chem Inc. Pleasanton 
 -------------------------------------------------------
 A restricted SCF calculation will be
 performed using DIIS
 SCF converges when DIIS error is below 1.0e-08
 ---------------------------------------
  Cycle       Energy         DIIS error
 ---------------------------------------
    1   -3141.3086033254      4.74e-02  
    2   -3140.5787736849      6.87e-03  
    3   -3140.6358390746      4.74e-03  
    4   -3140.6746936327      6.17e-04  
    5   -3140.6764369888      3.34e-04  
    6   -3140.6767978133      1.27e-04  
    7   -3140.6769070299      5.07e-05  
    8   -3140.6769235801      2.46e-05  
    9   -3140.6769257444      7.49e-06  
   10   -3140.6769260524      2.34e-06  
   11   -3140.6769260974      9.19e-07  
   12   -3140.6769261055      2.63e-07  
   13   -3140.6769261059      5.79e-08  
   14   -3140.6769261060      2.09e-08  
   15   -3140.6769261060      7.41e-09  Convergence criterion met
 ---------------------------------------
 SCF time:   CPU 8.28s  wall 2.00s 
 SCF   energy in the final basis set =    -3140.6769261060
 Total energy in the final basis set =    -3140.6769261060

 --------------------------------------------------------------
             Orbital Energies (a.u.) and Symmetries
 --------------------------------------------------------------

 Alpha MOs, Restricted
 -- Occupied --                  
-490.07 -104.89  -65.21  -58.57  -58.57  -58.57  -15.74  -15.73
  1 A'    2 A'    3 A'    4 A'    1 A"    5 A'    6 A'    7 A'                 
-10.611  -9.887  -8.080  -8.076  -8.076  -7.503  -7.491  -7.491
  8 A'    9 A'   10 A'    2 A"   11 A'   12 A'    3 A"   13 A'                 
 -3.243  -3.238  -3.237  -3.224  -3.224  -1.488  -1.163  -1.051
 14 A'    4 A"   15 A'    5 A"   16 A'   17 A'   18 A'   19 A'                 
 -0.844  -0.699  -0.690  -0.655  -0.497  -0.489  -0.451  -0.437
 20 A'   21 A'   22 A'    6 A"    7 A"   23 A'   24 A'    8 A"                 
 -0.431
 25 A'                                                                         
 -- Virtual --                   
  0.026   0.072   0.076   0.093   0.099   0.101   0.107   0.131
 26 A'    9 A"   27 A'   28 A'   10 A"   29 A'   30 A'   31 A'                 
  0.135   0.155   0.196   0.211   0.219   0.226   0.237   0.293
 11 A"   32 A'   33 A'   34 A'   35 A'   12 A"   13 A"   36 A'                 
  0.307   0.317   0.357   0.523   0.544   0.548   0.580   0.582
 37 A'   38 A'   39 A'   40 A'   41 A'   14 A"   42 A'   15 A"                 
  0.586   0.606   0.714   0.747   0.757   0.784   0.809   0.892
 43 A'   44 A'   45 A'   16 A"   17 A"   46 A'   47 A'   48 A'                 
  0.917   0.936   1.027   1.052   1.085   1.107   1.118   1.171
 18 A"   49 A'   19 A"   50 A'   51 A'   52 A'   20 A"   53 A'                 
  1.174   1.224   1.276   1.375   1.422   1.494   1.904   2.015
 21 A"   54 A'   55 A'   56 A'   57 A'   58 A'   22 A"   59 A'                 
  2.025   2.197   2.245   2.305   2.418   2.435   2.594   2.630
 23 A"   60 A'   24 A"   61 A'   62 A'   25 A"   63 A'   26 A"                 
  2.671   2.741   2.968   3.069   3.166   3.411   4.125   4.212
 64 A'   65 A'   66 A'   27 A"   67 A'   68 A'   28 A"   69 A'                 
  4.353   4.410   4.516   4.534   4.541   4.559   4.643   4.903
 29 A"   70 A'   30 A"   71 A'   72 A'   31 A"   73 A'   74 A'                 
  5.169   7.210   8.174   8.189   8.265  10.342  26.618  26.663
 75 A'   76 A'   32 A"   77 A'   78 A'   79 A'   33 A"   80 A'                 
 27.071  36.553  37.213  49.473 219.186 293.851 293.865 293.977
 81 A'   82 A'   83 A'   84 A'   85 A'   34 A"   86 A'   87 A'                 
*******
 88 A'                                                                         

 Beta MOs, Restricted
 -- Occupied --                  
-490.07 -104.89  -65.21  -58.57  -58.57  -58.57  -15.74  -15.73
  1 A'    2 A'    3 A'    4 A'    1 A"    5 A'    6 A'    7 A'                 
-10.611  -9.887  -8.080  -8.076  -8.076  -7.503  -7.491  -7.491
  8 A'    9 A'   10 A'    2 A"   11 A'   12 A'    3 A"   13 A'                 
 -3.243  -3.238  -3.237  -3.224  -3.224  -1.488  -1.163  -1.051
 14 A'    4 A"   15 A'    5 A"   16 A'   17 A'   18 A'   19 A'                 
 -0.844  -0.699  -0.690  -0.655  -0.497  -0.489  -0.451  -0.437
 20 A'   21 A'   22 A'    6 A"    7 A"   23 A'   24 A'    8 A"                 
 -0.431
 25 A'                                                                         
 -- Virtual --                   
  0.026   0.072   0.076   0.093   0.099   0.101   0.107   0.131
 26 A'    9 A"   27 A'   28 A'   10 A"   29 A'   30 A'   31 A'                 
  0.135   0.155   0.196   0.211   0.219   0.226   0.237   0.293
 11 A"   32 A'   33 A'   34 A'   35 A'   12 A"   13 A"   36 A'                 
  0.307   0.317   0.357   0.523   0.544   0.548   0.580   0.582
 37 A'   38 A'   39 A'   40 A'   41 A'   14 A"   42 A'   15 A"                 
  0.586   0.606   0.714   0.747   0.757   0.784   0.809   0.892
 43 A'   44 A'   45 A'   16 A"   17 A"   46 A'   47 A'   48 A'                 
  0.917   0.936   1.027   1.052   1.085   1.107   1.118   1.171
 18 A"   49 A'   19 A"   50 A'   51 A'   52 A'   20 A"   53 A'                 
  1.174   1.224   1.276   1.375   1.422   1.494   1.904   2.015
 21 A"   54 A'   55 A'   56 A'   57 A'   58 A'   22 A"   59 A'                 
  2.025   2.197   2.245   2.305   2.418   2.435   2.594   2.630
 23 A"   60 A'   24 A"   61 A'   62 A'   25 A"   63 A'   26 A"                 
  2.671   2.741   2.968   3.069   3.166   3.411   4.125   4.212
 64 A'   65 A'   66 A'   27 A"   67 A'   68 A'   28 A"   69 A'                 
  4.353   4.410   4.516   4.534   4.541   4.559   4.643   4.903
 29 A"   70 A'   30 A"   71 A'   72 A'   31 A"   73 A'   74 A'                 
  5.169   7.210   8.174   8.189   8.265  10.342  26.618  26.663
 75 A'   76 A'   32 A"   77 A'   78 A'   79 A'   33 A"   80 A'                 
 27.071  36.553  37.213  49.473 219.186 293.851 293.865 293.977
 81 A'   82 A'   83 A'   84 A'   85 A'   34 A"   86 A'   87 A'                 
*******
 88 A'                                                                         
 --------------------------------------------------------------

          Ground-State Mulliken Net Atomic Charges

     Atom                 Charge (a.u.)
  ----------------------------------------
      1 Br                   -0.000062
      2 N                    -0.038119
      3 N                     0.124235
      4 Cl                   -0.086054
  ----------------------------------------
  Sum of atomic charges =     0.000000

 -----------------------------------------------------------------
                    Cartesian Multipole Moments
 -----------------------------------------------------------------
    Charge (ESU x 10^10)
                 0.0000
    Dipole Moment (Debye)
         X       0.4685      Y      -0.0595      Z      -0.0000
       Tot       0.4723
    Quadrupole Moments (Debye-Ang)
        XX     -39.0991     XY      -0.8575     YY     -44.2045
        XZ      -0.0000     YZ      -0.0000     ZZ     -41.8529
    Octopole Moments (Debye-Ang^2)
       XXX      38.9260    XXY      -0.1368    XYY      13.4395
       YYY      -0.5540    XXZ       0.0000    XYZ       0.0000
       YYZ      -0.0000    XZZ      11.8098    YZZ      -0.1472
       ZZZ      -0.0000
    Hexadecapole Moments (Debye-Ang^3)
      XXXX    -801.1798   XXXY     -16.3030   XXYY    -161.6278
      XYYY      -0.7616   YYYY     -66.2990   XXXZ      -0.0000
      XXYZ      -0.0000   XYYZ       0.0000   YYYZ      -0.0000
      XXZZ    -159.1199   XYZZ      -0.0965   YYZZ     -18.2863
      XZZZ      -0.0000   YZZZ      -0.0000   ZZZZ     -46.3301
 -----------------------------------------------------------------
 Calculating MO derivatives via CPSCF
 D1JvT checksum  = 102480 10095.7783439370
 D1KAT checksum  = 223680 637.6464423718
   1         3          12      0.105998    0.031751
   2         3          12      0.029220    0.011622
   3         3          12      0.007638    0.003511
   4         3          12      0.001945    0.000916
   5         3          12      0.000358    0.000163
   6         4          11      0.000056    0.000024
   7        11           4      0.000006    0.000003
   8        15           0      0.000000    0.000000    Roots Converged
 Time for AOints: 1.9 s (CPU) 0.5 s (wall)
 ------------------------------------------------------------------------------
                     AOints        : Timing summary (seconds)
 ------------------------------------------------------------------------------
     job step          cpu (% of tot)      sys (% of tot)     wall (% of tot)
 ------------------------------------------------------------------------------
  cpscf_lag         0.5694E+01 (26.0)   0.2000E-05 (28.6)   0.1498E+01 (25.5)
  iterzp            0.1428E+02 (65.1)   0.5000E-05 (71.4)   0.3852E+01 (65.6)
  make_fx           0.0000E+00 ( 0.0)   0.0000E+00 ( 0.0)   0.0000E+00 ( 0.0)
  AOints            0.1899E+01 ( 8.7)   0.0000E+00 ( 0.0)   0.4838E+00 ( 8.2)
 ------------------------------------------------------------------------------
   Grand Totals     0.2192E+02          0.7000E-05          0.5868E+01
 ------------------------------------------------------------------------------
 Calculating analytic Hessian of the SCF energy
 Polarizability Matrix (a.u.)
            1           2           3
    1-101.1849884   1.3372054  -0.0000000
    2   1.3372054 -30.8605232  -0.0000000
    3  -0.0000000  -0.0000000 -27.8168923

 Direct stationary perturbation theory relativistic correction:

 rels  =      17.936122618911
 relv  =     -59.590523169204
 rel2e =       8.600845991057
 E_rel =     -33.053554559237

 Hessian of the SCF Energy
            1           2           3           4           5           6
    1   0.1664535  -0.0220709  -0.0000000  -0.0879746   0.0546192   0.0000000
    2  -0.0220709   0.0294418  -0.0000000   0.0504346  -0.0508564   0.0000000
    3  -0.0000000  -0.0000000   0.0102365   0.0000000   0.0000000  -0.0102615
    4  -0.0879746   0.0504346   0.0000000   0.5353911   0.3432111   0.0000000
    5   0.0546192  -0.0508564   0.0000000   0.3432111   0.7115981  -0.0000000
    6   0.0000000   0.0000000  -0.0102615   0.0000000  -0.0000000   0.0103068
    7  -0.0798146  -0.0240042   0.0000000  -0.3506140  -0.3602781  -0.0000000
    8  -0.0286112   0.0198672  -0.0000000  -0.3630751  -0.6871296   0.0000000
    9  -0.0000000   0.0000000  -0.0110983  -0.0000000   0.0000000   0.0111016
   10   0.0013357  -0.0043595  -0.0000000  -0.0968025  -0.0375522   0.0000000
   11  -0.0039371   0.0015474   0.0000000  -0.0305705   0.0263879  -0.0000000
   12   0.0000000   0.0000000   0.0111232  -0.0000000  -0.0000000  -0.0111469
            7           8           9          10          11          12
    1  -0.0798146  -0.0286112  -0.0000000   0.0013357  -0.0039371   0.0000000
    2  -0.0240042   0.0198672   0.0000000  -0.0043595   0.0015474   0.0000000
    3   0.0000000  -0.0000000  -0.0110983  -0.0000000   0.0000000   0.0111232
    4  -0.3506140  -0.3630751  -0.0000000  -0.0968025  -0.0305705  -0.0000000
    5  -0.3602781  -0.6871296   0.0000000  -0.0375522   0.0263879  -0.0000000
    6  -0.0000000   0.0000000   0.0111016   0.0000000  -0.0000000  -0.0111469
    7   0.5233077   0.3282655   0.0000000  -0.0928792   0.0560168  -0.0000000
    8   0.3282655   0.7329217  -0.0000000   0.0634208  -0.0656593   0.0000000
    9   0.0000000  -0.0000000   0.0120630  -0.0000000   0.0000000  -0.0120663
   10  -0.0928792   0.0634208  -0.0000000   0.1883461  -0.0215091   0.0000000
   11   0.0560168  -0.0656593   0.0000000  -0.0215091   0.0377240  -0.0000000
   12  -0.0000000   0.0000000  -0.0120663   0.0000000  -0.0000000   0.0120900
 Gradient time:  CPU 33.99 s  wall 9.14 s
 **********************************************************************
 **                                                                  **
 **                       VIBRATIONAL ANALYSIS                       **
 **                       --------------------                       **
 **                                                                  **
 **        VIBRATIONAL FREQUENCIES (CM**-1) AND NORMAL MODES         **
 **     FORCE CONSTANTS (mDYN/ANGSTROM) AND REDUCED MASSES (AMU)     **
 **                  INFRARED INTENSITIES (KM/MOL)                   **
 **                                                                  **
 **********************************************************************


 Mode:                 1                      2                      3
 Frequency:       233.85                 266.19                 297.02
 Force Cnst:      0.5319                 0.7682                 1.6685
 Red. Mass:      16.5077                18.4000                32.1001
 IR Active:          YES                    YES                    YES
 IR Intens:        0.041                  4.233                  0.786
 Raman Active:       YES                    YES                    YES
               X      Y      Z        X      Y      Z        X      Y      Z
 Br        -0.000  0.000 -0.114   -0.151 -0.109  0.000   -0.348  0.073  0.000
 N          0.000 -0.000  0.647    0.132  0.675 -0.000    0.123 -0.379 -0.000
 N         -0.000 -0.000  0.700    0.242  0.577 -0.000    0.176 -0.461 -0.000
 Cl         0.000  0.000 -0.281    0.192 -0.255  0.000    0.665  0.171  0.000
 TransDip  -0.000  0.000 -0.006   -0.065 -0.012 -0.000    0.028  0.003  0.000

 Mode:                 4                      5                      6
 Frequency:       673.64                 881.64                1889.45
 Force Cnst:      4.4475                 6.5524                29.4654
 Red. Mass:      16.6342                14.3077                14.0085
 IR Active:          YES                    YES                    YES
 IR Intens:      216.409                  7.703                  0.911
 Raman Active:       YES                    YES                    YES
               X      Y      Z        X      Y      Z        X      Y      Z
 Br        -0.099  0.022 -0.000    0.016 -0.030 -0.000   -0.004  0.001 -0.000
 N          0.694 -0.149  0.000   -0.557  0.369  0.000   -0.406 -0.580  0.000
 N          0.622 -0.073  0.000    0.602 -0.423  0.000    0.396  0.584  0.000
 Cl        -0.303  0.038 -0.000   -0.053  0.090 -0.000    0.014 -0.004 -0.000
 TransDip   0.471 -0.001 -0.000    0.089 -0.008  0.000    0.028  0.012  0.000

 STANDARD THERMODYNAMIC QUANTITIES AT   298.15 K  AND     1.00 ATM

   This Molecule has  0 Imaginary Frequencies
   Zero point vibrational energy:        6.064 kcal/mol

   Atom    1 Element Br Has Mass   78.91830
   Atom    2 Element N  Has Mass   14.00307
   Atom    3 Element N  Has Mass   14.00307
   Atom    4 Element Cl Has Mass   34.96885
   Molecular Mass:   141.893290 amu
   Principal axes and moments of inertia in amu*Bohr^2:
                             1           2           3
    Eigenvalues --       22.60105  1617.09787  1639.69892
          X               1.00000     0.00073     0.00000
          Y              -0.00073     1.00000     0.00000
          Z               0.00000    -0.00000     1.00000
   Rotational Symmetry Number is   1
   The Molecule is an Asymmetric Top
   Translational Enthalpy:        0.889 kcal/mol
   Rotational Enthalpy:           0.889 kcal/mol
   Vibrational Enthalpy:          7.055 kcal/mol
   gas constant (RT):             0.592 kcal/mol
   Translational Entropy:        40.761  cal/mol.K
   Rotational Entropy:           25.597  cal/mol.K
   Vibrational Entropy:           5.395  cal/mol.K

   Total Enthalpy:                9.425 kcal/mol
   Total Entropy:                71.753  cal/mol.K
Archival summary:
1\1\garfield\FREQ\HF\BasisUnspecified\r1l12\taweetha\SunFeb1006:05:232019SunFeb1006:05:232019\0\\#,FREQ,HF,BasisUnspecified,\\0,1\Br\N,1,1.90113\N,2,1.18165,1,111.121\Cl,3,1.74777,2,111.035,1,-180,0\\HF=-3140.67693\\@

 Total job time:  11.28s(wall), 42.41s(cpu) 
 Sun Feb 10 06:05:23 2019

        *************************************************************
        *                                                           *
        *  Thank you very much for using Q-Chem.  Have a nice day.  *
        *                                                           *
        *************************************************************
