# Supplementary material for: Geometric and energetic data from ab initio calculations of haloethene, haloimine, halomethylenephosphine, haloiminophosphine, halodiazene, halodiphosphene and halocyclopropane
Source: Data Brief. 2019 Nov 2;27:104738. doi: 10.1016/j.dib.2019.104738 (PMC6861602; doi:10.1016/j.dib.2019.104738)
Supplement: Multimedia component 6 [file mmc6.zip › NN/HF/ClENNECl.out]

Q-Chem Developer Version!
                  Welcome to Q-Chem
     A Quantum Leap Into The Future Of Chemistry


 Q-Chem 5.1, Q-Chem, Inc., Pleasanton, CA (2018)

 Yihan Shao,  Zhengting Gan,  E. Epifanovsky,  A. T. B. Gilbert,  M. Wormit,  
 J. Kussmann,  A. W. Lange,  A. Behn,  Jia Deng,  Xintian Feng,  D. Ghosh,  
 M. Goldey,  P. R. Horn,  L. D. Jacobson,  I. Kaliman,  T. Kus,  A. Landau,  
 Jie Liu,  E. I. Proynov,  R. M. Richard,  R. P. Steele,  E. J. Sundstrom,  
 H. L. Woodcock III,  P. M. Zimmerman,  D. Zuev,  B. Albrecht,  E. Alguire,  
 S. A. Baeppler,  D. Barton,  Z. Benda,  Y. A. Bernard,  E. J. Berquist,  
 K. B. Bravaya,  H. Burton,  D. Casanova,  Chun-Min Chang,  Yunqing Chen,  
 A. Chien,  K. D. Closser,  M. P. Coons,  S. Coriani,  S. Dasgupta,  
 A. L. Dempwolff,  M. Diedenhofen,  Hainam Do,  R. G. Edgar,  Po-Tung Fang,  
 S. Faraji,  S. Fatehi,  Qingguo Feng,  K. D. Fenk,  J. Fosso-Tande,  
 Qinghui Ge,  A. Ghysels,  G. Gidofalvi,  J. Gomes,  J. Gonthier,  A. Gunina,  
 D. Hait,  M. W. D. Hanson-Heine,  P. H. P. Harbach,  A. W. Hauser,  
 J. E. Herr,  E. G. Hohenstein,  Z. C. Holden,  Kerwin Hui,  B. C. Huynh,  
 T.-C. Jagau,  Hyunjun Ji,  B. Kaduk,  K. Khistyaev,  Jaehoon Kim,  
 P. Klunzinger,  K. Koh,  D. Kosenkov,  L. Koulias,  T. Kowalczyk,  
 C. M. Krauter,  A. Kunitsa,  Ka Un Lao,  A. Laurent,  K. V. Lawler,  
 Joonho Lee,  D. Lefrancois,  S. Lehtola,  D. S. Levine,  Yi-Pei Li,  
 You-Sheng Lin,  Fenglai Liu,  E. Livshits,  A. Luenser,  P. Manohar,  
 E. Mansoor,  S. F. Manzer,  Shan-Ping Mao,  Yuezhi Mao,  N. Mardirossian,  
 A. V. Marenich,  T. Markovich,  L. A. Martinez-Martinez,  S. A. Maurer,  
 N. J. Mayhall,  S. C. McKenzie,  J.-M. Mewes,  A. F. Morrison,  
 J. W. Mullinax,  K. Nanda,  T. S. Nguyen-Beck,  R. Olivares-Amaya,  
 J. A. Parkhill,  T. M. Perrine,  F. Plasser,  P. Pokhilko,  S. Prager,  
 A. Prociuk,  E. Ramos,  D. R. Rehn,  F. Rob,  M. Schneider,  N. Sergueev,  
 S. M. Sharada,  S. Sharma,  D. W. Small,  T. Stauch,  T. Stein,  
 Yu-Chuan Su,  A. J. W. Thom,  A. Tkatchenko,  T. Tsuchimochi,  N. M. Tubman,  
 L. Vogt,  M. L. Vidal,  O. Vydrov,  M. A. Watson,  J. Wenzel,  
 M. de Wergifosse,  T. A. Wesolowski,  A. White,  J. Witte,  A. Yamada,  
 Jun Yang,  K. Yao,  S. Yeganeh,  S. R. Yost,  Zhi-Qiang You,  A. Zech,  
 Igor Ying Zhang,  Xing Zhang,  Yan Zhao,  Ying Zhu,  B. R. Brooks,  
 G. K. L. Chan,  C. J. Cramer,  M. S. Gordon,  W. J. Hehre,  A. Klamt,  
 M. W. Schmidt,  C. D. Sherrill,  D. G. Truhlar,  A. Aspuru-Guzik,  R. Baer,  
 A. T. Bell,  N. A. Besley,  Jeng-Da Chai,  A. E. DePrince, III,  
 R. A. DiStasio Jr.,  A. Dreuw,  B. D. Dunietz,  T. R. Furlani,  
 Chao-Ping Hsu,  Yousung Jung,  Jing Kong,  D. S. Lambrecht,  WanZhen Liang,  
 C. Ochsenfeld,  V. A. Rassolov,  L. V. Slipchenko,  J. E. Subotnik,  
 T. Van Voorhis,  J. M. Herbert,  A. I. Krylov,  P. M. W. Gill,  M. Head-Gordon

 Contributors to earlier versions of Q-Chem not listed above: 
 R. D. Adamson,  B. Austin,  J. Baker,  G. J. O. Beran,  K. Brandhorst,  
 S. T. Brown,  E. F. C. Byrd,  A. K. Chakraborty,  C.-L. Cheng,  
 Siu Hung Chien,  D. M. Chipman,  D. L. Crittenden,  H. Dachsel,  
 R. J. Doerksen,  A. D. Dutoi,  L. Fusti-Molnar,  W. A. Goddard III,  
 A. Golubeva-Zadorozhnaya,  S. R. Gwaltney,  G. Hawkins,  A. Heyden,  
 S. Hirata,  G. Kedziora,  F. J. Keil,  C. Kelley,  Jihan Kim,  R. A. King,  
 R. Z. Khaliullin,  P. P. Korambath,  W. Kurlancheek,  A. M. Lee,  M. S. Lee,  
 S. V. Levchenko,  Ching Yeh Lin,  D. Liotard,  R. C. Lochan,  I. Lotan,  
 P. E. Maslen,  N. Nair,  D. P. O'Neill,  D. Neuhauser,  E. Neuscamman,  
 C. M. Oana,  R. Olson,  B. Peters,  R. Peverati,  P. A. Pieniazek,  
 Y. M. Rhee,  J. Ritchie,  M. A. Rohrdanz,  E. Rosta,  N. J. Russ,  
 H. F. Schaefer III,  N. E. Schultz,  N. Shenvi,  A. C. Simmonett,  A. Sodt,  
 D. Stuck,  K. S. Thanthiriwatte,  V. Vanovschi,  Tao Wang,  A. Warshel,  
 C. F. Williams,  Q. Wu,  X. Xu,  W. Zhang

 Please cite Q-Chem as follows:
 Y. Shao et al., Mol. Phys. 113, 184-215 (2015)
 DOI: 10.1080/00268976.2014.952696

 Q-Chem 5.1.2 for Intel X86 EM64T Linux

 Parts of Q-Chem use Armadillo 8.300.2 (Tropical Shenanigans).
 http://arma.sourceforge.net/

 Q-Chem begins on Sun Feb 10 06:05:35 2019  

Host: 
0

     Scratch files written to /scratch/taweetham/qchem23216//
Input Ideriv = 2
Curr. Ideriv = -1
Max.  Ideriv = 2

Checking the input file for inconsistencies... 	...done.

--------------------------------------------------------------
User input:
--------------------------------------------------------------
../HF/Cl=Cl_t.inp
$molecule
0 1
Cl
N  1 1.810120
N  2 1.204367 1 109.228662
Cl 3 1.810120 2 109.228662 1 -180.000000 0
$end

$rem
   JOB_TYPE		OPTIMIZATION
   BASIS		6-311++G**
   EXCHANGE		HF
$end

--------------------------------------------------------------
 ----------------------------------------------------------------
             Standard Nuclear Orientation (Angstroms)
    I     Atom           X                Y                Z
 ----------------------------------------------------------------
    1      Cl      2.0870979739    -0.0340084792     0.0000000000
    2      N       0.3536907249     0.4873682784    -0.0000000000
    3      N      -0.3536907249    -0.4873682784     0.0000000000
    4      Cl     -2.0870979739     0.0340084792    -0.0000000000
 ----------------------------------------------------------------
 Molecular Point Group                 C2h   NOp =  4
 Largest Abelian Subgroup              C2h   NOp =  4
 Nuclear Repulsion Energy =   178.4722535476 hartrees
 There are       24 alpha and       24 beta electrons
 Requested basis set is 6-311++G(d,p)
 There are 38 shells and 104 basis functions

 Total QAlloc Memory Limit   2000 MB
 Mega-Array Size       188 MB
 MEM_STATIC part       192 MB
 A cutoff of  1.0D-11 yielded    642 shell pairs
 There are      5199 function pairs (      5619 Cartesian)

 -------------------------------------------------------
 OpenMP Integral Computing Module                       
 Release: version 1.0, May 2013, Q-Chem Inc. Pittsburgh 
 -------------------------------------------------------
 Integral Job Info:
 Integral job number is                      11
 Integral operator is                         1
 short-range coefficients                     0
 long-range coefficients              100000000
 Omega coefficients                           0
 if combine SR and LR in K                    0
 Integral screening is                        0
 Integral computing path is                   2
 max size of driver memory is            800000
 size of driver memory is                593474
 size of scratch memory is              8114252
 max col of scratch BK array               1296
 max len of scratch array in speh3          155
 max len of scratch index in speh4           18
 max int batch size is                      520
 min int batch size is                       52
 fixed nKL is                                52
 max L of basis functions is                  2
 order of int derivative is                   0
 number of shells is                         38
 number of basis is                         108
 number of cartesian basis is               108
 number of contracted shell pairs           642
 number of primitive shell pairs           1949
 maxK2 (contraction) of shell pair           36
 max number of K2 of shell pair               1
 max number of CS2 of shell pair             68
 max number of PS2 of shell pair            204
 mem total for path MDJ                  512850
 -------------------------------------------------------
 Smallest overlap matrix eigenvalue = 2.55E-04

 Scale SEOQF with 1.000000e-01/1.000000e-01/1.000000e-01

 Standard Electronic Orientation quadrupole field applied
 Nucleus-field energy     =     0.0000000056 hartrees
 Guess from superposition of atomic densities
 Warning:  Energy on first SCF cycle will be non-variational
 SAD guess density has 48.000000 electrons

 -----------------------------------------------------------------------
  General SCF calculation program by
  Eric Jon Sundstrom, Paul Horn, Yuezhi Mao, Dmitri Zuev, Alec White,
  David Stuck, Shaama M.S., Shane Yost, Joonho Lee, David Small,
  Daniel Levine, Susi Lehtola, Hugh Burton, Evgeny Epifanovsky
 -----------------------------------------------------------------------
 Hartree-Fock
 using 4 threads for integral computing
 -------------------------------------------------------
 OpenMP Integral computing Module                
 Release: version 2.0, May 2017, Q-Chem Inc. Pleasanton 
 -------------------------------------------------------
 A restricted SCF calculation will be
 performed using DIIS
 SCF converges when DIIS error is below 1.0e-08
 ---------------------------------------
  Cycle       Energy         DIIS error
 ---------------------------------------
    1   -1028.2545003404      4.95e-02  
    2   -1027.6924090253      8.57e-03  
    3   -1027.7581478032      5.90e-03  
    4   -1027.8013333698      6.77e-04  
    5   -1027.8031087980      2.88e-04  
    6   -1027.8034684928      1.09e-04  
    7   -1027.8035418032      3.27e-05  
    8   -1027.8035474644      6.41e-06  
    9   -1027.8035477357      2.25e-06  
   10   -1027.8035477768      5.66e-07  
   11   -1027.8035477790      1.27e-07  
   12   -1027.8035477790      2.79e-08  
   13   -1027.8035477791      5.97e-09  Convergence criterion met
 ---------------------------------------
 SCF time:   CPU 2.42s  wall 1.00s 
 SCF   energy in the final basis set =    -1027.8035477791
 Total energy in the final basis set =    -1027.8035477791

 --------------------------------------------------------------
             Orbital Energies (a.u.) and Symmetries
 --------------------------------------------------------------

 Alpha MOs, Restricted
 -- Occupied --                  
-104.89 -104.89  -15.75  -15.75  -10.62  -10.62   -8.09   -8.09
  1 Ag    1 Bu    2 Ag    2 Bu    3 Bu    3 Ag    4 Ag    4 Bu                 
 -8.081  -8.081  -8.081  -8.081  -1.482  -1.175  -1.100  -0.861
  1 Au    1 Bg    5 Ag    5 Bu    6 Ag    6 Bu    7 Ag    7 Bu                 
 -0.701  -0.694  -0.654  -0.515  -0.500  -0.487  -0.466  -0.453
  8 Ag    8 Bu    2 Au    2 Bg    9 Ag    9 Bu    3 Au   10 Ag                 
 -- Virtual --                   
  0.024   0.062   0.087   0.102   0.107   0.110   0.115   0.137
 10 Bu    3 Bg   11 Ag   12 Ag   11 Bu    4 Au   12 Bu   13 Ag                 
  0.140   0.164   0.194   0.212   0.219   0.228   0.235   0.298
  4 Bg   13 Bu   14 Ag   14 Bu   15 Ag    5 Au    5 Bg   15 Bu                 
  0.317   0.322   0.366   0.533   0.578   0.579   0.583   0.584
 16 Ag   17 Ag   16 Bu   17 Bu   18 Bu    6 Au    6 Bg   18 Ag                 
  0.600   0.604   0.768   0.897   0.900   0.932   0.954   1.060
 19 Bu   19 Ag   20 Ag   21 Ag    7 Au    7 Bg   20 Bu   21 Bu                 
  1.085   1.087   1.106   1.112   1.130   1.166   1.183   1.202
 22 Bu   22 Ag    8 Au    8 Bg   23 Ag    9 Au    9 Bg   23 Bu                 
  1.222   1.230   1.339   1.413   1.432   1.516   1.882   1.990
 24 Bu   24 Ag   25 Ag   25 Bu   26 Ag   26 Bu   10 Au   27 Bu                 
  2.020   2.235   2.348   2.467   2.573   2.585   2.592   2.631
 10 Bg   27 Ag   11 Au   28 Bu   28 Ag   11 Bg   29 Bu   12 Au                 
  2.707   2.800   3.015   3.034   3.133   3.384   4.110   4.223
 29 Ag   30 Ag   30 Bu   12 Bg   31 Ag   31 Bu   13 Au   32 Bu                 
  4.332   4.400   4.535   5.188  10.245  10.378  26.591  26.619
 13 Bg   32 Ag   33 Ag   33 Bu   34 Ag   34 Bu   14 Au   35 Bu                 
 26.621  26.684  27.053  27.067  36.547  37.094 219.079 219.231
 14 Bg   35 Ag   36 Ag   36 Bu   37 Ag   37 Bu   38 Ag   38 Bu                 

 Beta MOs, Restricted
 -- Occupied --                  
-104.89 -104.89  -15.75  -15.75  -10.62  -10.62   -8.09   -8.09
  1 Ag    1 Bu    2 Ag    2 Bu    3 Bu    3 Ag    4 Ag    4 Bu                 
 -8.081  -8.081  -8.081  -8.081  -1.482  -1.175  -1.100  -0.861
  1 Au    1 Bg    5 Ag    5 Bu    6 Ag    6 Bu    7 Ag    7 Bu                 
 -0.701  -0.694  -0.654  -0.515  -0.500  -0.487  -0.466  -0.453
  8 Ag    8 Bu    2 Au    2 Bg    9 Ag    9 Bu    3 Au   10 Ag                 
 -- Virtual --                   
  0.024   0.062   0.087   0.102   0.107   0.110   0.115   0.137
 10 Bu    3 Bg   11 Ag   12 Ag   11 Bu    4 Au   12 Bu   13 Ag                 
  0.140   0.164   0.194   0.212   0.219   0.228   0.235   0.298
  4 Bg   13 Bu   14 Ag   14 Bu   15 Ag    5 Au    5 Bg   15 Bu                 
  0.317   0.322   0.366   0.533   0.578   0.579   0.583   0.584
 16 Ag   17 Ag   16 Bu   17 Bu   18 Bu    6 Au    6 Bg   18 Ag                 
  0.600   0.604   0.768   0.897   0.900   0.932   0.954   1.060
 19 Bu   19 Ag   20 Ag   21 Ag    7 Au    7 Bg   20 Bu   21 Bu                 
  1.085   1.087   1.106   1.112   1.130   1.166   1.183   1.202
 22 Bu   22 Ag    8 Au    8 Bg   23 Ag    9 Au    9 Bg   23 Bu                 
  1.222   1.230   1.339   1.413   1.432   1.516   1.882   1.990
 24 Bu   24 Ag   25 Ag   25 Bu   26 Ag   26 Bu   10 Au   27 Bu                 
  2.020   2.235   2.348   2.467   2.573   2.585   2.592   2.631
 10 Bg   27 Ag   11 Au   28 Bu   28 Ag   11 Bg   29 Bu   12 Au                 
  2.707   2.800   3.015   3.034   3.133   3.384   4.110   4.223
 29 Ag   30 Ag   30 Bu   12 Bg   31 Ag   31 Bu   13 Au   32 Bu                 
  4.332   4.400   4.535   5.188  10.245  10.378  26.591  26.619
 13 Bg   32 Ag   33 Ag   33 Bu   34 Ag   34 Bu   14 Au   35 Bu                 
 26.621  26.684  27.053  27.067  36.547  37.094 219.079 219.231
 14 Bg   35 Ag   36 Ag   36 Bu   37 Ag   37 Bu   38 Ag   38 Bu                 
 --------------------------------------------------------------

          Ground-State Mulliken Net Atomic Charges

     Atom                 Charge (a.u.)
  ----------------------------------------
      1 Cl                   -0.084620
      2 N                     0.084620
      3 N                     0.084620
      4 Cl                   -0.084620
  ----------------------------------------
  Sum of atomic charges =     0.000000

 -----------------------------------------------------------------
                    Cartesian Multipole Moments
 -----------------------------------------------------------------
    Charge (ESU x 10^10)
                 0.0000
    Dipole Moment (Debye)
         X       0.0000      Y      -0.0000      Z      -0.0000
       Tot       0.0000
    Quadrupole Moments (Debye-Ang)
        XX     -34.4758     XY      -0.7743     YY     -38.3189
        XZ       0.0000     YZ      -0.0000     ZZ     -36.1603
    Octopole Moments (Debye-Ang^2)
       XXX       0.0000    XXY      -0.0000    XYY      -0.0000
       YYY      -0.0000    XXZ      -0.0000    XYZ      -0.0000
       YYZ      -0.0000    XZZ       0.0000    YZZ      -0.0000
       ZZZ      -0.0000
    Hexadecapole Moments (Debye-Ang^3)
      XXXX    -638.8592   XXXY     -14.2254   XXYY    -129.3816
      XYYY      -0.1701   YYYY     -59.1064   XXXZ       0.0000
      XXYZ       0.0000   XYYZ       0.0000   YYYZ      -0.0000
      XXZZ    -128.1659   XYZZ       0.1842   YYZZ     -15.8128
      XZZZ       0.0000   YZZZ       0.0000   ZZZZ     -38.6333
 -----------------------------------------------------------------
 Calculating analytic gradient of the SCF energy
 Gradient of SCF Energy
            1           2           3           4
    1   0.0247910   0.0053575  -0.0053575  -0.0247910
    2  -0.0068316   0.0453113  -0.0453113   0.0068316
    3  -0.0000000   0.0000000  -0.0000000   0.0000000
 Max gradient component =       4.531E-02
 RMS gradient           =       2.138E-02
 Gradient time:  CPU 1.07 s  wall 0.32 s
 Geometry Optimization Parameters
   NAtoms,    NIC,     NZ,  NCons,   NDum,   NFix, NCnnct, MaxDiis
        4      14       4       0       0       0       0       0


** GEOMETRY OPTIMIZATION IN DELOCALIZED INTERNAL COORDINATES **
   Searching for a Minimum

   Optimization Cycle:   1

                       Coordinates (Angstroms)
     ATOM                X               Y               Z
      1  Cl        2.0870979739   -0.0340084792    0.0000000000
      2  N         0.3536907249    0.4873682784    0.0000000000
      3  N        -0.3536907249   -0.4873682784    0.0000000000
      4  Cl       -2.0870979739    0.0340084792    0.0000000000
   Point Group: c2h   Number of degrees of freedom:     3


   Energy is  -1027.803547779


 Attempting to Generate Delocalized Internal Coordinates

  3 Hessian modes will be used to form the next step
  Hessian Eigenvalues:
     0.250000    0.253354    1.026590

 Minimum Search - Taking Simple RFO Step
 Searching for Lamda that Minimizes Along All modes
 Value Taken    Lamda =  -0.00740956
 Step Taken.  Stepsize is  0.147640

                             Maximum     Tolerance    Cnvgd?
         Gradient           0.047222      0.000300      NO
         Displacement       0.096230      0.001200      NO
         Energy change     *********      0.000001      NO


 New Cartesian Coordinates Obtained by Inverse Iteration

 Displacement from previous Coordinates is:  0.167122
 ----------------------------------------------------------------
             Standard Nuclear Orientation (Angstroms)
    I     Atom           X                Y                Z
 ----------------------------------------------------------------
    1      Cl      2.0258799317    -0.0337438770     0.0000000000
    2      N       0.3442890651     0.4787393049     0.0000000000
    3      N      -0.3442890651    -0.4787393049     0.0000000000
    4      Cl     -2.0258799317     0.0337438770     0.0000000000
 ----------------------------------------------------------------
 Molecular Point Group                 C2h   NOp =  4
 Largest Abelian Subgroup              C2h   NOp =  4
 Nuclear Repulsion Energy =   183.5929096173 hartrees
 There are       24 alpha and       24 beta electrons
 Applying Cartesian multipole field
    Component          Value
    ---------          -----
     (2,0,0)        1.00000E-11
     (0,2,0)        2.00000E-11
     (0,0,2)       -3.00000E-11
 Nucleus-field energy     =     0.0000000053 hartrees
 Requested basis set is 6-311++G(d,p)
 There are 38 shells and 104 basis functions
 A cutoff of  1.0D-11 yielded    644 shell pairs
 There are      5229 function pairs (      5655 Cartesian)
 Smallest overlap matrix eigenvalue = 2.25E-04
 Guess MOs from SCF MO coefficient file

 -----------------------------------------------------------------------
  General SCF calculation program by
  Eric Jon Sundstrom, Paul Horn, Yuezhi Mao, Dmitri Zuev, Alec White,
  David Stuck, Shaama M.S., Shane Yost, Joonho Lee, David Small,
  Daniel Levine, Susi Lehtola, Hugh Burton, Evgeny Epifanovsky
 -----------------------------------------------------------------------
 Hartree-Fock
 using 4 threads for integral computing
 -------------------------------------------------------
 OpenMP Integral computing Module                
 Release: version 2.0, May 2017, Q-Chem Inc. Pleasanton 
 -------------------------------------------------------
 A restricted SCF calculation will be
 performed using DIIS
 SCF converges when DIIS error is below 1.0e-08
 ---------------------------------------
  Cycle       Energy         DIIS error
 ---------------------------------------
    1   -1027.8052186680      1.22e-03  
    2   -1027.8072404872      4.15e-04  
    3   -1027.8075003453      1.79e-04  
    4   -1027.8075725055      5.40e-05  
    5   -1027.8075840047      1.88e-05  
    6   -1027.8075860795      6.04e-06  
    7   -1027.8075863108      1.40e-06  
    8   -1027.8075863240      3.18e-07  
    9   -1027.8075863246      8.93e-08  
   10   -1027.8075863247      2.02e-08  
   11   -1027.8075863247      4.59e-09  Convergence criterion met
 ---------------------------------------
 SCF time:   CPU 3.29s  wall 1.00s 
 SCF   energy in the final basis set =    -1027.8075863247
 Total energy in the final basis set =    -1027.8075863247

 --------------------------------------------------------------
             Orbital Energies (a.u.) and Symmetries
 --------------------------------------------------------------

 Alpha MOs, Restricted
 -- Occupied --                  
-104.89 -104.89  -15.74  -15.74  -10.62  -10.62   -8.08   -8.08
  1 Ag    1 Bu    2 Ag    2 Bu    3 Bu    3 Ag    4 Ag    4 Bu                 
 -8.080  -8.080  -8.080  -8.080  -1.505  -1.191  -1.103  -0.857
  1 Au    1 Bg    5 Bu    5 Ag    6 Ag    6 Bu    7 Ag    7 Bu                 
 -0.709  -0.708  -0.668  -0.518  -0.500  -0.483  -0.461  -0.454
  8 Ag    8 Bu    2 Au    2 Bg    9 Ag    9 Bu    3 Au   10 Ag                 
 -- Virtual --                   
  0.046   0.070   0.089   0.103   0.109   0.109   0.116   0.138
 10 Bu    3 Bg   11 Ag   12 Ag   11 Bu    4 Au   12 Bu   13 Ag                 
  0.141   0.167   0.205   0.214   0.220   0.230   0.236   0.298
  4 Bg   13 Bu   14 Ag   14 Bu   15 Ag    5 Au    5 Bg   15 Bu                 
  0.320   0.326   0.365   0.536   0.576   0.580   0.583   0.586
 16 Ag   17 Ag   16 Bu   17 Bu    6 Au   18 Bu    6 Bg   18 Ag                 
  0.598   0.616   0.768   0.891   0.896   0.939   0.961   1.077
 19 Ag   19 Bu   20 Ag   21 Ag    7 Au    7 Bg   20 Bu   21 Bu                 
  1.082   1.088   1.104   1.108   1.132   1.170   1.176   1.200
 22 Ag   22 Bu    8 Au    8 Bg   23 Ag    9 Au    9 Bg   23 Bu                 
  1.246   1.258   1.365   1.427   1.449   1.501   1.899   2.012
 24 Bu   24 Ag   25 Ag   26 Ag   25 Bu   26 Bu   10 Au   27 Bu                 
  2.024   2.268   2.362   2.533   2.583   2.591   2.599   2.646
 10 Bg   27 Ag   11 Au   28 Bu   28 Ag   11 Bg   29 Bu   12 Au                 
  2.739   2.809   3.029   3.066   3.177   3.423   4.121   4.247
 29 Ag   30 Ag   30 Bu   12 Bg   31 Ag   31 Bu   13 Au   32 Bu                 
  4.346   4.441   4.592   5.163  10.262  10.406  26.593  26.622
 13 Bg   32 Ag   33 Ag   33 Bu   34 Ag   34 Bu   14 Au   35 Bu                 
 26.632  26.698  27.040  27.087  36.550  37.215 219.098 219.262
 14 Bg   35 Ag   36 Ag   36 Bu   37 Ag   37 Bu   38 Ag   38 Bu                 

 Beta MOs, Restricted
 -- Occupied --                  
-104.89 -104.89  -15.74  -15.74  -10.62  -10.62   -8.08   -8.08
  1 Ag    1 Bu    2 Ag    2 Bu    3 Bu    3 Ag    4 Ag    4 Bu                 
 -8.080  -8.080  -8.080  -8.080  -1.505  -1.191  -1.103  -0.857
  1 Au    1 Bg    5 Bu    5 Ag    6 Ag    6 Bu    7 Ag    7 Bu                 
 -0.709  -0.708  -0.668  -0.518  -0.500  -0.483  -0.461  -0.454
  8 Ag    8 Bu    2 Au    2 Bg    9 Ag    9 Bu    3 Au   10 Ag                 
 -- Virtual --                   
  0.046   0.070   0.089   0.103   0.109   0.109   0.116   0.138
 10 Bu    3 Bg   11 Ag   12 Ag   11 Bu    4 Au   12 Bu   13 Ag                 
  0.141   0.167   0.205   0.214   0.220   0.230   0.236   0.298
  4 Bg   13 Bu   14 Ag   14 Bu   15 Ag    5 Au    5 Bg   15 Bu                 
  0.320   0.326   0.365   0.536   0.576   0.580   0.583   0.586
 16 Ag   17 Ag   16 Bu   17 Bu    6 Au   18 Bu    6 Bg   18 Ag                 
  0.598   0.616   0.768   0.891   0.896   0.939   0.961   1.077
 19 Ag   19 Bu   20 Ag   21 Ag    7 Au    7 Bg   20 Bu   21 Bu                 
  1.082   1.088   1.104   1.108   1.132   1.170   1.176   1.200
 22 Ag   22 Bu    8 Au    8 Bg   23 Ag    9 Au    9 Bg   23 Bu                 
  1.246   1.258   1.365   1.427   1.449   1.501   1.899   2.012
 24 Bu   24 Ag   25 Ag   26 Ag   25 Bu   26 Bu   10 Au   27 Bu                 
  2.024   2.268   2.362   2.533   2.583   2.591   2.599   2.646
 10 Bg   27 Ag   11 Au   28 Bu   28 Ag   11 Bg   29 Bu   12 Au                 
  2.739   2.809   3.029   3.066   3.177   3.423   4.121   4.247
 29 Ag   30 Ag   30 Bu   12 Bg   31 Ag   31 Bu   13 Au   32 Bu                 
  4.346   4.441   4.592   5.163  10.262  10.406  26.593  26.622
 13 Bg   32 Ag   33 Ag   33 Bu   34 Ag   34 Bu   14 Au   35 Bu                 
 26.632  26.698  27.040  27.087  36.550  37.215 219.098 219.262
 14 Bg   35 Ag   36 Ag   36 Bu   37 Ag   37 Bu   38 Ag   38 Bu                 
 --------------------------------------------------------------

          Ground-State Mulliken Net Atomic Charges

     Atom                 Charge (a.u.)
  ----------------------------------------
      1 Cl                   -0.084369
      2 N                     0.084369
      3 N                     0.084369
      4 Cl                   -0.084369
  ----------------------------------------
  Sum of atomic charges =    -0.000000

 -----------------------------------------------------------------
                    Cartesian Multipole Moments
 -----------------------------------------------------------------
    Charge (ESU x 10^10)
                -0.0000
    Dipole Moment (Debye)
         X       0.0000      Y       0.0000      Z       0.0000
       Tot       0.0000
    Quadrupole Moments (Debye-Ang)
        XX     -34.4154     XY      -0.7752     YY     -38.2270
        XZ       0.0000     YZ       0.0000     ZZ     -35.9494
    Octopole Moments (Debye-Ang^2)
       XXX       0.0000    XXY       0.0000    XYY      -0.0000
       YYY       0.0000    XXZ       0.0000    XYZ      -0.0000
       YYZ       0.0000    XZZ       0.0000    YZZ      -0.0000
       ZZZ       0.0000
    Hexadecapole Moments (Debye-Ang^3)
      XXXX    -604.6704   XXXY     -14.1343   XXYY    -122.3880
      XYYY      -0.0499   YYYY     -58.4582   XXXZ      -0.0000
      XXYZ       0.0000   XYYZ      -0.0000   YYYZ       0.0000
      XXZZ    -121.2764   XYZZ       0.2083   YYZZ     -15.6433
      XZZZ       0.0000   YZZZ       0.0000   ZZZZ     -38.2758
 -----------------------------------------------------------------
 Calculating analytic gradient of the SCF energy
 Gradient of SCF Energy
            1           2           3           4
    1   0.0044250  -0.0208696   0.0208696  -0.0044250
    2  -0.0054572   0.0026580  -0.0026580   0.0054572
    3   0.0000000  -0.0000000   0.0000000  -0.0000000
 Max gradient component =       2.087E-02
 RMS gradient           =       9.055E-03
 Gradient time:  CPU 1.09 s  wall 0.33 s
 Geometry Optimization Parameters
   NAtoms,    NIC,     NZ,  NCons,   NDum,   NFix, NCnnct, MaxDiis
        4      14       4       0       0       0       0       0

 Cartesian Hessian Update
 Hessian Updated using BFGS Update


** GEOMETRY OPTIMIZATION IN DELOCALIZED INTERNAL COORDINATES **
   Searching for a Minimum

   Optimization Cycle:   2

                       Coordinates (Angstroms)
     ATOM                X               Y               Z
      1  Cl        2.0258799317   -0.0337438770    0.0000000000
      2  N         0.3442890651    0.4787393049    0.0000000000
      3  N        -0.3442890651   -0.4787393049    0.0000000000
      4  Cl       -2.0258799317    0.0337438770    0.0000000000
   Point Group: c2h   Number of degrees of freedom:     3


   Energy is  -1027.807586325

 Hessian Updated using BFGS Update

  3 Hessian modes will be used to form the next step
  Hessian Eigenvalues:
     0.155847    0.322169    1.256066

 Minimum Search - Taking Simple RFO Step
 Searching for Lamda that Minimizes Along All modes
 Value Taken    Lamda =  -0.00194119
 Step Taken.  Stepsize is  0.101546

                             Maximum     Tolerance    Cnvgd?
         Gradient           0.018458      0.000300      NO
         Displacement       0.084254      0.001200      NO
         Energy change     -0.004039      0.000001      NO


 New Cartesian Coordinates Obtained by Inverse Iteration

 Displacement from previous Coordinates is:  0.071069
 ----------------------------------------------------------------
             Standard Nuclear Orientation (Angstroms)
    I     Atom           X                Y                Z
 ----------------------------------------------------------------
    1      Cl      2.0260379812    -0.0263109533     0.0000000000
    2      N       0.3646943794     0.4633920151     0.0000000000
    3      N      -0.3646943794    -0.4633920151     0.0000000000
    4      Cl     -2.0260379812     0.0263109533     0.0000000000
 ----------------------------------------------------------------
 Molecular Point Group                 C2h   NOp =  4
 Largest Abelian Subgroup              C2h   NOp =  4
 Nuclear Repulsion Energy =   184.2610774784 hartrees
 There are       24 alpha and       24 beta electrons
 Applying Cartesian multipole field
    Component          Value
    ---------          -----
     (2,0,0)        1.00000E-11
     (0,2,0)        2.00000E-11
     (0,0,2)       -3.00000E-11
 Nucleus-field energy     =     0.0000000053 hartrees
 Requested basis set is 6-311++G(d,p)
 There are 38 shells and 104 basis functions
 A cutoff of  1.0D-11 yielded    644 shell pairs
 There are      5229 function pairs (      5655 Cartesian)
 Smallest overlap matrix eigenvalue = 2.16E-04
 Guess MOs from SCF MO coefficient file

 -----------------------------------------------------------------------
  General SCF calculation program by
  Eric Jon Sundstrom, Paul Horn, Yuezhi Mao, Dmitri Zuev, Alec White,
  David Stuck, Shaama M.S., Shane Yost, Joonho Lee, David Small,
  Daniel Levine, Susi Lehtola, Hugh Burton, Evgeny Epifanovsky
 -----------------------------------------------------------------------
 Hartree-Fock
 using 4 threads for integral computing
 -------------------------------------------------------
 OpenMP Integral computing Module                
 Release: version 2.0, May 2017, Q-Chem Inc. Pleasanton 
 -------------------------------------------------------
 A restricted SCF calculation will be
 performed using DIIS
 SCF converges when DIIS error is below 1.0e-08
 ---------------------------------------
  Cycle       Energy         DIIS error
 ---------------------------------------
    1   -1027.8064091317      9.99e-04  
    2   -1027.8081571328      2.57e-04  
    3   -1027.8083292669      8.72e-05  
    4   -1027.8083462245      3.71e-05  
    5   -1027.8083502390      9.58e-06  
    6   -1027.8083507645      3.05e-06  
    7   -1027.8083508287      9.68e-07  
    8   -1027.8083508348      2.86e-07  
    9   -1027.8083508352      7.41e-08  
   10   -1027.8083508352      1.92e-08  
   11   -1027.8083508352      4.26e-09  Convergence criterion met
 ---------------------------------------
 SCF time:   CPU 3.29s  wall 0.00s 
 SCF   energy in the final basis set =    -1027.8083508352
 Total energy in the final basis set =    -1027.8083508352

 --------------------------------------------------------------
             Orbital Energies (a.u.) and Symmetries
 --------------------------------------------------------------

 Alpha MOs, Restricted
 -- Occupied --                  
-104.89 -104.89  -15.73  -15.73  -10.62  -10.62   -8.09   -8.09
  1 Ag    1 Bu    2 Ag    2 Bu    3 Bu    3 Ag    4 Ag    4 Bu                 
 -8.081  -8.081  -8.081  -8.081  -1.500  -1.200  -1.108  -0.854
  1 Au    1 Bg    5 Bu    5 Ag    6 Ag    6 Bu    7 Ag    7 Bu                 
 -0.713  -0.708  -0.668  -0.521  -0.505  -0.484  -0.459  -0.447
  8 Ag    8 Bu    2 Au    2 Bg    9 Ag    9 Bu    3 Au   10 Ag                 
 -- Virtual --                   
  0.053   0.073   0.089   0.102   0.109   0.109   0.116   0.138
 10 Bu    3 Bg   11 Ag   12 Ag    4 Au   11 Bu   12 Bu   13 Ag                 
  0.141   0.169   0.212   0.215   0.225   0.231   0.237   0.297
  4 Bg   13 Bu   14 Ag   14 Bu   15 Ag    5 Au    5 Bg   15 Bu                 
  0.321   0.326   0.366   0.539   0.569   0.575   0.582   0.587
 16 Ag   17 Ag   16 Bu   17 Bu   18 Bu    6 Au    6 Bg   18 Ag                 
  0.605   0.620   0.763   0.900   0.903   0.939   0.967   1.081
 19 Ag   19 Bu   20 Ag    7 Au   21 Ag    7 Bg   20 Bu   21 Bu                 
  1.088   1.093   1.102   1.108   1.130   1.164   1.182   1.205
 22 Ag   22 Bu    8 Au    8 Bg   23 Ag    9 Au    9 Bg   23 Bu                 
  1.240   1.273   1.363   1.424   1.449   1.502   1.904   2.033
 24 Bu   24 Ag   25 Ag   26 Ag   25 Bu   26 Bu   10 Au   10 Bg                 
  2.044   2.281   2.367   2.546   2.581   2.591   2.602   2.653
 27 Bu   27 Ag   11 Au   28 Bu   28 Ag   11 Bg   29 Bu   12 Au                 
  2.735   2.802   3.043   3.067   3.203   3.418   4.124   4.250
 29 Ag   30 Ag   30 Bu   12 Bg   31 Ag   31 Bu   13 Au   32 Bu                 
  4.353   4.443   4.611   5.172  10.272  10.412  26.594  26.624
 13 Bg   32 Ag   33 Ag   33 Bu   34 Ag   34 Bu   14 Au   35 Bu                 
 26.632  26.698  27.042  27.079  36.554  37.225 219.109 219.268
 14 Bg   35 Ag   36 Ag   36 Bu   37 Ag   37 Bu   38 Ag   38 Bu                 

 Beta MOs, Restricted
 -- Occupied --                  
-104.89 -104.89  -15.73  -15.73  -10.62  -10.62   -8.09   -8.09
  1 Ag    1 Bu    2 Ag    2 Bu    3 Bu    3 Ag    4 Ag    4 Bu                 
 -8.081  -8.081  -8.081  -8.081  -1.500  -1.200  -1.108  -0.854
  1 Au    1 Bg    5 Bu    5 Ag    6 Ag    6 Bu    7 Ag    7 Bu                 
 -0.713  -0.708  -0.668  -0.521  -0.505  -0.484  -0.459  -0.447
  8 Ag    8 Bu    2 Au    2 Bg    9 Ag    9 Bu    3 Au   10 Ag                 
 -- Virtual --                   
  0.053   0.073   0.089   0.102   0.109   0.109   0.116   0.138
 10 Bu    3 Bg   11 Ag   12 Ag    4 Au   11 Bu   12 Bu   13 Ag                 
  0.141   0.169   0.212   0.215   0.225   0.231   0.237   0.297
  4 Bg   13 Bu   14 Ag   14 Bu   15 Ag    5 Au    5 Bg   15 Bu                 
  0.321   0.326   0.366   0.539   0.569   0.575   0.582   0.587
 16 Ag   17 Ag   16 Bu   17 Bu   18 Bu    6 Au    6 Bg   18 Ag                 
  0.605   0.620   0.763   0.900   0.903   0.939   0.967   1.081
 19 Ag   19 Bu   20 Ag    7 Au   21 Ag    7 Bg   20 Bu   21 Bu                 
  1.088   1.093   1.102   1.108   1.130   1.164   1.182   1.205
 22 Ag   22 Bu    8 Au    8 Bg   23 Ag    9 Au    9 Bg   23 Bu                 
  1.240   1.273   1.363   1.424   1.449   1.502   1.904   2.033
 24 Bu   24 Ag   25 Ag   26 Ag   25 Bu   26 Bu   10 Au   10 Bg                 
  2.044   2.281   2.367   2.546   2.581   2.591   2.602   2.653
 27 Bu   27 Ag   11 Au   28 Bu   28 Ag   11 Bg   29 Bu   12 Au                 
  2.735   2.802   3.043   3.067   3.203   3.418   4.124   4.250
 29 Ag   30 Ag   30 Bu   12 Bg   31 Ag   31 Bu   13 Au   32 Bu                 
  4.353   4.443   4.611   5.172  10.272  10.412  26.594  26.624
 13 Bg   32 Ag   33 Ag   33 Bu   34 Ag   34 Bu   14 Au   35 Bu                 
 26.632  26.698  27.042  27.079  36.554  37.225 219.109 219.268
 14 Bg   35 Ag   36 Ag   36 Bu   37 Ag   37 Bu   38 Ag   38 Bu                 
 --------------------------------------------------------------

          Ground-State Mulliken Net Atomic Charges

     Atom                 Charge (a.u.)
  ----------------------------------------
      1 Cl                   -0.070497
      2 N                     0.070497
      3 N                     0.070497
      4 Cl                   -0.070497
  ----------------------------------------
  Sum of atomic charges =    -0.000000

 -----------------------------------------------------------------
                    Cartesian Multipole Moments
 -----------------------------------------------------------------
    Charge (ESU x 10^10)
                 0.0000
    Dipole Moment (Debye)
         X      -0.0000      Y      -0.0000      Z      -0.0000
       Tot       0.0000
    Quadrupole Moments (Debye-Ang)
        XX     -33.8555     XY      -0.7189     YY     -38.3423
        XZ      -0.0000     YZ      -0.0000     ZZ     -35.8768
    Octopole Moments (Debye-Ang^2)
       XXX      -0.0000    XXY      -0.0000    XYY       0.0000
       YYY      -0.0000    XXZ      -0.0000    XYZ      -0.0000
       YYZ      -0.0000    XZZ       0.0000    YZZ      -0.0000
       ZZZ      -0.0000
    Hexadecapole Moments (Debye-Ang^3)
      XXXX    -600.4101   XXXY     -14.0571   XXYY    -122.4685
      XYYY      -1.2600   YYYY     -57.7994   XXXZ      -0.0000
      XXYZ       0.0000   XYYZ      -0.0000   YYYZ      -0.0000
      XXZZ    -120.9825   XYZZ      -0.1888   YYZZ     -15.5182
      XZZZ      -0.0000   YZZZ      -0.0000   ZZZZ     -38.1491
 -----------------------------------------------------------------
 Calculating analytic gradient of the SCF energy
 Gradient of SCF Energy
            1           2           3           4
    1   0.0013072  -0.0047673   0.0047673  -0.0013072
    2   0.0012030  -0.0128351   0.0128351  -0.0012030
    3  -0.0000000   0.0000000   0.0000000  -0.0000000
 Max gradient component =       1.284E-02
 RMS gradient           =       5.637E-03
 Gradient time:  CPU 1.09 s  wall 0.33 s
 Geometry Optimization Parameters
   NAtoms,    NIC,     NZ,  NCons,   NDum,   NFix, NCnnct, MaxDiis
        4      14       4       0       0       0       0       0

 Cartesian Hessian Update
 Hessian Updated using BFGS Update


** GEOMETRY OPTIMIZATION IN DELOCALIZED INTERNAL COORDINATES **
   Searching for a Minimum

   Optimization Cycle:   3

                       Coordinates (Angstroms)
     ATOM                X               Y               Z
      1  Cl        2.0260379812   -0.0263109533    0.0000000000
      2  N         0.3646943794    0.4633920151    0.0000000000
      3  N        -0.3646943794   -0.4633920151    0.0000000000
      4  Cl       -2.0260379812    0.0263109533    0.0000000000
   Point Group: c2h   Number of degrees of freedom:     3


   Energy is  -1027.808350835

 Hessian Updated using BFGS Update

  3 Hessian modes will be used to form the next step
  Hessian Eigenvalues:
     0.156810    0.427892    1.161764

 Minimum Search - Taking Simple RFO Step
 Searching for Lamda that Minimizes Along All modes
 Value Taken    Lamda =  -0.00025364
 Step Taken.  Stepsize is  0.021274

                             Maximum     Tolerance    Cnvgd?
         Gradient           0.012730      0.000300      NO
         Displacement       0.017506      0.001200      NO
         Energy change     -0.000765      0.000001      NO


 New Cartesian Coordinates Obtained by Inverse Iteration

 Displacement from previous Coordinates is:  0.021453
 ----------------------------------------------------------------
             Standard Nuclear Orientation (Angstroms)
    I     Atom           X                Y                Z
 ----------------------------------------------------------------
    1      Cl      2.0206539507    -0.0277076835     0.0000000000
    2      N       0.3624958173     0.4687459765     0.0000000000
    3      N      -0.3624958173    -0.4687459765     0.0000000000
    4      Cl     -2.0206539507     0.0277076835     0.0000000000
 ----------------------------------------------------------------
 Molecular Point Group                 C2h   NOp =  4
 Largest Abelian Subgroup              C2h   NOp =  4
 Nuclear Repulsion Energy =   184.4464821877 hartrees
 There are       24 alpha and       24 beta electrons
 Applying Cartesian multipole field
    Component          Value
    ---------          -----
     (2,0,0)        1.00000E-11
     (0,2,0)        2.00000E-11
     (0,0,2)       -3.00000E-11
 Nucleus-field energy     =     0.0000000052 hartrees
 Requested basis set is 6-311++G(d,p)
 There are 38 shells and 104 basis functions
 A cutoff of  1.0D-11 yielded    644 shell pairs
 There are      5229 function pairs (      5655 Cartesian)
 Smallest overlap matrix eigenvalue = 2.24E-04
 Guess MOs from SCF MO coefficient file

 -----------------------------------------------------------------------
  General SCF calculation program by
  Eric Jon Sundstrom, Paul Horn, Yuezhi Mao, Dmitri Zuev, Alec White,
  David Stuck, Shaama M.S., Shane Yost, Joonho Lee, David Small,
  Daniel Levine, Susi Lehtola, Hugh Burton, Evgeny Epifanovsky
 -----------------------------------------------------------------------
 Hartree-Fock
 using 4 threads for integral computing
 -------------------------------------------------------
 OpenMP Integral computing Module                
 Release: version 2.0, May 2017, Q-Chem Inc. Pleasanton 
 -------------------------------------------------------
 A restricted SCF calculation will be
 performed using DIIS
 SCF converges when DIIS error is below 1.0e-08
 ---------------------------------------
  Cycle       Energy         DIIS error
 ---------------------------------------
    1   -1027.8083842478      2.48e-04  
    2   -1027.8084804260      6.19e-05  
    3   -1027.8084917385      2.81e-05  
    4   -1027.8084935899      1.08e-05  
    5   -1027.8084941201      3.67e-06  
    6   -1027.8084942007      1.04e-06  
    7   -1027.8084942083      2.56e-07  
    8   -1027.8084942087      5.70e-08  
    9   -1027.8084942087      1.46e-08  
   10   -1027.8084942087      3.29e-09  Convergence criterion met
 ---------------------------------------
 SCF time:   CPU 3.00s  wall 0.00s 
 SCF   energy in the final basis set =    -1027.8084942087
 Total energy in the final basis set =    -1027.8084942087

 --------------------------------------------------------------
             Orbital Energies (a.u.) and Symmetries
 --------------------------------------------------------------

 Alpha MOs, Restricted
 -- Occupied --                  
-104.89 -104.89  -15.73  -15.73  -10.62  -10.62   -8.09   -8.09
  1 Ag    1 Bu    2 Ag    2 Bu    3 Bu    3 Ag    4 Ag    4 Bu                 
 -8.081  -8.081  -8.081  -8.081  -1.498  -1.201  -1.106  -0.856
  1 Au    1 Bg    5 Bu    5 Ag    6 Ag    6 Bu    7 Ag    7 Bu                 
 -0.712  -0.708  -0.666  -0.521  -0.504  -0.484  -0.458  -0.450
  8 Ag    8 Bu    2 Au    2 Bg    9 Ag    9 Bu    3 Au   10 Ag                 
 -- Virtual --                   
  0.055   0.071   0.089   0.102   0.109   0.109   0.117   0.138
 10 Bu    3 Bg   11 Ag   12 Ag    4 Au   11 Bu   12 Bu   13 Ag                 
  0.141   0.169   0.211   0.215   0.224   0.231   0.236   0.297
  4 Bg   13 Bu   14 Ag   14 Bu   15 Ag    5 Au    5 Bg   15 Bu                 
  0.321   0.326   0.366   0.539   0.569   0.575   0.582   0.587
 16 Ag   17 Ag   16 Bu   17 Bu   18 Bu    6 Au    6 Bg   18 Ag                 
  0.603   0.617   0.766   0.900   0.900   0.939   0.964   1.080
 19 Ag   19 Bu   20 Ag   21 Ag    7 Au    7 Bg   20 Bu   21 Bu                 
  1.086   1.091   1.102   1.107   1.131   1.165   1.180   1.204
 22 Ag   22 Bu    8 Au    8 Bg   23 Ag    9 Au    9 Bg   23 Bu                 
  1.240   1.273   1.365   1.426   1.451   1.499   1.901   2.037
 24 Bu   24 Ag   25 Ag   26 Ag   25 Bu   26 Bu   10 Au   10 Bg                 
  2.037   2.286   2.365   2.550   2.582   2.592   2.602   2.652
 27 Bu   27 Ag   11 Au   28 Bu   28 Ag   11 Bg   29 Bu   12 Au                 
  2.730   2.804   3.041   3.060   3.193   3.412   4.123   4.251
 29 Ag   30 Ag   30 Bu   12 Bg   31 Ag   31 Bu   13 Au   32 Bu                 
  4.349   4.438   4.602   5.180  10.272  10.413  26.594  26.624
 13 Bg   32 Ag   33 Ag   33 Bu   34 Ag   34 Bu   14 Au   35 Bu                 
 26.633  26.699  27.038  27.082  36.556  37.197 219.108 219.269
 14 Bg   35 Ag   36 Ag   36 Bu   37 Ag   37 Bu   38 Ag   38 Bu                 

 Beta MOs, Restricted
 -- Occupied --                  
-104.89 -104.89  -15.73  -15.73  -10.62  -10.62   -8.09   -8.09
  1 Ag    1 Bu    2 Ag    2 Bu    3 Bu    3 Ag    4 Ag    4 Bu                 
 -8.081  -8.081  -8.081  -8.081  -1.498  -1.201  -1.106  -0.856
  1 Au    1 Bg    5 Bu    5 Ag    6 Ag    6 Bu    7 Ag    7 Bu                 
 -0.712  -0.708  -0.666  -0.521  -0.504  -0.484  -0.458  -0.450
  8 Ag    8 Bu    2 Au    2 Bg    9 Ag    9 Bu    3 Au   10 Ag                 
 -- Virtual --                   
  0.055   0.071   0.089   0.102   0.109   0.109   0.117   0.138
 10 Bu    3 Bg   11 Ag   12 Ag    4 Au   11 Bu   12 Bu   13 Ag                 
  0.141   0.169   0.211   0.215   0.224   0.231   0.236   0.297
  4 Bg   13 Bu   14 Ag   14 Bu   15 Ag    5 Au    5 Bg   15 Bu                 
  0.321   0.326   0.366   0.539   0.569   0.575   0.582   0.587
 16 Ag   17 Ag   16 Bu   17 Bu   18 Bu    6 Au    6 Bg   18 Ag                 
  0.603   0.617   0.766   0.900   0.900   0.939   0.964   1.080
 19 Ag   19 Bu   20 Ag   21 Ag    7 Au    7 Bg   20 Bu   21 Bu                 
  1.086   1.091   1.102   1.107   1.131   1.165   1.180   1.204
 22 Ag   22 Bu    8 Au    8 Bg   23 Ag    9 Au    9 Bg   23 Bu                 
  1.240   1.273   1.365   1.426   1.451   1.499   1.901   2.037
 24 Bu   24 Ag   25 Ag   26 Ag   25 Bu   26 Bu   10 Au   10 Bg                 
  2.037   2.286   2.365   2.550   2.582   2.592   2.602   2.652
 27 Bu   27 Ag   11 Au   28 Bu   28 Ag   11 Bg   29 Bu   12 Au                 
  2.730   2.804   3.041   3.060   3.193   3.412   4.123   4.251
 29 Ag   30 Ag   30 Bu   12 Bg   31 Ag   31 Bu   13 Au   32 Bu                 
  4.349   4.438   4.602   5.180  10.272  10.413  26.594  26.624
 13 Bg   32 Ag   33 Ag   33 Bu   34 Ag   34 Bu   14 Au   35 Bu                 
 26.633  26.699  27.038  27.082  36.556  37.197 219.108 219.269
 14 Bg   35 Ag   36 Ag   36 Bu   37 Ag   37 Bu   38 Ag   38 Bu                 
 --------------------------------------------------------------

          Ground-State Mulliken Net Atomic Charges

     Atom                 Charge (a.u.)
  ----------------------------------------
      1 Cl                   -0.071930
      2 N                     0.071930
      3 N                     0.071930
      4 Cl                   -0.071930
  ----------------------------------------
  Sum of atomic charges =     0.000000

 -----------------------------------------------------------------
                    Cartesian Multipole Moments
 -----------------------------------------------------------------
    Charge (ESU x 10^10)
                 0.0000
    Dipole Moment (Debye)
         X      -0.0000      Y      -0.0000      Z       0.0000
       Tot       0.0000
    Quadrupole Moments (Debye-Ang)
        XX     -33.9125     XY      -0.7354     YY     -38.3253
        XZ       0.0000     YZ       0.0000     ZZ     -35.8875
    Octopole Moments (Debye-Ang^2)
       XXX      -0.0000    XXY      -0.0000    XYY       0.0000
       YYY       0.0000    XXZ       0.0000    XYZ      -0.0000
       YYZ       0.0000    XZZ      -0.0000    YZZ      -0.0000
       ZZZ       0.0000
    Hexadecapole Moments (Debye-Ang^3)
      XXXX    -598.0399   XXXY     -14.2664   XXYY    -121.8387
      XYYY      -1.1038   YYYY     -58.0973   XXXZ       0.0000
      XXYZ       0.0000   XYYZ      -0.0000   YYYZ       0.0000
      XXZZ    -120.4224   XYZZ      -0.1383   YYZZ     -15.5654
      XZZZ      -0.0000   YZZZ       0.0000   ZZZZ     -38.1628
 -----------------------------------------------------------------
 Calculating analytic gradient of the SCF energy
 Gradient of SCF Energy
            1           2           3           4
    1   0.0001789  -0.0015210   0.0015210  -0.0001789
    2   0.0000198  -0.0020910   0.0020910  -0.0000198
    3  -0.0000000   0.0000000  -0.0000000   0.0000000
 Max gradient component =       2.091E-03
 RMS gradient           =       1.058E-03
 Gradient time:  CPU 1.09 s  wall 0.33 s
 Geometry Optimization Parameters
   NAtoms,    NIC,     NZ,  NCons,   NDum,   NFix, NCnnct, MaxDiis
        4      14       4       0       0       0       0       0

 Cartesian Hessian Update
 Hessian Updated using BFGS Update


** GEOMETRY OPTIMIZATION IN DELOCALIZED INTERNAL COORDINATES **
   Searching for a Minimum

   Optimization Cycle:   4

                       Coordinates (Angstroms)
     ATOM                X               Y               Z
      1  Cl        2.0206539507   -0.0277076835    0.0000000000
      2  N         0.3624958173    0.4687459765    0.0000000000
      3  N        -0.3624958173   -0.4687459765    0.0000000000
      4  Cl       -2.0206539507    0.0277076835    0.0000000000
   Point Group: c2h   Number of degrees of freedom:     3


   Energy is  -1027.808494209

 Hessian Updated using BFGS Update

  3 Hessian modes will be used to form the next step
  Hessian Eigenvalues:
     0.157232    0.418339    1.030161

 Minimum Search - Taking Simple RFO Step
 Searching for Lamda that Minimizes Along All modes
 Value Taken    Lamda =  -0.00000744
 Step Taken.  Stepsize is  0.003496

                             Maximum     Tolerance    Cnvgd?
         Gradient           0.002178      0.000300      NO
         Displacement       0.002408      0.001200      NO
         Energy change     -0.000143      0.000001      NO


 New Cartesian Coordinates Obtained by Inverse Iteration

 Displacement from previous Coordinates is:  0.002587
 ----------------------------------------------------------------
             Standard Nuclear Orientation (Angstroms)
    I     Atom           X                Y                Z
 ----------------------------------------------------------------
    1      Cl      2.0200161935    -0.0277409319     0.0000000000
    2      N       0.3628188860     0.4693978227     0.0000000000
    3      N      -0.3628188860    -0.4693978227     0.0000000000
    4      Cl     -2.0200161935     0.0277409319     0.0000000000
 ----------------------------------------------------------------
 Molecular Point Group                 C2h   NOp =  4
 Largest Abelian Subgroup              C2h   NOp =  4
 Nuclear Repulsion Energy =   184.4667672004 hartrees
 There are       24 alpha and       24 beta electrons
 Applying Cartesian multipole field
    Component          Value
    ---------          -----
     (2,0,0)        1.00000E-11
     (0,2,0)        2.00000E-11
     (0,0,2)       -3.00000E-11
 Nucleus-field energy     =     0.0000000052 hartrees
 Requested basis set is 6-311++G(d,p)
 There are 38 shells and 104 basis functions
 A cutoff of  1.0D-11 yielded    644 shell pairs
 There are      5229 function pairs (      5655 Cartesian)
 Smallest overlap matrix eigenvalue = 2.26E-04
 Guess MOs from SCF MO coefficient file

 -----------------------------------------------------------------------
  General SCF calculation program by
  Eric Jon Sundstrom, Paul Horn, Yuezhi Mao, Dmitri Zuev, Alec White,
  David Stuck, Shaama M.S., Shane Yost, Joonho Lee, David Small,
  Daniel Levine, Susi Lehtola, Hugh Burton, Evgeny Epifanovsky
 -----------------------------------------------------------------------
 Hartree-Fock
 using 4 threads for integral computing
 -------------------------------------------------------
 OpenMP Integral computing Module                
 Release: version 2.0, May 2017, Q-Chem Inc. Pleasanton 
 -------------------------------------------------------
 A restricted SCF calculation will be
 performed using DIIS
 SCF converges when DIIS error is below 1.0e-08
 ---------------------------------------
  Cycle       Energy         DIIS error
 ---------------------------------------
    1   -1027.8084950208      4.44e-05  
    2   -1027.8084976966      1.04e-05  
    3   -1027.8084979646      5.07e-06  
    4   -1027.8084980127      1.52e-06  
    5   -1027.8084980223      5.62e-07  
    6   -1027.8084980239      1.75e-07  
    7   -1027.8084980241      4.15e-08  
    8   -1027.8084980241      8.83e-09  Convergence criterion met
 ---------------------------------------
 SCF time:   CPU 2.40s  wall 0.00s 
 SCF   energy in the final basis set =    -1027.8084980241
 Total energy in the final basis set =    -1027.8084980241

 --------------------------------------------------------------
             Orbital Energies (a.u.) and Symmetries
 --------------------------------------------------------------

 Alpha MOs, Restricted
 -- Occupied --                  
-104.89 -104.89  -15.74  -15.73  -10.62  -10.62   -8.09   -8.09
  1 Ag    1 Bu    2 Ag    2 Bu    3 Bu    3 Ag    4 Ag    4 Bu                 
 -8.081  -8.081  -8.081  -8.081  -1.497  -1.201  -1.106  -0.856
  1 Au    1 Bg    5 Bu    5 Ag    6 Ag    6 Bu    7 Ag    7 Bu                 
 -0.712  -0.707  -0.666  -0.521  -0.504  -0.484  -0.458  -0.451
  8 Ag    8 Bu    2 Au    2 Bg    9 Ag    9 Bu    3 Au   10 Ag                 
 -- Virtual --                   
  0.055   0.071   0.089   0.102   0.109   0.109   0.117   0.138
 10 Bu    3 Bg   11 Ag   12 Ag    4 Au   11 Bu   12 Bu   13 Ag                 
  0.141   0.169   0.211   0.215   0.224   0.231   0.236   0.297
  4 Bg   13 Bu   14 Ag   14 Bu   15 Ag    5 Au    5 Bg   15 Bu                 
  0.321   0.326   0.365   0.539   0.569   0.575   0.582   0.587
 16 Ag   17 Ag   16 Bu   17 Bu   18 Bu    6 Au    6 Bg   18 Ag                 
  0.602   0.616   0.766   0.900   0.901   0.939   0.964   1.079
 19 Ag   19 Bu   20 Ag   21 Ag    7 Au    7 Bg   20 Bu   21 Bu                 
  1.086   1.091   1.102   1.107   1.131   1.165   1.180   1.204
 22 Ag   22 Bu    8 Au    8 Bg   23 Ag    9 Au    9 Bg   23 Bu                 
  1.240   1.273   1.365   1.426   1.452   1.499   1.900   2.036
 24 Bu   24 Ag   25 Ag   26 Ag   25 Bu   26 Bu   10 Au   27 Bu                 
  2.038   2.288   2.365   2.550   2.582   2.592   2.602   2.652
 10 Bg   27 Ag   11 Au   28 Bu   28 Ag   11 Bg   29 Bu   12 Au                 
  2.729   2.804   3.040   3.058   3.191   3.410   4.123   4.251
 29 Ag   30 Ag   30 Bu   12 Bg   31 Ag   31 Bu   13 Au   32 Bu                 
  4.349   4.436   4.601   5.183  10.272  10.414  26.594  26.624
 13 Bg   32 Ag   33 Ag   33 Bu   34 Ag   34 Bu   14 Au   35 Bu                 
 26.633  26.699  27.038  27.083  36.557  37.191 219.109 219.270
 14 Bg   35 Ag   36 Ag   36 Bu   37 Ag   37 Bu   38 Ag   38 Bu                 

 Beta MOs, Restricted
 -- Occupied --                  
-104.89 -104.89  -15.74  -15.73  -10.62  -10.62   -8.09   -8.09
  1 Ag    1 Bu    2 Ag    2 Bu    3 Bu    3 Ag    4 Ag    4 Bu                 
 -8.081  -8.081  -8.081  -8.081  -1.497  -1.201  -1.106  -0.856
  1 Au    1 Bg    5 Bu    5 Ag    6 Ag    6 Bu    7 Ag    7 Bu                 
 -0.712  -0.707  -0.666  -0.521  -0.504  -0.484  -0.458  -0.451
  8 Ag    8 Bu    2 Au    2 Bg    9 Ag    9 Bu    3 Au   10 Ag                 
 -- Virtual --                   
  0.055   0.071   0.089   0.102   0.109   0.109   0.117   0.138
 10 Bu    3 Bg   11 Ag   12 Ag    4 Au   11 Bu   12 Bu   13 Ag                 
  0.141   0.169   0.211   0.215   0.224   0.231   0.236   0.297
  4 Bg   13 Bu   14 Ag   14 Bu   15 Ag    5 Au    5 Bg   15 Bu                 
  0.321   0.326   0.365   0.539   0.569   0.575   0.582   0.587
 16 Ag   17 Ag   16 Bu   17 Bu   18 Bu    6 Au    6 Bg   18 Ag                 
  0.602   0.616   0.766   0.900   0.901   0.939   0.964   1.079
 19 Ag   19 Bu   20 Ag   21 Ag    7 Au    7 Bg   20 Bu   21 Bu                 
  1.086   1.091   1.102   1.107   1.131   1.165   1.180   1.204
 22 Ag   22 Bu    8 Au    8 Bg   23 Ag    9 Au    9 Bg   23 Bu                 
  1.240   1.273   1.365   1.426   1.452   1.499   1.900   2.036
 24 Bu   24 Ag   25 Ag   26 Ag   25 Bu   26 Bu   10 Au   27 Bu                 
  2.038   2.288   2.365   2.550   2.582   2.592   2.602   2.652
 10 Bg   27 Ag   11 Au   28 Bu   28 Ag   11 Bg   29 Bu   12 Au                 
  2.729   2.804   3.040   3.058   3.191   3.410   4.123   4.251
 29 Ag   30 Ag   30 Bu   12 Bg   31 Ag   31 Bu   13 Au   32 Bu                 
  4.349   4.436   4.601   5.183  10.272  10.414  26.594  26.624
 13 Bg   32 Ag   33 Ag   33 Bu   34 Ag   34 Bu   14 Au   35 Bu                 
 26.633  26.699  27.038  27.083  36.557  37.191 219.109 219.270
 14 Bg   35 Ag   36 Ag   36 Bu   37 Ag   37 Bu   38 Ag   38 Bu                 
 --------------------------------------------------------------

          Ground-State Mulliken Net Atomic Charges

     Atom                 Charge (a.u.)
  ----------------------------------------
      1 Cl                   -0.071764
      2 N                     0.071764
      3 N                     0.071764
      4 Cl                   -0.071764
  ----------------------------------------
  Sum of atomic charges =     0.000000

 -----------------------------------------------------------------
                    Cartesian Multipole Moments
 -----------------------------------------------------------------
    Charge (ESU x 10^10)
                 0.0000
    Dipole Moment (Debye)
         X       0.0000      Y      -0.0000      Z       0.0000
       Tot       0.0000
    Quadrupole Moments (Debye-Ang)
        XX     -33.9055     XY      -0.7369     YY     -38.3264
        XZ      -0.0000     YZ       0.0000     ZZ     -35.8890
    Octopole Moments (Debye-Ang^2)
       XXX       0.0000    XXY      -0.0000    XYY       0.0000
       YYY       0.0000    XXZ       0.0000    XYZ       0.0000
       YYZ       0.0000    XZZ       0.0000    YZZ      -0.0000
       ZZZ       0.0000
    Hexadecapole Moments (Debye-Ang^3)
      XXXX    -597.6654   XXXY     -14.3063   XXYY    -121.7641
      XYYY      -1.1146   YYYY     -58.1419   XXXZ      -0.0000
      XXYZ      -0.0000   XYYZ      -0.0000   YYYZ       0.0000
      XXZZ    -120.3487   XYZZ      -0.1419   YYZZ     -15.5723
      XZZZ      -0.0000   YZZZ       0.0000   ZZZZ     -38.1641
 -----------------------------------------------------------------
 Calculating analytic gradient of the SCF energy
 Gradient of SCF Energy
            1           2           3           4
    1   0.0000043  -0.0000652   0.0000652  -0.0000043
    2  -0.0000074  -0.0000439   0.0000439   0.0000074
    3   0.0000000   0.0000000  -0.0000000   0.0000000
 Max gradient component =       6.525E-05
 RMS gradient           =       3.229E-05
 Gradient time:  CPU 1.09 s  wall 0.33 s
 Geometry Optimization Parameters
   NAtoms,    NIC,     NZ,  NCons,   NDum,   NFix, NCnnct, MaxDiis
        4      14       4       0       0       0       0       0

 Cartesian Hessian Update
 Hessian Updated using BFGS Update


** GEOMETRY OPTIMIZATION IN DELOCALIZED INTERNAL COORDINATES **
   Searching for a Minimum

   Optimization Cycle:   5

                       Coordinates (Angstroms)
     ATOM                X               Y               Z
      1  Cl        2.0200161935   -0.0277409319    0.0000000000
      2  N         0.3628188860    0.4693978227    0.0000000000
      3  N        -0.3628188860   -0.4693978227    0.0000000000
      4  Cl       -2.0200161935    0.0277409319    0.0000000000
   Point Group: c2h   Number of degrees of freedom:     3


   Energy is  -1027.808498024

 Hessian Updated using BFGS Update

  3 Hessian modes will be used to form the next step
  Hessian Eigenvalues:
     0.156064    0.422905    0.999457

 Minimum Search - Taking Simple RFO Step
 Searching for Lamda that Minimizes Along All modes
 Value Taken    Lamda =   0.00000000
 Step Taken.  Stepsize is  0.000150

                             Maximum     Tolerance    Cnvgd?
         Gradient           0.000050      0.000300     YES
         Displacement       0.000148      0.001200     YES
         Energy change     -0.000004      0.000001      NO


                       Distance Matrix (Angstroms)
             Cl(  1)   N (  2)   N (  3)
   N (  2)  1.730159
   N (  3)  2.423420  1.186544
   Cl(  4)  4.040413  2.423420  1.730159

 Final energy is   -1027.8084980241415     


 ******************************
 **  OPTIMIZATION CONVERGED  **
 ******************************

                       Coordinates (Angstroms)
     ATOM                X               Y               Z
      1  Cl        2.0200161935   -0.0277409319    0.0000000000
      2  N         0.3628188860    0.4693978227    0.0000000000
      3  N        -0.3628188860   -0.4693978227    0.0000000000
      4  Cl       -2.0200161935    0.0277409319    0.0000000000

Z-matrix Print:
$molecule
0 1
Cl
N  1 1.730159
N  2 1.186544 1 111.003469
Cl 3 1.730159 2 111.003469 1 -180.000000 0
$end


 --------------------------------------------------------------
             Orbital Energies (a.u.) and Symmetries
 --------------------------------------------------------------

 Alpha MOs, Restricted
 -- Occupied --                  
-104.89 -104.89  -15.74  -15.73  -10.62  -10.62   -8.09   -8.09
  1 Ag    1 Bu    2 Ag    2 Bu    3 Bu    3 Ag    4 Ag    4 Bu                 
 -8.081  -8.081  -8.081  -8.081  -1.497  -1.201  -1.106  -0.856
  1 Au    1 Bg    5 Bu    5 Ag    6 Ag    6 Bu    7 Ag    7 Bu                 
 -0.712  -0.707  -0.666  -0.521  -0.504  -0.484  -0.458  -0.451
  8 Ag    8 Bu    2 Au    2 Bg    9 Ag    9 Bu    3 Au   10 Ag                 
 -- Virtual --                   
  0.055   0.071   0.089   0.102   0.109   0.109   0.117   0.138
 10 Bu    3 Bg   11 Ag   12 Ag    4 Au   11 Bu   12 Bu   13 Ag                 
  0.141   0.169   0.211   0.215   0.224   0.231   0.236   0.297
  4 Bg   13 Bu   14 Ag   14 Bu   15 Ag    5 Au    5 Bg   15 Bu                 
  0.321   0.326   0.365   0.539   0.569   0.575   0.582   0.587
 16 Ag   17 Ag   16 Bu   17 Bu   18 Bu    6 Au    6 Bg   18 Ag                 
  0.602   0.616   0.766   0.900   0.901   0.939   0.964   1.079
 19 Ag   19 Bu   20 Ag   21 Ag    7 Au    7 Bg   20 Bu   21 Bu                 
  1.086   1.091   1.102   1.107   1.131   1.165   1.180   1.204
 22 Ag   22 Bu    8 Au    8 Bg   23 Ag    9 Au    9 Bg   23 Bu                 
  1.240   1.273   1.365   1.426   1.452   1.499   1.900   2.036
 24 Bu   24 Ag   25 Ag   26 Ag   25 Bu   26 Bu   10 Au   27 Bu                 
  2.038   2.288   2.365   2.550   2.582   2.592   2.602   2.652
 10 Bg   27 Ag   11 Au   28 Bu   28 Ag   11 Bg   29 Bu   12 Au                 
  2.729   2.804   3.040   3.058   3.191   3.410   4.123   4.251
 29 Ag   30 Ag   30 Bu   12 Bg   31 Ag   31 Bu   13 Au   32 Bu                 
  4.349   4.436   4.601   5.183  10.272  10.414  26.594  26.624
 13 Bg   32 Ag   33 Ag   33 Bu   34 Ag   34 Bu   14 Au   35 Bu                 
 26.633  26.699  27.038  27.083  36.557  37.191 219.109 219.270
 14 Bg   35 Ag   36 Ag   36 Bu   37 Ag   37 Bu   38 Ag   38 Bu                 

 Beta MOs, Restricted
 -- Occupied --                  
-104.89 -104.89  -15.74  -15.73  -10.62  -10.62   -8.09   -8.09
  1 Ag    1 Bu    2 Ag    2 Bu    3 Bu    3 Ag    4 Ag    4 Bu                 
 -8.081  -8.081  -8.081  -8.081  -1.497  -1.201  -1.106  -0.856
  1 Au    1 Bg    5 Bu    5 Ag    6 Ag    6 Bu    7 Ag    7 Bu                 
 -0.712  -0.707  -0.666  -0.521  -0.504  -0.484  -0.458  -0.451
  8 Ag    8 Bu    2 Au    2 Bg    9 Ag    9 Bu    3 Au   10 Ag                 
 -- Virtual --                   
  0.055   0.071   0.089   0.102   0.109   0.109   0.117   0.138
 10 Bu    3 Bg   11 Ag   12 Ag    4 Au   11 Bu   12 Bu   13 Ag                 
  0.141   0.169   0.211   0.215   0.224   0.231   0.236   0.297
  4 Bg   13 Bu   14 Ag   14 Bu   15 Ag    5 Au    5 Bg   15 Bu                 
  0.321   0.326   0.365   0.539   0.569   0.575   0.582   0.587
 16 Ag   17 Ag   16 Bu   17 Bu   18 Bu    6 Au    6 Bg   18 Ag                 
  0.602   0.616   0.766   0.900   0.901   0.939   0.964   1.079
 19 Ag   19 Bu   20 Ag   21 Ag    7 Au    7 Bg   20 Bu   21 Bu                 
  1.086   1.091   1.102   1.107   1.131   1.165   1.180   1.204
 22 Ag   22 Bu    8 Au    8 Bg   23 Ag    9 Au    9 Bg   23 Bu                 
  1.240   1.273   1.365   1.426   1.452   1.499   1.900   2.036
 24 Bu   24 Ag   25 Ag   26 Ag   25 Bu   26 Bu   10 Au   27 Bu                 
  2.038   2.288   2.365   2.550   2.582   2.592   2.602   2.652
 10 Bg   27 Ag   11 Au   28 Bu   28 Ag   11 Bg   29 Bu   12 Au                 
  2.729   2.804   3.040   3.058   3.191   3.410   4.123   4.251
 29 Ag   30 Ag   30 Bu   12 Bg   31 Ag   31 Bu   13 Au   32 Bu                 
  4.349   4.436   4.601   5.183  10.272  10.414  26.594  26.624
 13 Bg   32 Ag   33 Ag   33 Bu   34 Ag   34 Bu   14 Au   35 Bu                 
 26.633  26.699  27.038  27.083  36.557  37.191 219.109 219.270
 14 Bg   35 Ag   36 Ag   36 Bu   37 Ag   37 Bu   38 Ag   38 Bu                 
 --------------------------------------------------------------

          Ground-State Mulliken Net Atomic Charges

     Atom                 Charge (a.u.)
  ----------------------------------------
      1 Cl                   -0.071764
      2 N                     0.071764
      3 N                     0.071764
      4 Cl                   -0.071764
  ----------------------------------------
  Sum of atomic charges =     0.000000

 -----------------------------------------------------------------
                    Cartesian Multipole Moments
 -----------------------------------------------------------------
    Charge (ESU x 10^10)
                 0.0000
    Dipole Moment (Debye)
         X       0.0000      Y      -0.0000      Z       0.0000
       Tot       0.0000
    Quadrupole Moments (Debye-Ang)
        XX     -33.9055     XY      -0.7369     YY     -38.3264
        XZ      -0.0000     YZ       0.0000     ZZ     -35.8890
    Octopole Moments (Debye-Ang^2)
       XXX       0.0000    XXY      -0.0000    XYY       0.0000
       YYY       0.0000    XXZ       0.0000    XYZ       0.0000
       YYZ       0.0000    XZZ       0.0000    YZZ      -0.0000
       ZZZ       0.0000
    Hexadecapole Moments (Debye-Ang^3)
      XXXX    -597.6654   XXXY     -14.3063   XXYY    -121.7641
      XYYY      -1.1146   YYYY     -58.1419   XXXZ      -0.0000
      XXYZ      -0.0000   XYYZ      -0.0000   YYYZ       0.0000
      XXZZ    -120.3487   XYZZ      -0.1419   YYZZ     -15.5723
      XZZZ      -0.0000   YZZZ       0.0000   ZZZZ     -38.1641
 -----------------------------------------------------------------
Archival summary:
1\1\garfield\OPT\HF\BasisUnspecified\l22\taweetha\SunFeb1006:05:412019SunFeb1006:05:412019\0\\#,OPT,HF,BasisUnspecified,\\0,1\Cl\N,1,1.73016\N,2,1.18654,1,111.003\Cl,3,1.73016,2,111.003,1,-180,0\\HF=-1027.8085\\@

 Total job time:  5.43s(wall), 20.38s(cpu) 
 Sun Feb 10 06:05:41 2019

        *************************************************************
        *                                                           *
        *  Thank you very much for using Q-Chem.  Have a nice day.  *
        *                                                           *
        *************************************************************


 
User input: 2 of 2 
 
Q-Chem Developer Version!
                  Welcome to Q-Chem
     A Quantum Leap Into The Future Of Chemistry


 Q-Chem 5.1, Q-Chem, Inc., Pleasanton, CA (2018)

 Yihan Shao,  Zhengting Gan,  E. Epifanovsky,  A. T. B. Gilbert,  M. Wormit,  
 J. Kussmann,  A. W. Lange,  A. Behn,  Jia Deng,  Xintian Feng,  D. Ghosh,  
 M. Goldey,  P. R. Horn,  L. D. Jacobson,  I. Kaliman,  T. Kus,  A. Landau,  
 Jie Liu,  E. I. Proynov,  R. M. Richard,  R. P. Steele,  E. J. Sundstrom,  
 H. L. Woodcock III,  P. M. Zimmerman,  D. Zuev,  B. Albrecht,  E. Alguire,  
 S. A. Baeppler,  D. Barton,  Z. Benda,  Y. A. Bernard,  E. J. Berquist,  
 K. B. Bravaya,  H. Burton,  D. Casanova,  Chun-Min Chang,  Yunqing Chen,  
 A. Chien,  K. D. Closser,  M. P. Coons,  S. Coriani,  S. Dasgupta,  
 A. L. Dempwolff,  M. Diedenhofen,  Hainam Do,  R. G. Edgar,  Po-Tung Fang,  
 S. Faraji,  S. Fatehi,  Qingguo Feng,  K. D. Fenk,  J. Fosso-Tande,  
 Qinghui Ge,  A. Ghysels,  G. Gidofalvi,  J. Gomes,  J. Gonthier,  A. Gunina,  
 D. Hait,  M. W. D. Hanson-Heine,  P. H. P. Harbach,  A. W. Hauser,  
 J. E. Herr,  E. G. Hohenstein,  Z. C. Holden,  Kerwin Hui,  B. C. Huynh,  
 T.-C. Jagau,  Hyunjun Ji,  B. Kaduk,  K. Khistyaev,  Jaehoon Kim,  
 P. Klunzinger,  K. Koh,  D. Kosenkov,  L. Koulias,  T. Kowalczyk,  
 C. M. Krauter,  A. Kunitsa,  Ka Un Lao,  A. Laurent,  K. V. Lawler,  
 Joonho Lee,  D. Lefrancois,  S. Lehtola,  D. S. Levine,  Yi-Pei Li,  
 You-Sheng Lin,  Fenglai Liu,  E. Livshits,  A. Luenser,  P. Manohar,  
 E. Mansoor,  S. F. Manzer,  Shan-Ping Mao,  Yuezhi Mao,  N. Mardirossian,  
 A. V. Marenich,  T. Markovich,  L. A. Martinez-Martinez,  S. A. Maurer,  
 N. J. Mayhall,  S. C. McKenzie,  J.-M. Mewes,  A. F. Morrison,  
 J. W. Mullinax,  K. Nanda,  T. S. Nguyen-Beck,  R. Olivares-Amaya,  
 J. A. Parkhill,  T. M. Perrine,  F. Plasser,  P. Pokhilko,  S. Prager,  
 A. Prociuk,  E. Ramos,  D. R. Rehn,  F. Rob,  M. Schneider,  N. Sergueev,  
 S. M. Sharada,  S. Sharma,  D. W. Small,  T. Stauch,  T. Stein,  
 Yu-Chuan Su,  A. J. W. Thom,  A. Tkatchenko,  T. Tsuchimochi,  N. M. Tubman,  
 L. Vogt,  M. L. Vidal,  O. Vydrov,  M. A. Watson,  J. Wenzel,  
 M. de Wergifosse,  T. A. Wesolowski,  A. White,  J. Witte,  A. Yamada,  
 Jun Yang,  K. Yao,  S. Yeganeh,  S. R. Yost,  Zhi-Qiang You,  A. Zech,  
 Igor Ying Zhang,  Xing Zhang,  Yan Zhao,  Ying Zhu,  B. R. Brooks,  
 G. K. L. Chan,  C. J. Cramer,  M. S. Gordon,  W. J. Hehre,  A. Klamt,  
 M. W. Schmidt,  C. D. Sherrill,  D. G. Truhlar,  A. Aspuru-Guzik,  R. Baer,  
 A. T. Bell,  N. A. Besley,  Jeng-Da Chai,  A. E. DePrince, III,  
 R. A. DiStasio Jr.,  A. Dreuw,  B. D. Dunietz,  T. R. Furlani,  
 Chao-Ping Hsu,  Yousung Jung,  Jing Kong,  D. S. Lambrecht,  WanZhen Liang,  
 C. Ochsenfeld,  V. A. Rassolov,  L. V. Slipchenko,  J. E. Subotnik,  
 T. Van Voorhis,  J. M. Herbert,  A. I. Krylov,  P. M. W. Gill,  M. Head-Gordon

 Contributors to earlier versions of Q-Chem not listed above: 
 R. D. Adamson,  B. Austin,  J. Baker,  G. J. O. Beran,  K. Brandhorst,  
 S. T. Brown,  E. F. C. Byrd,  A. K. Chakraborty,  C.-L. Cheng,  
 Siu Hung Chien,  D. M. Chipman,  D. L. Crittenden,  H. Dachsel,  
 R. J. Doerksen,  A. D. Dutoi,  L. Fusti-Molnar,  W. A. Goddard III,  
 A. Golubeva-Zadorozhnaya,  S. R. Gwaltney,  G. Hawkins,  A. Heyden,  
 S. Hirata,  G. Kedziora,  F. J. Keil,  C. Kelley,  Jihan Kim,  R. A. King,  
 R. Z. Khaliullin,  P. P. Korambath,  W. Kurlancheek,  A. M. Lee,  M. S. Lee,  
 S. V. Levchenko,  Ching Yeh Lin,  D. Liotard,  R. C. Lochan,  I. Lotan,  
 P. E. Maslen,  N. Nair,  D. P. O'Neill,  D. Neuhauser,  E. Neuscamman,  
 C. M. Oana,  R. Olson,  B. Peters,  R. Peverati,  P. A. Pieniazek,  
 Y. M. Rhee,  J. Ritchie,  M. A. Rohrdanz,  E. Rosta,  N. J. Russ,  
 H. F. Schaefer III,  N. E. Schultz,  N. Shenvi,  A. C. Simmonett,  A. Sodt,  
 D. Stuck,  K. S. Thanthiriwatte,  V. Vanovschi,  Tao Wang,  A. Warshel,  
 C. F. Williams,  Q. Wu,  X. Xu,  W. Zhang

 Please cite Q-Chem as follows:
 Y. Shao et al., Mol. Phys. 113, 184-215 (2015)
 DOI: 10.1080/00268976.2014.952696

 Q-Chem 5.1.2 for Intel X86 EM64T Linux

 Parts of Q-Chem use Armadillo 8.300.2 (Tropical Shenanigans).
 http://arma.sourceforge.net/

 Q-Chem begins on Sun Feb 10 06:05:41 2019  

Host: 
0

     Scratch files written to /scratch/taweetham/qchem23216//
The previous job contains 0 fragments, simply inherited here
Input Ideriv = 2
Curr. Ideriv = -1
Max.  Ideriv = 2

Checking the input file for inconsistencies... 	...done.

--------------------------------------------------------------
User input:
--------------------------------------------------------------

$molecule
read
$end

$rem
   JOB_TYPE 	FREQUENCY
   BASIS 		6-311++G**
   EXCHANGE 	HF	
$end

--------------------------------------------------------------
 ----------------------------------------------------------------
             Standard Nuclear Orientation (Angstroms)
    I     Atom           X                Y                Z
 ----------------------------------------------------------------
    1      Cl      2.0199072640    -0.0347796777     0.0000000000
    2      N       0.3644523390     0.4681307003    -0.0000000000
    3      N      -0.3644523390    -0.4681307003     0.0000000000
    4      Cl     -2.0199072640     0.0347796777    -0.0000000000
 ----------------------------------------------------------------
 Molecular Point Group                 C2h   NOp =  4
 Largest Abelian Subgroup              C2h   NOp =  4
 Nuclear Repulsion Energy =   184.4667672004 hartrees
 There are       24 alpha and       24 beta electrons
 Requested basis set is 6-311++G(d,p)
 There are 38 shells and 104 basis functions

 Total QAlloc Memory Limit   2000 MB
 Mega-Array Size       188 MB
 MEM_STATIC part       192 MB

                       Distance Matrix (Angstroms)
             Cl(  1)   N (  2)   N (  3)
   N (  2)  1.730159
   N (  3)  2.423420  1.186544
   Cl(  4)  4.040413  2.423420  1.730159

 A cutoff of  1.0D-11 yielded    644 shell pairs
 There are      5229 function pairs (      5655 Cartesian)

 -------------------------------------------------------
 OpenMP Integral Computing Module                       
 Release: version 1.0, May 2013, Q-Chem Inc. Pittsburgh 
 -------------------------------------------------------
 Integral Job Info:
 Integral job number is                      11
 Integral operator is                         1
 short-range coefficients                     0
 long-range coefficients              100000000
 Omega coefficients                           0
 if combine SR and LR in K                    0
 Integral screening is                        0
 Integral computing path is                   2
 max size of driver memory is            800000
 size of driver memory is                593474
 size of scratch memory is              8114252
 max col of scratch BK array               1296
 max len of scratch array in speh3          155
 max len of scratch index in speh4           18
 max int batch size is                      520
 min int batch size is                       52
 fixed nKL is                                52
 max L of basis functions is                  2
 order of int derivative is                   0
 number of shells is                         38
 number of basis is                         108
 number of cartesian basis is               108
 number of contracted shell pairs           644
 number of primitive shell pairs           1959
 maxK2 (contraction) of shell pair           36
 max number of K2 of shell pair               1
 max number of CS2 of shell pair             68
 max number of PS2 of shell pair            204
 mem total for path MDJ                  512850
 -------------------------------------------------------
 Smallest overlap matrix eigenvalue = 2.26E-04
 Guess from superposition of atomic densities
 Warning:  Energy on first SCF cycle will be non-variational
 SAD guess density has 48.000000 electrons

 -----------------------------------------------------------------------
  General SCF calculation program by
  Eric Jon Sundstrom, Paul Horn, Yuezhi Mao, Dmitri Zuev, Alec White,
  David Stuck, Shaama M.S., Shane Yost, Joonho Lee, David Small,
  Daniel Levine, Susi Lehtola, Hugh Burton, Evgeny Epifanovsky
 -----------------------------------------------------------------------
 Hartree-Fock
 using 4 threads for integral computing
 -------------------------------------------------------
 OpenMP Integral computing Module                
 Release: version 2.0, May 2017, Q-Chem Inc. Pleasanton 
 -------------------------------------------------------
 A restricted SCF calculation will be
 performed using DIIS
 SCF converges when DIIS error is below 1.0e-08
 ---------------------------------------
  Cycle       Energy         DIIS error
 ---------------------------------------
    1   -1028.5444294172      5.48e-02  
    2   -1027.7092337280      8.16e-03  
    3   -1027.7706278215      5.40e-03  
    4   -1027.8063630830      6.85e-04  
    5   -1027.8081027210      2.80e-04  
    6   -1027.8084328259      1.00e-04  
    7   -1027.8084934679      2.91e-05  
    8   -1027.8084978295      5.37e-06  
    9   -1027.8084980004      1.75e-06  
   10   -1027.8084980232      3.74e-07  
   11   -1027.8084980240      8.05e-08  
   12   -1027.8084980241      1.67e-08  
   13   -1027.8084980241      3.50e-09  Convergence criterion met
 ---------------------------------------
 SCF time:   CPU 2.45s  wall 0.00s 
 SCF   energy in the final basis set =    -1027.8084980241
 Total energy in the final basis set =    -1027.8084980241

 --------------------------------------------------------------
             Orbital Energies (a.u.) and Symmetries
 --------------------------------------------------------------

 Alpha MOs, Restricted
 -- Occupied --                  
-104.89 -104.89  -15.74  -15.73  -10.62  -10.62   -8.09   -8.09
  1 Ag    1 Bu    2 Ag    2 Bu    3 Bu    3 Ag    4 Ag    4 Bu                 
 -8.081  -8.081  -8.081  -8.081  -1.497  -1.201  -1.106  -0.856
  1 Au    1 Bg    5 Bu    5 Ag    6 Ag    6 Bu    7 Ag    7 Bu                 
 -0.712  -0.707  -0.666  -0.521  -0.504  -0.484  -0.458  -0.451
  8 Ag    8 Bu    2 Au    2 Bg    9 Ag    9 Bu    3 Au   10 Ag                 
 -- Virtual --                   
  0.055   0.071   0.089   0.102   0.109   0.109   0.117   0.138
 10 Bu    3 Bg   11 Ag   12 Ag    4 Au   11 Bu   12 Bu   13 Ag                 
  0.141   0.169   0.211   0.215   0.224   0.231   0.236   0.297
  4 Bg   13 Bu   14 Ag   14 Bu   15 Ag    5 Au    5 Bg   15 Bu                 
  0.321   0.326   0.365   0.539   0.569   0.575   0.582   0.587
 16 Ag   17 Ag   16 Bu   17 Bu   18 Bu    6 Au    6 Bg   18 Ag                 
  0.602   0.616   0.766   0.900   0.901   0.939   0.964   1.079
 19 Ag   19 Bu   20 Ag   21 Ag    7 Au    7 Bg   20 Bu   21 Bu                 
  1.086   1.091   1.102   1.107   1.131   1.165   1.180   1.204
 22 Ag   22 Bu    8 Au    8 Bg   23 Ag    9 Au    9 Bg   23 Bu                 
  1.240   1.273   1.365   1.426   1.452   1.499   1.900   2.036
 24 Bu   24 Ag   25 Ag   26 Ag   25 Bu   26 Bu   10 Au   27 Bu                 
  2.038   2.288   2.365   2.550   2.582   2.592   2.602   2.652
 10 Bg   27 Ag   11 Au   28 Bu   28 Ag   11 Bg   29 Bu   12 Au                 
  2.729   2.804   3.040   3.058   3.191   3.410   4.123   4.251
 29 Ag   30 Ag   30 Bu   12 Bg   31 Ag   31 Bu   13 Au   32 Bu                 
  4.349   4.436   4.601   5.183  10.272  10.414  26.594  26.624
 13 Bg   32 Ag   33 Ag   33 Bu   34 Ag   34 Bu   14 Au   35 Bu                 
 26.633  26.699  27.038  27.083  36.557  37.191 219.109 219.270
 14 Bg   35 Ag   36 Ag   36 Bu   37 Ag   37 Bu   38 Ag   38 Bu                 

 Beta MOs, Restricted
 -- Occupied --                  
-104.89 -104.89  -15.74  -15.73  -10.62  -10.62   -8.09   -8.09
  1 Ag    1 Bu    2 Ag    2 Bu    3 Bu    3 Ag    4 Ag    4 Bu                 
 -8.081  -8.081  -8.081  -8.081  -1.497  -1.201  -1.106  -0.856
  1 Au    1 Bg    5 Bu    5 Ag    6 Ag    6 Bu    7 Ag    7 Bu                 
 -0.712  -0.707  -0.666  -0.521  -0.504  -0.484  -0.458  -0.451
  8 Ag    8 Bu    2 Au    2 Bg    9 Ag    9 Bu    3 Au   10 Ag                 
 -- Virtual --                   
  0.055   0.071   0.089   0.102   0.109   0.109   0.117   0.138
 10 Bu    3 Bg   11 Ag   12 Ag    4 Au   11 Bu   12 Bu   13 Ag                 
  0.141   0.169   0.211   0.215   0.224   0.231   0.236   0.297
  4 Bg   13 Bu   14 Ag   14 Bu   15 Ag    5 Au    5 Bg   15 Bu                 
  0.321   0.326   0.365   0.539   0.569   0.575   0.582   0.587
 16 Ag   17 Ag   16 Bu   17 Bu   18 Bu    6 Au    6 Bg   18 Ag                 
  0.602   0.616   0.766   0.900   0.901   0.939   0.964   1.079
 19 Ag   19 Bu   20 Ag   21 Ag    7 Au    7 Bg   20 Bu   21 Bu                 
  1.086   1.091   1.102   1.107   1.131   1.165   1.180   1.204
 22 Ag   22 Bu    8 Au    8 Bg   23 Ag    9 Au    9 Bg   23 Bu                 
  1.240   1.273   1.365   1.426   1.452   1.499   1.900   2.036
 24 Bu   24 Ag   25 Ag   26 Ag   25 Bu   26 Bu   10 Au   27 Bu                 
  2.038   2.288   2.365   2.550   2.582   2.592   2.602   2.652
 10 Bg   27 Ag   11 Au   28 Bu   28 Ag   11 Bg   29 Bu   12 Au                 
  2.729   2.804   3.040   3.058   3.191   3.410   4.123   4.251
 29 Ag   30 Ag   30 Bu   12 Bg   31 Ag   31 Bu   13 Au   32 Bu                 
  4.349   4.436   4.601   5.183  10.272  10.414  26.594  26.624
 13 Bg   32 Ag   33 Ag   33 Bu   34 Ag   34 Bu   14 Au   35 Bu                 
 26.633  26.699  27.038  27.083  36.557  37.191 219.109 219.270
 14 Bg   35 Ag   36 Ag   36 Bu   37 Ag   37 Bu   38 Ag   38 Bu                 
 --------------------------------------------------------------

          Ground-State Mulliken Net Atomic Charges

     Atom                 Charge (a.u.)
  ----------------------------------------
      1 Cl                   -0.071764
      2 N                     0.071764
      3 N                     0.071764
      4 Cl                   -0.071764
  ----------------------------------------
  Sum of atomic charges =     0.000000

 -----------------------------------------------------------------
                    Cartesian Multipole Moments
 -----------------------------------------------------------------
    Charge (ESU x 10^10)
                 0.0000
    Dipole Moment (Debye)
         X       0.0000      Y       0.0000      Z       0.0000
       Tot       0.0000
    Quadrupole Moments (Debye-Ang)
        XX     -33.9107     XY      -0.7523     YY     -38.3212
        XZ      -0.0000     YZ      -0.0000     ZZ     -35.8890
    Octopole Moments (Debye-Ang^2)
       XXX      -0.0000    XXY       0.0000    XYY       0.0000
       YYY       0.0000    XXZ       0.0000    XYZ       0.0000
       YYZ       0.0000    XZZ      -0.0000    YZZ       0.0000
       ZZZ       0.0000
    Hexadecapole Moments (Debye-Ang^3)
      XXXX    -597.8592   XXXY     -13.4958   XXYY    -121.6713
      XYYY      -0.0448   YYYY     -58.1338   XXXZ      -0.0000
      XXYZ      -0.0000   XYYZ      -0.0000   YYYZ      -0.0000
      XXZZ    -120.3484   XYZZ       0.2232   YYZZ     -15.5726
      XZZZ      -0.0000   YZZZ      -0.0000   ZZZZ     -38.1641
 -----------------------------------------------------------------
 Calculating MO derivatives via CPSCF
 D1JvT checksum  = 75312 7658.6053872476
 D1KAT checksum  = 158592 622.2177117933
   1         3          12      0.118624    0.033109
   2         3          12      0.031187    0.011503
   3         3          12      0.007743    0.003027
   4         3          12      0.001605    0.000490
   5         3          12      0.000261    0.000067
   6         4          11      0.000038    0.000009
   7        12           3      0.000004    0.000001
   8        15           0      0.000000    0.000000    Roots Converged
 Time for AOints: 1.0 s (CPU) 0.3 s (wall)
 ------------------------------------------------------------------------------
                     AOints        : Timing summary (seconds)
 ------------------------------------------------------------------------------
     job step          cpu (% of tot)      sys (% of tot)     wall (% of tot)
 ------------------------------------------------------------------------------
  cpscf_lag         0.2968E+01 (24.8)   0.1000E-05 (20.0)   0.8043E+00 (24.9)
  iterzp            0.7932E+01 (66.3)   0.4000E-05 (80.0)   0.2136E+01 (66.2)
  make_fx           0.0000E+00 ( 0.0)   0.0000E+00 ( 0.0)   0.0000E+00 ( 0.0)
  AOints            0.1035E+01 ( 8.7)   0.0000E+00 ( 0.0)   0.2663E+00 ( 8.3)
 ------------------------------------------------------------------------------
   Grand Totals     0.1196E+02          0.5000E-05          0.3228E+01
 ------------------------------------------------------------------------------
 Calculating analytic Hessian of the SCF energy
 Polarizability Matrix (a.u.)
            1           2           3
    1 -80.0027021   0.7276437  -0.0000000
    2   0.7276437 -25.9578673  -0.0000000
    3  -0.0000000  -0.0000000 -22.6659713

 Direct stationary perturbation theory relativistic correction:

 rels  =       1.647978554343
 relv  =      -5.712012957520
 rel2e =       1.115112235939
 E_rel =      -2.948922167238

 Hessian of the SCF Energy
            1           2           3           4           5           6
    1   0.2138163  -0.0298485   0.0000000  -0.1215290   0.0578312  -0.0000000
    2  -0.0298485   0.0410578  -0.0000000   0.0654597  -0.0676320  -0.0000000
    3   0.0000000  -0.0000000   0.0134223  -0.0000000  -0.0000000  -0.0134251
    4  -0.1215290   0.0654597  -0.0000000   0.5804879   0.3255525   0.0000000
    5   0.0578312  -0.0676320  -0.0000000   0.3255525   0.7144461  -0.0000000
    6  -0.0000000  -0.0000000  -0.0134251   0.0000000  -0.0000000   0.0133960
    7  -0.0913952  -0.0311135  -0.0000000  -0.3675637  -0.3598987  -0.0000000
    8  -0.0234849   0.0250601  -0.0000000  -0.3598987  -0.6718742   0.0000000
    9  -0.0000000   0.0000000  -0.0134169  -0.0000000   0.0000000   0.0134460
   10  -0.0008921  -0.0044978   0.0000000  -0.0913952  -0.0234849  -0.0000000
   11  -0.0044978   0.0015141   0.0000000  -0.0311135   0.0250601   0.0000000
   12  -0.0000000   0.0000000   0.0134197  -0.0000000   0.0000000  -0.0134169
            7           8           9          10          11          12
    1  -0.0913952  -0.0234849  -0.0000000  -0.0008921  -0.0044978  -0.0000000
    2  -0.0311135   0.0250601   0.0000000  -0.0044978   0.0015141   0.0000000
    3  -0.0000000  -0.0000000  -0.0134169   0.0000000   0.0000000   0.0134197
    4  -0.3675637  -0.3598987  -0.0000000  -0.0913952  -0.0311135  -0.0000000
    5  -0.3598987  -0.6718742   0.0000000  -0.0234849   0.0250601   0.0000000
    6  -0.0000000   0.0000000   0.0134460  -0.0000000   0.0000000  -0.0134169
    7   0.5804879   0.3255525   0.0000000  -0.1215290   0.0654597  -0.0000000
    8   0.3255525   0.7144461  -0.0000000   0.0578312  -0.0676320   0.0000000
    9   0.0000000  -0.0000000   0.0133960  -0.0000000  -0.0000000  -0.0134251
   10  -0.1215290   0.0578312  -0.0000000   0.2138163  -0.0298485   0.0000000
   11   0.0654597  -0.0676320  -0.0000000  -0.0298485   0.0410578  -0.0000000
   12  -0.0000000   0.0000000  -0.0134251   0.0000000  -0.0000000   0.0134223
 Gradient time:  CPU 18.32 s  wall 5.02 s
 **********************************************************************
 **                                                                  **
 **                       VIBRATIONAL ANALYSIS                       **
 **                       --------------------                       **
 **                                                                  **
 **        VIBRATIONAL FREQUENCIES (CM**-1) AND NORMAL MODES         **
 **     FORCE CONSTANTS (mDYN/ANGSTROM) AND REDUCED MASSES (AMU)     **
 **                  INFRARED INTENSITIES (KM/MOL)                   **
 **                                                                  **
 **********************************************************************


 Mode:                 1                      2                      3
 Frequency:       266.34                 308.05                 388.02
 Force Cnst:      0.7063                 0.9449                 3.0329
 Red. Mass:      16.9004                16.9004                34.1912
 IR Active:          YES                    YES                    NO 
 IR Intens:        0.001                  6.410                  0.000
 Raman Active:       NO                     NO                     YES
               X      Y      Z        X      Y      Z        X      Y      Z
 Cl        -0.000  0.000 -0.263   -0.050 -0.258 -0.000   -0.694 -0.004  0.000
 N         -0.000 -0.000  0.656    0.125  0.644  0.000   -0.098  0.094 -0.000
 N         -0.000 -0.000  0.656    0.125  0.644  0.000    0.098 -0.094 -0.000
 Cl         0.000  0.000 -0.263   -0.050 -0.258 -0.000    0.694  0.004  0.000
 TransDip   0.000  0.000 -0.001   -0.081 -0.004  0.000    0.000  0.000  0.000

 Mode:                 4                      5                      6
 Frequency:       761.78                 940.77                1887.23
 Force Cnst:      5.7784                 7.5195                29.3906
 Red. Mass:      16.9004                14.4202                14.0058
 IR Active:          YES                    NO                     NO 
 IR Intens:      204.269                  0.000                  0.000
 Raman Active:       NO                     YES                    YES
               X      Y      Z        X      Y      Z        X      Y      Z
 Cl        -0.258  0.050 -0.000    0.055 -0.083 -0.000    0.008 -0.003  0.000
 N          0.644 -0.125  0.000   -0.567  0.410  0.000    0.416  0.571 -0.000
 N          0.644 -0.125  0.000    0.567 -0.410  0.000   -0.416 -0.571  0.000
 Cl        -0.258  0.050 -0.000   -0.055  0.083 -0.000   -0.008  0.003  0.000
 TransDip   0.458  0.000  0.000    0.000  0.000  0.000   -0.000 -0.000 -0.000

 STANDARD THERMODYNAMIC QUANTITIES AT   298.15 K  AND     1.00 ATM

   This Molecule has  0 Imaginary Frequencies
   Zero point vibrational energy:        6.508 kcal/mol

   Atom    1 Element Cl Has Mass   34.96885
   Atom    2 Element N  Has Mass   14.00307
   Atom    3 Element N  Has Mass   14.00307
   Atom    4 Element Cl Has Mass   34.96885
   Molecular Mass:    97.943840 amu
   Principal axes and moments of inertia in amu*Bohr^2:
                             1           2           3
    Eigenvalues --       22.21908  1032.27908  1054.49816
          X               1.00000     0.00048     0.00000
          Y              -0.00048     1.00000     0.00000
          Z               0.00000    -0.00000     1.00000
   Rotational Symmetry Number is   2
   The Molecule is an Asymmetric Top
   Translational Enthalpy:        0.889 kcal/mol
   Rotational Enthalpy:           0.889 kcal/mol
   Vibrational Enthalpy:          7.344 kcal/mol
   gas constant (RT):             0.592 kcal/mol
   Translational Entropy:        39.656  cal/mol.K
   Rotational Entropy:           23.318  cal/mol.K
   Vibrational Entropy:           4.362  cal/mol.K

   Total Enthalpy:                9.714 kcal/mol
   Total Entropy:                67.336  cal/mol.K
Archival summary:
1\1\garfield\FREQ\HF\BasisUnspecified\l22\taweetha\SunFeb1006:05:462019SunFeb1006:05:462019\0\\#,FREQ,HF,BasisUnspecified,\\0,1\Cl\N,1,1.73016\N,2,1.18654,1,111.003\Cl,3,1.73016,2,111.003,1,-180,0\\HF=-1027.8085\\@

 Total job time:  5.68s(wall), 20.90s(cpu) 
 Sun Feb 10 06:05:46 2019

        *************************************************************
        *                                                           *
        *  Thank you very much for using Q-Chem.  Have a nice day.  *
        *                                                           *
        *************************************************************
