# Supplementary material for: Geometric and energetic data from ab initio calculations of haloethene, haloimine, halomethylenephosphine, haloiminophosphine, halodiazene, halodiphosphene and halocyclopropane
Source: Data Brief. 2019 Nov 2;27:104738. doi: 10.1016/j.dib.2019.104738 (PMC6861602; doi:10.1016/j.dib.2019.104738)
Supplement: Multimedia component 6 [file mmc6.zip › NN/HF/ClENNEI.out]

Q-Chem Developer Version!
                  Welcome to Q-Chem
     A Quantum Leap Into The Future Of Chemistry


 Q-Chem 5.1, Q-Chem, Inc., Pleasanton, CA (2018)

 Yihan Shao,  Zhengting Gan,  E. Epifanovsky,  A. T. B. Gilbert,  M. Wormit,  
 J. Kussmann,  A. W. Lange,  A. Behn,  Jia Deng,  Xintian Feng,  D. Ghosh,  
 M. Goldey,  P. R. Horn,  L. D. Jacobson,  I. Kaliman,  T. Kus,  A. Landau,  
 Jie Liu,  E. I. Proynov,  R. M. Richard,  R. P. Steele,  E. J. Sundstrom,  
 H. L. Woodcock III,  P. M. Zimmerman,  D. Zuev,  B. Albrecht,  E. Alguire,  
 S. A. Baeppler,  D. Barton,  Z. Benda,  Y. A. Bernard,  E. J. Berquist,  
 K. B. Bravaya,  H. Burton,  D. Casanova,  Chun-Min Chang,  Yunqing Chen,  
 A. Chien,  K. D. Closser,  M. P. Coons,  S. Coriani,  S. Dasgupta,  
 A. L. Dempwolff,  M. Diedenhofen,  Hainam Do,  R. G. Edgar,  Po-Tung Fang,  
 S. Faraji,  S. Fatehi,  Qingguo Feng,  K. D. Fenk,  J. Fosso-Tande,  
 Qinghui Ge,  A. Ghysels,  G. Gidofalvi,  J. Gomes,  J. Gonthier,  A. Gunina,  
 D. Hait,  M. W. D. Hanson-Heine,  P. H. P. Harbach,  A. W. Hauser,  
 J. E. Herr,  E. G. Hohenstein,  Z. C. Holden,  Kerwin Hui,  B. C. Huynh,  
 T.-C. Jagau,  Hyunjun Ji,  B. Kaduk,  K. Khistyaev,  Jaehoon Kim,  
 P. Klunzinger,  K. Koh,  D. Kosenkov,  L. Koulias,  T. Kowalczyk,  
 C. M. Krauter,  A. Kunitsa,  Ka Un Lao,  A. Laurent,  K. V. Lawler,  
 Joonho Lee,  D. Lefrancois,  S. Lehtola,  D. S. Levine,  Yi-Pei Li,  
 You-Sheng Lin,  Fenglai Liu,  E. Livshits,  A. Luenser,  P. Manohar,  
 E. Mansoor,  S. F. Manzer,  Shan-Ping Mao,  Yuezhi Mao,  N. Mardirossian,  
 A. V. Marenich,  T. Markovich,  L. A. Martinez-Martinez,  S. A. Maurer,  
 N. J. Mayhall,  S. C. McKenzie,  J.-M. Mewes,  A. F. Morrison,  
 J. W. Mullinax,  K. Nanda,  T. S. Nguyen-Beck,  R. Olivares-Amaya,  
 J. A. Parkhill,  T. M. Perrine,  F. Plasser,  P. Pokhilko,  S. Prager,  
 A. Prociuk,  E. Ramos,  D. R. Rehn,  F. Rob,  M. Schneider,  N. Sergueev,  
 S. M. Sharada,  S. Sharma,  D. W. Small,  T. Stauch,  T. Stein,  
 Yu-Chuan Su,  A. J. W. Thom,  A. Tkatchenko,  T. Tsuchimochi,  N. M. Tubman,  
 L. Vogt,  M. L. Vidal,  O. Vydrov,  M. A. Watson,  J. Wenzel,  
 M. de Wergifosse,  T. A. Wesolowski,  A. White,  J. Witte,  A. Yamada,  
 Jun Yang,  K. Yao,  S. Yeganeh,  S. R. Yost,  Zhi-Qiang You,  A. Zech,  
 Igor Ying Zhang,  Xing Zhang,  Yan Zhao,  Ying Zhu,  B. R. Brooks,  
 G. K. L. Chan,  C. J. Cramer,  M. S. Gordon,  W. J. Hehre,  A. Klamt,  
 M. W. Schmidt,  C. D. Sherrill,  D. G. Truhlar,  A. Aspuru-Guzik,  R. Baer,  
 A. T. Bell,  N. A. Besley,  Jeng-Da Chai,  A. E. DePrince, III,  
 R. A. DiStasio Jr.,  A. Dreuw,  B. D. Dunietz,  T. R. Furlani,  
 Chao-Ping Hsu,  Yousung Jung,  Jing Kong,  D. S. Lambrecht,  WanZhen Liang,  
 C. Ochsenfeld,  V. A. Rassolov,  L. V. Slipchenko,  J. E. Subotnik,  
 T. Van Voorhis,  J. M. Herbert,  A. I. Krylov,  P. M. W. Gill,  M. Head-Gordon

 Contributors to earlier versions of Q-Chem not listed above: 
 R. D. Adamson,  B. Austin,  J. Baker,  G. J. O. Beran,  K. Brandhorst,  
 S. T. Brown,  E. F. C. Byrd,  A. K. Chakraborty,  C.-L. Cheng,  
 Siu Hung Chien,  D. M. Chipman,  D. L. Crittenden,  H. Dachsel,  
 R. J. Doerksen,  A. D. Dutoi,  L. Fusti-Molnar,  W. A. Goddard III,  
 A. Golubeva-Zadorozhnaya,  S. R. Gwaltney,  G. Hawkins,  A. Heyden,  
 S. Hirata,  G. Kedziora,  F. J. Keil,  C. Kelley,  Jihan Kim,  R. A. King,  
 R. Z. Khaliullin,  P. P. Korambath,  W. Kurlancheek,  A. M. Lee,  M. S. Lee,  
 S. V. Levchenko,  Ching Yeh Lin,  D. Liotard,  R. C. Lochan,  I. Lotan,  
 P. E. Maslen,  N. Nair,  D. P. O'Neill,  D. Neuhauser,  E. Neuscamman,  
 C. M. Oana,  R. Olson,  B. Peters,  R. Peverati,  P. A. Pieniazek,  
 Y. M. Rhee,  J. Ritchie,  M. A. Rohrdanz,  E. Rosta,  N. J. Russ,  
 H. F. Schaefer III,  N. E. Schultz,  N. Shenvi,  A. C. Simmonett,  A. Sodt,  
 D. Stuck,  K. S. Thanthiriwatte,  V. Vanovschi,  Tao Wang,  A. Warshel,  
 C. F. Williams,  Q. Wu,  X. Xu,  W. Zhang

 Please cite Q-Chem as follows:
 Y. Shao et al., Mol. Phys. 113, 184-215 (2015)
 DOI: 10.1080/00268976.2014.952696

 Q-Chem 5.1.2 for Intel X86 EM64T Linux

 Parts of Q-Chem use Armadillo 8.300.2 (Tropical Shenanigans).
 http://arma.sourceforge.net/

 Q-Chem begins on Sun Feb 10 06:06:26 2019  

Host: 
0

     Scratch files written to /scratch/taweetham/qchem23324//
Input Ideriv = 2
Curr. Ideriv = -1
Max.  Ideriv = 2

Checking the input file for inconsistencies... 	...done.

--------------------------------------------------------------
User input:
--------------------------------------------------------------
../HF/Cl=I_t.inp
$molecule
0 1
I 
N  1 2.242738
N  2 1.172787 1 111.481216
Cl 3 1.946959 2 109.001646 1 -180.000000 0
$end

$rem
   JOB_TYPE		OPTIMIZATION
   BASIS		6-311++G**
   EXCHANGE		HF
$end

--------------------------------------------------------------
 ----------------------------------------------------------------
             Standard Nuclear Orientation (Angstroms)
    I     Atom           X                Y                Z
 ----------------------------------------------------------------
    1      I       1.3759536180    -0.0090561168     0.0000000000
    2      N      -0.8115120441     0.4857849830    -0.0000000000
    3      N      -1.4711888984    -0.4838828959     0.0000000000
    4      Cl     -3.3498020680     0.0274505637    -0.0000000000
 ----------------------------------------------------------------
 Molecular Point Group                 Cs    NOp =  2
 Largest Abelian Subgroup              Cs    NOp =  2
 Nuclear Repulsion Energy =   335.3094357424 hartrees
 There are       42 alpha and       42 beta electrons
 Requested basis set is 6-311++G(d,p)
 There are 49 shells and 136 basis functions

 Total QAlloc Memory Limit   2000 MB
 Mega-Array Size       188 MB
 MEM_STATIC part       192 MB
 A cutoff of  1.0D-11 yielded    970 shell pairs
 There are      8102 function pairs (      9108 Cartesian)

 -------------------------------------------------------
 OpenMP Integral Computing Module                       
 Release: version 1.0, May 2013, Q-Chem Inc. Pittsburgh 
 -------------------------------------------------------
 Integral Job Info:
 Integral job number is                      11
 Integral operator is                         1
 short-range coefficients                     0
 long-range coefficients              100000000
 Omega coefficients                           0
 if combine SR and LR in K                    0
 Integral screening is                        0
 Integral computing path is                   2
 max size of driver memory is            800000
 size of driver memory is                593474
 size of scratch memory is             11933652
 max col of scratch BK array               1296
 max len of scratch array in speh3          155
 max len of scratch index in speh4           18
 max int batch size is                      520
 min int batch size is                       52
 fixed nKL is                                52
 max L of basis functions is                  2
 order of int derivative is                   0
 number of shells is                         49
 number of basis is                         144
 number of cartesian basis is               144
 number of contracted shell pairs           970
 number of primitive shell pairs           2296
 maxK2 (contraction) of shell pair           36
 max number of K2 of shell pair               1
 max number of CS2 of shell pair            105
 max number of PS2 of shell pair            126
 mem total for path MDJ                  519940
 -------------------------------------------------------
 Smallest overlap matrix eigenvalue = 2.22E-04

 Scale SEOQF with 1.000000e-01/1.000000e-01/1.000000e-01

 Standard Electronic Orientation quadrupole field applied
 Nucleus-field energy     =     0.0000000113 hartrees
 Guess from superposition of atomic densities
 Warning:  Energy on first SCF cycle will be non-variational
 SAD guess density has 84.000000 electrons

 -----------------------------------------------------------------------
  General SCF calculation program by
  Eric Jon Sundstrom, Paul Horn, Yuezhi Mao, Dmitri Zuev, Alec White,
  David Stuck, Shaama M.S., Shane Yost, Joonho Lee, David Small,
  Daniel Levine, Susi Lehtola, Hugh Burton, Evgeny Epifanovsky
 -----------------------------------------------------------------------
 Hartree-Fock
 using 4 threads for integral computing
 -------------------------------------------------------
 OpenMP Integral computing Module                
 Release: version 2.0, May 2017, Q-Chem Inc. Pleasanton 
 -------------------------------------------------------
 A restricted SCF calculation will be
 performed using DIIS
 SCF converges when DIIS error is below 1.0e-08
 ---------------------------------------
  Cycle       Energy         DIIS error
 ---------------------------------------
    1   -7485.3558965884      3.71e-02  
    2   -7485.0142447116      6.30e-03  
    3   -7485.0733687010      4.59e-03  
    4   -7485.1201342639      5.06e-04  
    5   -7485.1217616217      2.87e-04  
    6   -7485.1221253126      1.25e-04  
    7   -7485.1222551353      6.14e-05  
    8   -7485.1222854220      3.19e-05  
    9   -7485.1222916525      8.10e-06  
   10   -7485.1222924478      2.91e-06  
   11   -7485.1222925639      1.20e-06  
   12   -7485.1222925840      5.50e-07  
   13   -7485.1222925877      1.87e-07  
   14   -7485.1222925884      5.35e-08  
   15   -7485.1222925885      1.67e-08  
   16   -7485.1222925884      5.75e-09  Convergence criterion met
 ---------------------------------------
 SCF time:   CPU 9.12s  wall 2.00s 
 SCF   energy in the final basis set =    -7485.1222925884
 Total energy in the final basis set =    -7485.1222925884

 --------------------------------------------------------------
             Orbital Energies (a.u.) and Symmetries
 --------------------------------------------------------------

 Alpha MOs, Restricted
 -- Occupied --                  
******* -180.92 -169.73 -169.73 -169.73 -104.86  -37.97  -33.16
  1 A'    2 A'    3 A'    1 A"    4 A'    5 A'    6 A'    7 A'                 
-33.158 -33.158 -24.349 -24.346 -24.346 -24.340 -24.340 -15.753
  2 A"    8 A'    9 A'    3 A"   10 A'    4 A"   11 A'   12 A'                 
-15.729 -10.580  -8.048  -8.045  -8.045  -7.291  -5.527  -5.511
 13 A'   14 A'   15 A'    5 A"   16 A'   17 A'   18 A'    6 A"                 
 -5.511  -2.450  -2.444  -2.443  -2.426  -2.426  -1.479  -1.094
 19 A'   20 A'    7 A"   21 A'    8 A"   22 A'   23 A'   24 A'                 
 -0.918  -0.815  -0.677  -0.657  -0.639  -0.467  -0.465  -0.415
 25 A'   26 A'   27 A'   28 A'    9 A"   10 A"   29 A'   30 A'                 
 -0.414  -0.394
 11 A"   31 A'                                                                 
 -- Virtual --                   
 -0.053   0.074   0.082   0.113   0.129   0.131   0.155   0.178
 32 A'   12 A"   33 A'   34 A'   35 A'   13 A"   36 A'   37 A'                 
  0.199   0.203   0.215   0.238   0.277   0.300   0.302   0.312
 14 A"   38 A'   39 A'   15 A"   40 A'   41 A'   42 A'   43 A'                 
  0.312   0.353   0.544   0.556   0.564   0.572   0.582   0.604
 16 A"   44 A'   45 A'   17 A"   46 A'   18 A"   47 A'   19 A"                 
  0.605   0.617   0.670   0.759   0.836   0.907   0.982   0.994
 48 A'   49 A'   50 A'   51 A'   52 A'   20 A"   53 A'   21 A"                 
  1.017   1.081   1.120   1.145   1.187   1.198   1.217   1.318
 54 A'   55 A'   56 A'   22 A"   57 A'   23 A"   58 A'   59 A'                 
  1.398   1.500   1.505   1.551   1.573   1.908   1.980   1.990
 60 A'   24 A"   61 A'   62 A'   63 A'   25 A"   64 A'   26 A"                 
  2.166   2.399   2.463   2.607   2.620   2.751   2.899   3.086
 65 A'   27 A"   66 A'   67 A'   28 A"   68 A'   69 A'   29 A"                 
  3.121   3.404   4.105   4.166   4.352   4.386   4.447   4.463
 70 A'   71 A'   30 A"   72 A'   31 A"   73 A'   32 A"   74 A'                 
  4.466   4.505   4.537   4.680   4.801   5.147   6.488   6.500
 33 A"   75 A'   76 A'   77 A'   78 A'   79 A'   34 A"   80 A'                 
  6.530  10.309  26.629  26.669  27.037  28.890  29.482  29.491
 81 A'   82 A'   35 A"   83 A'   84 A'   85 A'   36 A"   86 A'                 
 29.514  29.835  29.840  29.842  29.860  29.932  36.521  37.235
 87 A'   37 A"   38 A"   88 A'   89 A'   90 A'   91 A'   92 A'                 
130.542 130.549 130.575 154.279 219.1471912.197
 39 A"   93 A'   94 A'   95 A'   96 A'   97 A'                                 

 Beta MOs, Restricted
 -- Occupied --                  
******* -180.92 -169.73 -169.73 -169.73 -104.86  -37.97  -33.16
  1 A'    2 A'    3 A'    1 A"    4 A'    5 A'    6 A'    7 A'                 
-33.158 -33.158 -24.349 -24.346 -24.346 -24.340 -24.340 -15.753
  2 A"    8 A'    9 A'    3 A"   10 A'    4 A"   11 A'   12 A'                 
-15.729 -10.580  -8.048  -8.045  -8.045  -7.291  -5.527  -5.511
 13 A'   14 A'   15 A'    5 A"   16 A'   17 A'   18 A'    6 A"                 
 -5.511  -2.450  -2.444  -2.443  -2.426  -2.426  -1.479  -1.094
 19 A'   20 A'    7 A"   21 A'    8 A"   22 A'   23 A'   24 A'                 
 -0.918  -0.815  -0.677  -0.657  -0.639  -0.467  -0.465  -0.415
 25 A'   26 A'   27 A'   28 A'    9 A"   10 A"   29 A'   30 A'                 
 -0.414  -0.394
 11 A"   31 A'                                                                 
 -- Virtual --                   
 -0.053   0.074   0.082   0.113   0.129   0.131   0.155   0.178
 32 A'   12 A"   33 A'   34 A'   35 A'   13 A"   36 A'   37 A'                 
  0.199   0.203   0.215   0.238   0.277   0.300   0.302   0.312
 14 A"   38 A'   39 A'   15 A"   40 A'   41 A'   42 A'   43 A'                 
  0.312   0.353   0.544   0.556   0.564   0.572   0.582   0.604
 16 A"   44 A'   45 A'   17 A"   46 A'   18 A"   47 A'   19 A"                 
  0.605   0.617   0.670   0.759   0.836   0.907   0.982   0.994
 48 A'   49 A'   50 A'   51 A'   52 A'   20 A"   53 A'   21 A"                 
  1.017   1.081   1.120   1.145   1.187   1.198   1.217   1.318
 54 A'   55 A'   56 A'   22 A"   57 A'   23 A"   58 A'   59 A'                 
  1.398   1.500   1.505   1.551   1.573   1.908   1.980   1.990
 60 A'   24 A"   61 A'   62 A'   63 A'   25 A"   64 A'   26 A"                 
  2.166   2.399   2.463   2.607   2.620   2.751   2.899   3.086
 65 A'   27 A"   66 A'   67 A'   28 A"   68 A'   69 A'   29 A"                 
  3.121   3.404   4.105   4.166   4.352   4.386   4.447   4.463
 70 A'   71 A'   30 A"   72 A'   31 A"   73 A'   32 A"   74 A'                 
  4.466   4.505   4.537   4.680   4.801   5.147   6.488   6.500
 33 A"   75 A'   76 A'   77 A'   78 A'   79 A'   34 A"   80 A'                 
  6.530  10.309  26.629  26.669  27.037  28.890  29.482  29.491
 81 A'   82 A'   35 A"   83 A'   84 A'   85 A'   36 A"   86 A'                 
 29.514  29.835  29.840  29.842  29.860  29.932  36.521  37.235
 87 A'   37 A"   38 A"   88 A'   89 A'   90 A'   91 A'   92 A'                 
130.542 130.549 130.575 154.279 219.1471912.197
 39 A"   93 A'   94 A'   95 A'   96 A'   97 A'                                 
 --------------------------------------------------------------

          Ground-State Mulliken Net Atomic Charges

     Atom                 Charge (a.u.)
  ----------------------------------------
      1 I                     0.148231
      2 N                    -0.024654
      3 N                     0.055334
      4 Cl                   -0.178911
  ----------------------------------------
  Sum of atomic charges =     0.000000

 -----------------------------------------------------------------
                    Cartesian Multipole Moments
 -----------------------------------------------------------------
    Charge (ESU x 10^10)
                 0.0000
    Dipole Moment (Debye)
         X       2.7612      Y      -0.1488      Z      -0.0000
       Tot       2.7652
    Quadrupole Moments (Debye-Ang)
        XX     -53.9462     XY      -0.7902     YY     -54.5282
        XZ      -0.0000     YZ      -0.0000     ZZ     -52.6572
    Octopole Moments (Debye-Ang^2)
       XXX      79.6691    XXY      -0.0996    XYY      18.7511
       YYY      -0.2895    XXZ       0.0000    XYZ       0.0000
       YYZ       0.0000    XZZ      16.4833    YZZ      -0.0800
       ZZZ      -0.0000
    Hexadecapole Moments (Debye-Ang^3)
      XXXX   -1312.2523   XXXY     -18.3032   XXYY    -245.7962
      XYYY      -0.7332   YYYY     -84.8802   XXXZ      -0.0000
      XXYZ      -0.0000   XYYZ       0.0000   YYYZ       0.0000
      XXZZ    -241.9293   XYZZ      -0.0776   YYZZ     -24.6276
      XZZZ      -0.0000   YZZZ      -0.0000   ZZZZ     -65.6590
 -----------------------------------------------------------------
 Calculating analytic gradient of the SCF energy
 Gradient of SCF Energy
            1           2           3           4
    1   0.0186295   0.0077911  -0.0035079  -0.0229128
    2  -0.0023654   0.0339390  -0.0374129   0.0058393
    3  -0.0000000  -0.0000000   0.0000000  -0.0000000
 Max gradient component =       3.741E-02
 RMS gradient           =       1.717E-02
 Gradient time:  CPU 2.17 s  wall 0.60 s
 Geometry Optimization Parameters
   NAtoms,    NIC,     NZ,  NCons,   NDum,   NFix, NCnnct, MaxDiis
        4      14       4       0       0       0       0       0


** GEOMETRY OPTIMIZATION IN DELOCALIZED INTERNAL COORDINATES **
   Searching for a Minimum

   Optimization Cycle:   1

                       Coordinates (Angstroms)
     ATOM                X               Y               Z
      1  I         1.3759536180   -0.0090561168    0.0000000000
      2  N        -0.8115120441    0.4857849830    0.0000000000
      3  N        -1.4711888984   -0.4838828959    0.0000000000
      4  Cl       -3.3498020680    0.0274505637    0.0000000000
   Point Group: cs    Number of degrees of freedom:     5


   Energy is  -7485.122292588


 Attempting to Generate Delocalized Internal Coordinates

  5 Hessian modes will be used to form the next step
  Hessian Eigenvalues:
     0.086533    0.172729    0.250000    0.250000    1.197782

 Minimum Search - Taking Simple RFO Step
 Searching for Lamda that Minimizes Along All modes
 Value Taken    Lamda =  -0.00839191
 Step Taken.  Stepsize is  0.240568

                             Maximum     Tolerance    Cnvgd?
         Gradient           0.037000      0.000300      NO
         Displacement       0.166870      0.001200      NO
         Energy change     *********      0.000001      NO


 New Cartesian Coordinates Obtained by Inverse Iteration

 Displacement from previous Coordinates is:  0.269600
 ----------------------------------------------------------------
             Standard Nuclear Orientation (Angstroms)
    I     Atom           X                Y                Z
 ----------------------------------------------------------------
    1      I       1.2665456578    -0.0200775127     0.0000000000
    2      N      -0.8096262561     0.4926009532     0.0000000000
    3      N      -1.4496516869    -0.4686288798     0.0000000000
    4      Cl     -3.2638171072     0.0164019732     0.0000000000
 ----------------------------------------------------------------
 Molecular Point Group                 Cs    NOp =  2
 Largest Abelian Subgroup              Cs    NOp =  2
 Nuclear Repulsion Energy =   349.5326235447 hartrees
 There are       42 alpha and       42 beta electrons
 Applying Cartesian multipole field
    Component          Value
    ---------          -----
     (2,0,0)        1.00000E-11
     (0,2,0)        2.00000E-11
     (0,0,2)       -3.00000E-11
 Nucleus-field energy     =     0.0000000104 hartrees
 Requested basis set is 6-311++G(d,p)
 There are 49 shells and 136 basis functions
 A cutoff of  1.0D-11 yielded    991 shell pairs
 There are      8271 function pairs (      9292 Cartesian)
 Smallest overlap matrix eigenvalue = 2.00E-04
 Guess MOs from SCF MO coefficient file

 -----------------------------------------------------------------------
  General SCF calculation program by
  Eric Jon Sundstrom, Paul Horn, Yuezhi Mao, Dmitri Zuev, Alec White,
  David Stuck, Shaama M.S., Shane Yost, Joonho Lee, David Small,
  Daniel Levine, Susi Lehtola, Hugh Burton, Evgeny Epifanovsky
 -----------------------------------------------------------------------
 Hartree-Fock
 using 4 threads for integral computing
 -------------------------------------------------------
 OpenMP Integral computing Module                
 Release: version 2.0, May 2017, Q-Chem Inc. Pleasanton 
 -------------------------------------------------------
 A restricted SCF calculation will be
 performed using DIIS
 SCF converges when DIIS error is below 1.0e-08
 ---------------------------------------
  Cycle       Energy         DIIS error
 ---------------------------------------
    1   -7485.1229780124      1.07e-03  
    2   -7485.1260038599      3.94e-04  
    3   -7485.1264870215      1.87e-04  
    4   -7485.1266579245      7.40e-05  
    5   -7485.1267033164      3.45e-05  
    6   -7485.1267122412      1.37e-05  
    7   -7485.1267142074      4.72e-06  
    8   -7485.1267144084      1.94e-06  
    9   -7485.1267144587      7.08e-07  
   10   -7485.1267144661      2.33e-07  
   11   -7485.1267144668      7.12e-08  
   12   -7485.1267144669      2.72e-08  
   13   -7485.1267144669      1.12e-08  
   14   -7485.1267144671      3.63e-09  Convergence criterion met
 ---------------------------------------
 SCF time:   CPU 8.18s  wall 2.00s 
 SCF   energy in the final basis set =    -7485.1267144671
 Total energy in the final basis set =    -7485.1267144671

 --------------------------------------------------------------
             Orbital Energies (a.u.) and Symmetries
 --------------------------------------------------------------

 Alpha MOs, Restricted
 -- Occupied --                  
******* -180.92 -169.72 -169.72 -169.72 -104.86  -37.97  -33.16
  1 A'    2 A'    3 A'    1 A"    4 A'    5 A'    6 A'    7 A'                 
-33.154 -33.154 -24.344 -24.342 -24.342 -24.336 -24.336 -15.744
  2 A"    8 A'    9 A'    3 A"   10 A'   11 A'    4 A"   12 A'                 
-15.718 -10.582  -8.051  -8.047  -8.047  -7.287  -5.523  -5.508
 13 A'   14 A'   15 A'    5 A"   16 A'   17 A'   18 A'    6 A"                 
 -5.508  -2.447  -2.440  -2.440  -2.422  -2.422  -1.498  -1.109
 19 A'   20 A'    7 A"   21 A'    8 A"   22 A'   23 A'   24 A'                 
 -0.930  -0.811  -0.685  -0.667  -0.652  -0.471  -0.467  -0.412
 25 A'   26 A'   27 A'   28 A'    9 A"   10 A"   29 A'   30 A'                 
 -0.410  -0.401
 11 A"   31 A'                                                                 
 -- Virtual --                   
 -0.022   0.078   0.085   0.111   0.128   0.130   0.160   0.179
 32 A'   12 A"   33 A'   34 A'   35 A'   13 A"   36 A'   37 A'                 
  0.202   0.204   0.212   0.237   0.280   0.302   0.308   0.314
 14 A"   38 A'   39 A'   15 A"   40 A'   41 A'   42 A'   43 A'                 
  0.314   0.354   0.555   0.559   0.567   0.576   0.590   0.606
 16 A"   44 A'   45 A'   17 A"   46 A'   18 A"   47 A'   19 A"                 
  0.607   0.621   0.681   0.780   0.836   0.903   0.973   0.997
 48 A'   49 A'   50 A'   51 A'   52 A'   20 A"   53 A'   21 A"                 
  1.039   1.078   1.134   1.142   1.195   1.197   1.237   1.343
 54 A'   55 A'   56 A'   22 A"   23 A"   57 A'   58 A'   59 A'                 
  1.396   1.503   1.507   1.548   1.605   1.919   1.996   1.999
 60 A'   24 A"   61 A'   62 A'   63 A'   25 A"   26 A"   64 A'                 
  2.205   2.408   2.503   2.609   2.628   2.771   2.921   3.108
 65 A'   27 A"   66 A'   67 A'   28 A"   68 A'   69 A'   29 A"                 
  3.153   3.433   4.114   4.181   4.361   4.401   4.452   4.470
 70 A'   71 A'   30 A"   72 A'   31 A"   73 A'   32 A"   74 A'                 
  4.478   4.544   4.562   4.720   4.824   5.114   6.492   6.506
 33 A"   75 A'   76 A'   77 A'   78 A'   79 A'   34 A"   80 A'                 
  6.536  10.328  26.631  26.675  27.075  28.919  29.487  29.498
 81 A'   82 A'   35 A"   83 A'   84 A'   85 A'   36 A"   86 A'                 
 29.519  29.839  29.847  29.847  29.871  29.950  36.529  37.336
 87 A'   37 A"   38 A"   88 A'   89 A'   90 A'   91 A'   92 A'                 
130.547 130.555 130.581 154.303 219.1711912.223
 39 A"   93 A'   94 A'   95 A'   96 A'   97 A'                                 

 Beta MOs, Restricted
 -- Occupied --                  
******* -180.92 -169.72 -169.72 -169.72 -104.86  -37.97  -33.16
  1 A'    2 A'    3 A'    1 A"    4 A'    5 A'    6 A'    7 A'                 
-33.154 -33.154 -24.344 -24.342 -24.342 -24.336 -24.336 -15.744
  2 A"    8 A'    9 A'    3 A"   10 A'   11 A'    4 A"   12 A'                 
-15.718 -10.582  -8.051  -8.047  -8.047  -7.287  -5.523  -5.508
 13 A'   14 A'   15 A'    5 A"   16 A'   17 A'   18 A'    6 A"                 
 -5.508  -2.447  -2.440  -2.440  -2.422  -2.422  -1.498  -1.109
 19 A'   20 A'    7 A"   21 A'    8 A"   22 A'   23 A'   24 A'                 
 -0.930  -0.811  -0.685  -0.667  -0.652  -0.471  -0.467  -0.412
 25 A'   26 A'   27 A'   28 A'    9 A"   10 A"   29 A'   30 A'                 
 -0.410  -0.401
 11 A"   31 A'                                                                 
 -- Virtual --                   
 -0.022   0.078   0.085   0.111   0.128   0.130   0.160   0.179
 32 A'   12 A"   33 A'   34 A'   35 A'   13 A"   36 A'   37 A'                 
  0.202   0.204   0.212   0.237   0.280   0.302   0.308   0.314
 14 A"   38 A'   39 A'   15 A"   40 A'   41 A'   42 A'   43 A'                 
  0.314   0.354   0.555   0.559   0.567   0.576   0.590   0.606
 16 A"   44 A'   45 A'   17 A"   46 A'   18 A"   47 A'   19 A"                 
  0.607   0.621   0.681   0.780   0.836   0.903   0.973   0.997
 48 A'   49 A'   50 A'   51 A'   52 A'   20 A"   53 A'   21 A"                 
  1.039   1.078   1.134   1.142   1.195   1.197   1.237   1.343
 54 A'   55 A'   56 A'   22 A"   23 A"   57 A'   58 A'   59 A'                 
  1.396   1.503   1.507   1.548   1.605   1.919   1.996   1.999
 60 A'   24 A"   61 A'   62 A'   63 A'   25 A"   26 A"   64 A'                 
  2.205   2.408   2.503   2.609   2.628   2.771   2.921   3.108
 65 A'   27 A"   66 A'   67 A'   28 A"   68 A'   69 A'   29 A"                 
  3.153   3.433   4.114   4.181   4.361   4.401   4.452   4.470
 70 A'   71 A'   30 A"   72 A'   31 A"   73 A'   32 A"   74 A'                 
  4.478   4.544   4.562   4.720   4.824   5.114   6.492   6.506
 33 A"   75 A'   76 A'   77 A'   78 A'   79 A'   34 A"   80 A'                 
  6.536  10.328  26.631  26.675  27.075  28.919  29.487  29.498
 81 A'   82 A'   35 A"   83 A'   84 A'   85 A'   36 A"   86 A'                 
 29.519  29.839  29.847  29.847  29.871  29.950  36.529  37.336
 87 A'   37 A"   38 A"   88 A'   89 A'   90 A'   91 A'   92 A'                 
130.547 130.555 130.581 154.303 219.1711912.223
 39 A"   93 A'   94 A'   95 A'   96 A'   97 A'                                 
 --------------------------------------------------------------

          Ground-State Mulliken Net Atomic Charges

     Atom                 Charge (a.u.)
  ----------------------------------------
      1 I                     0.156460
      2 N                    -0.037053
      3 N                     0.056948
      4 Cl                   -0.176355
  ----------------------------------------
  Sum of atomic charges =     0.000000

 -----------------------------------------------------------------
                    Cartesian Multipole Moments
 -----------------------------------------------------------------
    Charge (ESU x 10^10)
                 0.0000
    Dipole Moment (Debye)
         X       2.4135      Y      -0.1451      Z       0.0000
       Tot       2.4179
    Quadrupole Moments (Debye-Ang)
        XX     -53.3550     XY      -0.9208     YY     -54.4452
        XZ      -0.0000     YZ      -0.0000     ZZ     -52.4158
    Octopole Moments (Debye-Ang^2)
       XXX      79.1145    XXY      -0.0492    XYY      20.5171
       YYY       0.7622    XXZ       0.0000    XYZ       0.0000
       YYZ       0.0000    XZZ      17.9608    YZZ       0.2863
       ZZZ       0.0000
    Hexadecapole Moments (Debye-Ang^3)
      XXXX   -1209.5696   XXXY     -18.8026   XXYY    -228.6113
      XYYY      -0.5792   YYYY     -84.5162   XXXZ      -0.0000
      XXYZ      -0.0000   XYYZ      -0.0000   YYYZ      -0.0000
      XXZZ    -224.6406   XYZZ      -0.0705   YYZZ     -24.4658
      XZZZ      -0.0000   YZZZ      -0.0000   ZZZZ     -65.1896
 -----------------------------------------------------------------
 Calculating analytic gradient of the SCF energy
 Gradient of SCF Energy
            1           2           3           4
    1  -0.0036214  -0.0181918   0.0336341  -0.0118208
    2  -0.0019275  -0.0134482   0.0093114   0.0060644
    3   0.0000000   0.0000000  -0.0000000  -0.0000000
 Max gradient component =       3.363E-02
 RMS gradient           =       1.266E-02
 Gradient time:  CPU 2.27 s  wall 0.62 s
 Geometry Optimization Parameters
   NAtoms,    NIC,     NZ,  NCons,   NDum,   NFix, NCnnct, MaxDiis
        4      14       4       0       0       0       0       0

 Cartesian Hessian Update
 Hessian Updated using BFGS Update


** GEOMETRY OPTIMIZATION IN DELOCALIZED INTERNAL COORDINATES **
   Searching for a Minimum

   Optimization Cycle:   2

                       Coordinates (Angstroms)
     ATOM                X               Y               Z
      1  I         1.2665456578   -0.0200775127    0.0000000000
      2  N        -0.8096262561    0.4926009532    0.0000000000
      3  N        -1.4496516869   -0.4686288798    0.0000000000
      4  Cl       -3.2638171072    0.0164019732    0.0000000000
   Point Group: cs    Number of degrees of freedom:     5


   Energy is  -7485.126714467

 Hessian Updated using BFGS Update

  5 Hessian modes will be used to form the next step
  Hessian Eigenvalues:
     0.082860    0.132147    0.249407    0.291093    1.517752

 Minimum Search - Taking Simple RFO Step
 Searching for Lamda that Minimizes Along All modes
 Value Taken    Lamda =  -0.00237410
 Step Taken.  Stepsize is  0.122472

                             Maximum     Tolerance    Cnvgd?
         Gradient           0.021976      0.000300      NO
         Displacement       0.097070      0.001200      NO
         Energy change     -0.004422      0.000001      NO


 New Cartesian Coordinates Obtained by Inverse Iteration

 Displacement from previous Coordinates is:  0.079595
 ----------------------------------------------------------------
             Standard Nuclear Orientation (Angstroms)
    I     Atom           X                Y                Z
 ----------------------------------------------------------------
    1      I       1.2631584439    -0.0188954346     0.0000000000
    2      N      -0.8032039842     0.4880436110     0.0000000000
    3      N      -1.4781101557    -0.4560489562     0.0000000000
    4      Cl     -3.2383936965     0.0071973137     0.0000000000
 ----------------------------------------------------------------
 Molecular Point Group                 Cs    NOp =  2
 Largest Abelian Subgroup              Cs    NOp =  2
 Nuclear Repulsion Energy =   351.2212780746 hartrees
 There are       42 alpha and       42 beta electrons
 Applying Cartesian multipole field
    Component          Value
    ---------          -----
     (2,0,0)        1.00000E-11
     (0,2,0)        2.00000E-11
     (0,0,2)       -3.00000E-11
 Nucleus-field energy     =     0.0000000103 hartrees
 Requested basis set is 6-311++G(d,p)
 There are 49 shells and 136 basis functions
 A cutoff of  1.0D-11 yielded    991 shell pairs
 There are      8271 function pairs (      9292 Cartesian)
 Smallest overlap matrix eigenvalue = 1.99E-04
 Guess MOs from SCF MO coefficient file

 -----------------------------------------------------------------------
  General SCF calculation program by
  Eric Jon Sundstrom, Paul Horn, Yuezhi Mao, Dmitri Zuev, Alec White,
  David Stuck, Shaama M.S., Shane Yost, Joonho Lee, David Small,
  Daniel Levine, Susi Lehtola, Hugh Burton, Evgeny Epifanovsky
 -----------------------------------------------------------------------
 Hartree-Fock
 using 4 threads for integral computing
 -------------------------------------------------------
 OpenMP Integral computing Module                
 Release: version 2.0, May 2017, Q-Chem Inc. Pleasanton 
 -------------------------------------------------------
 A restricted SCF calculation will be
 performed using DIIS
 SCF converges when DIIS error is below 1.0e-08
 ---------------------------------------
  Cycle       Energy         DIIS error
 ---------------------------------------
    1   -7485.1262928810      7.68e-04  
    2   -7485.1281718860      2.13e-04  
    3   -7485.1283878934      1.04e-04  
    4   -7485.1284238605      4.22e-05  
    5   -7485.1284339577      1.41e-05  
    6   -7485.1284356751      6.68e-06  
    7   -7485.1284359766      2.32e-06  
    8   -7485.1284360258      8.93e-07  
    9   -7485.1284360316      3.44e-07  
   10   -7485.1284360328      1.26e-07  
   11   -7485.1284360330      4.09e-08  
   12   -7485.1284360330      1.45e-08  
   13   -7485.1284360331      4.91e-09  Convergence criterion met
 ---------------------------------------
 SCF time:   CPU 7.81s  wall 2.00s 
 SCF   energy in the final basis set =    -7485.1284360331
 Total energy in the final basis set =    -7485.1284360331

 --------------------------------------------------------------
             Orbital Energies (a.u.) and Symmetries
 --------------------------------------------------------------

 Alpha MOs, Restricted
 -- Occupied --                  
******* -180.91 -169.72 -169.72 -169.72 -104.87  -37.97  -33.16
  1 A'    2 A'    3 A'    1 A"    4 A'    5 A'    6 A'    7 A'                 
-33.150 -33.150 -24.340 -24.338 -24.338 -24.332 -24.332 -15.737
  2 A"    8 A'    9 A'    3 A"   10 A'   11 A'    4 A"   12 A'                 
-15.713 -10.591  -8.060  -8.056  -8.056  -7.283  -5.519  -5.504
 13 A'   14 A'   15 A'    5 A"   16 A'   17 A'   18 A'    6 A"                 
 -5.503  -2.443  -2.436  -2.436  -2.418  -2.418  -1.490  -1.125
 19 A'   20 A'    7 A"   21 A'    8 A"   22 A'   23 A'   24 A'                 
 -0.929  -0.808  -0.687  -0.665  -0.649  -0.476  -0.473  -0.411
 25 A'   26 A'   27 A'   28 A'    9 A"   10 A"   29 A'   30 A'                 
 -0.406  -0.400
 11 A"   31 A'                                                                 
 -- Virtual --                   
 -0.011   0.079   0.088   0.108   0.127   0.128   0.165   0.180
 32 A'   12 A"   33 A'   34 A'   35 A'   13 A"   36 A'   37 A'                 
  0.203   0.207   0.215   0.238   0.281   0.302   0.312   0.316
 14 A"   38 A'   39 A'   15 A"   40 A'   41 A'   42 A'   43 A'                 
  0.317   0.353   0.555   0.562   0.566   0.579   0.593   0.602
 16 A"   44 A'   45 A'   17 A"   46 A'   18 A"   47 A'   48 A'                 
  0.604   0.620   0.684   0.789   0.840   0.905   0.978   0.999
 19 A"   49 A'   50 A'   51 A'   52 A'   20 A"   53 A'   21 A"                 
  1.037   1.081   1.128   1.134   1.190   1.195   1.247   1.351
 54 A'   55 A'   56 A'   22 A"   23 A"   57 A'   58 A'   59 A'                 
  1.399   1.503   1.507   1.544   1.608   1.920   2.008   2.019
 60 A'   61 A'   24 A"   62 A'   63 A'   25 A"   26 A"   64 A'                 
  2.229   2.407   2.523   2.604   2.631   2.766   2.926   3.103
 65 A'   27 A"   66 A'   67 A'   28 A"   68 A'   69 A'   29 A"                 
  3.166   3.427   4.118   4.182   4.365   4.411   4.455   4.474
 70 A'   71 A'   30 A"   72 A'   31 A"   73 A'   32 A"   74 A'                 
  4.483   4.545   4.568   4.727   4.830   5.127   6.497   6.510
 33 A"   75 A'   76 A'   77 A'   78 A'   79 A'   34 A"   80 A'                 
  6.540  10.333  26.627  26.673  27.085  28.925  29.492  29.502
 81 A'   82 A'   35 A"   83 A'   84 A'   85 A'   36 A"   86 A'                 
 29.524  29.843  29.852  29.852  29.876  29.956  36.538  37.315
 87 A'   37 A"   88 A'   38 A"   89 A'   90 A'   91 A'   92 A'                 
130.551 130.559 130.586 154.310 219.1771912.230
 39 A"   93 A'   94 A'   95 A'   96 A'   97 A'                                 

 Beta MOs, Restricted
 -- Occupied --                  
******* -180.91 -169.72 -169.72 -169.72 -104.87  -37.97  -33.16
  1 A'    2 A'    3 A'    1 A"    4 A'    5 A'    6 A'    7 A'                 
-33.150 -33.150 -24.340 -24.338 -24.338 -24.332 -24.332 -15.737
  2 A"    8 A'    9 A'    3 A"   10 A'   11 A'    4 A"   12 A'                 
-15.713 -10.591  -8.060  -8.056  -8.056  -7.283  -5.519  -5.504
 13 A'   14 A'   15 A'    5 A"   16 A'   17 A'   18 A'    6 A"                 
 -5.503  -2.443  -2.436  -2.436  -2.418  -2.418  -1.490  -1.125
 19 A'   20 A'    7 A"   21 A'    8 A"   22 A'   23 A'   24 A'                 
 -0.929  -0.808  -0.687  -0.665  -0.649  -0.476  -0.473  -0.411
 25 A'   26 A'   27 A'   28 A'    9 A"   10 A"   29 A'   30 A'                 
 -0.406  -0.400
 11 A"   31 A'                                                                 
 -- Virtual --                   
 -0.011   0.079   0.088   0.108   0.127   0.128   0.165   0.180
 32 A'   12 A"   33 A'   34 A'   35 A'   13 A"   36 A'   37 A'                 
  0.203   0.207   0.215   0.238   0.281   0.302   0.312   0.316
 14 A"   38 A'   39 A'   15 A"   40 A'   41 A'   42 A'   43 A'                 
  0.317   0.353   0.555   0.562   0.566   0.579   0.593   0.602
 16 A"   44 A'   45 A'   17 A"   46 A'   18 A"   47 A'   48 A'                 
  0.604   0.620   0.684   0.789   0.840   0.905   0.978   0.999
 19 A"   49 A'   50 A'   51 A'   52 A'   20 A"   53 A'   21 A"                 
  1.037   1.081   1.128   1.134   1.190   1.195   1.247   1.351
 54 A'   55 A'   56 A'   22 A"   23 A"   57 A'   58 A'   59 A'                 
  1.399   1.503   1.507   1.544   1.608   1.920   2.008   2.019
 60 A'   61 A'   24 A"   62 A'   63 A'   25 A"   26 A"   64 A'                 
  2.229   2.407   2.523   2.604   2.631   2.766   2.926   3.103
 65 A'   27 A"   66 A'   67 A'   28 A"   68 A'   69 A'   29 A"                 
  3.166   3.427   4.118   4.182   4.365   4.411   4.455   4.474
 70 A'   71 A'   30 A"   72 A'   31 A"   73 A'   32 A"   74 A'                 
  4.483   4.545   4.568   4.727   4.830   5.127   6.497   6.510
 33 A"   75 A'   76 A'   77 A'   78 A'   79 A'   34 A"   80 A'                 
  6.540  10.333  26.627  26.673  27.085  28.925  29.492  29.502
 81 A'   82 A'   35 A"   83 A'   84 A'   85 A'   36 A"   86 A'                 
 29.524  29.843  29.852  29.852  29.876  29.956  36.538  37.315
 87 A'   37 A"   88 A'   38 A"   89 A'   90 A'   91 A'   92 A'                 
130.551 130.559 130.586 154.310 219.1771912.230
 39 A"   93 A'   94 A'   95 A'   96 A'   97 A'                                 
 --------------------------------------------------------------

          Ground-State Mulliken Net Atomic Charges

     Atom                 Charge (a.u.)
  ----------------------------------------
      1 I                     0.152746
      2 N                    -0.046104
      3 N                     0.037706
      4 Cl                   -0.144348
  ----------------------------------------
  Sum of atomic charges =     0.000000

 -----------------------------------------------------------------
                    Cartesian Multipole Moments
 -----------------------------------------------------------------
    Charge (ESU x 10^10)
                 0.0000
    Dipole Moment (Debye)
         X       1.9066      Y      -0.1300      Z       0.0000
       Tot       1.9111
    Quadrupole Moments (Debye-Ang)
        XX     -51.6472     XY      -0.8904     YY     -54.5699
        XZ      -0.0000     YZ      -0.0000     ZZ     -52.3511
    Octopole Moments (Debye-Ang^2)
       XXX      70.8378    XXY       0.0232    XYY      20.1515
       YYY       0.8722    XXZ       0.0000    XYZ      -0.0000
       YYZ       0.0000    XZZ      17.3563    YZZ       0.3288
       ZZZ       0.0000
    Hexadecapole Moments (Debye-Ang^3)
      XXXX   -1168.5917   XXXY     -19.1407   XXYY    -225.8309
      XYYY      -1.8008   YYYY     -84.4275   XXXZ       0.0000
      XXYZ       0.0000   XYYZ      -0.0000   YYYZ      -0.0000
      XXZZ    -221.1907   XYZZ      -0.4786   YYZZ     -24.4295
      XZZZ      -0.0000   YZZZ      -0.0000   ZZZZ     -65.1027
 -----------------------------------------------------------------
 Calculating analytic gradient of the SCF energy
 Gradient of SCF Energy
            1           2           3           4
    1  -0.0021457  -0.0119921   0.0202697  -0.0061319
    2  -0.0001210  -0.0173528   0.0157372   0.0017366
    3  -0.0000000   0.0000000  -0.0000000   0.0000000
 Max gradient component =       2.027E-02
 RMS gradient           =       9.784E-03
 Gradient time:  CPU 2.32 s  wall 0.63 s
 Geometry Optimization Parameters
   NAtoms,    NIC,     NZ,  NCons,   NDum,   NFix, NCnnct, MaxDiis
        4      14       4       0       0       0       0       0

 Cartesian Hessian Update
 Hessian Updated using BFGS Update


** GEOMETRY OPTIMIZATION IN DELOCALIZED INTERNAL COORDINATES **
   Searching for a Minimum

   Optimization Cycle:   3

                       Coordinates (Angstroms)
     ATOM                X               Y               Z
      1  I         1.2631584439   -0.0188954346    0.0000000000
      2  N        -0.8032039842    0.4880436110    0.0000000000
      3  N        -1.4781101557   -0.4560489562    0.0000000000
      4  Cl       -3.2383936965    0.0071973137    0.0000000000
   Point Group: cs    Number of degrees of freedom:     5


   Energy is  -7485.128436033

 Hessian Updated using BFGS Update

  5 Hessian modes will be used to form the next step
  Hessian Eigenvalues:
     0.065542    0.104828    0.250903    0.330756    1.246315

 Minimum Search - Taking Simple RFO Step
 Searching for Lamda that Minimizes Along All modes
 Value Taken    Lamda =  -0.00130707
 Step Taken.  Stepsize is  0.113080

                             Maximum     Tolerance    Cnvgd?
         Gradient           0.013794      0.000300      NO
         Displacement       0.083597      0.001200      NO
         Energy change     -0.001722      0.000001      NO


 New Cartesian Coordinates Obtained by Inverse Iteration

 Displacement from previous Coordinates is:  0.080940
 ----------------------------------------------------------------
             Standard Nuclear Orientation (Angstroms)
    I     Atom           X                Y                Z
 ----------------------------------------------------------------
    1      I       1.2571120128    -0.0162799187     0.0000000000
    2      N      -0.8058481043     0.4880898236     0.0000000000
    3      N      -1.5032790782    -0.4568041381     0.0000000000
    4      Cl     -3.2045342227     0.0052907672     0.0000000000
 ----------------------------------------------------------------
 Molecular Point Group                 Cs    NOp =  2
 Largest Abelian Subgroup              Cs    NOp =  2
 Nuclear Repulsion Energy =   353.0760249348 hartrees
 There are       42 alpha and       42 beta electrons
 Applying Cartesian multipole field
    Component          Value
    ---------          -----
     (2,0,0)        1.00000E-11
     (0,2,0)        2.00000E-11
     (0,0,2)       -3.00000E-11
 Nucleus-field energy     =     0.0000000102 hartrees
 Requested basis set is 6-311++G(d,p)
 There are 49 shells and 136 basis functions
 A cutoff of  1.0D-11 yielded    994 shell pairs
 There are      8289 function pairs (      9310 Cartesian)
 Smallest overlap matrix eigenvalue = 2.10E-04
 Guess MOs from SCF MO coefficient file

 -----------------------------------------------------------------------
  General SCF calculation program by
  Eric Jon Sundstrom, Paul Horn, Yuezhi Mao, Dmitri Zuev, Alec White,
  David Stuck, Shaama M.S., Shane Yost, Joonho Lee, David Small,
  Daniel Levine, Susi Lehtola, Hugh Burton, Evgeny Epifanovsky
 -----------------------------------------------------------------------
 Hartree-Fock
 using 4 threads for integral computing
 -------------------------------------------------------
 OpenMP Integral computing Module                
 Release: version 2.0, May 2017, Q-Chem Inc. Pleasanton 
 -------------------------------------------------------
 A restricted SCF calculation will be
 performed using DIIS
 SCF converges when DIIS error is below 1.0e-08
 ---------------------------------------
  Cycle       Energy         DIIS error
 ---------------------------------------
    1   -7485.1270191358      7.29e-04  
    2   -7485.1286738886      2.16e-04  
    3   -7485.1288722337      1.34e-04  
    4   -7485.1289250680      4.40e-05  
    5   -7485.1289385968      1.50e-05  
    6   -7485.1289410529      5.08e-06  
    7   -7485.1289412650      2.29e-06  
    8   -7485.1289413022      7.71e-07  
    9   -7485.1289413069      2.96e-07  
   10   -7485.1289413074      1.18e-07  
   11   -7485.1289413077      3.58e-08  
   12   -7485.1289413076      1.14e-08  
   13   -7485.1289413075      4.46e-09  Convergence criterion met
 ---------------------------------------
 SCF time:   CPU 7.77s  wall 2.00s 
 SCF   energy in the final basis set =    -7485.1289413075
 Total energy in the final basis set =    -7485.1289413075

 --------------------------------------------------------------
             Orbital Energies (a.u.) and Symmetries
 --------------------------------------------------------------

 Alpha MOs, Restricted
 -- Occupied --                  
******* -180.91 -169.72 -169.71 -169.71 -104.87  -37.96  -33.15
  1 A'    2 A'    3 A'    1 A"    4 A'    5 A'    6 A'    7 A'                 
-33.145 -33.145 -24.335 -24.333 -24.333 -24.328 -24.328 -15.732
  2 A"    8 A'    9 A'    3 A"   10 A'    4 A"   11 A'   12 A'                 
-15.710 -10.600  -8.068  -8.064  -8.064  -7.279  -5.514  -5.499
 13 A'   14 A'   15 A'    5 A"   16 A'   17 A'   18 A'    6 A"                 
 -5.499  -2.438  -2.432  -2.431  -2.414  -2.414  -1.480  -1.140
 19 A'   20 A'    7 A"   21 A'    8 A"   22 A'   23 A'   24 A'                 
 -0.926  -0.808  -0.688  -0.663  -0.645  -0.480  -0.477  -0.412
 25 A'   26 A'   27 A'   28 A'    9 A"   10 A"   29 A'   30 A'                 
 -0.401  -0.399
 11 A"   31 A'                                                                 
 -- Virtual --                   
 -0.000   0.076   0.090   0.105   0.126   0.126   0.170   0.182
 32 A'   12 A"   33 A'   34 A'   35 A'   13 A"   36 A'   37 A'                 
  0.205   0.209   0.217   0.237   0.282   0.303   0.316   0.319
 14 A"   38 A'   39 A'   15 A"   40 A'   41 A'   42 A'   43 A'                 
  0.319   0.352   0.551   0.564   0.564   0.579   0.592   0.599
 16 A"   44 A'   45 A'   46 A'   17 A"   18 A"   47 A'   48 A'                 
  0.604   0.622   0.685   0.793   0.845   0.908   0.980   1.001
 19 A"   49 A'   50 A'   51 A'   52 A'   20 A"   53 A'   21 A"                 
  1.030   1.082   1.120   1.126   1.182   1.190   1.259   1.357
 54 A'   55 A'   56 A'   22 A"   23 A"   57 A'   58 A'   59 A'                 
  1.407   1.497   1.510   1.543   1.612   1.916   2.024   2.027
 60 A'   61 A'   24 A"   62 A'   63 A'   25 A"   26 A"   64 A'                 
  2.257   2.402   2.548   2.602   2.634   2.752   2.925   3.086
 65 A'   27 A"   66 A'   67 A'   28 A"   68 A'   69 A'   29 A"                 
  3.164   3.409   4.119   4.186   4.364   4.418   4.459   4.479
 70 A'   71 A'   30 A"   72 A'   31 A"   73 A'   32 A"   74 A'                 
  4.488   4.535   4.568   4.730   4.835   5.154   6.501   6.514
 33 A"   75 A'   76 A'   77 A'   78 A'   79 A'   34 A"   80 A'                 
  6.545  10.342  26.624  26.673  27.080  28.931  29.496  29.506
 81 A'   82 A'   35 A"   83 A'   84 A'   85 A'   36 A"   86 A'                 
 29.528  29.847  29.856  29.857  29.881  29.961  36.550  37.253
 87 A'   37 A"   88 A'   38 A"   89 A'   90 A'   91 A'   92 A'                 
130.556 130.563 130.590 154.315 219.1871912.235
 39 A"   93 A'   94 A'   95 A'   96 A'   97 A'                                 

 Beta MOs, Restricted
 -- Occupied --                  
******* -180.91 -169.72 -169.71 -169.71 -104.87  -37.96  -33.15
  1 A'    2 A'    3 A'    1 A"    4 A'    5 A'    6 A'    7 A'                 
-33.145 -33.145 -24.335 -24.333 -24.333 -24.328 -24.328 -15.732
  2 A"    8 A'    9 A'    3 A"   10 A'    4 A"   11 A'   12 A'                 
-15.710 -10.600  -8.068  -8.064  -8.064  -7.279  -5.514  -5.499
 13 A'   14 A'   15 A'    5 A"   16 A'   17 A'   18 A'    6 A"                 
 -5.499  -2.438  -2.432  -2.431  -2.414  -2.414  -1.480  -1.140
 19 A'   20 A'    7 A"   21 A'    8 A"   22 A'   23 A'   24 A'                 
 -0.926  -0.808  -0.688  -0.663  -0.645  -0.480  -0.477  -0.412
 25 A'   26 A'   27 A'   28 A'    9 A"   10 A"   29 A'   30 A'                 
 -0.401  -0.399
 11 A"   31 A'                                                                 
 -- Virtual --                   
 -0.000   0.076   0.090   0.105   0.126   0.126   0.170   0.182
 32 A'   12 A"   33 A'   34 A'   35 A'   13 A"   36 A'   37 A'                 
  0.205   0.209   0.217   0.237   0.282   0.303   0.316   0.319
 14 A"   38 A'   39 A'   15 A"   40 A'   41 A'   42 A'   43 A'                 
  0.319   0.352   0.551   0.564   0.564   0.579   0.592   0.599
 16 A"   44 A'   45 A'   46 A'   17 A"   18 A"   47 A'   48 A'                 
  0.604   0.622   0.685   0.793   0.845   0.908   0.980   1.001
 19 A"   49 A'   50 A'   51 A'   52 A'   20 A"   53 A'   21 A"                 
  1.030   1.082   1.120   1.126   1.182   1.190   1.259   1.357
 54 A'   55 A'   56 A'   22 A"   23 A"   57 A'   58 A'   59 A'                 
  1.407   1.497   1.510   1.543   1.612   1.916   2.024   2.027
 60 A'   61 A'   24 A"   62 A'   63 A'   25 A"   26 A"   64 A'                 
  2.257   2.402   2.548   2.602   2.634   2.752   2.925   3.086
 65 A'   27 A"   66 A'   67 A'   28 A"   68 A'   69 A'   29 A"                 
  3.164   3.409   4.119   4.186   4.364   4.418   4.459   4.479
 70 A'   71 A'   30 A"   72 A'   31 A"   73 A'   32 A"   74 A'                 
  4.488   4.535   4.568   4.730   4.835   5.154   6.501   6.514
 33 A"   75 A'   76 A'   77 A'   78 A'   79 A'   34 A"   80 A'                 
  6.545  10.342  26.624  26.673  27.080  28.931  29.496  29.506
 81 A'   82 A'   35 A"   83 A'   84 A'   85 A'   36 A"   86 A'                 
 29.528  29.847  29.856  29.857  29.881  29.961  36.550  37.253
 87 A'   37 A"   88 A'   38 A"   89 A'   90 A'   91 A'   92 A'                 
130.556 130.563 130.590 154.315 219.1871912.235
 39 A"   93 A'   94 A'   95 A'   96 A'   97 A'                                 
 --------------------------------------------------------------

          Ground-State Mulliken Net Atomic Charges

     Atom                 Charge (a.u.)
  ----------------------------------------
      1 I                     0.144206
      2 N                    -0.053244
      3 N                     0.023927
      4 Cl                   -0.114889
  ----------------------------------------
  Sum of atomic charges =     0.000000

 -----------------------------------------------------------------
                    Cartesian Multipole Moments
 -----------------------------------------------------------------
    Charge (ESU x 10^10)
                 0.0000
    Dipole Moment (Debye)
         X       1.4039      Y      -0.1238      Z       0.0000
       Tot       1.4093
    Quadrupole Moments (Debye-Ang)
        XX     -50.1203     XY      -0.8783     YY     -54.6652
        XZ      -0.0000     YZ      -0.0000     ZZ     -52.3150
    Octopole Moments (Debye-Ang^2)
       XXX      63.2858    XXY       0.1351    XYY      19.7271
       YYY       0.7101    XXZ       0.0000    XYZ      -0.0000
       YYZ       0.0000    XZZ      16.7585    YZZ       0.2706
       ZZZ       0.0000
    Hexadecapole Moments (Debye-Ang^3)
      XXXX   -1127.3823   XXXY     -19.9951   XXYY    -222.0793
      XYYY      -2.4499   YYYY     -84.8205   XXXZ      -0.0000
      XXYZ       0.0000   XYYZ      -0.0000   YYYZ      -0.0000
      XXZZ    -216.9951   XYZZ      -0.6897   YYZZ     -24.4782
      XZZZ      -0.0000   YZZZ       0.0000   ZZZZ     -65.0779
 -----------------------------------------------------------------
 Calculating analytic gradient of the SCF energy
 Gradient of SCF Energy
            1           2           3           4
    1   0.0002223  -0.0031957  -0.0017058   0.0046792
    2   0.0005743  -0.0051776   0.0053478  -0.0007444
    3  -0.0000000   0.0000000   0.0000000  -0.0000000
 Max gradient component =       5.348E-03
 RMS gradient           =       2.759E-03
 Gradient time:  CPU 2.28 s  wall 0.63 s
 Geometry Optimization Parameters
   NAtoms,    NIC,     NZ,  NCons,   NDum,   NFix, NCnnct, MaxDiis
        4      14       4       0       0       0       0       0

 Cartesian Hessian Update
 Hessian Updated using BFGS Update


** GEOMETRY OPTIMIZATION IN DELOCALIZED INTERNAL COORDINATES **
   Searching for a Minimum

   Optimization Cycle:   4

                       Coordinates (Angstroms)
     ATOM                X               Y               Z
      1  I         1.2571120128   -0.0162799187    0.0000000000
      2  N        -0.8058481043    0.4880898236    0.0000000000
      3  N        -1.5032790782   -0.4568041381    0.0000000000
      4  Cl       -3.2045342227    0.0052907672    0.0000000000
   Point Group: cs    Number of degrees of freedom:     5


   Energy is  -7485.128941308

 Hessian Updated using BFGS Update

  5 Hessian modes will be used to form the next step
  Hessian Eigenvalues:
     0.083954    0.124435    0.263630    0.330597    1.028264

 Minimum Search - Taking Simple RFO Step
 Searching for Lamda that Minimizes Along All modes
 Value Taken    Lamda =  -0.00020777
 Step Taken.  Stepsize is  0.037113

                             Maximum     Tolerance    Cnvgd?
         Gradient           0.006383      0.000300      NO
         Displacement       0.023436      0.001200      NO
         Energy change     -0.000505      0.000001      NO


 New Cartesian Coordinates Obtained by Inverse Iteration

 Displacement from previous Coordinates is:  0.037092
 ----------------------------------------------------------------
             Standard Nuclear Orientation (Angstroms)
    I     Atom           X                Y                Z
 ----------------------------------------------------------------
    1      I       1.2607888052    -0.0212703923     0.0000000000
    2      N      -0.8019126967     0.4947324066     0.0000000000
    3      N      -1.4963889435    -0.4538838183     0.0000000000
    4      Cl     -3.2190365575     0.0007183380     0.0000000000
 ----------------------------------------------------------------
 Molecular Point Group                 Cs    NOp =  2
 Largest Abelian Subgroup              Cs    NOp =  2
 Nuclear Repulsion Energy =   352.0321281180 hartrees
 There are       42 alpha and       42 beta electrons
 Applying Cartesian multipole field
    Component          Value
    ---------          -----
     (2,0,0)        1.00000E-11
     (0,2,0)        2.00000E-11
     (0,0,2)       -3.00000E-11
 Nucleus-field energy     =     0.0000000102 hartrees
 Requested basis set is 6-311++G(d,p)
 There are 49 shells and 136 basis functions
 A cutoff of  1.0D-11 yielded    992 shell pairs
 There are      8274 function pairs (      9295 Cartesian)
 Smallest overlap matrix eigenvalue = 2.12E-04
 Guess MOs from SCF MO coefficient file

 -----------------------------------------------------------------------
  General SCF calculation program by
  Eric Jon Sundstrom, Paul Horn, Yuezhi Mao, Dmitri Zuev, Alec White,
  David Stuck, Shaama M.S., Shane Yost, Joonho Lee, David Small,
  Daniel Levine, Susi Lehtola, Hugh Burton, Evgeny Epifanovsky
 -----------------------------------------------------------------------
 Hartree-Fock
 using 4 threads for integral computing
 -------------------------------------------------------
 OpenMP Integral computing Module                
 Release: version 2.0, May 2017, Q-Chem Inc. Pleasanton 
 -------------------------------------------------------
 A restricted SCF calculation will be
 performed using DIIS
 SCF converges when DIIS error is below 1.0e-08
 ---------------------------------------
  Cycle       Energy         DIIS error
 ---------------------------------------
    1   -7485.1288328348      2.29e-04  
    2   -7485.1289942041      7.54e-05  
    3   -7485.1290139946      4.27e-05  
    4   -7485.1290204323      1.40e-05  
    5   -7485.1290219797      6.65e-06  
    6   -7485.1290223660      2.86e-06  
    7   -7485.1290224449      9.68e-07  
    8   -7485.1290224525      3.64e-07  
    9   -7485.1290224536      1.25e-07  
   10   -7485.1290224536      4.92e-08  
   11   -7485.1290224537      1.58e-08  
   12   -7485.1290224536      6.66e-09  Convergence criterion met
 ---------------------------------------
 SCF time:   CPU 7.11s  wall 2.00s 
 SCF   energy in the final basis set =    -7485.1290224536
 Total energy in the final basis set =    -7485.1290224536

 --------------------------------------------------------------
             Orbital Energies (a.u.) and Symmetries
 --------------------------------------------------------------

 Alpha MOs, Restricted
 -- Occupied --                  
******* -180.91 -169.72 -169.72 -169.72 -104.87  -37.96  -33.15
  1 A'    2 A'    3 A'    1 A"    4 A'    5 A'    6 A'    7 A'                 
-33.147 -33.146 -24.337 -24.335 -24.335 -24.329 -24.329 -15.734
  2 A"    8 A'    9 A'    3 A"   10 A'    4 A"   11 A'   12 A'                 
-15.711 -10.598  -8.066  -8.062  -8.062  -7.280  -5.516  -5.501
 13 A'   14 A'   15 A'    5 A"   16 A'   17 A'   18 A'    6 A"                 
 -5.500  -2.440  -2.433  -2.433  -2.416  -2.416  -1.478  -1.135
 19 A'   20 A'    7 A"   21 A'    8 A"   22 A'   23 A'   24 A'                 
 -0.927  -0.809  -0.686  -0.662  -0.643  -0.479  -0.476  -0.412
 25 A'   26 A'   27 A'   28 A'    9 A"   10 A"   29 A'   30 A'                 
 -0.403  -0.400
 11 A"   31 A'                                                                 
 -- Virtual --                   
 -0.004   0.076   0.089   0.105   0.126   0.127   0.168   0.181
 32 A'   12 A"   33 A'   34 A'   35 A'   13 A"   36 A'   37 A'                 
  0.205   0.208   0.216   0.237   0.282   0.302   0.314   0.318
 14 A"   38 A'   39 A'   15 A"   40 A'   41 A'   42 A'   43 A'                 
  0.319   0.352   0.551   0.564   0.564   0.579   0.593   0.598
 16 A"   44 A'   45 A'   17 A"   46 A'   18 A"   47 A'   48 A'                 
  0.603   0.621   0.682   0.791   0.844   0.908   0.981   1.000
 19 A"   49 A'   50 A'   51 A'   52 A'   20 A"   53 A'   21 A"                 
  1.033   1.081   1.120   1.128   1.185   1.190   1.254   1.355
 54 A'   55 A'   56 A'   22 A"   23 A"   57 A'   58 A'   59 A'                 
  1.401   1.499   1.509   1.543   1.610   1.914   2.021   2.023
 60 A'   61 A'   24 A"   62 A'   63 A'   25 A"   26 A"   64 A'                 
  2.251   2.401   2.536   2.602   2.632   2.751   2.924   3.084
 65 A'   27 A"   66 A'   67 A'   28 A"   68 A'   69 A'   29 A"                 
  3.159   3.406   4.117   4.183   4.362   4.412   4.458   4.477
 70 A'   71 A'   30 A"   72 A'   31 A"   73 A'   32 A"   74 A'                 
  4.487   4.532   4.564   4.728   4.832   5.155   6.499   6.513
 33 A"   75 A'   76 A'   77 A'   78 A'   79 A'   34 A"   80 A'                 
  6.543  10.338  26.625  26.672  27.083  28.928  29.495  29.504
 81 A'   82 A'   35 A"   83 A'   84 A'   85 A'   36 A"   86 A'                 
 29.527  29.846  29.855  29.855  29.879  29.959  36.548  37.245
 87 A'   37 A"   88 A'   38 A"   89 A'   90 A'   91 A'   92 A'                 
130.554 130.562 130.589 154.312 219.1831912.232
 39 A"   93 A'   94 A'   95 A'   96 A'   97 A'                                 

 Beta MOs, Restricted
 -- Occupied --                  
******* -180.91 -169.72 -169.72 -169.72 -104.87  -37.96  -33.15
  1 A'    2 A'    3 A'    1 A"    4 A'    5 A'    6 A'    7 A'                 
-33.147 -33.146 -24.337 -24.335 -24.335 -24.329 -24.329 -15.734
  2 A"    8 A'    9 A'    3 A"   10 A'    4 A"   11 A'   12 A'                 
-15.711 -10.598  -8.066  -8.062  -8.062  -7.280  -5.516  -5.501
 13 A'   14 A'   15 A'    5 A"   16 A'   17 A'   18 A'    6 A"                 
 -5.500  -2.440  -2.433  -2.433  -2.416  -2.416  -1.478  -1.135
 19 A'   20 A'    7 A"   21 A'    8 A"   22 A'   23 A'   24 A'                 
 -0.927  -0.809  -0.686  -0.662  -0.643  -0.479  -0.476  -0.412
 25 A'   26 A'   27 A'   28 A'    9 A"   10 A"   29 A'   30 A'                 
 -0.403  -0.400
 11 A"   31 A'                                                                 
 -- Virtual --                   
 -0.004   0.076   0.089   0.105   0.126   0.127   0.168   0.181
 32 A'   12 A"   33 A'   34 A'   35 A'   13 A"   36 A'   37 A'                 
  0.205   0.208   0.216   0.237   0.282   0.302   0.314   0.318
 14 A"   38 A'   39 A'   15 A"   40 A'   41 A'   42 A'   43 A'                 
  0.319   0.352   0.551   0.564   0.564   0.579   0.593   0.598
 16 A"   44 A'   45 A'   17 A"   46 A'   18 A"   47 A'   48 A'                 
  0.603   0.621   0.682   0.791   0.844   0.908   0.981   1.000
 19 A"   49 A'   50 A'   51 A'   52 A'   20 A"   53 A'   21 A"                 
  1.033   1.081   1.120   1.128   1.185   1.190   1.254   1.355
 54 A'   55 A'   56 A'   22 A"   23 A"   57 A'   58 A'   59 A'                 
  1.401   1.499   1.509   1.543   1.610   1.914   2.021   2.023
 60 A'   61 A'   24 A"   62 A'   63 A'   25 A"   26 A"   64 A'                 
  2.251   2.401   2.536   2.602   2.632   2.751   2.924   3.084
 65 A'   27 A"   66 A'   67 A'   28 A"   68 A'   69 A'   29 A"                 
  3.159   3.406   4.117   4.183   4.362   4.412   4.458   4.477
 70 A'   71 A'   30 A"   72 A'   31 A"   73 A'   32 A"   74 A'                 
  4.487   4.532   4.564   4.728   4.832   5.155   6.499   6.513
 33 A"   75 A'   76 A'   77 A'   78 A'   79 A'   34 A"   80 A'                 
  6.543  10.338  26.625  26.672  27.083  28.928  29.495  29.504
 81 A'   82 A'   35 A"   83 A'   84 A'   85 A'   36 A"   86 A'                 
 29.527  29.846  29.855  29.855  29.879  29.959  36.548  37.245
 87 A'   37 A"   88 A'   38 A"   89 A'   90 A'   91 A'   92 A'                 
130.554 130.562 130.589 154.312 219.1831912.232
 39 A"   93 A'   94 A'   95 A'   96 A'   97 A'                                 
 --------------------------------------------------------------

          Ground-State Mulliken Net Atomic Charges

     Atom                 Charge (a.u.)
  ----------------------------------------
      1 I                     0.147588
      2 N                    -0.052812
      3 N                     0.027994
      4 Cl                   -0.122769
  ----------------------------------------
  Sum of atomic charges =     0.000000

 -----------------------------------------------------------------
                    Cartesian Multipole Moments
 -----------------------------------------------------------------
    Charge (ESU x 10^10)
                 0.0000
    Dipole Moment (Debye)
         X       1.5473      Y      -0.1305      Z      -0.0000
       Tot       1.5528
    Quadrupole Moments (Debye-Ang)
        XX     -50.4935     XY      -0.8984     YY     -54.6525
        XZ       0.0000     YZ       0.0000     ZZ     -52.3431
    Octopole Moments (Debye-Ang^2)
       XXX      65.1568    XXY       0.0923    XYY      19.9026
       YYY       1.1414    XXZ      -0.0000    XYZ      -0.0000
       YYZ      -0.0000    XZZ      16.9457    YZZ       0.4293
       ZZZ      -0.0000
    Hexadecapole Moments (Debye-Ang^3)
      XXXX   -1140.5301   XXXY     -19.6701   XXYY    -223.7213
      XYYY      -2.3085   YYYY     -84.8889   XXXZ       0.0000
      XXYZ       0.0000   XYYZ       0.0000   YYYZ       0.0000
      XXZZ    -218.7193   XYZZ      -0.6573   YYZZ     -24.4950
      XZZZ       0.0000   YZZZ       0.0000   ZZZZ     -65.1079
 -----------------------------------------------------------------
 Calculating analytic gradient of the SCF energy
 Gradient of SCF Energy
            1           2           3           4
    1   0.0002877   0.0010502  -0.0002012  -0.0011367
    2   0.0000594  -0.0001046   0.0003428  -0.0002976
    3   0.0000000  -0.0000000   0.0000000   0.0000000
 Max gradient component =       1.137E-03
 RMS gradient           =       4.777E-04
 Gradient time:  CPU 2.28 s  wall 0.62 s
 Geometry Optimization Parameters
   NAtoms,    NIC,     NZ,  NCons,   NDum,   NFix, NCnnct, MaxDiis
        4      14       4       0       0       0       0       0

 Cartesian Hessian Update
 Hessian Updated using BFGS Update


** GEOMETRY OPTIMIZATION IN DELOCALIZED INTERNAL COORDINATES **
   Searching for a Minimum

   Optimization Cycle:   5

                       Coordinates (Angstroms)
     ATOM                X               Y               Z
      1  I         1.2607888052   -0.0212703923    0.0000000000
      2  N        -0.8019126967    0.4947324066    0.0000000000
      3  N        -1.4963889435   -0.4538838183    0.0000000000
      4  Cl       -3.2190365575    0.0007183380    0.0000000000
   Point Group: cs    Number of degrees of freedom:     5


   Energy is  -7485.129022454

 Hessian Updated using BFGS Update

  5 Hessian modes will be used to form the next step
  Hessian Eigenvalues:
     0.085923    0.125928    0.274632    0.361095    1.046173

 Minimum Search - Taking Simple RFO Step
 Searching for Lamda that Minimizes Along All modes
 Value Taken    Lamda =  -0.00001473
 Step Taken.  Stepsize is  0.006729

                             Maximum     Tolerance    Cnvgd?
         Gradient           0.002113      0.000300      NO
         Displacement       0.005545      0.001200      NO
         Energy change     -0.000081      0.000001      NO


 New Cartesian Coordinates Obtained by Inverse Iteration

 Displacement from previous Coordinates is:  0.010635
 ----------------------------------------------------------------
             Standard Nuclear Orientation (Angstroms)
    I     Atom           X                Y                Z
 ----------------------------------------------------------------
    1      I       1.2586688920    -0.0201447956     0.0000000000
    2      N      -0.8036349090     0.4938520198     0.0000000000
    3      N      -1.4962122007    -0.4560891377     0.0000000000
    4      Cl     -3.2153711748     0.0026784475     0.0000000000
 ----------------------------------------------------------------
 Molecular Point Group                 Cs    NOp =  2
 Largest Abelian Subgroup              Cs    NOp =  2
 Nuclear Repulsion Energy =   352.3589995121 hartrees
 There are       42 alpha and       42 beta electrons
 Applying Cartesian multipole field
    Component          Value
    ---------          -----
     (2,0,0)        1.00000E-11
     (0,2,0)        2.00000E-11
     (0,0,2)       -3.00000E-11
 Nucleus-field energy     =     0.0000000102 hartrees
 Requested basis set is 6-311++G(d,p)
 There are 49 shells and 136 basis functions
 A cutoff of  1.0D-11 yielded    992 shell pairs
 There are      8274 function pairs (      9295 Cartesian)
 Smallest overlap matrix eigenvalue = 2.12E-04
 Guess MOs from SCF MO coefficient file

 -----------------------------------------------------------------------
  General SCF calculation program by
  Eric Jon Sundstrom, Paul Horn, Yuezhi Mao, Dmitri Zuev, Alec White,
  David Stuck, Shaama M.S., Shane Yost, Joonho Lee, David Small,
  Daniel Levine, Susi Lehtola, Hugh Burton, Evgeny Epifanovsky
 -----------------------------------------------------------------------
 Hartree-Fock
 using 4 threads for integral computing
 -------------------------------------------------------
 OpenMP Integral computing Module                
 Release: version 2.0, May 2017, Q-Chem Inc. Pleasanton 
 -------------------------------------------------------
 A restricted SCF calculation will be
 performed using DIIS
 SCF converges when DIIS error is below 1.0e-08
 ---------------------------------------
  Cycle       Energy         DIIS error
 ---------------------------------------
    1   -7485.1290202086      4.96e-05  
    2   -7485.1290279273      1.46e-05  
    3   -7485.1290290797      7.72e-06  
    4   -7485.1290293697      3.64e-06  
    5   -7485.1290294806      1.32e-06  
    6   -7485.1290294947      5.72e-07  
    7   -7485.1290294969      1.79e-07  
    8   -7485.1290294971      6.46e-08  
    9   -7485.1290294969      2.06e-08  
   10   -7485.1290294971      6.07e-09  Convergence criterion met
 ---------------------------------------
 SCF time:   CPU 5.86s  wall 2.00s 
 SCF   energy in the final basis set =    -7485.1290294971
 Total energy in the final basis set =    -7485.1290294971

 --------------------------------------------------------------
             Orbital Energies (a.u.) and Symmetries
 --------------------------------------------------------------

 Alpha MOs, Restricted
 -- Occupied --                  
******* -180.91 -169.72 -169.72 -169.72 -104.87  -37.96  -33.15
  1 A'    2 A'    3 A'    1 A"    4 A'    5 A'    6 A'    7 A'                 
-33.146 -33.146 -24.337 -24.335 -24.335 -24.329 -24.329 -15.734
  2 A"    8 A'    9 A'    3 A"   10 A'    4 A"   11 A'   12 A'                 
-15.711 -10.598  -8.066  -8.062  -8.062  -7.280  -5.516  -5.501
 13 A'   14 A'   15 A'    5 A"   16 A'   17 A'   18 A'    6 A"                 
 -5.500  -2.440  -2.433  -2.432  -2.415  -2.415  -1.478  -1.136
 19 A'   20 A'    7 A"   21 A'    8 A"   22 A'   23 A'   24 A'                 
 -0.927  -0.809  -0.687  -0.662  -0.644  -0.479  -0.476  -0.412
 25 A'   26 A'   27 A'   28 A'    9 A"   10 A"   29 A'   30 A'                 
 -0.402  -0.400
 11 A"   31 A'                                                                 
 -- Virtual --                   
 -0.003   0.076   0.089   0.105   0.126   0.127   0.168   0.181
 32 A'   12 A"   33 A'   34 A'   35 A'   13 A"   36 A'   37 A'                 
  0.205   0.208   0.216   0.237   0.282   0.303   0.314   0.318
 14 A"   38 A'   39 A'   15 A"   40 A'   41 A'   42 A'   43 A'                 
  0.319   0.352   0.552   0.564   0.564   0.579   0.593   0.598
 16 A"   44 A'   45 A'   17 A"   46 A'   18 A"   47 A'   48 A'                 
  0.603   0.621   0.682   0.791   0.844   0.908   0.980   1.000
 19 A"   49 A'   50 A'   51 A'   52 A'   20 A"   53 A'   21 A"                 
  1.032   1.081   1.120   1.128   1.184   1.190   1.255   1.355
 54 A'   55 A'   56 A'   22 A"   23 A"   57 A'   58 A'   59 A'                 
  1.403   1.498   1.509   1.543   1.611   1.914   2.022   2.022
 60 A'   61 A'   24 A"   62 A'   63 A'   25 A"   26 A"   64 A'                 
  2.252   2.401   2.538   2.602   2.632   2.751   2.925   3.084
 65 A'   27 A"   66 A'   67 A'   28 A"   68 A'   69 A'   29 A"                 
  3.159   3.406   4.118   4.184   4.362   4.413   4.458   4.477
 70 A'   71 A'   30 A"   72 A'   31 A"   73 A'   32 A"   74 A'                 
  4.487   4.532   4.564   4.729   4.833   5.155   6.500   6.513
 33 A"   75 A'   76 A'   77 A'   78 A'   79 A'   34 A"   80 A'                 
  6.544  10.339  26.625  26.672  27.082  28.929  29.495  29.505
 81 A'   82 A'   35 A"   83 A'   84 A'   85 A'   36 A"   86 A'                 
 29.527  29.846  29.855  29.856  29.879  29.959  36.549  37.245
 87 A'   37 A"   88 A'   38 A"   89 A'   90 A'   91 A'   92 A'                 
130.555 130.562 130.589 154.313 219.1831912.233
 39 A"   93 A'   94 A'   95 A'   96 A'   97 A'                                 

 Beta MOs, Restricted
 -- Occupied --                  
******* -180.91 -169.72 -169.72 -169.72 -104.87  -37.96  -33.15
  1 A'    2 A'    3 A'    1 A"    4 A'    5 A'    6 A'    7 A'                 
-33.146 -33.146 -24.337 -24.335 -24.335 -24.329 -24.329 -15.734
  2 A"    8 A'    9 A'    3 A"   10 A'    4 A"   11 A'   12 A'                 
-15.711 -10.598  -8.066  -8.062  -8.062  -7.280  -5.516  -5.501
 13 A'   14 A'   15 A'    5 A"   16 A'   17 A'   18 A'    6 A"                 
 -5.500  -2.440  -2.433  -2.432  -2.415  -2.415  -1.478  -1.136
 19 A'   20 A'    7 A"   21 A'    8 A"   22 A'   23 A'   24 A'                 
 -0.927  -0.809  -0.687  -0.662  -0.644  -0.479  -0.476  -0.412
 25 A'   26 A'   27 A'   28 A'    9 A"   10 A"   29 A'   30 A'                 
 -0.402  -0.400
 11 A"   31 A'                                                                 
 -- Virtual --                   
 -0.003   0.076   0.089   0.105   0.126   0.127   0.168   0.181
 32 A'   12 A"   33 A'   34 A'   35 A'   13 A"   36 A'   37 A'                 
  0.205   0.208   0.216   0.237   0.282   0.303   0.314   0.318
 14 A"   38 A'   39 A'   15 A"   40 A'   41 A'   42 A'   43 A'                 
  0.319   0.352   0.552   0.564   0.564   0.579   0.593   0.598
 16 A"   44 A'   45 A'   17 A"   46 A'   18 A"   47 A'   48 A'                 
  0.603   0.621   0.682   0.791   0.844   0.908   0.980   1.000
 19 A"   49 A'   50 A'   51 A'   52 A'   20 A"   53 A'   21 A"                 
  1.032   1.081   1.120   1.128   1.184   1.190   1.255   1.355
 54 A'   55 A'   56 A'   22 A"   23 A"   57 A'   58 A'   59 A'                 
  1.403   1.498   1.509   1.543   1.611   1.914   2.022   2.022
 60 A'   61 A'   24 A"   62 A'   63 A'   25 A"   26 A"   64 A'                 
  2.252   2.401   2.538   2.602   2.632   2.751   2.925   3.084
 65 A'   27 A"   66 A'   67 A'   28 A"   68 A'   69 A'   29 A"                 
  3.159   3.406   4.118   4.184   4.362   4.413   4.458   4.477
 70 A'   71 A'   30 A"   72 A'   31 A"   73 A'   32 A"   74 A'                 
  4.487   4.532   4.564   4.729   4.833   5.155   6.500   6.513
 33 A"   75 A'   76 A'   77 A'   78 A'   79 A'   34 A"   80 A'                 
  6.544  10.339  26.625  26.672  27.082  28.929  29.495  29.505
 81 A'   82 A'   35 A"   83 A'   84 A'   85 A'   36 A"   86 A'                 
 29.527  29.846  29.855  29.856  29.879  29.959  36.549  37.245
 87 A'   37 A"   88 A'   38 A"   89 A'   90 A'   91 A'   92 A'                 
130.555 130.562 130.589 154.313 219.1831912.233
 39 A"   93 A'   94 A'   95 A'   96 A'   97 A'                                 
 --------------------------------------------------------------

          Ground-State Mulliken Net Atomic Charges

     Atom                 Charge (a.u.)
  ----------------------------------------
      1 I                     0.146736
      2 N                    -0.053008
      3 N                     0.028523
      4 Cl                   -0.122252
  ----------------------------------------
  Sum of atomic charges =     0.000000

 -----------------------------------------------------------------
                    Cartesian Multipole Moments
 -----------------------------------------------------------------
    Charge (ESU x 10^10)
                 0.0000
    Dipole Moment (Debye)
         X       1.5283      Y      -0.1298      Z       0.0000
       Tot       1.5338
    Quadrupole Moments (Debye-Ang)
        XX     -50.4722     XY      -0.8996     YY     -54.6479
        XZ      -0.0000     YZ      -0.0000     ZZ     -52.3397
    Octopole Moments (Debye-Ang^2)
       XXX      65.0511    XXY       0.1054    XYY      19.8928
       YYY       1.0260    XXZ       0.0000    XYZ       0.0000
       YYZ       0.0000    XZZ      16.9470    YZZ       0.3865
       ZZZ       0.0000
    Hexadecapole Moments (Debye-Ang^3)
      XXXX   -1137.8152   XXXY     -19.8065   XXYY    -223.2050
      XYYY      -2.2501   YYYY     -84.9136   XXXZ      -0.0000
      XXYZ      -0.0000   XYYZ      -0.0000   YYYZ      -0.0000
      XXZZ    -218.2351   XYZZ      -0.6345   YYZZ     -24.4979
      XZZZ      -0.0000   YZZZ      -0.0000   ZZZZ     -65.1052
 -----------------------------------------------------------------
 Calculating analytic gradient of the SCF energy
 Gradient of SCF Energy
            1           2           3           4
    1  -0.0000238  -0.0002451   0.0003560  -0.0000871
    2   0.0000190  -0.0002426   0.0001261   0.0000975
    3   0.0000000  -0.0000000   0.0000000  -0.0000000
 Max gradient component =       3.560E-04
 RMS gradient           =       1.527E-04
 Gradient time:  CPU 2.25 s  wall 0.62 s
 Geometry Optimization Parameters
   NAtoms,    NIC,     NZ,  NCons,   NDum,   NFix, NCnnct, MaxDiis
        4      14       4       0       0       0       0       0

 Cartesian Hessian Update
 Hessian Updated using BFGS Update


** GEOMETRY OPTIMIZATION IN DELOCALIZED INTERNAL COORDINATES **
   Searching for a Minimum

   Optimization Cycle:   6

                       Coordinates (Angstroms)
     ATOM                X               Y               Z
      1  I         1.2586688920   -0.0201447956    0.0000000000
      2  N        -0.8036349090    0.4938520198    0.0000000000
      3  N        -1.4962122007   -0.4560891377    0.0000000000
      4  Cl       -3.2153711748    0.0026784475    0.0000000000
   Point Group: cs    Number of degrees of freedom:     5


   Energy is  -7485.129029497

 Hessian Updated using BFGS Update

  5 Hessian modes will be used to form the next step
  Hessian Eigenvalues:
     0.082696    0.120615    0.275356    0.389937    1.097086

 Minimum Search - Taking Simple RFO Step
 Searching for Lamda that Minimizes Along All modes
 Value Taken    Lamda =   0.00000000
 Step Taken.  Stepsize is  0.001973

                             Maximum     Tolerance    Cnvgd?
         Gradient           0.000245      0.000300     YES
         Displacement       0.001459      0.001200      NO
         Energy change     -0.000007      0.000001      NO


 New Cartesian Coordinates Obtained by Inverse Iteration

 Displacement from previous Coordinates is:  0.002417
 ----------------------------------------------------------------
             Standard Nuclear Orientation (Angstroms)
    I     Atom           X                Y                Z
 ----------------------------------------------------------------
    1      I       1.2584185877    -0.0206397095     0.0000000000
    2      N      -0.8034744051     0.4944387216     0.0000000000
    3      N      -1.4964574287    -0.4555095838     0.0000000000
    4      Cl     -3.2150361463     0.0020071057     0.0000000000
 ----------------------------------------------------------------
 Molecular Point Group                 Cs    NOp =  2
 Largest Abelian Subgroup              Cs    NOp =  2
 Nuclear Repulsion Energy =   352.3954074130 hartrees
 There are       42 alpha and       42 beta electrons
 Applying Cartesian multipole field
    Component          Value
    ---------          -----
     (2,0,0)        1.00000E-11
     (0,2,0)        2.00000E-11
     (0,0,2)       -3.00000E-11
 Nucleus-field energy     =     0.0000000102 hartrees
 Requested basis set is 6-311++G(d,p)
 There are 49 shells and 136 basis functions
 A cutoff of  1.0D-11 yielded    992 shell pairs
 There are      8274 function pairs (      9295 Cartesian)
 Smallest overlap matrix eigenvalue = 2.13E-04
 Guess MOs from SCF MO coefficient file

 -----------------------------------------------------------------------
  General SCF calculation program by
  Eric Jon Sundstrom, Paul Horn, Yuezhi Mao, Dmitri Zuev, Alec White,
  David Stuck, Shaama M.S., Shane Yost, Joonho Lee, David Small,
  Daniel Levine, Susi Lehtola, Hugh Burton, Evgeny Epifanovsky
 -----------------------------------------------------------------------
 Hartree-Fock
 using 4 threads for integral computing
 -------------------------------------------------------
 OpenMP Integral computing Module                
 Release: version 2.0, May 2017, Q-Chem Inc. Pleasanton 
 -------------------------------------------------------
 A restricted SCF calculation will be
 performed using DIIS
 SCF converges when DIIS error is below 1.0e-08
 ---------------------------------------
  Cycle       Energy         DIIS error
 ---------------------------------------
    1   -7485.1290289605      1.37e-05  
    2   -7485.1290296011      3.84e-06  
    3   -7485.1290296976      2.09e-06  
    4   -7485.1290297157      9.49e-07  
    5   -7485.1290297229      2.77e-07  
    6   -7485.1290297238      8.71e-08  
    7   -7485.1290297239      4.22e-08  
    8   -7485.1290297239      1.64e-08  
    9   -7485.1290297239      5.60e-09  Convergence criterion met
 ---------------------------------------
 SCF time:   CPU 5.28s  wall 2.00s 
 SCF   energy in the final basis set =    -7485.1290297239
 Total energy in the final basis set =    -7485.1290297239

 --------------------------------------------------------------
             Orbital Energies (a.u.) and Symmetries
 --------------------------------------------------------------

 Alpha MOs, Restricted
 -- Occupied --                  
******* -180.91 -169.72 -169.72 -169.71 -104.87  -37.96  -33.15
  1 A'    2 A'    3 A'    1 A"    4 A'    5 A'    6 A'    7 A'                 
-33.146 -33.146 -24.337 -24.335 -24.334 -24.329 -24.329 -15.734
  2 A"    8 A'    9 A'    3 A"   10 A'    4 A"   11 A'   12 A'                 
-15.711 -10.598  -8.066  -8.062  -8.062  -7.280  -5.515  -5.500
 13 A'   14 A'   15 A'    5 A"   16 A'   17 A'   18 A'    6 A"                 
 -5.500  -2.440  -2.433  -2.432  -2.415  -2.415  -1.478  -1.136
 19 A'   20 A'    7 A"   21 A'    8 A"   22 A'   23 A'   24 A'                 
 -0.927  -0.809  -0.687  -0.662  -0.644  -0.479  -0.476  -0.412
 25 A'   26 A'   27 A'   28 A'    9 A"   10 A"   29 A'   30 A'                 
 -0.402  -0.400
 11 A"   31 A'                                                                 
 -- Virtual --                   
 -0.003   0.076   0.089   0.105   0.126   0.127   0.168   0.181
 32 A'   12 A"   33 A'   34 A'   35 A'   13 A"   36 A'   37 A'                 
  0.205   0.208   0.216   0.237   0.282   0.303   0.315   0.318
 14 A"   38 A'   39 A'   15 A"   40 A'   41 A'   42 A'   43 A'                 
  0.319   0.352   0.551   0.564   0.564   0.579   0.593   0.598
 16 A"   44 A'   45 A'   17 A"   46 A'   18 A"   47 A'   48 A'                 
  0.603   0.621   0.682   0.791   0.844   0.908   0.980   1.000
 19 A"   49 A'   50 A'   51 A'   52 A'   20 A"   53 A'   21 A"                 
  1.032   1.081   1.120   1.128   1.184   1.190   1.255   1.355
 54 A'   55 A'   56 A'   22 A"   23 A"   57 A'   58 A'   59 A'                 
  1.403   1.498   1.509   1.543   1.611   1.914   2.022   2.022
 60 A'   61 A'   24 A"   62 A'   63 A'   25 A"   64 A'   26 A"                 
  2.252   2.401   2.538   2.602   2.632   2.751   2.925   3.084
 65 A'   27 A"   66 A'   67 A'   28 A"   68 A'   69 A'   29 A"                 
  3.159   3.406   4.118   4.184   4.362   4.413   4.458   4.478
 70 A'   71 A'   30 A"   72 A'   31 A"   73 A'   32 A"   74 A'                 
  4.487   4.532   4.564   4.729   4.833   5.156   6.500   6.513
 33 A"   75 A'   76 A'   77 A'   78 A'   79 A'   34 A"   80 A'                 
  6.544  10.339  26.625  26.672  27.082  28.929  29.495  29.505
 81 A'   82 A'   35 A"   83 A'   84 A'   85 A'   36 A"   86 A'                 
 29.527  29.846  29.855  29.856  29.880  29.959  36.549  37.244
 87 A'   37 A"   88 A'   38 A"   89 A'   90 A'   91 A'   92 A'                 
130.555 130.562 130.589 154.313 219.1841912.233
 39 A"   93 A'   94 A'   95 A'   96 A'   97 A'                                 

 Beta MOs, Restricted
 -- Occupied --                  
******* -180.91 -169.72 -169.72 -169.71 -104.87  -37.96  -33.15
  1 A'    2 A'    3 A'    1 A"    4 A'    5 A'    6 A'    7 A'                 
-33.146 -33.146 -24.337 -24.335 -24.334 -24.329 -24.329 -15.734
  2 A"    8 A'    9 A'    3 A"   10 A'    4 A"   11 A'   12 A'                 
-15.711 -10.598  -8.066  -8.062  -8.062  -7.280  -5.515  -5.500
 13 A'   14 A'   15 A'    5 A"   16 A'   17 A'   18 A'    6 A"                 
 -5.500  -2.440  -2.433  -2.432  -2.415  -2.415  -1.478  -1.136
 19 A'   20 A'    7 A"   21 A'    8 A"   22 A'   23 A'   24 A'                 
 -0.927  -0.809  -0.687  -0.662  -0.644  -0.479  -0.476  -0.412
 25 A'   26 A'   27 A'   28 A'    9 A"   10 A"   29 A'   30 A'                 
 -0.402  -0.400
 11 A"   31 A'                                                                 
 -- Virtual --                   
 -0.003   0.076   0.089   0.105   0.126   0.127   0.168   0.181
 32 A'   12 A"   33 A'   34 A'   35 A'   13 A"   36 A'   37 A'                 
  0.205   0.208   0.216   0.237   0.282   0.303   0.315   0.318
 14 A"   38 A'   39 A'   15 A"   40 A'   41 A'   42 A'   43 A'                 
  0.319   0.352   0.551   0.564   0.564   0.579   0.593   0.598
 16 A"   44 A'   45 A'   17 A"   46 A'   18 A"   47 A'   48 A'                 
  0.603   0.621   0.682   0.791   0.844   0.908   0.980   1.000
 19 A"   49 A'   50 A'   51 A'   52 A'   20 A"   53 A'   21 A"                 
  1.032   1.081   1.120   1.128   1.184   1.190   1.255   1.355
 54 A'   55 A'   56 A'   22 A"   23 A"   57 A'   58 A'   59 A'                 
  1.403   1.498   1.509   1.543   1.611   1.914   2.022   2.022
 60 A'   61 A'   24 A"   62 A'   63 A'   25 A"   64 A'   26 A"                 
  2.252   2.401   2.538   2.602   2.632   2.751   2.925   3.084
 65 A'   27 A"   66 A'   67 A'   28 A"   68 A'   69 A'   29 A"                 
  3.159   3.406   4.118   4.184   4.362   4.413   4.458   4.478
 70 A'   71 A'   30 A"   72 A'   31 A"   73 A'   32 A"   74 A'                 
  4.487   4.532   4.564   4.729   4.833   5.156   6.500   6.513
 33 A"   75 A'   76 A'   77 A'   78 A'   79 A'   34 A"   80 A'                 
  6.544  10.339  26.625  26.672  27.082  28.929  29.495  29.505
 81 A'   82 A'   35 A"   83 A'   84 A'   85 A'   36 A"   86 A'                 
 29.527  29.846  29.855  29.856  29.880  29.959  36.549  37.244
 87 A'   37 A"   88 A'   38 A"   89 A'   90 A'   91 A'   92 A'                 
130.555 130.562 130.589 154.313 219.1841912.233
 39 A"   93 A'   94 A'   95 A'   96 A'   97 A'                                 
 --------------------------------------------------------------

          Ground-State Mulliken Net Atomic Charges

     Atom                 Charge (a.u.)
  ----------------------------------------
      1 I                     0.146690
      2 N                    -0.053127
      3 N                     0.028322
      4 Cl                   -0.121885
  ----------------------------------------
  Sum of atomic charges =     0.000000

 -----------------------------------------------------------------
                    Cartesian Multipole Moments
 -----------------------------------------------------------------
    Charge (ESU x 10^10)
                 0.0000
    Dipole Moment (Debye)
         X       1.5209      Y      -0.1302      Z       0.0000
       Tot       1.5265
    Quadrupole Moments (Debye-Ang)
        XX     -50.4487     XY      -0.9011     YY     -54.6494
        XZ       0.0000     YZ       0.0000     ZZ     -52.3391
    Octopole Moments (Debye-Ang^2)
       XXX      64.9403    XXY       0.1048    XYY      19.8974
       YYY       1.0722    XXZ      -0.0000    XYZ       0.0000
       YYZ       0.0000    XZZ      16.9432    YZZ       0.4035
       ZZZ       0.0000
    Hexadecapole Moments (Debye-Ang^3)
      XXXX   -1137.1567   XXXY     -19.7899   XXYY    -223.1539
      XYYY      -2.2587   YYYY     -84.9239   XXXZ       0.0000
      XXYZ      -0.0000   XYYZ       0.0000   YYYZ      -0.0000
      XXZZ    -218.1707   XYZZ      -0.6390   YYZZ     -24.4992
      XZZZ      -0.0000   YZZZ      -0.0000   ZZZZ     -65.1045
 -----------------------------------------------------------------
 Calculating analytic gradient of the SCF energy
 Gradient of SCF Energy
            1           2           3           4
    1  -0.0000289   0.0000268  -0.0000281   0.0000302
    2   0.0000016  -0.0000229   0.0000432  -0.0000220
    3  -0.0000000   0.0000000  -0.0000000   0.0000000
 Max gradient component =       4.325E-05
 RMS gradient           =       2.260E-05
 Gradient time:  CPU 2.26 s  wall 0.62 s
 Geometry Optimization Parameters
   NAtoms,    NIC,     NZ,  NCons,   NDum,   NFix, NCnnct, MaxDiis
        4      14       4       0       0       0       0       0

 Cartesian Hessian Update
 Hessian Updated using BFGS Update


** GEOMETRY OPTIMIZATION IN DELOCALIZED INTERNAL COORDINATES **
   Searching for a Minimum

   Optimization Cycle:   7

                       Coordinates (Angstroms)
     ATOM                X               Y               Z
      1  I         1.2584185877   -0.0206397095    0.0000000000
      2  N        -0.8034744051    0.4944387216    0.0000000000
      3  N        -1.4964574287   -0.4555095838    0.0000000000
      4  Cl       -3.2150361463    0.0020071057    0.0000000000
   Point Group: cs    Number of degrees of freedom:     5


   Energy is  -7485.129029724

 Hessian Updated using BFGS Update

  5 Hessian modes will be used to form the next step
  Hessian Eigenvalues:
     0.093456    0.125701    0.281744    0.402776    1.043695

 Minimum Search - Taking Simple RFO Step
 Searching for Lamda that Minimizes Along All modes
 Value Taken    Lamda =   0.00000000
 Step Taken.  Stepsize is  0.000475

                             Maximum     Tolerance    Cnvgd?
         Gradient           0.000047      0.000300     YES
         Displacement       0.000400      0.001200     YES
         Energy change     -0.000000      0.000001     YES


                       Distance Matrix (Angstroms)
             I (  1)   N (  2)   N (  3)
   N (  2)  2.125255
   N (  3)  2.788988  1.175852
   Cl(  4)  4.473512  2.461325  1.778436

 Final energy is   -7485.1290297238884     


 ******************************
 **  OPTIMIZATION CONVERGED  **
 ******************************

                       Coordinates (Angstroms)
     ATOM                X               Y               Z
      1  I         1.2584185877   -0.0206397095    0.0000000000
      2  N        -0.8034744051    0.4944387216    0.0000000000
      3  N        -1.4964574287   -0.4555095838    0.0000000000
      4  Cl       -3.2150361463    0.0020071057    0.0000000000

Z-matrix Print:
$molecule
0 1
I 
N  1 2.125255
N  2 1.175852 1 112.084666
Cl 3 1.778436 2 111.203166 1 -180.000000 0
$end


 --------------------------------------------------------------
             Orbital Energies (a.u.) and Symmetries
 --------------------------------------------------------------

 Alpha MOs, Restricted
 -- Occupied --                  
******* -180.91 -169.72 -169.72 -169.71 -104.87  -37.96  -33.15
  1 A'    2 A'    3 A'    1 A"    4 A'    5 A'    6 A'    7 A'                 
-33.146 -33.146 -24.337 -24.335 -24.334 -24.329 -24.329 -15.734
  2 A"    8 A'    9 A'    3 A"   10 A'    4 A"   11 A'   12 A'                 
-15.711 -10.598  -8.066  -8.062  -8.062  -7.280  -5.515  -5.500
 13 A'   14 A'   15 A'    5 A"   16 A'   17 A'   18 A'    6 A"                 
 -5.500  -2.440  -2.433  -2.432  -2.415  -2.415  -1.478  -1.136
 19 A'   20 A'    7 A"   21 A'    8 A"   22 A'   23 A'   24 A'                 
 -0.927  -0.809  -0.687  -0.662  -0.644  -0.479  -0.476  -0.412
 25 A'   26 A'   27 A'   28 A'    9 A"   10 A"   29 A'   30 A'                 
 -0.402  -0.400
 11 A"   31 A'                                                                 
 -- Virtual --                   
 -0.003   0.076   0.089   0.105   0.126   0.127   0.168   0.181
 32 A'   12 A"   33 A'   34 A'   35 A'   13 A"   36 A'   37 A'                 
  0.205   0.208   0.216   0.237   0.282   0.303   0.315   0.318
 14 A"   38 A'   39 A'   15 A"   40 A'   41 A'   42 A'   43 A'                 
  0.319   0.352   0.551   0.564   0.564   0.579   0.593   0.598
 16 A"   44 A'   45 A'   17 A"   46 A'   18 A"   47 A'   48 A'                 
  0.603   0.621   0.682   0.791   0.844   0.908   0.980   1.000
 19 A"   49 A'   50 A'   51 A'   52 A'   20 A"   53 A'   21 A"                 
  1.032   1.081   1.120   1.128   1.184   1.190   1.255   1.355
 54 A'   55 A'   56 A'   22 A"   23 A"   57 A'   58 A'   59 A'                 
  1.403   1.498   1.509   1.543   1.611   1.914   2.022   2.022
 60 A'   61 A'   24 A"   62 A'   63 A'   25 A"   64 A'   26 A"                 
  2.252   2.401   2.538   2.602   2.632   2.751   2.925   3.084
 65 A'   27 A"   66 A'   67 A'   28 A"   68 A'   69 A'   29 A"                 
  3.159   3.406   4.118   4.184   4.362   4.413   4.458   4.478
 70 A'   71 A'   30 A"   72 A'   31 A"   73 A'   32 A"   74 A'                 
  4.487   4.532   4.564   4.729   4.833   5.156   6.500   6.513
 33 A"   75 A'   76 A'   77 A'   78 A'   79 A'   34 A"   80 A'                 
  6.544  10.339  26.625  26.672  27.082  28.929  29.495  29.505
 81 A'   82 A'   35 A"   83 A'   84 A'   85 A'   36 A"   86 A'                 
 29.527  29.846  29.855  29.856  29.880  29.959  36.549  37.244
 87 A'   37 A"   88 A'   38 A"   89 A'   90 A'   91 A'   92 A'                 
130.555 130.562 130.589 154.313 219.1841912.233
 39 A"   93 A'   94 A'   95 A'   96 A'   97 A'                                 

 Beta MOs, Restricted
 -- Occupied --                  
******* -180.91 -169.72 -169.72 -169.71 -104.87  -37.96  -33.15
  1 A'    2 A'    3 A'    1 A"    4 A'    5 A'    6 A'    7 A'                 
-33.146 -33.146 -24.337 -24.335 -24.334 -24.329 -24.329 -15.734
  2 A"    8 A'    9 A'    3 A"   10 A'    4 A"   11 A'   12 A'                 
-15.711 -10.598  -8.066  -8.062  -8.062  -7.280  -5.515  -5.500
 13 A'   14 A'   15 A'    5 A"   16 A'   17 A'   18 A'    6 A"                 
 -5.500  -2.440  -2.433  -2.432  -2.415  -2.415  -1.478  -1.136
 19 A'   20 A'    7 A"   21 A'    8 A"   22 A'   23 A'   24 A'                 
 -0.927  -0.809  -0.687  -0.662  -0.644  -0.479  -0.476  -0.412
 25 A'   26 A'   27 A'   28 A'    9 A"   10 A"   29 A'   30 A'                 
 -0.402  -0.400
 11 A"   31 A'                                                                 
 -- Virtual --                   
 -0.003   0.076   0.089   0.105   0.126   0.127   0.168   0.181
 32 A'   12 A"   33 A'   34 A'   35 A'   13 A"   36 A'   37 A'                 
  0.205   0.208   0.216   0.237   0.282   0.303   0.315   0.318
 14 A"   38 A'   39 A'   15 A"   40 A'   41 A'   42 A'   43 A'                 
  0.319   0.352   0.551   0.564   0.564   0.579   0.593   0.598
 16 A"   44 A'   45 A'   17 A"   46 A'   18 A"   47 A'   48 A'                 
  0.603   0.621   0.682   0.791   0.844   0.908   0.980   1.000
 19 A"   49 A'   50 A'   51 A'   52 A'   20 A"   53 A'   21 A"                 
  1.032   1.081   1.120   1.128   1.184   1.190   1.255   1.355
 54 A'   55 A'   56 A'   22 A"   23 A"   57 A'   58 A'   59 A'                 
  1.403   1.498   1.509   1.543   1.611   1.914   2.022   2.022
 60 A'   61 A'   24 A"   62 A'   63 A'   25 A"   64 A'   26 A"                 
  2.252   2.401   2.538   2.602   2.632   2.751   2.925   3.084
 65 A'   27 A"   66 A'   67 A'   28 A"   68 A'   69 A'   29 A"                 
  3.159   3.406   4.118   4.184   4.362   4.413   4.458   4.478
 70 A'   71 A'   30 A"   72 A'   31 A"   73 A'   32 A"   74 A'                 
  4.487   4.532   4.564   4.729   4.833   5.156   6.500   6.513
 33 A"   75 A'   76 A'   77 A'   78 A'   79 A'   34 A"   80 A'                 
  6.544  10.339  26.625  26.672  27.082  28.929  29.495  29.505
 81 A'   82 A'   35 A"   83 A'   84 A'   85 A'   36 A"   86 A'                 
 29.527  29.846  29.855  29.856  29.880  29.959  36.549  37.244
 87 A'   37 A"   88 A'   38 A"   89 A'   90 A'   91 A'   92 A'                 
130.555 130.562 130.589 154.313 219.1841912.233
 39 A"   93 A'   94 A'   95 A'   96 A'   97 A'                                 
 --------------------------------------------------------------

          Ground-State Mulliken Net Atomic Charges

     Atom                 Charge (a.u.)
  ----------------------------------------
      1 I                     0.146690
      2 N                    -0.053127
      3 N                     0.028322
      4 Cl                   -0.121885
  ----------------------------------------
  Sum of atomic charges =     0.000000

 -----------------------------------------------------------------
                    Cartesian Multipole Moments
 -----------------------------------------------------------------
    Charge (ESU x 10^10)
                 0.0000
    Dipole Moment (Debye)
         X       1.5209      Y      -0.1302      Z       0.0000
       Tot       1.5265
    Quadrupole Moments (Debye-Ang)
        XX     -50.4487     XY      -0.9011     YY     -54.6494
        XZ       0.0000     YZ       0.0000     ZZ     -52.3391
    Octopole Moments (Debye-Ang^2)
       XXX      64.9403    XXY       0.1048    XYY      19.8974
       YYY       1.0722    XXZ      -0.0000    XYZ       0.0000
       YYZ       0.0000    XZZ      16.9432    YZZ       0.4035
       ZZZ       0.0000
    Hexadecapole Moments (Debye-Ang^3)
      XXXX   -1137.1567   XXXY     -19.7899   XXYY    -223.1539
      XYYY      -2.2587   YYYY     -84.9239   XXXZ       0.0000
      XXYZ      -0.0000   XYYZ       0.0000   YYYZ      -0.0000
      XXZZ    -218.1707   XYZZ      -0.6390   YYZZ     -24.4992
      XZZZ      -0.0000   YZZZ      -0.0000   ZZZZ     -65.1045
 -----------------------------------------------------------------
Archival summary:
1\1\garfield\OPT\HF\BasisUnspecified\1l12\taweetha\SunFeb1006:06:432019SunFeb1006:06:432019\0\\#,OPT,HF,BasisUnspecified,\\0,1\I\N,1,2.12525\N,2,1.17585,1,112.085\Cl,3,1.77844,2,111.203,1,-180,0\\HF=-7485.12903\\@

 Total job time:  17.81s(wall), 67.94s(cpu) 
 Sun Feb 10 06:06:43 2019

        *************************************************************
        *                                                           *
        *  Thank you very much for using Q-Chem.  Have a nice day.  *
        *                                                           *
        *************************************************************


 
User input: 2 of 2 
 
Q-Chem Developer Version!
                  Welcome to Q-Chem
     A Quantum Leap Into The Future Of Chemistry


 Q-Chem 5.1, Q-Chem, Inc., Pleasanton, CA (2018)

 Yihan Shao,  Zhengting Gan,  E. Epifanovsky,  A. T. B. Gilbert,  M. Wormit,  
 J. Kussmann,  A. W. Lange,  A. Behn,  Jia Deng,  Xintian Feng,  D. Ghosh,  
 M. Goldey,  P. R. Horn,  L. D. Jacobson,  I. Kaliman,  T. Kus,  A. Landau,  
 Jie Liu,  E. I. Proynov,  R. M. Richard,  R. P. Steele,  E. J. Sundstrom,  
 H. L. Woodcock III,  P. M. Zimmerman,  D. Zuev,  B. Albrecht,  E. Alguire,  
 S. A. Baeppler,  D. Barton,  Z. Benda,  Y. A. Bernard,  E. J. Berquist,  
 K. B. Bravaya,  H. Burton,  D. Casanova,  Chun-Min Chang,  Yunqing Chen,  
 A. Chien,  K. D. Closser,  M. P. Coons,  S. Coriani,  S. Dasgupta,  
 A. L. Dempwolff,  M. Diedenhofen,  Hainam Do,  R. G. Edgar,  Po-Tung Fang,  
 S. Faraji,  S. Fatehi,  Qingguo Feng,  K. D. Fenk,  J. Fosso-Tande,  
 Qinghui Ge,  A. Ghysels,  G. Gidofalvi,  J. Gomes,  J. Gonthier,  A. Gunina,  
 D. Hait,  M. W. D. Hanson-Heine,  P. H. P. Harbach,  A. W. Hauser,  
 J. E. Herr,  E. G. Hohenstein,  Z. C. Holden,  Kerwin Hui,  B. C. Huynh,  
 T.-C. Jagau,  Hyunjun Ji,  B. Kaduk,  K. Khistyaev,  Jaehoon Kim,  
 P. Klunzinger,  K. Koh,  D. Kosenkov,  L. Koulias,  T. Kowalczyk,  
 C. M. Krauter,  A. Kunitsa,  Ka Un Lao,  A. Laurent,  K. V. Lawler,  
 Joonho Lee,  D. Lefrancois,  S. Lehtola,  D. S. Levine,  Yi-Pei Li,  
 You-Sheng Lin,  Fenglai Liu,  E. Livshits,  A. Luenser,  P. Manohar,  
 E. Mansoor,  S. F. Manzer,  Shan-Ping Mao,  Yuezhi Mao,  N. Mardirossian,  
 A. V. Marenich,  T. Markovich,  L. A. Martinez-Martinez,  S. A. Maurer,  
 N. J. Mayhall,  S. C. McKenzie,  J.-M. Mewes,  A. F. Morrison,  
 J. W. Mullinax,  K. Nanda,  T. S. Nguyen-Beck,  R. Olivares-Amaya,  
 J. A. Parkhill,  T. M. Perrine,  F. Plasser,  P. Pokhilko,  S. Prager,  
 A. Prociuk,  E. Ramos,  D. R. Rehn,  F. Rob,  M. Schneider,  N. Sergueev,  
 S. M. Sharada,  S. Sharma,  D. W. Small,  T. Stauch,  T. Stein,  
 Yu-Chuan Su,  A. J. W. Thom,  A. Tkatchenko,  T. Tsuchimochi,  N. M. Tubman,  
 L. Vogt,  M. L. Vidal,  O. Vydrov,  M. A. Watson,  J. Wenzel,  
 M. de Wergifosse,  T. A. Wesolowski,  A. White,  J. Witte,  A. Yamada,  
 Jun Yang,  K. Yao,  S. Yeganeh,  S. R. Yost,  Zhi-Qiang You,  A. Zech,  
 Igor Ying Zhang,  Xing Zhang,  Yan Zhao,  Ying Zhu,  B. R. Brooks,  
 G. K. L. Chan,  C. J. Cramer,  M. S. Gordon,  W. J. Hehre,  A. Klamt,  
 M. W. Schmidt,  C. D. Sherrill,  D. G. Truhlar,  A. Aspuru-Guzik,  R. Baer,  
 A. T. Bell,  N. A. Besley,  Jeng-Da Chai,  A. E. DePrince, III,  
 R. A. DiStasio Jr.,  A. Dreuw,  B. D. Dunietz,  T. R. Furlani,  
 Chao-Ping Hsu,  Yousung Jung,  Jing Kong,  D. S. Lambrecht,  WanZhen Liang,  
 C. Ochsenfeld,  V. A. Rassolov,  L. V. Slipchenko,  J. E. Subotnik,  
 T. Van Voorhis,  J. M. Herbert,  A. I. Krylov,  P. M. W. Gill,  M. Head-Gordon

 Contributors to earlier versions of Q-Chem not listed above: 
 R. D. Adamson,  B. Austin,  J. Baker,  G. J. O. Beran,  K. Brandhorst,  
 S. T. Brown,  E. F. C. Byrd,  A. K. Chakraborty,  C.-L. Cheng,  
 Siu Hung Chien,  D. M. Chipman,  D. L. Crittenden,  H. Dachsel,  
 R. J. Doerksen,  A. D. Dutoi,  L. Fusti-Molnar,  W. A. Goddard III,  
 A. Golubeva-Zadorozhnaya,  S. R. Gwaltney,  G. Hawkins,  A. Heyden,  
 S. Hirata,  G. Kedziora,  F. J. Keil,  C. Kelley,  Jihan Kim,  R. A. King,  
 R. Z. Khaliullin,  P. P. Korambath,  W. Kurlancheek,  A. M. Lee,  M. S. Lee,  
 S. V. Levchenko,  Ching Yeh Lin,  D. Liotard,  R. C. Lochan,  I. Lotan,  
 P. E. Maslen,  N. Nair,  D. P. O'Neill,  D. Neuhauser,  E. Neuscamman,  
 C. M. Oana,  R. Olson,  B. Peters,  R. Peverati,  P. A. Pieniazek,  
 Y. M. Rhee,  J. Ritchie,  M. A. Rohrdanz,  E. Rosta,  N. J. Russ,  
 H. F. Schaefer III,  N. E. Schultz,  N. Shenvi,  A. C. Simmonett,  A. Sodt,  
 D. Stuck,  K. S. Thanthiriwatte,  V. Vanovschi,  Tao Wang,  A. Warshel,  
 C. F. Williams,  Q. Wu,  X. Xu,  W. Zhang

 Please cite Q-Chem as follows:
 Y. Shao et al., Mol. Phys. 113, 184-215 (2015)
 DOI: 10.1080/00268976.2014.952696

 Q-Chem 5.1.2 for Intel X86 EM64T Linux

 Parts of Q-Chem use Armadillo 8.300.2 (Tropical Shenanigans).
 http://arma.sourceforge.net/

 Q-Chem begins on Sun Feb 10 06:06:43 2019  

Host: 
0

     Scratch files written to /scratch/taweetham/qchem23324//
The previous job contains 0 fragments, simply inherited here
Input Ideriv = 2
Curr. Ideriv = -1
Max.  Ideriv = 2

Checking the input file for inconsistencies... 	...done.

--------------------------------------------------------------
User input:
--------------------------------------------------------------

$molecule
read
$end

$rem
   JOB_TYPE 	FREQUENCY
   BASIS 		6-311++G**
   EXCHANGE 	HF	
$end

--------------------------------------------------------------
 ----------------------------------------------------------------
             Standard Nuclear Orientation (Angstroms)
    I     Atom           X                Y                Z
 ----------------------------------------------------------------
    1      I       1.3067185828    -0.0134714657    -0.0000000000
    2      N      -0.7543026650     0.5050841441     0.0000000000
    3      N      -1.4488870343    -0.4436939163    -0.0000000000
    4      Cl     -3.1666915878     0.0167209462     0.0000000000
 ----------------------------------------------------------------
 Molecular Point Group                 Cs    NOp =  2
 Largest Abelian Subgroup              Cs    NOp =  2
 Nuclear Repulsion Energy =   352.3954074130 hartrees
 There are       42 alpha and       42 beta electrons
 Requested basis set is 6-311++G(d,p)
 There are 49 shells and 136 basis functions

 Total QAlloc Memory Limit   2000 MB
 Mega-Array Size       188 MB
 MEM_STATIC part       192 MB

                       Distance Matrix (Angstroms)
             I (  1)   N (  2)   N (  3)
   N (  2)  2.125255
   N (  3)  2.788988  1.175852
   Cl(  4)  4.473512  2.461325  1.778436

 A cutoff of  1.0D-11 yielded    992 shell pairs
 There are      8274 function pairs (      9295 Cartesian)

 -------------------------------------------------------
 OpenMP Integral Computing Module                       
 Release: version 1.0, May 2013, Q-Chem Inc. Pittsburgh 
 -------------------------------------------------------
 Integral Job Info:
 Integral job number is                      11
 Integral operator is                         1
 short-range coefficients                     0
 long-range coefficients              100000000
 Omega coefficients                           0
 if combine SR and LR in K                    0
 Integral screening is                        0
 Integral computing path is                   2
 max size of driver memory is            800000
 size of driver memory is                593474
 size of scratch memory is             11933652
 max col of scratch BK array               1296
 max len of scratch array in speh3          155
 max len of scratch index in speh4           18
 max int batch size is                      520
 min int batch size is                       52
 fixed nKL is                                52
 max L of basis functions is                  2
 order of int derivative is                   0
 number of shells is                         49
 number of basis is                         144
 number of cartesian basis is               144
 number of contracted shell pairs           992
 number of primitive shell pairs           2332
 maxK2 (contraction) of shell pair           36
 max number of K2 of shell pair               1
 max number of CS2 of shell pair            109
 max number of PS2 of shell pair            132
 mem total for path MDJ                  520148
 -------------------------------------------------------
 Smallest overlap matrix eigenvalue = 2.13E-04
 Guess from superposition of atomic densities
 Warning:  Energy on first SCF cycle will be non-variational
 SAD guess density has 84.000000 electrons

 -----------------------------------------------------------------------
  General SCF calculation program by
  Eric Jon Sundstrom, Paul Horn, Yuezhi Mao, Dmitri Zuev, Alec White,
  David Stuck, Shaama M.S., Shane Yost, Joonho Lee, David Small,
  Daniel Levine, Susi Lehtola, Hugh Burton, Evgeny Epifanovsky
 -----------------------------------------------------------------------
 Hartree-Fock
 using 4 threads for integral computing
 -------------------------------------------------------
 OpenMP Integral computing Module                
 Release: version 2.0, May 2017, Q-Chem Inc. Pleasanton 
 -------------------------------------------------------
 A restricted SCF calculation will be
 performed using DIIS
 SCF converges when DIIS error is below 1.0e-08
 ---------------------------------------
  Cycle       Energy         DIIS error
 ---------------------------------------
    1   -7485.6571219473      4.12e-02  
    2   -7485.0315718738      6.07e-03  
    3   -7485.0865688289      4.27e-03  
    4   -7485.1265920118      5.45e-04  
    5   -7485.1284479899      3.16e-04  
    6   -7485.1288585778      1.24e-04  
    7   -7485.1290001041      5.69e-05  
    8   -7485.1290247846      2.88e-05  
    9   -7485.1290290973      7.40e-06  
   10   -7485.1290296255      2.58e-06  
   11   -7485.1290297091      9.96e-07  
   12   -7485.1290297222      3.93e-07  
   13   -7485.1290297237      1.02e-07  
   14   -7485.1290297239      3.10e-08  
   15   -7485.1290297239      8.73e-09  Convergence criterion met
 ---------------------------------------
 SCF time:   CPU 8.96s  wall 2.00s 
 SCF   energy in the final basis set =    -7485.1290297239
 Total energy in the final basis set =    -7485.1290297239

 --------------------------------------------------------------
             Orbital Energies (a.u.) and Symmetries
 --------------------------------------------------------------

 Alpha MOs, Restricted
 -- Occupied --                  
******* -180.91 -169.72 -169.72 -169.71 -104.87  -37.96  -33.15
  1 A'    2 A'    3 A'    1 A"    4 A'    5 A'    6 A'    7 A'                 
-33.146 -33.146 -24.337 -24.335 -24.334 -24.329 -24.329 -15.734
  2 A"    8 A'    9 A'    3 A"   10 A'    4 A"   11 A'   12 A'                 
-15.711 -10.598  -8.066  -8.062  -8.062  -7.280  -5.515  -5.500
 13 A'   14 A'   15 A'    5 A"   16 A'   17 A'   18 A'    6 A"                 
 -5.500  -2.440  -2.433  -2.432  -2.415  -2.415  -1.478  -1.136
 19 A'   20 A'    7 A"   21 A'    8 A"   22 A'   23 A'   24 A'                 
 -0.927  -0.809  -0.687  -0.662  -0.644  -0.479  -0.476  -0.412
 25 A'   26 A'   27 A'   28 A'    9 A"   10 A"   29 A'   30 A'                 
 -0.402  -0.400
 11 A"   31 A'                                                                 
 -- Virtual --                   
 -0.003   0.076   0.089   0.105   0.126   0.127   0.168   0.181
 32 A'   12 A"   33 A'   34 A'   35 A'   13 A"   36 A'   37 A'                 
  0.205   0.208   0.216   0.237   0.282   0.303   0.315   0.318
 14 A"   38 A'   39 A'   15 A"   40 A'   41 A'   42 A'   43 A'                 
  0.319   0.352   0.551   0.564   0.564   0.579   0.593   0.598
 16 A"   44 A'   45 A'   17 A"   46 A'   18 A"   47 A'   48 A'                 
  0.603   0.621   0.682   0.791   0.844   0.908   0.980   1.000
 19 A"   49 A'   50 A'   51 A'   52 A'   20 A"   53 A'   21 A"                 
  1.032   1.081   1.120   1.128   1.184   1.190   1.255   1.355
 54 A'   55 A'   56 A'   22 A"   23 A"   57 A'   58 A'   59 A'                 
  1.403   1.498   1.509   1.543   1.611   1.914   2.022   2.022
 60 A'   61 A'   24 A"   62 A'   63 A'   25 A"   64 A'   26 A"                 
  2.252   2.401   2.538   2.602   2.632   2.751   2.925   3.084
 65 A'   27 A"   66 A'   67 A'   28 A"   68 A'   69 A'   29 A"                 
  3.159   3.406   4.118   4.184   4.362   4.413   4.458   4.478
 70 A'   71 A'   30 A"   72 A'   31 A"   73 A'   32 A"   74 A'                 
  4.487   4.532   4.564   4.729   4.833   5.156   6.500   6.513
 33 A"   75 A'   76 A'   77 A'   78 A'   79 A'   34 A"   80 A'                 
  6.544  10.339  26.625  26.672  27.082  28.929  29.495  29.505
 81 A'   82 A'   35 A"   83 A'   84 A'   85 A'   36 A"   86 A'                 
 29.527  29.846  29.855  29.856  29.880  29.959  36.549  37.244
 87 A'   37 A"   88 A'   38 A"   89 A'   90 A'   91 A'   92 A'                 
130.555 130.562 130.589 154.313 219.1841912.233
 39 A"   93 A'   94 A'   95 A'   96 A'   97 A'                                 

 Beta MOs, Restricted
 -- Occupied --                  
******* -180.91 -169.72 -169.72 -169.71 -104.87  -37.96  -33.15
  1 A'    2 A'    3 A'    1 A"    4 A'    5 A'    6 A'    7 A'                 
-33.146 -33.146 -24.337 -24.335 -24.334 -24.329 -24.329 -15.734
  2 A"    8 A'    9 A'    3 A"   10 A'    4 A"   11 A'   12 A'                 
-15.711 -10.598  -8.066  -8.062  -8.062  -7.280  -5.515  -5.500
 13 A'   14 A'   15 A'    5 A"   16 A'   17 A'   18 A'    6 A"                 
 -5.500  -2.440  -2.433  -2.432  -2.415  -2.415  -1.478  -1.136
 19 A'   20 A'    7 A"   21 A'    8 A"   22 A'   23 A'   24 A'                 
 -0.927  -0.809  -0.687  -0.662  -0.644  -0.479  -0.476  -0.412
 25 A'   26 A'   27 A'   28 A'    9 A"   10 A"   29 A'   30 A'                 
 -0.402  -0.400
 11 A"   31 A'                                                                 
 -- Virtual --                   
 -0.003   0.076   0.089   0.105   0.126   0.127   0.168   0.181
 32 A'   12 A"   33 A'   34 A'   35 A'   13 A"   36 A'   37 A'                 
  0.205   0.208   0.216   0.237   0.282   0.303   0.315   0.318
 14 A"   38 A'   39 A'   15 A"   40 A'   41 A'   42 A'   43 A'                 
  0.319   0.352   0.551   0.564   0.564   0.579   0.593   0.598
 16 A"   44 A'   45 A'   17 A"   46 A'   18 A"   47 A'   48 A'                 
  0.603   0.621   0.682   0.791   0.844   0.908   0.980   1.000
 19 A"   49 A'   50 A'   51 A'   52 A'   20 A"   53 A'   21 A"                 
  1.032   1.081   1.120   1.128   1.184   1.190   1.255   1.355
 54 A'   55 A'   56 A'   22 A"   23 A"   57 A'   58 A'   59 A'                 
  1.403   1.498   1.509   1.543   1.611   1.914   2.022   2.022
 60 A'   61 A'   24 A"   62 A'   63 A'   25 A"   64 A'   26 A"                 
  2.252   2.401   2.538   2.602   2.632   2.751   2.925   3.084
 65 A'   27 A"   66 A'   67 A'   28 A"   68 A'   69 A'   29 A"                 
  3.159   3.406   4.118   4.184   4.362   4.413   4.458   4.478
 70 A'   71 A'   30 A"   72 A'   31 A"   73 A'   32 A"   74 A'                 
  4.487   4.532   4.564   4.729   4.833   5.156   6.500   6.513
 33 A"   75 A'   76 A'   77 A'   78 A'   79 A'   34 A"   80 A'                 
  6.544  10.339  26.625  26.672  27.082  28.929  29.495  29.505
 81 A'   82 A'   35 A"   83 A'   84 A'   85 A'   36 A"   86 A'                 
 29.527  29.846  29.855  29.856  29.880  29.959  36.549  37.244
 87 A'   37 A"   88 A'   38 A"   89 A'   90 A'   91 A'   92 A'                 
130.555 130.562 130.589 154.313 219.1841912.233
 39 A"   93 A'   94 A'   95 A'   96 A'   97 A'                                 
 --------------------------------------------------------------

          Ground-State Mulliken Net Atomic Charges

     Atom                 Charge (a.u.)
  ----------------------------------------
      1 I                     0.146690
      2 N                    -0.053127
      3 N                     0.028322
      4 Cl                   -0.121885
  ----------------------------------------
  Sum of atomic charges =     0.000000

 -----------------------------------------------------------------
                    Cartesian Multipole Moments
 -----------------------------------------------------------------
    Charge (ESU x 10^10)
                 0.0000
    Dipole Moment (Debye)
         X       1.5207      Y      -0.1328      Z       0.0000
       Tot       1.5265
    Quadrupole Moments (Debye-Ang)
        XX     -50.3048     XY      -0.9005     YY     -54.6488
        XZ       0.0000     YZ       0.0000     ZZ     -52.3391
    Octopole Moments (Debye-Ang^2)
       XXX      57.6354    XXY      -0.4930    XYY      17.2406
       YYY      -0.5517    XXZ       0.0000    XYZ      -0.0000
       YYZ       0.0000    XZZ      14.4140    YZZ      -0.1114
       ZZZ       0.0000
    Hexadecapole Moments (Debye-Ang^3)
      XXXX   -1125.4382   XXXY     -18.4626   XXYY    -221.3032
      XYYY      -0.7452   YYYY     -84.9042   XXXZ      -0.0000
      XXYZ      -0.0000   XYYZ      -0.0000   YYYZ      -0.0000
      XXZZ    -216.6566   XYZZ      -0.1602   YYZZ     -24.4951
      XZZZ       0.0000   YZZZ       0.0000   ZZZZ     -65.1045
 -----------------------------------------------------------------
 Calculating MO derivatives via CPSCF
 D1JvT checksum  = 125712 11030.6188888421
 D1KAT checksum  = 285888 592.3338642581
   1         3          12      0.100285    0.033212
   2         3          12      0.028809    0.012993
   3         3          12      0.007445    0.003721
   4         3          12      0.001784    0.000827
   5         3          12      0.000345    0.000153
   6         4          11      0.000061    0.000028
   7        11           4      0.000008    0.000004
   8        15           0      0.000000    0.000000    Roots Converged
 Time for AOints: 2.7 s (CPU) 0.7 s (wall)
 ------------------------------------------------------------------------------
                     AOints        : Timing summary (seconds)
 ------------------------------------------------------------------------------
     job step          cpu (% of tot)      sys (% of tot)     wall (% of tot)
 ------------------------------------------------------------------------------
  cpscf_lag         0.7236E+01 (25.2)   0.5000E-05 (45.5)   0.1895E+01 (24.5)
  iterzp            0.1881E+02 (65.4)   0.6000E-05 (54.5)   0.5102E+01 (66.1)
  make_fx           0.0000E+00 ( 0.0)   0.0000E+00 ( 0.0)   0.0000E+00 ( 0.0)
  AOints            0.2666E+01 ( 9.3)   0.0000E+00 ( 0.0)   0.6761E+00 ( 8.8)
 ------------------------------------------------------------------------------
   Grand Totals     0.2876E+02          0.1100E-04          0.7721E+01
 ------------------------------------------------------------------------------
 Calculating analytic Hessian of the SCF energy
 Polarizability Matrix (a.u.)
            1           2           3
    1-133.1369380   2.3788658   0.0000000
    2   2.3788658 -37.4233295   0.0000000
    3   0.0000000   0.0000000 -33.4423998

 Direct stationary perturbation theory relativistic correction:

 rels  =      98.970385804280
 relv  =    -323.861019803414
 rel2e =      38.829915651659
 E_rel =    -186.060718347474

 Hessian of the SCF Energy
            1           2           3           4           5           6
    1   0.1297058  -0.0161944   0.0000000  -0.0650604   0.0487241  -0.0000000
    2  -0.0161944   0.0190079  -0.0000000   0.0369916  -0.0339348   0.0000000
    3   0.0000000  -0.0000000   0.0073203  -0.0000000   0.0000000  -0.0075414
    4  -0.0650604   0.0369916  -0.0000000   0.5074485   0.3665202  -0.0000000
    5   0.0487241  -0.0339348   0.0000000   0.3665202   0.7019337  -0.0000000
    6  -0.0000000   0.0000000  -0.0075414  -0.0000000  -0.0000000   0.0077590
    7  -0.0683405  -0.0173646   0.0000000  -0.3378249  -0.3551244   0.0000000
    8  -0.0287124   0.0136031  -0.0000000  -0.3750907  -0.6988516   0.0000000
    9   0.0000000  -0.0000000  -0.0084812   0.0000000   0.0000000   0.0087509
   10   0.0036951  -0.0034325   0.0000000  -0.1045632  -0.0601198  -0.0000000
   11  -0.0038173   0.0013237   0.0000000  -0.0284211   0.0308526  -0.0000000
   12   0.0000000   0.0000000   0.0087023  -0.0000000   0.0000000  -0.0089684
            7           8           9          10          11          12
    1  -0.0683405  -0.0287124   0.0000000   0.0036951  -0.0038173   0.0000000
    2  -0.0173646   0.0136031  -0.0000000  -0.0034325   0.0013237   0.0000000
    3   0.0000000  -0.0000000  -0.0084812   0.0000000   0.0000000   0.0087023
    4  -0.3378249  -0.3750907   0.0000000  -0.1045632  -0.0284211  -0.0000000
    5  -0.3551244  -0.6988516   0.0000000  -0.0601198   0.0308526   0.0000000
    6   0.0000000   0.0000000   0.0087509  -0.0000000  -0.0000000  -0.0089684
    7   0.4533353   0.3275774  -0.0000000  -0.0471700   0.0449116   0.0000000
    8   0.3275774   0.7520645  -0.0000000   0.0762256  -0.0668159   0.0000000
    9  -0.0000000  -0.0000000   0.0097885   0.0000000   0.0000000  -0.0100581
   10  -0.0471700   0.0762256   0.0000000   0.1480380  -0.0126732  -0.0000000
   11   0.0449116  -0.0668159   0.0000000  -0.0126732   0.0346396  -0.0000000
   12   0.0000000   0.0000000  -0.0100581  -0.0000000  -0.0000000   0.0103242
 Gradient time:  CPU 43.21 s  wall 11.63 s
 **********************************************************************
 **                                                                  **
 **                       VIBRATIONAL ANALYSIS                       **
 **                       --------------------                       **
 **                                                                  **
 **        VIBRATIONAL FREQUENCIES (CM**-1) AND NORMAL MODES         **
 **     FORCE CONSTANTS (mDYN/ANGSTROM) AND REDUCED MASSES (AMU)     **
 **                  INFRARED INTENSITIES (KM/MOL)                   **
 **                                                                  **
 **********************************************************************


 Mode:                 1                      2                      3
 Frequency:       206.18                 218.30                 254.61
 Force Cnst:      0.4088                 0.6601                 0.8401
 Red. Mass:      16.3206                23.5103                21.9932
 IR Active:          YES                    YES                    YES
 IR Intens:        0.073                  7.017                  0.131
 Raman Active:       YES                    YES                    YES
               X      Y      Z        X      Y      Z        X      Y      Z
 I         -0.000 -0.000 -0.068   -0.187 -0.054  0.000   -0.141  0.063 -0.000
 N          0.000  0.000  0.634    0.208  0.590 -0.000    0.137 -0.611  0.000
 N          0.000  0.000  0.713    0.357  0.440 -0.000    0.044 -0.574  0.000
 Cl         0.000 -0.000 -0.293    0.451 -0.216  0.000    0.438  0.247 -0.000
 TransDip  -0.000 -0.000 -0.009   -0.084 -0.013  0.000   -0.001  0.012 -0.000

 Mode:                 4                      5                      6
 Frequency:       592.28                 822.86                1893.54
 Force Cnst:      3.4066                 5.6827                29.6085
 Red. Mass:      16.4821                14.2448                14.0157
 IR Active:          YES                    YES                    YES
 IR Intens:      282.747                 27.254                 20.393
 Raman Active:       YES                    YES                    YES
               X      Y      Z        X      Y      Z        X      Y      Z
 I         -0.061  0.011  0.000   -0.009  0.015 -0.000   -0.003  0.000  0.000
 N          0.660 -0.128 -0.000    0.595 -0.333  0.000   -0.406 -0.584 -0.000
 N          0.665 -0.063 -0.000   -0.580  0.435  0.000    0.372  0.596 -0.000
 Cl        -0.311  0.036  0.000    0.026 -0.096 -0.000    0.023 -0.006  0.000
 TransDip   0.539 -0.004 -0.000   -0.167  0.012 -0.000    0.143  0.023  0.000

 STANDARD THERMODYNAMIC QUANTITIES AT   298.15 K  AND     1.00 ATM

   This Molecule has  0 Imaginary Frequencies
   Zero point vibrational energy:        5.701 kcal/mol

   Atom    1 Element I  Has Mass  126.90440
   Atom    2 Element N  Has Mass   14.00307
   Atom    3 Element N  Has Mass   14.00307
   Atom    4 Element Cl Has Mass   34.96885
   Molecular Mass:   189.879390 amu
   Principal axes and moments of inertia in amu*Bohr^2:
                             1           2           3
    Eigenvalues --       22.71632  2148.44334  2171.15965
          X               1.00000     0.00065    -0.00000
          Y              -0.00065     1.00000    -0.00000
          Z              -0.00000     0.00000     1.00000
   Rotational Symmetry Number is   1
   The Molecule is an Asymmetric Top
   Translational Enthalpy:        0.889 kcal/mol
   Rotational Enthalpy:           0.889 kcal/mol
   Vibrational Enthalpy:          6.831 kcal/mol
   gas constant (RT):             0.592 kcal/mol
   Translational Entropy:        41.629  cal/mol.K
   Rotational Entropy:           26.163  cal/mol.K
   Vibrational Entropy:           6.404  cal/mol.K

   Total Enthalpy:                9.201 kcal/mol
   Total Entropy:                74.196  cal/mol.K
Archival summary:
1\1\garfield\FREQ\HF\BasisUnspecified\1l12\taweetha\SunFeb1006:06:572019SunFeb1006:06:572019\0\\#,FREQ,HF,BasisUnspecified,\\0,1\I\N,1,2.12525\N,2,1.17585,1,112.085\Cl,3,1.77844,2,111.203,1,180,0\\HF=-7485.12903\\@

 Total job time:  13.99s(wall), 52.33s(cpu) 
 Sun Feb 10 06:06:57 2019

        *************************************************************
        *                                                           *
        *  Thank you very much for using Q-Chem.  Have a nice day.  *
        *                                                           *
        *************************************************************
