# Supplementary material for: Geometric and energetic data from ab initio calculations of haloethene, haloimine, halomethylenephosphine, haloiminophosphine, halodiazene, halodiphosphene and halocyclopropane
Source: Data Brief. 2019 Nov 2;27:104738. doi: 10.1016/j.dib.2019.104738 (PMC6861602; doi:10.1016/j.dib.2019.104738)
Supplement: Multimedia component 6 [file mmc6.zip › NN/HF/ClENNIE.out]

Q-Chem Developer Version!
                  Welcome to Q-Chem
     A Quantum Leap Into The Future Of Chemistry


 Q-Chem 5.1, Q-Chem, Inc., Pleasanton, CA (2018)

 Yihan Shao,  Zhengting Gan,  E. Epifanovsky,  A. T. B. Gilbert,  M. Wormit,  
 J. Kussmann,  A. W. Lange,  A. Behn,  Jia Deng,  Xintian Feng,  D. Ghosh,  
 M. Goldey,  P. R. Horn,  L. D. Jacobson,  I. Kaliman,  T. Kus,  A. Landau,  
 Jie Liu,  E. I. Proynov,  R. M. Richard,  R. P. Steele,  E. J. Sundstrom,  
 H. L. Woodcock III,  P. M. Zimmerman,  D. Zuev,  B. Albrecht,  E. Alguire,  
 S. A. Baeppler,  D. Barton,  Z. Benda,  Y. A. Bernard,  E. J. Berquist,  
 K. B. Bravaya,  H. Burton,  D. Casanova,  Chun-Min Chang,  Yunqing Chen,  
 A. Chien,  K. D. Closser,  M. P. Coons,  S. Coriani,  S. Dasgupta,  
 A. L. Dempwolff,  M. Diedenhofen,  Hainam Do,  R. G. Edgar,  Po-Tung Fang,  
 S. Faraji,  S. Fatehi,  Qingguo Feng,  K. D. Fenk,  J. Fosso-Tande,  
 Qinghui Ge,  A. Ghysels,  G. Gidofalvi,  J. Gomes,  J. Gonthier,  A. Gunina,  
 D. Hait,  M. W. D. Hanson-Heine,  P. H. P. Harbach,  A. W. Hauser,  
 J. E. Herr,  E. G. Hohenstein,  Z. C. Holden,  Kerwin Hui,  B. C. Huynh,  
 T.-C. Jagau,  Hyunjun Ji,  B. Kaduk,  K. Khistyaev,  Jaehoon Kim,  
 P. Klunzinger,  K. Koh,  D. Kosenkov,  L. Koulias,  T. Kowalczyk,  
 C. M. Krauter,  A. Kunitsa,  Ka Un Lao,  A. Laurent,  K. V. Lawler,  
 Joonho Lee,  D. Lefrancois,  S. Lehtola,  D. S. Levine,  Yi-Pei Li,  
 You-Sheng Lin,  Fenglai Liu,  E. Livshits,  A. Luenser,  P. Manohar,  
 E. Mansoor,  S. F. Manzer,  Shan-Ping Mao,  Yuezhi Mao,  N. Mardirossian,  
 A. V. Marenich,  T. Markovich,  L. A. Martinez-Martinez,  S. A. Maurer,  
 N. J. Mayhall,  S. C. McKenzie,  J.-M. Mewes,  A. F. Morrison,  
 J. W. Mullinax,  K. Nanda,  T. S. Nguyen-Beck,  R. Olivares-Amaya,  
 J. A. Parkhill,  T. M. Perrine,  F. Plasser,  P. Pokhilko,  S. Prager,  
 A. Prociuk,  E. Ramos,  D. R. Rehn,  F. Rob,  M. Schneider,  N. Sergueev,  
 S. M. Sharada,  S. Sharma,  D. W. Small,  T. Stauch,  T. Stein,  
 Yu-Chuan Su,  A. J. W. Thom,  A. Tkatchenko,  T. Tsuchimochi,  N. M. Tubman,  
 L. Vogt,  M. L. Vidal,  O. Vydrov,  M. A. Watson,  J. Wenzel,  
 M. de Wergifosse,  T. A. Wesolowski,  A. White,  J. Witte,  A. Yamada,  
 Jun Yang,  K. Yao,  S. Yeganeh,  S. R. Yost,  Zhi-Qiang You,  A. Zech,  
 Igor Ying Zhang,  Xing Zhang,  Yan Zhao,  Ying Zhu,  B. R. Brooks,  
 G. K. L. Chan,  C. J. Cramer,  M. S. Gordon,  W. J. Hehre,  A. Klamt,  
 M. W. Schmidt,  C. D. Sherrill,  D. G. Truhlar,  A. Aspuru-Guzik,  R. Baer,  
 A. T. Bell,  N. A. Besley,  Jeng-Da Chai,  A. E. DePrince, III,  
 R. A. DiStasio Jr.,  A. Dreuw,  B. D. Dunietz,  T. R. Furlani,  
 Chao-Ping Hsu,  Yousung Jung,  Jing Kong,  D. S. Lambrecht,  WanZhen Liang,  
 C. Ochsenfeld,  V. A. Rassolov,  L. V. Slipchenko,  J. E. Subotnik,  
 T. Van Voorhis,  J. M. Herbert,  A. I. Krylov,  P. M. W. Gill,  M. Head-Gordon

 Contributors to earlier versions of Q-Chem not listed above: 
 R. D. Adamson,  B. Austin,  J. Baker,  G. J. O. Beran,  K. Brandhorst,  
 S. T. Brown,  E. F. C. Byrd,  A. K. Chakraborty,  C.-L. Cheng,  
 Siu Hung Chien,  D. M. Chipman,  D. L. Crittenden,  H. Dachsel,  
 R. J. Doerksen,  A. D. Dutoi,  L. Fusti-Molnar,  W. A. Goddard III,  
 A. Golubeva-Zadorozhnaya,  S. R. Gwaltney,  G. Hawkins,  A. Heyden,  
 S. Hirata,  G. Kedziora,  F. J. Keil,  C. Kelley,  Jihan Kim,  R. A. King,  
 R. Z. Khaliullin,  P. P. Korambath,  W. Kurlancheek,  A. M. Lee,  M. S. Lee,  
 S. V. Levchenko,  Ching Yeh Lin,  D. Liotard,  R. C. Lochan,  I. Lotan,  
 P. E. Maslen,  N. Nair,  D. P. O'Neill,  D. Neuhauser,  E. Neuscamman,  
 C. M. Oana,  R. Olson,  B. Peters,  R. Peverati,  P. A. Pieniazek,  
 Y. M. Rhee,  J. Ritchie,  M. A. Rohrdanz,  E. Rosta,  N. J. Russ,  
 H. F. Schaefer III,  N. E. Schultz,  N. Shenvi,  A. C. Simmonett,  A. Sodt,  
 D. Stuck,  K. S. Thanthiriwatte,  V. Vanovschi,  Tao Wang,  A. Warshel,  
 C. F. Williams,  Q. Wu,  X. Xu,  W. Zhang

 Please cite Q-Chem as follows:
 Y. Shao et al., Mol. Phys. 113, 184-215 (2015)
 DOI: 10.1080/00268976.2014.952696

 Q-Chem 5.1.2 for Intel X86 EM64T Linux

 Parts of Q-Chem use Armadillo 8.300.2 (Tropical Shenanigans).
 http://arma.sourceforge.net/

 Q-Chem begins on Sun Feb 10 06:05:47 2019  

Host: 
0

     Scratch files written to /scratch/taweetham/qchem23271//
Input Ideriv = 2
Curr. Ideriv = -1
Max.  Ideriv = 2

Checking the input file for inconsistencies... 	...done.

--------------------------------------------------------------
User input:
--------------------------------------------------------------
../HF/Cl=I_c.inp
$molecule
0 1
I 
N  1 2.250152
N  2 1.156549 1 130.025272
Cl 3 1.996890 2 123.300654 1 -0.000000 0
$end

$rem
   JOB_TYPE		OPTIMIZATION
   BASIS		6-311++G**
   EXCHANGE		HF
$end

--------------------------------------------------------------
 ----------------------------------------------------------------
             Standard Nuclear Orientation (Angstroms)
    I     Atom           X                Y                Z
 ----------------------------------------------------------------
    1      I       1.1187862579    -0.1320065788    -0.0000000000
    2      N      -0.5701487609     1.3548298362     0.0000000000
    3      N      -1.7136456666     1.1815658289     0.0000000000
    4      Cl     -2.5475947458    -0.6328482929    -0.0000000000
 ----------------------------------------------------------------
 Molecular Point Group                 Cs    NOp =  2
 Largest Abelian Subgroup              Cs    NOp =  2
 Nuclear Repulsion Energy =   355.3912580039 hartrees
 There are       42 alpha and       42 beta electrons
 Requested basis set is 6-311++G(d,p)
 There are 49 shells and 136 basis functions

 Total QAlloc Memory Limit   2000 MB
 Mega-Array Size       188 MB
 MEM_STATIC part       192 MB
 A cutoff of  1.0D-11 yielded    996 shell pairs
 There are      8240 function pairs (      9261 Cartesian)

 -------------------------------------------------------
 OpenMP Integral Computing Module                       
 Release: version 1.0, May 2013, Q-Chem Inc. Pittsburgh 
 -------------------------------------------------------
 Integral Job Info:
 Integral job number is                      11
 Integral operator is                         1
 short-range coefficients                     0
 long-range coefficients              100000000
 Omega coefficients                           0
 if combine SR and LR in K                    0
 Integral screening is                        0
 Integral computing path is                   2
 max size of driver memory is            800000
 size of driver memory is                593474
 size of scratch memory is             11933652
 max col of scratch BK array               1296
 max len of scratch array in speh3          155
 max len of scratch index in speh4           18
 max int batch size is                      520
 min int batch size is                       52
 fixed nKL is                                52
 max L of basis functions is                  2
 order of int derivative is                   0
 number of shells is                         49
 number of basis is                         144
 number of cartesian basis is               144
 number of contracted shell pairs           996
 number of primitive shell pairs           2332
 maxK2 (contraction) of shell pair           36
 max number of K2 of shell pair               1
 max number of CS2 of shell pair            118
 max number of PS2 of shell pair            126
 mem total for path MDJ                  520378
 -------------------------------------------------------
 Smallest overlap matrix eigenvalue = 1.35E-04

 Scale SEOQF with 1.000000e-01/1.000000e-01/1.000000e-01

 Standard Electronic Orientation quadrupole field applied
 Nucleus-field energy     =     0.0000000093 hartrees
 Guess from superposition of atomic densities
 Warning:  Energy on first SCF cycle will be non-variational
 SAD guess density has 84.000000 electrons

 -----------------------------------------------------------------------
  General SCF calculation program by
  Eric Jon Sundstrom, Paul Horn, Yuezhi Mao, Dmitri Zuev, Alec White,
  David Stuck, Shaama M.S., Shane Yost, Joonho Lee, David Small,
  Daniel Levine, Susi Lehtola, Hugh Burton, Evgeny Epifanovsky
 -----------------------------------------------------------------------
 Hartree-Fock
 using 4 threads for integral computing
 -------------------------------------------------------
 OpenMP Integral computing Module                
 Release: version 2.0, May 2017, Q-Chem Inc. Pleasanton 
 -------------------------------------------------------
 A restricted SCF calculation will be
 performed using DIIS
 SCF converges when DIIS error is below 1.0e-08
 ---------------------------------------
  Cycle       Energy         DIIS error
 ---------------------------------------
    1   -7485.3292156876      3.68e-02  
    2   -7484.9837754227      6.58e-03  
    3   -7485.0373697168      5.76e-03  
    4   -7485.1148632304      6.93e-04  
    5   -7485.1174726676      4.66e-04  
    6   -7485.1182180317      1.64e-04  
    7   -7485.1183971579      7.91e-05  
    8   -7485.1184360270      2.64e-05  
    9   -7485.1184463315      1.27e-05  
   10   -7485.1184496693      4.52e-06  
   11   -7485.1184500377      1.71e-06  
   12   -7485.1184500653      6.43e-07  
   13   -7485.1184500731      3.18e-07  
   14   -7485.1184500756      1.05e-07  
   15   -7485.1184500757      3.04e-08  
   16   -7485.1184500758      1.03e-08  
   17   -7485.1184500758      3.91e-09  Convergence criterion met
 ---------------------------------------
 SCF time:   CPU 10.11s  wall 2.00s 
 SCF   energy in the final basis set =    -7485.1184500758
 Total energy in the final basis set =    -7485.1184500758

 --------------------------------------------------------------
             Orbital Energies (a.u.) and Symmetries
 --------------------------------------------------------------

 Alpha MOs, Restricted
 -- Occupied --                  
******* -180.93 -169.74 -169.74 -169.74 -104.84  -37.98  -33.17
  1 A'    2 A'    3 A'    1 A"    4 A'    5 A'    6 A'    7 A'                 
-33.166 -33.166 -24.357 -24.355 -24.355 -24.348 -24.348 -15.759
  2 A"    8 A'    9 A'    3 A"   10 A'    4 A"   11 A'   12 A'                 
-15.732 -10.565  -8.033  -8.030  -8.030  -7.299  -5.535  -5.519
 13 A'   14 A'   15 A'    5 A"   16 A'   17 A'   18 A'    6 A"                 
 -5.518  -2.459  -2.452  -2.452  -2.433  -2.433  -1.483  -1.081
 19 A'   20 A'    7 A"   21 A'    8 A"   22 A'   23 A'   24 A'                 
 -0.934  -0.806  -0.676  -0.659  -0.642  -0.461  -0.457  -0.422
 25 A'   26 A'   27 A'   28 A'    9 A"   29 A'   10 A"   11 A"                 
 -0.420  -0.375
 30 A'   31 A'                                                                 
 -- Virtual --                   
 -0.068   0.078   0.094   0.110   0.132   0.133   0.143   0.187
 32 A'   12 A"   33 A'   34 A'   35 A'   13 A"   36 A'   37 A'                 
  0.190   0.192   0.235   0.250   0.261   0.300   0.316   0.320
 14 A"   38 A'   39 A'   40 A'   15 A"   41 A'   16 A"   42 A'                 
  0.329   0.364   0.486   0.542   0.545   0.570   0.581   0.600
 43 A'   44 A'   45 A'   17 A"   46 A'   18 A"   47 A'   48 A'                 
  0.617   0.645   0.709   0.790   0.871   0.907   0.966   0.991
 19 A"   49 A'   50 A'   51 A'   52 A'   20 A"   53 A'   21 A"                 
  1.043   1.080   1.154   1.171   1.193   1.216   1.221   1.256
 54 A'   55 A'   22 A"   56 A'   57 A'   58 A'   23 A"   59 A'                 
  1.401   1.501   1.515   1.545   1.612   1.919   1.959   1.968
 60 A'   24 A"   61 A'   62 A'   63 A'   25 A"   64 A'   26 A"                 
  2.115   2.416   2.467   2.621   2.622   2.754   2.845   3.097
 65 A'   27 A"   66 A'   28 A"   67 A'   68 A'   69 A'   29 A"                 
  3.157   3.434   4.095   4.119   4.367   4.434   4.437   4.455
 70 A'   71 A'   30 A"   72 A'   31 A"   73 A'   32 A"   74 A'                 
  4.466   4.496   4.567   4.668   4.783   5.114   6.484   6.509
 33 A"   75 A'   76 A'   77 A'   78 A'   79 A'   34 A"   80 A'                 
  6.521  10.306  26.639  26.697  27.007  28.876  29.477  29.496
 81 A'   82 A'   35 A"   83 A'   84 A'   85 A'   36 A"   86 A'                 
 29.506  29.826  29.833  29.833  29.853  29.927  36.486  37.312
 87 A'   37 A"   88 A'   38 A"   89 A'   90 A'   91 A'   92 A'                 
130.535 130.549 130.567 154.265 219.1451912.184
 39 A"   93 A'   94 A'   95 A'   96 A'   97 A'                                 

 Beta MOs, Restricted
 -- Occupied --                  
******* -180.93 -169.74 -169.74 -169.74 -104.84  -37.98  -33.17
  1 A'    2 A'    3 A'    1 A"    4 A'    5 A'    6 A'    7 A'                 
-33.166 -33.166 -24.357 -24.355 -24.355 -24.348 -24.348 -15.759
  2 A"    8 A'    9 A'    3 A"   10 A'    4 A"   11 A'   12 A'                 
-15.732 -10.565  -8.033  -8.030  -8.030  -7.299  -5.535  -5.519
 13 A'   14 A'   15 A'    5 A"   16 A'   17 A'   18 A'    6 A"                 
 -5.518  -2.459  -2.452  -2.452  -2.433  -2.433  -1.483  -1.081
 19 A'   20 A'    7 A"   21 A'    8 A"   22 A'   23 A'   24 A'                 
 -0.934  -0.806  -0.676  -0.659  -0.642  -0.461  -0.457  -0.422
 25 A'   26 A'   27 A'   28 A'    9 A"   29 A'   10 A"   11 A"                 
 -0.420  -0.375
 30 A'   31 A'                                                                 
 -- Virtual --                   
 -0.068   0.078   0.094   0.110   0.132   0.133   0.143   0.187
 32 A'   12 A"   33 A'   34 A'   35 A'   13 A"   36 A'   37 A'                 
  0.190   0.192   0.235   0.250   0.261   0.300   0.316   0.320
 14 A"   38 A'   39 A'   40 A'   15 A"   41 A'   16 A"   42 A'                 
  0.329   0.364   0.486   0.542   0.545   0.570   0.581   0.600
 43 A'   44 A'   45 A'   17 A"   46 A'   18 A"   47 A'   48 A'                 
  0.617   0.645   0.709   0.790   0.871   0.907   0.966   0.991
 19 A"   49 A'   50 A'   51 A'   52 A'   20 A"   53 A'   21 A"                 
  1.043   1.080   1.154   1.171   1.193   1.216   1.221   1.256
 54 A'   55 A'   22 A"   56 A'   57 A'   58 A'   23 A"   59 A'                 
  1.401   1.501   1.515   1.545   1.612   1.919   1.959   1.968
 60 A'   24 A"   61 A'   62 A'   63 A'   25 A"   64 A'   26 A"                 
  2.115   2.416   2.467   2.621   2.622   2.754   2.845   3.097
 65 A'   27 A"   66 A'   28 A"   67 A'   68 A'   69 A'   29 A"                 
  3.157   3.434   4.095   4.119   4.367   4.434   4.437   4.455
 70 A'   71 A'   30 A"   72 A'   31 A"   73 A'   32 A"   74 A'                 
  4.466   4.496   4.567   4.668   4.783   5.114   6.484   6.509
 33 A"   75 A'   76 A'   77 A'   78 A'   79 A'   34 A"   80 A'                 
  6.521  10.306  26.639  26.697  27.007  28.876  29.477  29.496
 81 A'   82 A'   35 A"   83 A'   84 A'   85 A'   36 A"   86 A'                 
 29.506  29.826  29.833  29.833  29.853  29.927  36.486  37.312
 87 A'   37 A"   88 A'   38 A"   89 A'   90 A'   91 A'   92 A'                 
130.535 130.549 130.567 154.265 219.1451912.184
 39 A"   93 A'   94 A'   95 A'   96 A'   97 A'                                 
 --------------------------------------------------------------

          Ground-State Mulliken Net Atomic Charges

     Atom                 Charge (a.u.)
  ----------------------------------------
      1 I                     0.209271
      2 N                    -0.011203
      3 N                     0.056129
      4 Cl                   -0.254198
  ----------------------------------------
  Sum of atomic charges =     0.000000

 -----------------------------------------------------------------
                    Cartesian Multipole Moments
 -----------------------------------------------------------------
    Charge (ESU x 10^10)
                 0.0000
    Dipole Moment (Debye)
         X       3.0149      Y       0.0204      Z       0.0000
       Tot       3.0149
    Quadrupole Moments (Debye-Ang)
        XX     -55.9829     XY      -3.0269     YY     -53.0337
        XZ      -0.0000     YZ      -0.0000     ZZ     -52.6536
    Octopole Moments (Debye-Ang^2)
       XXX      69.1510    XXY      -6.3344    XYY      16.4081
       YYY     -10.6958    XXZ       0.0000    XYZ       0.0000
       YYZ       0.0000    XZZ      13.9078    YZZ      -0.2754
       ZZZ       0.0000
    Hexadecapole Moments (Debye-Ang^3)
      XXXX    -928.0091   XXXY     -16.5265   XXYY    -176.5190
      XYYY      -1.7125   YYYY    -208.2396   XXXZ      -0.0000
      XXYZ      -0.0000   XYYZ      -0.0000   YYYZ      -0.0000
      XXZZ    -162.8193   XYZZ      -4.4389   YYZZ     -44.1159
      XZZZ      -0.0000   YZZZ      -0.0000   ZZZZ     -65.5096
 -----------------------------------------------------------------
 Calculating analytic gradient of the SCF energy
 Gradient of SCF Energy
            1           2           3           4
    1   0.0164989   0.0300686  -0.0348006  -0.0117668
    2  -0.0091852   0.0197789  -0.0006573  -0.0099364
    3  -0.0000000  -0.0000000   0.0000000  -0.0000000
 Max gradient component =       3.480E-02
 RMS gradient           =       1.607E-02
 Gradient time:  CPU 2.27 s  wall 0.62 s
 Geometry Optimization Parameters
   NAtoms,    NIC,     NZ,  NCons,   NDum,   NFix, NCnnct, MaxDiis
        4      14       4       0       0       0       0       0


** GEOMETRY OPTIMIZATION IN DELOCALIZED INTERNAL COORDINATES **
   Searching for a Minimum

   Optimization Cycle:   1

                       Coordinates (Angstroms)
     ATOM                X               Y               Z
      1  I         1.1187862579   -0.1320065788    0.0000000000
      2  N        -0.5701487609    1.3548298362    0.0000000000
      3  N        -1.7136456666    1.1815658289    0.0000000000
      4  Cl       -2.5475947458   -0.6328482929    0.0000000000
   Point Group: cs    Number of degrees of freedom:     5


   Energy is  -7485.118450076


 Attempting to Generate Delocalized Internal Coordinates

  5 Hessian modes will be used to form the next step
  Hessian Eigenvalues:
     0.085208    0.151911    0.250000    0.250000    1.300789

 Minimum Search - Taking Simple RFO Step
 Searching for Lamda that Minimizes Along All modes
 Value Taken    Lamda =  -0.00997036
 Step Taken.  Stepsize is  0.244217

                             Maximum     Tolerance    Cnvgd?
         Gradient           0.043409      0.000300      NO
         Displacement       0.148919      0.001200      NO
         Energy change     *********      0.000001      NO


 New Cartesian Coordinates Obtained by Inverse Iteration

 Displacement from previous Coordinates is:  0.514368
 ----------------------------------------------------------------
             Standard Nuclear Orientation (Angstroms)
    I     Atom           X                Y                Z
 ----------------------------------------------------------------
    1      I       0.9266194301    -0.1676014907     0.0000000000
    2      N      -0.5765032154     1.3662223070     0.0000000000
    3      N      -1.7023330644     1.2049626647     0.0000000000
    4      Cl     -2.3603860656    -0.6320426875     0.0000000000
 ----------------------------------------------------------------
 Molecular Point Group                 Cs    NOp =  2
 Largest Abelian Subgroup              Cs    NOp =  2
 Nuclear Repulsion Energy =   379.8216440809 hartrees
 There are       42 alpha and       42 beta electrons
 Applying Cartesian multipole field
    Component          Value
    ---------          -----
     (2,0,0)        1.00000E-11
     (0,2,0)        2.00000E-11
     (0,0,2)       -3.00000E-11
 Nucleus-field energy     =     0.0000000081 hartrees
 Requested basis set is 6-311++G(d,p)
 There are 49 shells and 136 basis functions
 A cutoff of  1.0D-11 yielded   1029 shell pairs
 There are      8565 function pairs (      9657 Cartesian)
 Smallest overlap matrix eigenvalue = 1.29E-04
 Guess MOs from SCF MO coefficient file

 -----------------------------------------------------------------------
  General SCF calculation program by
  Eric Jon Sundstrom, Paul Horn, Yuezhi Mao, Dmitri Zuev, Alec White,
  David Stuck, Shaama M.S., Shane Yost, Joonho Lee, David Small,
  Daniel Levine, Susi Lehtola, Hugh Burton, Evgeny Epifanovsky
 -----------------------------------------------------------------------
 Hartree-Fock
 using 4 threads for integral computing
 -------------------------------------------------------
 OpenMP Integral computing Module                
 Release: version 2.0, May 2017, Q-Chem Inc. Pleasanton 
 -------------------------------------------------------
 A restricted SCF calculation will be
 performed using DIIS
 SCF converges when DIIS error is below 1.0e-08
 ---------------------------------------
  Cycle       Energy         DIIS error
 ---------------------------------------
    1   -7485.1143949686      1.25e-03  
    2   -7485.1198761911      4.78e-04  
    3   -7485.1209235293      2.55e-04  
    4   -7485.1213382397      1.10e-04  
    5   -7485.1214778448      5.41e-05  
    6   -7485.1215077738      2.26e-05  
    7   -7485.1215123780      8.63e-06  
    8   -7485.1215131610      3.39e-06  
    9   -7485.1215133086      1.32e-06  
   10   -7485.1215133388      6.55e-07  
   11   -7485.1215133453      2.71e-07  
   12   -7485.1215133463      9.51e-08  
   13   -7485.1215133464      2.93e-08  
   14   -7485.1215133465      1.05e-08  
   15   -7485.1215133464      3.75e-09  Convergence criterion met
 ---------------------------------------
 SCF time:   CPU 9.24s  wall 2.00s 
 SCF   energy in the final basis set =    -7485.1215133464
 Total energy in the final basis set =    -7485.1215133464

 --------------------------------------------------------------
             Orbital Energies (a.u.) and Symmetries
 --------------------------------------------------------------

 Alpha MOs, Restricted
 -- Occupied --                  
******* -180.93 -169.73 -169.73 -169.73 -104.84  -37.98  -33.17
  1 A'    2 A'    3 A'    1 A"    4 A'    5 A'    6 A'    7 A'                 
-33.163 -33.163 -24.354 -24.352 -24.352 -24.345 -24.345 -15.753
  2 A"    8 A'    9 A'    3 A"   10 A'   11 A'    4 A"   12 A'                 
-15.720 -10.564  -8.032  -8.029  -8.029  -7.297  -5.533  -5.517
 13 A'   14 A'   15 A'   16 A'    5 A"   17 A'   18 A'    6 A"                 
 -5.516  -2.457  -2.450  -2.450  -2.431  -2.431  -1.502  -1.088
 19 A'   20 A'    7 A"   21 A'   22 A'    8 A"   23 A'   24 A'                 
 -0.952  -0.798  -0.682  -0.672  -0.655  -0.472  -0.458  -0.421
 25 A'   26 A'   27 A'   28 A'    9 A"   29 A'   10 A"   11 A"                 
 -0.411  -0.381
 30 A'   31 A'                                                                 
 -- Virtual --                   
 -0.044   0.084   0.101   0.110   0.132   0.133   0.146   0.185
 32 A'   12 A"   33 A'   34 A'   35 A'   13 A"   36 A'   37 A'                 
  0.189   0.194   0.232   0.253   0.258   0.305   0.315   0.321
 14 A"   38 A'   39 A'   40 A'   15 A"   41 A'   42 A'   16 A"                 
  0.321   0.371   0.506   0.533   0.552   0.574   0.583   0.597
 43 A'   44 A'   45 A'   17 A"   46 A'   18 A"   47 A'   48 A'                 
  0.626   0.678   0.700   0.818   0.885   0.901   0.963   0.997
 19 A"   49 A'   50 A'   51 A'   52 A'   20 A"   53 A'   21 A"                 
  1.045   1.084   1.152   1.174   1.190   1.220   1.227   1.273
 54 A'   55 A'   22 A"   56 A'   57 A'   23 A"   58 A'   59 A'                 
  1.396   1.505   1.532   1.574   1.606   1.932   1.967   1.968
 60 A'   24 A"   61 A'   62 A'   63 A'   25 A"   26 A"   64 A'                 
  2.149   2.428   2.499   2.628   2.633   2.770   2.899   3.121
 65 A'   27 A"   66 A'   28 A"   67 A'   68 A'   69 A'   29 A"                 
  3.172   3.461   4.103   4.130   4.378   4.431   4.441   4.464
 70 A'   71 A'   30 A"   72 A'   31 A"   73 A'   32 A"   74 A'                 
  4.474   4.530   4.592   4.711   4.805   5.075   6.489   6.519
 33 A"   75 A'   76 A'   77 A'   78 A'   79 A'   34 A"   80 A'                 
  6.525  10.319  26.643  26.733  27.050  28.901  29.482  29.505
 81 A'   82 A'   35 A"   83 A'   84 A'   85 A'   36 A"   86 A'                 
 29.509  29.829  29.840  29.840  29.863  29.942  36.491  37.426
 87 A'   37 A"   38 A"   88 A'   89 A'   90 A'   91 A'   92 A'                 
130.540 130.558 130.571 154.286 219.1601912.206
 39 A"   93 A'   94 A'   95 A'   96 A'   97 A'                                 

 Beta MOs, Restricted
 -- Occupied --                  
******* -180.93 -169.73 -169.73 -169.73 -104.84  -37.98  -33.17
  1 A'    2 A'    3 A'    1 A"    4 A'    5 A'    6 A'    7 A'                 
-33.163 -33.163 -24.354 -24.352 -24.352 -24.345 -24.345 -15.753
  2 A"    8 A'    9 A'    3 A"   10 A'   11 A'    4 A"   12 A'                 
-15.720 -10.564  -8.032  -8.029  -8.029  -7.297  -5.533  -5.517
 13 A'   14 A'   15 A'   16 A'    5 A"   17 A'   18 A'    6 A"                 
 -5.516  -2.457  -2.450  -2.450  -2.431  -2.431  -1.502  -1.088
 19 A'   20 A'    7 A"   21 A'   22 A'    8 A"   23 A'   24 A'                 
 -0.952  -0.798  -0.682  -0.672  -0.655  -0.472  -0.458  -0.421
 25 A'   26 A'   27 A'   28 A'    9 A"   29 A'   10 A"   11 A"                 
 -0.411  -0.381
 30 A'   31 A'                                                                 
 -- Virtual --                   
 -0.044   0.084   0.101   0.110   0.132   0.133   0.146   0.185
 32 A'   12 A"   33 A'   34 A'   35 A'   13 A"   36 A'   37 A'                 
  0.189   0.194   0.232   0.253   0.258   0.305   0.315   0.321
 14 A"   38 A'   39 A'   40 A'   15 A"   41 A'   42 A'   16 A"                 
  0.321   0.371   0.506   0.533   0.552   0.574   0.583   0.597
 43 A'   44 A'   45 A'   17 A"   46 A'   18 A"   47 A'   48 A'                 
  0.626   0.678   0.700   0.818   0.885   0.901   0.963   0.997
 19 A"   49 A'   50 A'   51 A'   52 A'   20 A"   53 A'   21 A"                 
  1.045   1.084   1.152   1.174   1.190   1.220   1.227   1.273
 54 A'   55 A'   22 A"   56 A'   57 A'   23 A"   58 A'   59 A'                 
  1.396   1.505   1.532   1.574   1.606   1.932   1.967   1.968
 60 A'   24 A"   61 A'   62 A'   63 A'   25 A"   26 A"   64 A'                 
  2.149   2.428   2.499   2.628   2.633   2.770   2.899   3.121
 65 A'   27 A"   66 A'   28 A"   67 A'   68 A'   69 A'   29 A"                 
  3.172   3.461   4.103   4.130   4.378   4.431   4.441   4.464
 70 A'   71 A'   30 A"   72 A'   31 A"   73 A'   32 A"   74 A'                 
  4.474   4.530   4.592   4.711   4.805   5.075   6.489   6.519
 33 A"   75 A'   76 A'   77 A'   78 A'   79 A'   34 A"   80 A'                 
  6.525  10.319  26.643  26.733  27.050  28.901  29.482  29.505
 81 A'   82 A'   35 A"   83 A'   84 A'   85 A'   36 A"   86 A'                 
 29.509  29.829  29.840  29.840  29.863  29.942  36.491  37.426
 87 A'   37 A"   38 A"   88 A'   89 A'   90 A'   91 A'   92 A'                 
130.540 130.558 130.571 154.286 219.1601912.206
 39 A"   93 A'   94 A'   95 A'   96 A'   97 A'                                 
 --------------------------------------------------------------

          Ground-State Mulliken Net Atomic Charges

     Atom                 Charge (a.u.)
  ----------------------------------------
      1 I                     0.226860
      2 N                    -0.053638
      3 N                     0.082968
      4 Cl                   -0.256191
  ----------------------------------------
  Sum of atomic charges =     0.000000

 -----------------------------------------------------------------
                    Cartesian Multipole Moments
 -----------------------------------------------------------------
    Charge (ESU x 10^10)
                 0.0000
    Dipole Moment (Debye)
         X       2.7216      Y      -0.1719      Z       0.0000
       Tot       2.7270
    Quadrupole Moments (Debye-Ang)
        XX     -56.4037     XY      -2.9908     YY     -52.6401
        XZ       0.0000     YZ       0.0000     ZZ     -52.3929
    Octopole Moments (Debye-Ang^2)
       XXX      73.7316    XXY      -4.7089    XYY      19.8257
       YYY      -9.6551    XXZ      -0.0000    XYZ       0.0000
       YYZ       0.0000    XZZ      16.6800    YZZ       0.6555
       ZZZ       0.0000
    Hexadecapole Moments (Debye-Ang^3)
      XXXX    -792.9524   XXXY     -10.2403   XXYY    -155.2128
      XYYY       4.3917   YYYY    -210.9714   XXXZ       0.0000
      XXYZ       0.0000   XYYZ      -0.0000   YYYZ      -0.0000
      XXZZ    -138.6028   XYZZ      -2.4999   YYZZ     -44.3645
      XZZZ      -0.0000   YZZZ      -0.0000   ZZZZ     -64.8984
 -----------------------------------------------------------------
 Calculating analytic gradient of the SCF energy
 Gradient of SCF Energy
            1           2           3           4
    1  -0.0059117  -0.0266697   0.0268856   0.0056959
    2  -0.0046060   0.0006193   0.0112227  -0.0072360
    3   0.0000000  -0.0000000   0.0000000   0.0000000
 Max gradient component =       2.689E-02
 RMS gradient           =       1.191E-02
 Gradient time:  CPU 2.34 s  wall 0.64 s
 Geometry Optimization Parameters
   NAtoms,    NIC,     NZ,  NCons,   NDum,   NFix, NCnnct, MaxDiis
        4      14       4       0       0       0       0       0

 Cartesian Hessian Update
 Hessian Updated using BFGS Update


** GEOMETRY OPTIMIZATION IN DELOCALIZED INTERNAL COORDINATES **
   Searching for a Minimum

   Optimization Cycle:   2

                       Coordinates (Angstroms)
     ATOM                X               Y               Z
      1  I         0.9266194301   -0.1676014907    0.0000000000
      2  N        -0.5765032154    1.3662223070    0.0000000000
      3  N        -1.7023330644    1.2049626647    0.0000000000
      4  Cl       -2.3603860656   -0.6320426875    0.0000000000
   Point Group: cs    Number of degrees of freedom:     5


   Energy is  -7485.121513346

 Hessian Updated using BFGS Update

  5 Hessian modes will be used to form the next step
  Hessian Eigenvalues:
     0.074040    0.140678    0.248526    0.443844    1.525812

 Minimum Search - Taking Simple RFO Step
 Searching for Lamda that Minimizes Along All modes
 Value Taken    Lamda =  -0.00393995
 Step Taken.  Stepsize is  0.098251

                             Maximum     Tolerance    Cnvgd?
         Gradient           0.046604      0.000300      NO
         Displacement       0.079408      0.001200      NO
         Energy change     -0.003063      0.000001      NO


 New Cartesian Coordinates Obtained by Inverse Iteration

 Displacement from previous Coordinates is:  0.289666
 ----------------------------------------------------------------
             Standard Nuclear Orientation (Angstroms)
    I     Atom           X                Y                Z
 ----------------------------------------------------------------
    1      I       1.0077573428    -0.1140233627     0.0000000000
    2      N      -0.5642418987     1.3218414241     0.0000000000
    3      N      -1.6963100872     1.1690686373     0.0000000000
    4      Cl     -2.4598082722    -0.6053459053     0.0000000000
 ----------------------------------------------------------------
 Molecular Point Group                 Cs    NOp =  2
 Largest Abelian Subgroup              Cs    NOp =  2
 Nuclear Repulsion Energy =   372.5391370605 hartrees
 There are       42 alpha and       42 beta electrons
 Applying Cartesian multipole field
    Component          Value
    ---------          -----
     (2,0,0)        1.00000E-11
     (0,2,0)        2.00000E-11
     (0,0,2)       -3.00000E-11
 Nucleus-field energy     =     0.0000000084 hartrees
 Requested basis set is 6-311++G(d,p)
 There are 49 shells and 136 basis functions
 A cutoff of  1.0D-11 yielded   1019 shell pairs
 There are      8435 function pairs (      9489 Cartesian)
 Smallest overlap matrix eigenvalue = 1.23E-04
 Guess MOs from SCF MO coefficient file

 -----------------------------------------------------------------------
  General SCF calculation program by
  Eric Jon Sundstrom, Paul Horn, Yuezhi Mao, Dmitri Zuev, Alec White,
  David Stuck, Shaama M.S., Shane Yost, Joonho Lee, David Small,
  Daniel Levine, Susi Lehtola, Hugh Burton, Evgeny Epifanovsky
 -----------------------------------------------------------------------
 Hartree-Fock
 using 4 threads for integral computing
 -------------------------------------------------------
 OpenMP Integral computing Module                
 Release: version 2.0, May 2017, Q-Chem Inc. Pleasanton 
 -------------------------------------------------------
 A restricted SCF calculation will be
 performed using DIIS
 SCF converges when DIIS error is below 1.0e-08
 ---------------------------------------
  Cycle       Energy         DIIS error
 ---------------------------------------
    1   -7485.1203362160      7.02e-04  
    2   -7485.1224997514      2.25e-04  
    3   -7485.1229655693      1.25e-04  
    4   -7485.1230856089      7.45e-05  
    5   -7485.1231422843      2.51e-05  
    6   -7485.1231497509      9.81e-06  
    7   -7485.1231506624      4.51e-06  
    8   -7485.1231508361      1.86e-06  
    9   -7485.1231508801      6.92e-07  
   10   -7485.1231508887      3.42e-07  
   11   -7485.1231508902      1.20e-07  
   12   -7485.1231508904      4.58e-08  
   13   -7485.1231508904      1.47e-08  
   14   -7485.1231508904      5.41e-09  Convergence criterion met
 ---------------------------------------
 SCF time:   CPU 8.44s  wall 2.00s 
 SCF   energy in the final basis set =    -7485.1231508904
 Total energy in the final basis set =    -7485.1231508904

 --------------------------------------------------------------
             Orbital Energies (a.u.) and Symmetries
 --------------------------------------------------------------

 Alpha MOs, Restricted
 -- Occupied --                  
******* -180.93 -169.73 -169.73 -169.73 -104.84  -37.98  -33.17
  1 A'    2 A'    3 A'    1 A"    4 A'    5 A'    6 A'    7 A'                 
-33.164 -33.164 -24.355 -24.353 -24.353 -24.346 -24.346 -15.752
  2 A"    8 A'    9 A'    3 A"   10 A'    4 A"   11 A'   12 A'                 
-15.720 -10.567  -8.035  -8.031  -8.031  -7.298  -5.534  -5.518
 13 A'   14 A'   15 A'   16 A'    5 A"   17 A'   18 A'    6 A"                 
 -5.517  -2.458  -2.451  -2.450  -2.432  -2.432  -1.495  -1.093
 19 A'   20 A'    7 A"   21 A'    8 A"   22 A'   23 A'   24 A'                 
 -0.957  -0.798  -0.681  -0.671  -0.652  -0.466  -0.460  -0.420
 25 A'   26 A'   27 A'   28 A'    9 A"   29 A'   10 A"   11 A"                 
 -0.420  -0.378
 30 A'   31 A'                                                                 
 -- Virtual --                   
 -0.037   0.082   0.100   0.108   0.132   0.132   0.145   0.187
 32 A'   12 A"   33 A'   34 A'   13 A"   35 A'   36 A'   37 A'                 
  0.190   0.195   0.235   0.250   0.260   0.303   0.319   0.321
 14 A"   38 A'   39 A'   40 A'   15 A"   41 A'   16 A"   42 A'                 
  0.330   0.369   0.492   0.539   0.553   0.575   0.582   0.607
 43 A'   44 A'   45 A'   17 A"   46 A'   18 A"   47 A'   48 A'                 
  0.621   0.665   0.706   0.828   0.890   0.904   0.967   0.997
 19 A"   49 A'   50 A'   51 A'   52 A'   20 A"   53 A'   21 A"                 
  1.042   1.085   1.151   1.174   1.191   1.223   1.239   1.265
 54 A'   55 A'   22 A"   56 A'   57 A'   23 A"   58 A'   59 A'                 
  1.398   1.503   1.527   1.572   1.604   1.930   1.970   1.971
 60 A'   24 A"   61 A'   62 A'   63 A'   25 A"   64 A'   26 A"                 
  2.157   2.426   2.499   2.626   2.627   2.765   2.885   3.113
 65 A'   27 A"   66 A'   67 A'   28 A"   68 A'   69 A'   29 A"                 
  3.184   3.454   4.103   4.128   4.380   4.438   4.439   4.461
 70 A'   71 A'   30 A"   72 A'   31 A"   73 A'   32 A"   74 A'                 
  4.477   4.522   4.595   4.711   4.811   5.081   6.487   6.516
 33 A"   75 A'   76 A'   77 A'   78 A'   79 A'   34 A"   80 A'                 
  6.526  10.315  26.641  26.718  27.060  28.905  29.481  29.503
 81 A'   82 A'   35 A"   83 A'   84 A'   85 A'   36 A"   86 A'                 
 29.508  29.828  29.837  29.840  29.863  29.944  36.493  37.400
 87 A'   37 A"   88 A'   38 A"   89 A'   90 A'   91 A'   92 A'                 
130.539 130.555 130.570 154.290 219.1571912.209
 39 A"   93 A'   94 A'   95 A'   96 A'   97 A'                                 

 Beta MOs, Restricted
 -- Occupied --                  
******* -180.93 -169.73 -169.73 -169.73 -104.84  -37.98  -33.17
  1 A'    2 A'    3 A'    1 A"    4 A'    5 A'    6 A'    7 A'                 
-33.164 -33.164 -24.355 -24.353 -24.353 -24.346 -24.346 -15.752
  2 A"    8 A'    9 A'    3 A"   10 A'    4 A"   11 A'   12 A'                 
-15.720 -10.567  -8.035  -8.031  -8.031  -7.298  -5.534  -5.518
 13 A'   14 A'   15 A'   16 A'    5 A"   17 A'   18 A'    6 A"                 
 -5.517  -2.458  -2.451  -2.450  -2.432  -2.432  -1.495  -1.093
 19 A'   20 A'    7 A"   21 A'    8 A"   22 A'   23 A'   24 A'                 
 -0.957  -0.798  -0.681  -0.671  -0.652  -0.466  -0.460  -0.420
 25 A'   26 A'   27 A'   28 A'    9 A"   29 A'   10 A"   11 A"                 
 -0.420  -0.378
 30 A'   31 A'                                                                 
 -- Virtual --                   
 -0.037   0.082   0.100   0.108   0.132   0.132   0.145   0.187
 32 A'   12 A"   33 A'   34 A'   13 A"   35 A'   36 A'   37 A'                 
  0.190   0.195   0.235   0.250   0.260   0.303   0.319   0.321
 14 A"   38 A'   39 A'   40 A'   15 A"   41 A'   16 A"   42 A'                 
  0.330   0.369   0.492   0.539   0.553   0.575   0.582   0.607
 43 A'   44 A'   45 A'   17 A"   46 A'   18 A"   47 A'   48 A'                 
  0.621   0.665   0.706   0.828   0.890   0.904   0.967   0.997
 19 A"   49 A'   50 A'   51 A'   52 A'   20 A"   53 A'   21 A"                 
  1.042   1.085   1.151   1.174   1.191   1.223   1.239   1.265
 54 A'   55 A'   22 A"   56 A'   57 A'   23 A"   58 A'   59 A'                 
  1.398   1.503   1.527   1.572   1.604   1.930   1.970   1.971
 60 A'   24 A"   61 A'   62 A'   63 A'   25 A"   64 A'   26 A"                 
  2.157   2.426   2.499   2.626   2.627   2.765   2.885   3.113
 65 A'   27 A"   66 A'   67 A'   28 A"   68 A'   69 A'   29 A"                 
  3.184   3.454   4.103   4.128   4.380   4.438   4.439   4.461
 70 A'   71 A'   30 A"   72 A'   31 A"   73 A'   32 A"   74 A'                 
  4.477   4.522   4.595   4.711   4.811   5.081   6.487   6.516
 33 A"   75 A'   76 A'   77 A'   78 A'   79 A'   34 A"   80 A'                 
  6.526  10.315  26.641  26.718  27.060  28.905  29.481  29.503
 81 A'   82 A'   35 A"   83 A'   84 A'   85 A'   36 A"   86 A'                 
 29.508  29.828  29.837  29.840  29.863  29.944  36.493  37.400
 87 A'   37 A"   88 A'   38 A"   89 A'   90 A'   91 A'   92 A'                 
130.539 130.555 130.570 154.290 219.1571912.209
 39 A"   93 A'   94 A'   95 A'   96 A'   97 A'                                 
 --------------------------------------------------------------

          Ground-State Mulliken Net Atomic Charges

     Atom                 Charge (a.u.)
  ----------------------------------------
      1 I                     0.225738
      2 N                    -0.020631
      3 N                     0.047760
      4 Cl                   -0.252867
  ----------------------------------------
  Sum of atomic charges =     0.000000

 -----------------------------------------------------------------
                    Cartesian Multipole Moments
 -----------------------------------------------------------------
    Charge (ESU x 10^10)
                -0.0000
    Dipole Moment (Debye)
         X       2.8272      Y      -0.1820      Z       0.0000
       Tot       2.8331
    Quadrupole Moments (Debye-Ang)
        XX     -55.8363     XY      -2.5772     YY     -53.1489
        XZ      -0.0000     YZ      -0.0000     ZZ     -52.3697
    Octopole Moments (Debye-Ang^2)
       XXX      71.6059    XXY      -7.1670    XYY      18.4764
       YYY     -13.3636    XXZ       0.0000    XYZ       0.0000
       YYZ       0.0000    XZZ      15.5668    YZZ      -0.8395
       ZZZ       0.0000
    Hexadecapole Moments (Debye-Ang^3)
      XXXX    -848.4568   XXXY     -12.7079   XXYY    -163.4639
      XYYY       0.4385   YYYY    -201.2983   XXXZ      -0.0000
      XXYZ      -0.0000   XYYZ      -0.0000   YYYZ      -0.0000
      XXZZ    -149.0135   XYZZ      -4.0510   YYZZ     -42.6220
      XZZZ      -0.0000   YZZZ      -0.0000   ZZZZ     -64.8249
 -----------------------------------------------------------------
 Calculating analytic gradient of the SCF energy
 Gradient of SCF Energy
            1           2           3           4
    1   0.0003771  -0.0166787   0.0205821  -0.0042804
    2   0.0012883  -0.0020303   0.0051668  -0.0044247
    3  -0.0000000   0.0000000  -0.0000000  -0.0000000
 Max gradient component =       2.058E-02
 RMS gradient           =       8.022E-03
 Gradient time:  CPU 2.30 s  wall 0.63 s
 Geometry Optimization Parameters
   NAtoms,    NIC,     NZ,  NCons,   NDum,   NFix, NCnnct, MaxDiis
        4      14       4       0       0       0       0       0

 Cartesian Hessian Update
 Hessian Updated using BFGS Update


** GEOMETRY OPTIMIZATION IN DELOCALIZED INTERNAL COORDINATES **
   Searching for a Minimum

   Optimization Cycle:   3

                       Coordinates (Angstroms)
     ATOM                X               Y               Z
      1  I         1.0077573428   -0.1140233627    0.0000000000
      2  N        -0.5642418987    1.3218414241    0.0000000000
      3  N        -1.6963100872    1.1690686373    0.0000000000
      4  Cl       -2.4598082722   -0.6053459053    0.0000000000
   Point Group: cs    Number of degrees of freedom:     5


   Energy is  -7485.123150890

 Hessian Updated using BFGS Update

  5 Hessian modes will be used to form the next step
  Hessian Eigenvalues:
     0.073988    0.129122    0.247287    0.647001    1.273726

 Minimum Search - Taking Simple RFO Step
 Searching for Lamda that Minimizes Along All modes
 Value Taken    Lamda =  -0.00059039
 Step Taken.  Stepsize is  0.045307

                             Maximum     Tolerance    Cnvgd?
         Gradient           0.014439      0.000300      NO
         Displacement       0.026063      0.001200      NO
         Energy change     -0.001638      0.000001      NO


 New Cartesian Coordinates Obtained by Inverse Iteration

 Displacement from previous Coordinates is:  0.051274
 ----------------------------------------------------------------
             Standard Nuclear Orientation (Angstroms)
    I     Atom           X                Y                Z
 ----------------------------------------------------------------
    1      I       1.0015886355    -0.1216887311     0.0000000000
    2      N      -0.5675617204     1.3207945539     0.0000000000
    3      N      -1.7073215386     1.1685350884     0.0000000000
    4      Cl     -2.4393082919    -0.5961001178     0.0000000000
 ----------------------------------------------------------------
 Molecular Point Group                 Cs    NOp =  2
 Largest Abelian Subgroup              Cs    NOp =  2
 Nuclear Repulsion Energy =   373.8237200463 hartrees
 There are       42 alpha and       42 beta electrons
 Applying Cartesian multipole field
    Component          Value
    ---------          -----
     (2,0,0)        1.00000E-11
     (0,2,0)        2.00000E-11
     (0,0,2)       -3.00000E-11
 Nucleus-field energy     =     0.0000000084 hartrees
 Requested basis set is 6-311++G(d,p)
 There are 49 shells and 136 basis functions
 A cutoff of  1.0D-11 yielded   1021 shell pairs
 There are      8461 function pairs (      9526 Cartesian)
 Smallest overlap matrix eigenvalue = 1.28E-04
 Guess MOs from SCF MO coefficient file

 -----------------------------------------------------------------------
  General SCF calculation program by
  Eric Jon Sundstrom, Paul Horn, Yuezhi Mao, Dmitri Zuev, Alec White,
  David Stuck, Shaama M.S., Shane Yost, Joonho Lee, David Small,
  Daniel Levine, Susi Lehtola, Hugh Burton, Evgeny Epifanovsky
 -----------------------------------------------------------------------
 Hartree-Fock
 using 4 threads for integral computing
 -------------------------------------------------------
 OpenMP Integral computing Module                
 Release: version 2.0, May 2017, Q-Chem Inc. Pleasanton 
 -------------------------------------------------------
 A restricted SCF calculation will be
 performed using DIIS
 SCF converges when DIIS error is below 1.0e-08
 ---------------------------------------
  Cycle       Energy         DIIS error
 ---------------------------------------
    1   -7485.1232813717      2.86e-04  
    2   -7485.1235518530      8.87e-05  
    3   -7485.1235999351      5.78e-05  
    4   -7485.1236154576      2.74e-05  
    5   -7485.1236227013      1.13e-05  
    6   -7485.1236242815      4.75e-06  
    7   -7485.1236244620      2.10e-06  
    8   -7485.1236245030      8.60e-07  
    9   -7485.1236245133      3.11e-07  
   10   -7485.1236245142      1.54e-07  
   11   -7485.1236245145      5.37e-08  
   12   -7485.1236245145      1.52e-08  
   13   -7485.1236245145      5.29e-09  Convergence criterion met
 ---------------------------------------
 SCF time:   CPU 7.76s  wall 2.00s 
 SCF   energy in the final basis set =    -7485.1236245145
 Total energy in the final basis set =    -7485.1236245145

 --------------------------------------------------------------
             Orbital Energies (a.u.) and Symmetries
 --------------------------------------------------------------

 Alpha MOs, Restricted
 -- Occupied --                  
******* -180.92 -169.73 -169.73 -169.73 -104.85  -37.98  -33.17
  1 A'    2 A'    3 A'    1 A"    4 A'    5 A'    6 A'    7 A'                 
-33.161 -33.161 -24.352 -24.350 -24.350 -24.344 -24.344 -15.751
  2 A"    8 A'    9 A'    3 A"   10 A'    4 A"   11 A'   12 A'                 
-15.718 -10.572  -8.040  -8.037  -8.037  -7.295  -5.531  -5.515
 13 A'   14 A'   15 A'   16 A'    5 A"   17 A'   18 A'    6 A"                 
 -5.515  -2.455  -2.448  -2.448  -2.429  -2.429  -1.488  -1.100
 19 A'   20 A'    7 A"   21 A'    8 A"   22 A'   23 A'   24 A'                 
 -0.954  -0.798  -0.679  -0.669  -0.648  -0.470  -0.464  -0.419
 25 A'   26 A'   27 A'   28 A'    9 A"   29 A'   10 A"   30 A'                 
 -0.418  -0.380
 11 A"   31 A'                                                                 
 -- Virtual --                   
 -0.033   0.081   0.100   0.107   0.131   0.132   0.146   0.188
 32 A'   12 A"   33 A'   34 A'   13 A"   35 A'   36 A'   37 A'                 
  0.191   0.196   0.235   0.251   0.259   0.303   0.320   0.321
 14 A"   38 A'   39 A'   40 A'   15 A"   41 A'   16 A"   42 A'                 
  0.330   0.368   0.493   0.539   0.553   0.576   0.579   0.607
 43 A'   44 A'   45 A'   17 A"   46 A'   18 A"   47 A'   48 A'                 
  0.620   0.666   0.702   0.828   0.891   0.904   0.969   0.997
 19 A"   49 A'   50 A'   51 A'   52 A'   20 A"   53 A'   21 A"                 
  1.041   1.080   1.146   1.171   1.186   1.219   1.243   1.271
 54 A'   55 A'   22 A"   56 A'   57 A'   23 A"   58 A'   59 A'                 
  1.390   1.506   1.526   1.573   1.602   1.927   1.972   1.978
 60 A'   24 A"   61 A'   62 A'   63 A'   25 A"   64 A'   26 A"                 
  2.169   2.421   2.501   2.623   2.626   2.759   2.890   3.105
 65 A'   27 A"   66 A'   67 A'   28 A"   68 A'   69 A'   29 A"                 
  3.178   3.443   4.103   4.130   4.379   4.438   4.442   4.463
 70 A'   71 A'   30 A"   72 A'   31 A"   73 A'   32 A"   74 A'                 
  4.479   4.523   4.586   4.710   4.813   5.097   6.490   6.518
 33 A"   75 A'   76 A'   77 A'   78 A'   79 A'   34 A"   80 A'                 
  6.529  10.313  26.637  26.718  27.068  28.907  29.483  29.505
 81 A'   82 A'   35 A"   83 A'   84 A'   85 A'   36 A"   86 A'                 
 29.511  29.830  29.840  29.843  29.865  29.946  36.500  37.362
 87 A'   37 A"   88 A'   38 A"   89 A'   90 A'   91 A'   92 A'                 
130.542 130.558 130.573 154.292 219.1541912.211
 39 A"   93 A'   94 A'   95 A'   96 A'   97 A'                                 

 Beta MOs, Restricted
 -- Occupied --                  
******* -180.92 -169.73 -169.73 -169.73 -104.85  -37.98  -33.17
  1 A'    2 A'    3 A'    1 A"    4 A'    5 A'    6 A'    7 A'                 
-33.161 -33.161 -24.352 -24.350 -24.350 -24.344 -24.344 -15.751
  2 A"    8 A'    9 A'    3 A"   10 A'    4 A"   11 A'   12 A'                 
-15.718 -10.572  -8.040  -8.037  -8.037  -7.295  -5.531  -5.515
 13 A'   14 A'   15 A'   16 A'    5 A"   17 A'   18 A'    6 A"                 
 -5.515  -2.455  -2.448  -2.448  -2.429  -2.429  -1.488  -1.100
 19 A'   20 A'    7 A"   21 A'    8 A"   22 A'   23 A'   24 A'                 
 -0.954  -0.798  -0.679  -0.669  -0.648  -0.470  -0.464  -0.419
 25 A'   26 A'   27 A'   28 A'    9 A"   29 A'   10 A"   30 A'                 
 -0.418  -0.380
 11 A"   31 A'                                                                 
 -- Virtual --                   
 -0.033   0.081   0.100   0.107   0.131   0.132   0.146   0.188
 32 A'   12 A"   33 A'   34 A'   13 A"   35 A'   36 A'   37 A'                 
  0.191   0.196   0.235   0.251   0.259   0.303   0.320   0.321
 14 A"   38 A'   39 A'   40 A'   15 A"   41 A'   16 A"   42 A'                 
  0.330   0.368   0.493   0.539   0.553   0.576   0.579   0.607
 43 A'   44 A'   45 A'   17 A"   46 A'   18 A"   47 A'   48 A'                 
  0.620   0.666   0.702   0.828   0.891   0.904   0.969   0.997
 19 A"   49 A'   50 A'   51 A'   52 A'   20 A"   53 A'   21 A"                 
  1.041   1.080   1.146   1.171   1.186   1.219   1.243   1.271
 54 A'   55 A'   22 A"   56 A'   57 A'   23 A"   58 A'   59 A'                 
  1.390   1.506   1.526   1.573   1.602   1.927   1.972   1.978
 60 A'   24 A"   61 A'   62 A'   63 A'   25 A"   64 A'   26 A"                 
  2.169   2.421   2.501   2.623   2.626   2.759   2.890   3.105
 65 A'   27 A"   66 A'   67 A'   28 A"   68 A'   69 A'   29 A"                 
  3.178   3.443   4.103   4.130   4.379   4.438   4.442   4.463
 70 A'   71 A'   30 A"   72 A'   31 A"   73 A'   32 A"   74 A'                 
  4.479   4.523   4.586   4.710   4.813   5.097   6.490   6.518
 33 A"   75 A'   76 A'   77 A'   78 A'   79 A'   34 A"   80 A'                 
  6.529  10.313  26.637  26.718  27.068  28.907  29.483  29.505
 81 A'   82 A'   35 A"   83 A'   84 A'   85 A'   36 A"   86 A'                 
 29.511  29.830  29.840  29.843  29.865  29.946  36.500  37.362
 87 A'   37 A"   88 A'   38 A"   89 A'   90 A'   91 A'   92 A'                 
130.542 130.558 130.573 154.292 219.1541912.211
 39 A"   93 A'   94 A'   95 A'   96 A'   97 A'                                 
 --------------------------------------------------------------

          Ground-State Mulliken Net Atomic Charges

     Atom                 Charge (a.u.)
  ----------------------------------------
      1 I                     0.214102
      2 N                    -0.034572
      3 N                     0.054106
      4 Cl                   -0.233636
  ----------------------------------------
  Sum of atomic charges =     0.000000

 -----------------------------------------------------------------
                    Cartesian Multipole Moments
 -----------------------------------------------------------------
    Charge (ESU x 10^10)
                 0.0000
    Dipole Moment (Debye)
         X       2.5722      Y      -0.3315      Z      -0.0000
       Tot       2.5935
    Quadrupole Moments (Debye-Ang)
        XX     -55.3396     XY      -2.2708     YY     -53.2358
        XZ       0.0000     YZ       0.0000     ZZ     -52.3704
    Octopole Moments (Debye-Ang^2)
       XXX      69.4338    XXY      -7.6655    XYY      18.2442
       YYY     -13.7149    XXZ      -0.0000    XYZ      -0.0000
       YYZ       0.0000    XZZ      15.3558    YZZ      -0.8220
       ZZZ      -0.0000
    Hexadecapole Moments (Debye-Ang^3)
      XXXX    -834.5219   XXXY      -8.7019   XXYY    -161.5130
      XYYY       3.7311   YYYY    -201.1761   XXXZ       0.0000
      XXYZ       0.0000   XYYZ       0.0000   YYYZ      -0.0000
      XXZZ    -147.1658   XYZZ      -3.1071   YYZZ     -42.5710
      XZZZ       0.0000   YZZZ       0.0000   ZZZZ     -64.8454
 -----------------------------------------------------------------
 Calculating analytic gradient of the SCF energy
 Gradient of SCF Energy
            1           2           3           4
    1   0.0012062  -0.0072330   0.0086328  -0.0026060
    2   0.0006062  -0.0031595   0.0078814  -0.0053281
    3  -0.0000000  -0.0000000   0.0000000   0.0000000
 Max gradient component =       8.633E-03
 RMS gradient           =       4.434E-03
 Gradient time:  CPU 2.30 s  wall 0.63 s
 Geometry Optimization Parameters
   NAtoms,    NIC,     NZ,  NCons,   NDum,   NFix, NCnnct, MaxDiis
        4      14       4       0       0       0       0       0

 Cartesian Hessian Update
 Hessian Updated using BFGS Update


** GEOMETRY OPTIMIZATION IN DELOCALIZED INTERNAL COORDINATES **
   Searching for a Minimum

   Optimization Cycle:   4

                       Coordinates (Angstroms)
     ATOM                X               Y               Z
      1  I         1.0015886355   -0.1216887311    0.0000000000
      2  N        -0.5675617204    1.3207945539    0.0000000000
      3  N        -1.7073215386    1.1685350884    0.0000000000
      4  Cl       -2.4393082919   -0.5961001178    0.0000000000
   Point Group: cs    Number of degrees of freedom:     5


   Energy is  -7485.123624515

 Hessian Updated using BFGS Update

  5 Hessian modes will be used to form the next step
  Hessian Eigenvalues:
     0.041316    0.081951    0.285838    0.617439    1.304441

 Minimum Search - Taking Simple RFO Step
 Searching for Lamda that Minimizes Along All modes
 Value Taken    Lamda =  -0.00132768
 Step Taken.  Stepsize is  0.169283

                             Maximum     Tolerance    Cnvgd?
         Gradient           0.007509      0.000300      NO
         Displacement       0.106186      0.001200      NO
         Energy change     -0.000474      0.000001      NO


 New Cartesian Coordinates Obtained by Inverse Iteration

 Displacement from previous Coordinates is:  0.149770
 ----------------------------------------------------------------
             Standard Nuclear Orientation (Angstroms)
    I     Atom           X                Y                Z
 ----------------------------------------------------------------
    1      I       0.9745646566    -0.1324262125     0.0000000000
    2      N      -0.5732562386     1.3174463916     0.0000000000
    3      N      -1.7283761026     1.1442884221     0.0000000000
    4      Cl     -2.3855352308    -0.5577678077     0.0000000000
 ----------------------------------------------------------------
 Molecular Point Group                 Cs    NOp =  2
 Largest Abelian Subgroup              Cs    NOp =  2
 Nuclear Repulsion Energy =   379.8811775356 hartrees
 There are       42 alpha and       42 beta electrons
 Applying Cartesian multipole field
    Component          Value
    ---------          -----
     (2,0,0)        1.00000E-11
     (0,2,0)        2.00000E-11
     (0,0,2)       -3.00000E-11
 Nucleus-field energy     =     0.0000000080 hartrees
 Requested basis set is 6-311++G(d,p)
 There are 49 shells and 136 basis functions
 A cutoff of  1.0D-11 yielded   1026 shell pairs
 There are      8543 function pairs (      9628 Cartesian)
 Smallest overlap matrix eigenvalue = 1.40E-04
 Guess MOs from SCF MO coefficient file

 -----------------------------------------------------------------------
  General SCF calculation program by
  Eric Jon Sundstrom, Paul Horn, Yuezhi Mao, Dmitri Zuev, Alec White,
  David Stuck, Shaama M.S., Shane Yost, Joonho Lee, David Small,
  Daniel Levine, Susi Lehtola, Hugh Burton, Evgeny Epifanovsky
 -----------------------------------------------------------------------
 Hartree-Fock
 using 4 threads for integral computing
 -------------------------------------------------------
 OpenMP Integral computing Module                
 Release: version 2.0, May 2017, Q-Chem Inc. Pleasanton 
 -------------------------------------------------------
 A restricted SCF calculation will be
 performed using DIIS
 SCF converges when DIIS error is below 1.0e-08
 ---------------------------------------
  Cycle       Energy         DIIS error
 ---------------------------------------
    1   -7485.1199894038      1.00e-03  
    2   -7485.1235380238      3.12e-04  
    3   -7485.1241179616      1.83e-04  
    4   -7485.1242693173      9.27e-05  
    5   -7485.1243339680      3.44e-05  
    6   -7485.1243487845      1.30e-05  
    7   -7485.1243502197      5.96e-06  
    8   -7485.1243505517      2.47e-06  
    9   -7485.1243506146      1.10e-06  
   10   -7485.1243506237      4.33e-07  
   11   -7485.1243506258      1.33e-07  
   12   -7485.1243506260      4.16e-08  
   13   -7485.1243506261      1.31e-08  
   14   -7485.1243506260      4.58e-09  Convergence criterion met
 ---------------------------------------
 SCF time:   CPU 8.52s  wall 3.00s 
 SCF   energy in the final basis set =    -7485.1243506260
 Total energy in the final basis set =    -7485.1243506260

 --------------------------------------------------------------
             Orbital Energies (a.u.) and Symmetries
 --------------------------------------------------------------

 Alpha MOs, Restricted
 -- Occupied --                  
******* -180.92 -169.72 -169.72 -169.72 -104.87  -37.97  -33.16
  1 A'    2 A'    3 A'    1 A"    4 A'    5 A'    6 A'    7 A'                 
-33.152 -33.152 -24.342 -24.340 -24.340 -24.334 -24.334 -15.744
  2 A"    8 A'    9 A'    3 A"   10 A'    4 A"   11 A'   12 A'                 
-15.714 -10.592  -8.060  -8.056  -8.056  -7.285  -5.521  -5.506
 13 A'   14 A'   15 A'   16 A'    5 A"   17 A'   18 A'    6 A"                 
 -5.505  -2.445  -2.439  -2.438  -2.420  -2.420  -1.474  -1.127
 19 A'   20 A'    7 A"   21 A'    8 A"   22 A'   23 A'   24 A'                 
 -0.950  -0.799  -0.676  -0.669  -0.642  -0.482  -0.476  -0.418
 25 A'   26 A'   27 A'   28 A'    9 A"   29 A'   10 A"   30 A'                 
 -0.411  -0.382
 11 A"   31 A'                                                                 
 -- Virtual --                   
 -0.015   0.078   0.099   0.104   0.127   0.132   0.149   0.191
 32 A'   12 A"   33 A'   34 A'   13 A"   35 A'   36 A'   37 A'                 
  0.194   0.200   0.235   0.252   0.259   0.304   0.322   0.325
 14 A"   38 A'   39 A'   40 A'   15 A"   41 A'   42 A'   16 A"                 
  0.331   0.370   0.499   0.541   0.554   0.573   0.579   0.606
 43 A'   44 A'   45 A'   17 A"   46 A'   47 A'   18 A"   48 A'                 
  0.618   0.669   0.687   0.837   0.897   0.905   0.973   0.999
 19 A"   49 A'   50 A'   51 A'   52 A'   20 A"   53 A'   21 A"                 
  1.038   1.070   1.128   1.159   1.175   1.208   1.270   1.285
 54 A'   55 A'   22 A"   56 A'   57 A'   23 A"   58 A'   59 A'                 
  1.369   1.513   1.521   1.583   1.595   1.920   1.980   1.998
 60 A'   24 A"   61 A'   62 A'   63 A'   25 A"   64 A'   26 A"                 
  2.220   2.412   2.523   2.611   2.624   2.745   2.902   3.084
 65 A'   27 A"   66 A'   67 A'   28 A"   68 A'   69 A'   29 A"                 
  3.179   3.418   4.105   4.140   4.377   4.439   4.450   4.472
 70 A'   71 A'   30 A"   72 A'   31 A"   73 A'   32 A"   74 A'                 
  4.489   4.531   4.570   4.715   4.822   5.135   6.499   6.528
 33 A"   75 A'   76 A'   77 A'   78 A'   79 A'   34 A"   80 A'                 
  6.539  10.313  26.626  26.719  27.087  28.918  29.493  29.515
 81 A'   82 A'   35 A"   83 A'   84 A'   85 A'   36 A"   86 A'                 
 29.521  29.840  29.850  29.853  29.876  29.957  36.520  37.279
 87 A'   37 A"   88 A'   38 A"   89 A'   90 A'   91 A'   92 A'                 
130.552 130.569 130.583 154.302 219.1551912.222
 39 A"   93 A'   94 A'   95 A'   96 A'   97 A'                                 

 Beta MOs, Restricted
 -- Occupied --                  
******* -180.92 -169.72 -169.72 -169.72 -104.87  -37.97  -33.16
  1 A'    2 A'    3 A'    1 A"    4 A'    5 A'    6 A'    7 A'                 
-33.152 -33.152 -24.342 -24.340 -24.340 -24.334 -24.334 -15.744
  2 A"    8 A'    9 A'    3 A"   10 A'    4 A"   11 A'   12 A'                 
-15.714 -10.592  -8.060  -8.056  -8.056  -7.285  -5.521  -5.506
 13 A'   14 A'   15 A'   16 A'    5 A"   17 A'   18 A'    6 A"                 
 -5.505  -2.445  -2.439  -2.438  -2.420  -2.420  -1.474  -1.127
 19 A'   20 A'    7 A"   21 A'    8 A"   22 A'   23 A'   24 A'                 
 -0.950  -0.799  -0.676  -0.669  -0.642  -0.482  -0.476  -0.418
 25 A'   26 A'   27 A'   28 A'    9 A"   29 A'   10 A"   30 A'                 
 -0.411  -0.382
 11 A"   31 A'                                                                 
 -- Virtual --                   
 -0.015   0.078   0.099   0.104   0.127   0.132   0.149   0.191
 32 A'   12 A"   33 A'   34 A'   13 A"   35 A'   36 A'   37 A'                 
  0.194   0.200   0.235   0.252   0.259   0.304   0.322   0.325
 14 A"   38 A'   39 A'   40 A'   15 A"   41 A'   42 A'   16 A"                 
  0.331   0.370   0.499   0.541   0.554   0.573   0.579   0.606
 43 A'   44 A'   45 A'   17 A"   46 A'   47 A'   18 A"   48 A'                 
  0.618   0.669   0.687   0.837   0.897   0.905   0.973   0.999
 19 A"   49 A'   50 A'   51 A'   52 A'   20 A"   53 A'   21 A"                 
  1.038   1.070   1.128   1.159   1.175   1.208   1.270   1.285
 54 A'   55 A'   22 A"   56 A'   57 A'   23 A"   58 A'   59 A'                 
  1.369   1.513   1.521   1.583   1.595   1.920   1.980   1.998
 60 A'   24 A"   61 A'   62 A'   63 A'   25 A"   64 A'   26 A"                 
  2.220   2.412   2.523   2.611   2.624   2.745   2.902   3.084
 65 A'   27 A"   66 A'   67 A'   28 A"   68 A'   69 A'   29 A"                 
  3.179   3.418   4.105   4.140   4.377   4.439   4.450   4.472
 70 A'   71 A'   30 A"   72 A'   31 A"   73 A'   32 A"   74 A'                 
  4.489   4.531   4.570   4.715   4.822   5.135   6.499   6.528
 33 A"   75 A'   76 A'   77 A'   78 A'   79 A'   34 A"   80 A'                 
  6.539  10.313  26.626  26.719  27.087  28.918  29.493  29.515
 81 A'   82 A'   35 A"   83 A'   84 A'   85 A'   36 A"   86 A'                 
 29.521  29.840  29.850  29.853  29.876  29.957  36.520  37.279
 87 A'   37 A"   88 A'   38 A"   89 A'   90 A'   91 A'   92 A'                 
130.552 130.569 130.583 154.302 219.1551912.222
 39 A"   93 A'   94 A'   95 A'   96 A'   97 A'                                 
 --------------------------------------------------------------

          Ground-State Mulliken Net Atomic Charges

     Atom                 Charge (a.u.)
  ----------------------------------------
      1 I                     0.170724
      2 N                    -0.051102
      3 N                     0.051758
      4 Cl                   -0.171380
  ----------------------------------------
  Sum of atomic charges =     0.000000

 -----------------------------------------------------------------
                    Cartesian Multipole Moments
 -----------------------------------------------------------------
    Charge (ESU x 10^10)
                 0.0000
    Dipole Moment (Debye)
         X       1.7160      Y      -0.8057      Z      -0.0000
       Tot       1.8957
    Quadrupole Moments (Debye-Ang)
        XX     -53.7984     XY      -1.1416     YY     -53.5564
        XZ       0.0000     YZ       0.0000     ZZ     -52.3134
    Octopole Moments (Debye-Ang^2)
       XXX      62.8954    XXY      -9.7928    XYY      17.8419
       YYY     -15.6897    XXZ      -0.0000    XYZ       0.0000
       YYZ      -0.0000    XZZ      14.8400    YZZ      -1.1117
       ZZZ      -0.0000
    Hexadecapole Moments (Debye-Ang^3)
      XXXX    -790.5052   XXXY       3.3726   XXYY    -155.2799
      XYYY      12.3348   YYYY    -197.9777   XXXZ       0.0000
      XXYZ      -0.0000   XYYZ      -0.0000   YYYZ      -0.0000
      XXZZ    -141.2608   XYZZ      -0.6969   YYZZ     -41.8811
      XZZZ      -0.0000   YZZZ       0.0000   ZZZZ     -64.8231
 -----------------------------------------------------------------
 Calculating analytic gradient of the SCF energy
 Gradient of SCF Energy
            1           2           3           4
    1  -0.0012860   0.0068677  -0.0081327   0.0025510
    2   0.0017664  -0.0066238   0.0069358  -0.0020784
    3   0.0000000   0.0000000  -0.0000000   0.0000000
 Max gradient component =       8.133E-03
 RMS gradient           =       4.290E-03
 Gradient time:  CPU 2.36 s  wall 0.65 s
 Geometry Optimization Parameters
   NAtoms,    NIC,     NZ,  NCons,   NDum,   NFix, NCnnct, MaxDiis
        4      14       4       0       0       0       0       0

 Cartesian Hessian Update
 Hessian Updated using BFGS Update


** GEOMETRY OPTIMIZATION IN DELOCALIZED INTERNAL COORDINATES **
   Searching for a Minimum

   Optimization Cycle:   5

                       Coordinates (Angstroms)
     ATOM                X               Y               Z
      1  I         0.9745646566   -0.1324262125    0.0000000000
      2  N        -0.5732562386    1.3174463916    0.0000000000
      3  N        -1.7283761026    1.1442884221    0.0000000000
      4  Cl       -2.3855352308   -0.5577678077    0.0000000000
   Point Group: cs    Number of degrees of freedom:     5


   Energy is  -7485.124350626

 Hessian Updated using BFGS Update

  5 Hessian modes will be used to form the next step
  Hessian Eigenvalues:
     0.038093    0.084844    0.271347    0.722079    1.357572

 Minimum Search - Taking Simple RFO Step
 Searching for Lamda that Minimizes Along All modes
 Value Taken    Lamda =  -0.00030999
 Step Taken.  Stepsize is  0.044874

                             Maximum     Tolerance    Cnvgd?
         Gradient           0.006345      0.000300      NO
         Displacement       0.044227      0.001200      NO
         Energy change     -0.000726      0.000001      NO


 New Cartesian Coordinates Obtained by Inverse Iteration

 Displacement from previous Coordinates is:  0.030289
 ----------------------------------------------------------------
             Standard Nuclear Orientation (Angstroms)
    I     Atom           X                Y                Z
 ----------------------------------------------------------------
    1      I       0.9805384901    -0.1359518206     0.0000000000
    2      N      -0.5753359334     1.3260178645     0.0000000000
    3      N      -1.7292259893     1.1344076124     0.0000000000
    4      Cl     -2.3885794827    -0.5529328629     0.0000000000
 ----------------------------------------------------------------
 Molecular Point Group                 Cs    NOp =  2
 Largest Abelian Subgroup              Cs    NOp =  2
 Nuclear Repulsion Energy =   379.0470893393 hartrees
 There are       42 alpha and       42 beta electrons
 Applying Cartesian multipole field
    Component          Value
    ---------          -----
     (2,0,0)        1.00000E-11
     (0,2,0)        2.00000E-11
     (0,0,2)       -3.00000E-11
 Nucleus-field energy     =     0.0000000081 hartrees
 Requested basis set is 6-311++G(d,p)
 There are 49 shells and 136 basis functions
 A cutoff of  1.0D-11 yielded   1024 shell pairs
 There are      8516 function pairs (      9598 Cartesian)
 Smallest overlap matrix eigenvalue = 1.41E-04
 Guess MOs from SCF MO coefficient file

 -----------------------------------------------------------------------
  General SCF calculation program by
  Eric Jon Sundstrom, Paul Horn, Yuezhi Mao, Dmitri Zuev, Alec White,
  David Stuck, Shaama M.S., Shane Yost, Joonho Lee, David Small,
  Daniel Levine, Susi Lehtola, Hugh Burton, Evgeny Epifanovsky
 -----------------------------------------------------------------------
 Hartree-Fock
 using 4 threads for integral computing
 -------------------------------------------------------
 OpenMP Integral computing Module                
 Release: version 2.0, May 2017, Q-Chem Inc. Pleasanton 
 -------------------------------------------------------
 A restricted SCF calculation will be
 performed using DIIS
 SCF converges when DIIS error is below 1.0e-08
 ---------------------------------------
  Cycle       Energy         DIIS error
 ---------------------------------------
    1   -7485.1242270712      3.09e-04  
    2   -7485.1245094095      1.01e-04  
    3   -7485.1245448747      7.10e-05  
    4   -7485.1245591273      1.99e-05  
    5   -7485.1245632986      9.44e-06  
    6   -7485.1245642280      4.43e-06  
    7   -7485.1245644428      1.24e-06  
    8   -7485.1245644552      5.05e-07  
    9   -7485.1245644575      2.13e-07  
   10   -7485.1245644578      8.98e-08  
   11   -7485.1245644580      3.44e-08  
   12   -7485.1245644579      1.01e-08  
   13   -7485.1245644580      3.10e-09  Convergence criterion met
 ---------------------------------------
 SCF time:   CPU 7.94s  wall 2.00s 
 SCF   energy in the final basis set =    -7485.1245644580
 Total energy in the final basis set =    -7485.1245644580

 --------------------------------------------------------------
             Orbital Energies (a.u.) and Symmetries
 --------------------------------------------------------------

 Alpha MOs, Restricted
 -- Occupied --                  
******* -180.91 -169.72 -169.72 -169.72 -104.87  -37.97  -33.16
  1 A'    2 A'    3 A'    1 A"    4 A'    5 A'    6 A'    7 A'                 
-33.149 -33.149 -24.340 -24.338 -24.337 -24.332 -24.332 -15.743
  2 A"    8 A'    9 A'    3 A"   10 A'    4 A"   11 A'   12 A'                 
-15.715 -10.596  -8.064  -8.061  -8.061  -7.283  -5.518  -5.503
 13 A'   14 A'   15 A'    5 A"   16 A'   17 A'   18 A'    6 A"                 
 -5.503  -2.442  -2.436  -2.435  -2.418  -2.418  -1.473  -1.132
 19 A'   20 A'    7 A"   21 A'    8 A"   22 A'   23 A'   24 A'                 
 -0.945  -0.800  -0.676  -0.669  -0.642  -0.484  -0.479  -0.416
 25 A'   26 A'   27 A'   28 A'    9 A"   29 A'   10 A"   30 A'                 
 -0.409  -0.382
 11 A"   31 A'                                                                 
 -- Virtual --                   
 -0.015   0.078   0.098   0.103   0.126   0.132   0.149   0.191
 32 A'   12 A"   33 A'   34 A'   13 A"   35 A'   36 A'   37 A'                 
  0.194   0.200   0.236   0.252   0.259   0.305   0.322   0.326
 14 A"   38 A'   39 A'   40 A'   15 A"   41 A'   42 A'   16 A"                 
  0.331   0.370   0.499   0.542   0.553   0.572   0.579   0.604
 43 A'   44 A'   45 A'   17 A"   46 A'   47 A'   18 A"   48 A'                 
  0.616   0.668   0.684   0.834   0.895   0.905   0.974   0.997
 19 A"   49 A'   50 A'   51 A'   52 A'   20 A"   53 A'   21 A"                 
  1.038   1.071   1.124   1.156   1.176   1.206   1.275   1.284
 54 A'   55 A'   22 A"   56 A'   57 A'   23 A"   58 A'   59 A'                 
  1.365   1.515   1.522   1.583   1.593   1.919   1.980   2.000
 60 A'   24 A"   61 A'   62 A'   63 A'   25 A"   64 A'   26 A"                 
  2.225   2.410   2.524   2.607   2.623   2.745   2.898   3.083
 65 A'   27 A"   66 A'   67 A'   28 A"   68 A'   69 A'   29 A"                 
  3.184   3.415   4.105   4.142   4.376   4.438   4.453   4.474
 70 A'   71 A'   30 A"   72 A'   31 A"   73 A'   32 A"   74 A'                 
  4.490   4.532   4.568   4.716   4.818   5.140   6.501   6.530
 33 A"   75 A'   76 A'   77 A'   78 A'   79 A'   34 A"   80 A'                 
  6.540  10.313  26.623  26.716  27.085  28.915  29.495  29.518
 81 A'   82 A'   35 A"   83 A'   84 A'   85 A'   36 A"   86 A'                 
 29.523  29.842  29.852  29.855  29.878  29.958  36.521  37.271
 87 A'   37 A"   88 A'   38 A"   89 A'   90 A'   91 A'   92 A'                 
130.554 130.571 130.585 154.301 219.1551912.220
 39 A"   93 A'   94 A'   95 A'   96 A'   97 A'                                 

 Beta MOs, Restricted
 -- Occupied --                  
******* -180.91 -169.72 -169.72 -169.72 -104.87  -37.97  -33.16
  1 A'    2 A'    3 A'    1 A"    4 A'    5 A'    6 A'    7 A'                 
-33.149 -33.149 -24.340 -24.338 -24.337 -24.332 -24.332 -15.743
  2 A"    8 A'    9 A'    3 A"   10 A'    4 A"   11 A'   12 A'                 
-15.715 -10.596  -8.064  -8.061  -8.061  -7.283  -5.518  -5.503
 13 A'   14 A'   15 A'    5 A"   16 A'   17 A'   18 A'    6 A"                 
 -5.503  -2.442  -2.436  -2.435  -2.418  -2.418  -1.473  -1.132
 19 A'   20 A'    7 A"   21 A'    8 A"   22 A'   23 A'   24 A'                 
 -0.945  -0.800  -0.676  -0.669  -0.642  -0.484  -0.479  -0.416
 25 A'   26 A'   27 A'   28 A'    9 A"   29 A'   10 A"   30 A'                 
 -0.409  -0.382
 11 A"   31 A'                                                                 
 -- Virtual --                   
 -0.015   0.078   0.098   0.103   0.126   0.132   0.149   0.191
 32 A'   12 A"   33 A'   34 A'   13 A"   35 A'   36 A'   37 A'                 
  0.194   0.200   0.236   0.252   0.259   0.305   0.322   0.326
 14 A"   38 A'   39 A'   40 A'   15 A"   41 A'   42 A'   16 A"                 
  0.331   0.370   0.499   0.542   0.553   0.572   0.579   0.604
 43 A'   44 A'   45 A'   17 A"   46 A'   47 A'   18 A"   48 A'                 
  0.616   0.668   0.684   0.834   0.895   0.905   0.974   0.997
 19 A"   49 A'   50 A'   51 A'   52 A'   20 A"   53 A'   21 A"                 
  1.038   1.071   1.124   1.156   1.176   1.206   1.275   1.284
 54 A'   55 A'   22 A"   56 A'   57 A'   23 A"   58 A'   59 A'                 
  1.365   1.515   1.522   1.583   1.593   1.919   1.980   2.000
 60 A'   24 A"   61 A'   62 A'   63 A'   25 A"   64 A'   26 A"                 
  2.225   2.410   2.524   2.607   2.623   2.745   2.898   3.083
 65 A'   27 A"   66 A'   67 A'   28 A"   68 A'   69 A'   29 A"                 
  3.184   3.415   4.105   4.142   4.376   4.438   4.453   4.474
 70 A'   71 A'   30 A"   72 A'   31 A"   73 A'   32 A"   74 A'                 
  4.490   4.532   4.568   4.716   4.818   5.140   6.501   6.530
 33 A"   75 A'   76 A'   77 A'   78 A'   79 A'   34 A"   80 A'                 
  6.540  10.313  26.623  26.716  27.085  28.915  29.495  29.518
 81 A'   82 A'   35 A"   83 A'   84 A'   85 A'   36 A"   86 A'                 
 29.523  29.842  29.852  29.855  29.878  29.958  36.521  37.271
 87 A'   37 A"   88 A'   38 A"   89 A'   90 A'   91 A'   92 A'                 
130.554 130.571 130.585 154.301 219.1551912.220
 39 A"   93 A'   94 A'   95 A'   96 A'   97 A'                                 
 --------------------------------------------------------------

          Ground-State Mulliken Net Atomic Charges

     Atom                 Charge (a.u.)
  ----------------------------------------
      1 I                     0.153216
      2 N                    -0.042055
      3 N                     0.045694
      4 Cl                   -0.156855
  ----------------------------------------
  Sum of atomic charges =     0.000000

 -----------------------------------------------------------------
                    Cartesian Multipole Moments
 -----------------------------------------------------------------
    Charge (ESU x 10^10)
                 0.0000
    Dipole Moment (Debye)
         X       1.5041      Y      -0.8628      Z      -0.0000
       Tot       1.7340
    Quadrupole Moments (Debye-Ang)
        XX     -53.4773     XY      -0.9155     YY     -53.5727
        XZ       0.0000     YZ      -0.0000     ZZ     -52.3359
    Octopole Moments (Debye-Ang^2)
       XXX      60.8913    XXY     -10.2669    XYY      17.5432
       YYY     -15.7249    XXZ      -0.0000    XYZ      -0.0000
       YYZ      -0.0000    XZZ      14.5390    YZZ      -1.1037
       ZZZ      -0.0000
    Hexadecapole Moments (Debye-Ang^3)
      XXXX    -789.8047   XXXY       5.6931   XXYY    -155.3618
      XYYY      13.4588   YYYY    -197.9109   XXXZ       0.0000
      XXYZ       0.0000   XYYZ       0.0000   YYYZ      -0.0000
      XXZZ    -141.5937   XYZZ      -0.3641   YYZZ     -41.8755
      XZZZ       0.0000   YZZZ      -0.0000   ZZZZ     -64.9318
 -----------------------------------------------------------------
 Calculating analytic gradient of the SCF energy
 Gradient of SCF Energy
            1           2           3           4
    1  -0.0000699   0.0074851  -0.0083940   0.0009788
    2   0.0002484  -0.0015647   0.0028392  -0.0015228
    3  -0.0000000   0.0000000  -0.0000000   0.0000000
 Max gradient component =       8.394E-03
 RMS gradient           =       3.420E-03
 Gradient time:  CPU 2.33 s  wall 0.64 s
 Geometry Optimization Parameters
   NAtoms,    NIC,     NZ,  NCons,   NDum,   NFix, NCnnct, MaxDiis
        4      14       4       0       0       0       0       0

 Cartesian Hessian Update
 Hessian Updated using BFGS Update


** GEOMETRY OPTIMIZATION IN DELOCALIZED INTERNAL COORDINATES **
   Searching for a Minimum

   Optimization Cycle:   6

                       Coordinates (Angstroms)
     ATOM                X               Y               Z
      1  I         0.9805384901   -0.1359518206    0.0000000000
      2  N        -0.5753359334    1.3260178645    0.0000000000
      3  N        -1.7292259893    1.1344076124    0.0000000000
      4  Cl       -2.3885794827   -0.5529328629    0.0000000000
   Point Group: cs    Number of degrees of freedom:     5


   Energy is  -7485.124564458

 Hessian Updated using BFGS Update

  5 Hessian modes will be used to form the next step
  Hessian Eigenvalues:
     0.037081    0.084649    0.239071    0.533476    1.329336

 Minimum Search - Taking Simple RFO Step
 Searching for Lamda that Minimizes Along All modes
 Value Taken    Lamda =  -0.00014758
 Step Taken.  Stepsize is  0.027357

                             Maximum     Tolerance    Cnvgd?
         Gradient           0.005788      0.000300      NO
         Displacement       0.025204      0.001200      NO
         Energy change     -0.000214      0.000001      NO


 New Cartesian Coordinates Obtained by Inverse Iteration

 Displacement from previous Coordinates is:  0.023353
 ----------------------------------------------------------------
             Standard Nuclear Orientation (Angstroms)
    I     Atom           X                Y                Z
 ----------------------------------------------------------------
    1      I       0.9847720013    -0.1350443227     0.0000000000
    2      N      -0.5770421461     1.3293654261     0.0000000000
    3      N      -1.7260868550     1.1264133671     0.0000000000
    4      Cl     -2.3942459155    -0.5491936772     0.0000000000
 ----------------------------------------------------------------
 Molecular Point Group                 Cs    NOp =  2
 Largest Abelian Subgroup              Cs    NOp =  2
 Nuclear Repulsion Energy =   378.6387207496 hartrees
 There are       42 alpha and       42 beta electrons
 Applying Cartesian multipole field
    Component          Value
    ---------          -----
     (2,0,0)        1.00000E-11
     (0,2,0)        2.00000E-11
     (0,0,2)       -3.00000E-11
 Nucleus-field energy     =     0.0000000081 hartrees
 Requested basis set is 6-311++G(d,p)
 There are 49 shells and 136 basis functions
 A cutoff of  1.0D-11 yielded   1023 shell pairs
 There are      8501 function pairs (      9580 Cartesian)
 Smallest overlap matrix eigenvalue = 1.39E-04
 Guess MOs from SCF MO coefficient file

 -----------------------------------------------------------------------
  General SCF calculation program by
  Eric Jon Sundstrom, Paul Horn, Yuezhi Mao, Dmitri Zuev, Alec White,
  David Stuck, Shaama M.S., Shane Yost, Joonho Lee, David Small,
  Daniel Levine, Susi Lehtola, Hugh Burton, Evgeny Epifanovsky
 -----------------------------------------------------------------------
 Hartree-Fock
 using 4 threads for integral computing
 -------------------------------------------------------
 OpenMP Integral computing Module                
 Release: version 2.0, May 2017, Q-Chem Inc. Pleasanton 
 -------------------------------------------------------
 A restricted SCF calculation will be
 performed using DIIS
 SCF converges when DIIS error is below 1.0e-08
 ---------------------------------------
  Cycle       Energy         DIIS error
 ---------------------------------------
    1   -7485.1244974045      2.04e-04  
    2   -7485.1246197207      5.98e-05  
    3   -7485.1246356137      3.85e-05  
    4   -7485.1246401837      1.30e-05  
    5   -7485.1246418002      5.94e-06  
    6   -7485.1246421421      2.90e-06  
    7   -7485.1246422356      8.17e-07  
    8   -7485.1246422407      4.84e-07  
    9   -7485.1246422422      1.53e-07  
   10   -7485.1246422424      5.57e-08  
   11   -7485.1246422424      2.09e-08  
   12   -7485.1246422425      6.24e-09  Convergence criterion met
 ---------------------------------------
 SCF time:   CPU 7.24s  wall 2.00s 
 SCF   energy in the final basis set =    -7485.1246422425
 Total energy in the final basis set =    -7485.1246422425

 --------------------------------------------------------------
             Orbital Energies (a.u.) and Symmetries
 --------------------------------------------------------------

 Alpha MOs, Restricted
 -- Occupied --                  
******* -180.91 -169.72 -169.72 -169.72 -104.87  -37.96  -33.15
  1 A'    2 A'    3 A'    1 A"    4 A'    5 A'    6 A'    7 A'                 
-33.148 -33.147 -24.338 -24.336 -24.336 -24.330 -24.330 -15.742
  2 A"    8 A'    9 A'    3 A"   10 A'    4 A"   11 A'   12 A'                 
-15.716 -10.599  -8.067  -8.063  -8.063  -7.281  -5.517  -5.502
 13 A'   14 A'   15 A'    5 A"   16 A'   17 A'   18 A'    6 A"                 
 -5.501  -2.440  -2.434  -2.433  -2.416  -2.416  -1.476  -1.136
 19 A'   20 A'    7 A"   21 A'    8 A"   22 A'   23 A'   24 A'                 
 -0.943  -0.801  -0.677  -0.670  -0.643  -0.486  -0.480  -0.415
 25 A'   26 A'   27 A'   28 A'    9 A"   29 A'   10 A"   30 A'                 
 -0.408  -0.381
 11 A"   31 A'                                                                 
 -- Virtual --                   
 -0.015   0.079   0.098   0.103   0.126   0.132   0.149   0.192
 32 A'   12 A"   33 A'   34 A'   13 A"   35 A'   36 A'   37 A'                 
  0.194   0.201   0.236   0.252   0.260   0.305   0.322   0.327
 14 A"   38 A'   39 A'   40 A'   15 A"   41 A'   42 A'   16 A"                 
  0.332   0.371   0.499   0.543   0.553   0.572   0.579   0.603
 43 A'   44 A'   45 A'   17 A"   46 A'   47 A'   18 A"   48 A'                 
  0.616   0.668   0.683   0.833   0.894   0.904   0.974   0.997
 19 A"   49 A'   50 A'   51 A'   52 A'   20 A"   53 A'   21 A"                 
  1.039   1.072   1.122   1.154   1.179   1.205   1.279   1.284
 54 A'   55 A'   22 A"   56 A'   57 A'   23 A"   58 A'   59 A'                 
  1.364   1.516   1.524   1.583   1.592   1.921   1.980   1.998
 60 A'   24 A"   61 A'   62 A'   63 A'   25 A"   64 A'   26 A"                 
  2.227   2.411   2.526   2.606   2.622   2.748   2.896   3.086
 65 A'   27 A"   66 A'   67 A'   28 A"   68 A'   69 A'   29 A"                 
  3.192   3.419   4.106   4.144   4.377   4.438   4.454   4.476
 70 A'   71 A'   30 A"   72 A'   31 A"   73 A'   32 A"   74 A'                 
  4.491   4.536   4.573   4.718   4.816   5.136   6.502   6.531
 33 A"   75 A'   76 A'   77 A'   78 A'   79 A'   34 A"   80 A'                 
  6.541  10.314  26.621  26.714  27.085  28.914  29.497  29.519
 81 A'   82 A'   35 A"   83 A'   84 A'   85 A'   36 A"   86 A'                 
 29.525  29.844  29.854  29.856  29.879  29.959  36.520  37.285
 87 A'   37 A"   88 A'   38 A"   89 A'   90 A'   91 A'   92 A'                 
130.556 130.572 130.587 154.300 219.1571912.220
 39 A"   93 A'   94 A'   95 A'   96 A'   97 A'                                 

 Beta MOs, Restricted
 -- Occupied --                  
******* -180.91 -169.72 -169.72 -169.72 -104.87  -37.96  -33.15
  1 A'    2 A'    3 A'    1 A"    4 A'    5 A'    6 A'    7 A'                 
-33.148 -33.147 -24.338 -24.336 -24.336 -24.330 -24.330 -15.742
  2 A"    8 A'    9 A'    3 A"   10 A'    4 A"   11 A'   12 A'                 
-15.716 -10.599  -8.067  -8.063  -8.063  -7.281  -5.517  -5.502
 13 A'   14 A'   15 A'    5 A"   16 A'   17 A'   18 A'    6 A"                 
 -5.501  -2.440  -2.434  -2.433  -2.416  -2.416  -1.476  -1.136
 19 A'   20 A'    7 A"   21 A'    8 A"   22 A'   23 A'   24 A'                 
 -0.943  -0.801  -0.677  -0.670  -0.643  -0.486  -0.480  -0.415
 25 A'   26 A'   27 A'   28 A'    9 A"   29 A'   10 A"   30 A'                 
 -0.408  -0.381
 11 A"   31 A'                                                                 
 -- Virtual --                   
 -0.015   0.079   0.098   0.103   0.126   0.132   0.149   0.192
 32 A'   12 A"   33 A'   34 A'   13 A"   35 A'   36 A'   37 A'                 
  0.194   0.201   0.236   0.252   0.260   0.305   0.322   0.327
 14 A"   38 A'   39 A'   40 A'   15 A"   41 A'   42 A'   16 A"                 
  0.332   0.371   0.499   0.543   0.553   0.572   0.579   0.603
 43 A'   44 A'   45 A'   17 A"   46 A'   47 A'   18 A"   48 A'                 
  0.616   0.668   0.683   0.833   0.894   0.904   0.974   0.997
 19 A"   49 A'   50 A'   51 A'   52 A'   20 A"   53 A'   21 A"                 
  1.039   1.072   1.122   1.154   1.179   1.205   1.279   1.284
 54 A'   55 A'   22 A"   56 A'   57 A'   23 A"   58 A'   59 A'                 
  1.364   1.516   1.524   1.583   1.592   1.921   1.980   1.998
 60 A'   24 A"   61 A'   62 A'   63 A'   25 A"   64 A'   26 A"                 
  2.227   2.411   2.526   2.606   2.622   2.748   2.896   3.086
 65 A'   27 A"   66 A'   67 A'   28 A"   68 A'   69 A'   29 A"                 
  3.192   3.419   4.106   4.144   4.377   4.438   4.454   4.476
 70 A'   71 A'   30 A"   72 A'   31 A"   73 A'   32 A"   74 A'                 
  4.491   4.536   4.573   4.718   4.816   5.136   6.502   6.531
 33 A"   75 A'   76 A'   77 A'   78 A'   79 A'   34 A"   80 A'                 
  6.541  10.314  26.621  26.714  27.085  28.914  29.497  29.519
 81 A'   82 A'   35 A"   83 A'   84 A'   85 A'   36 A"   86 A'                 
 29.525  29.844  29.854  29.856  29.879  29.959  36.520  37.285
 87 A'   37 A"   88 A'   38 A"   89 A'   90 A'   91 A'   92 A'                 
130.556 130.572 130.587 154.300 219.1571912.220
 39 A"   93 A'   94 A'   95 A'   96 A'   97 A'                                 
 --------------------------------------------------------------

          Ground-State Mulliken Net Atomic Charges

     Atom                 Charge (a.u.)
  ----------------------------------------
      1 I                     0.142530
      2 N                    -0.032121
      3 N                     0.039597
      4 Cl                   -0.150006
  ----------------------------------------
  Sum of atomic charges =     0.000000

 -----------------------------------------------------------------
                    Cartesian Multipole Moments
 -----------------------------------------------------------------
    Charge (ESU x 10^10)
                 0.0000
    Dipole Moment (Debye)
         X       1.3836      Y      -0.8751      Z       0.0000
       Tot       1.6372
    Quadrupole Moments (Debye-Ang)
        XX     -53.3026     XY      -0.7921     YY     -53.5726
        XZ      -0.0000     YZ       0.0000     ZZ     -52.3372
    Octopole Moments (Debye-Ang^2)
       XXX      59.7670    XXY     -10.5872    XYY      17.3602
       YYY     -15.8217    XXZ      -0.0000    XYZ       0.0000
       YYZ       0.0000    XZZ      14.3632    YZZ      -1.1506
       ZZZ      -0.0000
    Hexadecapole Moments (Debye-Ang^3)
      XXXX    -790.5975   XXXY       6.7151   XXYY    -155.5458
      XYYY      13.6287   YYYY    -197.2380   XXXZ      -0.0000
      XXYZ      -0.0000   XYYZ      -0.0000   YYYZ       0.0000
      XXZZ    -142.0063   XYZZ      -0.3208   YYZZ     -41.7604
      XZZZ      -0.0000   YZZZ       0.0000   ZZZZ     -64.9774
 -----------------------------------------------------------------
 Calculating analytic gradient of the SCF energy
 Gradient of SCF Energy
            1           2           3           4
    1  -0.0000680   0.0013134  -0.0010278  -0.0002176
    2   0.0001111   0.0002041  -0.0000440  -0.0002713
    3   0.0000000   0.0000000  -0.0000000   0.0000000
 Max gradient component =       1.313E-03
 RMS gradient           =       4.969E-04
 Gradient time:  CPU 2.33 s  wall 0.64 s
 Geometry Optimization Parameters
   NAtoms,    NIC,     NZ,  NCons,   NDum,   NFix, NCnnct, MaxDiis
        4      14       4       0       0       0       0       0

 Cartesian Hessian Update
 Hessian Updated using BFGS Update


** GEOMETRY OPTIMIZATION IN DELOCALIZED INTERNAL COORDINATES **
   Searching for a Minimum

   Optimization Cycle:   7

                       Coordinates (Angstroms)
     ATOM                X               Y               Z
      1  I         0.9847720013   -0.1350443227    0.0000000000
      2  N        -0.5770421461    1.3293654261    0.0000000000
      3  N        -1.7260868550    1.1264133671    0.0000000000
      4  Cl       -2.3942459155   -0.5491936772    0.0000000000
   Point Group: cs    Number of degrees of freedom:     5


   Energy is  -7485.124642242

 Hessian Updated using BFGS Update

  5 Hessian modes will be used to form the next step
  Hessian Eigenvalues:
     0.035806    0.082606    0.250857    0.543834    1.243682

 Minimum Search - Taking Simple RFO Step
 Searching for Lamda that Minimizes Along All modes
 Value Taken    Lamda =  -0.00000279
 Step Taken.  Stepsize is  0.005395

                             Maximum     Tolerance    Cnvgd?
         Gradient           0.000891      0.000300      NO
         Displacement       0.004773      0.001200      NO
         Energy change     -0.000078      0.000001      NO


 New Cartesian Coordinates Obtained by Inverse Iteration

 Displacement from previous Coordinates is:  0.004498
 ----------------------------------------------------------------
             Standard Nuclear Orientation (Angstroms)
    I     Atom           X                Y                Z
 ----------------------------------------------------------------
    1      I       0.9849115192    -0.1358046170     0.0000000000
    2      N      -0.5780562586     1.3295191085     0.0000000000
    3      N      -1.7265939859     1.1258038308     0.0000000000
    4      Cl     -2.3928641901    -0.5479775289     0.0000000000
 ----------------------------------------------------------------
 Molecular Point Group                 Cs    NOp =  2
 Largest Abelian Subgroup              Cs    NOp =  2
 Nuclear Repulsion Energy =   378.6981006580 hartrees
 There are       42 alpha and       42 beta electrons
 Applying Cartesian multipole field
    Component          Value
    ---------          -----
     (2,0,0)        1.00000E-11
     (0,2,0)        2.00000E-11
     (0,0,2)       -3.00000E-11
 Nucleus-field energy     =     0.0000000081 hartrees
 Requested basis set is 6-311++G(d,p)
 There are 49 shells and 136 basis functions
 A cutoff of  1.0D-11 yielded   1023 shell pairs
 There are      8501 function pairs (      9580 Cartesian)
 Smallest overlap matrix eigenvalue = 1.38E-04
 Guess MOs from SCF MO coefficient file

 -----------------------------------------------------------------------
  General SCF calculation program by
  Eric Jon Sundstrom, Paul Horn, Yuezhi Mao, Dmitri Zuev, Alec White,
  David Stuck, Shaama M.S., Shane Yost, Joonho Lee, David Small,
  Daniel Levine, Susi Lehtola, Hugh Burton, Evgeny Epifanovsky
 -----------------------------------------------------------------------
 Hartree-Fock
 using 4 threads for integral computing
 -------------------------------------------------------
 OpenMP Integral computing Module                
 Release: version 2.0, May 2017, Q-Chem Inc. Pleasanton 
 -------------------------------------------------------
 A restricted SCF calculation will be
 performed using DIIS
 SCF converges when DIIS error is below 1.0e-08
 ---------------------------------------
  Cycle       Energy         DIIS error
 ---------------------------------------
    1   -7485.1246396695      3.16e-05  
    2   -7485.1246426647      1.18e-05  
    3   -7485.1246431155      7.61e-06  
    4   -7485.1246433224      2.53e-06  
    5   -7485.1246433903      1.34e-06  
    6   -7485.1246434093      5.72e-07  
    7   -7485.1246434132      1.68e-07  
    8   -7485.1246434135      8.95e-08  
    9   -7485.1246434135      2.64e-08  
   10   -7485.1246434135      1.06e-08  
   11   -7485.1246434136      3.45e-09  Convergence criterion met
 ---------------------------------------
 SCF time:   CPU 6.59s  wall 2.00s 
 SCF   energy in the final basis set =    -7485.1246434136
 Total energy in the final basis set =    -7485.1246434136

 --------------------------------------------------------------
             Orbital Energies (a.u.) and Symmetries
 --------------------------------------------------------------

 Alpha MOs, Restricted
 -- Occupied --                  
******* -180.91 -169.72 -169.72 -169.72 -104.87  -37.96  -33.15
  1 A'    2 A'    3 A'    1 A"    4 A'    5 A'    6 A'    7 A'                 
-33.147 -33.147 -24.337 -24.335 -24.335 -24.330 -24.330 -15.742
  2 A"    8 A'    9 A'    3 A"   10 A'    4 A"   11 A'   12 A'                 
-15.715 -10.599  -8.067  -8.064  -8.064  -7.281  -5.516  -5.501
 13 A'   14 A'   15 A'    5 A"   16 A'   17 A'   18 A'    6 A"                 
 -5.501  -2.440  -2.434  -2.433  -2.416  -2.416  -1.476  -1.137
 19 A'   20 A'    7 A"   21 A'    8 A"   22 A'   23 A'   24 A'                 
 -0.943  -0.801  -0.677  -0.670  -0.644  -0.486  -0.481  -0.415
 25 A'   26 A'   27 A'   28 A'    9 A"   29 A'   10 A"   30 A'                 
 -0.408  -0.381
 11 A"   31 A'                                                                 
 -- Virtual --                   
 -0.015   0.079   0.098   0.103   0.126   0.132   0.149   0.192
 32 A'   12 A"   33 A'   34 A'   13 A"   35 A'   36 A'   37 A'                 
  0.194   0.201   0.236   0.252   0.260   0.305   0.322   0.327
 14 A"   38 A'   39 A'   40 A'   15 A"   41 A'   42 A'   16 A"                 
  0.332   0.371   0.499   0.543   0.553   0.572   0.579   0.603
 43 A'   44 A'   45 A'   17 A"   46 A'   47 A'   18 A"   48 A'                 
  0.615   0.668   0.683   0.833   0.894   0.904   0.974   0.997
 19 A"   49 A'   50 A'   51 A'   52 A'   20 A"   53 A'   21 A"                 
  1.039   1.072   1.121   1.153   1.179   1.205   1.279   1.284
 54 A'   55 A'   22 A"   56 A'   57 A'   23 A"   58 A'   59 A'                 
  1.363   1.516   1.523   1.583   1.592   1.921   1.980   1.999
 60 A'   24 A"   61 A'   62 A'   63 A'   25 A"   64 A'   26 A"                 
  2.228   2.411   2.527   2.605   2.622   2.749   2.897   3.087
 65 A'   27 A"   66 A'   67 A'   28 A"   68 A'   69 A'   29 A"                 
  3.193   3.419   4.106   4.144   4.378   4.438   4.454   4.476
 70 A'   71 A'   30 A"   72 A'   31 A"   73 A'   32 A"   74 A'                 
  4.491   4.536   4.573   4.718   4.816   5.136   6.503   6.531
 33 A"   75 A'   76 A'   77 A'   78 A'   79 A'   34 A"   80 A'                 
  6.541  10.314  26.621  26.714  27.085  28.914  29.497  29.519
 81 A'   82 A'   35 A"   83 A'   84 A'   85 A'   36 A"   86 A'                 
 29.525  29.844  29.854  29.856  29.879  29.960  36.520  37.287
 87 A'   37 A"   88 A'   38 A"   89 A'   90 A'   91 A'   92 A'                 
130.556 130.573 130.587 154.300 219.1571912.220
 39 A"   93 A'   94 A'   95 A'   96 A'   97 A'                                 

 Beta MOs, Restricted
 -- Occupied --                  
******* -180.91 -169.72 -169.72 -169.72 -104.87  -37.96  -33.15
  1 A'    2 A'    3 A'    1 A"    4 A'    5 A'    6 A'    7 A'                 
-33.147 -33.147 -24.337 -24.335 -24.335 -24.330 -24.330 -15.742
  2 A"    8 A'    9 A'    3 A"   10 A'    4 A"   11 A'   12 A'                 
-15.715 -10.599  -8.067  -8.064  -8.064  -7.281  -5.516  -5.501
 13 A'   14 A'   15 A'    5 A"   16 A'   17 A'   18 A'    6 A"                 
 -5.501  -2.440  -2.434  -2.433  -2.416  -2.416  -1.476  -1.137
 19 A'   20 A'    7 A"   21 A'    8 A"   22 A'   23 A'   24 A'                 
 -0.943  -0.801  -0.677  -0.670  -0.644  -0.486  -0.481  -0.415
 25 A'   26 A'   27 A'   28 A'    9 A"   29 A'   10 A"   30 A'                 
 -0.408  -0.381
 11 A"   31 A'                                                                 
 -- Virtual --                   
 -0.015   0.079   0.098   0.103   0.126   0.132   0.149   0.192
 32 A'   12 A"   33 A'   34 A'   13 A"   35 A'   36 A'   37 A'                 
  0.194   0.201   0.236   0.252   0.260   0.305   0.322   0.327
 14 A"   38 A'   39 A'   40 A'   15 A"   41 A'   42 A'   16 A"                 
  0.332   0.371   0.499   0.543   0.553   0.572   0.579   0.603
 43 A'   44 A'   45 A'   17 A"   46 A'   47 A'   18 A"   48 A'                 
  0.615   0.668   0.683   0.833   0.894   0.904   0.974   0.997
 19 A"   49 A'   50 A'   51 A'   52 A'   20 A"   53 A'   21 A"                 
  1.039   1.072   1.121   1.153   1.179   1.205   1.279   1.284
 54 A'   55 A'   22 A"   56 A'   57 A'   23 A"   58 A'   59 A'                 
  1.363   1.516   1.523   1.583   1.592   1.921   1.980   1.999
 60 A'   24 A"   61 A'   62 A'   63 A'   25 A"   64 A'   26 A"                 
  2.228   2.411   2.527   2.605   2.622   2.749   2.897   3.087
 65 A'   27 A"   66 A'   67 A'   28 A"   68 A'   69 A'   29 A"                 
  3.193   3.419   4.106   4.144   4.378   4.438   4.454   4.476
 70 A'   71 A'   30 A"   72 A'   31 A"   73 A'   32 A"   74 A'                 
  4.491   4.536   4.573   4.718   4.816   5.136   6.503   6.531
 33 A"   75 A'   76 A'   77 A'   78 A'   79 A'   34 A"   80 A'                 
  6.541  10.314  26.621  26.714  27.085  28.914  29.497  29.519
 81 A'   82 A'   35 A"   83 A'   84 A'   85 A'   36 A"   86 A'                 
 29.525  29.844  29.854  29.856  29.879  29.960  36.520  37.287
 87 A'   37 A"   88 A'   38 A"   89 A'   90 A'   91 A'   92 A'                 
130.556 130.573 130.587 154.300 219.1571912.220
 39 A"   93 A'   94 A'   95 A'   96 A'   97 A'                                 
 --------------------------------------------------------------

          Ground-State Mulliken Net Atomic Charges

     Atom                 Charge (a.u.)
  ----------------------------------------
      1 I                     0.140522
      2 N                    -0.031974
      3 N                     0.039751
      4 Cl                   -0.148299
  ----------------------------------------
  Sum of atomic charges =     0.000000

 -----------------------------------------------------------------
                    Cartesian Multipole Moments
 -----------------------------------------------------------------
    Charge (ESU x 10^10)
                 0.0000
    Dipole Moment (Debye)
         X       1.3562      Y      -0.8816      Z      -0.0000
       Tot       1.6175
    Quadrupole Moments (Debye-Ang)
        XX     -53.2615     XY      -0.7698     YY     -53.5736
        XZ       0.0000     YZ       0.0000     ZZ     -52.3366
    Octopole Moments (Debye-Ang^2)
       XXX      59.5348    XXY     -10.6160    XYY      17.3164
       YYY     -15.8128    XXZ      -0.0000    XYZ      -0.0000
       YYZ      -0.0000    XZZ      14.3224    YZZ      -1.1436
       ZZZ      -0.0000
    Hexadecapole Moments (Debye-Ang^3)
      XXXX    -789.7949   XXXY       7.0592   XXYY    -155.4346
      XYYY      13.9040   YYYY    -197.1446   XXXZ       0.0000
      XXYZ       0.0000   XYYZ       0.0000   YYYZ       0.0000
      XXZZ    -141.9075   XYZZ      -0.2356   YYZZ     -41.7447
      XZZZ       0.0000   YZZZ       0.0000   ZZZZ     -64.9848
 -----------------------------------------------------------------
 Calculating analytic gradient of the SCF energy
 Gradient of SCF Energy
            1           2           3           4
    1   0.0000360   0.0001194  -0.0002060   0.0000506
    2  -0.0000051  -0.0000182  -0.0000831   0.0001065
    3   0.0000000  -0.0000000   0.0000000   0.0000000
 Max gradient component =       2.060E-04
 RMS gradient           =       8.122E-05
 Gradient time:  CPU 2.30 s  wall 0.63 s
 Geometry Optimization Parameters
   NAtoms,    NIC,     NZ,  NCons,   NDum,   NFix, NCnnct, MaxDiis
        4      14       4       0       0       0       0       0

 Cartesian Hessian Update
 Hessian Updated using BFGS Update


** GEOMETRY OPTIMIZATION IN DELOCALIZED INTERNAL COORDINATES **
   Searching for a Minimum

   Optimization Cycle:   8

                       Coordinates (Angstroms)
     ATOM                X               Y               Z
      1  I         0.9849115192   -0.1358046170    0.0000000000
      2  N        -0.5780562586    1.3295191085    0.0000000000
      3  N        -1.7265939859    1.1258038308    0.0000000000
      4  Cl       -2.3928641901   -0.5479775289    0.0000000000
   Point Group: cs    Number of degrees of freedom:     5


   Energy is  -7485.124643414

 Hessian Updated using BFGS Update

  5 Hessian modes will be used to form the next step
  Hessian Eigenvalues:
     0.048920    0.079353    0.264566    0.542516    1.046819

 Minimum Search - Taking Simple RFO Step
 Searching for Lamda that Minimizes Along All modes
 Value Taken    Lamda =   0.00000000
 Step Taken.  Stepsize is  0.002411

                             Maximum     Tolerance    Cnvgd?
         Gradient           0.000140      0.000300     YES
         Displacement       0.001672      0.001200      NO
         Energy change     -0.000001      0.000001      NO


 New Cartesian Coordinates Obtained by Inverse Iteration

 Displacement from previous Coordinates is:  0.001749
 ----------------------------------------------------------------
             Standard Nuclear Orientation (Angstroms)
    I     Atom           X                Y                Z
 ----------------------------------------------------------------
    1      I       0.9848549727    -0.1357828636     0.0000000000
    2      N      -0.5779683038     1.3296863981     0.0000000000
    3      N      -1.7262771694     1.1262466435     0.0000000000
    4      Cl     -2.3932124148    -0.5486093846     0.0000000000
 ----------------------------------------------------------------
 Molecular Point Group                 Cs    NOp =  2
 Largest Abelian Subgroup              Cs    NOp =  2
 Nuclear Repulsion Energy =   378.6596792455 hartrees
 There are       42 alpha and       42 beta electrons
 Applying Cartesian multipole field
    Component          Value
    ---------          -----
     (2,0,0)        1.00000E-11
     (0,2,0)        2.00000E-11
     (0,0,2)       -3.00000E-11
 Nucleus-field energy     =     0.0000000081 hartrees
 Requested basis set is 6-311++G(d,p)
 There are 49 shells and 136 basis functions
 A cutoff of  1.0D-11 yielded   1023 shell pairs
 There are      8501 function pairs (      9580 Cartesian)
 Smallest overlap matrix eigenvalue = 1.38E-04
 Guess MOs from SCF MO coefficient file

 -----------------------------------------------------------------------
  General SCF calculation program by
  Eric Jon Sundstrom, Paul Horn, Yuezhi Mao, Dmitri Zuev, Alec White,
  David Stuck, Shaama M.S., Shane Yost, Joonho Lee, David Small,
  Daniel Levine, Susi Lehtola, Hugh Burton, Evgeny Epifanovsky
 -----------------------------------------------------------------------
 Hartree-Fock
 using 4 threads for integral computing
 -------------------------------------------------------
 OpenMP Integral computing Module                
 Release: version 2.0, May 2017, Q-Chem Inc. Pleasanton 
 -------------------------------------------------------
 A restricted SCF calculation will be
 performed using DIIS
 SCF converges when DIIS error is below 1.0e-08
 ---------------------------------------
  Cycle       Energy         DIIS error
 ---------------------------------------
    1   -7485.1246425758      1.52e-05  
    2   -7485.1246433430      4.78e-06  
    3   -7485.1246434570      3.11e-06  
    4   -7485.1246434927      1.27e-06  
    5   -7485.1246435070      5.05e-07  
    6   -7485.1246435103      1.91e-07  
    7   -7485.1246435107      8.55e-08  
    8   -7485.1246435107      3.62e-08  
    9   -7485.1246435107      1.42e-08  
   10   -7485.1246435109      6.35e-09  Convergence criterion met
 ---------------------------------------
 SCF time:   CPU 5.98s  wall 1.00s 
 SCF   energy in the final basis set =    -7485.1246435109
 Total energy in the final basis set =    -7485.1246435109

 --------------------------------------------------------------
             Orbital Energies (a.u.) and Symmetries
 --------------------------------------------------------------

 Alpha MOs, Restricted
 -- Occupied --                  
******* -180.91 -169.72 -169.72 -169.72 -104.87  -37.96  -33.15
  1 A'    2 A'    3 A'    1 A"    4 A'    5 A'    6 A'    7 A'                 
-33.147 -33.147 -24.338 -24.336 -24.335 -24.330 -24.330 -15.742
  2 A"    8 A'    9 A'    3 A"   10 A'    4 A"   11 A'   12 A'                 
-15.715 -10.599  -8.067  -8.063  -8.063  -7.281  -5.516  -5.501
 13 A'   14 A'   15 A'    5 A"   16 A'   17 A'   18 A'    6 A"                 
 -5.501  -2.440  -2.434  -2.433  -2.416  -2.416  -1.476  -1.136
 19 A'   20 A'    7 A"   21 A'    8 A"   22 A'   23 A'   24 A'                 
 -0.943  -0.801  -0.677  -0.670  -0.644  -0.486  -0.481  -0.415
 25 A'   26 A'   27 A'   28 A'    9 A"   29 A'   10 A"   30 A'                 
 -0.408  -0.381
 11 A"   31 A'                                                                 
 -- Virtual --                   
 -0.015   0.080   0.098   0.103   0.126   0.132   0.149   0.192
 32 A'   12 A"   33 A'   34 A'   13 A"   35 A'   36 A'   37 A'                 
  0.194   0.201   0.236   0.252   0.260   0.305   0.322   0.327
 14 A"   38 A'   39 A'   40 A'   15 A"   41 A'   42 A'   16 A"                 
  0.332   0.371   0.499   0.543   0.553   0.572   0.579   0.603
 43 A'   44 A'   45 A'   17 A"   46 A'   47 A'   18 A"   48 A'                 
  0.616   0.668   0.683   0.833   0.894   0.904   0.974   0.997
 19 A"   49 A'   50 A'   51 A'   52 A'   20 A"   53 A'   21 A"                 
  1.039   1.073   1.121   1.153   1.179   1.205   1.279   1.284
 54 A'   55 A'   22 A"   56 A'   57 A'   23 A"   58 A'   59 A'                 
  1.364   1.516   1.524   1.583   1.592   1.921   1.980   1.998
 60 A'   24 A"   61 A'   62 A'   63 A'   25 A"   64 A'   26 A"                 
  2.228   2.411   2.526   2.606   2.622   2.749   2.897   3.087
 65 A'   27 A"   66 A'   67 A'   28 A"   68 A'   69 A'   29 A"                 
  3.193   3.420   4.106   4.144   4.378   4.438   4.454   4.476
 70 A'   71 A'   30 A"   72 A'   31 A"   73 A'   32 A"   74 A'                 
  4.491   4.536   4.573   4.718   4.816   5.135   6.503   6.531
 33 A"   75 A'   76 A'   77 A'   78 A'   79 A'   34 A"   80 A'                 
  6.541  10.314  26.621  26.714  27.085  28.914  29.497  29.519
 81 A'   82 A'   35 A"   83 A'   84 A'   85 A'   36 A"   86 A'                 
 29.525  29.844  29.854  29.856  29.879  29.959  36.520  37.288
 87 A'   37 A"   88 A'   38 A"   89 A'   90 A'   91 A'   92 A'                 
130.556 130.573 130.587 154.300 219.1571912.220
 39 A"   93 A'   94 A'   95 A'   96 A'   97 A'                                 

 Beta MOs, Restricted
 -- Occupied --                  
******* -180.91 -169.72 -169.72 -169.72 -104.87  -37.96  -33.15
  1 A'    2 A'    3 A'    1 A"    4 A'    5 A'    6 A'    7 A'                 
-33.147 -33.147 -24.338 -24.336 -24.335 -24.330 -24.330 -15.742
  2 A"    8 A'    9 A'    3 A"   10 A'    4 A"   11 A'   12 A'                 
-15.715 -10.599  -8.067  -8.063  -8.063  -7.281  -5.516  -5.501
 13 A'   14 A'   15 A'    5 A"   16 A'   17 A'   18 A'    6 A"                 
 -5.501  -2.440  -2.434  -2.433  -2.416  -2.416  -1.476  -1.136
 19 A'   20 A'    7 A"   21 A'    8 A"   22 A'   23 A'   24 A'                 
 -0.943  -0.801  -0.677  -0.670  -0.644  -0.486  -0.481  -0.415
 25 A'   26 A'   27 A'   28 A'    9 A"   29 A'   10 A"   30 A'                 
 -0.408  -0.381
 11 A"   31 A'                                                                 
 -- Virtual --                   
 -0.015   0.080   0.098   0.103   0.126   0.132   0.149   0.192
 32 A'   12 A"   33 A'   34 A'   13 A"   35 A'   36 A'   37 A'                 
  0.194   0.201   0.236   0.252   0.260   0.305   0.322   0.327
 14 A"   38 A'   39 A'   40 A'   15 A"   41 A'   42 A'   16 A"                 
  0.332   0.371   0.499   0.543   0.553   0.572   0.579   0.603
 43 A'   44 A'   45 A'   17 A"   46 A'   47 A'   18 A"   48 A'                 
  0.616   0.668   0.683   0.833   0.894   0.904   0.974   0.997
 19 A"   49 A'   50 A'   51 A'   52 A'   20 A"   53 A'   21 A"                 
  1.039   1.073   1.121   1.153   1.179   1.205   1.279   1.284
 54 A'   55 A'   22 A"   56 A'   57 A'   23 A"   58 A'   59 A'                 
  1.364   1.516   1.524   1.583   1.592   1.921   1.980   1.998
 60 A'   24 A"   61 A'   62 A'   63 A'   25 A"   64 A'   26 A"                 
  2.228   2.411   2.526   2.606   2.622   2.749   2.897   3.087
 65 A'   27 A"   66 A'   67 A'   28 A"   68 A'   69 A'   29 A"                 
  3.193   3.420   4.106   4.144   4.378   4.438   4.454   4.476
 70 A'   71 A'   30 A"   72 A'   31 A"   73 A'   32 A"   74 A'                 
  4.491   4.536   4.573   4.718   4.816   5.135   6.503   6.531
 33 A"   75 A'   76 A'   77 A'   78 A'   79 A'   34 A"   80 A'                 
  6.541  10.314  26.621  26.714  27.085  28.914  29.497  29.519
 81 A'   82 A'   35 A"   83 A'   84 A'   85 A'   36 A"   86 A'                 
 29.525  29.844  29.854  29.856  29.879  29.959  36.520  37.288
 87 A'   37 A"   88 A'   38 A"   89 A'   90 A'   91 A'   92 A'                 
130.556 130.573 130.587 154.300 219.1571912.220
 39 A"   93 A'   94 A'   95 A'   96 A'   97 A'                                 
 --------------------------------------------------------------

          Ground-State Mulliken Net Atomic Charges

     Atom                 Charge (a.u.)
  ----------------------------------------
      1 I                     0.141135
      2 N                    -0.031886
      3 N                     0.039824
      4 Cl                   -0.149073
  ----------------------------------------
  Sum of atomic charges =     0.000000

 -----------------------------------------------------------------
                    Cartesian Multipole Moments
 -----------------------------------------------------------------
    Charge (ESU x 10^10)
                 0.0000
    Dipole Moment (Debye)
         X       1.3669      Y      -0.8763      Z      -0.0000
       Tot       1.6236
    Quadrupole Moments (Debye-Ang)
        XX     -53.2830     XY      -0.7839     YY     -53.5680
        XZ       0.0000     YZ      -0.0000     ZZ     -52.3371
    Octopole Moments (Debye-Ang^2)
       XXX      59.6317    XXY     -10.5859    XYY      17.3288
       YYY     -15.7824    XXZ      -0.0000    XYZ       0.0000
       YYZ      -0.0000    XZZ      14.3362    YZZ      -1.1361
       ZZZ      -0.0000
    Hexadecapole Moments (Debye-Ang^3)
      XXXX    -790.1078   XXXY       6.9155   XXYY    -155.4725
      XYYY      13.8023   YYYY    -197.2143   XXXZ       0.0000
      XXYZ      -0.0000   XYYZ       0.0000   YYYZ      -0.0000
      XXZZ    -141.9382   XYZZ      -0.2647   YYZZ     -41.7579
      XZZZ       0.0000   YZZZ       0.0000   ZZZZ     -64.9841
 -----------------------------------------------------------------
 Calculating analytic gradient of the SCF energy
 Gradient of SCF Energy
            1           2           3           4
    1   0.0000168  -0.0001438   0.0001456  -0.0000185
    2  -0.0000170   0.0000052   0.0000430  -0.0000311
    3   0.0000000  -0.0000000   0.0000000   0.0000000
 Max gradient component =       1.456E-04
 RMS gradient           =       6.167E-05
 Gradient time:  CPU 2.30 s  wall 0.63 s
 Geometry Optimization Parameters
   NAtoms,    NIC,     NZ,  NCons,   NDum,   NFix, NCnnct, MaxDiis
        4      14       4       0       0       0       0       0

 Cartesian Hessian Update
 Hessian Updated using BFGS Update


** GEOMETRY OPTIMIZATION IN DELOCALIZED INTERNAL COORDINATES **
   Searching for a Minimum

   Optimization Cycle:   9

                       Coordinates (Angstroms)
     ATOM                X               Y               Z
      1  I         0.9848549727   -0.1357828636    0.0000000000
      2  N        -0.5779683038    1.3296863981    0.0000000000
      3  N        -1.7262771694    1.1262466435    0.0000000000
      4  Cl       -2.3932124148   -0.5486093846    0.0000000000
   Point Group: cs    Number of degrees of freedom:     5


   Energy is  -7485.124643511

 Hessian Updated using BFGS Update

  5 Hessian modes will be used to form the next step
  Hessian Eigenvalues:
     0.058643    0.088103    0.262559    0.552250    1.113686

 Minimum Search - Taking Simple RFO Step
 Searching for Lamda that Minimizes Along All modes
 Value Taken    Lamda =   0.00000000
 Step Taken.  Stepsize is  0.000736

                             Maximum     Tolerance    Cnvgd?
         Gradient           0.000120      0.000300     YES
         Displacement       0.000603      0.001200     YES
         Energy change     -0.000000      0.000001     YES


                       Distance Matrix (Angstroms)
             I (  1)   N (  2)   N (  3)
   N (  2)  2.142432
   N (  3)  2.990478  1.166191
   Cl(  4)  3.403199  2.612108  1.802760

 Final energy is   -7485.1246435108696     


 ******************************
 **  OPTIMIZATION CONVERGED  **
 ******************************

                       Coordinates (Angstroms)
     ATOM                X               Y               Z
      1  I         0.9848549727   -0.1357828636    0.0000000000
      2  N        -0.5779683038    1.3296863981    0.0000000000
      3  N        -1.7262771694    1.1262466435    0.0000000000
      4  Cl       -2.3932124148   -0.5486093846    0.0000000000

Z-matrix Print:
$molecule
0 1
I 
N  1 2.142432
N  2 1.166191 1 126.794778
Cl 3 1.802760 2 121.759213 1 -0.000000 0
$end


 --------------------------------------------------------------
             Orbital Energies (a.u.) and Symmetries
 --------------------------------------------------------------

 Alpha MOs, Restricted
 -- Occupied --                  
******* -180.91 -169.72 -169.72 -169.72 -104.87  -37.96  -33.15
  1 A'    2 A'    3 A'    1 A"    4 A'    5 A'    6 A'    7 A'                 
-33.147 -33.147 -24.338 -24.336 -24.335 -24.330 -24.330 -15.742
  2 A"    8 A'    9 A'    3 A"   10 A'    4 A"   11 A'   12 A'                 
-15.715 -10.599  -8.067  -8.063  -8.063  -7.281  -5.516  -5.501
 13 A'   14 A'   15 A'    5 A"   16 A'   17 A'   18 A'    6 A"                 
 -5.501  -2.440  -2.434  -2.433  -2.416  -2.416  -1.476  -1.136
 19 A'   20 A'    7 A"   21 A'    8 A"   22 A'   23 A'   24 A'                 
 -0.943  -0.801  -0.677  -0.670  -0.644  -0.486  -0.481  -0.415
 25 A'   26 A'   27 A'   28 A'    9 A"   29 A'   10 A"   30 A'                 
 -0.408  -0.381
 11 A"   31 A'                                                                 
 -- Virtual --                   
 -0.015   0.080   0.098   0.103   0.126   0.132   0.149   0.192
 32 A'   12 A"   33 A'   34 A'   13 A"   35 A'   36 A'   37 A'                 
  0.194   0.201   0.236   0.252   0.260   0.305   0.322   0.327
 14 A"   38 A'   39 A'   40 A'   15 A"   41 A'   42 A'   16 A"                 
  0.332   0.371   0.499   0.543   0.553   0.572   0.579   0.603
 43 A'   44 A'   45 A'   17 A"   46 A'   47 A'   18 A"   48 A'                 
  0.616   0.668   0.683   0.833   0.894   0.904   0.974   0.997
 19 A"   49 A'   50 A'   51 A'   52 A'   20 A"   53 A'   21 A"                 
  1.039   1.073   1.121   1.153   1.179   1.205   1.279   1.284
 54 A'   55 A'   22 A"   56 A'   57 A'   23 A"   58 A'   59 A'                 
  1.364   1.516   1.524   1.583   1.592   1.921   1.980   1.998
 60 A'   24 A"   61 A'   62 A'   63 A'   25 A"   64 A'   26 A"                 
  2.228   2.411   2.526   2.606   2.622   2.749   2.897   3.087
 65 A'   27 A"   66 A'   67 A'   28 A"   68 A'   69 A'   29 A"                 
  3.193   3.420   4.106   4.144   4.378   4.438   4.454   4.476
 70 A'   71 A'   30 A"   72 A'   31 A"   73 A'   32 A"   74 A'                 
  4.491   4.536   4.573   4.718   4.816   5.135   6.503   6.531
 33 A"   75 A'   76 A'   77 A'   78 A'   79 A'   34 A"   80 A'                 
  6.541  10.314  26.621  26.714  27.085  28.914  29.497  29.519
 81 A'   82 A'   35 A"   83 A'   84 A'   85 A'   36 A"   86 A'                 
 29.525  29.844  29.854  29.856  29.879  29.959  36.520  37.288
 87 A'   37 A"   88 A'   38 A"   89 A'   90 A'   91 A'   92 A'                 
130.556 130.573 130.587 154.300 219.1571912.220
 39 A"   93 A'   94 A'   95 A'   96 A'   97 A'                                 

 Beta MOs, Restricted
 -- Occupied --                  
******* -180.91 -169.72 -169.72 -169.72 -104.87  -37.96  -33.15
  1 A'    2 A'    3 A'    1 A"    4 A'    5 A'    6 A'    7 A'                 
-33.147 -33.147 -24.338 -24.336 -24.335 -24.330 -24.330 -15.742
  2 A"    8 A'    9 A'    3 A"   10 A'    4 A"   11 A'   12 A'                 
-15.715 -10.599  -8.067  -8.063  -8.063  -7.281  -5.516  -5.501
 13 A'   14 A'   15 A'    5 A"   16 A'   17 A'   18 A'    6 A"                 
 -5.501  -2.440  -2.434  -2.433  -2.416  -2.416  -1.476  -1.136
 19 A'   20 A'    7 A"   21 A'    8 A"   22 A'   23 A'   24 A'                 
 -0.943  -0.801  -0.677  -0.670  -0.644  -0.486  -0.481  -0.415
 25 A'   26 A'   27 A'   28 A'    9 A"   29 A'   10 A"   30 A'                 
 -0.408  -0.381
 11 A"   31 A'                                                                 
 -- Virtual --                   
 -0.015   0.080   0.098   0.103   0.126   0.132   0.149   0.192
 32 A'   12 A"   33 A'   34 A'   13 A"   35 A'   36 A'   37 A'                 
  0.194   0.201   0.236   0.252   0.260   0.305   0.322   0.327
 14 A"   38 A'   39 A'   40 A'   15 A"   41 A'   42 A'   16 A"                 
  0.332   0.371   0.499   0.543   0.553   0.572   0.579   0.603
 43 A'   44 A'   45 A'   17 A"   46 A'   47 A'   18 A"   48 A'                 
  0.616   0.668   0.683   0.833   0.894   0.904   0.974   0.997
 19 A"   49 A'   50 A'   51 A'   52 A'   20 A"   53 A'   21 A"                 
  1.039   1.073   1.121   1.153   1.179   1.205   1.279   1.284
 54 A'   55 A'   22 A"   56 A'   57 A'   23 A"   58 A'   59 A'                 
  1.364   1.516   1.524   1.583   1.592   1.921   1.980   1.998
 60 A'   24 A"   61 A'   62 A'   63 A'   25 A"   64 A'   26 A"                 
  2.228   2.411   2.526   2.606   2.622   2.749   2.897   3.087
 65 A'   27 A"   66 A'   67 A'   28 A"   68 A'   69 A'   29 A"                 
  3.193   3.420   4.106   4.144   4.378   4.438   4.454   4.476
 70 A'   71 A'   30 A"   72 A'   31 A"   73 A'   32 A"   74 A'                 
  4.491   4.536   4.573   4.718   4.816   5.135   6.503   6.531
 33 A"   75 A'   76 A'   77 A'   78 A'   79 A'   34 A"   80 A'                 
  6.541  10.314  26.621  26.714  27.085  28.914  29.497  29.519
 81 A'   82 A'   35 A"   83 A'   84 A'   85 A'   36 A"   86 A'                 
 29.525  29.844  29.854  29.856  29.879  29.959  36.520  37.288
 87 A'   37 A"   88 A'   38 A"   89 A'   90 A'   91 A'   92 A'                 
130.556 130.573 130.587 154.300 219.1571912.220
 39 A"   93 A'   94 A'   95 A'   96 A'   97 A'                                 
 --------------------------------------------------------------

          Ground-State Mulliken Net Atomic Charges

     Atom                 Charge (a.u.)
  ----------------------------------------
      1 I                     0.141135
      2 N                    -0.031886
      3 N                     0.039824
      4 Cl                   -0.149073
  ----------------------------------------
  Sum of atomic charges =     0.000000

 -----------------------------------------------------------------
                    Cartesian Multipole Moments
 -----------------------------------------------------------------
    Charge (ESU x 10^10)
                 0.0000
    Dipole Moment (Debye)
         X       1.3669      Y      -0.8763      Z      -0.0000
       Tot       1.6236
    Quadrupole Moments (Debye-Ang)
        XX     -53.2830     XY      -0.7839     YY     -53.5680
        XZ       0.0000     YZ      -0.0000     ZZ     -52.3371
    Octopole Moments (Debye-Ang^2)
       XXX      59.6317    XXY     -10.5859    XYY      17.3288
       YYY     -15.7824    XXZ      -0.0000    XYZ       0.0000
       YYZ      -0.0000    XZZ      14.3362    YZZ      -1.1361
       ZZZ      -0.0000
    Hexadecapole Moments (Debye-Ang^3)
      XXXX    -790.1078   XXXY       6.9155   XXYY    -155.4725
      XYYY      13.8023   YYYY    -197.2143   XXXZ       0.0000
      XXYZ      -0.0000   XYYZ       0.0000   YYYZ      -0.0000
      XXZZ    -141.9382   XYZZ      -0.2647   YYZZ     -41.7579
      XZZZ       0.0000   YZZZ       0.0000   ZZZZ     -64.9841
 -----------------------------------------------------------------
Archival summary:
1\1\garfield\OPT\HF\BasisUnspecified\1l12\taweetha\SunFeb1006:06:112019SunFeb1006:06:112019\0\\#,OPT,HF,BasisUnspecified,\\0,1\I\N,1,2.14243\N,2,1.16619,1,126.795\Cl,3,1.80276,2,121.759,1,-0,0\\HF=-7485.12464\\@

 Total job time:  24.54s(wall), 93.85s(cpu) 
 Sun Feb 10 06:06:11 2019

        *************************************************************
        *                                                           *
        *  Thank you very much for using Q-Chem.  Have a nice day.  *
        *                                                           *
        *************************************************************


 
User input: 2 of 2 
 
Q-Chem Developer Version!
                  Welcome to Q-Chem
     A Quantum Leap Into The Future Of Chemistry


 Q-Chem 5.1, Q-Chem, Inc., Pleasanton, CA (2018)

 Yihan Shao,  Zhengting Gan,  E. Epifanovsky,  A. T. B. Gilbert,  M. Wormit,  
 J. Kussmann,  A. W. Lange,  A. Behn,  Jia Deng,  Xintian Feng,  D. Ghosh,  
 M. Goldey,  P. R. Horn,  L. D. Jacobson,  I. Kaliman,  T. Kus,  A. Landau,  
 Jie Liu,  E. I. Proynov,  R. M. Richard,  R. P. Steele,  E. J. Sundstrom,  
 H. L. Woodcock III,  P. M. Zimmerman,  D. Zuev,  B. Albrecht,  E. Alguire,  
 S. A. Baeppler,  D. Barton,  Z. Benda,  Y. A. Bernard,  E. J. Berquist,  
 K. B. Bravaya,  H. Burton,  D. Casanova,  Chun-Min Chang,  Yunqing Chen,  
 A. Chien,  K. D. Closser,  M. P. Coons,  S. Coriani,  S. Dasgupta,  
 A. L. Dempwolff,  M. Diedenhofen,  Hainam Do,  R. G. Edgar,  Po-Tung Fang,  
 S. Faraji,  S. Fatehi,  Qingguo Feng,  K. D. Fenk,  J. Fosso-Tande,  
 Qinghui Ge,  A. Ghysels,  G. Gidofalvi,  J. Gomes,  J. Gonthier,  A. Gunina,  
 D. Hait,  M. W. D. Hanson-Heine,  P. H. P. Harbach,  A. W. Hauser,  
 J. E. Herr,  E. G. Hohenstein,  Z. C. Holden,  Kerwin Hui,  B. C. Huynh,  
 T.-C. Jagau,  Hyunjun Ji,  B. Kaduk,  K. Khistyaev,  Jaehoon Kim,  
 P. Klunzinger,  K. Koh,  D. Kosenkov,  L. Koulias,  T. Kowalczyk,  
 C. M. Krauter,  A. Kunitsa,  Ka Un Lao,  A. Laurent,  K. V. Lawler,  
 Joonho Lee,  D. Lefrancois,  S. Lehtola,  D. S. Levine,  Yi-Pei Li,  
 You-Sheng Lin,  Fenglai Liu,  E. Livshits,  A. Luenser,  P. Manohar,  
 E. Mansoor,  S. F. Manzer,  Shan-Ping Mao,  Yuezhi Mao,  N. Mardirossian,  
 A. V. Marenich,  T. Markovich,  L. A. Martinez-Martinez,  S. A. Maurer,  
 N. J. Mayhall,  S. C. McKenzie,  J.-M. Mewes,  A. F. Morrison,  
 J. W. Mullinax,  K. Nanda,  T. S. Nguyen-Beck,  R. Olivares-Amaya,  
 J. A. Parkhill,  T. M. Perrine,  F. Plasser,  P. Pokhilko,  S. Prager,  
 A. Prociuk,  E. Ramos,  D. R. Rehn,  F. Rob,  M. Schneider,  N. Sergueev,  
 S. M. Sharada,  S. Sharma,  D. W. Small,  T. Stauch,  T. Stein,  
 Yu-Chuan Su,  A. J. W. Thom,  A. Tkatchenko,  T. Tsuchimochi,  N. M. Tubman,  
 L. Vogt,  M. L. Vidal,  O. Vydrov,  M. A. Watson,  J. Wenzel,  
 M. de Wergifosse,  T. A. Wesolowski,  A. White,  J. Witte,  A. Yamada,  
 Jun Yang,  K. Yao,  S. Yeganeh,  S. R. Yost,  Zhi-Qiang You,  A. Zech,  
 Igor Ying Zhang,  Xing Zhang,  Yan Zhao,  Ying Zhu,  B. R. Brooks,  
 G. K. L. Chan,  C. J. Cramer,  M. S. Gordon,  W. J. Hehre,  A. Klamt,  
 M. W. Schmidt,  C. D. Sherrill,  D. G. Truhlar,  A. Aspuru-Guzik,  R. Baer,  
 A. T. Bell,  N. A. Besley,  Jeng-Da Chai,  A. E. DePrince, III,  
 R. A. DiStasio Jr.,  A. Dreuw,  B. D. Dunietz,  T. R. Furlani,  
 Chao-Ping Hsu,  Yousung Jung,  Jing Kong,  D. S. Lambrecht,  WanZhen Liang,  
 C. Ochsenfeld,  V. A. Rassolov,  L. V. Slipchenko,  J. E. Subotnik,  
 T. Van Voorhis,  J. M. Herbert,  A. I. Krylov,  P. M. W. Gill,  M. Head-Gordon

 Contributors to earlier versions of Q-Chem not listed above: 
 R. D. Adamson,  B. Austin,  J. Baker,  G. J. O. Beran,  K. Brandhorst,  
 S. T. Brown,  E. F. C. Byrd,  A. K. Chakraborty,  C.-L. Cheng,  
 Siu Hung Chien,  D. M. Chipman,  D. L. Crittenden,  H. Dachsel,  
 R. J. Doerksen,  A. D. Dutoi,  L. Fusti-Molnar,  W. A. Goddard III,  
 A. Golubeva-Zadorozhnaya,  S. R. Gwaltney,  G. Hawkins,  A. Heyden,  
 S. Hirata,  G. Kedziora,  F. J. Keil,  C. Kelley,  Jihan Kim,  R. A. King,  
 R. Z. Khaliullin,  P. P. Korambath,  W. Kurlancheek,  A. M. Lee,  M. S. Lee,  
 S. V. Levchenko,  Ching Yeh Lin,  D. Liotard,  R. C. Lochan,  I. Lotan,  
 P. E. Maslen,  N. Nair,  D. P. O'Neill,  D. Neuhauser,  E. Neuscamman,  
 C. M. Oana,  R. Olson,  B. Peters,  R. Peverati,  P. A. Pieniazek,  
 Y. M. Rhee,  J. Ritchie,  M. A. Rohrdanz,  E. Rosta,  N. J. Russ,  
 H. F. Schaefer III,  N. E. Schultz,  N. Shenvi,  A. C. Simmonett,  A. Sodt,  
 D. Stuck,  K. S. Thanthiriwatte,  V. Vanovschi,  Tao Wang,  A. Warshel,  
 C. F. Williams,  Q. Wu,  X. Xu,  W. Zhang

 Please cite Q-Chem as follows:
 Y. Shao et al., Mol. Phys. 113, 184-215 (2015)
 DOI: 10.1080/00268976.2014.952696

 Q-Chem 5.1.2 for Intel X86 EM64T Linux

 Parts of Q-Chem use Armadillo 8.300.2 (Tropical Shenanigans).
 http://arma.sourceforge.net/

 Q-Chem begins on Sun Feb 10 06:06:11 2019  

Host: 
0

     Scratch files written to /scratch/taweetham/qchem23271//
The previous job contains 0 fragments, simply inherited here
Input Ideriv = 2
Curr. Ideriv = -1
Max.  Ideriv = 2

Checking the input file for inconsistencies... 	...done.

--------------------------------------------------------------
User input:
--------------------------------------------------------------

$molecule
read
$end

$rem
   JOB_TYPE 	FREQUENCY
   BASIS 		6-311++G**
   EXCHANGE 	HF	
$end

--------------------------------------------------------------
 ----------------------------------------------------------------
             Standard Nuclear Orientation (Angstroms)
    I     Atom           X                Y                Z
 ----------------------------------------------------------------
    1      I       1.0431748779    -0.1169307635     0.0000000000
    2      N      -0.5568517655     1.3078258793    -0.0000000000
    3      N      -1.6995436247     1.0748960629    -0.0000000000
    4      Cl     -2.3231471056    -0.6165719489     0.0000000000
 ----------------------------------------------------------------
 Molecular Point Group                 Cs    NOp =  2
 Largest Abelian Subgroup              Cs    NOp =  2
 Nuclear Repulsion Energy =   378.6596792455 hartrees
 There are       42 alpha and       42 beta electrons
 Requested basis set is 6-311++G(d,p)
 There are 49 shells and 136 basis functions

 Total QAlloc Memory Limit   2000 MB
 Mega-Array Size       188 MB
 MEM_STATIC part       192 MB

                       Distance Matrix (Angstroms)
             I (  1)   N (  2)   N (  3)
   N (  2)  2.142432
   N (  3)  2.990478  1.166191
   Cl(  4)  3.403199  2.612108  1.802760

 A cutoff of  1.0D-11 yielded   1023 shell pairs
 There are      8501 function pairs (      9580 Cartesian)

 -------------------------------------------------------
 OpenMP Integral Computing Module                       
 Release: version 1.0, May 2013, Q-Chem Inc. Pittsburgh 
 -------------------------------------------------------
 Integral Job Info:
 Integral job number is                      11
 Integral operator is                         1
 short-range coefficients                     0
 long-range coefficients              100000000
 Omega coefficients                           0
 if combine SR and LR in K                    0
 Integral screening is                        0
 Integral computing path is                   2
 max size of driver memory is            800000
 size of driver memory is                593474
 size of scratch memory is             11933652
 max col of scratch BK array               1296
 max len of scratch array in speh3          155
 max len of scratch index in speh4           18
 max int batch size is                      520
 min int batch size is                       52
 fixed nKL is                                52
 max L of basis functions is                  2
 order of int derivative is                   0
 number of shells is                         49
 number of basis is                         144
 number of cartesian basis is               144
 number of contracted shell pairs          1023
 number of primitive shell pairs           2387
 maxK2 (contraction) of shell pair           36
 max number of K2 of shell pair               1
 max number of CS2 of shell pair            119
 max number of PS2 of shell pair            132
 mem total for path MDJ                  521150
 -------------------------------------------------------
 Smallest overlap matrix eigenvalue = 1.38E-04
 Guess from superposition of atomic densities
 Warning:  Energy on first SCF cycle will be non-variational
 SAD guess density has 84.000000 electrons

 -----------------------------------------------------------------------
  General SCF calculation program by
  Eric Jon Sundstrom, Paul Horn, Yuezhi Mao, Dmitri Zuev, Alec White,
  David Stuck, Shaama M.S., Shane Yost, Joonho Lee, David Small,
  Daniel Levine, Susi Lehtola, Hugh Burton, Evgeny Epifanovsky
 -----------------------------------------------------------------------
 Hartree-Fock
 using 4 threads for integral computing
 -------------------------------------------------------
 OpenMP Integral computing Module                
 Release: version 2.0, May 2017, Q-Chem Inc. Pleasanton 
 -------------------------------------------------------
 A restricted SCF calculation will be
 performed using DIIS
 SCF converges when DIIS error is below 1.0e-08
 ---------------------------------------
  Cycle       Energy         DIIS error
 ---------------------------------------
    1   -7485.6184371085      4.05e-02  
    2   -7485.0123531112      6.23e-03  
    3   -7485.0625265903      5.06e-03  
    4   -7485.1212903210      6.51e-04  
    5   -7485.1239074730      3.72e-04  
    6   -7485.1244961735      1.15e-04  
    7   -7485.1246275825      4.37e-05  
    8   -7485.1246402641      2.31e-05  
    9   -7485.1246427484      8.06e-06  
   10   -7485.1246434240      2.53e-06  
   11   -7485.1246435001      9.43e-07  
   12   -7485.1246435089      4.05e-07  
   13   -7485.1246435107      1.18e-07  
   14   -7485.1246435108      3.52e-08  
   15   -7485.1246435108      1.15e-08  
   16   -7485.1246435109      4.29e-09  Convergence criterion met
 ---------------------------------------
 SCF time:   CPU 9.77s  wall 3.00s 
 SCF   energy in the final basis set =    -7485.1246435109
 Total energy in the final basis set =    -7485.1246435109

 --------------------------------------------------------------
             Orbital Energies (a.u.) and Symmetries
 --------------------------------------------------------------

 Alpha MOs, Restricted
 -- Occupied --                  
******* -180.91 -169.72 -169.72 -169.72 -104.87  -37.96  -33.15
  1 A'    2 A'    3 A'    1 A"    4 A'    5 A'    6 A'    7 A'                 
-33.147 -33.147 -24.338 -24.336 -24.335 -24.330 -24.330 -15.742
  2 A"    8 A'    9 A'    3 A"   10 A'    4 A"   11 A'   12 A'                 
-15.715 -10.599  -8.067  -8.063  -8.063  -7.281  -5.516  -5.501
 13 A'   14 A'   15 A'    5 A"   16 A'   17 A'   18 A'    6 A"                 
 -5.501  -2.440  -2.434  -2.433  -2.416  -2.416  -1.476  -1.136
 19 A'   20 A'    7 A"   21 A'    8 A"   22 A'   23 A'   24 A'                 
 -0.943  -0.801  -0.677  -0.670  -0.644  -0.486  -0.481  -0.415
 25 A'   26 A'   27 A'   28 A'    9 A"   29 A'   10 A"   30 A'                 
 -0.408  -0.381
 11 A"   31 A'                                                                 
 -- Virtual --                   
 -0.015   0.080   0.098   0.103   0.126   0.132   0.149   0.192
 32 A'   12 A"   33 A'   34 A'   13 A"   35 A'   36 A'   37 A'                 
  0.194   0.201   0.236   0.252   0.260   0.305   0.322   0.327
 14 A"   38 A'   39 A'   40 A'   15 A"   41 A'   42 A'   16 A"                 
  0.332   0.371   0.499   0.543   0.553   0.572   0.579   0.603
 43 A'   44 A'   45 A'   17 A"   46 A'   47 A'   18 A"   48 A'                 
  0.616   0.668   0.683   0.833   0.894   0.904   0.974   0.997
 19 A"   49 A'   50 A'   51 A'   52 A'   20 A"   53 A'   21 A"                 
  1.039   1.073   1.121   1.153   1.179   1.205   1.279   1.284
 54 A'   55 A'   22 A"   56 A'   57 A'   23 A"   58 A'   59 A'                 
  1.364   1.516   1.524   1.583   1.592   1.921   1.980   1.998
 60 A'   24 A"   61 A'   62 A'   63 A'   25 A"   64 A'   26 A"                 
  2.228   2.411   2.526   2.606   2.622   2.749   2.897   3.087
 65 A'   27 A"   66 A'   67 A'   28 A"   68 A'   69 A'   29 A"                 
  3.193   3.420   4.106   4.144   4.378   4.438   4.454   4.476
 70 A'   71 A'   30 A"   72 A'   31 A"   73 A'   32 A"   74 A'                 
  4.491   4.536   4.573   4.718   4.816   5.135   6.503   6.531
 33 A"   75 A'   76 A'   77 A'   78 A'   79 A'   34 A"   80 A'                 
  6.541  10.314  26.621  26.714  27.085  28.914  29.497  29.519
 81 A'   82 A'   35 A"   83 A'   84 A'   85 A'   36 A"   86 A'                 
 29.525  29.844  29.854  29.856  29.879  29.959  36.520  37.288
 87 A'   37 A"   88 A'   38 A"   89 A'   90 A'   91 A'   92 A'                 
130.556 130.573 130.587 154.300 219.1571912.220
 39 A"   93 A'   94 A'   95 A'   96 A'   97 A'                                 

 Beta MOs, Restricted
 -- Occupied --                  
******* -180.91 -169.72 -169.72 -169.72 -104.87  -37.96  -33.15
  1 A'    2 A'    3 A'    1 A"    4 A'    5 A'    6 A'    7 A'                 
-33.147 -33.147 -24.338 -24.336 -24.335 -24.330 -24.330 -15.742
  2 A"    8 A'    9 A'    3 A"   10 A'    4 A"   11 A'   12 A'                 
-15.715 -10.599  -8.067  -8.063  -8.063  -7.281  -5.516  -5.501
 13 A'   14 A'   15 A'    5 A"   16 A'   17 A'   18 A'    6 A"                 
 -5.501  -2.440  -2.434  -2.433  -2.416  -2.416  -1.476  -1.136
 19 A'   20 A'    7 A"   21 A'    8 A"   22 A'   23 A'   24 A'                 
 -0.943  -0.801  -0.677  -0.670  -0.644  -0.486  -0.481  -0.415
 25 A'   26 A'   27 A'   28 A'    9 A"   29 A'   10 A"   30 A'                 
 -0.408  -0.381
 11 A"   31 A'                                                                 
 -- Virtual --                   
 -0.015   0.080   0.098   0.103   0.126   0.132   0.149   0.192
 32 A'   12 A"   33 A'   34 A'   13 A"   35 A'   36 A'   37 A'                 
  0.194   0.201   0.236   0.252   0.260   0.305   0.322   0.327
 14 A"   38 A'   39 A'   40 A'   15 A"   41 A'   42 A'   16 A"                 
  0.332   0.371   0.499   0.543   0.553   0.572   0.579   0.603
 43 A'   44 A'   45 A'   17 A"   46 A'   47 A'   18 A"   48 A'                 
  0.616   0.668   0.683   0.833   0.894   0.904   0.974   0.997
 19 A"   49 A'   50 A'   51 A'   52 A'   20 A"   53 A'   21 A"                 
  1.039   1.073   1.121   1.153   1.179   1.205   1.279   1.284
 54 A'   55 A'   22 A"   56 A'   57 A'   23 A"   58 A'   59 A'                 
  1.364   1.516   1.524   1.583   1.592   1.921   1.980   1.998
 60 A'   24 A"   61 A'   62 A'   63 A'   25 A"   64 A'   26 A"                 
  2.228   2.411   2.526   2.606   2.622   2.749   2.897   3.087
 65 A'   27 A"   66 A'   67 A'   28 A"   68 A'   69 A'   29 A"                 
  3.193   3.420   4.106   4.144   4.378   4.438   4.454   4.476
 70 A'   71 A'   30 A"   72 A'   31 A"   73 A'   32 A"   74 A'                 
  4.491   4.536   4.573   4.718   4.816   5.135   6.503   6.531
 33 A"   75 A'   76 A'   77 A'   78 A'   79 A'   34 A"   80 A'                 
  6.541  10.314  26.621  26.714  27.085  28.914  29.497  29.519
 81 A'   82 A'   35 A"   83 A'   84 A'   85 A'   36 A"   86 A'                 
 29.525  29.844  29.854  29.856  29.879  29.959  36.520  37.288
 87 A'   37 A"   88 A'   38 A"   89 A'   90 A'   91 A'   92 A'                 
130.556 130.573 130.587 154.300 219.1571912.220
 39 A"   93 A'   94 A'   95 A'   96 A'   97 A'                                 
 --------------------------------------------------------------

          Ground-State Mulliken Net Atomic Charges

     Atom                 Charge (a.u.)
  ----------------------------------------
      1 I                     0.141135
      2 N                    -0.031886
      3 N                     0.039824
      4 Cl                   -0.149073
  ----------------------------------------
  Sum of atomic charges =     0.000000

 -----------------------------------------------------------------
                    Cartesian Multipole Moments
 -----------------------------------------------------------------
    Charge (ESU x 10^10)
                 0.0000
    Dipole Moment (Debye)
         X       1.3890      Y      -0.8408      Z       0.0000
       Tot       1.6236
    Quadrupole Moments (Debye-Ang)
        XX     -53.0896     XY      -0.8310     YY     -53.5972
        XZ      -0.0000     YZ       0.0000     ZZ     -52.3371
    Octopole Moments (Debye-Ang^2)
       XXX      51.6275    XXY      -9.6698    XYY      14.2439
       YYY     -13.3973    XXZ       0.0000    XYZ      -0.0000
       YYZ      -0.0000    XZZ      11.4743    YZZ      -0.4243
       ZZZ       0.0000
    Hexadecapole Moments (Debye-Ang^3)
      XXXX    -778.0321   XXXY      -3.3959   XXYY    -154.0007
      XYYY       5.7660   YYYY    -195.7865   XXXZ      -0.0000
      XXYZ       0.0000   XYYZ       0.0000   YYYZ       0.0000
      XXZZ    -140.4334   XYZZ      -2.9595   YYZZ     -41.8301
      XZZZ      -0.0000   YZZZ       0.0000   ZZZZ     -64.9841
 -----------------------------------------------------------------
 Calculating MO derivatives via CPSCF
 D1JvT checksum  = 129792 11525.9127752421
 D1KAT checksum  = 285888 592.3922831456
   1         3          12      0.103378    0.033307
   2         3          12      0.029775    0.013667
   3         3          12      0.008351    0.003973
   4         3          12      0.001962    0.000830
   5         3          12      0.000397    0.000178
   6         3          12      0.000074    0.000035
   7        13           2      0.000007    0.000005
   8        15           0      0.000000    0.000000    Roots Converged
 Time for AOints: 2.7 s (CPU) 0.7 s (wall)
 ------------------------------------------------------------------------------
                     AOints        : Timing summary (seconds)
 ------------------------------------------------------------------------------
     job step          cpu (% of tot)      sys (% of tot)     wall (% of tot)
 ------------------------------------------------------------------------------
  cpscf_lag         0.7542E+01 (25.7)   0.6000E-05 (42.9)   0.1972E+01 (25.1)
  iterzp            0.1900E+02 (64.8)   0.7000E-05 (50.0)   0.5154E+01 (65.5)
  make_fx           0.0000E+00 ( 0.0)   0.0000E+00 ( 0.0)   0.0000E+00 ( 0.0)
  AOints            0.2733E+01 ( 9.3)   0.1000E-05 ( 7.1)   0.6923E+00 ( 8.8)
 ------------------------------------------------------------------------------
   Grand Totals     0.2932E+02          0.1400E-04          0.7866E+01
 ------------------------------------------------------------------------------
 Calculating analytic Hessian of the SCF energy
 Polarizability Matrix (a.u.)
            1           2           3
    1-103.3349195  -0.5748250  -0.0000000
    2  -0.5748250 -53.3932838  -0.0000000
    3  -0.0000000  -0.0000000 -33.0244578

 Direct stationary perturbation theory relativistic correction:

 rels  =      98.970592994150
 relv  =    -323.979967354814
 rel2e =      38.948427030645
 E_rel =    -186.060947330020

 Hessian of the SCF Energy
            1           2           3           4           5           6
    1   0.0806127  -0.0379403   0.0000000  -0.0051707   0.0158282   0.0000000
    2  -0.0379403   0.0470711   0.0000000   0.0110158  -0.0547530  -0.0000000
    3   0.0000000   0.0000000   0.0057263  -0.0000000  -0.0000000  -0.0172305
    4  -0.0051707   0.0110158  -0.0000000   0.9639278   0.2000951  -0.0000000
    5   0.0158282  -0.0547530  -0.0000000   0.2000951   0.2130259  -0.0000000
    6   0.0000000  -0.0000000  -0.0172305  -0.0000000  -0.0000000   0.0518095
    7  -0.0682326   0.0324339   0.0000000  -0.9079947  -0.1575492   0.0000000
    8   0.0235476  -0.0074312  -0.0000000  -0.1185970  -0.1051068   0.0000000
    9   0.0000000  -0.0000000   0.0179066   0.0000000   0.0000000  -0.0538539
   10  -0.0072095  -0.0055095   0.0000000  -0.0507624  -0.0583741  -0.0000000
   11  -0.0014356   0.0151132  -0.0000000  -0.0925139  -0.0531661   0.0000000
   12  -0.0000000   0.0000000  -0.0064024  -0.0000000   0.0000000   0.0192750
            7           8           9          10          11          12
    1  -0.0682326   0.0235476   0.0000000  -0.0072095  -0.0014356  -0.0000000
    2   0.0324339  -0.0074312  -0.0000000  -0.0055095   0.0151132   0.0000000
    3   0.0000000  -0.0000000   0.0179066   0.0000000  -0.0000000  -0.0064024
    4  -0.9079947  -0.1185970   0.0000000  -0.0507624  -0.0925139  -0.0000000
    5  -0.1575492  -0.1051068   0.0000000  -0.0583741  -0.0531661   0.0000000
    6   0.0000000   0.0000000  -0.0538539  -0.0000000   0.0000000   0.0192750
    7   0.9751416   0.0594232   0.0000000   0.0010858   0.0656921  -0.0000000
    8   0.0594232   0.1520067  -0.0000000   0.0356263  -0.0394686   0.0000000
    9   0.0000000  -0.0000000   0.0559953  -0.0000000   0.0000000  -0.0200480
   10   0.0010858   0.0356263  -0.0000000   0.0568861   0.0282573   0.0000000
   11   0.0656921  -0.0394686   0.0000000   0.0282573   0.0775216  -0.0000000
   12  -0.0000000   0.0000000  -0.0200480   0.0000000  -0.0000000   0.0071755
 Gradient time:  CPU 44.52 s  wall 11.97 s
 **********************************************************************
 **                                                                  **
 **                       VIBRATIONAL ANALYSIS                       **
 **                       --------------------                       **
 **                                                                  **
 **        VIBRATIONAL FREQUENCIES (CM**-1) AND NORMAL MODES         **
 **     FORCE CONSTANTS (mDYN/ANGSTROM) AND REDUCED MASSES (AMU)     **
 **                  INFRARED INTENSITIES (KM/MOL)                   **
 **                                                                  **
 **********************************************************************


 Mode:                 1                      2                      3
 Frequency:       159.44                 349.31                 430.80
 Force Cnst:      0.5827                 1.2571                 1.8282
 Red. Mass:      38.9038                17.4868                16.7194
 IR Active:          YES                    YES                    YES
 IR Intens:        2.930                218.636                108.877
 Raman Active:       YES                    YES                    YES
               X      Y      Z        X      Y      Z        X      Y      Z
 I         -0.280 -0.039 -0.000   -0.088  0.070  0.000    0.044 -0.058  0.000
 N          0.179  0.289  0.000    0.654 -0.216 -0.000   -0.169  0.610 -0.000
 N          0.191  0.107 -0.000    0.611  0.205  0.000   -0.083  0.697  0.000
 Cl         0.869 -0.018  0.000   -0.186 -0.251 -0.000   -0.059 -0.312 -0.000
 TransDip  -0.044 -0.033  0.000    0.457  0.125 -0.000    0.275  0.190  0.000

 Mode:                 4                      5                      6
 Frequency:       458.30                 708.40                1908.22
 Force Cnst:      1.7691                 4.2225                30.0755
 Red. Mass:      14.2959                14.2813                14.0186
 IR Active:          YES                    YES                    YES
 IR Intens:        0.081                299.418                162.485
 Raman Active:       YES                    YES                    YES
               X      Y      Z        X      Y      Z        X      Y      Z
 I         -0.000  0.000  0.025   -0.010 -0.010  0.000    0.003 -0.001  0.000
 N         -0.000 -0.000 -0.689    0.066  0.721 -0.000    0.698  0.151 -0.000
 N         -0.000 -0.000  0.717    0.297 -0.613  0.000   -0.695 -0.078  0.000
 Cl         0.000  0.000 -0.103   -0.110 -0.007 -0.000   -0.010 -0.024 -0.000
 TransDip  -0.000 -0.000  0.009   -0.542 -0.118  0.000   -0.030 -0.407 -0.000

 STANDARD THERMODYNAMIC QUANTITIES AT   298.15 K  AND     1.00 ATM

   This Molecule has  0 Imaginary Frequencies
   Zero point vibrational energy:        5.739 kcal/mol

   Atom    1 Element I  Has Mass  126.90440
   Atom    2 Element N  Has Mass   14.00307
   Atom    3 Element N  Has Mass   14.00307
   Atom    4 Element Cl Has Mass   34.96885
   Molecular Mass:   189.879390 amu
   Principal axes and moments of inertia in amu*Bohr^2:
                             1           2           3
    Eigenvalues --      196.79509  1319.88463  1516.67973
          X               1.00000     0.00273     0.00000
          Y              -0.00273     1.00000     0.00000
          Z              -0.00000    -0.00000     1.00000
   Rotational Symmetry Number is   1
   The Molecule is an Asymmetric Top
   Translational Enthalpy:        0.889 kcal/mol
   Rotational Enthalpy:           0.889 kcal/mol
   Vibrational Enthalpy:          6.766 kcal/mol
   gas constant (RT):             0.592 kcal/mol
   Translational Entropy:        41.629  cal/mol.K
   Rotational Entropy:           27.468  cal/mol.K
   Vibrational Entropy:           5.651  cal/mol.K

   Total Enthalpy:                9.136 kcal/mol
   Total Entropy:                74.748  cal/mol.K
Archival summary:
1\1\garfield\FREQ\HF\BasisUnspecified\1l12\taweetha\SunFeb1006:06:262019SunFeb1006:06:262019\0\\#,FREQ,HF,BasisUnspecified,\\0,1\I\N,1,2.14243\N,2,1.16619,1,126.795\Cl,3,1.80276,2,121.759,1,-0,0\\HF=-7485.12464\\@

 Total job time:  14.53s(wall), 54.44s(cpu) 
 Sun Feb 10 06:06:26 2019

        *************************************************************
        *                                                           *
        *  Thank you very much for using Q-Chem.  Have a nice day.  *
        *                                                           *
        *************************************************************
