# Supplementary material for: Geometric and energetic data from ab initio calculations of haloethene, haloimine, halomethylenephosphine, haloiminophosphine, halodiazene, halodiphosphene and halocyclopropane
Source: Data Brief. 2019 Nov 2;27:104738. doi: 10.1016/j.dib.2019.104738 (PMC6861602; doi:10.1016/j.dib.2019.104738)
Supplement: Multimedia component 6 [file mmc6.zip › NN/HF/FENNBrE.out]

Q-Chem Developer Version!
                  Welcome to Q-Chem
     A Quantum Leap Into The Future Of Chemistry


 Q-Chem 5.1, Q-Chem, Inc., Pleasanton, CA (2018)

 Yihan Shao,  Zhengting Gan,  E. Epifanovsky,  A. T. B. Gilbert,  M. Wormit,  
 J. Kussmann,  A. W. Lange,  A. Behn,  Jia Deng,  Xintian Feng,  D. Ghosh,  
 M. Goldey,  P. R. Horn,  L. D. Jacobson,  I. Kaliman,  T. Kus,  A. Landau,  
 Jie Liu,  E. I. Proynov,  R. M. Richard,  R. P. Steele,  E. J. Sundstrom,  
 H. L. Woodcock III,  P. M. Zimmerman,  D. Zuev,  B. Albrecht,  E. Alguire,  
 S. A. Baeppler,  D. Barton,  Z. Benda,  Y. A. Bernard,  E. J. Berquist,  
 K. B. Bravaya,  H. Burton,  D. Casanova,  Chun-Min Chang,  Yunqing Chen,  
 A. Chien,  K. D. Closser,  M. P. Coons,  S. Coriani,  S. Dasgupta,  
 A. L. Dempwolff,  M. Diedenhofen,  Hainam Do,  R. G. Edgar,  Po-Tung Fang,  
 S. Faraji,  S. Fatehi,  Qingguo Feng,  K. D. Fenk,  J. Fosso-Tande,  
 Qinghui Ge,  A. Ghysels,  G. Gidofalvi,  J. Gomes,  J. Gonthier,  A. Gunina,  
 D. Hait,  M. W. D. Hanson-Heine,  P. H. P. Harbach,  A. W. Hauser,  
 J. E. Herr,  E. G. Hohenstein,  Z. C. Holden,  Kerwin Hui,  B. C. Huynh,  
 T.-C. Jagau,  Hyunjun Ji,  B. Kaduk,  K. Khistyaev,  Jaehoon Kim,  
 P. Klunzinger,  K. Koh,  D. Kosenkov,  L. Koulias,  T. Kowalczyk,  
 C. M. Krauter,  A. Kunitsa,  Ka Un Lao,  A. Laurent,  K. V. Lawler,  
 Joonho Lee,  D. Lefrancois,  S. Lehtola,  D. S. Levine,  Yi-Pei Li,  
 You-Sheng Lin,  Fenglai Liu,  E. Livshits,  A. Luenser,  P. Manohar,  
 E. Mansoor,  S. F. Manzer,  Shan-Ping Mao,  Yuezhi Mao,  N. Mardirossian,  
 A. V. Marenich,  T. Markovich,  L. A. Martinez-Martinez,  S. A. Maurer,  
 N. J. Mayhall,  S. C. McKenzie,  J.-M. Mewes,  A. F. Morrison,  
 J. W. Mullinax,  K. Nanda,  T. S. Nguyen-Beck,  R. Olivares-Amaya,  
 J. A. Parkhill,  T. M. Perrine,  F. Plasser,  P. Pokhilko,  S. Prager,  
 A. Prociuk,  E. Ramos,  D. R. Rehn,  F. Rob,  M. Schneider,  N. Sergueev,  
 S. M. Sharada,  S. Sharma,  D. W. Small,  T. Stauch,  T. Stein,  
 Yu-Chuan Su,  A. J. W. Thom,  A. Tkatchenko,  T. Tsuchimochi,  N. M. Tubman,  
 L. Vogt,  M. L. Vidal,  O. Vydrov,  M. A. Watson,  J. Wenzel,  
 M. de Wergifosse,  T. A. Wesolowski,  A. White,  J. Witte,  A. Yamada,  
 Jun Yang,  K. Yao,  S. Yeganeh,  S. R. Yost,  Zhi-Qiang You,  A. Zech,  
 Igor Ying Zhang,  Xing Zhang,  Yan Zhao,  Ying Zhu,  B. R. Brooks,  
 G. K. L. Chan,  C. J. Cramer,  M. S. Gordon,  W. J. Hehre,  A. Klamt,  
 M. W. Schmidt,  C. D. Sherrill,  D. G. Truhlar,  A. Aspuru-Guzik,  R. Baer,  
 A. T. Bell,  N. A. Besley,  Jeng-Da Chai,  A. E. DePrince, III,  
 R. A. DiStasio Jr.,  A. Dreuw,  B. D. Dunietz,  T. R. Furlani,  
 Chao-Ping Hsu,  Yousung Jung,  Jing Kong,  D. S. Lambrecht,  WanZhen Liang,  
 C. Ochsenfeld,  V. A. Rassolov,  L. V. Slipchenko,  J. E. Subotnik,  
 T. Van Voorhis,  J. M. Herbert,  A. I. Krylov,  P. M. W. Gill,  M. Head-Gordon

 Contributors to earlier versions of Q-Chem not listed above: 
 R. D. Adamson,  B. Austin,  J. Baker,  G. J. O. Beran,  K. Brandhorst,  
 S. T. Brown,  E. F. C. Byrd,  A. K. Chakraborty,  C.-L. Cheng,  
 Siu Hung Chien,  D. M. Chipman,  D. L. Crittenden,  H. Dachsel,  
 R. J. Doerksen,  A. D. Dutoi,  L. Fusti-Molnar,  W. A. Goddard III,  
 A. Golubeva-Zadorozhnaya,  S. R. Gwaltney,  G. Hawkins,  A. Heyden,  
 S. Hirata,  G. Kedziora,  F. J. Keil,  C. Kelley,  Jihan Kim,  R. A. King,  
 R. Z. Khaliullin,  P. P. Korambath,  W. Kurlancheek,  A. M. Lee,  M. S. Lee,  
 S. V. Levchenko,  Ching Yeh Lin,  D. Liotard,  R. C. Lochan,  I. Lotan,  
 P. E. Maslen,  N. Nair,  D. P. O'Neill,  D. Neuhauser,  E. Neuscamman,  
 C. M. Oana,  R. Olson,  B. Peters,  R. Peverati,  P. A. Pieniazek,  
 Y. M. Rhee,  J. Ritchie,  M. A. Rohrdanz,  E. Rosta,  N. J. Russ,  
 H. F. Schaefer III,  N. E. Schultz,  N. Shenvi,  A. C. Simmonett,  A. Sodt,  
 D. Stuck,  K. S. Thanthiriwatte,  V. Vanovschi,  Tao Wang,  A. Warshel,  
 C. F. Williams,  Q. Wu,  X. Xu,  W. Zhang

 Please cite Q-Chem as follows:
 Y. Shao et al., Mol. Phys. 113, 184-215 (2015)
 DOI: 10.1080/00268976.2014.952696

 Q-Chem 5.1.2 for Intel X86 EM64T Linux

 Parts of Q-Chem use Armadillo 8.300.2 (Tropical Shenanigans).
 http://arma.sourceforge.net/

 Q-Chem begins on Sun Feb 10 06:06:58 2019  

Host: 
0

     Scratch files written to /scratch/taweetham/qchem23377//
Input Ideriv = 2
Curr. Ideriv = -1
Max.  Ideriv = 2

Checking the input file for inconsistencies... 	...done.

--------------------------------------------------------------
User input:
--------------------------------------------------------------
../HF/F=Br_c.inp
$molecule
0 1
Br
N  1 1.938510
N  2 1.190081 1 122.295559
F  3 1.457513 2 116.371746 1 -0.000000 0
$end

$rem
   JOB_TYPE		OPTIMIZATION
   BASIS		6-311++G**
   EXCHANGE		HF
$end

--------------------------------------------------------------
 ----------------------------------------------------------------
             Standard Nuclear Orientation (Angstroms)
    I     Atom           X                Y                Z
 ----------------------------------------------------------------
    1      Br      0.9466365042    -0.0925346162    -0.0000000000
    2      N      -0.6365467193     1.0261037977     0.0000000000
    3      N      -1.7363530870     0.5714404716     0.0000000000
    4      F      -1.8357754448    -0.8826775910    -0.0000000000
 ----------------------------------------------------------------
 Molecular Point Group                 Cs    NOp =  2
 Largest Abelian Subgroup              Cs    NOp =  2
 Nuclear Repulsion Energy =   230.8684034824 hartrees
 There are       29 alpha and       29 beta electrons
 Requested basis set is 6-311++G(d,p)
 There are 37 shells and 114 basis functions

 Total QAlloc Memory Limit   2000 MB
 Mega-Array Size       188 MB
 MEM_STATIC part       192 MB
 A cutoff of  1.0D-11 yielded    631 shell pairs
 There are      6303 function pairs (      6996 Cartesian)

 -------------------------------------------------------
 OpenMP Integral Computing Module                       
 Release: version 1.0, May 2013, Q-Chem Inc. Pittsburgh 
 -------------------------------------------------------
 Integral Job Info:
 Integral job number is                      11
 Integral operator is                         1
 short-range coefficients                     0
 long-range coefficients              100000000
 Omega coefficients                           0
 if combine SR and LR in K                    0
 Integral screening is                        0
 Integral computing path is                   2
 max size of driver memory is            800000
 size of driver memory is                593474
 size of scratch memory is             29623520
 max col of scratch BK array               1296
 max len of scratch array in speh3          155
 max len of scratch index in speh4           18
 max int batch size is                      520
 min int batch size is                       52
 fixed nKL is                                45
 max L of basis functions is                  2
 order of int derivative is                   0
 number of shells is                         37
 number of basis is                         120
 number of cartesian basis is               120
 number of contracted shell pairs           631
 number of primitive shell pairs           1925
 maxK2 (contraction) of shell pair           36
 max number of K2 of shell pair               1
 max number of CS2 of shell pair             60
 max number of PS2 of shell pair            246
 mem total for path MDJ                  516310
 -------------------------------------------------------
 Smallest overlap matrix eigenvalue = 1.72E-04

 Scale SEOQF with 1.000000e-01/1.000000e-01/1.000000e-01

 Standard Electronic Orientation quadrupole field applied
 Nucleus-field energy     =     0.0000000043 hartrees
 Guess from superposition of atomic densities
 Warning:  Energy on first SCF cycle will be non-variational
 SAD guess density has 58.000000 electrons

 -----------------------------------------------------------------------
  General SCF calculation program by
  Eric Jon Sundstrom, Paul Horn, Yuezhi Mao, Dmitri Zuev, Alec White,
  David Stuck, Shaama M.S., Shane Yost, Joonho Lee, David Small,
  Daniel Levine, Susi Lehtola, Hugh Burton, Evgeny Epifanovsky
 -----------------------------------------------------------------------
 Hartree-Fock
 using 4 threads for integral computing
 -------------------------------------------------------
 OpenMP Integral computing Module                
 Release: version 2.0, May 2017, Q-Chem Inc. Pleasanton 
 -------------------------------------------------------
 A restricted SCF calculation will be
 performed using DIIS
 SCF converges when DIIS error is below 1.0e-08
 ---------------------------------------
  Cycle       Energy         DIIS error
 ---------------------------------------
    1   -2780.9150539408      4.69e-02  
    2   -2780.4776752043      8.59e-03  
    3   -2780.5441159895      6.63e-03  
    4   -2780.5982491739      9.91e-04  
    5   -2780.6005542917      4.77e-04  
    6   -2780.6012259888      1.42e-04  
    7   -2780.6013134487      7.37e-05  
    8   -2780.6013269636      2.27e-05  
    9   -2780.6013291650      8.59e-06  
   10   -2780.6013294985      4.78e-06  
   11   -2780.6013295838      1.37e-06  
   12   -2780.6013295954      4.23e-07  
   13   -2780.6013295966      1.06e-07  
   14   -2780.6013295966      3.07e-08  
   15   -2780.6013295966      9.17e-09  Convergence criterion met
 ---------------------------------------
 SCF time:   CPU 6.36s  wall 1.00s 
 SCF   energy in the final basis set =    -2780.6013295966
 Total energy in the final basis set =    -2780.6013295966

 --------------------------------------------------------------
             Orbital Energies (a.u.) and Symmetries
 --------------------------------------------------------------

 Alpha MOs, Restricted
 -- Occupied --                  
-490.10  -65.23  -58.59  -58.59  -58.59  -26.34  -15.79  -15.74
  1 A'    2 A'    3 A'    1 A"    4 A'    5 A'    6 A'    7 A'                 
 -9.907  -7.523  -7.510  -7.510  -3.263  -3.258  -3.257  -3.242
  8 A'    9 A'    2 A"   10 A'   11 A'    3 A"   12 A'    4 A"                 
 -3.242  -1.642  -1.442  -1.084  -0.888  -0.740  -0.737  -0.721
 13 A'   14 A'   15 A'   16 A'   17 A'   18 A'   19 A'    5 A"                 
 -0.617  -0.598  -0.492  -0.463  -0.451
 20 A'    6 A"   21 A'    7 A"   22 A'                                         
 -- Virtual --                   
  0.010   0.073   0.075   0.100   0.101   0.108   0.155   0.178
 23 A'    8 A"   24 A'    9 A"   25 A'   26 A'   27 A'   28 A'                 
  0.186   0.203   0.246   0.248   0.276   0.293   0.313   0.369
 10 A"   29 A'   11 A"   30 A'   31 A'   32 A'   33 A'   12 A"                 
  0.384   0.415   0.511   0.521   0.541   0.549   0.622   0.738
 34 A'   35 A'   36 A'   37 A'   13 A"   38 A'   39 A'   14 A"                 
  0.742   0.779   0.791   0.804   0.934   0.948   0.993   1.039
 15 A"   40 A'   41 A'   42 A'   16 A"   43 A'   44 A'   45 A'                 
  1.050   1.075   1.192   1.267   1.479   1.549   1.607   1.648
 17 A"   46 A'   47 A'   48 A'   49 A'   18 A"   50 A'   51 A'                 
  1.892   1.996   2.005   2.100   2.234   2.240   2.289   2.442
 19 A"   52 A'   20 A"   53 A'   54 A'   21 A"   55 A'   22 A"                 
  2.494   2.702   2.732   3.037   3.039   3.352   3.973   4.057
 56 A'   57 A'   58 A'   23 A"   59 A'   60 A'   61 A'   24 A"                 
  4.178   4.190   4.219   4.279   4.357   4.394   4.456   4.497
 62 A'   25 A"   63 A'   26 A"   27 A"   64 A'   65 A'   28 A"                 
  4.522   4.539   4.614   4.872   4.938   5.425   6.906   6.945
 66 A'   29 A"   67 A'   68 A'   69 A'   70 A'   30 A"   71 A'                 
  7.063   7.192   8.156   8.179   8.253  36.496  37.155  49.429
 72 A'   73 A'   31 A"   74 A'   75 A'   76 A'   77 A'   78 A'                 
 68.734 293.830 293.849 293.9591028.370
 79 A'   32 A"   80 A'   81 A'   82 A'                                         

 Beta MOs, Restricted
 -- Occupied --                  
-490.10  -65.23  -58.59  -58.59  -58.59  -26.34  -15.79  -15.74
  1 A'    2 A'    3 A'    1 A"    4 A'    5 A'    6 A'    7 A'                 
 -9.907  -7.523  -7.510  -7.510  -3.263  -3.258  -3.257  -3.242
  8 A'    9 A'    2 A"   10 A'   11 A'    3 A"   12 A'    4 A"                 
 -3.242  -1.642  -1.442  -1.084  -0.888  -0.740  -0.737  -0.721
 13 A'   14 A'   15 A'   16 A'   17 A'   18 A'   19 A'    5 A"                 
 -0.617  -0.598  -0.492  -0.463  -0.451
 20 A'    6 A"   21 A'    7 A"   22 A'                                         
 -- Virtual --                   
  0.010   0.073   0.075   0.100   0.101   0.108   0.155   0.178
 23 A'    8 A"   24 A'    9 A"   25 A'   26 A'   27 A'   28 A'                 
  0.186   0.203   0.246   0.248   0.276   0.293   0.313   0.369
 10 A"   29 A'   11 A"   30 A'   31 A'   32 A'   33 A'   12 A"                 
  0.384   0.415   0.511   0.521   0.541   0.549   0.622   0.738
 34 A'   35 A'   36 A'   37 A'   13 A"   38 A'   39 A'   14 A"                 
  0.742   0.779   0.791   0.804   0.934   0.948   0.993   1.039
 15 A"   40 A'   41 A'   42 A'   16 A"   43 A'   44 A'   45 A'                 
  1.050   1.075   1.192   1.267   1.479   1.549   1.607   1.648
 17 A"   46 A'   47 A'   48 A'   49 A'   18 A"   50 A'   51 A'                 
  1.892   1.996   2.005   2.100   2.234   2.240   2.289   2.442
 19 A"   52 A'   20 A"   53 A'   54 A'   21 A"   55 A'   22 A"                 
  2.494   2.702   2.732   3.037   3.039   3.352   3.973   4.057
 56 A'   57 A'   58 A'   23 A"   59 A'   60 A'   61 A'   24 A"                 
  4.178   4.190   4.219   4.279   4.357   4.394   4.456   4.497
 62 A'   25 A"   63 A'   26 A"   27 A"   64 A'   65 A'   28 A"                 
  4.522   4.539   4.614   4.872   4.938   5.425   6.906   6.945
 66 A'   29 A"   67 A'   68 A'   69 A'   70 A'   30 A"   71 A'                 
  7.063   7.192   8.156   8.179   8.253  36.496  37.155  49.429
 72 A'   73 A'   31 A"   74 A'   75 A'   76 A'   77 A'   78 A'                 
 68.734 293.830 293.849 293.9591028.370
 79 A'   32 A"   80 A'   81 A'   82 A'                                         
 --------------------------------------------------------------

          Ground-State Mulliken Net Atomic Charges

     Atom                 Charge (a.u.)
  ----------------------------------------
      1 Br                    0.053855
      2 N                     0.060081
      3 N                     0.018638
      4 F                    -0.132574
  ----------------------------------------
  Sum of atomic charges =     0.000000

 -----------------------------------------------------------------
                    Cartesian Multipole Moments
 -----------------------------------------------------------------
    Charge (ESU x 10^10)
                 0.0000
    Dipole Moment (Debye)
         X       1.6351      Y       0.2007      Z       0.0000
       Tot       1.6474
    Quadrupole Moments (Debye-Ang)
        XX     -35.1380     XY      -2.3437     YY     -36.3241
        XZ       0.0000     YZ       0.0000     ZZ     -33.6519
    Octopole Moments (Debye-Ang^2)
       XXX      27.1531    XXY      -3.7412    XYY       8.5100
       YYY     -10.4429    XXZ      -0.0000    XYZ       0.0000
       YYZ       0.0000    XZZ       3.4749    YZZ      -2.1488
       ZZZ      -0.0000
    Hexadecapole Moments (Debye-Ang^3)
      XXXX    -349.6474   XXXY      -0.6080   XXYY     -77.9775
      XYYY       7.1198   YYYY    -108.3772   XXXZ       0.0000
      XXYZ      -0.0000   XYYZ       0.0000   YYYZ       0.0000
      XXZZ     -62.0471   XYZZ       1.9122   YYZZ     -22.9189
      XZZZ       0.0000   YZZZ       0.0000   ZZZZ     -33.7228
 -----------------------------------------------------------------
 Calculating analytic gradient of the SCF energy
 Gradient of SCF Energy
            1           2           3           4
    1   0.0192956   0.0196989  -0.0276470  -0.0113475
    2  -0.0102236   0.0321540   0.0254620  -0.0473924
    3   0.0000000  -0.0000000   0.0000000  -0.0000000
 Max gradient component =       4.739E-02
 RMS gradient           =       2.177E-02
 Gradient time:  CPU 1.55 s  wall 0.44 s
 Geometry Optimization Parameters
   NAtoms,    NIC,     NZ,  NCons,   NDum,   NFix, NCnnct, MaxDiis
        4      14       4       0       0       0       0       0


** GEOMETRY OPTIMIZATION IN DELOCALIZED INTERNAL COORDINATES **
   Searching for a Minimum

   Optimization Cycle:   1

                       Coordinates (Angstroms)
     ATOM                X               Y               Z
      1  Br        0.9466365042   -0.0925346162    0.0000000000
      2  N        -0.6365467193    1.0261037977    0.0000000000
      3  N        -1.7363530870    0.5714404716    0.0000000000
      4  F        -1.8357754448   -0.8826775910    0.0000000000
   Point Group: cs    Number of degrees of freedom:     5


   Energy is  -2780.601329597


 Attempting to Generate Delocalized Internal Coordinates

  5 Hessian modes will be used to form the next step
  Hessian Eigenvalues:
     0.176622    0.250000    0.250000    0.372774    1.099694

 Minimum Search - Taking Simple RFO Step
 Searching for Lamda that Minimizes Along All modes
 Value Taken    Lamda =  -0.01253480
 Step Taken.  Stepsize is  0.197411

                             Maximum     Tolerance    Cnvgd?
         Gradient           0.057348      0.000300      NO
         Displacement       0.126488      0.001200      NO
         Energy change     *********      0.000001      NO


 New Cartesian Coordinates Obtained by Inverse Iteration

 Displacement from previous Coordinates is:  0.342573
 ----------------------------------------------------------------
             Standard Nuclear Orientation (Angstroms)
    I     Atom           X                Y                Z
 ----------------------------------------------------------------
    1      Br      0.8368979345    -0.1288976190     0.0000000000
    2      N      -0.6543871236     1.0124393784     0.0000000000
    3      N      -1.7343328309     0.5650474401     0.0000000000
    4      F      -1.7102167269    -0.8262571374     0.0000000000
 ----------------------------------------------------------------
 Molecular Point Group                 Cs    NOp =  2
 Largest Abelian Subgroup              Cs    NOp =  2
 Nuclear Repulsion Energy =   242.7030491771 hartrees
 There are       29 alpha and       29 beta electrons
 Applying Cartesian multipole field
    Component          Value
    ---------          -----
     (2,0,0)        1.00000E-11
     (0,2,0)        2.00000E-11
     (0,0,2)       -3.00000E-11
 Nucleus-field energy     =     0.0000000038 hartrees
 Requested basis set is 6-311++G(d,p)
 There are 37 shells and 114 basis functions
 A cutoff of  1.0D-11 yielded    645 shell pairs
 There are      6401 function pairs (      7100 Cartesian)
 Smallest overlap matrix eigenvalue = 1.59E-04
 Guess MOs from SCF MO coefficient file

 -----------------------------------------------------------------------
  General SCF calculation program by
  Eric Jon Sundstrom, Paul Horn, Yuezhi Mao, Dmitri Zuev, Alec White,
  David Stuck, Shaama M.S., Shane Yost, Joonho Lee, David Small,
  Daniel Levine, Susi Lehtola, Hugh Burton, Evgeny Epifanovsky
 -----------------------------------------------------------------------
 Hartree-Fock
 using 4 threads for integral computing
 -------------------------------------------------------
 OpenMP Integral computing Module                
 Release: version 2.0, May 2017, Q-Chem Inc. Pleasanton 
 -------------------------------------------------------
 A restricted SCF calculation will be
 performed using DIIS
 SCF converges when DIIS error is below 1.0e-08
 ---------------------------------------
  Cycle       Energy         DIIS error
 ---------------------------------------
    1   -2780.5982843823      1.93e-03  
    2   -2780.6048914393      5.37e-04  
    3   -2780.6057154655      2.68e-04  
    4   -2780.6058905973      1.08e-04  
    5   -2780.6059293253      4.50e-05  
    6   -2780.6059362715      1.49e-05  
    7   -2780.6059373252      6.47e-06  
    8   -2780.6059374446      2.27e-06  
    9   -2780.6059374663      6.07e-07  
   10   -2780.6059374681      3.05e-07  
   11   -2780.6059374684      1.16e-07  
   12   -2780.6059374685      3.67e-08  
   13   -2780.6059374686      1.03e-08  
   14   -2780.6059374686      3.17e-09  Convergence criterion met
 ---------------------------------------
 SCF time:   CPU 6.01s  wall 1.00s 
 SCF   energy in the final basis set =    -2780.6059374686
 Total energy in the final basis set =    -2780.6059374686

 --------------------------------------------------------------
             Orbital Energies (a.u.) and Symmetries
 --------------------------------------------------------------

 Alpha MOs, Restricted
 -- Occupied --                  
-490.09  -65.22  -58.58  -58.58  -58.58  -26.35  -15.77  -15.72
  1 A'    2 A'    3 A'    1 A"    4 A'    5 A'    6 A'    7 A'                 
 -9.900  -7.516  -7.504  -7.503  -3.257  -3.251  -3.250  -3.236
  8 A'    9 A'    2 A"   10 A'   11 A'    3 A"   12 A'    4 A"                 
 -3.236  -1.686  -1.448  -1.093  -0.894  -0.768  -0.748  -0.747
 13 A'   14 A'   15 A'   16 A'   17 A'   18 A'    5 A"   19 A'                 
 -0.615  -0.598  -0.497  -0.458  -0.443
 20 A'    6 A"   21 A'    7 A"   22 A'                                         
 -- Virtual --                   
  0.033   0.076   0.083   0.103   0.106   0.111   0.157   0.178
 23 A'   24 A'    8 A"    9 A"   25 A'   26 A'   27 A'   28 A'                 
  0.185   0.208   0.246   0.250   0.283   0.310   0.317   0.366
 10 A"   29 A'   11 A"   30 A'   31 A'   32 A'   33 A'   12 A"                 
  0.393   0.428   0.502   0.533   0.543   0.560   0.633   0.747
 34 A'   35 A'   36 A'   37 A'   13 A"   38 A'   39 A'   14 A"                 
  0.752   0.788   0.801   0.834   0.935   0.946   0.995   1.037
 15 A"   40 A'   41 A'   42 A'   16 A"   43 A'   44 A'   45 A'                 
  1.052   1.106   1.195   1.272   1.471   1.542   1.581   1.630
 17 A"   46 A'   47 A'   48 A'   49 A'   18 A"   50 A'   51 A'                 
  1.902   2.007   2.023   2.138   2.242   2.290   2.309   2.460
 19 A"   20 A"   52 A'   53 A'   21 A"   54 A'   55 A'   22 A"                 
  2.483   2.731   2.783   3.059   3.067   3.376   3.994   4.053
 56 A'   57 A'   58 A'   59 A'   23 A"   60 A'   61 A'   24 A"                 
  4.168   4.169   4.210   4.287   4.410   4.423   4.507   4.519
 25 A"   62 A'   63 A'   26 A"   27 A"   64 A'   28 A"   65 A'                 
  4.536   4.556   4.647   4.903   5.001   5.526   6.893   6.954
 66 A'   29 A"   67 A'   68 A'   69 A'   70 A'   30 A"   71 A'                 
  7.146   7.241   8.163   8.193   8.264  36.509  37.267  49.458
 72 A'   73 A'   31 A"   74 A'   75 A'   76 A'   77 A'   78 A'                 
 68.723 293.839 293.861 293.9701028.404
 79 A'   32 A"   80 A'   81 A'   82 A'                                         

 Beta MOs, Restricted
 -- Occupied --                  
-490.09  -65.22  -58.58  -58.58  -58.58  -26.35  -15.77  -15.72
  1 A'    2 A'    3 A'    1 A"    4 A'    5 A'    6 A'    7 A'                 
 -9.900  -7.516  -7.504  -7.503  -3.257  -3.251  -3.250  -3.236
  8 A'    9 A'    2 A"   10 A'   11 A'    3 A"   12 A'    4 A"                 
 -3.236  -1.686  -1.448  -1.093  -0.894  -0.768  -0.748  -0.747
 13 A'   14 A'   15 A'   16 A'   17 A'   18 A'    5 A"   19 A'                 
 -0.615  -0.598  -0.497  -0.458  -0.443
 20 A'    6 A"   21 A'    7 A"   22 A'                                         
 -- Virtual --                   
  0.033   0.076   0.083   0.103   0.106   0.111   0.157   0.178
 23 A'   24 A'    8 A"    9 A"   25 A'   26 A'   27 A'   28 A'                 
  0.185   0.208   0.246   0.250   0.283   0.310   0.317   0.366
 10 A"   29 A'   11 A"   30 A'   31 A'   32 A'   33 A'   12 A"                 
  0.393   0.428   0.502   0.533   0.543   0.560   0.633   0.747
 34 A'   35 A'   36 A'   37 A'   13 A"   38 A'   39 A'   14 A"                 
  0.752   0.788   0.801   0.834   0.935   0.946   0.995   1.037
 15 A"   40 A'   41 A'   42 A'   16 A"   43 A'   44 A'   45 A'                 
  1.052   1.106   1.195   1.272   1.471   1.542   1.581   1.630
 17 A"   46 A'   47 A'   48 A'   49 A'   18 A"   50 A'   51 A'                 
  1.902   2.007   2.023   2.138   2.242   2.290   2.309   2.460
 19 A"   20 A"   52 A'   53 A'   21 A"   54 A'   55 A'   22 A"                 
  2.483   2.731   2.783   3.059   3.067   3.376   3.994   4.053
 56 A'   57 A'   58 A'   59 A'   23 A"   60 A'   61 A'   24 A"                 
  4.168   4.169   4.210   4.287   4.410   4.423   4.507   4.519
 25 A"   62 A'   63 A'   26 A"   27 A"   64 A'   28 A"   65 A'                 
  4.536   4.556   4.647   4.903   5.001   5.526   6.893   6.954
 66 A'   29 A"   67 A'   68 A'   69 A'   70 A'   30 A"   71 A'                 
  7.146   7.241   8.163   8.193   8.264  36.509  37.267  49.458
 72 A'   73 A'   31 A"   74 A'   75 A'   76 A'   77 A'   78 A'                 
 68.723 293.839 293.861 293.9701028.404
 79 A'   32 A"   80 A'   81 A'   82 A'                                         
 --------------------------------------------------------------

          Ground-State Mulliken Net Atomic Charges

     Atom                 Charge (a.u.)
  ----------------------------------------
      1 Br                    0.035416
      2 N                     0.060523
      3 N                    -0.007990
      4 F                    -0.087948
  ----------------------------------------
  Sum of atomic charges =    -0.000000

 -----------------------------------------------------------------
                    Cartesian Multipole Moments
 -----------------------------------------------------------------
    Charge (ESU x 10^10)
                -0.0000
    Dipole Moment (Debye)
         X       1.1976      Y      -0.1113      Z      -0.0000
       Tot       1.2027
    Quadrupole Moments (Debye-Ang)
        XX     -34.7804     XY      -1.8514     YY     -36.1117
        XZ       0.0000     YZ       0.0000     ZZ     -33.4617
    Octopole Moments (Debye-Ang^2)
       XXX      28.2675    XXY      -4.1454    XYY       9.5830
       YYY      -9.6315    XXZ       0.0000    XYZ      -0.0000
       YYZ       0.0000    XZZ       4.6704    YZZ      -1.6850
       ZZZ       0.0000
    Hexadecapole Moments (Debye-Ang^3)
      XXXX    -314.7177   XXXY       6.6755   XXYY     -70.6574
      XYYY      11.6407   YYYY    -104.9162   XXXZ       0.0000
      XXYZ       0.0000   XYYZ       0.0000   YYYZ       0.0000
      XXZZ     -55.9481   XYZZ       3.4238   YYZZ     -22.2760
      XZZZ       0.0000   YZZZ      -0.0000   ZZZZ     -33.4637
 -----------------------------------------------------------------
 Calculating analytic gradient of the SCF energy
 Gradient of SCF Energy
            1           2           3           4
    1  -0.0068276  -0.0182597   0.0070078   0.0180794
    2  -0.0048146  -0.0146907   0.0336270  -0.0141217
    3  -0.0000000   0.0000000  -0.0000000   0.0000000
 Max gradient component =       3.363E-02
 RMS gradient           =       1.392E-02
 Gradient time:  CPU 1.59 s  wall 0.45 s
 Geometry Optimization Parameters
   NAtoms,    NIC,     NZ,  NCons,   NDum,   NFix, NCnnct, MaxDiis
        4      14       4       0       0       0       0       0

 Cartesian Hessian Update
 Hessian Updated using BFGS Update


** GEOMETRY OPTIMIZATION IN DELOCALIZED INTERNAL COORDINATES **
   Searching for a Minimum

   Optimization Cycle:   2

                       Coordinates (Angstroms)
     ATOM                X               Y               Z
      1  Br        0.8368979345   -0.1288976190    0.0000000000
      2  N        -0.6543871236    1.0124393784    0.0000000000
      3  N        -1.7343328309    0.5650474401    0.0000000000
      4  F        -1.7102167269   -0.8262571374    0.0000000000
   Point Group: cs    Number of degrees of freedom:     5


   Energy is  -2780.605937469

 Hessian Updated using BFGS Update

  5 Hessian modes will be used to form the next step
  Hessian Eigenvalues:
     0.145379    0.247991    0.262851    0.507797    1.352304

 Minimum Search - Taking Simple RFO Step
 Searching for Lamda that Minimizes Along All modes
 Value Taken    Lamda =  -0.00719389
 Step Taken.  Stepsize is  0.146492

                             Maximum     Tolerance    Cnvgd?
         Gradient           0.057369      0.000300      NO
         Displacement       0.096692      0.001200      NO
         Energy change     -0.004608      0.000001      NO


 New Cartesian Coordinates Obtained by Inverse Iteration

 Displacement from previous Coordinates is:  0.291985
 ----------------------------------------------------------------
             Standard Nuclear Orientation (Angstroms)
    I     Atom           X                Y                Z
 ----------------------------------------------------------------
    1      Br      0.9031021279    -0.0675115674     0.0000000000
    2      N      -0.6320592598     0.9731201504     0.0000000000
    3      N      -1.7141891682     0.5293318188     0.0000000000
    4      F      -1.8188924467    -0.8126083397     0.0000000000
 ----------------------------------------------------------------
 Molecular Point Group                 Cs    NOp =  2
 Largest Abelian Subgroup              Cs    NOp =  2
 Nuclear Repulsion Energy =   239.7527360550 hartrees
 There are       29 alpha and       29 beta electrons
 Applying Cartesian multipole field
    Component          Value
    ---------          -----
     (2,0,0)        1.00000E-11
     (0,2,0)        2.00000E-11
     (0,0,2)       -3.00000E-11
 Nucleus-field energy     =     0.0000000040 hartrees
 Requested basis set is 6-311++G(d,p)
 There are 37 shells and 114 basis functions
 A cutoff of  1.0D-11 yielded    637 shell pairs
 There are      6329 function pairs (      7024 Cartesian)
 Smallest overlap matrix eigenvalue = 1.47E-04
 Guess MOs from SCF MO coefficient file

 -----------------------------------------------------------------------
  General SCF calculation program by
  Eric Jon Sundstrom, Paul Horn, Yuezhi Mao, Dmitri Zuev, Alec White,
  David Stuck, Shaama M.S., Shane Yost, Joonho Lee, David Small,
  Daniel Levine, Susi Lehtola, Hugh Burton, Evgeny Epifanovsky
 -----------------------------------------------------------------------
 Hartree-Fock
 using 4 threads for integral computing
 -------------------------------------------------------
 OpenMP Integral computing Module                
 Release: version 2.0, May 2017, Q-Chem Inc. Pleasanton 
 -------------------------------------------------------
 A restricted SCF calculation will be
 performed using DIIS
 SCF converges when DIIS error is below 1.0e-08
 ---------------------------------------
  Cycle       Energy         DIIS error
 ---------------------------------------
    1   -2780.5994893019      1.87e-03  
    2   -2780.6067101610      5.36e-04  
    3   -2780.6077844309      2.07e-04  
    4   -2780.6079081367      1.22e-04  
    5   -2780.6079480136      2.55e-05  
    6   -2780.6079510129      1.17e-05  
    7   -2780.6079515053      4.94e-06  
    8   -2780.6079516827      1.62e-06  
    9   -2780.6079517034      6.39e-07  
   10   -2780.6079517047      2.19e-07  
   11   -2780.6079517049      6.75e-08  
   12   -2780.6079517049      1.81e-08  
   13   -2780.6079517049      5.00e-09  Convergence criterion met
 ---------------------------------------
 SCF time:   CPU 5.53s  wall 1.00s 
 SCF   energy in the final basis set =    -2780.6079517049
 Total energy in the final basis set =    -2780.6079517049

 --------------------------------------------------------------
             Orbital Energies (a.u.) and Symmetries
 --------------------------------------------------------------

 Alpha MOs, Restricted
 -- Occupied --                  
-490.09  -65.22  -58.58  -58.58  -58.58  -26.37  -15.77  -15.71
  1 A'    2 A'    3 A'    1 A"    4 A'    5 A'    6 A'    7 A'                 
 -9.900  -7.516  -7.504  -7.503  -3.256  -3.251  -3.250  -3.236
  8 A'    9 A'    2 A"   10 A'   11 A'    3 A"   12 A'    4 A"                 
 -3.236  -1.710  -1.446  -1.097  -0.909  -0.778  -0.763  -0.752
 13 A'   14 A'   15 A'   16 A'   17 A'   18 A'    5 A"   19 A'                 
 -0.615  -0.598  -0.494  -0.455  -0.440
 20 A'    6 A"   21 A'    7 A"   22 A'                                         
 -- Virtual --                   
  0.042   0.075   0.087   0.104   0.106   0.113   0.162   0.180
 23 A'   24 A'    8 A"    9 A"   25 A'   26 A'   27 A'   28 A'                 
  0.186   0.211   0.247   0.251   0.283   0.312   0.332   0.367
 10 A"   29 A'   11 A"   30 A'   31 A'   32 A'   33 A'   12 A"                 
  0.404   0.416   0.507   0.529   0.542   0.552   0.648   0.744
 34 A'   35 A'   36 A'   37 A'   13 A"   38 A'   39 A'   14 A"                 
  0.752   0.801   0.808   0.813   0.936   0.950   1.012   1.046
 15 A"   40 A'   41 A'   42 A'   16 A"   43 A'   44 A'   45 A'                 
  1.058   1.119   1.208   1.260   1.474   1.543   1.573   1.619
 17 A"   46 A'   47 A'   48 A'   49 A'   18 A"   50 A'   51 A'                 
  1.906   2.005   2.023   2.184   2.242   2.257   2.304   2.463
 19 A"   20 A"   52 A'   53 A'   21 A"   54 A'   55 A'   22 A"                 
  2.501   2.719   2.764   3.056   3.097   3.372   4.028   4.042
 56 A'   57 A'   58 A'   23 A"   59 A'   60 A'   61 A'   24 A"                 
  4.157   4.166   4.225   4.314   4.434   4.442   4.505   4.529
 25 A"   62 A'   63 A'   26 A"   27 A"   64 A'   28 A"   65 A'                 
  4.537   4.561   4.661   4.903   4.985   5.597   6.883   6.932
 66 A'   29 A"   67 A'   68 A'   69 A'   70 A'   30 A"   71 A'                 
  7.175   7.304   8.164   8.187   8.261  36.516  37.270  49.462
 72 A'   73 A'   31 A"   74 A'   75 A'   76 A'   77 A'   78 A'                 
 68.712 293.840 293.860 293.9701028.408
 79 A'   32 A"   80 A'   81 A'   82 A'                                         

 Beta MOs, Restricted
 -- Occupied --                  
-490.09  -65.22  -58.58  -58.58  -58.58  -26.37  -15.77  -15.71
  1 A'    2 A'    3 A'    1 A"    4 A'    5 A'    6 A'    7 A'                 
 -9.900  -7.516  -7.504  -7.503  -3.256  -3.251  -3.250  -3.236
  8 A'    9 A'    2 A"   10 A'   11 A'    3 A"   12 A'    4 A"                 
 -3.236  -1.710  -1.446  -1.097  -0.909  -0.778  -0.763  -0.752
 13 A'   14 A'   15 A'   16 A'   17 A'   18 A'    5 A"   19 A'                 
 -0.615  -0.598  -0.494  -0.455  -0.440
 20 A'    6 A"   21 A'    7 A"   22 A'                                         
 -- Virtual --                   
  0.042   0.075   0.087   0.104   0.106   0.113   0.162   0.180
 23 A'   24 A'    8 A"    9 A"   25 A'   26 A'   27 A'   28 A'                 
  0.186   0.211   0.247   0.251   0.283   0.312   0.332   0.367
 10 A"   29 A'   11 A"   30 A'   31 A'   32 A'   33 A'   12 A"                 
  0.404   0.416   0.507   0.529   0.542   0.552   0.648   0.744
 34 A'   35 A'   36 A'   37 A'   13 A"   38 A'   39 A'   14 A"                 
  0.752   0.801   0.808   0.813   0.936   0.950   1.012   1.046
 15 A"   40 A'   41 A'   42 A'   16 A"   43 A'   44 A'   45 A'                 
  1.058   1.119   1.208   1.260   1.474   1.543   1.573   1.619
 17 A"   46 A'   47 A'   48 A'   49 A'   18 A"   50 A'   51 A'                 
  1.906   2.005   2.023   2.184   2.242   2.257   2.304   2.463
 19 A"   20 A"   52 A'   53 A'   21 A"   54 A'   55 A'   22 A"                 
  2.501   2.719   2.764   3.056   3.097   3.372   4.028   4.042
 56 A'   57 A'   58 A'   23 A"   59 A'   60 A'   61 A'   24 A"                 
  4.157   4.166   4.225   4.314   4.434   4.442   4.505   4.529
 25 A"   62 A'   63 A'   26 A"   27 A"   64 A'   28 A"   65 A'                 
  4.537   4.561   4.661   4.903   4.985   5.597   6.883   6.932
 66 A'   29 A"   67 A'   68 A'   69 A'   70 A'   30 A"   71 A'                 
  7.175   7.304   8.164   8.187   8.261  36.516  37.270  49.462
 72 A'   73 A'   31 A"   74 A'   75 A'   76 A'   77 A'   78 A'                 
 68.712 293.840 293.860 293.9701028.408
 79 A'   32 A"   80 A'   81 A'   82 A'                                         
 --------------------------------------------------------------

          Ground-State Mulliken Net Atomic Charges

     Atom                 Charge (a.u.)
  ----------------------------------------
      1 Br                    0.026320
      2 N                     0.058245
      3 N                    -0.024366
      4 F                    -0.060199
  ----------------------------------------
  Sum of atomic charges =    -0.000000

 -----------------------------------------------------------------
                    Cartesian Multipole Moments
 -----------------------------------------------------------------
    Charge (ESU x 10^10)
                -0.0000
    Dipole Moment (Debye)
         X       1.2363      Y      -0.2977      Z      -0.0000
       Tot       1.2717
    Quadrupole Moments (Debye-Ang)
        XX     -34.6542     XY      -1.1880     YY     -36.3702
        XZ       0.0000     YZ      -0.0000     ZZ     -33.4182
    Octopole Moments (Debye-Ang^2)
       XXX      26.5557    XXY      -5.5065    XYY       8.4870
       YYY     -11.9523    XXZ      -0.0000    XYZ       0.0000
       YYZ      -0.0000    XZZ       3.6549    YZZ      -2.5653
       ZZZ      -0.0000
    Hexadecapole Moments (Debye-Ang^3)
      XXXX    -332.8596   XXXY       2.9013   XXYY     -73.8683
      XYYY       7.6401   YYYY     -99.5036   XXXZ       0.0000
      XXYZ      -0.0000   XYYZ      -0.0000   YYYZ      -0.0000
      XXZZ     -59.2154   XYZZ       1.8634   YYZZ     -21.4054
      XZZZ       0.0000   YZZZ       0.0000   ZZZZ     -33.4427
 -----------------------------------------------------------------
 Calculating analytic gradient of the SCF energy
 Gradient of SCF Energy
            1           2           3           4
    1  -0.0042214  -0.0164389   0.0252123  -0.0045521
    2   0.0078848  -0.0173275   0.0041574   0.0052853
    3   0.0000000  -0.0000000   0.0000000  -0.0000000
 Max gradient component =       2.521E-02
 RMS gradient           =       1.061E-02
 Gradient time:  CPU 1.58 s  wall 0.45 s
 Geometry Optimization Parameters
   NAtoms,    NIC,     NZ,  NCons,   NDum,   NFix, NCnnct, MaxDiis
        4      14       4       0       0       0       0       0

 Cartesian Hessian Update
 Hessian Updated using BFGS Update


** GEOMETRY OPTIMIZATION IN DELOCALIZED INTERNAL COORDINATES **
   Searching for a Minimum

   Optimization Cycle:   3

                       Coordinates (Angstroms)
     ATOM                X               Y               Z
      1  Br        0.9031021279   -0.0675115674    0.0000000000
      2  N        -0.6320592598    0.9731201504    0.0000000000
      3  N        -1.7141891682    0.5293318188    0.0000000000
      4  F        -1.8188924467   -0.8126083397    0.0000000000
   Point Group: cs    Number of degrees of freedom:     5


   Energy is  -2780.607951705

 Hessian Updated using BFGS Update

  5 Hessian modes will be used to form the next step
  Hessian Eigenvalues:
     0.174745    0.247567    0.272815    0.677913    1.153231

 Minimum Search - Taking Simple RFO Step
 Searching for Lamda that Minimizes Along All modes
 Value Taken    Lamda =  -0.00159916
 Step Taken.  Stepsize is  0.064892

                             Maximum     Tolerance    Cnvgd?
         Gradient           0.025790      0.000300      NO
         Displacement       0.056631      0.001200      NO
         Energy change     -0.002014      0.000001      NO


 New Cartesian Coordinates Obtained by Inverse Iteration

 Displacement from previous Coordinates is:  0.082167
 ----------------------------------------------------------------
             Standard Nuclear Orientation (Angstroms)
    I     Atom           X                Y                Z
 ----------------------------------------------------------------
    1      Br      0.8958276419    -0.0890924296     0.0000000000
    2      N      -0.6380112489     0.9958200641     0.0000000000
    3      N      -1.7254310218     0.5356832070     0.0000000000
    4      F      -1.7944241181    -0.8200787795     0.0000000000
 ----------------------------------------------------------------
 Molecular Point Group                 Cs    NOp =  2
 Largest Abelian Subgroup              Cs    NOp =  2
 Nuclear Repulsion Energy =   238.9173693318 hartrees
 There are       29 alpha and       29 beta electrons
 Applying Cartesian multipole field
    Component          Value
    ---------          -----
     (2,0,0)        1.00000E-11
     (0,2,0)        2.00000E-11
     (0,0,2)       -3.00000E-11
 Nucleus-field energy     =     0.0000000040 hartrees
 Requested basis set is 6-311++G(d,p)
 There are 37 shells and 114 basis functions
 A cutoff of  1.0D-11 yielded    638 shell pairs
 There are      6341 function pairs (      7036 Cartesian)
 Smallest overlap matrix eigenvalue = 1.60E-04
 Guess MOs from SCF MO coefficient file

 -----------------------------------------------------------------------
  General SCF calculation program by
  Eric Jon Sundstrom, Paul Horn, Yuezhi Mao, Dmitri Zuev, Alec White,
  David Stuck, Shaama M.S., Shane Yost, Joonho Lee, David Small,
  Daniel Levine, Susi Lehtola, Hugh Burton, Evgeny Epifanovsky
 -----------------------------------------------------------------------
 Hartree-Fock
 using 4 threads for integral computing
 -------------------------------------------------------
 OpenMP Integral computing Module                
 Release: version 2.0, May 2017, Q-Chem Inc. Pleasanton 
 -------------------------------------------------------
 A restricted SCF calculation will be
 performed using DIIS
 SCF converges when DIIS error is below 1.0e-08
 ---------------------------------------
  Cycle       Energy         DIIS error
 ---------------------------------------
    1   -2780.6077740258      6.83e-04  
    2   -2780.6086346243      2.10e-04  
    3   -2780.6087371949      1.26e-04  
    4   -2780.6087669077      3.80e-05  
    5   -2780.6087719249      1.34e-05  
    6   -2780.6087725966      4.33e-06  
    7   -2780.6087726866      2.04e-06  
    8   -2780.6087727026      8.00e-07  
    9   -2780.6087727080      2.82e-07  
   10   -2780.6087727087      1.13e-07  
   11   -2780.6087727087      3.86e-08  
   12   -2780.6087727087      1.15e-08  
   13   -2780.6087727087      3.11e-09  Convergence criterion met
 ---------------------------------------
 SCF time:   CPU 5.57s  wall 1.00s 
 SCF   energy in the final basis set =    -2780.6087727087
 Total energy in the final basis set =    -2780.6087727087

 --------------------------------------------------------------
             Orbital Energies (a.u.) and Symmetries
 --------------------------------------------------------------

 Alpha MOs, Restricted
 -- Occupied --                  
-490.09  -65.22  -58.58  -58.58  -58.58  -26.37  -15.77  -15.72
  1 A'    2 A'    3 A'    1 A"    4 A'    5 A'    6 A'    7 A'                 
 -9.899  -7.515  -7.503  -7.502  -3.255  -3.250  -3.249  -3.235
  8 A'    9 A'    2 A"   10 A'   11 A'    3 A"   12 A'    4 A"                 
 -3.235  -1.704  -1.440  -1.091  -0.907  -0.775  -0.759  -0.750
 13 A'   14 A'   15 A'   16 A'   17 A'   18 A'    5 A"   19 A'                 
 -0.614  -0.595  -0.494  -0.455  -0.442
 20 A'    6 A"   21 A'    7 A"   22 A'                                         
 -- Virtual --                   
  0.037   0.076   0.083   0.102   0.106   0.111   0.160   0.179
 23 A'   24 A'    8 A"    9 A"   25 A'   26 A'   27 A'   28 A'                 
  0.186   0.210   0.246   0.250   0.284   0.311   0.327   0.366
 10 A"   29 A'   11 A"   30 A'   31 A'   32 A'   33 A'   12 A"                 
  0.399   0.418   0.506   0.530   0.543   0.553   0.636   0.747
 34 A'   35 A'   36 A'   37 A'   13 A"   38 A'   39 A'   14 A"                 
  0.749   0.794   0.803   0.818   0.936   0.949   1.002   1.042
 15 A"   40 A'   41 A'   42 A'   16 A"   43 A'   44 A'   45 A'                 
  1.055   1.107   1.199   1.265   1.473   1.542   1.575   1.620
 17 A"   46 A'   47 A'   48 A'   49 A'   18 A"   50 A'   51 A'                 
  1.898   2.008   2.017   2.167   2.241   2.261   2.299   2.454
 19 A"   20 A"   52 A'   53 A'   21 A"   54 A'   55 A'   22 A"                 
  2.498   2.709   2.764   3.045   3.069   3.358   4.013   4.041
 56 A'   57 A'   58 A'   23 A"   59 A'   60 A'   61 A'   24 A"                 
  4.158   4.165   4.218   4.304   4.421   4.422   4.505   4.522
 25 A"   62 A'   63 A'   26 A"   64 A'   27 A"   28 A"   65 A'                 
  4.531   4.557   4.648   4.902   4.993   5.582   6.883   6.932
 66 A'   29 A"   67 A'   68 A'   69 A'   70 A'   30 A"   71 A'                 
  7.164   7.278   8.164   8.188   8.261  36.516  37.212  49.455
 72 A'   73 A'   31 A"   74 A'   75 A'   76 A'   77 A'   78 A'                 
 68.712 293.840 293.860 293.9701028.399
 79 A'   32 A"   80 A'   81 A'   82 A'                                         

 Beta MOs, Restricted
 -- Occupied --                  
-490.09  -65.22  -58.58  -58.58  -58.58  -26.37  -15.77  -15.72
  1 A'    2 A'    3 A'    1 A"    4 A'    5 A'    6 A'    7 A'                 
 -9.899  -7.515  -7.503  -7.502  -3.255  -3.250  -3.249  -3.235
  8 A'    9 A'    2 A"   10 A'   11 A'    3 A"   12 A'    4 A"                 
 -3.235  -1.704  -1.440  -1.091  -0.907  -0.775  -0.759  -0.750
 13 A'   14 A'   15 A'   16 A'   17 A'   18 A'    5 A"   19 A'                 
 -0.614  -0.595  -0.494  -0.455  -0.442
 20 A'    6 A"   21 A'    7 A"   22 A'                                         
 -- Virtual --                   
  0.037   0.076   0.083   0.102   0.106   0.111   0.160   0.179
 23 A'   24 A'    8 A"    9 A"   25 A'   26 A'   27 A'   28 A'                 
  0.186   0.210   0.246   0.250   0.284   0.311   0.327   0.366
 10 A"   29 A'   11 A"   30 A'   31 A'   32 A'   33 A'   12 A"                 
  0.399   0.418   0.506   0.530   0.543   0.553   0.636   0.747
 34 A'   35 A'   36 A'   37 A'   13 A"   38 A'   39 A'   14 A"                 
  0.749   0.794   0.803   0.818   0.936   0.949   1.002   1.042
 15 A"   40 A'   41 A'   42 A'   16 A"   43 A'   44 A'   45 A'                 
  1.055   1.107   1.199   1.265   1.473   1.542   1.575   1.620
 17 A"   46 A'   47 A'   48 A'   49 A'   18 A"   50 A'   51 A'                 
  1.898   2.008   2.017   2.167   2.241   2.261   2.299   2.454
 19 A"   20 A"   52 A'   53 A'   21 A"   54 A'   55 A'   22 A"                 
  2.498   2.709   2.764   3.045   3.069   3.358   4.013   4.041
 56 A'   57 A'   58 A'   23 A"   59 A'   60 A'   61 A'   24 A"                 
  4.158   4.165   4.218   4.304   4.421   4.422   4.505   4.522
 25 A"   62 A'   63 A'   26 A"   64 A'   27 A"   28 A"   65 A'                 
  4.531   4.557   4.648   4.902   4.993   5.582   6.883   6.932
 66 A'   29 A"   67 A'   68 A'   69 A'   70 A'   30 A"   71 A'                 
  7.164   7.278   8.164   8.188   8.261  36.516  37.212  49.455
 72 A'   73 A'   31 A"   74 A'   75 A'   76 A'   77 A'   78 A'                 
 68.712 293.840 293.860 293.9701028.399
 79 A'   32 A"   80 A'   81 A'   82 A'                                         
 --------------------------------------------------------------

          Ground-State Mulliken Net Atomic Charges

     Atom                 Charge (a.u.)
  ----------------------------------------
      1 Br                    0.024311
      2 N                     0.061456
      3 N                    -0.022973
      4 F                    -0.062794
  ----------------------------------------
  Sum of atomic charges =    -0.000000

 -----------------------------------------------------------------
                    Cartesian Multipole Moments
 -----------------------------------------------------------------
    Charge (ESU x 10^10)
                -0.0000
    Dipole Moment (Debye)
         X       1.1781      Y      -0.2655      Z       0.0000
       Tot       1.2077
    Quadrupole Moments (Debye-Ang)
        XX     -34.6579     XY      -1.3407     YY     -36.3107
        XZ      -0.0000     YZ       0.0000     ZZ     -33.5005
    Octopole Moments (Debye-Ang^2)
       XXX      26.5018    XXY      -5.2251    XYY       8.6496
       YYY     -11.2649    XXZ       0.0000    XYZ      -0.0000
       YYZ       0.0000    XZZ       3.8009    YZZ      -2.3073
       ZZZ      -0.0000
    Hexadecapole Moments (Debye-Ang^3)
      XXXX    -330.9704   XXXY       4.2936   XXYY     -73.5789
      XYYY       9.1025   YYYY    -101.9508   XXXZ      -0.0000
      XXYZ       0.0000   XYYZ      -0.0000   YYYZ       0.0000
      XXZZ     -58.9216   XYZZ       2.4223   YYZZ     -21.8324
      XZZZ      -0.0000   YZZZ       0.0000   ZZZZ     -33.5970
 -----------------------------------------------------------------
 Calculating analytic gradient of the SCF energy
 Gradient of SCF Energy
            1           2           3           4
    1   0.0011899  -0.0004570   0.0009435  -0.0016765
    2   0.0006964  -0.0007603   0.0047095  -0.0046456
    3  -0.0000000  -0.0000000   0.0000000  -0.0000000
 Max gradient component =       4.710E-03
 RMS gradient           =       2.044E-03
 Gradient time:  CPU 1.59 s  wall 0.45 s
 Geometry Optimization Parameters
   NAtoms,    NIC,     NZ,  NCons,   NDum,   NFix, NCnnct, MaxDiis
        4      14       4       0       0       0       0       0

 Cartesian Hessian Update
 Hessian Updated using BFGS Update


** GEOMETRY OPTIMIZATION IN DELOCALIZED INTERNAL COORDINATES **
   Searching for a Minimum

   Optimization Cycle:   4

                       Coordinates (Angstroms)
     ATOM                X               Y               Z
      1  Br        0.8958276419   -0.0890924296    0.0000000000
      2  N        -0.6380112489    0.9958200641    0.0000000000
      3  N        -1.7254310218    0.5356832070    0.0000000000
      4  F        -1.7944241181   -0.8200787795    0.0000000000
   Point Group: cs    Number of degrees of freedom:     5


   Energy is  -2780.608772709

 Hessian Updated using BFGS Update

  5 Hessian modes will be used to form the next step
  Hessian Eigenvalues:
     0.182036    0.237716    0.307825    0.552747    1.215465

 Minimum Search - Taking Simple RFO Step
 Searching for Lamda that Minimizes Along All modes
 Value Taken    Lamda =  -0.00014452
 Step Taken.  Stepsize is  0.020846

                             Maximum     Tolerance    Cnvgd?
         Gradient           0.005972      0.000300      NO
         Displacement       0.015088      0.001200      NO
         Energy change     -0.000821      0.000001      NO


 New Cartesian Coordinates Obtained by Inverse Iteration

 Displacement from previous Coordinates is:  0.035531
 ----------------------------------------------------------------
             Standard Nuclear Orientation (Angstroms)
    I     Atom           X                Y                Z
 ----------------------------------------------------------------
    1      Br      0.8859493218    -0.0952789620     0.0000000000
    2      N      -0.6402845879     0.9998553282     0.0000000000
    3      N      -1.7260386098     0.5328391239     0.0000000000
    4      F      -1.7816648710    -0.8150834279     0.0000000000
 ----------------------------------------------------------------
 Molecular Point Group                 Cs    NOp =  2
 Largest Abelian Subgroup              Cs    NOp =  2
 Nuclear Repulsion Energy =   239.8066541307 hartrees
 There are       29 alpha and       29 beta electrons
 Applying Cartesian multipole field
    Component          Value
    ---------          -----
     (2,0,0)        1.00000E-11
     (0,2,0)        2.00000E-11
     (0,0,2)       -3.00000E-11
 Nucleus-field energy     =     0.0000000039 hartrees
 Requested basis set is 6-311++G(d,p)
 There are 37 shells and 114 basis functions
 A cutoff of  1.0D-11 yielded    638 shell pairs
 There are      6341 function pairs (      7036 Cartesian)
 Smallest overlap matrix eigenvalue = 1.62E-04
 Guess MOs from SCF MO coefficient file

 -----------------------------------------------------------------------
  General SCF calculation program by
  Eric Jon Sundstrom, Paul Horn, Yuezhi Mao, Dmitri Zuev, Alec White,
  David Stuck, Shaama M.S., Shane Yost, Joonho Lee, David Small,
  Daniel Levine, Susi Lehtola, Hugh Burton, Evgeny Epifanovsky
 -----------------------------------------------------------------------
 Hartree-Fock
 using 4 threads for integral computing
 -------------------------------------------------------
 OpenMP Integral computing Module                
 Release: version 2.0, May 2017, Q-Chem Inc. Pleasanton 
 -------------------------------------------------------
 A restricted SCF calculation will be
 performed using DIIS
 SCF converges when DIIS error is below 1.0e-08
 ---------------------------------------
  Cycle       Energy         DIIS error
 ---------------------------------------
    1   -2780.6086919418      2.69e-04  
    2   -2780.6088222102      6.78e-05  
    3   -2780.6088363494      3.29e-05  
    4   -2780.6088384129      1.28e-05  
    5   -2780.6088390185      4.47e-06  
    6   -2780.6088391130      1.77e-06  
    7   -2780.6088391294      6.00e-07  
    8   -2780.6088391313      2.30e-07  
    9   -2780.6088391315      7.19e-08  
   10   -2780.6088391316      2.76e-08  
   11   -2780.6088391316      1.41e-08  
   12   -2780.6088391316      5.23e-09  Convergence criterion met
 ---------------------------------------
 SCF time:   CPU 5.16s  wall 2.00s 
 SCF   energy in the final basis set =    -2780.6088391316
 Total energy in the final basis set =    -2780.6088391316

 --------------------------------------------------------------
             Orbital Energies (a.u.) and Symmetries
 --------------------------------------------------------------

 Alpha MOs, Restricted
 -- Occupied --                  
-490.09  -65.22  -58.58  -58.58  -58.58  -26.37  -15.77  -15.72
  1 A'    2 A'    3 A'    1 A"    4 A'    5 A'    6 A'    7 A'                 
 -9.898  -7.514  -7.502  -7.501  -3.254  -3.249  -3.248  -3.234
  8 A'    9 A'    2 A"   10 A'   11 A'    3 A"   12 A'    4 A"                 
 -3.234  -1.710  -1.438  -1.091  -0.910  -0.778  -0.762  -0.750
 13 A'   14 A'   15 A'   16 A'   17 A'   18 A'    5 A"   19 A'                 
 -0.613  -0.594  -0.494  -0.454  -0.442
 20 A'    6 A"   21 A'    7 A"   22 A'                                         
 -- Virtual --                   
  0.038   0.076   0.083   0.103   0.106   0.112   0.160   0.179
 23 A'   24 A'    8 A"    9 A"   25 A'   26 A'   27 A'   28 A'                 
  0.186   0.210   0.246   0.250   0.284   0.311   0.329   0.366
 10 A"   29 A'   11 A"   30 A'   31 A'   32 A'   33 A'   12 A"                 
  0.402   0.419   0.505   0.531   0.544   0.554   0.634   0.748
 34 A'   35 A'   36 A'   37 A'   13 A"   38 A'   39 A'   14 A"                 
  0.750   0.793   0.803   0.822   0.936   0.948   1.000   1.041
 15 A"   40 A'   41 A'   42 A'   16 A"   43 A'   44 A'   45 A'                 
  1.055   1.107   1.198   1.266   1.472   1.541   1.571   1.618
 17 A"   46 A'   47 A'   48 A'   49 A'   18 A"   50 A'   51 A'                 
  1.897   2.009   2.017   2.169   2.241   2.266   2.298   2.453
 19 A"   20 A"   52 A'   53 A'   21 A"   54 A'   55 A'   22 A"                 
  2.501   2.707   2.769   3.043   3.068   3.357   4.017   4.039
 56 A'   57 A'   58 A'   23 A"   59 A'   60 A'   61 A'   24 A"                 
  4.155   4.163   4.218   4.304   4.421   4.429   4.507   4.525
 25 A"   62 A'   63 A'   26 A"   64 A'   27 A"   28 A"   65 A'                 
  4.533   4.558   4.650   4.903   5.001   5.594   6.881   6.931
 66 A'   29 A"   67 A'   68 A'   69 A'   70 A'   30 A"   71 A'                 
  7.170   7.289   8.165   8.190   8.263  36.518  37.207  49.456
 72 A'   73 A'   31 A"   74 A'   75 A'   76 A'   77 A'   78 A'                 
 68.709 293.841 293.861 293.9711028.400
 79 A'   32 A"   80 A'   81 A'   82 A'                                         

 Beta MOs, Restricted
 -- Occupied --                  
-490.09  -65.22  -58.58  -58.58  -58.58  -26.37  -15.77  -15.72
  1 A'    2 A'    3 A'    1 A"    4 A'    5 A'    6 A'    7 A'                 
 -9.898  -7.514  -7.502  -7.501  -3.254  -3.249  -3.248  -3.234
  8 A'    9 A'    2 A"   10 A'   11 A'    3 A"   12 A'    4 A"                 
 -3.234  -1.710  -1.438  -1.091  -0.910  -0.778  -0.762  -0.750
 13 A'   14 A'   15 A'   16 A'   17 A'   18 A'    5 A"   19 A'                 
 -0.613  -0.594  -0.494  -0.454  -0.442
 20 A'    6 A"   21 A'    7 A"   22 A'                                         
 -- Virtual --                   
  0.038   0.076   0.083   0.103   0.106   0.112   0.160   0.179
 23 A'   24 A'    8 A"    9 A"   25 A'   26 A'   27 A'   28 A'                 
  0.186   0.210   0.246   0.250   0.284   0.311   0.329   0.366
 10 A"   29 A'   11 A"   30 A'   31 A'   32 A'   33 A'   12 A"                 
  0.402   0.419   0.505   0.531   0.544   0.554   0.634   0.748
 34 A'   35 A'   36 A'   37 A'   13 A"   38 A'   39 A'   14 A"                 
  0.750   0.793   0.803   0.822   0.936   0.948   1.000   1.041
 15 A"   40 A'   41 A'   42 A'   16 A"   43 A'   44 A'   45 A'                 
  1.055   1.107   1.198   1.266   1.472   1.541   1.571   1.618
 17 A"   46 A'   47 A'   48 A'   49 A'   18 A"   50 A'   51 A'                 
  1.897   2.009   2.017   2.169   2.241   2.266   2.298   2.453
 19 A"   20 A"   52 A'   53 A'   21 A"   54 A'   55 A'   22 A"                 
  2.501   2.707   2.769   3.043   3.068   3.357   4.017   4.039
 56 A'   57 A'   58 A'   23 A"   59 A'   60 A'   61 A'   24 A"                 
  4.155   4.163   4.218   4.304   4.421   4.429   4.507   4.525
 25 A"   62 A'   63 A'   26 A"   64 A'   27 A"   28 A"   65 A'                 
  4.533   4.558   4.650   4.903   5.001   5.594   6.881   6.931
 66 A'   29 A"   67 A'   68 A'   69 A'   70 A'   30 A"   71 A'                 
  7.170   7.289   8.165   8.190   8.263  36.518  37.207  49.456
 72 A'   73 A'   31 A"   74 A'   75 A'   76 A'   77 A'   78 A'                 
 68.709 293.841 293.861 293.9711028.400
 79 A'   32 A"   80 A'   81 A'   82 A'                                         
 --------------------------------------------------------------

          Ground-State Mulliken Net Atomic Charges

     Atom                 Charge (a.u.)
  ----------------------------------------
      1 Br                    0.019947
      2 N                     0.062709
      3 N                    -0.028255
      4 F                    -0.054400
  ----------------------------------------
  Sum of atomic charges =    -0.000000

 -----------------------------------------------------------------
                    Cartesian Multipole Moments
 -----------------------------------------------------------------
    Charge (ESU x 10^10)
                -0.0000
    Dipole Moment (Debye)
         X       1.1073      Y      -0.3081      Z       0.0000
       Tot       1.1494
    Quadrupole Moments (Debye-Ang)
        XX     -34.6170     XY      -1.2727     YY     -36.2835
        XZ       0.0000     YZ       0.0000     ZZ     -33.5024
    Octopole Moments (Debye-Ang^2)
       XXX      26.4771    XXY      -5.2996    XYY       8.7418
       YYY     -11.1333    XXZ       0.0000    XYZ      -0.0000
       YYZ       0.0000    XZZ       3.9002    YZZ      -2.2433
       ZZZ       0.0000
    Hexadecapole Moments (Debye-Ang^3)
      XXXX    -327.8482   XXXY       5.2415   XXYY     -72.9075
      XYYY       9.7221   YYYY    -102.0031   XXXZ       0.0000
      XXYZ       0.0000   XYYZ      -0.0000   YYYZ       0.0000
      XXZZ     -58.3818   XYZZ       2.6386   YYZZ     -21.8432
      XZZZ       0.0000   YZZZ      -0.0000   ZZZZ     -33.6218
 -----------------------------------------------------------------
 Calculating analytic gradient of the SCF energy
 Gradient of SCF Energy
            1           2           3           4
    1  -0.0004567   0.0002794  -0.0002651   0.0004423
    2   0.0000823  -0.0003614   0.0002544   0.0000247
    3  -0.0000000   0.0000000   0.0000000  -0.0000000
 Max gradient component =       4.567E-04
 RMS gradient           =       2.509E-04
 Gradient time:  CPU 1.59 s  wall 0.45 s
 Geometry Optimization Parameters
   NAtoms,    NIC,     NZ,  NCons,   NDum,   NFix, NCnnct, MaxDiis
        4      14       4       0       0       0       0       0

 Cartesian Hessian Update
 Hessian Updated using BFGS Update


** GEOMETRY OPTIMIZATION IN DELOCALIZED INTERNAL COORDINATES **
   Searching for a Minimum

   Optimization Cycle:   5

                       Coordinates (Angstroms)
     ATOM                X               Y               Z
      1  Br        0.8859493218   -0.0952789620    0.0000000000
      2  N        -0.6402845879    0.9998553282    0.0000000000
      3  N        -1.7260386098    0.5328391239    0.0000000000
      4  F        -1.7816648710   -0.8150834279    0.0000000000
   Point Group: cs    Number of degrees of freedom:     5


   Energy is  -2780.608839132

 Hessian Updated using BFGS Update

  5 Hessian modes will be used to form the next step
  Hessian Eigenvalues:
     0.178949    0.234962    0.301028    0.626165    1.234648

 Minimum Search - Taking Simple RFO Step
 Searching for Lamda that Minimizes Along All modes
 Value Taken    Lamda =  -0.00000319
 Step Taken.  Stepsize is  0.002566

                             Maximum     Tolerance    Cnvgd?
         Gradient           0.001334      0.000300      NO
         Displacement       0.001834      0.001200      NO
         Energy change     -0.000066      0.000001      NO


 New Cartesian Coordinates Obtained by Inverse Iteration

 Displacement from previous Coordinates is:  0.005409
 ----------------------------------------------------------------
             Standard Nuclear Orientation (Angstroms)
    I     Atom           X                Y                Z
 ----------------------------------------------------------------
    1      Br      0.8878118453    -0.0945790994     0.0000000000
    2      N      -0.6402410781     0.9996014822     0.0000000000
    3      N      -1.7259346262     0.5325255104     0.0000000000
    4      F      -1.7836748878    -0.8152158312     0.0000000000
 ----------------------------------------------------------------
 Molecular Point Group                 Cs    NOp =  2
 Largest Abelian Subgroup              Cs    NOp =  2
 Nuclear Repulsion Energy =   239.6551662731 hartrees
 There are       29 alpha and       29 beta electrons
 Applying Cartesian multipole field
    Component          Value
    ---------          -----
     (2,0,0)        1.00000E-11
     (0,2,0)        2.00000E-11
     (0,0,2)       -3.00000E-11
 Nucleus-field energy     =     0.0000000039 hartrees
 Requested basis set is 6-311++G(d,p)
 There are 37 shells and 114 basis functions
 A cutoff of  1.0D-11 yielded    638 shell pairs
 There are      6341 function pairs (      7036 Cartesian)
 Smallest overlap matrix eigenvalue = 1.62E-04
 Guess MOs from SCF MO coefficient file

 -----------------------------------------------------------------------
  General SCF calculation program by
  Eric Jon Sundstrom, Paul Horn, Yuezhi Mao, Dmitri Zuev, Alec White,
  David Stuck, Shaama M.S., Shane Yost, Joonho Lee, David Small,
  Daniel Levine, Susi Lehtola, Hugh Burton, Evgeny Epifanovsky
 -----------------------------------------------------------------------
 Hartree-Fock
 using 4 threads for integral computing
 -------------------------------------------------------
 OpenMP Integral computing Module                
 Release: version 2.0, May 2017, Q-Chem Inc. Pleasanton 
 -------------------------------------------------------
 A restricted SCF calculation will be
 performed using DIIS
 SCF converges when DIIS error is below 1.0e-08
 ---------------------------------------
  Cycle       Energy         DIIS error
 ---------------------------------------
    1   -2780.6088387437      2.88e-05  
    2   -2780.6088405121      8.45e-06  
    3   -2780.6088407745      3.81e-06  
    4   -2780.6088408145      1.86e-06  
    5   -2780.6088408268      6.22e-07  
    6   -2780.6088408284      2.44e-07  
    7   -2780.6088408288      1.06e-07  
    8   -2780.6088408289      4.19e-08  
    9   -2780.6088408289      1.30e-08  
   10   -2780.6088408289      4.51e-09  Convergence criterion met
 ---------------------------------------
 SCF time:   CPU 4.42s  wall 1.00s 
 SCF   energy in the final basis set =    -2780.6088408289
 Total energy in the final basis set =    -2780.6088408289

 --------------------------------------------------------------
             Orbital Energies (a.u.) and Symmetries
 --------------------------------------------------------------

 Alpha MOs, Restricted
 -- Occupied --                  
-490.09  -65.22  -58.58  -58.58  -58.58  -26.37  -15.77  -15.72
  1 A'    2 A'    3 A'    1 A"    4 A'    5 A'    6 A'    7 A'                 
 -9.898  -7.514  -7.502  -7.501  -3.254  -3.249  -3.248  -3.234
  8 A'    9 A'    2 A"   10 A'   11 A'    3 A"   12 A'    4 A"                 
 -3.234  -1.710  -1.438  -1.090  -0.910  -0.778  -0.762  -0.750
 13 A'   14 A'   15 A'   16 A'   17 A'   18 A'    5 A"   19 A'                 
 -0.613  -0.594  -0.494  -0.454  -0.442
 20 A'    6 A"   21 A'    7 A"   22 A'                                         
 -- Virtual --                   
  0.038   0.076   0.083   0.103   0.106   0.112   0.160   0.179
 23 A'   24 A'    8 A"    9 A"   25 A'   26 A'   27 A'   28 A'                 
  0.186   0.210   0.246   0.250   0.284   0.311   0.329   0.366
 10 A"   29 A'   11 A"   30 A'   31 A'   32 A'   33 A'   12 A"                 
  0.402   0.419   0.505   0.531   0.544   0.554   0.635   0.748
 34 A'   35 A'   36 A'   37 A'   13 A"   38 A'   39 A'   14 A"                 
  0.750   0.793   0.803   0.822   0.936   0.948   1.000   1.041
 15 A"   40 A'   41 A'   42 A'   16 A"   43 A'   44 A'   45 A'                 
  1.055   1.107   1.198   1.266   1.472   1.541   1.571   1.618
 17 A"   46 A'   47 A'   48 A'   49 A'   18 A"   50 A'   51 A'                 
  1.897   2.009   2.017   2.169   2.241   2.264   2.298   2.453
 19 A"   20 A"   52 A'   53 A'   21 A"   54 A'   55 A'   22 A"                 
  2.501   2.707   2.768   3.043   3.068   3.357   4.017   4.039
 56 A'   57 A'   58 A'   23 A"   59 A'   60 A'   61 A'   24 A"                 
  4.155   4.163   4.218   4.304   4.421   4.429   4.507   4.525
 25 A"   62 A'   63 A'   26 A"   64 A'   27 A"   28 A"   65 A'                 
  4.533   4.558   4.650   4.903   5.000   5.594   6.881   6.931
 66 A'   29 A"   67 A'   68 A'   69 A'   70 A'   30 A"   71 A'                 
  7.169   7.289   8.165   8.190   8.263  36.518  37.207  49.456
 72 A'   73 A'   31 A"   74 A'   75 A'   76 A'   77 A'   78 A'                 
 68.709 293.841 293.861 293.9711028.400
 79 A'   32 A"   80 A'   81 A'   82 A'                                         

 Beta MOs, Restricted
 -- Occupied --                  
-490.09  -65.22  -58.58  -58.58  -58.58  -26.37  -15.77  -15.72
  1 A'    2 A'    3 A'    1 A"    4 A'    5 A'    6 A'    7 A'                 
 -9.898  -7.514  -7.502  -7.501  -3.254  -3.249  -3.248  -3.234
  8 A'    9 A'    2 A"   10 A'   11 A'    3 A"   12 A'    4 A"                 
 -3.234  -1.710  -1.438  -1.090  -0.910  -0.778  -0.762  -0.750
 13 A'   14 A'   15 A'   16 A'   17 A'   18 A'    5 A"   19 A'                 
 -0.613  -0.594  -0.494  -0.454  -0.442
 20 A'    6 A"   21 A'    7 A"   22 A'                                         
 -- Virtual --                   
  0.038   0.076   0.083   0.103   0.106   0.112   0.160   0.179
 23 A'   24 A'    8 A"    9 A"   25 A'   26 A'   27 A'   28 A'                 
  0.186   0.210   0.246   0.250   0.284   0.311   0.329   0.366
 10 A"   29 A'   11 A"   30 A'   31 A'   32 A'   33 A'   12 A"                 
  0.402   0.419   0.505   0.531   0.544   0.554   0.635   0.748
 34 A'   35 A'   36 A'   37 A'   13 A"   38 A'   39 A'   14 A"                 
  0.750   0.793   0.803   0.822   0.936   0.948   1.000   1.041
 15 A"   40 A'   41 A'   42 A'   16 A"   43 A'   44 A'   45 A'                 
  1.055   1.107   1.198   1.266   1.472   1.541   1.571   1.618
 17 A"   46 A'   47 A'   48 A'   49 A'   18 A"   50 A'   51 A'                 
  1.897   2.009   2.017   2.169   2.241   2.264   2.298   2.453
 19 A"   20 A"   52 A'   53 A'   21 A"   54 A'   55 A'   22 A"                 
  2.501   2.707   2.768   3.043   3.068   3.357   4.017   4.039
 56 A'   57 A'   58 A'   23 A"   59 A'   60 A'   61 A'   24 A"                 
  4.155   4.163   4.218   4.304   4.421   4.429   4.507   4.525
 25 A"   62 A'   63 A'   26 A"   64 A'   27 A"   28 A"   65 A'                 
  4.533   4.558   4.650   4.903   5.000   5.594   6.881   6.931
 66 A'   29 A"   67 A'   68 A'   69 A'   70 A'   30 A"   71 A'                 
  7.169   7.289   8.165   8.190   8.263  36.518  37.207  49.456
 72 A'   73 A'   31 A"   74 A'   75 A'   76 A'   77 A'   78 A'                 
 68.709 293.841 293.861 293.9711028.400
 79 A'   32 A"   80 A'   81 A'   82 A'                                         
 --------------------------------------------------------------

          Ground-State Mulliken Net Atomic Charges

     Atom                 Charge (a.u.)
  ----------------------------------------
      1 Br                    0.019791
      2 N                     0.062764
      3 N                    -0.028192
      4 F                    -0.054364
  ----------------------------------------
  Sum of atomic charges =    -0.000000

 -----------------------------------------------------------------
                    Cartesian Multipole Moments
 -----------------------------------------------------------------
    Charge (ESU x 10^10)
                -0.0000
    Dipole Moment (Debye)
         X       1.1080      Y      -0.3079      Z      -0.0000
       Tot       1.1500
    Quadrupole Moments (Debye-Ang)
        XX     -34.6147     XY      -1.2688     YY     -36.2870
        XZ       0.0000     YZ       0.0000     ZZ     -33.5041
    Octopole Moments (Debye-Ang^2)
       XXX      26.4254    XXY      -5.3104    XYY       8.7136
       YYY     -11.1551    XXZ      -0.0000    XYZ      -0.0000
       YYZ      -0.0000    XZZ       3.8734    YZZ      -2.2529
       ZZZ      -0.0000
    Hexadecapole Moments (Debye-Ang^3)
      XXXX    -328.3573   XXXY       5.1739   XXYY     -73.0058
      XYYY       9.6702   YYYY    -101.9712   XXXZ       0.0000
      XXYZ       0.0000   XYYZ       0.0000   YYYZ       0.0000
      XXZZ     -58.4751   XYZZ       2.6183   YYZZ     -21.8392
      XZZZ       0.0000   YZZZ       0.0000   ZZZZ     -33.6261
 -----------------------------------------------------------------
 Calculating analytic gradient of the SCF energy
 Gradient of SCF Energy
            1           2           3           4
    1  -0.0000393   0.0000727  -0.0000639   0.0000306
    2   0.0000370  -0.0000743   0.0000614  -0.0000241
    3   0.0000000  -0.0000000  -0.0000000   0.0000000
 Max gradient component =       7.434E-05
 RMS gradient           =       4.387E-05
 Gradient time:  CPU 1.63 s  wall 0.46 s
 Geometry Optimization Parameters
   NAtoms,    NIC,     NZ,  NCons,   NDum,   NFix, NCnnct, MaxDiis
        4      14       4       0       0       0       0       0

 Cartesian Hessian Update
 Hessian Updated using BFGS Update


** GEOMETRY OPTIMIZATION IN DELOCALIZED INTERNAL COORDINATES **
   Searching for a Minimum

   Optimization Cycle:   6

                       Coordinates (Angstroms)
     ATOM                X               Y               Z
      1  Br        0.8878118453   -0.0945790994    0.0000000000
      2  N        -0.6402410781    0.9996014822    0.0000000000
      3  N        -1.7259346262    0.5325255104    0.0000000000
      4  F        -1.7836748878   -0.8152158312    0.0000000000
   Point Group: cs    Number of degrees of freedom:     5


   Energy is  -2780.608840829

 Hessian Updated using BFGS Update

  5 Hessian modes will be used to form the next step
  Hessian Eigenvalues:
     0.168638    0.236663    0.301003    0.611855    1.245012

 Minimum Search - Taking Simple RFO Step
 Searching for Lamda that Minimizes Along All modes
 Value Taken    Lamda =   0.00000000
 Step Taken.  Stepsize is  0.000479

                             Maximum     Tolerance    Cnvgd?
         Gradient           0.000076      0.000300     YES
         Displacement       0.000400      0.001200     YES
         Energy change     -0.000002      0.000001      NO


                       Distance Matrix (Angstroms)
             Br(  1)   N (  2)   N (  3)
   N (  2)  1.879409
   N (  3)  2.687923  1.181901
   F (  4)  2.766976  2.144995  1.348978

 Final energy is   -2780.6088408289320     


 ******************************
 **  OPTIMIZATION CONVERGED  **
 ******************************

                       Coordinates (Angstroms)
     ATOM                X               Y               Z
      1  Br        0.8878118453   -0.0945790994    0.0000000000
      2  N        -0.6402410781    0.9996014822    0.0000000000
      3  N        -1.7259346262    0.5325255104    0.0000000000
      4  F        -1.7836748878   -0.8152158312    0.0000000000

Z-matrix Print:
$molecule
0 1
Br
N  1 1.879409
N  2 1.181901 1 121.117142
F  3 1.348978 2 115.731027 1 -0.000000 0
$end


 --------------------------------------------------------------
             Orbital Energies (a.u.) and Symmetries
 --------------------------------------------------------------

 Alpha MOs, Restricted
 -- Occupied --                  
-490.09  -65.22  -58.58  -58.58  -58.58  -26.37  -15.77  -15.72
  1 A'    2 A'    3 A'    1 A"    4 A'    5 A'    6 A'    7 A'                 
 -9.898  -7.514  -7.502  -7.501  -3.254  -3.249  -3.248  -3.234
  8 A'    9 A'    2 A"   10 A'   11 A'    3 A"   12 A'    4 A"                 
 -3.234  -1.710  -1.438  -1.090  -0.910  -0.778  -0.762  -0.750
 13 A'   14 A'   15 A'   16 A'   17 A'   18 A'    5 A"   19 A'                 
 -0.613  -0.594  -0.494  -0.454  -0.442
 20 A'    6 A"   21 A'    7 A"   22 A'                                         
 -- Virtual --                   
  0.038   0.076   0.083   0.103   0.106   0.112   0.160   0.179
 23 A'   24 A'    8 A"    9 A"   25 A'   26 A'   27 A'   28 A'                 
  0.186   0.210   0.246   0.250   0.284   0.311   0.329   0.366
 10 A"   29 A'   11 A"   30 A'   31 A'   32 A'   33 A'   12 A"                 
  0.402   0.419   0.505   0.531   0.544   0.554   0.635   0.748
 34 A'   35 A'   36 A'   37 A'   13 A"   38 A'   39 A'   14 A"                 
  0.750   0.793   0.803   0.822   0.936   0.948   1.000   1.041
 15 A"   40 A'   41 A'   42 A'   16 A"   43 A'   44 A'   45 A'                 
  1.055   1.107   1.198   1.266   1.472   1.541   1.571   1.618
 17 A"   46 A'   47 A'   48 A'   49 A'   18 A"   50 A'   51 A'                 
  1.897   2.009   2.017   2.169   2.241   2.264   2.298   2.453
 19 A"   20 A"   52 A'   53 A'   21 A"   54 A'   55 A'   22 A"                 
  2.501   2.707   2.768   3.043   3.068   3.357   4.017   4.039
 56 A'   57 A'   58 A'   23 A"   59 A'   60 A'   61 A'   24 A"                 
  4.155   4.163   4.218   4.304   4.421   4.429   4.507   4.525
 25 A"   62 A'   63 A'   26 A"   64 A'   27 A"   28 A"   65 A'                 
  4.533   4.558   4.650   4.903   5.000   5.594   6.881   6.931
 66 A'   29 A"   67 A'   68 A'   69 A'   70 A'   30 A"   71 A'                 
  7.169   7.289   8.165   8.190   8.263  36.518  37.207  49.456
 72 A'   73 A'   31 A"   74 A'   75 A'   76 A'   77 A'   78 A'                 
 68.709 293.841 293.861 293.9711028.400
 79 A'   32 A"   80 A'   81 A'   82 A'                                         

 Beta MOs, Restricted
 -- Occupied --                  
-490.09  -65.22  -58.58  -58.58  -58.58  -26.37  -15.77  -15.72
  1 A'    2 A'    3 A'    1 A"    4 A'    5 A'    6 A'    7 A'                 
 -9.898  -7.514  -7.502  -7.501  -3.254  -3.249  -3.248  -3.234
  8 A'    9 A'    2 A"   10 A'   11 A'    3 A"   12 A'    4 A"                 
 -3.234  -1.710  -1.438  -1.090  -0.910  -0.778  -0.762  -0.750
 13 A'   14 A'   15 A'   16 A'   17 A'   18 A'    5 A"   19 A'                 
 -0.613  -0.594  -0.494  -0.454  -0.442
 20 A'    6 A"   21 A'    7 A"   22 A'                                         
 -- Virtual --                   
  0.038   0.076   0.083   0.103   0.106   0.112   0.160   0.179
 23 A'   24 A'    8 A"    9 A"   25 A'   26 A'   27 A'   28 A'                 
  0.186   0.210   0.246   0.250   0.284   0.311   0.329   0.366
 10 A"   29 A'   11 A"   30 A'   31 A'   32 A'   33 A'   12 A"                 
  0.402   0.419   0.505   0.531   0.544   0.554   0.635   0.748
 34 A'   35 A'   36 A'   37 A'   13 A"   38 A'   39 A'   14 A"                 
  0.750   0.793   0.803   0.822   0.936   0.948   1.000   1.041
 15 A"   40 A'   41 A'   42 A'   16 A"   43 A'   44 A'   45 A'                 
  1.055   1.107   1.198   1.266   1.472   1.541   1.571   1.618
 17 A"   46 A'   47 A'   48 A'   49 A'   18 A"   50 A'   51 A'                 
  1.897   2.009   2.017   2.169   2.241   2.264   2.298   2.453
 19 A"   20 A"   52 A'   53 A'   21 A"   54 A'   55 A'   22 A"                 
  2.501   2.707   2.768   3.043   3.068   3.357   4.017   4.039
 56 A'   57 A'   58 A'   23 A"   59 A'   60 A'   61 A'   24 A"                 
  4.155   4.163   4.218   4.304   4.421   4.429   4.507   4.525
 25 A"   62 A'   63 A'   26 A"   64 A'   27 A"   28 A"   65 A'                 
  4.533   4.558   4.650   4.903   5.000   5.594   6.881   6.931
 66 A'   29 A"   67 A'   68 A'   69 A'   70 A'   30 A"   71 A'                 
  7.169   7.289   8.165   8.190   8.263  36.518  37.207  49.456
 72 A'   73 A'   31 A"   74 A'   75 A'   76 A'   77 A'   78 A'                 
 68.709 293.841 293.861 293.9711028.400
 79 A'   32 A"   80 A'   81 A'   82 A'                                         
 --------------------------------------------------------------

          Ground-State Mulliken Net Atomic Charges

     Atom                 Charge (a.u.)
  ----------------------------------------
      1 Br                    0.019791
      2 N                     0.062764
      3 N                    -0.028192
      4 F                    -0.054364
  ----------------------------------------
  Sum of atomic charges =    -0.000000

 -----------------------------------------------------------------
                    Cartesian Multipole Moments
 -----------------------------------------------------------------
    Charge (ESU x 10^10)
                -0.0000
    Dipole Moment (Debye)
         X       1.1080      Y      -0.3079      Z      -0.0000
       Tot       1.1500
    Quadrupole Moments (Debye-Ang)
        XX     -34.6147     XY      -1.2688     YY     -36.2870
        XZ       0.0000     YZ       0.0000     ZZ     -33.5041
    Octopole Moments (Debye-Ang^2)
       XXX      26.4254    XXY      -5.3104    XYY       8.7136
       YYY     -11.1551    XXZ      -0.0000    XYZ      -0.0000
       YYZ      -0.0000    XZZ       3.8734    YZZ      -2.2529
       ZZZ      -0.0000
    Hexadecapole Moments (Debye-Ang^3)
      XXXX    -328.3573   XXXY       5.1739   XXYY     -73.0058
      XYYY       9.6702   YYYY    -101.9712   XXXZ       0.0000
      XXYZ       0.0000   XYYZ       0.0000   YYYZ       0.0000
      XXZZ     -58.4751   XYZZ       2.6183   YYZZ     -21.8392
      XZZZ       0.0000   YZZZ       0.0000   ZZZZ     -33.6261
 -----------------------------------------------------------------
Archival summary:
1\1\garfield\OPT\HF\BasisUnspecified\r112\taweetha\SunFeb1006:07:092019SunFeb1006:07:092019\0\\#,OPT,HF,BasisUnspecified,\\0,1\Br\N,1,1.87941\N,2,1.1819,1,121.117\F,3,1.34898,2,115.731,1,-0,0\\HF=-2780.60884\\@

 Total job time:  11.26s(wall), 43.31s(cpu) 
 Sun Feb 10 06:07:09 2019

        *************************************************************
        *                                                           *
        *  Thank you very much for using Q-Chem.  Have a nice day.  *
        *                                                           *
        *************************************************************


 
User input: 2 of 2 
 
Q-Chem Developer Version!
                  Welcome to Q-Chem
     A Quantum Leap Into The Future Of Chemistry


 Q-Chem 5.1, Q-Chem, Inc., Pleasanton, CA (2018)

 Yihan Shao,  Zhengting Gan,  E. Epifanovsky,  A. T. B. Gilbert,  M. Wormit,  
 J. Kussmann,  A. W. Lange,  A. Behn,  Jia Deng,  Xintian Feng,  D. Ghosh,  
 M. Goldey,  P. R. Horn,  L. D. Jacobson,  I. Kaliman,  T. Kus,  A. Landau,  
 Jie Liu,  E. I. Proynov,  R. M. Richard,  R. P. Steele,  E. J. Sundstrom,  
 H. L. Woodcock III,  P. M. Zimmerman,  D. Zuev,  B. Albrecht,  E. Alguire,  
 S. A. Baeppler,  D. Barton,  Z. Benda,  Y. A. Bernard,  E. J. Berquist,  
 K. B. Bravaya,  H. Burton,  D. Casanova,  Chun-Min Chang,  Yunqing Chen,  
 A. Chien,  K. D. Closser,  M. P. Coons,  S. Coriani,  S. Dasgupta,  
 A. L. Dempwolff,  M. Diedenhofen,  Hainam Do,  R. G. Edgar,  Po-Tung Fang,  
 S. Faraji,  S. Fatehi,  Qingguo Feng,  K. D. Fenk,  J. Fosso-Tande,  
 Qinghui Ge,  A. Ghysels,  G. Gidofalvi,  J. Gomes,  J. Gonthier,  A. Gunina,  
 D. Hait,  M. W. D. Hanson-Heine,  P. H. P. Harbach,  A. W. Hauser,  
 J. E. Herr,  E. G. Hohenstein,  Z. C. Holden,  Kerwin Hui,  B. C. Huynh,  
 T.-C. Jagau,  Hyunjun Ji,  B. Kaduk,  K. Khistyaev,  Jaehoon Kim,  
 P. Klunzinger,  K. Koh,  D. Kosenkov,  L. Koulias,  T. Kowalczyk,  
 C. M. Krauter,  A. Kunitsa,  Ka Un Lao,  A. Laurent,  K. V. Lawler,  
 Joonho Lee,  D. Lefrancois,  S. Lehtola,  D. S. Levine,  Yi-Pei Li,  
 You-Sheng Lin,  Fenglai Liu,  E. Livshits,  A. Luenser,  P. Manohar,  
 E. Mansoor,  S. F. Manzer,  Shan-Ping Mao,  Yuezhi Mao,  N. Mardirossian,  
 A. V. Marenich,  T. Markovich,  L. A. Martinez-Martinez,  S. A. Maurer,  
 N. J. Mayhall,  S. C. McKenzie,  J.-M. Mewes,  A. F. Morrison,  
 J. W. Mullinax,  K. Nanda,  T. S. Nguyen-Beck,  R. Olivares-Amaya,  
 J. A. Parkhill,  T. M. Perrine,  F. Plasser,  P. Pokhilko,  S. Prager,  
 A. Prociuk,  E. Ramos,  D. R. Rehn,  F. Rob,  M. Schneider,  N. Sergueev,  
 S. M. Sharada,  S. Sharma,  D. W. Small,  T. Stauch,  T. Stein,  
 Yu-Chuan Su,  A. J. W. Thom,  A. Tkatchenko,  T. Tsuchimochi,  N. M. Tubman,  
 L. Vogt,  M. L. Vidal,  O. Vydrov,  M. A. Watson,  J. Wenzel,  
 M. de Wergifosse,  T. A. Wesolowski,  A. White,  J. Witte,  A. Yamada,  
 Jun Yang,  K. Yao,  S. Yeganeh,  S. R. Yost,  Zhi-Qiang You,  A. Zech,  
 Igor Ying Zhang,  Xing Zhang,  Yan Zhao,  Ying Zhu,  B. R. Brooks,  
 G. K. L. Chan,  C. J. Cramer,  M. S. Gordon,  W. J. Hehre,  A. Klamt,  
 M. W. Schmidt,  C. D. Sherrill,  D. G. Truhlar,  A. Aspuru-Guzik,  R. Baer,  
 A. T. Bell,  N. A. Besley,  Jeng-Da Chai,  A. E. DePrince, III,  
 R. A. DiStasio Jr.,  A. Dreuw,  B. D. Dunietz,  T. R. Furlani,  
 Chao-Ping Hsu,  Yousung Jung,  Jing Kong,  D. S. Lambrecht,  WanZhen Liang,  
 C. Ochsenfeld,  V. A. Rassolov,  L. V. Slipchenko,  J. E. Subotnik,  
 T. Van Voorhis,  J. M. Herbert,  A. I. Krylov,  P. M. W. Gill,  M. Head-Gordon

 Contributors to earlier versions of Q-Chem not listed above: 
 R. D. Adamson,  B. Austin,  J. Baker,  G. J. O. Beran,  K. Brandhorst,  
 S. T. Brown,  E. F. C. Byrd,  A. K. Chakraborty,  C.-L. Cheng,  
 Siu Hung Chien,  D. M. Chipman,  D. L. Crittenden,  H. Dachsel,  
 R. J. Doerksen,  A. D. Dutoi,  L. Fusti-Molnar,  W. A. Goddard III,  
 A. Golubeva-Zadorozhnaya,  S. R. Gwaltney,  G. Hawkins,  A. Heyden,  
 S. Hirata,  G. Kedziora,  F. J. Keil,  C. Kelley,  Jihan Kim,  R. A. King,  
 R. Z. Khaliullin,  P. P. Korambath,  W. Kurlancheek,  A. M. Lee,  M. S. Lee,  
 S. V. Levchenko,  Ching Yeh Lin,  D. Liotard,  R. C. Lochan,  I. Lotan,  
 P. E. Maslen,  N. Nair,  D. P. O'Neill,  D. Neuhauser,  E. Neuscamman,  
 C. M. Oana,  R. Olson,  B. Peters,  R. Peverati,  P. A. Pieniazek,  
 Y. M. Rhee,  J. Ritchie,  M. A. Rohrdanz,  E. Rosta,  N. J. Russ,  
 H. F. Schaefer III,  N. E. Schultz,  N. Shenvi,  A. C. Simmonett,  A. Sodt,  
 D. Stuck,  K. S. Thanthiriwatte,  V. Vanovschi,  Tao Wang,  A. Warshel,  
 C. F. Williams,  Q. Wu,  X. Xu,  W. Zhang

 Please cite Q-Chem as follows:
 Y. Shao et al., Mol. Phys. 113, 184-215 (2015)
 DOI: 10.1080/00268976.2014.952696

 Q-Chem 5.1.2 for Intel X86 EM64T Linux

 Parts of Q-Chem use Armadillo 8.300.2 (Tropical Shenanigans).
 http://arma.sourceforge.net/

 Q-Chem begins on Sun Feb 10 06:07:09 2019  

Host: 
0

     Scratch files written to /scratch/taweetham/qchem23377//
The previous job contains 0 fragments, simply inherited here
Input Ideriv = 2
Curr. Ideriv = -1
Max.  Ideriv = 2

Checking the input file for inconsistencies... 	...done.

--------------------------------------------------------------
User input:
--------------------------------------------------------------

$molecule
read
$end

$rem
   JOB_TYPE 	FREQUENCY
   BASIS 		6-311++G**
   EXCHANGE 	HF	
$end

--------------------------------------------------------------
 ----------------------------------------------------------------
             Standard Nuclear Orientation (Angstroms)
    I     Atom           X                Y                Z
 ----------------------------------------------------------------
    1      Br      0.9154828454    -0.0851077799     0.0000000000
    2      N      -0.6253912887     0.9909423048    -0.0000000000
    3      N      -1.7054904978     0.5110713404    -0.0000000000
    4      F      -1.7473030092    -0.8372581355     0.0000000000
 ----------------------------------------------------------------
 Molecular Point Group                 Cs    NOp =  2
 Largest Abelian Subgroup              Cs    NOp =  2
 Nuclear Repulsion Energy =   239.6551662731 hartrees
 There are       29 alpha and       29 beta electrons
 Requested basis set is 6-311++G(d,p)
 There are 37 shells and 114 basis functions

 Total QAlloc Memory Limit   2000 MB
 Mega-Array Size       188 MB
 MEM_STATIC part       192 MB

                       Distance Matrix (Angstroms)
             Br(  1)   N (  2)   N (  3)
   N (  2)  1.879409
   N (  3)  2.687923  1.181901
   F (  4)  2.766976  2.144995  1.348978

 A cutoff of  1.0D-11 yielded    638 shell pairs
 There are      6341 function pairs (      7036 Cartesian)

 -------------------------------------------------------
 OpenMP Integral Computing Module                       
 Release: version 1.0, May 2013, Q-Chem Inc. Pittsburgh 
 -------------------------------------------------------
 Integral Job Info:
 Integral job number is                      11
 Integral operator is                         1
 short-range coefficients                     0
 long-range coefficients              100000000
 Omega coefficients                           0
 if combine SR and LR in K                    0
 Integral screening is                        0
 Integral computing path is                   2
 max size of driver memory is            800000
 size of driver memory is                593474
 size of scratch memory is             29623520
 max col of scratch BK array               1296
 max len of scratch array in speh3          155
 max len of scratch index in speh4           18
 max int batch size is                      520
 min int batch size is                       52
 fixed nKL is                                45
 max L of basis functions is                  2
 order of int derivative is                   0
 number of shells is                         37
 number of basis is                         120
 number of cartesian basis is               120
 number of contracted shell pairs           638
 number of primitive shell pairs           1944
 maxK2 (contraction) of shell pair           36
 max number of K2 of shell pair               1
 max number of CS2 of shell pair             64
 max number of PS2 of shell pair            240
 mem total for path MDJ                  516206
 -------------------------------------------------------
 Smallest overlap matrix eigenvalue = 1.62E-04
 Guess from superposition of atomic densities
 Warning:  Energy on first SCF cycle will be non-variational
 SAD guess density has 58.000000 electrons

 -----------------------------------------------------------------------
  General SCF calculation program by
  Eric Jon Sundstrom, Paul Horn, Yuezhi Mao, Dmitri Zuev, Alec White,
  David Stuck, Shaama M.S., Shane Yost, Joonho Lee, David Small,
  Daniel Levine, Susi Lehtola, Hugh Burton, Evgeny Epifanovsky
 -----------------------------------------------------------------------
 Hartree-Fock
 using 4 threads for integral computing
 -------------------------------------------------------
 OpenMP Integral computing Module                
 Release: version 2.0, May 2017, Q-Chem Inc. Pleasanton 
 -------------------------------------------------------
 A restricted SCF calculation will be
 performed using DIIS
 SCF converges when DIIS error is below 1.0e-08
 ---------------------------------------
  Cycle       Energy         DIIS error
 ---------------------------------------
    1   -2781.2407409388      5.23e-02  
    2   -2780.5031553490      8.16e-03  
    3   -2780.5700825691      5.32e-03  
    4   -2780.6064172973      8.97e-04  
    5   -2780.6082949073      4.20e-04  
    6   -2780.6087683789      1.13e-04  
    7   -2780.6088328631      4.51e-05  
    8   -2780.6088392362      2.20e-05  
    9   -2780.6088406219      6.22e-06  
   10   -2780.6088408078      2.26e-06  
   11   -2780.6088408242      1.01e-06  
   12   -2780.6088408283      3.08e-07  
   13   -2780.6088408289      8.08e-08  
   14   -2780.6088408289      2.00e-08  
   15   -2780.6088408289      7.01e-09  Convergence criterion met
 ---------------------------------------
 SCF time:   CPU 6.69s  wall 2.00s 
 SCF   energy in the final basis set =    -2780.6088408289
 Total energy in the final basis set =    -2780.6088408289

 --------------------------------------------------------------
             Orbital Energies (a.u.) and Symmetries
 --------------------------------------------------------------

 Alpha MOs, Restricted
 -- Occupied --                  
-490.09  -65.22  -58.58  -58.58  -58.58  -26.37  -15.77  -15.72
  1 A'    2 A'    3 A'    1 A"    4 A'    5 A'    6 A'    7 A'                 
 -9.898  -7.514  -7.502  -7.501  -3.254  -3.249  -3.248  -3.234
  8 A'    9 A'    2 A"   10 A'   11 A'    3 A"   12 A'    4 A"                 
 -3.234  -1.710  -1.438  -1.090  -0.910  -0.778  -0.762  -0.750
 13 A'   14 A'   15 A'   16 A'   17 A'   18 A'    5 A"   19 A'                 
 -0.613  -0.594  -0.494  -0.454  -0.442
 20 A'    6 A"   21 A'    7 A"   22 A'                                         
 -- Virtual --                   
  0.038   0.076   0.083   0.103   0.106   0.112   0.160   0.179
 23 A'   24 A'    8 A"    9 A"   25 A'   26 A'   27 A'   28 A'                 
  0.186   0.210   0.246   0.250   0.284   0.311   0.329   0.366
 10 A"   29 A'   11 A"   30 A'   31 A'   32 A'   33 A'   12 A"                 
  0.402   0.419   0.505   0.531   0.544   0.554   0.635   0.748
 34 A'   35 A'   36 A'   37 A'   13 A"   38 A'   39 A'   14 A"                 
  0.750   0.793   0.803   0.822   0.936   0.948   1.000   1.041
 15 A"   40 A'   41 A'   42 A'   16 A"   43 A'   44 A'   45 A'                 
  1.055   1.107   1.198   1.266   1.472   1.541   1.571   1.618
 17 A"   46 A'   47 A'   48 A'   49 A'   18 A"   50 A'   51 A'                 
  1.897   2.009   2.017   2.169   2.241   2.264   2.298   2.453
 19 A"   20 A"   52 A'   53 A'   21 A"   54 A'   55 A'   22 A"                 
  2.501   2.707   2.768   3.043   3.068   3.357   4.017   4.039
 56 A'   57 A'   58 A'   23 A"   59 A'   60 A'   61 A'   24 A"                 
  4.155   4.163   4.218   4.304   4.421   4.429   4.507   4.525
 25 A"   62 A'   63 A'   26 A"   64 A'   27 A"   28 A"   65 A'                 
  4.533   4.558   4.650   4.903   5.000   5.594   6.881   6.931
 66 A'   29 A"   67 A'   68 A'   69 A'   70 A'   30 A"   71 A'                 
  7.169   7.289   8.165   8.190   8.263  36.518  37.207  49.456
 72 A'   73 A'   31 A"   74 A'   75 A'   76 A'   77 A'   78 A'                 
 68.709 293.841 293.861 293.9711028.400
 79 A'   32 A"   80 A'   81 A'   82 A'                                         

 Beta MOs, Restricted
 -- Occupied --                  
-490.09  -65.22  -58.58  -58.58  -58.58  -26.37  -15.77  -15.72
  1 A'    2 A'    3 A'    1 A"    4 A'    5 A'    6 A'    7 A'                 
 -9.898  -7.514  -7.502  -7.501  -3.254  -3.249  -3.248  -3.234
  8 A'    9 A'    2 A"   10 A'   11 A'    3 A"   12 A'    4 A"                 
 -3.234  -1.710  -1.438  -1.090  -0.910  -0.778  -0.762  -0.750
 13 A'   14 A'   15 A'   16 A'   17 A'   18 A'    5 A"   19 A'                 
 -0.613  -0.594  -0.494  -0.454  -0.442
 20 A'    6 A"   21 A'    7 A"   22 A'                                         
 -- Virtual --                   
  0.038   0.076   0.083   0.103   0.106   0.112   0.160   0.179
 23 A'   24 A'    8 A"    9 A"   25 A'   26 A'   27 A'   28 A'                 
  0.186   0.210   0.246   0.250   0.284   0.311   0.329   0.366
 10 A"   29 A'   11 A"   30 A'   31 A'   32 A'   33 A'   12 A"                 
  0.402   0.419   0.505   0.531   0.544   0.554   0.635   0.748
 34 A'   35 A'   36 A'   37 A'   13 A"   38 A'   39 A'   14 A"                 
  0.750   0.793   0.803   0.822   0.936   0.948   1.000   1.041
 15 A"   40 A'   41 A'   42 A'   16 A"   43 A'   44 A'   45 A'                 
  1.055   1.107   1.198   1.266   1.472   1.541   1.571   1.618
 17 A"   46 A'   47 A'   48 A'   49 A'   18 A"   50 A'   51 A'                 
  1.897   2.009   2.017   2.169   2.241   2.264   2.298   2.453
 19 A"   20 A"   52 A'   53 A'   21 A"   54 A'   55 A'   22 A"                 
  2.501   2.707   2.768   3.043   3.068   3.357   4.017   4.039
 56 A'   57 A'   58 A'   23 A"   59 A'   60 A'   61 A'   24 A"                 
  4.155   4.163   4.218   4.304   4.421   4.429   4.507   4.525
 25 A"   62 A'   63 A'   26 A"   64 A'   27 A"   28 A"   65 A'                 
  4.533   4.558   4.650   4.903   5.000   5.594   6.881   6.931
 66 A'   29 A"   67 A'   68 A'   69 A'   70 A'   30 A"   71 A'                 
  7.169   7.289   8.165   8.190   8.263  36.518  37.207  49.456
 72 A'   73 A'   31 A"   74 A'   75 A'   76 A'   77 A'   78 A'                 
 68.709 293.841 293.861 293.9711028.400
 79 A'   32 A"   80 A'   81 A'   82 A'                                         
 --------------------------------------------------------------

          Ground-State Mulliken Net Atomic Charges

     Atom                 Charge (a.u.)
  ----------------------------------------
      1 Br                    0.019791
      2 N                     0.062764
      3 N                    -0.028192
      4 F                    -0.054364
  ----------------------------------------
  Sum of atomic charges =     0.000000

 -----------------------------------------------------------------
                    Cartesian Multipole Moments
 -----------------------------------------------------------------
    Charge (ESU x 10^10)
                -0.0000
    Dipole Moment (Debye)
         X       1.1115      Y      -0.2948      Z      -0.0000
       Tot       1.1500
    Quadrupole Moments (Debye-Ang)
        XX     -34.5258     XY      -1.2577     YY     -36.3161
        XZ      -0.0000     YZ       0.0000     ZZ     -33.5041
    Octopole Moments (Debye-Ang^2)
       XXX      23.8526    XXY      -5.2343    XYY       7.7554
       YYY     -10.7344    XXZ      -0.0000    XYZ      -0.0000
       YYZ      -0.0000    XZZ       3.0080    YZZ      -2.1726
       ZZZ      -0.0000
    Hexadecapole Moments (Debye-Ang^3)
      XXXX    -325.8850   XXXY       3.4400   XXYY     -72.6617
      XYYY       7.9703   YYYY    -101.5027   XXXZ      -0.0000
      XXYZ       0.0000   XYYZ       0.0000   YYYZ       0.0000
      XXZZ     -58.3480   XYZZ       2.1229   YYZZ     -21.7780
      XZZZ      -0.0000   YZZZ       0.0000   ZZZZ     -33.6261
 -----------------------------------------------------------------
 Calculating MO derivatives via CPSCF
 D1JvT checksum  = 90336 10376.5930004991
 D1KAT checksum  = 185952 700.1076191322
   1         3          12      0.102333    0.025622
   2         3          12      0.025122    0.008022
   3         3          12      0.006878    0.002465
   4         3          12      0.001667    0.000590
   5         3          12      0.000301    0.000102
   6         3          12      0.000048    0.000015
   7        13           2      0.000004    0.000002
   8        15           0      0.000000    0.000000    Roots Converged
 Time for AOints: 1.6 s (CPU) 0.4 s (wall)
 ------------------------------------------------------------------------------
                     AOints        : Timing summary (seconds)
 ------------------------------------------------------------------------------
     job step          cpu (% of tot)      sys (% of tot)     wall (% of tot)
 ------------------------------------------------------------------------------
  cpscf_lag         0.4757E+01 (26.3)   0.2000E-05 (40.0)   0.1258E+01 (26.0)
  iterzp            0.1170E+02 (64.7)   0.3000E-05 (60.0)   0.3157E+01 (65.1)
  make_fx           0.0000E+00 ( 0.0)   0.0000E+00 ( 0.0)   0.0000E+00 ( 0.0)
  AOints            0.1575E+01 ( 8.7)   0.0000E+00 ( 0.0)   0.4032E+00 ( 8.3)
 ------------------------------------------------------------------------------
   Grand Totals     0.1808E+02          0.5000E-05          0.4846E+01
 ------------------------------------------------------------------------------
 Calculating analytic Hessian of the SCF energy
 Polarizability Matrix (a.u.)
            1           2           3
    1 -52.4347108   3.0140505  -0.0000000
    2   3.0140505 -29.9465921  -0.0000000
    3  -0.0000000  -0.0000000 -21.7232459

 Direct stationary perturbation theory relativistic correction:

 rels  =      17.184738596720
 relv  =     -56.962193298496
 rel2e =       8.076017394961
 E_rel =     -31.701437306816

 Hessian of the SCF Energy
            1           2           3           4           5           6
    1   0.1562967  -0.0640356   0.0000000  -0.0785610   0.0381131  -0.0000000
    2  -0.0640356   0.0660782  -0.0000000   0.0618635  -0.0802856   0.0000000
    3   0.0000000  -0.0000000   0.0098372  -0.0000000   0.0000000  -0.0243956
    4  -0.0785610   0.0618635  -0.0000000   0.9057821   0.2991042  -0.0000000
    5   0.0381131  -0.0802856   0.0000000   0.2991042   0.4074895  -0.0000000
    6  -0.0000000   0.0000000  -0.0243956  -0.0000000  -0.0000000   0.0604867
    7  -0.0745425   0.0154983  -0.0000000  -0.8225288  -0.2531787   0.0000000
    8   0.0277382  -0.0016357  -0.0000000  -0.2974576  -0.2206011   0.0000000
    9   0.0000000  -0.0000000   0.0276048   0.0000000   0.0000000  -0.0684339
   10  -0.0031932  -0.0133263   0.0000000  -0.0046922  -0.0840387  -0.0000000
   11  -0.0018156   0.0158431  -0.0000000  -0.0635101  -0.1066028  -0.0000000
   12  -0.0000000   0.0000000  -0.0130464  -0.0000000  -0.0000000   0.0323429
            7           8           9          10          11          12
    1  -0.0745425   0.0277382   0.0000000  -0.0031932  -0.0018156  -0.0000000
    2   0.0154983  -0.0016357  -0.0000000  -0.0133263   0.0158431   0.0000000
    3  -0.0000000  -0.0000000   0.0276048   0.0000000  -0.0000000  -0.0130464
    4  -0.8225288  -0.2974576   0.0000000  -0.0046922  -0.0635101  -0.0000000
    5  -0.2531787  -0.2206011   0.0000000  -0.0840387  -0.1066028  -0.0000000
    6   0.0000000   0.0000000  -0.0684339  -0.0000000  -0.0000000   0.0323429
    7   0.9834989   0.2154656  -0.0000000  -0.0864276   0.0222147   0.0000000
    8   0.2154656   0.4636401  -0.0000000   0.0542538  -0.2414033   0.0000000
    9  -0.0000000  -0.0000000   0.0774144   0.0000000   0.0000000  -0.0365852
   10  -0.0864276   0.0542538   0.0000000   0.0943131   0.0431111  -0.0000000
   11   0.0222147  -0.2414033   0.0000000   0.0431111   0.3321630  -0.0000000
   12   0.0000000   0.0000000  -0.0365852  -0.0000000  -0.0000000   0.0172888
 Gradient time:  CPU 28.94 s  wall 7.79 s
 **********************************************************************
 **                                                                  **
 **                       VIBRATIONAL ANALYSIS                       **
 **                       --------------------                       **
 **                                                                  **
 **        VIBRATIONAL FREQUENCIES (CM**-1) AND NORMAL MODES         **
 **     FORCE CONSTANTS (mDYN/ANGSTROM) AND REDUCED MASSES (AMU)     **
 **                  INFRARED INTENSITIES (KM/MOL)                   **
 **                                                                  **
 **********************************************************************


 Mode:                 1                      2                      3
 Frequency:       256.99                 536.27                 542.04
 Force Cnst:      0.8882                 2.4496                 2.9174
 Red. Mass:      22.8248                14.4573                16.8535
 IR Active:          YES                    YES                    YES
 IR Intens:        1.845                  0.754                 27.800
 Raman Active:       YES                    YES                    YES
               X      Y      Z        X      Y      Z        X      Y      Z
 Br        -0.269 -0.066 -0.000   -0.000  0.000  0.046   -0.160  0.114 -0.000
 N          0.106  0.306  0.000    0.000 -0.000 -0.640    0.674 -0.393  0.000
 N          0.225  0.037 -0.000    0.000 -0.000  0.724    0.529 -0.057 -0.000
 F          0.875  0.021  0.000   -0.000 -0.000 -0.252   -0.223 -0.142  0.000
 TransDip  -0.043 -0.004 -0.000    0.000  0.000  0.028    0.169  0.007 -0.000

 Mode:                 4                      5                      6
 Frequency:       861.98                1017.00                1933.80
 Force Cnst:      6.8064                 9.1338                30.8544
 Red. Mass:      15.5479                14.9884                14.0038
 IR Active:          YES                    YES                    YES
 IR Intens:       17.648                253.941                 46.400
 Raman Active:       YES                    YES                    YES
               X      Y      Z        X      Y      Z        X      Y      Z
 Br         0.006 -0.029  0.000    0.010  0.004 -0.000   -0.000 -0.001 -0.000
 N          0.003  0.778 -0.000    0.101 -0.241  0.000   -0.652 -0.267  0.000
 N          0.305  0.043  0.000   -0.302  0.803 -0.000    0.661  0.259 -0.000
 F         -0.250 -0.485 -0.000    0.109 -0.429  0.000   -0.007  0.009  0.000
 TransDip   0.039  0.129  0.000    0.411  0.302 -0.000    0.042  0.214 -0.000

 STANDARD THERMODYNAMIC QUANTITIES AT   298.15 K  AND     1.00 ATM

   This Molecule has  0 Imaginary Frequencies
   Zero point vibrational energy:        7.360 kcal/mol

   Atom    1 Element Br Has Mass   78.91830
   Atom    2 Element N  Has Mass   14.00307
   Atom    3 Element N  Has Mass   14.00307
   Atom    4 Element F  Has Mass   18.99840
   Molecular Mass:   125.922840 amu
   Principal axes and moments of inertia in amu*Bohr^2:
                             1           2           3
    Eigenvalues --      111.67577   607.19369   718.86946
          X               0.99998    -0.00607     0.00000
          Y               0.00607     0.99998     0.00000
          Z              -0.00000    -0.00000     1.00000
   Rotational Symmetry Number is   1
   The Molecule is an Asymmetric Top
   Translational Enthalpy:        0.889 kcal/mol
   Rotational Enthalpy:           0.889 kcal/mol
   Vibrational Enthalpy:          7.967 kcal/mol
   gas constant (RT):             0.592 kcal/mol
   Translational Entropy:        40.405  cal/mol.K
   Rotational Entropy:           25.392  cal/mol.K
   Vibrational Entropy:           3.068  cal/mol.K

   Total Enthalpy:               10.337 kcal/mol
   Total Entropy:                68.864  cal/mol.K
Archival summary:
1\1\garfield\FREQ\HF\BasisUnspecified\r112\taweetha\SunFeb1006:07:182019SunFeb1006:07:182019\0\\#,FREQ,HF,BasisUnspecified,\\0,1\Br\N,1,1.87941\N,2,1.1819,1,121.117\F,3,1.34898,2,115.731,1,-0,0\\HF=-2780.60884\\@

 Total job time:  9.52s(wall), 35.77s(cpu) 
 Sun Feb 10 06:07:18 2019

        *************************************************************
        *                                                           *
        *  Thank you very much for using Q-Chem.  Have a nice day.  *
        *                                                           *
        *************************************************************
