# Supplementary material for: Geometric and energetic data from ab initio calculations of haloethene, haloimine, halomethylenephosphine, haloiminophosphine, halodiazene, halodiphosphene and halocyclopropane
Source: Data Brief. 2019 Nov 2;27:104738. doi: 10.1016/j.dib.2019.104738 (PMC6861602; doi:10.1016/j.dib.2019.104738)
Supplement: Multimedia component 6 [file mmc6.zip › NN/HF/FENNClE.out]

Q-Chem Developer Version!
                  Welcome to Q-Chem
     A Quantum Leap Into The Future Of Chemistry


 Q-Chem 5.1, Q-Chem, Inc., Pleasanton, CA (2018)

 Yihan Shao,  Zhengting Gan,  E. Epifanovsky,  A. T. B. Gilbert,  M. Wormit,  
 J. Kussmann,  A. W. Lange,  A. Behn,  Jia Deng,  Xintian Feng,  D. Ghosh,  
 M. Goldey,  P. R. Horn,  L. D. Jacobson,  I. Kaliman,  T. Kus,  A. Landau,  
 Jie Liu,  E. I. Proynov,  R. M. Richard,  R. P. Steele,  E. J. Sundstrom,  
 H. L. Woodcock III,  P. M. Zimmerman,  D. Zuev,  B. Albrecht,  E. Alguire,  
 S. A. Baeppler,  D. Barton,  Z. Benda,  Y. A. Bernard,  E. J. Berquist,  
 K. B. Bravaya,  H. Burton,  D. Casanova,  Chun-Min Chang,  Yunqing Chen,  
 A. Chien,  K. D. Closser,  M. P. Coons,  S. Coriani,  S. Dasgupta,  
 A. L. Dempwolff,  M. Diedenhofen,  Hainam Do,  R. G. Edgar,  Po-Tung Fang,  
 S. Faraji,  S. Fatehi,  Qingguo Feng,  K. D. Fenk,  J. Fosso-Tande,  
 Qinghui Ge,  A. Ghysels,  G. Gidofalvi,  J. Gomes,  J. Gonthier,  A. Gunina,  
 D. Hait,  M. W. D. Hanson-Heine,  P. H. P. Harbach,  A. W. Hauser,  
 J. E. Herr,  E. G. Hohenstein,  Z. C. Holden,  Kerwin Hui,  B. C. Huynh,  
 T.-C. Jagau,  Hyunjun Ji,  B. Kaduk,  K. Khistyaev,  Jaehoon Kim,  
 P. Klunzinger,  K. Koh,  D. Kosenkov,  L. Koulias,  T. Kowalczyk,  
 C. M. Krauter,  A. Kunitsa,  Ka Un Lao,  A. Laurent,  K. V. Lawler,  
 Joonho Lee,  D. Lefrancois,  S. Lehtola,  D. S. Levine,  Yi-Pei Li,  
 You-Sheng Lin,  Fenglai Liu,  E. Livshits,  A. Luenser,  P. Manohar,  
 E. Mansoor,  S. F. Manzer,  Shan-Ping Mao,  Yuezhi Mao,  N. Mardirossian,  
 A. V. Marenich,  T. Markovich,  L. A. Martinez-Martinez,  S. A. Maurer,  
 N. J. Mayhall,  S. C. McKenzie,  J.-M. Mewes,  A. F. Morrison,  
 J. W. Mullinax,  K. Nanda,  T. S. Nguyen-Beck,  R. Olivares-Amaya,  
 J. A. Parkhill,  T. M. Perrine,  F. Plasser,  P. Pokhilko,  S. Prager,  
 A. Prociuk,  E. Ramos,  D. R. Rehn,  F. Rob,  M. Schneider,  N. Sergueev,  
 S. M. Sharada,  S. Sharma,  D. W. Small,  T. Stauch,  T. Stein,  
 Yu-Chuan Su,  A. J. W. Thom,  A. Tkatchenko,  T. Tsuchimochi,  N. M. Tubman,  
 L. Vogt,  M. L. Vidal,  O. Vydrov,  M. A. Watson,  J. Wenzel,  
 M. de Wergifosse,  T. A. Wesolowski,  A. White,  J. Witte,  A. Yamada,  
 Jun Yang,  K. Yao,  S. Yeganeh,  S. R. Yost,  Zhi-Qiang You,  A. Zech,  
 Igor Ying Zhang,  Xing Zhang,  Yan Zhao,  Ying Zhu,  B. R. Brooks,  
 G. K. L. Chan,  C. J. Cramer,  M. S. Gordon,  W. J. Hehre,  A. Klamt,  
 M. W. Schmidt,  C. D. Sherrill,  D. G. Truhlar,  A. Aspuru-Guzik,  R. Baer,  
 A. T. Bell,  N. A. Besley,  Jeng-Da Chai,  A. E. DePrince, III,  
 R. A. DiStasio Jr.,  A. Dreuw,  B. D. Dunietz,  T. R. Furlani,  
 Chao-Ping Hsu,  Yousung Jung,  Jing Kong,  D. S. Lambrecht,  WanZhen Liang,  
 C. Ochsenfeld,  V. A. Rassolov,  L. V. Slipchenko,  J. E. Subotnik,  
 T. Van Voorhis,  J. M. Herbert,  A. I. Krylov,  P. M. W. Gill,  M. Head-Gordon

 Contributors to earlier versions of Q-Chem not listed above: 
 R. D. Adamson,  B. Austin,  J. Baker,  G. J. O. Beran,  K. Brandhorst,  
 S. T. Brown,  E. F. C. Byrd,  A. K. Chakraborty,  C.-L. Cheng,  
 Siu Hung Chien,  D. M. Chipman,  D. L. Crittenden,  H. Dachsel,  
 R. J. Doerksen,  A. D. Dutoi,  L. Fusti-Molnar,  W. A. Goddard III,  
 A. Golubeva-Zadorozhnaya,  S. R. Gwaltney,  G. Hawkins,  A. Heyden,  
 S. Hirata,  G. Kedziora,  F. J. Keil,  C. Kelley,  Jihan Kim,  R. A. King,  
 R. Z. Khaliullin,  P. P. Korambath,  W. Kurlancheek,  A. M. Lee,  M. S. Lee,  
 S. V. Levchenko,  Ching Yeh Lin,  D. Liotard,  R. C. Lochan,  I. Lotan,  
 P. E. Maslen,  N. Nair,  D. P. O'Neill,  D. Neuhauser,  E. Neuscamman,  
 C. M. Oana,  R. Olson,  B. Peters,  R. Peverati,  P. A. Pieniazek,  
 Y. M. Rhee,  J. Ritchie,  M. A. Rohrdanz,  E. Rosta,  N. J. Russ,  
 H. F. Schaefer III,  N. E. Schultz,  N. Shenvi,  A. C. Simmonett,  A. Sodt,  
 D. Stuck,  K. S. Thanthiriwatte,  V. Vanovschi,  Tao Wang,  A. Warshel,  
 C. F. Williams,  Q. Wu,  X. Xu,  W. Zhang

 Please cite Q-Chem as follows:
 Y. Shao et al., Mol. Phys. 113, 184-215 (2015)
 DOI: 10.1080/00268976.2014.952696

 Q-Chem 5.1.2 for Intel X86 EM64T Linux

 Parts of Q-Chem use Armadillo 8.300.2 (Tropical Shenanigans).
 http://arma.sourceforge.net/

 Q-Chem begins on Sun Feb 10 06:07:39 2019  

Host: 
0

     Scratch files written to /scratch/taweetham/qchem23483//
Input Ideriv = 2
Curr. Ideriv = -1
Max.  Ideriv = 2

Checking the input file for inconsistencies... 	...done.

--------------------------------------------------------------
User input:
--------------------------------------------------------------
../HF/F=Cl_c.inp
$molecule
0 1
Cl
N  1 1.771798
N  2 1.198610 1 121.302300
F  3 1.436718 2 116.110562 1 -0.000000 0
$end

$rem
   JOB_TYPE		OPTIMIZATION
   BASIS		6-311++G**
   EXCHANGE		HF
$end

--------------------------------------------------------------
 ----------------------------------------------------------------
             Standard Nuclear Orientation (Angstroms)
    I     Atom           X                Y                Z
 ----------------------------------------------------------------
    1      Cl      1.2692876694    -0.2245424183     0.0000000000
    2      N      -0.0478754384     0.9605101123    -0.0000000000
    3      N      -1.1958109743     0.6156769099    -0.0000000000
    4      F      -1.4302317212    -0.8017875605     0.0000000000
 ----------------------------------------------------------------
 Molecular Point Group                 Cs    NOp =  2
 Largest Abelian Subgroup              Cs    NOp =  2
 Nuclear Repulsion Energy =   148.7719772882 hartrees
 There are       20 alpha and       20 beta electrons
 Requested basis set is 6-311++G(d,p)
 There are 31 shells and 96 basis functions

 Total QAlloc Memory Limit   2000 MB
 Mega-Array Size       188 MB
 MEM_STATIC part       192 MB
 A cutoff of  1.0D-11 yielded    459 shell pairs
 There are      4620 function pairs (      5024 Cartesian)

 -------------------------------------------------------
 OpenMP Integral Computing Module                       
 Release: version 1.0, May 2013, Q-Chem Inc. Pittsburgh 
 -------------------------------------------------------
 Integral Job Info:
 Integral job number is                      11
 Integral operator is                         1
 short-range coefficients                     0
 long-range coefficients              100000000
 Omega coefficients                           0
 if combine SR and LR in K                    0
 Integral screening is                        0
 Integral computing path is                   2
 max size of driver memory is            800000
 size of driver memory is                593474
 size of scratch memory is              8114252
 max col of scratch BK array               1296
 max len of scratch array in speh3          155
 max len of scratch index in speh4           18
 max int batch size is                      520
 min int batch size is                       52
 fixed nKL is                                52
 max L of basis functions is                  2
 order of int derivative is                   0
 number of shells is                         31
 number of basis is                         100
 number of cartesian basis is               100
 number of contracted shell pairs           459
 number of primitive shell pairs           1483
 maxK2 (contraction) of shell pair           36
 max number of K2 of shell pair               1
 max number of CS2 of shell pair             56
 max number of PS2 of shell pair            240
 mem total for path MDJ                  513682
 -------------------------------------------------------
 Smallest overlap matrix eigenvalue = 1.81E-04

 Scale SEOQF with 1.000000e-01/1.000000e-01/1.000000e-01

 Standard Electronic Orientation quadrupole field applied
 Nucleus-field energy     =     0.0000000031 hartrees
 Guess from superposition of atomic densities
 Warning:  Energy on first SCF cycle will be non-variational
 SAD guess density has 40.000000 electrons

 -----------------------------------------------------------------------
  General SCF calculation program by
  Eric Jon Sundstrom, Paul Horn, Yuezhi Mao, Dmitri Zuev, Alec White,
  David Stuck, Shaama M.S., Shane Yost, Joonho Lee, David Small,
  Daniel Levine, Susi Lehtola, Hugh Burton, Evgeny Epifanovsky
 -----------------------------------------------------------------------
 Hartree-Fock
 using 4 threads for integral computing
 -------------------------------------------------------
 OpenMP Integral computing Module                
 Release: version 2.0, May 2017, Q-Chem Inc. Pleasanton 
 -------------------------------------------------------
 A restricted SCF calculation will be
 performed using DIIS
 SCF converges when DIIS error is below 1.0e-08
 ---------------------------------------
  Cycle       Energy         DIIS error
 ---------------------------------------
    1    -668.1310454663      5.47e-02  
    2    -667.6091188550      1.03e-02  
    3    -667.6808719341      7.50e-03  
    4    -667.7295285308      1.14e-03  
    5    -667.7317191020      5.13e-04  
    6    -667.7323098723      1.56e-04  
    7    -667.7323763484      6.01e-05  
    8    -667.7323855164      2.64e-05  
    9    -667.7323866852      8.96e-06  
   10    -667.7323869641      2.72e-06  
   11    -667.7323869932      8.59e-07  
   12    -667.7323869961      2.14e-07  
   13    -667.7323869963      4.94e-08  
   14    -667.7323869963      1.12e-08  
   15    -667.7323869963      3.15e-09  Convergence criterion met
 ---------------------------------------
 SCF time:   CPU 3.46s  wall 0.00s 
 SCF   energy in the final basis set =     -667.7323869963
 Total energy in the final basis set =     -667.7323869963

 --------------------------------------------------------------
             Orbital Energies (a.u.) and Symmetries
 --------------------------------------------------------------

 Alpha MOs, Restricted
 -- Occupied --                  
-104.91  -26.35  -15.79  -15.75  -10.64   -8.11   -8.10   -8.10
  1 A'    2 A'    3 A'    4 A'    5 A'    6 A'    1 A"    7 A'                 
 -1.660  -1.449  -1.166  -0.904  -0.760  -0.754  -0.735  -0.626
  8 A'    9 A'   10 A'   11 A'   12 A'   13 A'    2 A"   14 A'                 
 -0.612  -0.527  -0.499  -0.483
  3 A"   15 A'    4 A"   16 A'                                                 
 -- Virtual --                   
  0.043   0.070   0.091   0.117   0.118   0.128   0.155   0.179
 17 A'    5 A"   18 A'    6 A"   19 A'   20 A'   21 A'   22 A'                 
  0.187   0.215   0.244   0.256   0.288   0.303   0.314   0.372
  7 A"   23 A'    8 A"   24 A'   25 A'   26 A'   27 A'    9 A"                 
  0.388   0.435   0.513   0.544   0.572   0.581   0.626   0.833
 28 A'   29 A'   30 A'   31 A'   10 A"   32 A'   33 A'   34 A'                 
  0.893   0.943   0.957   0.996   1.051   1.093   1.115   1.152
 11 A"   35 A'   12 A"   36 A'   37 A'   13 A"   38 A'   39 A'                 
  1.175   1.249   1.275   1.333   1.500   1.544   1.605   1.642
 14 A"   40 A'   41 A'   42 A'   43 A'   15 A"   44 A'   45 A'                 
  1.881   2.002   2.009   2.143   2.333   2.371   2.567   2.580
 16 A"   46 A'   17 A"   47 A'   48 A'   18 A"   49 A'   50 A'                 
  2.597   2.690   2.866   3.018   3.098   3.332   3.988   4.045
 19 A"   51 A'   52 A'   20 A"   53 A'   54 A'   55 A'   21 A"                 
  4.177   4.179   4.216   4.275   4.356   4.379   4.517   4.945
 22 A"   56 A'   57 A'   23 A"   24 A"   58 A'   59 A'   60 A'                 
  5.457   6.895   6.948   7.096  10.302  26.592  26.667  27.052
 61 A'   25 A"   62 A'   63 A'   64 A'   26 A"   65 A'   66 A'                 
 36.501  37.110  68.718 219.142
 67 A'   68 A'   69 A'   70 A'                                                 

 Beta MOs, Restricted
 -- Occupied --                  
-104.91  -26.35  -15.79  -15.75  -10.64   -8.11   -8.10   -8.10
  1 A'    2 A'    3 A'    4 A'    5 A'    6 A'    1 A"    7 A'                 
 -1.660  -1.449  -1.166  -0.904  -0.760  -0.754  -0.735  -0.626
  8 A'    9 A'   10 A'   11 A'   12 A'   13 A'    2 A"   14 A'                 
 -0.612  -0.527  -0.499  -0.483
  3 A"   15 A'    4 A"   16 A'                                                 
 -- Virtual --                   
  0.043   0.070   0.091   0.117   0.118   0.128   0.155   0.179
 17 A'    5 A"   18 A'    6 A"   19 A'   20 A'   21 A'   22 A'                 
  0.187   0.215   0.244   0.256   0.288   0.303   0.314   0.372
  7 A"   23 A'    8 A"   24 A'   25 A'   26 A'   27 A'    9 A"                 
  0.388   0.435   0.513   0.544   0.572   0.581   0.626   0.833
 28 A'   29 A'   30 A'   31 A'   10 A"   32 A'   33 A'   34 A'                 
  0.893   0.943   0.957   0.996   1.051   1.093   1.115   1.152
 11 A"   35 A'   12 A"   36 A'   37 A'   13 A"   38 A'   39 A'                 
  1.175   1.249   1.275   1.333   1.500   1.544   1.605   1.642
 14 A"   40 A'   41 A'   42 A'   43 A'   15 A"   44 A'   45 A'                 
  1.881   2.002   2.009   2.143   2.333   2.371   2.567   2.580
 16 A"   46 A'   17 A"   47 A'   48 A'   18 A"   49 A'   50 A'                 
  2.597   2.690   2.866   3.018   3.098   3.332   3.988   4.045
 19 A"   51 A'   52 A'   20 A"   53 A'   54 A'   55 A'   21 A"                 
  4.177   4.179   4.216   4.275   4.356   4.379   4.517   4.945
 22 A"   56 A'   57 A'   23 A"   24 A"   58 A'   59 A'   60 A'                 
  5.457   6.895   6.948   7.096  10.302  26.592  26.667  27.052
 61 A'   25 A"   62 A'   63 A'   64 A'   26 A"   65 A'   66 A'                 
 36.501  37.110  68.718 219.142
 67 A'   68 A'   69 A'   70 A'                                                 
 --------------------------------------------------------------

          Ground-State Mulliken Net Atomic Charges

     Atom                 Charge (a.u.)
  ----------------------------------------
      1 Cl                   -0.030187
      2 N                     0.175693
      3 N                    -0.036025
      4 F                    -0.109480
  ----------------------------------------
  Sum of atomic charges =     0.000000

 -----------------------------------------------------------------
                    Cartesian Multipole Moments
 -----------------------------------------------------------------
    Charge (ESU x 10^10)
                 0.0000
    Dipole Moment (Debye)
         X       1.0865      Y       0.1405      Z      -0.0000
       Tot       1.0955
    Quadrupole Moments (Debye-Ang)
        XX     -29.1966     XY      -1.7326     YY     -30.2497
        XZ       0.0000     YZ       0.0000     ZZ     -27.7767
    Octopole Moments (Debye-Ang^2)
       XXX       1.0288    XXY      -3.9406    XYY       0.3880
       YYY      -8.2972    XXZ      -0.0000    XYZ       0.0000
       YYZ      -0.0000    XZZ      -2.9584    YZZ      -1.3177
       ZZZ       0.0000
    Hexadecapole Moments (Debye-Ang^3)
      XXXX    -251.8313   XXXY      -0.0844   XXYY     -57.9294
      XYYY       5.0978   YYYY     -96.0233   XXXZ       0.0000
      XXYZ       0.0000   XYYZ       0.0000   YYYZ       0.0000
      XXZZ     -46.9118   XYZZ       2.0790   YYZZ     -19.8233
      XZZZ       0.0000   YZZZ       0.0000   ZZZZ     -25.8818
 -----------------------------------------------------------------
 Calculating analytic gradient of the SCF energy
 Gradient of SCF Energy
            1           2           3           4
    1   0.0225731   0.0215295  -0.0286665  -0.0154361
    2  -0.0155370   0.0326455   0.0305120  -0.0476205
    3  -0.0000000  -0.0000000   0.0000000  -0.0000000
 Max gradient component =       4.762E-02
 RMS gradient           =       2.334E-02
 Gradient time:  CPU 0.88 s  wall 0.27 s
 Geometry Optimization Parameters
   NAtoms,    NIC,     NZ,  NCons,   NDum,   NFix, NCnnct, MaxDiis
        4      14       4       0       0       0       0       0


** GEOMETRY OPTIMIZATION IN DELOCALIZED INTERNAL COORDINATES **
   Searching for a Minimum

   Optimization Cycle:   1

                       Coordinates (Angstroms)
     ATOM                X               Y               Z
      1  Cl        1.2692876694   -0.2245424183    0.0000000000
      2  N        -0.0478754384    0.9605101123    0.0000000000
      3  N        -1.1958109743    0.6156769099    0.0000000000
      4  F        -1.4302317212   -0.8017875605    0.0000000000
   Point Group: cs    Number of degrees of freedom:     5


   Energy is   -667.732386996


 Attempting to Generate Delocalized Internal Coordinates

  5 Hessian modes will be used to form the next step
  Hessian Eigenvalues:
     0.250000    0.250000    0.284705    0.400390    1.055246

 Minimum Search - Taking Simple RFO Step
 Searching for Lamda that Minimizes Along All modes
 Value Taken    Lamda =  -0.01259908
 Step Taken.  Stepsize is  0.180732

                             Maximum     Tolerance    Cnvgd?
         Gradient           0.063143      0.000300      NO
         Displacement       0.114454      0.001200      NO
         Energy change     *********      0.000001      NO


 New Cartesian Coordinates Obtained by Inverse Iteration

 Displacement from previous Coordinates is:  0.325000
 ----------------------------------------------------------------
             Standard Nuclear Orientation (Angstroms)
    I     Atom           X                Y                Z
 ----------------------------------------------------------------
    1      Cl      1.1634246760    -0.2538536735     0.0000000000
    2      N      -0.0680912756     0.9517949101     0.0000000000
    3      N      -1.1925917714     0.6102007275     0.0000000000
    4      F      -1.3073720936    -0.7582849207     0.0000000000
 ----------------------------------------------------------------
 Molecular Point Group                 Cs    NOp =  2
 Largest Abelian Subgroup              Cs    NOp =  2
 Nuclear Repulsion Energy =   155.8639426730 hartrees
 There are       20 alpha and       20 beta electrons
 Applying Cartesian multipole field
    Component          Value
    ---------          -----
     (2,0,0)        1.00000E-11
     (0,2,0)        2.00000E-11
     (0,0,2)       -3.00000E-11
 Nucleus-field energy     =     0.0000000028 hartrees
 Requested basis set is 6-311++G(d,p)
 There are 31 shells and 96 basis functions
 A cutoff of  1.0D-11 yielded    467 shell pairs
 There are      4672 function pairs (      5080 Cartesian)
 Smallest overlap matrix eigenvalue = 1.69E-04
 Guess MOs from SCF MO coefficient file

 -----------------------------------------------------------------------
  General SCF calculation program by
  Eric Jon Sundstrom, Paul Horn, Yuezhi Mao, Dmitri Zuev, Alec White,
  David Stuck, Shaama M.S., Shane Yost, Joonho Lee, David Small,
  Daniel Levine, Susi Lehtola, Hugh Burton, Evgeny Epifanovsky
 -----------------------------------------------------------------------
 Hartree-Fock
 using 4 threads for integral computing
 -------------------------------------------------------
 OpenMP Integral computing Module                
 Release: version 2.0, May 2017, Q-Chem Inc. Pleasanton 
 -------------------------------------------------------
 A restricted SCF calculation will be
 performed using DIIS
 SCF converges when DIIS error is below 1.0e-08
 ---------------------------------------
  Cycle       Energy         DIIS error
 ---------------------------------------
    1    -667.7294976825      2.31e-03  
    2    -667.7360667268      6.40e-04  
    3    -667.7368641830      3.06e-04  
    4    -667.7370292643      1.16e-04  
    5    -667.7370616255      4.88e-05  
    6    -667.7370672558      1.63e-05  
    7    -667.7370680689      5.73e-06  
    8    -667.7370681601      2.03e-06  
    9    -667.7370681697      8.35e-07  
   10    -667.7370681710      1.95e-07  
   11    -667.7370681712      5.57e-08  
   12    -667.7370681712      1.78e-08  
   13    -667.7370681712      5.50e-09  Convergence criterion met
 ---------------------------------------
 SCF time:   CPU 3.12s  wall 1.00s 
 SCF   energy in the final basis set =     -667.7370681712
 Total energy in the final basis set =     -667.7370681712

 --------------------------------------------------------------
             Orbital Energies (a.u.) and Symmetries
 --------------------------------------------------------------

 Alpha MOs, Restricted
 -- Occupied --                  
-104.91  -26.36  -15.78  -15.73  -10.63   -8.10   -8.09   -8.09
  1 A'    2 A'    3 A'    4 A'    5 A'    6 A'    1 A"    7 A'                 
 -1.703  -1.457  -1.172  -0.910  -0.781  -0.772  -0.761  -0.622
  8 A'    9 A'   10 A'   11 A'   12 A'   13 A'    2 A"   14 A'                 
 -0.613  -0.531  -0.493  -0.476
  3 A"   15 A'    4 A"   16 A'                                                 
 -- Virtual --                   
  0.064   0.083   0.093   0.117   0.122   0.134   0.159   0.179
 17 A'    5 A"   18 A'    6 A"   19 A'   20 A'   21 A'   22 A'                 
  0.187   0.217   0.244   0.258   0.300   0.313   0.324   0.372
  7 A"   23 A'    8 A"   24 A'   25 A'   26 A'   27 A'    9 A"                 
  0.400   0.447   0.509   0.560   0.573   0.588   0.636   0.841
 28 A'   29 A'   30 A'   31 A'   10 A"   32 A'   33 A'   34 A'                 
  0.894   0.934   0.961   1.008   1.060   1.100   1.123   1.167
 11 A"   35 A'   12 A"   36 A'   37 A'   13 A"   38 A'   39 A'                 
  1.173   1.237   1.285   1.352   1.493   1.541   1.593   1.632
 14 A"   40 A'   41 A'   42 A'   43 A'   15 A"   44 A'   45 A'                 
  1.893   2.012   2.022   2.181   2.371   2.379   2.576   2.614
 16 A"   17 A"   46 A'   47 A'   48 A'   18 A"   49 A'   19 A"                 
  2.623   2.722   2.907   3.051   3.116   3.363   4.012   4.043
 50 A'   51 A'   52 A'   20 A"   53 A'   54 A'   55 A'   21 A"                 
  4.158   4.175   4.224   4.283   4.413   4.417   4.607   4.996
 22 A"   56 A'   57 A'   23 A"   58 A'   24 A"   59 A'   60 A'                 
  5.556   6.885   6.953   7.206  10.335  26.605  26.688  27.068
 61 A'   25 A"   62 A'   63 A'   64 A'   26 A"   65 A'   66 A'                 
 36.515  37.231  68.711 219.177
 67 A'   68 A'   69 A'   70 A'                                                 

 Beta MOs, Restricted
 -- Occupied --                  
-104.91  -26.36  -15.78  -15.73  -10.63   -8.10   -8.09   -8.09
  1 A'    2 A'    3 A'    4 A'    5 A'    6 A'    1 A"    7 A'                 
 -1.703  -1.457  -1.172  -0.910  -0.781  -0.772  -0.761  -0.622
  8 A'    9 A'   10 A'   11 A'   12 A'   13 A'    2 A"   14 A'                 
 -0.613  -0.531  -0.493  -0.476
  3 A"   15 A'    4 A"   16 A'                                                 
 -- Virtual --                   
  0.064   0.083   0.093   0.117   0.122   0.134   0.159   0.179
 17 A'    5 A"   18 A'    6 A"   19 A'   20 A'   21 A'   22 A'                 
  0.187   0.217   0.244   0.258   0.300   0.313   0.324   0.372
  7 A"   23 A'    8 A"   24 A'   25 A'   26 A'   27 A'    9 A"                 
  0.400   0.447   0.509   0.560   0.573   0.588   0.636   0.841
 28 A'   29 A'   30 A'   31 A'   10 A"   32 A'   33 A'   34 A'                 
  0.894   0.934   0.961   1.008   1.060   1.100   1.123   1.167
 11 A"   35 A'   12 A"   36 A'   37 A'   13 A"   38 A'   39 A'                 
  1.173   1.237   1.285   1.352   1.493   1.541   1.593   1.632
 14 A"   40 A'   41 A'   42 A'   43 A'   15 A"   44 A'   45 A'                 
  1.893   2.012   2.022   2.181   2.371   2.379   2.576   2.614
 16 A"   17 A"   46 A'   47 A'   48 A'   18 A"   49 A'   19 A"                 
  2.623   2.722   2.907   3.051   3.116   3.363   4.012   4.043
 50 A'   51 A'   52 A'   20 A"   53 A'   54 A'   55 A'   21 A"                 
  4.158   4.175   4.224   4.283   4.413   4.417   4.607   4.996
 22 A"   56 A'   57 A'   23 A"   58 A'   24 A"   59 A'   60 A'                 
  5.556   6.885   6.953   7.206  10.335  26.605  26.688  27.068
 61 A'   25 A"   62 A'   63 A'   64 A'   26 A"   65 A'   66 A'                 
 36.515  37.231  68.711 219.177
 67 A'   68 A'   69 A'   70 A'                                                 
 --------------------------------------------------------------

          Ground-State Mulliken Net Atomic Charges

     Atom                 Charge (a.u.)
  ----------------------------------------
      1 Cl                   -0.041192
      2 N                     0.191655
      3 N                    -0.083491
      4 F                    -0.066972
  ----------------------------------------
  Sum of atomic charges =    -0.000000

 -----------------------------------------------------------------
                    Cartesian Multipole Moments
 -----------------------------------------------------------------
    Charge (ESU x 10^10)
                -0.0000
    Dipole Moment (Debye)
         X       0.7450      Y      -0.1089      Z       0.0000
       Tot       0.7530
    Quadrupole Moments (Debye-Ang)
        XX     -29.0479     XY      -1.4297     YY     -30.0737
        XZ       0.0000     YZ       0.0000     ZZ     -27.5837
    Octopole Moments (Debye-Ang^2)
       XXX       1.3977    XXY      -4.0379    XYY       0.9562
       YYY      -8.1400    XXZ       0.0000    XYZ      -0.0000
       YYZ      -0.0000    XZZ      -2.2961    YZZ      -1.1155
       ZZZ       0.0000
    Hexadecapole Moments (Debye-Ang^3)
      XXXX    -223.8816   XXXY       4.8106   XXYY     -52.3584
      XYYY       7.8258   YYYY     -93.8375   XXXZ       0.0000
      XXYZ       0.0000   XYYZ       0.0000   YYYZ       0.0000
      XXZZ     -41.7671   XYZZ       3.1170   YYZZ     -19.4368
      XZZZ       0.0000   YZZZ      -0.0000   ZZZZ     -25.6102
 -----------------------------------------------------------------
 Calculating analytic gradient of the SCF energy
 Gradient of SCF Energy
            1           2           3           4
    1  -0.0047288  -0.0213353   0.0087196   0.0173445
    2  -0.0088403  -0.0068569   0.0296440  -0.0139467
    3   0.0000000  -0.0000000   0.0000000   0.0000000
 Max gradient component =       2.964E-02
 RMS gradient           =       1.308E-02
 Gradient time:  CPU 0.91 s  wall 0.28 s
 Geometry Optimization Parameters
   NAtoms,    NIC,     NZ,  NCons,   NDum,   NFix, NCnnct, MaxDiis
        4      14       4       0       0       0       0       0

 Cartesian Hessian Update
 Hessian Updated using BFGS Update


** GEOMETRY OPTIMIZATION IN DELOCALIZED INTERNAL COORDINATES **
   Searching for a Minimum

   Optimization Cycle:   2

                       Coordinates (Angstroms)
     ATOM                X               Y               Z
      1  Cl        1.1634246760   -0.2538536735    0.0000000000
      2  N        -0.0680912756    0.9517949101    0.0000000000
      3  N        -1.1925917714    0.6102007275    0.0000000000
      4  F        -1.3073720936   -0.7582849207    0.0000000000
   Point Group: cs    Number of degrees of freedom:     5


   Energy is   -667.737068171

 Hessian Updated using BFGS Update

  5 Hessian modes will be used to form the next step
  Hessian Eigenvalues:
     0.189796    0.250060    0.324883    0.523204    1.320113

 Minimum Search - Taking Simple RFO Step
 Searching for Lamda that Minimizes Along All modes
 Value Taken    Lamda =  -0.00773771
 Step Taken.  Stepsize is  0.152794

                             Maximum     Tolerance    Cnvgd?
         Gradient           0.059918      0.000300      NO
         Displacement       0.100069      0.001200      NO
         Energy change     -0.004681      0.000001      NO


 New Cartesian Coordinates Obtained by Inverse Iteration

 Displacement from previous Coordinates is:  0.291882
 ----------------------------------------------------------------
             Standard Nuclear Orientation (Angstroms)
    I     Atom           X                Y                Z
 ----------------------------------------------------------------
    1      Cl      1.2336234596    -0.1949916981     0.0000000000
    2      N      -0.0509191535     0.9106636000     0.0000000000
    3      N      -1.1744972362     0.5707555775     0.0000000000
    4      F      -1.4128375345    -0.7365704360     0.0000000000
 ----------------------------------------------------------------
 Molecular Point Group                 Cs    NOp =  2
 Largest Abelian Subgroup              Cs    NOp =  2
 Nuclear Repulsion Energy =   154.8220546243 hartrees
 There are       20 alpha and       20 beta electrons
 Applying Cartesian multipole field
    Component          Value
    ---------          -----
     (2,0,0)        1.00000E-11
     (0,2,0)        2.00000E-11
     (0,0,2)       -3.00000E-11
 Nucleus-field energy     =     0.0000000029 hartrees
 Requested basis set is 6-311++G(d,p)
 There are 31 shells and 96 basis functions
 A cutoff of  1.0D-11 yielded    466 shell pairs
 There are      4665 function pairs (      5073 Cartesian)
 Smallest overlap matrix eigenvalue = 1.51E-04
 Guess MOs from SCF MO coefficient file

 -----------------------------------------------------------------------
  General SCF calculation program by
  Eric Jon Sundstrom, Paul Horn, Yuezhi Mao, Dmitri Zuev, Alec White,
  David Stuck, Shaama M.S., Shane Yost, Joonho Lee, David Small,
  Daniel Levine, Susi Lehtola, Hugh Burton, Evgeny Epifanovsky
 -----------------------------------------------------------------------
 Hartree-Fock
 using 4 threads for integral computing
 -------------------------------------------------------
 OpenMP Integral computing Module                
 Release: version 2.0, May 2017, Q-Chem Inc. Pleasanton 
 -------------------------------------------------------
 A restricted SCF calculation will be
 performed using DIIS
 SCF converges when DIIS error is below 1.0e-08
 ---------------------------------------
  Cycle       Energy         DIIS error
 ---------------------------------------
    1    -667.7291986074      2.38e-03  
    2    -667.7373416558      6.68e-04  
    3    -667.7384750685      2.47e-04  
    4    -667.7385963203      1.43e-04  
    5    -667.7386313364      2.76e-05  
    6    -667.7386336281      9.05e-06  
    7    -667.7386339149      4.43e-06  
    8    -667.7386339769      1.83e-06  
    9    -667.7386339892      4.94e-07  
   10    -667.7386339903      1.40e-07  
   11    -667.7386339904      5.22e-08  
   12    -667.7386339904      1.95e-08  
   13    -667.7386339904      4.89e-09  Convergence criterion met
 ---------------------------------------
 SCF time:   CPU 3.08s  wall 1.00s 
 SCF   energy in the final basis set =     -667.7386339904
 Total energy in the final basis set =     -667.7386339904

 --------------------------------------------------------------
             Orbital Energies (a.u.) and Symmetries
 --------------------------------------------------------------

 Alpha MOs, Restricted
 -- Occupied --                  
-104.91  -26.37  -15.77  -15.73  -10.63   -8.10   -8.10   -8.10
  1 A'    2 A'    3 A'    4 A'    5 A'    6 A'    1 A"    7 A'                 
 -1.726  -1.457  -1.179  -0.924  -0.790  -0.779  -0.774  -0.625
  8 A'    9 A'   10 A'   11 A'   12 A'   13 A'    2 A"   14 A'                 
 -0.616  -0.527  -0.489  -0.469
  3 A"   15 A'    4 A"   16 A'                                                 
 -- Virtual --                   
  0.072   0.090   0.093   0.117   0.122   0.134   0.167   0.182
 17 A'    5 A"   18 A'    6 A"   19 A'   20 A'   21 A'   22 A'                 
  0.187   0.220   0.246   0.259   0.301   0.314   0.337   0.372
  7 A"   23 A'    8 A"   24 A'   25 A'   26 A'   27 A'    9 A"                 
  0.415   0.435   0.510   0.553   0.571   0.584   0.659   0.845
 28 A'   29 A'   30 A'   31 A'   10 A"   32 A'   33 A'   34 A'                 
  0.898   0.944   0.962   1.011   1.061   1.095   1.126   1.175
 11 A"   35 A'   12 A"   36 A'   37 A'   13 A"   38 A'   39 A'                 
  1.176   1.261   1.276   1.364   1.497   1.543   1.574   1.622
 14 A"   40 A'   41 A'   42 A'   43 A'   15 A"   44 A'   45 A'                 
  1.900   2.011   2.024   2.208   2.366   2.381   2.574   2.617
 16 A"   17 A"   46 A'   47 A'   48 A'   18 A"   49 A'   19 A"                 
  2.637   2.719   2.884   3.044   3.176   3.360   4.035   4.054
 50 A'   51 A'   52 A'   20 A"   53 A'   54 A'   21 A"   55 A'                 
  4.148   4.164   4.248   4.311   4.438   4.445   4.637   4.994
 22 A"   56 A'   57 A'   23 A"   58 A'   24 A"   59 A'   60 A'                 
  5.624   6.876   6.935   7.295  10.340  26.606  26.684  27.063
 61 A'   25 A"   62 A'   63 A'   64 A'   26 A"   65 A'   66 A'                 
 36.525  37.245  68.700 219.180
 67 A'   68 A'   69 A'   70 A'                                                 

 Beta MOs, Restricted
 -- Occupied --                  
-104.91  -26.37  -15.77  -15.73  -10.63   -8.10   -8.10   -8.10
  1 A'    2 A'    3 A'    4 A'    5 A'    6 A'    1 A"    7 A'                 
 -1.726  -1.457  -1.179  -0.924  -0.790  -0.779  -0.774  -0.625
  8 A'    9 A'   10 A'   11 A'   12 A'   13 A'    2 A"   14 A'                 
 -0.616  -0.527  -0.489  -0.469
  3 A"   15 A'    4 A"   16 A'                                                 
 -- Virtual --                   
  0.072   0.090   0.093   0.117   0.122   0.134   0.167   0.182
 17 A'    5 A"   18 A'    6 A"   19 A'   20 A'   21 A'   22 A'                 
  0.187   0.220   0.246   0.259   0.301   0.314   0.337   0.372
  7 A"   23 A'    8 A"   24 A'   25 A'   26 A'   27 A'    9 A"                 
  0.415   0.435   0.510   0.553   0.571   0.584   0.659   0.845
 28 A'   29 A'   30 A'   31 A'   10 A"   32 A'   33 A'   34 A'                 
  0.898   0.944   0.962   1.011   1.061   1.095   1.126   1.175
 11 A"   35 A'   12 A"   36 A'   37 A'   13 A"   38 A'   39 A'                 
  1.176   1.261   1.276   1.364   1.497   1.543   1.574   1.622
 14 A"   40 A'   41 A'   42 A'   43 A'   15 A"   44 A'   45 A'                 
  1.900   2.011   2.024   2.208   2.366   2.381   2.574   2.617
 16 A"   17 A"   46 A'   47 A'   48 A'   18 A"   49 A'   19 A"                 
  2.637   2.719   2.884   3.044   3.176   3.360   4.035   4.054
 50 A'   51 A'   52 A'   20 A"   53 A'   54 A'   21 A"   55 A'                 
  4.148   4.164   4.248   4.311   4.438   4.445   4.637   4.994
 22 A"   56 A'   57 A'   23 A"   58 A'   24 A"   59 A'   60 A'                 
  5.624   6.876   6.935   7.295  10.340  26.606  26.684  27.063
 61 A'   25 A"   62 A'   63 A'   64 A'   26 A"   65 A'   66 A'                 
 36.525  37.245  68.700 219.180
 67 A'   68 A'   69 A'   70 A'                                                 
 --------------------------------------------------------------

          Ground-State Mulliken Net Atomic Charges

     Atom                 Charge (a.u.)
  ----------------------------------------
      1 Cl                   -0.048389
      2 N                     0.176071
      3 N                    -0.083897
      4 F                    -0.043785
  ----------------------------------------
  Sum of atomic charges =    -0.000000

 -----------------------------------------------------------------
                    Cartesian Multipole Moments
 -----------------------------------------------------------------
    Charge (ESU x 10^10)
                 0.0000
    Dipole Moment (Debye)
         X       0.8006      Y      -0.3532      Z       0.0000
       Tot       0.8750
    Quadrupole Moments (Debye-Ang)
        XX     -28.8552     XY      -0.9716     YY     -30.3869
        XZ      -0.0000     YZ      -0.0000     ZZ     -27.5122
    Octopole Moments (Debye-Ang^2)
       XXX       0.5096    XXY      -4.7131    XYY       0.2597
       YYY      -9.3852    XXZ       0.0000    XYZ       0.0000
       YYZ       0.0000    XZZ      -2.9155    YZZ      -1.6294
       ZZZ       0.0000
    Hexadecapole Moments (Debye-Ang^3)
      XXXX    -240.2428   XXXY       1.2340   XXYY     -54.9460
      XYYY       5.2149   YYYY     -87.7847   XXXZ       0.0000
      XXYZ      -0.0000   XYYZ      -0.0000   YYYZ       0.0000
      XXZZ     -44.8766   XYZZ       1.9547   YYZZ     -18.3645
      XZZZ       0.0000   YZZZ       0.0000   ZZZZ     -25.5273
 -----------------------------------------------------------------
 Calculating analytic gradient of the SCF energy
 Gradient of SCF Energy
            1           2           3           4
    1  -0.0023497  -0.0196801   0.0265921  -0.0045623
    2   0.0088094  -0.0153153  -0.0057958   0.0123017
    3  -0.0000000   0.0000000  -0.0000000  -0.0000000
 Max gradient component =       2.659E-02
 RMS gradient           =       1.161E-02
 Gradient time:  CPU 0.89 s  wall 0.28 s
 Geometry Optimization Parameters
   NAtoms,    NIC,     NZ,  NCons,   NDum,   NFix, NCnnct, MaxDiis
        4      14       4       0       0       0       0       0

 Cartesian Hessian Update
 Hessian Updated using BFGS Update


** GEOMETRY OPTIMIZATION IN DELOCALIZED INTERNAL COORDINATES **
   Searching for a Minimum

   Optimization Cycle:   3

                       Coordinates (Angstroms)
     ATOM                X               Y               Z
      1  Cl        1.2336234596   -0.1949916981    0.0000000000
      2  N        -0.0509191535    0.9106636000    0.0000000000
      3  N        -1.1744972362    0.5707555775    0.0000000000
      4  F        -1.4128375345   -0.7365704360    0.0000000000
   Point Group: cs    Number of degrees of freedom:     5


   Energy is   -667.738633990

 Hessian Updated using BFGS Update

  5 Hessian modes will be used to form the next step
  Hessian Eigenvalues:
     0.244324    0.259453    0.337225    0.690833    1.129031

 Minimum Search - Taking Simple RFO Step
 Searching for Lamda that Minimizes Along All modes
 Value Taken    Lamda =  -0.00210704
 Step Taken.  Stepsize is  0.067565

                             Maximum     Tolerance    Cnvgd?
         Gradient           0.029746      0.000300      NO
         Displacement       0.059743      0.001200      NO
         Energy change     -0.001566      0.000001      NO


 New Cartesian Coordinates Obtained by Inverse Iteration

 Displacement from previous Coordinates is:  0.089556
 ----------------------------------------------------------------
             Standard Nuclear Orientation (Angstroms)
    I     Atom           X                Y                Z
 ----------------------------------------------------------------
    1      Cl      1.2185074396    -0.2157345089     0.0000000000
    2      N      -0.0510947316     0.9330665566     0.0000000000
    3      N      -1.1843965271     0.5831782340     0.0000000000
    4      F      -1.3876466455    -0.7506532383     0.0000000000
 ----------------------------------------------------------------
 Molecular Point Group                 Cs    NOp =  2
 Largest Abelian Subgroup              Cs    NOp =  2
 Nuclear Repulsion Energy =   154.1575445275 hartrees
 There are       20 alpha and       20 beta electrons
 Applying Cartesian multipole field
    Component          Value
    ---------          -----
     (2,0,0)        1.00000E-11
     (0,2,0)        2.00000E-11
     (0,0,2)       -3.00000E-11
 Nucleus-field energy     =     0.0000000029 hartrees
 Requested basis set is 6-311++G(d,p)
 There are 31 shells and 96 basis functions
 A cutoff of  1.0D-11 yielded    465 shell pairs
 There are      4664 function pairs (      5072 Cartesian)
 Smallest overlap matrix eigenvalue = 1.67E-04
 Guess MOs from SCF MO coefficient file

 -----------------------------------------------------------------------
  General SCF calculation program by
  Eric Jon Sundstrom, Paul Horn, Yuezhi Mao, Dmitri Zuev, Alec White,
  David Stuck, Shaama M.S., Shane Yost, Joonho Lee, David Small,
  Daniel Levine, Susi Lehtola, Hugh Burton, Evgeny Epifanovsky
 -----------------------------------------------------------------------
 Hartree-Fock
 using 4 threads for integral computing
 -------------------------------------------------------
 OpenMP Integral computing Module                
 Release: version 2.0, May 2017, Q-Chem Inc. Pleasanton 
 -------------------------------------------------------
 A restricted SCF calculation will be
 performed using DIIS
 SCF converges when DIIS error is below 1.0e-08
 ---------------------------------------
  Cycle       Energy         DIIS error
 ---------------------------------------
    1    -667.7383138247      9.61e-04  
    2    -667.7394929630      2.65e-04  
    3    -667.7396309821      1.35e-04  
    4    -667.7396578818      5.12e-05  
    5    -667.7396636662      1.65e-05  
    6    -667.7396643584      5.54e-06  
    7    -667.7396644402      2.12e-06  
    8    -667.7396644558      9.81e-07  
    9    -667.7396644595      4.08e-07  
   10    -667.7396644602      8.79e-08  
   11    -667.7396644602      2.23e-08  
   12    -667.7396644602      7.65e-09  Convergence criterion met
 ---------------------------------------
 SCF time:   CPU 2.85s  wall 1.00s 
 SCF   energy in the final basis set =     -667.7396644602
 Total energy in the final basis set =     -667.7396644602

 --------------------------------------------------------------
             Orbital Energies (a.u.) and Symmetries
 --------------------------------------------------------------

 Alpha MOs, Restricted
 -- Occupied --                  
-104.91  -26.37  -15.78  -15.73  -10.63   -8.10   -8.10   -8.10
  1 A'    2 A'    3 A'    4 A'    5 A'    6 A'    1 A"    7 A'                 
 -1.714  -1.451  -1.174  -0.920  -0.784  -0.775  -0.767  -0.623
  8 A'    9 A'   10 A'   11 A'   12 A'   13 A'    2 A"   14 A'                 
 -0.613  -0.529  -0.490  -0.475
  3 A"   15 A'    4 A"   16 A'                                                 
 -- Virtual --                   
  0.069   0.083   0.092   0.117   0.122   0.133   0.163   0.181
 17 A'    5 A"   18 A'    6 A"   19 A'   20 A'   21 A'   22 A'                 
  0.187   0.219   0.244   0.258   0.300   0.314   0.330   0.371
  7 A"   23 A'    8 A"   24 A'   25 A'   26 A'   27 A'    9 A"                 
  0.406   0.438   0.510   0.554   0.572   0.584   0.643   0.843
 28 A'   29 A'   30 A'   31 A'   10 A"   32 A'   33 A'   34 A'                 
  0.898   0.942   0.961   1.005   1.058   1.097   1.123   1.167
 11 A"   35 A'   12 A"   36 A'   37 A'   13 A"   38 A'   39 A'                 
  1.175   1.256   1.279   1.355   1.495   1.542   1.580   1.624
 14 A"   40 A'   41 A'   42 A'   43 A'   15 A"   44 A'   45 A'                 
  1.891   2.015   2.019   2.199   2.361   2.375   2.573   2.613
 16 A"   17 A"   46 A'   47 A'   48 A'   18 A"   49 A'   19 A"                 
  2.626   2.706   2.886   3.032   3.139   3.346   4.033   4.035
 50 A'   51 A'   52 A'   20 A"   53 A'   54 A'   55 A'   21 A"                 
  4.152   4.167   4.236   4.297   4.411   4.425   4.606   4.995
 22 A"   56 A'   57 A'   23 A"   58 A'   24 A"   59 A'   60 A'                 
  5.596   6.879   6.938   7.248  10.332  26.604  26.682  27.063
 61 A'   25 A"   62 A'   63 A'   64 A'   26 A"   65 A'   66 A'                 
 36.522  37.182  68.703 219.173
 67 A'   68 A'   69 A'   70 A'                                                 

 Beta MOs, Restricted
 -- Occupied --                  
-104.91  -26.37  -15.78  -15.73  -10.63   -8.10   -8.10   -8.10
  1 A'    2 A'    3 A'    4 A'    5 A'    6 A'    1 A"    7 A'                 
 -1.714  -1.451  -1.174  -0.920  -0.784  -0.775  -0.767  -0.623
  8 A'    9 A'   10 A'   11 A'   12 A'   13 A'    2 A"   14 A'                 
 -0.613  -0.529  -0.490  -0.475
  3 A"   15 A'    4 A"   16 A'                                                 
 -- Virtual --                   
  0.069   0.083   0.092   0.117   0.122   0.133   0.163   0.181
 17 A'    5 A"   18 A'    6 A"   19 A'   20 A'   21 A'   22 A'                 
  0.187   0.219   0.244   0.258   0.300   0.314   0.330   0.371
  7 A"   23 A'    8 A"   24 A'   25 A'   26 A'   27 A'    9 A"                 
  0.406   0.438   0.510   0.554   0.572   0.584   0.643   0.843
 28 A'   29 A'   30 A'   31 A'   10 A"   32 A'   33 A'   34 A'                 
  0.898   0.942   0.961   1.005   1.058   1.097   1.123   1.167
 11 A"   35 A'   12 A"   36 A'   37 A'   13 A"   38 A'   39 A'                 
  1.175   1.256   1.279   1.355   1.495   1.542   1.580   1.624
 14 A"   40 A'   41 A'   42 A'   43 A'   15 A"   44 A'   45 A'                 
  1.891   2.015   2.019   2.199   2.361   2.375   2.573   2.613
 16 A"   17 A"   46 A'   47 A'   48 A'   18 A"   49 A'   19 A"                 
  2.626   2.706   2.886   3.032   3.139   3.346   4.033   4.035
 50 A'   51 A'   52 A'   20 A"   53 A'   54 A'   55 A'   21 A"                 
  4.152   4.167   4.236   4.297   4.411   4.425   4.606   4.995
 22 A"   56 A'   57 A'   23 A"   58 A'   24 A"   59 A'   60 A'                 
  5.596   6.879   6.938   7.248  10.332  26.604  26.682  27.063
 61 A'   25 A"   62 A'   63 A'   64 A'   26 A"   65 A'   66 A'                 
 36.522  37.182  68.703 219.173
 67 A'   68 A'   69 A'   70 A'                                                 
 --------------------------------------------------------------

          Ground-State Mulliken Net Atomic Charges

     Atom                 Charge (a.u.)
  ----------------------------------------
      1 Cl                   -0.045414
      2 N                     0.181717
      3 N                    -0.083566
      4 F                    -0.052738
  ----------------------------------------
  Sum of atomic charges =    -0.000000

 -----------------------------------------------------------------
                    Cartesian Multipole Moments
 -----------------------------------------------------------------
    Charge (ESU x 10^10)
                -0.0000
    Dipole Moment (Debye)
         X       0.7920      Y      -0.2585      Z       0.0000
       Tot       0.8331
    Quadrupole Moments (Debye-Ang)
        XX     -28.9536     XY      -1.1358     YY     -30.3026
        XZ       0.0000     YZ      -0.0000     ZZ     -27.5928
    Octopole Moments (Debye-Ang^2)
       XXX       0.6953    XXY      -4.5169    XYY       0.4694
       YYY      -9.0088    XXZ      -0.0000    XYZ       0.0000
       YYZ       0.0000    XZZ      -2.7492    YZZ      -1.4799
       ZZZ       0.0000
    Hexadecapole Moments (Debye-Ang^3)
      XXXX    -237.4062   XXXY       2.1810   XXYY     -54.5981
      XYYY       5.9405   YYYY     -90.6701   XXXZ       0.0000
      XXYZ      -0.0000   XYYZ       0.0000   YYYZ      -0.0000
      XXZZ     -44.2996   XYZZ       2.3050   YYZZ     -18.8872
      XZZZ       0.0000   YZZZ      -0.0000   ZZZZ     -25.6521
 -----------------------------------------------------------------
 Calculating analytic gradient of the SCF energy
 Gradient of SCF Energy
            1           2           3           4
    1   0.0012377   0.0004166   0.0010649  -0.0027192
    2   0.0003159   0.0009862   0.0031612  -0.0044633
    3   0.0000000  -0.0000000   0.0000000  -0.0000000
 Max gradient component =       4.463E-03
 RMS gradient           =       1.853E-03
 Gradient time:  CPU 0.90 s  wall 0.28 s
 Geometry Optimization Parameters
   NAtoms,    NIC,     NZ,  NCons,   NDum,   NFix, NCnnct, MaxDiis
        4      14       4       0       0       0       0       0

 Cartesian Hessian Update
 Hessian Updated using BFGS Update


** GEOMETRY OPTIMIZATION IN DELOCALIZED INTERNAL COORDINATES **
   Searching for a Minimum

   Optimization Cycle:   4

                       Coordinates (Angstroms)
     ATOM                X               Y               Z
      1  Cl        1.2185074396   -0.2157345089    0.0000000000
      2  N        -0.0510947316    0.9330665566    0.0000000000
      3  N        -1.1843965271    0.5831782340    0.0000000000
      4  F        -1.3876466455   -0.7506532383    0.0000000000
   Point Group: cs    Number of degrees of freedom:     5


   Energy is   -667.739664460

 Hessian Updated using BFGS Update

  5 Hessian modes will be used to form the next step
  Hessian Eigenvalues:
     0.246626    0.274556    0.376606    0.557617    1.193883

 Minimum Search - Taking Simple RFO Step
 Searching for Lamda that Minimizes Along All modes
 Value Taken    Lamda =  -0.00012499
 Step Taken.  Stepsize is  0.016437

                             Maximum     Tolerance    Cnvgd?
         Gradient           0.006544      0.000300      NO
         Displacement       0.010346      0.001200      NO
         Energy change     -0.001030      0.000001      NO


 New Cartesian Coordinates Obtained by Inverse Iteration

 Displacement from previous Coordinates is:  0.030317
 ----------------------------------------------------------------
             Standard Nuclear Orientation (Angstroms)
    I     Atom           X                Y                Z
 ----------------------------------------------------------------
    1      Cl      1.2102494620    -0.2200900989     0.0000000000
    2      N      -0.0530892973     0.9340474660     0.0000000000
    3      N      -1.1861958626     0.5825100326     0.0000000000
    4      F      -1.3755947665    -0.7466103563     0.0000000000
 ----------------------------------------------------------------
 Molecular Point Group                 Cs    NOp =  2
 Largest Abelian Subgroup              Cs    NOp =  2
 Nuclear Repulsion Energy =   154.6756536442 hartrees
 There are       20 alpha and       20 beta electrons
 Applying Cartesian multipole field
    Component          Value
    ---------          -----
     (2,0,0)        1.00000E-11
     (0,2,0)        2.00000E-11
     (0,0,2)       -3.00000E-11
 Nucleus-field energy     =     0.0000000029 hartrees
 Requested basis set is 6-311++G(d,p)
 There are 31 shells and 96 basis functions
 A cutoff of  1.0D-11 yielded    466 shell pairs
 There are      4668 function pairs (      5076 Cartesian)
 Smallest overlap matrix eigenvalue = 1.68E-04
 Guess MOs from SCF MO coefficient file

 -----------------------------------------------------------------------
  General SCF calculation program by
  Eric Jon Sundstrom, Paul Horn, Yuezhi Mao, Dmitri Zuev, Alec White,
  David Stuck, Shaama M.S., Shane Yost, Joonho Lee, David Small,
  Daniel Levine, Susi Lehtola, Hugh Burton, Evgeny Epifanovsky
 -----------------------------------------------------------------------
 Hartree-Fock
 using 4 threads for integral computing
 -------------------------------------------------------
 OpenMP Integral computing Module                
 Release: version 2.0, May 2017, Q-Chem Inc. Pleasanton 
 -------------------------------------------------------
 A restricted SCF calculation will be
 performed using DIIS
 SCF converges when DIIS error is below 1.0e-08
 ---------------------------------------
  Cycle       Energy         DIIS error
 ---------------------------------------
    1    -667.7396235838      2.60e-04  
    2    -667.7397086772      6.69e-05  
    3    -667.7397184838      2.97e-05  
    4    -667.7397198509      1.26e-05  
    5    -667.7397201936      4.65e-06  
    6    -667.7397202396      1.53e-06  
    7    -667.7397202465      4.75e-07  
    8    -667.7397202472      1.41e-07  
    9    -667.7397202472      4.89e-08  
   10    -667.7397202472      1.94e-08  
   11    -667.7397202472      4.52e-09  Convergence criterion met
 ---------------------------------------
 SCF time:   CPU 2.60s  wall 1.00s 
 SCF   energy in the final basis set =     -667.7397202472
 Total energy in the final basis set =     -667.7397202472

 --------------------------------------------------------------
             Orbital Energies (a.u.) and Symmetries
 --------------------------------------------------------------

 Alpha MOs, Restricted
 -- Occupied --                  
-104.91  -26.37  -15.78  -15.73  -10.63   -8.10   -8.09   -8.09
  1 A'    2 A'    3 A'    4 A'    5 A'    6 A'    1 A"    7 A'                 
 -1.719  -1.450  -1.174  -0.921  -0.787  -0.776  -0.770  -0.622
  8 A'    9 A'   10 A'   11 A'   12 A'   13 A'    2 A"   14 A'                 
 -0.612  -0.529  -0.489  -0.475
  3 A"   15 A'    4 A"   16 A'                                                 
 -- Virtual --                   
  0.070   0.083   0.093   0.117   0.122   0.134   0.163   0.180
 17 A'    5 A"   18 A'    6 A"   19 A'   20 A'   21 A'   22 A'                 
  0.187   0.219   0.244   0.258   0.300   0.314   0.332   0.371
  7 A"   23 A'    8 A"   24 A'   25 A'   26 A'   27 A'    9 A"                 
  0.408   0.439   0.509   0.555   0.572   0.585   0.642   0.845
 28 A'   29 A'   30 A'   31 A'   10 A"   32 A'   33 A'   34 A'                 
  0.899   0.941   0.961   1.005   1.058   1.097   1.123   1.167
 11 A"   35 A'   12 A"   36 A'   37 A'   13 A"   38 A'   39 A'                 
  1.175   1.254   1.280   1.356   1.494   1.541   1.578   1.623
 14 A"   40 A'   41 A'   42 A'   43 A'   15 A"   44 A'   45 A'                 
  1.891   2.016   2.020   2.200   2.365   2.375   2.574   2.614
 16 A"   17 A"   46 A'   47 A'   48 A'   18 A"   49 A'   19 A"                 
  2.630   2.706   2.888   3.031   3.137   3.346   4.034   4.036
 50 A'   51 A'   52 A'   20 A"   53 A'   54 A'   21 A"   55 A'                 
  4.150   4.166   4.237   4.297   4.411   4.432   4.612   5.001
 22 A"   56 A'   57 A'   23 A"   58 A'   24 A"   59 A'   60 A'                 
  5.606   6.877   6.938   7.262  10.334  26.605  26.683  27.064
 61 A'   25 A"   62 A'   63 A'   64 A'   26 A"   65 A'   66 A'                 
 36.524  37.182  68.701 219.175
 67 A'   68 A'   69 A'   70 A'                                                 

 Beta MOs, Restricted
 -- Occupied --                  
-104.91  -26.37  -15.78  -15.73  -10.63   -8.10   -8.09   -8.09
  1 A'    2 A'    3 A'    4 A'    5 A'    6 A'    1 A"    7 A'                 
 -1.719  -1.450  -1.174  -0.921  -0.787  -0.776  -0.770  -0.622
  8 A'    9 A'   10 A'   11 A'   12 A'   13 A'    2 A"   14 A'                 
 -0.612  -0.529  -0.489  -0.475
  3 A"   15 A'    4 A"   16 A'                                                 
 -- Virtual --                   
  0.070   0.083   0.093   0.117   0.122   0.134   0.163   0.180
 17 A'    5 A"   18 A'    6 A"   19 A'   20 A'   21 A'   22 A'                 
  0.187   0.219   0.244   0.258   0.300   0.314   0.332   0.371
  7 A"   23 A'    8 A"   24 A'   25 A'   26 A'   27 A'    9 A"                 
  0.408   0.439   0.509   0.555   0.572   0.585   0.642   0.845
 28 A'   29 A'   30 A'   31 A'   10 A"   32 A'   33 A'   34 A'                 
  0.899   0.941   0.961   1.005   1.058   1.097   1.123   1.167
 11 A"   35 A'   12 A"   36 A'   37 A'   13 A"   38 A'   39 A'                 
  1.175   1.254   1.280   1.356   1.494   1.541   1.578   1.623
 14 A"   40 A'   41 A'   42 A'   43 A'   15 A"   44 A'   45 A'                 
  1.891   2.016   2.020   2.200   2.365   2.375   2.574   2.614
 16 A"   17 A"   46 A'   47 A'   48 A'   18 A"   49 A'   19 A"                 
  2.630   2.706   2.888   3.031   3.137   3.346   4.034   4.036
 50 A'   51 A'   52 A'   20 A"   53 A'   54 A'   21 A"   55 A'                 
  4.150   4.166   4.237   4.297   4.411   4.432   4.612   5.001
 22 A"   56 A'   57 A'   23 A"   58 A'   24 A"   59 A'   60 A'                 
  5.606   6.877   6.938   7.262  10.334  26.605  26.683  27.064
 61 A'   25 A"   62 A'   63 A'   64 A'   26 A"   65 A'   66 A'                 
 36.524  37.182  68.701 219.175
 67 A'   68 A'   69 A'   70 A'                                                 
 --------------------------------------------------------------

          Ground-State Mulliken Net Atomic Charges

     Atom                 Charge (a.u.)
  ----------------------------------------
      1 Cl                   -0.046605
      2 N                     0.182156
      3 N                    -0.088287
      4 F                    -0.047263
  ----------------------------------------
  Sum of atomic charges =    -0.000000

 -----------------------------------------------------------------
                    Cartesian Multipole Moments
 -----------------------------------------------------------------
    Charge (ESU x 10^10)
                 0.0000
    Dipole Moment (Debye)
         X       0.7457      Y      -0.2847      Z       0.0000
       Tot       0.7982
    Quadrupole Moments (Debye-Ang)
        XX     -28.9313     XY      -1.1073     YY     -30.2901
        XZ      -0.0000     YZ      -0.0000     ZZ     -27.5879
    Octopole Moments (Debye-Ang^2)
       XXX       0.6624    XXY      -4.5298    XYY       0.5050
       YYY      -8.9820    XXZ       0.0000    XYZ      -0.0000
       YYZ       0.0000    XZZ      -2.7054    YZZ      -1.4586
       ZZZ      -0.0000
    Hexadecapole Moments (Debye-Ang^3)
      XXXX    -235.1868   XXXY       2.7473   XXYY     -54.1606
      XYYY       6.3062   YYYY     -90.6586   XXXZ      -0.0000
      XXYZ      -0.0000   XYYZ      -0.0000   YYYZ      -0.0000
      XXZZ     -43.8952   XYZZ       2.4462   YYZZ     -18.8906
      XZZZ      -0.0000   YZZZ      -0.0000   ZZZZ     -25.6538
 -----------------------------------------------------------------
 Calculating analytic gradient of the SCF energy
 Gradient of SCF Energy
            1           2           3           4
    1  -0.0001739   0.0000917  -0.0005535   0.0006358
    2   0.0001346  -0.0008849   0.0007873  -0.0000370
    3  -0.0000000   0.0000000   0.0000000  -0.0000000
 Max gradient component =       8.849E-04
 RMS gradient           =       4.254E-04
 Gradient time:  CPU 0.88 s  wall 0.27 s
 Geometry Optimization Parameters
   NAtoms,    NIC,     NZ,  NCons,   NDum,   NFix, NCnnct, MaxDiis
        4      14       4       0       0       0       0       0

 Cartesian Hessian Update
 Hessian Updated using BFGS Update


** GEOMETRY OPTIMIZATION IN DELOCALIZED INTERNAL COORDINATES **
   Searching for a Minimum

   Optimization Cycle:   5

                       Coordinates (Angstroms)
     ATOM                X               Y               Z
      1  Cl        1.2102494620   -0.2200900989    0.0000000000
      2  N        -0.0530892973    0.9340474660    0.0000000000
      3  N        -1.1861958626    0.5825100326    0.0000000000
      4  F        -1.3755947665   -0.7466103563    0.0000000000
   Point Group: cs    Number of degrees of freedom:     5


   Energy is   -667.739720247

 Hessian Updated using BFGS Update

  5 Hessian modes will be used to form the next step
  Hessian Eigenvalues:
     0.234915    0.275885    0.372931    0.640787    1.224948

 Minimum Search - Taking Simple RFO Step
 Searching for Lamda that Minimizes Along All modes
 Value Taken    Lamda =  -0.00000517
 Step Taken.  Stepsize is  0.003645

                             Maximum     Tolerance    Cnvgd?
         Gradient           0.001181      0.000300      NO
         Displacement       0.002618      0.001200      NO
         Energy change     -0.000056      0.000001      NO


 New Cartesian Coordinates Obtained by Inverse Iteration

 Displacement from previous Coordinates is:  0.004154
 ----------------------------------------------------------------
             Standard Nuclear Orientation (Angstroms)
    I     Atom           X                Y                Z
 ----------------------------------------------------------------
    1      Cl      1.2105570851    -0.2196754747     0.0000000000
    2      N      -0.0527441199     0.9347925453     0.0000000000
    3      N      -1.1853283715     0.5816524331     0.0000000000
    4      F      -1.3771150582    -0.7469124603     0.0000000000
 ----------------------------------------------------------------
 Molecular Point Group                 Cs    NOp =  2
 Largest Abelian Subgroup              Cs    NOp =  2
 Nuclear Repulsion Energy =   154.6481292057 hartrees
 There are       20 alpha and       20 beta electrons
 Applying Cartesian multipole field
    Component          Value
    ---------          -----
     (2,0,0)        1.00000E-11
     (0,2,0)        2.00000E-11
     (0,0,2)       -3.00000E-11
 Nucleus-field energy     =     0.0000000029 hartrees
 Requested basis set is 6-311++G(d,p)
 There are 31 shells and 96 basis functions
 A cutoff of  1.0D-11 yielded    465 shell pairs
 There are      4664 function pairs (      5072 Cartesian)
 Smallest overlap matrix eigenvalue = 1.68E-04
 Guess MOs from SCF MO coefficient file

 -----------------------------------------------------------------------
  General SCF calculation program by
  Eric Jon Sundstrom, Paul Horn, Yuezhi Mao, Dmitri Zuev, Alec White,
  David Stuck, Shaama M.S., Shane Yost, Joonho Lee, David Small,
  Daniel Levine, Susi Lehtola, Hugh Burton, Evgeny Epifanovsky
 -----------------------------------------------------------------------
 Hartree-Fock
 using 4 threads for integral computing
 -------------------------------------------------------
 OpenMP Integral computing Module                
 Release: version 2.0, May 2017, Q-Chem Inc. Pleasanton 
 -------------------------------------------------------
 A restricted SCF calculation will be
 performed using DIIS
 SCF converges when DIIS error is below 1.0e-08
 ---------------------------------------
  Cycle       Energy         DIIS error
 ---------------------------------------
    1    -667.7397192977      4.42e-05  
    2    -667.7397219617      1.19e-05  
    3    -667.7397223223      4.02e-06  
    4    -667.7397223688      1.96e-06  
    5    -667.7397223764      5.68e-07  
    6    -667.7397223773      2.10e-07  
    7    -667.7397223773      6.05e-08  
    8    -667.7397223774      1.62e-08  
    9    -667.7397223773      7.24e-09  Convergence criterion met
 ---------------------------------------
 SCF time:   CPU 2.12s  wall 0.00s 
 SCF   energy in the final basis set =     -667.7397223773
 Total energy in the final basis set =     -667.7397223773

 --------------------------------------------------------------
             Orbital Energies (a.u.) and Symmetries
 --------------------------------------------------------------

 Alpha MOs, Restricted
 -- Occupied --                  
-104.91  -26.37  -15.78  -15.73  -10.63   -8.10   -8.09   -8.09
  1 A'    2 A'    3 A'    4 A'    5 A'    6 A'    1 A"    7 A'                 
 -1.719  -1.450  -1.174  -0.921  -0.787  -0.776  -0.770  -0.622
  8 A'    9 A'   10 A'   11 A'   12 A'   13 A'    2 A"   14 A'                 
 -0.612  -0.529  -0.489  -0.475
  3 A"   15 A'    4 A"   16 A'                                                 
 -- Virtual --                   
  0.070   0.083   0.093   0.117   0.122   0.134   0.163   0.181
 17 A'    5 A"   18 A'    6 A"   19 A'   20 A'   21 A'   22 A'                 
  0.187   0.219   0.244   0.258   0.300   0.314   0.332   0.371
  7 A"   23 A'    8 A"   24 A'   25 A'   26 A'   27 A'    9 A"                 
  0.408   0.439   0.509   0.555   0.572   0.585   0.642   0.844
 28 A'   29 A'   30 A'   31 A'   10 A"   32 A'   33 A'   34 A'                 
  0.899   0.942   0.961   1.005   1.058   1.097   1.123   1.167
 11 A"   35 A'   12 A"   36 A'   37 A'   13 A"   38 A'   39 A'                 
  1.175   1.254   1.279   1.356   1.494   1.541   1.578   1.623
 14 A"   40 A'   41 A'   42 A'   43 A'   15 A"   44 A'   45 A'                 
  1.891   2.015   2.019   2.200   2.364   2.375   2.574   2.614
 16 A"   17 A"   46 A'   47 A'   48 A'   18 A"   49 A'   19 A"                 
  2.630   2.705   2.888   3.031   3.138   3.346   4.034   4.036
 50 A'   51 A'   52 A'   20 A"   53 A'   54 A'   21 A"   55 A'                 
  4.150   4.166   4.238   4.298   4.412   4.432   4.612   5.000
 22 A"   56 A'   57 A'   23 A"   58 A'   24 A"   59 A'   60 A'                 
  5.606   6.877   6.937   7.262  10.334  26.605  26.683  27.064
 61 A'   25 A"   62 A'   63 A'   64 A'   26 A"   65 A'   66 A'                 
 36.524  37.182  68.701 219.175
 67 A'   68 A'   69 A'   70 A'                                                 

 Beta MOs, Restricted
 -- Occupied --                  
-104.91  -26.37  -15.78  -15.73  -10.63   -8.10   -8.09   -8.09
  1 A'    2 A'    3 A'    4 A'    5 A'    6 A'    1 A"    7 A'                 
 -1.719  -1.450  -1.174  -0.921  -0.787  -0.776  -0.770  -0.622
  8 A'    9 A'   10 A'   11 A'   12 A'   13 A'    2 A"   14 A'                 
 -0.612  -0.529  -0.489  -0.475
  3 A"   15 A'    4 A"   16 A'                                                 
 -- Virtual --                   
  0.070   0.083   0.093   0.117   0.122   0.134   0.163   0.181
 17 A'    5 A"   18 A'    6 A"   19 A'   20 A'   21 A'   22 A'                 
  0.187   0.219   0.244   0.258   0.300   0.314   0.332   0.371
  7 A"   23 A'    8 A"   24 A'   25 A'   26 A'   27 A'    9 A"                 
  0.408   0.439   0.509   0.555   0.572   0.585   0.642   0.844
 28 A'   29 A'   30 A'   31 A'   10 A"   32 A'   33 A'   34 A'                 
  0.899   0.942   0.961   1.005   1.058   1.097   1.123   1.167
 11 A"   35 A'   12 A"   36 A'   37 A'   13 A"   38 A'   39 A'                 
  1.175   1.254   1.279   1.356   1.494   1.541   1.578   1.623
 14 A"   40 A'   41 A'   42 A'   43 A'   15 A"   44 A'   45 A'                 
  1.891   2.015   2.019   2.200   2.364   2.375   2.574   2.614
 16 A"   17 A"   46 A'   47 A'   48 A'   18 A"   49 A'   19 A"                 
  2.630   2.705   2.888   3.031   3.138   3.346   4.034   4.036
 50 A'   51 A'   52 A'   20 A"   53 A'   54 A'   21 A"   55 A'                 
  4.150   4.166   4.238   4.298   4.412   4.432   4.612   5.000
 22 A"   56 A'   57 A'   23 A"   58 A'   24 A"   59 A'   60 A'                 
  5.606   6.877   6.937   7.262  10.334  26.605  26.683  27.064
 61 A'   25 A"   62 A'   63 A'   64 A'   26 A"   65 A'   66 A'                 
 36.524  37.182  68.701 219.175
 67 A'   68 A'   69 A'   70 A'                                                 
 --------------------------------------------------------------

          Ground-State Mulliken Net Atomic Charges

     Atom                 Charge (a.u.)
  ----------------------------------------
      1 Cl                   -0.047053
      2 N                     0.182860
      3 N                    -0.089167
      4 F                    -0.046640
  ----------------------------------------
  Sum of atomic charges =     0.000000

 -----------------------------------------------------------------
                    Cartesian Multipole Moments
 -----------------------------------------------------------------
    Charge (ESU x 10^10)
                 0.0000
    Dipole Moment (Debye)
         X       0.7443      Y      -0.2859      Z       0.0000
       Tot       0.7974
    Quadrupole Moments (Debye-Ang)
        XX     -28.9404     XY      -1.0991     YY     -30.2887
        XZ       0.0000     YZ      -0.0000     ZZ     -27.5887
    Octopole Moments (Debye-Ang^2)
       XXX       0.6468    XXY      -4.5378    XYY       0.5032
       YYY      -8.9911    XXZ       0.0000    XYZ      -0.0000
       YYZ       0.0000    XZZ      -2.7107    YZZ      -1.4619
       ZZZ       0.0000
    Hexadecapole Moments (Debye-Ang^3)
      XXXX    -235.3405   XXXY       2.6986   XXYY     -54.1799
      XYYY       6.2534   YYYY     -90.6687   XXXZ       0.0000
      XXYZ      -0.0000   XYYZ       0.0000   YYYZ      -0.0000
      XXZZ     -43.9172   XYZZ       2.4266   YYZZ     -18.8918
      XZZZ       0.0000   YZZZ      -0.0000   ZZZZ     -25.6561
 -----------------------------------------------------------------
 Calculating analytic gradient of the SCF energy
 Gradient of SCF Energy
            1           2           3           4
    1  -0.0003355   0.0001061   0.0003082  -0.0000788
    2   0.0001365   0.0000469  -0.0000230  -0.0001604
    3  -0.0000000   0.0000000  -0.0000000   0.0000000
 Max gradient component =       3.355E-04
 RMS gradient           =       1.506E-04
 Gradient time:  CPU 0.88 s  wall 0.27 s
 Geometry Optimization Parameters
   NAtoms,    NIC,     NZ,  NCons,   NDum,   NFix, NCnnct, MaxDiis
        4      14       4       0       0       0       0       0

 Cartesian Hessian Update
 Hessian Updated using BFGS Update


** GEOMETRY OPTIMIZATION IN DELOCALIZED INTERNAL COORDINATES **
   Searching for a Minimum

   Optimization Cycle:   6

                       Coordinates (Angstroms)
     ATOM                X               Y               Z
      1  Cl        1.2105570851   -0.2196754747    0.0000000000
      2  N        -0.0527441199    0.9347925453    0.0000000000
      3  N        -1.1853283715    0.5816524331    0.0000000000
      4  F        -1.3771150582   -0.7469124603    0.0000000000
   Point Group: cs    Number of degrees of freedom:     5


   Energy is   -667.739722377

 Hessian Updated using BFGS Update

  5 Hessian modes will be used to form the next step
  Hessian Eigenvalues:
     0.246995    0.299318    0.412383    0.621124    1.177607

 Minimum Search - Taking Simple RFO Step
 Searching for Lamda that Minimizes Along All modes
 Value Taken    Lamda =   0.00000000
 Step Taken.  Stepsize is  0.001540

                             Maximum     Tolerance    Cnvgd?
         Gradient           0.000498      0.000300      NO
         Displacement       0.001204      0.001200      NO
         Energy change     -0.000002      0.000001      NO


 New Cartesian Coordinates Obtained by Inverse Iteration

 Displacement from previous Coordinates is:  0.002400
 ----------------------------------------------------------------
             Standard Nuclear Orientation (Angstroms)
    I     Atom           X                Y                Z
 ----------------------------------------------------------------
    1      Cl      1.2115759167    -0.2195830346     0.0000000000
    2      N      -0.0529137366     0.9344498588     0.0000000000
    3      N      -1.1856744278     0.5816878961     0.0000000000
    4      F      -1.3776182168    -0.7466976769     0.0000000000
 ----------------------------------------------------------------
 Molecular Point Group                 Cs    NOp =  2
 Largest Abelian Subgroup              Cs    NOp =  2
 Nuclear Repulsion Energy =   154.6094880559 hartrees
 There are       20 alpha and       20 beta electrons
 Applying Cartesian multipole field
    Component          Value
    ---------          -----
     (2,0,0)        1.00000E-11
     (0,2,0)        2.00000E-11
     (0,0,2)       -3.00000E-11
 Nucleus-field energy     =     0.0000000029 hartrees
 Requested basis set is 6-311++G(d,p)
 There are 31 shells and 96 basis functions
 A cutoff of  1.0D-11 yielded    465 shell pairs
 There are      4664 function pairs (      5072 Cartesian)
 Smallest overlap matrix eigenvalue = 1.68E-04
 Guess MOs from SCF MO coefficient file

 -----------------------------------------------------------------------
  General SCF calculation program by
  Eric Jon Sundstrom, Paul Horn, Yuezhi Mao, Dmitri Zuev, Alec White,
  David Stuck, Shaama M.S., Shane Yost, Joonho Lee, David Small,
  Daniel Levine, Susi Lehtola, Hugh Burton, Evgeny Epifanovsky
 -----------------------------------------------------------------------
 Hartree-Fock
 using 4 threads for integral computing
 -------------------------------------------------------
 OpenMP Integral computing Module                
 Release: version 2.0, May 2017, Q-Chem Inc. Pleasanton 
 -------------------------------------------------------
 A restricted SCF calculation will be
 performed using DIIS
 SCF converges when DIIS error is below 1.0e-08
 ---------------------------------------
  Cycle       Energy         DIIS error
 ---------------------------------------
    1    -667.7397222733      1.64e-05  
    2    -667.7397226563      4.83e-06  
    3    -667.7397227076      2.89e-06  
    4    -667.7397227227      1.10e-06  
    5    -667.7397227276      4.31e-07  
    6    -667.7397227285      1.38e-07  
    7    -667.7397227286      4.71e-08  
    8    -667.7397227286      1.51e-08  
    9    -667.7397227286      5.84e-09  Convergence criterion met
 ---------------------------------------
 SCF time:   CPU 2.12s  wall 0.00s 
 SCF   energy in the final basis set =     -667.7397227286
 Total energy in the final basis set =     -667.7397227286

 --------------------------------------------------------------
             Orbital Energies (a.u.) and Symmetries
 --------------------------------------------------------------

 Alpha MOs, Restricted
 -- Occupied --                  
-104.91  -26.37  -15.78  -15.73  -10.63   -8.10   -8.09   -8.09
  1 A'    2 A'    3 A'    4 A'    5 A'    6 A'    1 A"    7 A'                 
 -1.719  -1.450  -1.173  -0.922  -0.787  -0.776  -0.770  -0.622
  8 A'    9 A'   10 A'   11 A'   12 A'   13 A'    2 A"   14 A'                 
 -0.612  -0.529  -0.489  -0.475
  3 A"   15 A'    4 A"   16 A'                                                 
 -- Virtual --                   
  0.070   0.083   0.093   0.117   0.122   0.134   0.163   0.180
 17 A'    5 A"   18 A'    6 A"   19 A'   20 A'   21 A'   22 A'                 
  0.187   0.219   0.244   0.258   0.300   0.314   0.332   0.371
  7 A"   23 A'    8 A"   24 A'   25 A'   26 A'   27 A'    9 A"                 
  0.408   0.439   0.509   0.555   0.573   0.585   0.642   0.844
 28 A'   29 A'   30 A'   31 A'   10 A"   32 A'   33 A'   34 A'                 
  0.899   0.942   0.961   1.005   1.058   1.097   1.123   1.167
 11 A"   35 A'   12 A"   36 A'   37 A'   13 A"   38 A'   39 A'                 
  1.175   1.254   1.279   1.355   1.494   1.541   1.578   1.623
 14 A"   40 A'   41 A'   42 A'   43 A'   15 A"   44 A'   45 A'                 
  1.891   2.015   2.019   2.200   2.364   2.375   2.574   2.614
 16 A"   17 A"   46 A'   47 A'   48 A'   18 A"   49 A'   19 A"                 
  2.630   2.705   2.888   3.031   3.138   3.346   4.034   4.036
 50 A'   51 A'   52 A'   20 A"   53 A'   54 A'   21 A"   55 A'                 
  4.150   4.166   4.238   4.298   4.412   4.432   4.612   5.000
 22 A"   56 A'   57 A'   23 A"   58 A'   24 A"   59 A'   60 A'                 
  5.606   6.877   6.937   7.262  10.334  26.605  26.683  27.064
 61 A'   25 A"   62 A'   63 A'   64 A'   26 A"   65 A'   66 A'                 
 36.524  37.182  68.701 219.174
 67 A'   68 A'   69 A'   70 A'                                                 

 Beta MOs, Restricted
 -- Occupied --                  
-104.91  -26.37  -15.78  -15.73  -10.63   -8.10   -8.09   -8.09
  1 A'    2 A'    3 A'    4 A'    5 A'    6 A'    1 A"    7 A'                 
 -1.719  -1.450  -1.173  -0.922  -0.787  -0.776  -0.770  -0.622
  8 A'    9 A'   10 A'   11 A'   12 A'   13 A'    2 A"   14 A'                 
 -0.612  -0.529  -0.489  -0.475
  3 A"   15 A'    4 A"   16 A'                                                 
 -- Virtual --                   
  0.070   0.083   0.093   0.117   0.122   0.134   0.163   0.180
 17 A'    5 A"   18 A'    6 A"   19 A'   20 A'   21 A'   22 A'                 
  0.187   0.219   0.244   0.258   0.300   0.314   0.332   0.371
  7 A"   23 A'    8 A"   24 A'   25 A'   26 A'   27 A'    9 A"                 
  0.408   0.439   0.509   0.555   0.573   0.585   0.642   0.844
 28 A'   29 A'   30 A'   31 A'   10 A"   32 A'   33 A'   34 A'                 
  0.899   0.942   0.961   1.005   1.058   1.097   1.123   1.167
 11 A"   35 A'   12 A"   36 A'   37 A'   13 A"   38 A'   39 A'                 
  1.175   1.254   1.279   1.355   1.494   1.541   1.578   1.623
 14 A"   40 A'   41 A'   42 A'   43 A'   15 A"   44 A'   45 A'                 
  1.891   2.015   2.019   2.200   2.364   2.375   2.574   2.614
 16 A"   17 A"   46 A'   47 A'   48 A'   18 A"   49 A'   19 A"                 
  2.630   2.705   2.888   3.031   3.138   3.346   4.034   4.036
 50 A'   51 A'   52 A'   20 A"   53 A'   54 A'   21 A"   55 A'                 
  4.150   4.166   4.238   4.298   4.412   4.432   4.612   5.000
 22 A"   56 A'   57 A'   23 A"   58 A'   24 A"   59 A'   60 A'                 
  5.606   6.877   6.937   7.262  10.334  26.605  26.683  27.064
 61 A'   25 A"   62 A'   63 A'   64 A'   26 A"   65 A'   66 A'                 
 36.524  37.182  68.701 219.174
 67 A'   68 A'   69 A'   70 A'                                                 
 --------------------------------------------------------------

          Ground-State Mulliken Net Atomic Charges

     Atom                 Charge (a.u.)
  ----------------------------------------
      1 Cl                   -0.047055
      2 N                     0.182447
      3 N                    -0.088704
      4 F                    -0.046688
  ----------------------------------------
  Sum of atomic charges =    -0.000000

 -----------------------------------------------------------------
                    Cartesian Multipole Moments
 -----------------------------------------------------------------
    Charge (ESU x 10^10)
                -0.0000
    Dipole Moment (Debye)
         X       0.7431      Y      -0.2864      Z      -0.0000
       Tot       0.7964
    Quadrupole Moments (Debye-Ang)
        XX     -28.9357     XY      -1.0993     YY     -30.2914
        XZ      -0.0000     YZ      -0.0000     ZZ     -27.5897
    Octopole Moments (Debye-Ang^2)
       XXX       0.6296    XXY      -4.5393    XYY       0.4924
       YYY      -8.9919    XXZ       0.0000    XYZ      -0.0000
       YYZ       0.0000    XZZ      -2.7199    YZZ      -1.4631
       ZZZ       0.0000
    Hexadecapole Moments (Debye-Ang^3)
      XXXX    -235.5466   XXXY       2.6977   XXYY     -54.2198
      XYYY       6.2678   YYYY     -90.6440   XXXZ      -0.0000
      XXYZ      -0.0000   XYYZ      -0.0000   YYYZ      -0.0000
      XXZZ     -43.9590   XYZZ       2.4297   YYZZ     -18.8881
      XZZZ      -0.0000   YZZZ      -0.0000   ZZZZ     -25.6582
 -----------------------------------------------------------------
 Calculating analytic gradient of the SCF energy
 Gradient of SCF Energy
            1           2           3           4
    1   0.0000456   0.0000375  -0.0000435  -0.0000396
    2   0.0000355  -0.0000526   0.0000364  -0.0000193
    3  -0.0000000   0.0000000   0.0000000  -0.0000000
 Max gradient component =       5.257E-05
 RMS gradient           =       3.250E-05
 Gradient time:  CPU 0.88 s  wall 0.27 s
 Geometry Optimization Parameters
   NAtoms,    NIC,     NZ,  NCons,   NDum,   NFix, NCnnct, MaxDiis
        4      14       4       0       0       0       0       0

 Cartesian Hessian Update
 Hessian Updated using BFGS Update


** GEOMETRY OPTIMIZATION IN DELOCALIZED INTERNAL COORDINATES **
   Searching for a Minimum

   Optimization Cycle:   7

                       Coordinates (Angstroms)
     ATOM                X               Y               Z
      1  Cl        1.2115759167   -0.2195830346    0.0000000000
      2  N        -0.0529137366    0.9344498588    0.0000000000
      3  N        -1.1856744278    0.5816878961    0.0000000000
      4  F        -1.3776182168   -0.7466976769    0.0000000000
   Point Group: cs    Number of degrees of freedom:     5


   Energy is   -667.739722729

 Hessian Updated using BFGS Update

  5 Hessian modes will be used to form the next step
  Hessian Eigenvalues:
     0.230968    0.314668    0.493303    0.608930    1.226750

 Minimum Search - Taking Simple RFO Step
 Searching for Lamda that Minimizes Along All modes
 Value Taken    Lamda =   0.00000000
 Step Taken.  Stepsize is  0.000366

                             Maximum     Tolerance    Cnvgd?
         Gradient           0.000212      0.000300     YES
         Displacement       0.000301      0.001200     YES
         Energy change     -0.000000      0.000001     YES


                       Distance Matrix (Angstroms)
             Cl(  1)   N (  2)   N (  3)
   N (  2)  1.711936
   N (  3)  2.527616  1.186418
   F (  4)  2.642305  2.140350  1.342181

 Final energy is   -667.73972272857122     


 ******************************
 **  OPTIMIZATION CONVERGED  **
 ******************************

                       Coordinates (Angstroms)
     ATOM                X               Y               Z
      1  Cl        1.2115759167   -0.2195830346    0.0000000000
      2  N        -0.0529137366    0.9344498588    0.0000000000
      3  N        -1.1856744278    0.5816878961    0.0000000000
      4  F        -1.3776182168   -0.7466976769    0.0000000000

Z-matrix Print:
$molecule
0 1
Cl
N  1 1.711936
N  2 1.186418 1 120.317424
F  3 1.342181 2 115.519516 1 -0.000000 0
$end


 --------------------------------------------------------------
             Orbital Energies (a.u.) and Symmetries
 --------------------------------------------------------------

 Alpha MOs, Restricted
 -- Occupied --                  
-104.91  -26.37  -15.78  -15.73  -10.63   -8.10   -8.09   -8.09
  1 A'    2 A'    3 A'    4 A'    5 A'    6 A'    1 A"    7 A'                 
 -1.719  -1.450  -1.173  -0.922  -0.787  -0.776  -0.770  -0.622
  8 A'    9 A'   10 A'   11 A'   12 A'   13 A'    2 A"   14 A'                 
 -0.612  -0.529  -0.489  -0.475
  3 A"   15 A'    4 A"   16 A'                                                 
 -- Virtual --                   
  0.070   0.083   0.093   0.117   0.122   0.134   0.163   0.180
 17 A'    5 A"   18 A'    6 A"   19 A'   20 A'   21 A'   22 A'                 
  0.187   0.219   0.244   0.258   0.300   0.314   0.332   0.371
  7 A"   23 A'    8 A"   24 A'   25 A'   26 A'   27 A'    9 A"                 
  0.408   0.439   0.509   0.555   0.573   0.585   0.642   0.844
 28 A'   29 A'   30 A'   31 A'   10 A"   32 A'   33 A'   34 A'                 
  0.899   0.942   0.961   1.005   1.058   1.097   1.123   1.167
 11 A"   35 A'   12 A"   36 A'   37 A'   13 A"   38 A'   39 A'                 
  1.175   1.254   1.279   1.355   1.494   1.541   1.578   1.623
 14 A"   40 A'   41 A'   42 A'   43 A'   15 A"   44 A'   45 A'                 
  1.891   2.015   2.019   2.200   2.364   2.375   2.574   2.614
 16 A"   17 A"   46 A'   47 A'   48 A'   18 A"   49 A'   19 A"                 
  2.630   2.705   2.888   3.031   3.138   3.346   4.034   4.036
 50 A'   51 A'   52 A'   20 A"   53 A'   54 A'   21 A"   55 A'                 
  4.150   4.166   4.238   4.298   4.412   4.432   4.612   5.000
 22 A"   56 A'   57 A'   23 A"   58 A'   24 A"   59 A'   60 A'                 
  5.606   6.877   6.937   7.262  10.334  26.605  26.683  27.064
 61 A'   25 A"   62 A'   63 A'   64 A'   26 A"   65 A'   66 A'                 
 36.524  37.182  68.701 219.174
 67 A'   68 A'   69 A'   70 A'                                                 

 Beta MOs, Restricted
 -- Occupied --                  
-104.91  -26.37  -15.78  -15.73  -10.63   -8.10   -8.09   -8.09
  1 A'    2 A'    3 A'    4 A'    5 A'    6 A'    1 A"    7 A'                 
 -1.719  -1.450  -1.173  -0.922  -0.787  -0.776  -0.770  -0.622
  8 A'    9 A'   10 A'   11 A'   12 A'   13 A'    2 A"   14 A'                 
 -0.612  -0.529  -0.489  -0.475
  3 A"   15 A'    4 A"   16 A'                                                 
 -- Virtual --                   
  0.070   0.083   0.093   0.117   0.122   0.134   0.163   0.180
 17 A'    5 A"   18 A'    6 A"   19 A'   20 A'   21 A'   22 A'                 
  0.187   0.219   0.244   0.258   0.300   0.314   0.332   0.371
  7 A"   23 A'    8 A"   24 A'   25 A'   26 A'   27 A'    9 A"                 
  0.408   0.439   0.509   0.555   0.573   0.585   0.642   0.844
 28 A'   29 A'   30 A'   31 A'   10 A"   32 A'   33 A'   34 A'                 
  0.899   0.942   0.961   1.005   1.058   1.097   1.123   1.167
 11 A"   35 A'   12 A"   36 A'   37 A'   13 A"   38 A'   39 A'                 
  1.175   1.254   1.279   1.355   1.494   1.541   1.578   1.623
 14 A"   40 A'   41 A'   42 A'   43 A'   15 A"   44 A'   45 A'                 
  1.891   2.015   2.019   2.200   2.364   2.375   2.574   2.614
 16 A"   17 A"   46 A'   47 A'   48 A'   18 A"   49 A'   19 A"                 
  2.630   2.705   2.888   3.031   3.138   3.346   4.034   4.036
 50 A'   51 A'   52 A'   20 A"   53 A'   54 A'   21 A"   55 A'                 
  4.150   4.166   4.238   4.298   4.412   4.432   4.612   5.000
 22 A"   56 A'   57 A'   23 A"   58 A'   24 A"   59 A'   60 A'                 
  5.606   6.877   6.937   7.262  10.334  26.605  26.683  27.064
 61 A'   25 A"   62 A'   63 A'   64 A'   26 A"   65 A'   66 A'                 
 36.524  37.182  68.701 219.174
 67 A'   68 A'   69 A'   70 A'                                                 
 --------------------------------------------------------------

          Ground-State Mulliken Net Atomic Charges

     Atom                 Charge (a.u.)
  ----------------------------------------
      1 Cl                   -0.047055
      2 N                     0.182447
      3 N                    -0.088704
      4 F                    -0.046688
  ----------------------------------------
  Sum of atomic charges =    -0.000000

 -----------------------------------------------------------------
                    Cartesian Multipole Moments
 -----------------------------------------------------------------
    Charge (ESU x 10^10)
                -0.0000
    Dipole Moment (Debye)
         X       0.7431      Y      -0.2864      Z      -0.0000
       Tot       0.7964
    Quadrupole Moments (Debye-Ang)
        XX     -28.9357     XY      -1.0993     YY     -30.2914
        XZ      -0.0000     YZ      -0.0000     ZZ     -27.5897
    Octopole Moments (Debye-Ang^2)
       XXX       0.6296    XXY      -4.5393    XYY       0.4924
       YYY      -8.9919    XXZ       0.0000    XYZ      -0.0000
       YYZ       0.0000    XZZ      -2.7199    YZZ      -1.4631
       ZZZ       0.0000
    Hexadecapole Moments (Debye-Ang^3)
      XXXX    -235.5466   XXXY       2.6977   XXYY     -54.2198
      XYYY       6.2678   YYYY     -90.6440   XXXZ      -0.0000
      XXYZ      -0.0000   XYYZ      -0.0000   YYYZ      -0.0000
      XXZZ     -43.9590   XYZZ       2.4297   YYZZ     -18.8881
      XZZZ      -0.0000   YZZZ      -0.0000   ZZZZ     -25.6582
 -----------------------------------------------------------------
Archival summary:
1\1\garfield\OPT\HF\BasisUnspecified\l112\taweetha\SunFeb1006:07:462019SunFeb1006:07:462019\0\\#,OPT,HF,BasisUnspecified,\\0,1\Cl\N,1,1.71194\N,2,1.18642,1,120.317\F,3,1.34218,2,115.52,1,-0,0\\HF=-667.739723\\@

 Total job time:  6.98s(wall), 26.23s(cpu) 
 Sun Feb 10 06:07:46 2019

        *************************************************************
        *                                                           *
        *  Thank you very much for using Q-Chem.  Have a nice day.  *
        *                                                           *
        *************************************************************


 
User input: 2 of 2 
 
Q-Chem Developer Version!
                  Welcome to Q-Chem
     A Quantum Leap Into The Future Of Chemistry


 Q-Chem 5.1, Q-Chem, Inc., Pleasanton, CA (2018)

 Yihan Shao,  Zhengting Gan,  E. Epifanovsky,  A. T. B. Gilbert,  M. Wormit,  
 J. Kussmann,  A. W. Lange,  A. Behn,  Jia Deng,  Xintian Feng,  D. Ghosh,  
 M. Goldey,  P. R. Horn,  L. D. Jacobson,  I. Kaliman,  T. Kus,  A. Landau,  
 Jie Liu,  E. I. Proynov,  R. M. Richard,  R. P. Steele,  E. J. Sundstrom,  
 H. L. Woodcock III,  P. M. Zimmerman,  D. Zuev,  B. Albrecht,  E. Alguire,  
 S. A. Baeppler,  D. Barton,  Z. Benda,  Y. A. Bernard,  E. J. Berquist,  
 K. B. Bravaya,  H. Burton,  D. Casanova,  Chun-Min Chang,  Yunqing Chen,  
 A. Chien,  K. D. Closser,  M. P. Coons,  S. Coriani,  S. Dasgupta,  
 A. L. Dempwolff,  M. Diedenhofen,  Hainam Do,  R. G. Edgar,  Po-Tung Fang,  
 S. Faraji,  S. Fatehi,  Qingguo Feng,  K. D. Fenk,  J. Fosso-Tande,  
 Qinghui Ge,  A. Ghysels,  G. Gidofalvi,  J. Gomes,  J. Gonthier,  A. Gunina,  
 D. Hait,  M. W. D. Hanson-Heine,  P. H. P. Harbach,  A. W. Hauser,  
 J. E. Herr,  E. G. Hohenstein,  Z. C. Holden,  Kerwin Hui,  B. C. Huynh,  
 T.-C. Jagau,  Hyunjun Ji,  B. Kaduk,  K. Khistyaev,  Jaehoon Kim,  
 P. Klunzinger,  K. Koh,  D. Kosenkov,  L. Koulias,  T. Kowalczyk,  
 C. M. Krauter,  A. Kunitsa,  Ka Un Lao,  A. Laurent,  K. V. Lawler,  
 Joonho Lee,  D. Lefrancois,  S. Lehtola,  D. S. Levine,  Yi-Pei Li,  
 You-Sheng Lin,  Fenglai Liu,  E. Livshits,  A. Luenser,  P. Manohar,  
 E. Mansoor,  S. F. Manzer,  Shan-Ping Mao,  Yuezhi Mao,  N. Mardirossian,  
 A. V. Marenich,  T. Markovich,  L. A. Martinez-Martinez,  S. A. Maurer,  
 N. J. Mayhall,  S. C. McKenzie,  J.-M. Mewes,  A. F. Morrison,  
 J. W. Mullinax,  K. Nanda,  T. S. Nguyen-Beck,  R. Olivares-Amaya,  
 J. A. Parkhill,  T. M. Perrine,  F. Plasser,  P. Pokhilko,  S. Prager,  
 A. Prociuk,  E. Ramos,  D. R. Rehn,  F. Rob,  M. Schneider,  N. Sergueev,  
 S. M. Sharada,  S. Sharma,  D. W. Small,  T. Stauch,  T. Stein,  
 Yu-Chuan Su,  A. J. W. Thom,  A. Tkatchenko,  T. Tsuchimochi,  N. M. Tubman,  
 L. Vogt,  M. L. Vidal,  O. Vydrov,  M. A. Watson,  J. Wenzel,  
 M. de Wergifosse,  T. A. Wesolowski,  A. White,  J. Witte,  A. Yamada,  
 Jun Yang,  K. Yao,  S. Yeganeh,  S. R. Yost,  Zhi-Qiang You,  A. Zech,  
 Igor Ying Zhang,  Xing Zhang,  Yan Zhao,  Ying Zhu,  B. R. Brooks,  
 G. K. L. Chan,  C. J. Cramer,  M. S. Gordon,  W. J. Hehre,  A. Klamt,  
 M. W. Schmidt,  C. D. Sherrill,  D. G. Truhlar,  A. Aspuru-Guzik,  R. Baer,  
 A. T. Bell,  N. A. Besley,  Jeng-Da Chai,  A. E. DePrince, III,  
 R. A. DiStasio Jr.,  A. Dreuw,  B. D. Dunietz,  T. R. Furlani,  
 Chao-Ping Hsu,  Yousung Jung,  Jing Kong,  D. S. Lambrecht,  WanZhen Liang,  
 C. Ochsenfeld,  V. A. Rassolov,  L. V. Slipchenko,  J. E. Subotnik,  
 T. Van Voorhis,  J. M. Herbert,  A. I. Krylov,  P. M. W. Gill,  M. Head-Gordon

 Contributors to earlier versions of Q-Chem not listed above: 
 R. D. Adamson,  B. Austin,  J. Baker,  G. J. O. Beran,  K. Brandhorst,  
 S. T. Brown,  E. F. C. Byrd,  A. K. Chakraborty,  C.-L. Cheng,  
 Siu Hung Chien,  D. M. Chipman,  D. L. Crittenden,  H. Dachsel,  
 R. J. Doerksen,  A. D. Dutoi,  L. Fusti-Molnar,  W. A. Goddard III,  
 A. Golubeva-Zadorozhnaya,  S. R. Gwaltney,  G. Hawkins,  A. Heyden,  
 S. Hirata,  G. Kedziora,  F. J. Keil,  C. Kelley,  Jihan Kim,  R. A. King,  
 R. Z. Khaliullin,  P. P. Korambath,  W. Kurlancheek,  A. M. Lee,  M. S. Lee,  
 S. V. Levchenko,  Ching Yeh Lin,  D. Liotard,  R. C. Lochan,  I. Lotan,  
 P. E. Maslen,  N. Nair,  D. P. O'Neill,  D. Neuhauser,  E. Neuscamman,  
 C. M. Oana,  R. Olson,  B. Peters,  R. Peverati,  P. A. Pieniazek,  
 Y. M. Rhee,  J. Ritchie,  M. A. Rohrdanz,  E. Rosta,  N. J. Russ,  
 H. F. Schaefer III,  N. E. Schultz,  N. Shenvi,  A. C. Simmonett,  A. Sodt,  
 D. Stuck,  K. S. Thanthiriwatte,  V. Vanovschi,  Tao Wang,  A. Warshel,  
 C. F. Williams,  Q. Wu,  X. Xu,  W. Zhang

 Please cite Q-Chem as follows:
 Y. Shao et al., Mol. Phys. 113, 184-215 (2015)
 DOI: 10.1080/00268976.2014.952696

 Q-Chem 5.1.2 for Intel X86 EM64T Linux

 Parts of Q-Chem use Armadillo 8.300.2 (Tropical Shenanigans).
 http://arma.sourceforge.net/

 Q-Chem begins on Sun Feb 10 06:07:46 2019  

Host: 
0

     Scratch files written to /scratch/taweetham/qchem23483//
The previous job contains 0 fragments, simply inherited here
Input Ideriv = 2
Curr. Ideriv = -1
Max.  Ideriv = 2

Checking the input file for inconsistencies... 	...done.

--------------------------------------------------------------
User input:
--------------------------------------------------------------

$molecule
read
$end

$rem
   JOB_TYPE 	FREQUENCY
   BASIS 		6-311++G**
   EXCHANGE 	HF	
$end

--------------------------------------------------------------
 ----------------------------------------------------------------
             Standard Nuclear Orientation (Angstroms)
    I     Atom           X                Y                Z
 ----------------------------------------------------------------
    1      Cl      1.2258892882    -0.2093423802    -0.0000000000
    2      N      -0.0519288552     0.9299147438     0.0000000000
    3      N      -1.1805126902     0.5640099565     0.0000000000
    4      F      -1.3570030091    -0.7665169377     0.0000000000
 ----------------------------------------------------------------
 Molecular Point Group                 Cs    NOp =  2
 Largest Abelian Subgroup              Cs    NOp =  2
 Nuclear Repulsion Energy =   154.6094880559 hartrees
 There are       20 alpha and       20 beta electrons
 Requested basis set is 6-311++G(d,p)
 There are 31 shells and 96 basis functions

 Total QAlloc Memory Limit   2000 MB
 Mega-Array Size       188 MB
 MEM_STATIC part       192 MB

                       Distance Matrix (Angstroms)
             Cl(  1)   N (  2)   N (  3)
   N (  2)  1.711936
   N (  3)  2.527616  1.186418
   F (  4)  2.642305  2.140350  1.342181

 A cutoff of  1.0D-11 yielded    465 shell pairs
 There are      4664 function pairs (      5072 Cartesian)

 -------------------------------------------------------
 OpenMP Integral Computing Module                       
 Release: version 1.0, May 2013, Q-Chem Inc. Pittsburgh 
 -------------------------------------------------------
 Integral Job Info:
 Integral job number is                      11
 Integral operator is                         1
 short-range coefficients                     0
 long-range coefficients              100000000
 Omega coefficients                           0
 if combine SR and LR in K                    0
 Integral screening is                        0
 Integral computing path is                   2
 max size of driver memory is            800000
 size of driver memory is                593474
 size of scratch memory is              8114252
 max col of scratch BK array               1296
 max len of scratch array in speh3          155
 max len of scratch index in speh4           18
 max int batch size is                      520
 min int batch size is                       52
 fixed nKL is                                52
 max L of basis functions is                  2
 order of int derivative is                   0
 number of shells is                         31
 number of basis is                         100
 number of cartesian basis is               100
 number of contracted shell pairs           465
 number of primitive shell pairs           1505
 maxK2 (contraction) of shell pair           36
 max number of K2 of shell pair               1
 max number of CS2 of shell pair             56
 max number of PS2 of shell pair            240
 mem total for path MDJ                  513682
 -------------------------------------------------------
 Smallest overlap matrix eigenvalue = 1.68E-04
 Guess from superposition of atomic densities
 Warning:  Energy on first SCF cycle will be non-variational
 SAD guess density has 40.000000 electrons

 -----------------------------------------------------------------------
  General SCF calculation program by
  Eric Jon Sundstrom, Paul Horn, Yuezhi Mao, Dmitri Zuev, Alec White,
  David Stuck, Shaama M.S., Shane Yost, Joonho Lee, David Small,
  Daniel Levine, Susi Lehtola, Hugh Burton, Evgeny Epifanovsky
 -----------------------------------------------------------------------
 Hartree-Fock
 using 4 threads for integral computing
 -------------------------------------------------------
 OpenMP Integral computing Module                
 Release: version 2.0, May 2017, Q-Chem Inc. Pleasanton 
 -------------------------------------------------------
 A restricted SCF calculation will be
 performed using DIIS
 SCF converges when DIIS error is below 1.0e-08
 ---------------------------------------
  Cycle       Energy         DIIS error
 ---------------------------------------
    1    -668.4649308596      6.09e-02  
    2    -667.6347546166      9.76e-03  
    3    -667.7047697552      6.07e-03  
    4    -667.7374728996      1.04e-03  
    5    -667.7392509330      4.40e-04  
    6    -667.7396715134      1.27e-04  
    7    -667.7397164415      4.50e-05  
    8    -667.7397220395      1.70e-05  
    9    -667.7397226039      7.61e-06  
   10    -667.7397227169      1.69e-06  
   11    -667.7397227272      5.46e-07  
   12    -667.7397227284      1.45e-07  
   13    -667.7397227285      3.16e-08  
   14    -667.7397227285      7.53e-09  Convergence criterion met
 ---------------------------------------
 SCF time:   CPU 3.31s  wall 0.00s 
 SCF   energy in the final basis set =     -667.7397227285
 Total energy in the final basis set =     -667.7397227285

 --------------------------------------------------------------
             Orbital Energies (a.u.) and Symmetries
 --------------------------------------------------------------

 Alpha MOs, Restricted
 -- Occupied --                  
-104.91  -26.37  -15.78  -15.73  -10.63   -8.10   -8.09   -8.09
  1 A'    2 A'    3 A'    4 A'    5 A'    6 A'    1 A"    7 A'                 
 -1.719  -1.450  -1.173  -0.922  -0.787  -0.776  -0.770  -0.622
  8 A'    9 A'   10 A'   11 A'   12 A'   13 A'    2 A"   14 A'                 
 -0.612  -0.529  -0.489  -0.475
  3 A"   15 A'    4 A"   16 A'                                                 
 -- Virtual --                   
  0.070   0.083   0.093   0.117   0.122   0.134   0.163   0.180
 17 A'    5 A"   18 A'    6 A"   19 A'   20 A'   21 A'   22 A'                 
  0.187   0.219   0.244   0.258   0.300   0.314   0.332   0.371
  7 A"   23 A'    8 A"   24 A'   25 A'   26 A'   27 A'    9 A"                 
  0.408   0.439   0.509   0.555   0.573   0.585   0.642   0.844
 28 A'   29 A'   30 A'   31 A'   10 A"   32 A'   33 A'   34 A'                 
  0.899   0.942   0.961   1.005   1.058   1.097   1.123   1.167
 11 A"   35 A'   12 A"   36 A'   37 A'   13 A"   38 A'   39 A'                 
  1.175   1.254   1.279   1.355   1.494   1.541   1.578   1.623
 14 A"   40 A'   41 A'   42 A'   43 A'   15 A"   44 A'   45 A'                 
  1.891   2.015   2.019   2.200   2.364   2.375   2.574   2.614
 16 A"   17 A"   46 A'   47 A'   48 A'   18 A"   49 A'   19 A"                 
  2.630   2.705   2.888   3.031   3.138   3.346   4.034   4.036
 50 A'   51 A'   52 A'   20 A"   53 A'   54 A'   21 A"   55 A'                 
  4.150   4.166   4.238   4.298   4.412   4.432   4.612   5.000
 22 A"   56 A'   57 A'   23 A"   58 A'   24 A"   59 A'   60 A'                 
  5.606   6.877   6.937   7.262  10.334  26.605  26.683  27.064
 61 A'   25 A"   62 A'   63 A'   64 A'   26 A"   65 A'   66 A'                 
 36.524  37.182  68.701 219.174
 67 A'   68 A'   69 A'   70 A'                                                 

 Beta MOs, Restricted
 -- Occupied --                  
-104.91  -26.37  -15.78  -15.73  -10.63   -8.10   -8.09   -8.09
  1 A'    2 A'    3 A'    4 A'    5 A'    6 A'    1 A"    7 A'                 
 -1.719  -1.450  -1.173  -0.922  -0.787  -0.776  -0.770  -0.622
  8 A'    9 A'   10 A'   11 A'   12 A'   13 A'    2 A"   14 A'                 
 -0.612  -0.529  -0.489  -0.475
  3 A"   15 A'    4 A"   16 A'                                                 
 -- Virtual --                   
  0.070   0.083   0.093   0.117   0.122   0.134   0.163   0.180
 17 A'    5 A"   18 A'    6 A"   19 A'   20 A'   21 A'   22 A'                 
  0.187   0.219   0.244   0.258   0.300   0.314   0.332   0.371
  7 A"   23 A'    8 A"   24 A'   25 A'   26 A'   27 A'    9 A"                 
  0.408   0.439   0.509   0.555   0.573   0.585   0.642   0.844
 28 A'   29 A'   30 A'   31 A'   10 A"   32 A'   33 A'   34 A'                 
  0.899   0.942   0.961   1.005   1.058   1.097   1.123   1.167
 11 A"   35 A'   12 A"   36 A'   37 A'   13 A"   38 A'   39 A'                 
  1.175   1.254   1.279   1.355   1.494   1.541   1.578   1.623
 14 A"   40 A'   41 A'   42 A'   43 A'   15 A"   44 A'   45 A'                 
  1.891   2.015   2.019   2.200   2.364   2.375   2.574   2.614
 16 A"   17 A"   46 A'   47 A'   48 A'   18 A"   49 A'   19 A"                 
  2.630   2.705   2.888   3.031   3.138   3.346   4.034   4.036
 50 A'   51 A'   52 A'   20 A"   53 A'   54 A'   21 A"   55 A'                 
  4.150   4.166   4.238   4.298   4.412   4.432   4.612   5.000
 22 A"   56 A'   57 A'   23 A"   58 A'   24 A"   59 A'   60 A'                 
  5.606   6.877   6.937   7.262  10.334  26.605  26.683  27.064
 61 A'   25 A"   62 A'   63 A'   64 A'   26 A"   65 A'   66 A'                 
 36.524  37.182  68.701 219.174
 67 A'   68 A'   69 A'   70 A'                                                 
 --------------------------------------------------------------

          Ground-State Mulliken Net Atomic Charges

     Atom                 Charge (a.u.)
  ----------------------------------------
      1 Cl                   -0.047055
      2 N                     0.182447
      3 N                    -0.088704
      4 F                    -0.046687
  ----------------------------------------
  Sum of atomic charges =    -0.000000

 -----------------------------------------------------------------
                    Cartesian Multipole Moments
 -----------------------------------------------------------------
    Charge (ESU x 10^10)
                -0.0000
    Dipole Moment (Debye)
         X       0.7464      Y      -0.2778      Z       0.0000
       Tot       0.7964
    Quadrupole Moments (Debye-Ang)
        XX     -28.8926     XY      -1.0894     YY     -30.3146
        XZ      -0.0000     YZ      -0.0000     ZZ     -27.5897
    Octopole Moments (Debye-Ang^2)
       XXX      -0.2389    XXY      -4.4567    XYY       0.1406
       YYY      -8.6239    XXZ       0.0000    XYZ      -0.0000
       YYZ      -0.0000    XZZ      -3.0295    YZZ      -1.3882
       ZZZ       0.0000
    Hexadecapole Moments (Debye-Ang^3)
      XXXX    -235.6393   XXXY       1.6904   XXYY     -54.2607
      XYYY       5.3197   YYYY     -90.2364   XXXZ      -0.0000
      XXYZ       0.0000   XYYZ       0.0000   YYYZ       0.0000
      XXZZ     -44.0800   XYZZ       2.1316   YYZZ     -18.8238
      XZZZ      -0.0000   YZZZ       0.0000   ZZZZ     -25.6582
 -----------------------------------------------------------------
 Calculating MO derivatives via CPSCF
 D1JvT checksum  = 64368 7666.7908647442
 D1KAT checksum  = 127584 689.8413402431
   1         3          12      0.119410    0.029157
   2         3          12      0.028177    0.008668
   3         3          12      0.007343    0.002211
   4         3          12      0.001568    0.000404
   5         3          12      0.000284    0.000077
   6         3          12      0.000046    0.000013
   7        13           2      0.000003    0.000002
   8        15           0      0.000000    0.000000    Roots Converged
 Time for AOints: 0.8 s (CPU) 0.2 s (wall)
 ------------------------------------------------------------------------------
                     AOints        : Timing summary (seconds)
 ------------------------------------------------------------------------------
     job step          cpu (% of tot)      sys (% of tot)     wall (% of tot)
 ------------------------------------------------------------------------------
  cpscf_lag         0.2387E+01 (25.1)   0.2000E-05 (40.0)   0.6564E+00 (25.5)
  iterzp            0.6286E+01 (66.1)   0.3000E-05 (60.0)   0.1694E+01 (65.7)
  make_fx           0.0000E+00 ( 0.0)   0.0000E+00 ( 0.0)   0.0000E+00 ( 0.0)
  AOints            0.8024E+00 ( 8.4)   0.0000E+00 ( 0.0)   0.2104E+00 ( 8.2)
 ------------------------------------------------------------------------------
   Grand Totals     0.9504E+01          0.5000E-05          0.2577E+01
 ------------------------------------------------------------------------------
 Calculating analytic Hessian of the SCF energy
 Polarizability Matrix (a.u.)
            1           2           3
    1 -41.2111060   2.6837796  -0.0000000
    2   2.6837796 -25.0121919  -0.0000000
    3  -0.0000000  -0.0000000 -16.7483452

 Direct stationary perturbation theory relativistic correction:

 rels  =       0.895974731938
 relv  =      -3.126347711685
 rel2e =       0.633442540279
 E_rel =      -1.596930439469

 Hessian of the SCF Energy
            1           2           3           4           5           6
    1   0.1775336  -0.0907692   0.0000000  -0.0928711   0.0457096  -0.0000000
    2  -0.0907692   0.1061063   0.0000000   0.0816479  -0.1175454  -0.0000000
    3   0.0000000   0.0000000   0.0130756  -0.0000000  -0.0000000  -0.0303551
    4  -0.0928711   0.0816479  -0.0000000   0.9712001   0.2203305   0.0000000
    5   0.0457096  -0.1175454  -0.0000000   0.2203305   0.3852009   0.0000000
    6  -0.0000000  -0.0000000  -0.0303551   0.0000000   0.0000000   0.0705380
    7  -0.0811639   0.0231313  -0.0000000  -0.8566418  -0.1734781  -0.0000000
    8   0.0461823  -0.0108746   0.0000000  -0.2400324  -0.1737306  -0.0000000
    9   0.0000000   0.0000000   0.0332418  -0.0000000  -0.0000000  -0.0772457
   10  -0.0034986  -0.0140099  -0.0000000  -0.0216873  -0.0925620   0.0000000
   11  -0.0011226   0.0223137   0.0000000  -0.0619460  -0.0939249   0.0000000
   12  -0.0000000   0.0000000  -0.0159622   0.0000000   0.0000000   0.0370628
            7           8           9          10          11          12
    1  -0.0811639   0.0461823   0.0000000  -0.0034986  -0.0011226  -0.0000000
    2   0.0231313  -0.0108746   0.0000000  -0.0140099   0.0223137   0.0000000
    3  -0.0000000   0.0000000   0.0332418  -0.0000000   0.0000000  -0.0159622
    4  -0.8566418  -0.2400324  -0.0000000  -0.0216873  -0.0619460   0.0000000
    5  -0.1734781  -0.1737306  -0.0000000  -0.0925620  -0.0939249   0.0000000
    6  -0.0000000  -0.0000000  -0.0772457   0.0000000   0.0000000   0.0370628
    7   1.0217046   0.1563036   0.0000000  -0.0838990  -0.0059568  -0.0000000
    8   0.1563036   0.4606208   0.0000000   0.0375465  -0.2760156   0.0000000
    9   0.0000000   0.0000000   0.0845827  -0.0000000   0.0000000  -0.0405788
   10  -0.0838990   0.0375465  -0.0000000   0.1090849   0.0690254   0.0000000
   11  -0.0059568  -0.2760156   0.0000000   0.0690254   0.3476268  -0.0000000
   12  -0.0000000   0.0000000  -0.0405788   0.0000000  -0.0000000   0.0194783
 Gradient time:  CPU 14.77 s  wall 4.08 s
 **********************************************************************
 **                                                                  **
 **                       VIBRATIONAL ANALYSIS                       **
 **                       --------------------                       **
 **                                                                  **
 **        VIBRATIONAL FREQUENCIES (CM**-1) AND NORMAL MODES         **
 **     FORCE CONSTANTS (mDYN/ANGSTROM) AND REDUCED MASSES (AMU)     **
 **                  INFRARED INTENSITIES (KM/MOL)                   **
 **                                                                  **
 **********************************************************************


 Mode:                 1                      2                      3
 Frequency:       316.18                 574.18                 671.58
 Force Cnst:      1.3166                 2.8321                 4.8198
 Red. Mass:      22.3533                14.5798                18.1376
 IR Active:          YES                    YES                    YES
 IR Intens:        2.195                  0.605                 48.569
 Raman Active:       YES                    YES                    YES
               X      Y      Z        X      Y      Z        X      Y      Z
 Cl        -0.471 -0.149  0.000    0.000  0.000  0.112   -0.332  0.260  0.000
 N          0.004  0.311 -0.000    0.000 -0.000 -0.648    0.594 -0.312 -0.000
 N          0.081  0.073  0.000   -0.000  0.000  0.710    0.532 -0.087  0.000
 F          0.804 -0.009 -0.000   -0.000  0.000 -0.251   -0.219 -0.184 -0.000
 TransDip  -0.047  0.007  0.000    0.000 -0.000  0.025    0.223 -0.005  0.000

 Mode:                 4                      5                      6
 Frequency:       904.28                1060.80                1926.77
 Force Cnst:      7.4578                 9.9680                30.6304
 Red. Mass:      15.4794                15.0347                14.0037
 IR Active:          YES                    YES                    YES
 IR Intens:       17.576                221.468                 42.220
 Raman Active:       YES                    YES                    YES
               X      Y      Z        X      Y      Z        X      Y      Z
 Cl         0.027 -0.098  0.000    0.030  0.004 -0.000    0.002 -0.004  0.000
 N          0.035  0.819 -0.000    0.079 -0.232  0.000   -0.677 -0.190 -0.000
 N          0.256  0.006  0.000   -0.229  0.827 -0.000    0.682  0.200  0.000
 F         -0.263 -0.428 -0.000    0.056 -0.447  0.000   -0.007 -0.000 -0.000
 TransDip  -0.007  0.134  0.000    0.382  0.285 -0.000    0.046  0.203  0.000

 STANDARD THERMODYNAMIC QUANTITIES AT   298.15 K  AND     1.00 ATM

   This Molecule has  0 Imaginary Frequencies
   Zero point vibrational energy:        7.797 kcal/mol

   Atom    1 Element Cl Has Mass   34.96885
   Atom    2 Element N  Has Mass   14.00307
   Atom    3 Element N  Has Mass   14.00307
   Atom    4 Element F  Has Mass   18.99840
   Molecular Mass:    81.973390 amu
   Principal axes and moments of inertia in amu*Bohr^2:
                             1           2           3
    Eigenvalues --      104.41514   382.44762   486.86276
          X               0.99995    -0.01009     0.00000
          Y               0.01009     0.99995     0.00000
          Z               0.00000    -0.00000     1.00000
   Rotational Symmetry Number is   1
   The Molecule is an Asymmetric Top
   Translational Enthalpy:        0.889 kcal/mol
   Rotational Enthalpy:           0.889 kcal/mol
   Vibrational Enthalpy:          8.288 kcal/mol
   gas constant (RT):             0.592 kcal/mol
   Translational Entropy:        39.125  cal/mol.K
   Rotational Entropy:           24.478  cal/mol.K
   Vibrational Entropy:           2.380  cal/mol.K

   Total Enthalpy:               10.658 kcal/mol
   Total Entropy:                65.984  cal/mol.K
Archival summary:
1\1\garfield\FREQ\HF\BasisUnspecified\l112\taweetha\SunFeb1006:07:512019SunFeb1006:07:512019\0\\#,FREQ,HF,BasisUnspecified,\\0,1\Cl\N,1,1.71194\N,2,1.18642,1,120.317\F,3,1.34218,2,115.52,1,0,0\\HF=-667.739723\\@

 Total job time:  4.95s(wall), 18.19s(cpu) 
 Sun Feb 10 06:07:51 2019

        *************************************************************
        *                                                           *
        *  Thank you very much for using Q-Chem.  Have a nice day.  *
        *                                                           *
        *************************************************************
