# Supplementary material for: Geometric and energetic data from ab initio calculations of haloethene, haloimine, halomethylenephosphine, haloiminophosphine, halodiazene, halodiphosphene and halocyclopropane
Source: Data Brief. 2019 Nov 2;27:104738. doi: 10.1016/j.dib.2019.104738 (PMC6861602; doi:10.1016/j.dib.2019.104738)
Supplement: Multimedia component 6 [file mmc6.zip › NN/HF/FENNEBr.out]

Q-Chem Developer Version!
                  Welcome to Q-Chem
     A Quantum Leap Into The Future Of Chemistry


 Q-Chem 5.1, Q-Chem, Inc., Pleasanton, CA (2018)

 Yihan Shao,  Zhengting Gan,  E. Epifanovsky,  A. T. B. Gilbert,  M. Wormit,  
 J. Kussmann,  A. W. Lange,  A. Behn,  Jia Deng,  Xintian Feng,  D. Ghosh,  
 M. Goldey,  P. R. Horn,  L. D. Jacobson,  I. Kaliman,  T. Kus,  A. Landau,  
 Jie Liu,  E. I. Proynov,  R. M. Richard,  R. P. Steele,  E. J. Sundstrom,  
 H. L. Woodcock III,  P. M. Zimmerman,  D. Zuev,  B. Albrecht,  E. Alguire,  
 S. A. Baeppler,  D. Barton,  Z. Benda,  Y. A. Bernard,  E. J. Berquist,  
 K. B. Bravaya,  H. Burton,  D. Casanova,  Chun-Min Chang,  Yunqing Chen,  
 A. Chien,  K. D. Closser,  M. P. Coons,  S. Coriani,  S. Dasgupta,  
 A. L. Dempwolff,  M. Diedenhofen,  Hainam Do,  R. G. Edgar,  Po-Tung Fang,  
 S. Faraji,  S. Fatehi,  Qingguo Feng,  K. D. Fenk,  J. Fosso-Tande,  
 Qinghui Ge,  A. Ghysels,  G. Gidofalvi,  J. Gomes,  J. Gonthier,  A. Gunina,  
 D. Hait,  M. W. D. Hanson-Heine,  P. H. P. Harbach,  A. W. Hauser,  
 J. E. Herr,  E. G. Hohenstein,  Z. C. Holden,  Kerwin Hui,  B. C. Huynh,  
 T.-C. Jagau,  Hyunjun Ji,  B. Kaduk,  K. Khistyaev,  Jaehoon Kim,  
 P. Klunzinger,  K. Koh,  D. Kosenkov,  L. Koulias,  T. Kowalczyk,  
 C. M. Krauter,  A. Kunitsa,  Ka Un Lao,  A. Laurent,  K. V. Lawler,  
 Joonho Lee,  D. Lefrancois,  S. Lehtola,  D. S. Levine,  Yi-Pei Li,  
 You-Sheng Lin,  Fenglai Liu,  E. Livshits,  A. Luenser,  P. Manohar,  
 E. Mansoor,  S. F. Manzer,  Shan-Ping Mao,  Yuezhi Mao,  N. Mardirossian,  
 A. V. Marenich,  T. Markovich,  L. A. Martinez-Martinez,  S. A. Maurer,  
 N. J. Mayhall,  S. C. McKenzie,  J.-M. Mewes,  A. F. Morrison,  
 J. W. Mullinax,  K. Nanda,  T. S. Nguyen-Beck,  R. Olivares-Amaya,  
 J. A. Parkhill,  T. M. Perrine,  F. Plasser,  P. Pokhilko,  S. Prager,  
 A. Prociuk,  E. Ramos,  D. R. Rehn,  F. Rob,  M. Schneider,  N. Sergueev,  
 S. M. Sharada,  S. Sharma,  D. W. Small,  T. Stauch,  T. Stein,  
 Yu-Chuan Su,  A. J. W. Thom,  A. Tkatchenko,  T. Tsuchimochi,  N. M. Tubman,  
 L. Vogt,  M. L. Vidal,  O. Vydrov,  M. A. Watson,  J. Wenzel,  
 M. de Wergifosse,  T. A. Wesolowski,  A. White,  J. Witte,  A. Yamada,  
 Jun Yang,  K. Yao,  S. Yeganeh,  S. R. Yost,  Zhi-Qiang You,  A. Zech,  
 Igor Ying Zhang,  Xing Zhang,  Yan Zhao,  Ying Zhu,  B. R. Brooks,  
 G. K. L. Chan,  C. J. Cramer,  M. S. Gordon,  W. J. Hehre,  A. Klamt,  
 M. W. Schmidt,  C. D. Sherrill,  D. G. Truhlar,  A. Aspuru-Guzik,  R. Baer,  
 A. T. Bell,  N. A. Besley,  Jeng-Da Chai,  A. E. DePrince, III,  
 R. A. DiStasio Jr.,  A. Dreuw,  B. D. Dunietz,  T. R. Furlani,  
 Chao-Ping Hsu,  Yousung Jung,  Jing Kong,  D. S. Lambrecht,  WanZhen Liang,  
 C. Ochsenfeld,  V. A. Rassolov,  L. V. Slipchenko,  J. E. Subotnik,  
 T. Van Voorhis,  J. M. Herbert,  A. I. Krylov,  P. M. W. Gill,  M. Head-Gordon

 Contributors to earlier versions of Q-Chem not listed above: 
 R. D. Adamson,  B. Austin,  J. Baker,  G. J. O. Beran,  K. Brandhorst,  
 S. T. Brown,  E. F. C. Byrd,  A. K. Chakraborty,  C.-L. Cheng,  
 Siu Hung Chien,  D. M. Chipman,  D. L. Crittenden,  H. Dachsel,  
 R. J. Doerksen,  A. D. Dutoi,  L. Fusti-Molnar,  W. A. Goddard III,  
 A. Golubeva-Zadorozhnaya,  S. R. Gwaltney,  G. Hawkins,  A. Heyden,  
 S. Hirata,  G. Kedziora,  F. J. Keil,  C. Kelley,  Jihan Kim,  R. A. King,  
 R. Z. Khaliullin,  P. P. Korambath,  W. Kurlancheek,  A. M. Lee,  M. S. Lee,  
 S. V. Levchenko,  Ching Yeh Lin,  D. Liotard,  R. C. Lochan,  I. Lotan,  
 P. E. Maslen,  N. Nair,  D. P. O'Neill,  D. Neuhauser,  E. Neuscamman,  
 C. M. Oana,  R. Olson,  B. Peters,  R. Peverati,  P. A. Pieniazek,  
 Y. M. Rhee,  J. Ritchie,  M. A. Rohrdanz,  E. Rosta,  N. J. Russ,  
 H. F. Schaefer III,  N. E. Schultz,  N. Shenvi,  A. C. Simmonett,  A. Sodt,  
 D. Stuck,  K. S. Thanthiriwatte,  V. Vanovschi,  Tao Wang,  A. Warshel,  
 C. F. Williams,  Q. Wu,  X. Xu,  W. Zhang

 Please cite Q-Chem as follows:
 Y. Shao et al., Mol. Phys. 113, 184-215 (2015)
 DOI: 10.1080/00268976.2014.952696

 Q-Chem 5.1.2 for Intel X86 EM64T Linux

 Parts of Q-Chem use Armadillo 8.300.2 (Tropical Shenanigans).
 http://arma.sourceforge.net/

 Q-Chem begins on Sun Feb 10 06:07:18 2019  

Host: 
0

     Scratch files written to /scratch/taweetham/qchem23430//
Input Ideriv = 2
Curr. Ideriv = -1
Max.  Ideriv = 2

Checking the input file for inconsistencies... 	...done.

--------------------------------------------------------------
User input:
--------------------------------------------------------------
../HF/F=Br_t.inp
$molecule
0 1
Br
N  1 1.921342
N  2 1.205311 1 109.475587
F  3 1.434913 2 106.021584 1 -180.000000 0
$end

$rem
   JOB_TYPE		OPTIMIZATION
   BASIS		6-311++G**
   EXCHANGE		HF
$end

--------------------------------------------------------------
 ----------------------------------------------------------------
             Standard Nuclear Orientation (Angstroms)
    I     Atom           X                Y                Z
 ----------------------------------------------------------------
    1      Br      1.1351396130    -0.0238710499     0.0000000000
    2      N      -0.7068059395     0.5227473386    -0.0000000000
    3      N      -1.4153456072    -0.4523147855     0.0000000000
    4      F      -2.7638695142     0.0380509861    -0.0000000000
 ----------------------------------------------------------------
 Molecular Point Group                 Cs    NOp =  2
 Largest Abelian Subgroup              Cs    NOp =  2
 Nuclear Repulsion Energy =   220.8763363177 hartrees
 There are       29 alpha and       29 beta electrons
 Requested basis set is 6-311++G(d,p)
 There are 37 shells and 114 basis functions

 Total QAlloc Memory Limit   2000 MB
 Mega-Array Size       188 MB
 MEM_STATIC part       192 MB
 A cutoff of  1.0D-11 yielded    625 shell pairs
 There are      6173 function pairs (      6842 Cartesian)

 -------------------------------------------------------
 OpenMP Integral Computing Module                       
 Release: version 1.0, May 2013, Q-Chem Inc. Pittsburgh 
 -------------------------------------------------------
 Integral Job Info:
 Integral job number is                      11
 Integral operator is                         1
 short-range coefficients                     0
 long-range coefficients              100000000
 Omega coefficients                           0
 if combine SR and LR in K                    0
 Integral screening is                        0
 Integral computing path is                   2
 max size of driver memory is            800000
 size of driver memory is                593474
 size of scratch memory is             29623520
 max col of scratch BK array               1296
 max len of scratch array in speh3          155
 max len of scratch index in speh4           18
 max int batch size is                      520
 min int batch size is                       52
 fixed nKL is                                45
 max L of basis functions is                  2
 order of int derivative is                   0
 number of shells is                         37
 number of basis is                         120
 number of cartesian basis is               120
 number of contracted shell pairs           625
 number of primitive shell pairs           1917
 maxK2 (contraction) of shell pair           36
 max number of K2 of shell pair               1
 max number of CS2 of shell pair             62
 max number of PS2 of shell pair            240
 mem total for path MDJ                  516102
 -------------------------------------------------------
 Smallest overlap matrix eigenvalue = 2.30E-04

 Scale SEOQF with 1.000000e-01/1.000000e-01/1.000000e-01

 Standard Electronic Orientation quadrupole field applied
 Nucleus-field energy     =     0.0000000049 hartrees
 Guess from superposition of atomic densities
 Warning:  Energy on first SCF cycle will be non-variational
 SAD guess density has 58.000000 electrons

 -----------------------------------------------------------------------
  General SCF calculation program by
  Eric Jon Sundstrom, Paul Horn, Yuezhi Mao, Dmitri Zuev, Alec White,
  David Stuck, Shaama M.S., Shane Yost, Joonho Lee, David Small,
  Daniel Levine, Susi Lehtola, Hugh Burton, Evgeny Epifanovsky
 -----------------------------------------------------------------------
 Hartree-Fock
 using 4 threads for integral computing
 -------------------------------------------------------
 OpenMP Integral computing Module                
 Release: version 2.0, May 2017, Q-Chem Inc. Pleasanton 
 -------------------------------------------------------
 A restricted SCF calculation will be
 performed using DIIS
 SCF converges when DIIS error is below 1.0e-08
 ---------------------------------------
  Cycle       Energy         DIIS error
 ---------------------------------------
    1   -2780.9596649844      4.78e-02  
    2   -2780.4929051728      8.49e-03  
    3   -2780.5623837651      5.81e-03  
    4   -2780.6022496075      9.12e-04  
    5   -2780.6039758068      4.15e-04  
    6   -2780.6044817728      1.34e-04  
    7   -2780.6045773898      5.99e-05  
    8   -2780.6045915480      3.14e-05  
    9   -2780.6045946571      8.24e-06  
   10   -2780.6045949490      5.03e-06  
   11   -2780.6045950160      1.48e-06  
   12   -2780.6045950318      3.91e-07  
   13   -2780.6045950328      9.85e-08  
   14   -2780.6045950328      3.91e-08  
   15   -2780.6045950328      1.23e-08  
   16   -2780.6045950329      2.72e-09  Convergence criterion met
 ---------------------------------------
 SCF time:   CPU 6.81s  wall 2.00s 
 SCF   energy in the final basis set =    -2780.6045950329
 Total energy in the final basis set =    -2780.6045950329

 --------------------------------------------------------------
             Orbital Energies (a.u.) and Symmetries
 --------------------------------------------------------------

 Alpha MOs, Restricted
 -- Occupied --                  
-490.10  -65.23  -58.59  -58.59  -58.59  -26.34  -15.78  -15.74
  1 A'    2 A'    3 A'    1 A"    4 A'    5 A'    6 A'    7 A'                 
 -9.907  -7.523  -7.511  -7.511  -3.264  -3.258  -3.258  -3.243
  8 A'    9 A'    2 A"   10 A'   11 A'    3 A"   12 A'    4 A"                 
 -3.243  -1.653  -1.435  -1.080  -0.890  -0.746  -0.733  -0.726
 13 A'   14 A'   15 A'   16 A'   17 A'   18 A'   19 A'    5 A"                 
 -0.620  -0.596  -0.497  -0.460  -0.459
 20 A'    6 A"   21 A'   22 A'    7 A"                                         
 -- Virtual --                   
  0.019   0.065   0.073   0.098   0.099   0.115   0.154   0.175
 23 A'    8 A"   24 A'   25 A'    9 A"   26 A'   27 A'   28 A'                 
  0.190   0.204   0.236   0.239   0.276   0.305   0.324   0.362
 10 A"   29 A'   11 A"   30 A'   31 A'   32 A'   33 A'   34 A'                 
  0.366   0.450   0.500   0.534   0.538   0.555   0.600   0.715
 12 A"   35 A'   36 A'   37 A'   13 A"   38 A'   39 A'   40 A'                 
  0.733   0.741   0.773   0.787   0.928   0.943   0.984   1.030
 14 A"   15 A"   41 A'   42 A'   43 A'   16 A"   44 A'   45 A'                 
  1.030   1.092   1.218   1.317   1.444   1.543   1.619   1.633
 17 A"   46 A'   47 A'   48 A'   49 A'   18 A"   50 A'   51 A'                 
  1.877   2.001   2.032   2.115   2.230   2.272   2.282   2.434
 19 A"   52 A'   20 A"   53 A'   21 A"   54 A'   55 A'   22 A"                 
  2.496   2.696   2.738   3.011   3.028   3.329   4.004   4.057
 56 A'   57 A'   58 A'   59 A'   23 A"   60 A'   61 A'   24 A"                 
  4.146   4.182   4.218   4.258   4.382   4.382   4.464   4.498
 62 A'   25 A"   63 A'   26 A"   64 A'   27 A"   65 A'   28 A"                 
  4.518   4.537   4.607   4.862   5.030   5.433   6.900   6.953
 66 A'   29 A"   67 A'   68 A'   69 A'   70 A'   30 A"   71 A'                 
  7.080   7.198   8.154   8.170   8.249  36.528  37.083  49.430
 72 A'   73 A'   31 A"   74 A'   75 A'   76 A'   77 A'   78 A'                 
 68.730 293.828 293.844 293.9581028.370
 79 A'   32 A"   80 A'   81 A'   82 A'                                         

 Beta MOs, Restricted
 -- Occupied --                  
-490.10  -65.23  -58.59  -58.59  -58.59  -26.34  -15.78  -15.74
  1 A'    2 A'    3 A'    1 A"    4 A'    5 A'    6 A'    7 A'                 
 -9.907  -7.523  -7.511  -7.511  -3.264  -3.258  -3.258  -3.243
  8 A'    9 A'    2 A"   10 A'   11 A'    3 A"   12 A'    4 A"                 
 -3.243  -1.653  -1.435  -1.080  -0.890  -0.746  -0.733  -0.726
 13 A'   14 A'   15 A'   16 A'   17 A'   18 A'   19 A'    5 A"                 
 -0.620  -0.596  -0.497  -0.460  -0.459
 20 A'    6 A"   21 A'   22 A'    7 A"                                         
 -- Virtual --                   
  0.019   0.065   0.073   0.098   0.099   0.115   0.154   0.175
 23 A'    8 A"   24 A'   25 A'    9 A"   26 A'   27 A'   28 A'                 
  0.190   0.204   0.236   0.239   0.276   0.305   0.324   0.362
 10 A"   29 A'   11 A"   30 A'   31 A'   32 A'   33 A'   34 A'                 
  0.366   0.450   0.500   0.534   0.538   0.555   0.600   0.715
 12 A"   35 A'   36 A'   37 A'   13 A"   38 A'   39 A'   40 A'                 
  0.733   0.741   0.773   0.787   0.928   0.943   0.984   1.030
 14 A"   15 A"   41 A'   42 A'   43 A'   16 A"   44 A'   45 A'                 
  1.030   1.092   1.218   1.317   1.444   1.543   1.619   1.633
 17 A"   46 A'   47 A'   48 A'   49 A'   18 A"   50 A'   51 A'                 
  1.877   2.001   2.032   2.115   2.230   2.272   2.282   2.434
 19 A"   52 A'   20 A"   53 A'   21 A"   54 A'   55 A'   22 A"                 
  2.496   2.696   2.738   3.011   3.028   3.329   4.004   4.057
 56 A'   57 A'   58 A'   59 A'   23 A"   60 A'   61 A'   24 A"                 
  4.146   4.182   4.218   4.258   4.382   4.382   4.464   4.498
 62 A'   25 A"   63 A'   26 A"   64 A'   27 A"   65 A'   28 A"                 
  4.518   4.537   4.607   4.862   5.030   5.433   6.900   6.953
 66 A'   29 A"   67 A'   68 A'   69 A'   70 A'   30 A"   71 A'                 
  7.080   7.198   8.154   8.170   8.249  36.528  37.083  49.430
 72 A'   73 A'   31 A"   74 A'   75 A'   76 A'   77 A'   78 A'                 
 68.730 293.828 293.844 293.9581028.370
 79 A'   32 A"   80 A'   81 A'   82 A'                                         
 --------------------------------------------------------------

          Ground-State Mulliken Net Atomic Charges

     Atom                 Charge (a.u.)
  ----------------------------------------
      1 Br                    0.046732
      2 N                     0.098376
      3 N                    -0.051505
      4 F                    -0.093602
  ----------------------------------------
  Sum of atomic charges =     0.000000

 -----------------------------------------------------------------
                    Cartesian Multipole Moments
 -----------------------------------------------------------------
    Charge (ESU x 10^10)
                 0.0000
    Dipole Moment (Debye)
         X       2.2661      Y      -0.3344      Z      -0.0000
       Tot       2.2907
    Quadrupole Moments (Debye-Ang)
        XX     -37.0895     XY      -0.1250     YY     -35.7832
        XZ       0.0000     YZ      -0.0000     ZZ     -33.6981
    Octopole Moments (Debye-Ang^2)
       XXX      39.5655    XXY      -2.5628    XYY       5.7517
       YYY      -0.4760    XXZ      -0.0000    XYZ       0.0000
       YYZ      -0.0000    XZZ       3.1074    YZZ      -0.0663
       ZZZ      -0.0000
    Hexadecapole Moments (Debye-Ang^3)
      XXXX    -508.8569   XXXY      -4.5590   XXYY     -90.3496
      XYYY      -1.3575   YYYY     -54.1966   XXXZ      -0.0000
      XXYZ       0.0000   XYYZ       0.0000   YYYZ       0.0000
      XXZZ     -85.5755   XYZZ      -0.3419   YYZZ     -14.2459
      XZZZ      -0.0000   YZZZ      -0.0000   ZZZZ     -33.9174
 -----------------------------------------------------------------
 Calculating analytic gradient of the SCF energy
 Gradient of SCF Energy
            1           2           3           4
    1   0.0172227   0.0150645   0.0112517  -0.0435389
    2  -0.0045707   0.0468196  -0.0576719   0.0154230
    3  -0.0000000  -0.0000000   0.0000000   0.0000000
 Max gradient component =       5.767E-02
 RMS gradient           =       2.634E-02
 Gradient time:  CPU 1.55 s  wall 0.44 s
 Geometry Optimization Parameters
   NAtoms,    NIC,     NZ,  NCons,   NDum,   NFix, NCnnct, MaxDiis
        4      14       4       0       0       0       0       0


** GEOMETRY OPTIMIZATION IN DELOCALIZED INTERNAL COORDINATES **
   Searching for a Minimum

   Optimization Cycle:   1

                       Coordinates (Angstroms)
     ATOM                X               Y               Z
      1  Br        1.1351396130   -0.0238710499    0.0000000000
      2  N        -0.7068059395    0.5227473386    0.0000000000
      3  N        -1.4153456072   -0.4523147855    0.0000000000
      4  F        -2.7638695142    0.0380509861    0.0000000000
   Point Group: cs    Number of degrees of freedom:     5


   Energy is  -2780.604595033


 Attempting to Generate Delocalized Internal Coordinates

  5 Hessian modes will be used to form the next step
  Hessian Eigenvalues:
     0.184900    0.250000    0.250000    0.402914    1.021991

 Minimum Search - Taking Simple RFO Step
 Searching for Lamda that Minimizes Along All modes
 Value Taken    Lamda =  -0.00956081
 Step Taken.  Stepsize is  0.153795

                             Maximum     Tolerance    Cnvgd?
         Gradient           0.054219      0.000300      NO
         Displacement       0.101231      0.001200      NO
         Energy change     *********      0.000001      NO


 New Cartesian Coordinates Obtained by Inverse Iteration

 Displacement from previous Coordinates is:  0.170117
 ----------------------------------------------------------------
             Standard Nuclear Orientation (Angstroms)
    I     Atom           X                Y                Z
 ----------------------------------------------------------------
    1      Br      1.0750538576    -0.0261868896     0.0000000000
    2      N      -0.7176938786     0.5157610854     0.0000000000
    3      N      -1.4081400137    -0.4387364410     0.0000000000
    4      F      -2.7001014132     0.0337747345     0.0000000000
 ----------------------------------------------------------------
 Molecular Point Group                 Cs    NOp =  2
 Largest Abelian Subgroup              Cs    NOp =  2
 Nuclear Repulsion Energy =   227.4640454814 hartrees
 There are       29 alpha and       29 beta electrons
 Applying Cartesian multipole field
    Component          Value
    ---------          -----
     (2,0,0)        1.00000E-11
     (0,2,0)        2.00000E-11
     (0,0,2)       -3.00000E-11
 Nucleus-field energy     =     0.0000000046 hartrees
 Requested basis set is 6-311++G(d,p)
 There are 37 shells and 114 basis functions
 A cutoff of  1.0D-11 yielded    626 shell pairs
 There are      6185 function pairs (      6854 Cartesian)
 Smallest overlap matrix eigenvalue = 2.00E-04
 Guess MOs from SCF MO coefficient file

 -----------------------------------------------------------------------
  General SCF calculation program by
  Eric Jon Sundstrom, Paul Horn, Yuezhi Mao, Dmitri Zuev, Alec White,
  David Stuck, Shaama M.S., Shane Yost, Joonho Lee, David Small,
  Daniel Levine, Susi Lehtola, Hugh Burton, Evgeny Epifanovsky
 -----------------------------------------------------------------------
 Hartree-Fock
 using 4 threads for integral computing
 -------------------------------------------------------
 OpenMP Integral computing Module                
 Release: version 2.0, May 2017, Q-Chem Inc. Pleasanton 
 -------------------------------------------------------
 A restricted SCF calculation will be
 performed using DIIS
 SCF converges when DIIS error is below 1.0e-08
 ---------------------------------------
  Cycle       Energy         DIIS error
 ---------------------------------------
    1   -2780.6065526081      1.43e-03  
    2   -2780.6094529198      3.79e-04  
    3   -2780.6097355417      1.84e-04  
    4   -2780.6098026589      6.62e-05  
    5   -2780.6098132142      2.43e-05  
    6   -2780.6098157892      9.59e-06  
    7   -2780.6098162584      4.19e-06  
    8   -2780.6098163162      1.52e-06  
    9   -2780.6098163299      4.29e-07  
   10   -2780.6098163310      2.40e-07  
   11   -2780.6098163312      6.57e-08  
   12   -2780.6098163312      1.90e-08  
   13   -2780.6098163312      5.51e-09  Convergence criterion met
 ---------------------------------------
 SCF time:   CPU 5.56s  wall 1.00s 
 SCF   energy in the final basis set =    -2780.6098163312
 Total energy in the final basis set =    -2780.6098163312

 --------------------------------------------------------------
             Orbital Energies (a.u.) and Symmetries
 --------------------------------------------------------------

 Alpha MOs, Restricted
 -- Occupied --                  
-490.09  -65.22  -58.58  -58.58  -58.58  -26.35  -15.77  -15.72
  1 A'    2 A'    3 A'    1 A"    4 A'    5 A'    6 A'    7 A'                 
 -9.902  -7.518  -7.506  -7.505  -3.259  -3.253  -3.252  -3.238
  8 A'    9 A'    2 A"   10 A'   11 A'    3 A"   12 A'    4 A"                 
 -3.238  -1.689  -1.448  -1.086  -0.896  -0.767  -0.748  -0.742
 13 A'   14 A'   15 A'   16 A'   17 A'   18 A'    5 A"   19 A'                 
 -0.620  -0.600  -0.497  -0.455  -0.454
 20 A'    6 A"   21 A'   22 A'    7 A"                                         
 -- Virtual --                   
  0.036   0.074   0.076   0.098   0.102   0.126   0.154   0.176
 23 A'   24 A'    8 A"   25 A'    9 A"   26 A'   27 A'   28 A'                 
  0.189   0.205   0.239   0.250   0.282   0.305   0.345   0.361
 10 A"   29 A'   11 A"   30 A'   31 A'   32 A'   33 A'   34 A'                 
  0.366   0.453   0.501   0.538   0.539   0.558   0.618   0.729
 12 A"   35 A'   36 A'   37 A'   13 A"   38 A'   39 A'   40 A'                 
  0.740   0.745   0.784   0.799   0.925   0.944   1.002   1.031
 14 A"   15 A"   41 A'   42 A'   43 A'   16 A"   44 A'   17 A"                 
  1.039   1.117   1.242   1.317   1.440   1.541   1.610   1.625
 45 A'   46 A'   47 A'   48 A'   49 A'   18 A"   50 A'   51 A'                 
  1.892   2.020   2.028   2.136   2.235   2.294   2.303   2.450
 19 A"   52 A'   20 A"   53 A'   21 A"   54 A'   55 A'   22 A"                 
  2.501   2.728   2.776   3.038   3.062   3.366   4.041   4.052
 56 A'   57 A'   58 A'   59 A'   23 A"   60 A'   61 A'   24 A"                 
  4.163   4.166   4.214   4.272   4.412   4.435   4.505   4.524
 62 A'   25 A"   63 A'   26 A"   64 A'   27 A"   28 A"   65 A'                 
  4.535   4.551   4.632   4.883   5.045   5.523   6.892   6.956
 66 A'   29 A"   67 A'   68 A'   69 A'   70 A'   30 A"   71 A'                 
  7.153   7.258   8.160   8.177   8.255  36.534  37.214  49.449
 72 A'   73 A'   31 A"   74 A'   75 A'   76 A'   77 A'   78 A'                 
 68.722 293.835 293.852 293.9661028.393
 79 A'   32 A"   80 A'   81 A'   82 A'                                         

 Beta MOs, Restricted
 -- Occupied --                  
-490.09  -65.22  -58.58  -58.58  -58.58  -26.35  -15.77  -15.72
  1 A'    2 A'    3 A'    1 A"    4 A'    5 A'    6 A'    7 A'                 
 -9.902  -7.518  -7.506  -7.505  -3.259  -3.253  -3.252  -3.238
  8 A'    9 A'    2 A"   10 A'   11 A'    3 A"   12 A'    4 A"                 
 -3.238  -1.689  -1.448  -1.086  -0.896  -0.767  -0.748  -0.742
 13 A'   14 A'   15 A'   16 A'   17 A'   18 A'    5 A"   19 A'                 
 -0.620  -0.600  -0.497  -0.455  -0.454
 20 A'    6 A"   21 A'   22 A'    7 A"                                         
 -- Virtual --                   
  0.036   0.074   0.076   0.098   0.102   0.126   0.154   0.176
 23 A'   24 A'    8 A"   25 A'    9 A"   26 A'   27 A'   28 A'                 
  0.189   0.205   0.239   0.250   0.282   0.305   0.345   0.361
 10 A"   29 A'   11 A"   30 A'   31 A'   32 A'   33 A'   34 A'                 
  0.366   0.453   0.501   0.538   0.539   0.558   0.618   0.729
 12 A"   35 A'   36 A'   37 A'   13 A"   38 A'   39 A'   40 A'                 
  0.740   0.745   0.784   0.799   0.925   0.944   1.002   1.031
 14 A"   15 A"   41 A'   42 A'   43 A'   16 A"   44 A'   17 A"                 
  1.039   1.117   1.242   1.317   1.440   1.541   1.610   1.625
 45 A'   46 A'   47 A'   48 A'   49 A'   18 A"   50 A'   51 A'                 
  1.892   2.020   2.028   2.136   2.235   2.294   2.303   2.450
 19 A"   52 A'   20 A"   53 A'   21 A"   54 A'   55 A'   22 A"                 
  2.501   2.728   2.776   3.038   3.062   3.366   4.041   4.052
 56 A'   57 A'   58 A'   59 A'   23 A"   60 A'   61 A'   24 A"                 
  4.163   4.166   4.214   4.272   4.412   4.435   4.505   4.524
 62 A'   25 A"   63 A'   26 A"   64 A'   27 A"   28 A"   65 A'                 
  4.535   4.551   4.632   4.883   5.045   5.523   6.892   6.956
 66 A'   29 A"   67 A'   68 A'   69 A'   70 A'   30 A"   71 A'                 
  7.153   7.258   8.160   8.177   8.255  36.534  37.214  49.449
 72 A'   73 A'   31 A"   74 A'   75 A'   76 A'   77 A'   78 A'                 
 68.722 293.835 293.852 293.9661028.393
 79 A'   32 A"   80 A'   81 A'   82 A'                                         
 --------------------------------------------------------------

          Ground-State Mulliken Net Atomic Charges

     Atom                 Charge (a.u.)
  ----------------------------------------
      1 Br                    0.037648
      2 N                     0.094028
      3 N                    -0.069670
      4 F                    -0.062007
  ----------------------------------------
  Sum of atomic charges =     0.000000

 -----------------------------------------------------------------
                    Cartesian Multipole Moments
 -----------------------------------------------------------------
    Charge (ESU x 10^10)
                -0.0000
    Dipole Moment (Debye)
         X       1.8584      Y      -0.3235      Z       0.0000
       Tot       1.8864
    Quadrupole Moments (Debye-Ang)
        XX     -36.2211     XY      -0.1426     YY     -35.7475
        XZ      -0.0000     YZ       0.0000     ZZ     -33.5356
    Octopole Moments (Debye-Ang^2)
       XXX      37.1163    XXY      -2.5636    XYY       6.3995
       YYY      -0.3422    XXZ       0.0000    XYZ      -0.0000
       YYZ       0.0000    XZZ       3.5663    YZZ      -0.0316
       ZZZ       0.0000
    Hexadecapole Moments (Debye-Ang^3)
      XXXX    -474.1953   XXXY      -4.2437   XXYY     -85.6268
      XYYY      -1.1195   YYYY     -53.6556   XXXZ      -0.0000
      XXYZ       0.0000   XYYZ      -0.0000   YYYZ       0.0000
      XXZZ     -80.7345   XYZZ      -0.2665   YYZZ     -14.1245
      XZZZ      -0.0000   YZZZ       0.0000   ZZZZ     -33.7326
 -----------------------------------------------------------------
 Calculating analytic gradient of the SCF energy
 Gradient of SCF Energy
            1           2           3           4
    1  -0.0026312  -0.0160231   0.0278565  -0.0092021
    2  -0.0028906   0.0009816  -0.0091034   0.0110123
    3   0.0000000   0.0000000  -0.0000000   0.0000000
 Max gradient component =       2.786E-02
 RMS gradient           =       1.056E-02
 Gradient time:  CPU 1.58 s  wall 0.45 s
 Geometry Optimization Parameters
   NAtoms,    NIC,     NZ,  NCons,   NDum,   NFix, NCnnct, MaxDiis
        4      14       4       0       0       0       0       0

 Cartesian Hessian Update
 Hessian Updated using BFGS Update


** GEOMETRY OPTIMIZATION IN DELOCALIZED INTERNAL COORDINATES **
   Searching for a Minimum

   Optimization Cycle:   2

                       Coordinates (Angstroms)
     ATOM                X               Y               Z
      1  Br        1.0750538576   -0.0261868896    0.0000000000
      2  N        -0.7176938786    0.5157610854    0.0000000000
      3  N        -1.4081400137   -0.4387364410    0.0000000000
      4  F        -2.7001014132    0.0337747345    0.0000000000
   Point Group: cs    Number of degrees of freedom:     5


   Energy is  -2780.609816331

 Hessian Updated using BFGS Update

  5 Hessian modes will be used to form the next step
  Hessian Eigenvalues:
     0.164449    0.240705    0.250397    0.382135    1.229107

 Minimum Search - Taking Simple RFO Step
 Searching for Lamda that Minimizes Along All modes
 Value Taken    Lamda =  -0.00277797
 Step Taken.  Stepsize is  0.112225

                             Maximum     Tolerance    Cnvgd?
         Gradient           0.019327      0.000300      NO
         Displacement       0.082288      0.001200      NO
         Energy change     -0.005221      0.000001      NO


 New Cartesian Coordinates Obtained by Inverse Iteration

 Displacement from previous Coordinates is:  0.091953
 ----------------------------------------------------------------
             Standard Nuclear Orientation (Angstroms)
    I     Atom           X                Y                Z
 ----------------------------------------------------------------
    1      Br      1.0867738104    -0.0266803733     0.0000000000
    2      N      -0.6988204798     0.5088267257     0.0000000000
    3      N      -1.4329816048    -0.4110633178     0.0000000000
    4      F      -2.7058531737     0.0135294548     0.0000000000
 ----------------------------------------------------------------
 Molecular Point Group                 Cs    NOp =  2
 Largest Abelian Subgroup              Cs    NOp =  2
 Nuclear Repulsion Energy =   227.3646084089 hartrees
 There are       29 alpha and       29 beta electrons
 Applying Cartesian multipole field
    Component          Value
    ---------          -----
     (2,0,0)        1.00000E-11
     (0,2,0)        2.00000E-11
     (0,0,2)       -3.00000E-11
 Nucleus-field energy     =     0.0000000047 hartrees
 Requested basis set is 6-311++G(d,p)
 There are 37 shells and 114 basis functions
 A cutoff of  1.0D-11 yielded    626 shell pairs
 There are      6185 function pairs (      6854 Cartesian)
 Smallest overlap matrix eigenvalue = 1.92E-04
 Guess MOs from SCF MO coefficient file

 -----------------------------------------------------------------------
  General SCF calculation program by
  Eric Jon Sundstrom, Paul Horn, Yuezhi Mao, Dmitri Zuev, Alec White,
  David Stuck, Shaama M.S., Shane Yost, Joonho Lee, David Small,
  Daniel Levine, Susi Lehtola, Hugh Burton, Evgeny Epifanovsky
 -----------------------------------------------------------------------
 Hartree-Fock
 using 4 threads for integral computing
 -------------------------------------------------------
 OpenMP Integral computing Module                
 Release: version 2.0, May 2017, Q-Chem Inc. Pleasanton 
 -------------------------------------------------------
 A restricted SCF calculation will be
 performed using DIIS
 SCF converges when DIIS error is below 1.0e-08
 ---------------------------------------
  Cycle       Energy         DIIS error
 ---------------------------------------
    1   -2780.6077125377      1.17e-03  
    2   -2780.6101554699      2.86e-04  
    3   -2780.6103984963      9.54e-05  
    4   -2780.6104206734      4.55e-05  
    5   -2780.6104261069      1.54e-05  
    6   -2780.6104268372      6.21e-06  
    7   -2780.6104269854      1.86e-06  
    8   -2780.6104270027      9.60e-07  
    9   -2780.6104270067      3.29e-07  
   10   -2780.6104270075      9.47e-08  
   11   -2780.6104270075      5.12e-08  
   12   -2780.6104270076      1.40e-08  
   13   -2780.6104270076      3.63e-09  Convergence criterion met
 ---------------------------------------
 SCF time:   CPU 5.52s  wall 2.00s 
 SCF   energy in the final basis set =    -2780.6104270076
 Total energy in the final basis set =    -2780.6104270076

 --------------------------------------------------------------
             Orbital Energies (a.u.) and Symmetries
 --------------------------------------------------------------

 Alpha MOs, Restricted
 -- Occupied --                  
-490.09  -65.22  -58.58  -58.58  -58.58  -26.36  -15.77  -15.72
  1 A'    2 A'    3 A'    1 A"    4 A'    5 A'    6 A'    7 A'                 
 -9.901  -7.517  -7.505  -7.505  -3.258  -3.252  -3.252  -3.237
  8 A'    9 A'    2 A"   10 A'   11 A'    3 A"   12 A'    4 A"                 
 -3.237  -1.708  -1.445  -1.087  -0.905  -0.774  -0.759  -0.748
 13 A'   14 A'   15 A'   16 A'   17 A'   18 A'    5 A"   19 A'                 
 -0.622  -0.598  -0.492  -0.452  -0.450
 20 A'    6 A"   21 A'    7 A"   22 A'                                         
 -- Virtual --                   
  0.038   0.074   0.081   0.099   0.103   0.128   0.153   0.176
 23 A'   24 A'    8 A"   25 A'    9 A"   26 A'   27 A'   28 A'                 
  0.189   0.207   0.240   0.254   0.287   0.304   0.361   0.365
 10 A"   29 A'   11 A"   30 A'   31 A'   32 A'   33 A'   12 A"                 
  0.367   0.449   0.502   0.537   0.540   0.559   0.625   0.727
 34 A'   35 A'   36 A'   37 A'   13 A"   38 A'   39 A'   40 A'                 
  0.743   0.746   0.789   0.803   0.932   0.944   1.001   1.038
 14 A"   15 A"   41 A'   42 A'   43 A'   16 A"   44 A'   17 A"                 
  1.042   1.120   1.231   1.318   1.443   1.542   1.597   1.628
 45 A'   46 A'   47 A'   48 A'   49 A'   18 A"   50 A'   51 A'                 
  1.897   2.025   2.041   2.148   2.235   2.295   2.297   2.454
 19 A"   20 A"   52 A'   53 A'   21 A"   54 A'   55 A'   22 A"                 
  2.490   2.720   2.794   3.051   3.059   3.367   4.045   4.062
 56 A'   57 A'   58 A'   59 A'   23 A"   60 A'   24 A"   61 A'                 
  4.158   4.159   4.213   4.290   4.427   4.455   4.507   4.525
 25 A"   62 A'   63 A'   26 A"   64 A'   27 A"   28 A"   65 A'                 
  4.553   4.554   4.643   4.884   5.041   5.587   6.884   6.941
 29 A"   66 A'   67 A'   68 A'   69 A'   70 A'   30 A"   71 A'                 
  7.172   7.311   8.161   8.178   8.255  36.541  37.228  49.453
 72 A'   73 A'   31 A"   74 A'   75 A'   76 A'   77 A'   78 A'                 
 68.713 293.836 293.852 293.9661028.398
 79 A'   32 A"   80 A'   81 A'   82 A'                                         

 Beta MOs, Restricted
 -- Occupied --                  
-490.09  -65.22  -58.58  -58.58  -58.58  -26.36  -15.77  -15.72
  1 A'    2 A'    3 A'    1 A"    4 A'    5 A'    6 A'    7 A'                 
 -9.901  -7.517  -7.505  -7.505  -3.258  -3.252  -3.252  -3.237
  8 A'    9 A'    2 A"   10 A'   11 A'    3 A"   12 A'    4 A"                 
 -3.237  -1.708  -1.445  -1.087  -0.905  -0.774  -0.759  -0.748
 13 A'   14 A'   15 A'   16 A'   17 A'   18 A'    5 A"   19 A'                 
 -0.622  -0.598  -0.492  -0.452  -0.450
 20 A'    6 A"   21 A'    7 A"   22 A'                                         
 -- Virtual --                   
  0.038   0.074   0.081   0.099   0.103   0.128   0.153   0.176
 23 A'   24 A'    8 A"   25 A'    9 A"   26 A'   27 A'   28 A'                 
  0.189   0.207   0.240   0.254   0.287   0.304   0.361   0.365
 10 A"   29 A'   11 A"   30 A'   31 A'   32 A'   33 A'   12 A"                 
  0.367   0.449   0.502   0.537   0.540   0.559   0.625   0.727
 34 A'   35 A'   36 A'   37 A'   13 A"   38 A'   39 A'   40 A'                 
  0.743   0.746   0.789   0.803   0.932   0.944   1.001   1.038
 14 A"   15 A"   41 A'   42 A'   43 A'   16 A"   44 A'   17 A"                 
  1.042   1.120   1.231   1.318   1.443   1.542   1.597   1.628
 45 A'   46 A'   47 A'   48 A'   49 A'   18 A"   50 A'   51 A'                 
  1.897   2.025   2.041   2.148   2.235   2.295   2.297   2.454
 19 A"   20 A"   52 A'   53 A'   21 A"   54 A'   55 A'   22 A"                 
  2.490   2.720   2.794   3.051   3.059   3.367   4.045   4.062
 56 A'   57 A'   58 A'   59 A'   23 A"   60 A'   24 A"   61 A'                 
  4.158   4.159   4.213   4.290   4.427   4.455   4.507   4.525
 25 A"   62 A'   63 A'   26 A"   64 A'   27 A"   28 A"   65 A'                 
  4.553   4.554   4.643   4.884   5.041   5.587   6.884   6.941
 29 A"   66 A'   67 A'   68 A'   69 A'   70 A'   30 A"   71 A'                 
  7.172   7.311   8.161   8.178   8.255  36.541  37.228  49.453
 72 A'   73 A'   31 A"   74 A'   75 A'   76 A'   77 A'   78 A'                 
 68.713 293.836 293.852 293.9661028.398
 79 A'   32 A"   80 A'   81 A'   82 A'                                         
 --------------------------------------------------------------

          Ground-State Mulliken Net Atomic Charges

     Atom                 Charge (a.u.)
  ----------------------------------------
      1 Br                    0.047981
      2 N                     0.086685
      3 N                    -0.102276
      4 F                    -0.032390
  ----------------------------------------
  Sum of atomic charges =     0.000000

 -----------------------------------------------------------------
                    Cartesian Multipole Moments
 -----------------------------------------------------------------
    Charge (ESU x 10^10)
                -0.0000
    Dipole Moment (Debye)
         X       1.6773      Y      -0.2772      Z       0.0000
       Tot       1.7000
    Quadrupole Moments (Debye-Ang)
        XX     -35.3536     XY      -0.2345     YY     -35.9161
        XZ      -0.0000     YZ       0.0000     ZZ     -33.5215
    Octopole Moments (Debye-Ang^2)
       XXX      34.2533    XXY      -2.2579    XYY       6.2963
       YYY      -0.3835    XXZ       0.0000    XYZ      -0.0000
       YYZ       0.0000    XZZ       3.3017    YZZ      -0.0298
       ZZZ       0.0000
    Hexadecapole Moments (Debye-Ang^3)
      XXXX    -470.3151   XXXY      -4.9563   XXYY     -86.3342
      XYYY      -1.6301   YYYY     -53.1649   XXXZ      -0.0000
      XXYZ       0.0000   XYYZ      -0.0000   YYYZ       0.0000
      XXZZ     -81.1543   XYZZ      -0.4336   YYZZ     -14.0582
      XZZZ      -0.0000   YZZZ       0.0000   ZZZZ     -33.7930
 -----------------------------------------------------------------
 Calculating analytic gradient of the SCF energy
 Gradient of SCF Energy
            1           2           3           4
    1   0.0001661   0.0002276   0.0009771  -0.0013707
    2   0.0011387  -0.0160540   0.0216781  -0.0067628
    3   0.0000000   0.0000000  -0.0000000  -0.0000000
 Max gradient component =       2.168E-02
 RMS gradient           =       8.050E-03
 Gradient time:  CPU 1.55 s  wall 0.44 s
 Geometry Optimization Parameters
   NAtoms,    NIC,     NZ,  NCons,   NDum,   NFix, NCnnct, MaxDiis
        4      14       4       0       0       0       0       0

 Cartesian Hessian Update
 Hessian Updated using BFGS Update


** GEOMETRY OPTIMIZATION IN DELOCALIZED INTERNAL COORDINATES **
   Searching for a Minimum

   Optimization Cycle:   3

                       Coordinates (Angstroms)
     ATOM                X               Y               Z
      1  Br        1.0867738104   -0.0266803733    0.0000000000
      2  N        -0.6988204798    0.5088267257    0.0000000000
      3  N        -1.4329816048   -0.4110633178    0.0000000000
      4  F        -2.7058531737    0.0135294548    0.0000000000
   Point Group: cs    Number of degrees of freedom:     5


   Energy is  -2780.610427008

 Hessian Updated using BFGS Update

  5 Hessian modes will be used to form the next step
  Hessian Eigenvalues:
     0.181709    0.233868    0.299172    0.506862    1.152649

 Minimum Search - Taking Simple RFO Step
 Searching for Lamda that Minimizes Along All modes
 Value Taken    Lamda =  -0.00084680
 Step Taken.  Stepsize is  0.042804

                             Maximum     Tolerance    Cnvgd?
         Gradient           0.017352      0.000300      NO
         Displacement       0.027513      0.001200      NO
         Energy change     -0.000611      0.000001      NO


 New Cartesian Coordinates Obtained by Inverse Iteration

 Displacement from previous Coordinates is:  0.052647
 ----------------------------------------------------------------
             Standard Nuclear Orientation (Angstroms)
    I     Atom           X                Y                Z
 ----------------------------------------------------------------
    1      Br      1.0864009436    -0.0194600798     0.0000000000
    2      N      -0.7068695331     0.5048988189     0.0000000000
    3      N      -1.4324525146    -0.4296752740     0.0000000000
    4      F      -2.6979603438     0.0288490242     0.0000000000
 ----------------------------------------------------------------
 Molecular Point Group                 Cs    NOp =  2
 Largest Abelian Subgroup              Cs    NOp =  2
 Nuclear Repulsion Energy =   227.2052579603 hartrees
 There are       29 alpha and       29 beta electrons
 Applying Cartesian multipole field
    Component          Value
    ---------          -----
     (2,0,0)        1.00000E-11
     (0,2,0)        2.00000E-11
     (0,0,2)       -3.00000E-11
 Nucleus-field energy     =     0.0000000047 hartrees
 Requested basis set is 6-311++G(d,p)
 There are 37 shells and 114 basis functions
 A cutoff of  1.0D-11 yielded    626 shell pairs
 There are      6185 function pairs (      6854 Cartesian)
 Smallest overlap matrix eigenvalue = 2.00E-04
 Guess MOs from SCF MO coefficient file

 -----------------------------------------------------------------------
  General SCF calculation program by
  Eric Jon Sundstrom, Paul Horn, Yuezhi Mao, Dmitri Zuev, Alec White,
  David Stuck, Shaama M.S., Shane Yost, Joonho Lee, David Small,
  Daniel Levine, Susi Lehtola, Hugh Burton, Evgeny Epifanovsky
 -----------------------------------------------------------------------
 Hartree-Fock
 using 4 threads for integral computing
 -------------------------------------------------------
 OpenMP Integral computing Module                
 Release: version 2.0, May 2017, Q-Chem Inc. Pleasanton 
 -------------------------------------------------------
 A restricted SCF calculation will be
 performed using DIIS
 SCF converges when DIIS error is below 1.0e-08
 ---------------------------------------
  Cycle       Energy         DIIS error
 ---------------------------------------
    1   -2780.6102703446      5.04e-04  
    2   -2780.6107516173      1.47e-04  
    3   -2780.6108116331      7.37e-05  
    4   -2780.6108226936      3.01e-05  
    5   -2780.6108253736      9.16e-06  
    6   -2780.6108256236      3.06e-06  
    7   -2780.6108256615      1.13e-06  
    8   -2780.6108256652      4.48e-07  
    9   -2780.6108256659      1.33e-07  
   10   -2780.6108256660      5.00e-08  
   11   -2780.6108256660      2.03e-08  
   12   -2780.6108256660      6.78e-09  Convergence criterion met
 ---------------------------------------
 SCF time:   CPU 5.07s  wall 2.00s 
 SCF   energy in the final basis set =    -2780.6108256660
 Total energy in the final basis set =    -2780.6108256660

 --------------------------------------------------------------
             Orbital Energies (a.u.) and Symmetries
 --------------------------------------------------------------

 Alpha MOs, Restricted
 -- Occupied --                  
-490.09  -65.22  -58.58  -58.58  -58.58  -26.36  -15.77  -15.72
  1 A'    2 A'    3 A'    1 A"    4 A'    5 A'    6 A'    7 A'                 
 -9.901  -7.517  -7.505  -7.504  -3.258  -3.252  -3.251  -3.237
  8 A'    9 A'    2 A"   10 A'   11 A'    3 A"   12 A'    4 A"                 
 -3.237  -1.706  -1.440  -1.086  -0.904  -0.773  -0.758  -0.746
 13 A'   14 A'   15 A'   16 A'   17 A'   18 A'    5 A"   19 A'                 
 -0.619  -0.596  -0.496  -0.452  -0.451
 20 A'    6 A"   21 A'    7 A"   22 A'                                         
 -- Virtual --                   
  0.039   0.074   0.078   0.099   0.103   0.128   0.153   0.176
 23 A'   24 A'    8 A"   25 A'    9 A"   26 A'   27 A'   28 A'                 
  0.189   0.207   0.240   0.254   0.285   0.304   0.360   0.363
 10 A"   29 A'   11 A"   30 A'   31 A'   32 A'   33 A'   34 A'                 
  0.365   0.451   0.502   0.537   0.540   0.559   0.620   0.728
 12 A"   35 A'   36 A'   37 A'   13 A"   38 A'   39 A'   40 A'                 
  0.743   0.746   0.788   0.802   0.929   0.944   1.003   1.036
 14 A"   15 A"   41 A'   42 A'   43 A'   16 A"   44 A'   17 A"                 
  1.041   1.117   1.229   1.317   1.441   1.540   1.598   1.627
 45 A'   46 A'   47 A'   48 A'   49 A'   18 A"   50 A'   51 A'                 
  1.892   2.029   2.032   2.146   2.235   2.294   2.299   2.449
 19 A"   20 A"   52 A'   53 A'   21 A"   54 A'   55 A'   22 A"                 
  2.496   2.717   2.792   3.038   3.053   3.360   4.044   4.055
 56 A'   57 A'   58 A'   59 A'   23 A"   60 A'   24 A"   61 A'                 
  4.158   4.161   4.212   4.282   4.415   4.455   4.507   4.524
 25 A"   62 A'   63 A'   26 A"   64 A'   27 A"   28 A"   65 A'                 
  4.547   4.553   4.638   4.886   5.052   5.576   6.885   6.947
 66 A'   29 A"   67 A'   68 A'   69 A'   70 A'   30 A"   71 A'                 
  7.169   7.300   8.161   8.178   8.256  36.542  37.196  49.453
 72 A'   73 A'   31 A"   74 A'   75 A'   76 A'   77 A'   78 A'                 
 68.714 293.837 293.852 293.9671028.397
 79 A'   32 A"   80 A'   81 A'   82 A'                                         

 Beta MOs, Restricted
 -- Occupied --                  
-490.09  -65.22  -58.58  -58.58  -58.58  -26.36  -15.77  -15.72
  1 A'    2 A'    3 A'    1 A"    4 A'    5 A'    6 A'    7 A'                 
 -9.901  -7.517  -7.505  -7.504  -3.258  -3.252  -3.251  -3.237
  8 A'    9 A'    2 A"   10 A'   11 A'    3 A"   12 A'    4 A"                 
 -3.237  -1.706  -1.440  -1.086  -0.904  -0.773  -0.758  -0.746
 13 A'   14 A'   15 A'   16 A'   17 A'   18 A'    5 A"   19 A'                 
 -0.619  -0.596  -0.496  -0.452  -0.451
 20 A'    6 A"   21 A'    7 A"   22 A'                                         
 -- Virtual --                   
  0.039   0.074   0.078   0.099   0.103   0.128   0.153   0.176
 23 A'   24 A'    8 A"   25 A'    9 A"   26 A'   27 A'   28 A'                 
  0.189   0.207   0.240   0.254   0.285   0.304   0.360   0.363
 10 A"   29 A'   11 A"   30 A'   31 A'   32 A'   33 A'   34 A'                 
  0.365   0.451   0.502   0.537   0.540   0.559   0.620   0.728
 12 A"   35 A'   36 A'   37 A'   13 A"   38 A'   39 A'   40 A'                 
  0.743   0.746   0.788   0.802   0.929   0.944   1.003   1.036
 14 A"   15 A"   41 A'   42 A'   43 A'   16 A"   44 A'   17 A"                 
  1.041   1.117   1.229   1.317   1.441   1.540   1.598   1.627
 45 A'   46 A'   47 A'   48 A'   49 A'   18 A"   50 A'   51 A'                 
  1.892   2.029   2.032   2.146   2.235   2.294   2.299   2.449
 19 A"   20 A"   52 A'   53 A'   21 A"   54 A'   55 A'   22 A"                 
  2.496   2.717   2.792   3.038   3.053   3.360   4.044   4.055
 56 A'   57 A'   58 A'   59 A'   23 A"   60 A'   24 A"   61 A'                 
  4.158   4.161   4.212   4.282   4.415   4.455   4.507   4.524
 25 A"   62 A'   63 A'   26 A"   64 A'   27 A"   28 A"   65 A'                 
  4.547   4.553   4.638   4.886   5.052   5.576   6.885   6.947
 66 A'   29 A"   67 A'   68 A'   69 A'   70 A'   30 A"   71 A'                 
  7.169   7.300   8.161   8.178   8.256  36.542  37.196  49.453
 72 A'   73 A'   31 A"   74 A'   75 A'   76 A'   77 A'   78 A'                 
 68.714 293.837 293.852 293.9671028.397
 79 A'   32 A"   80 A'   81 A'   82 A'                                         
 --------------------------------------------------------------

          Ground-State Mulliken Net Atomic Charges

     Atom                 Charge (a.u.)
  ----------------------------------------
      1 Br                    0.042246
      2 N                     0.084236
      3 N                    -0.090698
      4 F                    -0.035784
  ----------------------------------------
  Sum of atomic charges =     0.000000

 -----------------------------------------------------------------
                    Cartesian Multipole Moments
 -----------------------------------------------------------------
    Charge (ESU x 10^10)
                 0.0000
    Dipole Moment (Debye)
         X       1.6802      Y      -0.3059      Z      -0.0000
       Tot       1.7079
    Quadrupole Moments (Debye-Ang)
        XX     -35.4748     XY      -0.1342     YY     -35.8849
        XZ       0.0000     YZ      -0.0000     ZZ     -33.5419
    Octopole Moments (Debye-Ang^2)
       XXX      34.5318    XXY      -2.4381    XYY       6.2450
       YYY      -0.5965    XXZ      -0.0000    XYZ      -0.0000
       YYZ      -0.0000    XZZ       3.3224    YZZ      -0.1265
       ZZZ      -0.0000
    Hexadecapole Moments (Debye-Ang^3)
      XXXX    -470.2787   XXXY      -4.7682   XXYY     -86.2321
      XYYY      -1.8856   YYYY     -53.4204   XXXZ       0.0000
      XXYZ       0.0000   XYYZ       0.0000   YYYZ       0.0000
      XXZZ     -81.0569   XYZZ      -0.4991   YYZZ     -14.1028
      XZZZ       0.0000   YZZZ       0.0000   ZZZZ     -33.8115
 -----------------------------------------------------------------
 Calculating analytic gradient of the SCF energy
 Gradient of SCF Energy
            1           2           3           4
    1   0.0011340  -0.0022266  -0.0000107   0.0011033
    2   0.0004346  -0.0020149   0.0009935   0.0005868
    3  -0.0000000  -0.0000000   0.0000000  -0.0000000
 Max gradient component =       2.227E-03
 RMS gradient           =       1.042E-03
 Gradient time:  CPU 1.56 s  wall 0.44 s
 Geometry Optimization Parameters
   NAtoms,    NIC,     NZ,  NCons,   NDum,   NFix, NCnnct, MaxDiis
        4      14       4       0       0       0       0       0

 Cartesian Hessian Update
 Hessian Updated using BFGS Update


** GEOMETRY OPTIMIZATION IN DELOCALIZED INTERNAL COORDINATES **
   Searching for a Minimum

   Optimization Cycle:   4

                       Coordinates (Angstroms)
     ATOM                X               Y               Z
      1  Br        1.0864009436   -0.0194600798    0.0000000000
      2  N        -0.7068695331    0.5048988189    0.0000000000
      3  N        -1.4324525146   -0.4296752740    0.0000000000
      4  F        -2.6979603438    0.0288490242    0.0000000000
   Point Group: cs    Number of degrees of freedom:     5


   Energy is  -2780.610825666

 Hessian Updated using BFGS Update

  5 Hessian modes will be used to form the next step
  Hessian Eigenvalues:
     0.181154    0.231538    0.312142    0.542861    1.113336

 Minimum Search - Taking Simple RFO Step
 Searching for Lamda that Minimizes Along All modes
 Value Taken    Lamda =  -0.00005221
 Step Taken.  Stepsize is  0.013813

                             Maximum     Tolerance    Cnvgd?
         Gradient           0.003485      0.000300      NO
         Displacement       0.011794      0.001200      NO
         Energy change     -0.000399      0.000001      NO


 New Cartesian Coordinates Obtained by Inverse Iteration

 Displacement from previous Coordinates is:  0.025642
 ----------------------------------------------------------------
             Standard Nuclear Orientation (Angstroms)
    I     Atom           X                Y                Z
 ----------------------------------------------------------------
    1      Br      1.0816639153    -0.0250245818     0.0000000000
    2      N      -0.7052942400     0.5125014907     0.0000000000
    3      N      -1.4280774517    -0.4258086864     0.0000000000
    4      F      -2.6991736715     0.0229442668     0.0000000000
 ----------------------------------------------------------------
 Molecular Point Group                 Cs    NOp =  2
 Largest Abelian Subgroup              Cs    NOp =  2
 Nuclear Repulsion Energy =   227.4360525706 hartrees
 There are       29 alpha and       29 beta electrons
 Applying Cartesian multipole field
    Component          Value
    ---------          -----
     (2,0,0)        1.00000E-11
     (0,2,0)        2.00000E-11
     (0,0,2)       -3.00000E-11
 Nucleus-field energy     =     0.0000000047 hartrees
 Requested basis set is 6-311++G(d,p)
 There are 37 shells and 114 basis functions
 A cutoff of  1.0D-11 yielded    626 shell pairs
 There are      6185 function pairs (      6854 Cartesian)
 Smallest overlap matrix eigenvalue = 2.02E-04
 Guess MOs from SCF MO coefficient file

 -----------------------------------------------------------------------
  General SCF calculation program by
  Eric Jon Sundstrom, Paul Horn, Yuezhi Mao, Dmitri Zuev, Alec White,
  David Stuck, Shaama M.S., Shane Yost, Joonho Lee, David Small,
  Daniel Levine, Susi Lehtola, Hugh Burton, Evgeny Epifanovsky
 -----------------------------------------------------------------------
 Hartree-Fock
 using 4 threads for integral computing
 -------------------------------------------------------
 OpenMP Integral computing Module                
 Release: version 2.0, May 2017, Q-Chem Inc. Pleasanton 
 -------------------------------------------------------
 A restricted SCF calculation will be
 performed using DIIS
 SCF converges when DIIS error is below 1.0e-08
 ---------------------------------------
  Cycle       Energy         DIIS error
 ---------------------------------------
    1   -2780.6107608211      1.76e-04  
    2   -2780.6108266079      5.08e-05  
    3   -2780.6108360655      2.36e-05  
    4   -2780.6108376645      1.13e-05  
    5   -2780.6108382668      3.68e-06  
    6   -2780.6108383554      1.34e-06  
    7   -2780.6108383678      5.02e-07  
    8   -2780.6108383692      2.25e-07  
    9   -2780.6108383694      6.82e-08  
   10   -2780.6108383695      2.17e-08  
   11   -2780.6108383695      8.98e-09  Convergence criterion met
 ---------------------------------------
 SCF time:   CPU 4.65s  wall 1.00s 
 SCF   energy in the final basis set =    -2780.6108383695
 Total energy in the final basis set =    -2780.6108383695

 --------------------------------------------------------------
             Orbital Energies (a.u.) and Symmetries
 --------------------------------------------------------------

 Alpha MOs, Restricted
 -- Occupied --                  
-490.09  -65.22  -58.58  -58.58  -58.58  -26.36  -15.77  -15.72
  1 A'    2 A'    3 A'    1 A"    4 A'    5 A'    6 A'    7 A'                 
 -9.901  -7.517  -7.505  -7.504  -3.258  -3.252  -3.251  -3.237
  8 A'    9 A'    2 A"   10 A'   11 A'    3 A"   12 A'    4 A"                 
 -3.237  -1.705  -1.441  -1.086  -0.903  -0.773  -0.757  -0.746
 13 A'   14 A'   15 A'   16 A'   17 A'   18 A'    5 A"   19 A'                 
 -0.620  -0.596  -0.496  -0.451  -0.451
 20 A'    6 A"   21 A'   22 A'    7 A"                                         
 -- Virtual --                   
  0.039   0.074   0.077   0.099   0.102   0.129   0.153   0.176
 23 A'   24 A'    8 A"   25 A'    9 A"   26 A'   27 A'   28 A'                 
  0.189   0.207   0.239   0.253   0.285   0.304   0.359   0.362
 10 A"   29 A'   11 A"   30 A'   31 A'   32 A'   33 A'   34 A'                 
  0.365   0.450   0.501   0.537   0.540   0.558   0.619   0.729
 12 A"   35 A'   36 A'   37 A'   13 A"   38 A'   39 A'   40 A'                 
  0.743   0.746   0.787   0.801   0.930   0.945   1.002   1.035
 14 A"   15 A"   41 A'   42 A'   43 A'   16 A"   44 A'   17 A"                 
  1.041   1.116   1.232   1.318   1.440   1.541   1.599   1.625
 45 A'   46 A'   47 A'   48 A'   49 A'   18 A"   50 A'   51 A'                 
  1.891   2.030   2.030   2.147   2.235   2.295   2.299   2.449
 19 A"   20 A"   52 A'   53 A'   21 A"   54 A'   55 A'   22 A"                 
  2.497   2.716   2.790   3.036   3.052   3.358   4.044   4.055
 56 A'   57 A'   58 A'   59 A'   23 A"   60 A'   24 A"   61 A'                 
  4.159   4.160   4.212   4.282   4.414   4.452   4.507   4.525
 25 A"   62 A'   63 A'   26 A"   64 A'   27 A"   28 A"   65 A'                 
  4.543   4.553   4.638   4.886   5.051   5.574   6.885   6.946
 66 A'   29 A"   67 A'   68 A'   69 A'   70 A'   30 A"   71 A'                 
  7.169   7.297   8.161   8.178   8.256  36.542  37.190  49.453
 72 A'   73 A'   31 A"   74 A'   75 A'   76 A'   77 A'   78 A'                 
 68.714 293.837 293.853 293.9671028.397
 79 A'   32 A"   80 A'   81 A'   82 A'                                         

 Beta MOs, Restricted
 -- Occupied --                  
-490.09  -65.22  -58.58  -58.58  -58.58  -26.36  -15.77  -15.72
  1 A'    2 A'    3 A'    1 A"    4 A'    5 A'    6 A'    7 A'                 
 -9.901  -7.517  -7.505  -7.504  -3.258  -3.252  -3.251  -3.237
  8 A'    9 A'    2 A"   10 A'   11 A'    3 A"   12 A'    4 A"                 
 -3.237  -1.705  -1.441  -1.086  -0.903  -0.773  -0.757  -0.746
 13 A'   14 A'   15 A'   16 A'   17 A'   18 A'    5 A"   19 A'                 
 -0.620  -0.596  -0.496  -0.451  -0.451
 20 A'    6 A"   21 A'   22 A'    7 A"                                         
 -- Virtual --                   
  0.039   0.074   0.077   0.099   0.102   0.129   0.153   0.176
 23 A'   24 A'    8 A"   25 A'    9 A"   26 A'   27 A'   28 A'                 
  0.189   0.207   0.239   0.253   0.285   0.304   0.359   0.362
 10 A"   29 A'   11 A"   30 A'   31 A'   32 A'   33 A'   34 A'                 
  0.365   0.450   0.501   0.537   0.540   0.558   0.619   0.729
 12 A"   35 A'   36 A'   37 A'   13 A"   38 A'   39 A'   40 A'                 
  0.743   0.746   0.787   0.801   0.930   0.945   1.002   1.035
 14 A"   15 A"   41 A'   42 A'   43 A'   16 A"   44 A'   17 A"                 
  1.041   1.116   1.232   1.318   1.440   1.541   1.599   1.625
 45 A'   46 A'   47 A'   48 A'   49 A'   18 A"   50 A'   51 A'                 
  1.891   2.030   2.030   2.147   2.235   2.295   2.299   2.449
 19 A"   20 A"   52 A'   53 A'   21 A"   54 A'   55 A'   22 A"                 
  2.497   2.716   2.790   3.036   3.052   3.358   4.044   4.055
 56 A'   57 A'   58 A'   59 A'   23 A"   60 A'   24 A"   61 A'                 
  4.159   4.160   4.212   4.282   4.414   4.452   4.507   4.525
 25 A"   62 A'   63 A'   26 A"   64 A'   27 A"   28 A"   65 A'                 
  4.543   4.553   4.638   4.886   5.051   5.574   6.885   6.946
 66 A'   29 A"   67 A'   68 A'   69 A'   70 A'   30 A"   71 A'                 
  7.169   7.297   8.161   8.178   8.256  36.542  37.190  49.453
 72 A'   73 A'   31 A"   74 A'   75 A'   76 A'   77 A'   78 A'                 
 68.714 293.837 293.853 293.9671028.397
 79 A'   32 A"   80 A'   81 A'   82 A'                                         
 --------------------------------------------------------------

          Ground-State Mulliken Net Atomic Charges

     Atom                 Charge (a.u.)
  ----------------------------------------
      1 Br                    0.042381
      2 N                     0.084652
      3 N                    -0.088734
      4 F                    -0.038300
  ----------------------------------------
  Sum of atomic charges =    -0.000000

 -----------------------------------------------------------------
                    Cartesian Multipole Moments
 -----------------------------------------------------------------
    Charge (ESU x 10^10)
                -0.0000
    Dipole Moment (Debye)
         X       1.6858      Y      -0.3031      Z       0.0000
       Tot       1.7128
    Quadrupole Moments (Debye-Ang)
        XX     -35.5332     XY      -0.1769     YY     -35.8716
        XZ      -0.0000     YZ       0.0000     ZZ     -33.5423
    Octopole Moments (Debye-Ang^2)
       XXX      34.7672    XXY      -2.4145    XYY       6.3338
       YYY      -0.4219    XXZ      -0.0000    XYZ       0.0000
       YYZ      -0.0000    XZZ       3.3942    YZZ      -0.0536
       ZZZ       0.0000
    Hexadecapole Moments (Debye-Ang^3)
      XXXX    -469.6291   XXXY      -4.7449   XXYY     -85.9666
      XYYY      -1.5798   YYYY     -53.5537   XXXZ      -0.0000
      XXYZ       0.0000   XYYZ      -0.0000   YYYZ       0.0000
      XXZZ     -80.8518   XYZZ      -0.4121   YYZZ     -14.1205
      XZZZ      -0.0000   YZZZ       0.0000   ZZZZ     -33.8062
 -----------------------------------------------------------------
 Calculating analytic gradient of the SCF energy
 Gradient of SCF Energy
            1           2           3           4
    1  -0.0007493   0.0006338   0.0012507  -0.0011352
    2  -0.0002045   0.0007378  -0.0007182   0.0001849
    3   0.0000000  -0.0000000  -0.0000000   0.0000000
 Max gradient component =       1.251E-03
 RMS gradient           =       6.424E-04
 Gradient time:  CPU 1.58 s  wall 0.45 s
 Geometry Optimization Parameters
   NAtoms,    NIC,     NZ,  NCons,   NDum,   NFix, NCnnct, MaxDiis
        4      14       4       0       0       0       0       0

 Cartesian Hessian Update
 Hessian Updated using BFGS Update


** GEOMETRY OPTIMIZATION IN DELOCALIZED INTERNAL COORDINATES **
   Searching for a Minimum

   Optimization Cycle:   5

                       Coordinates (Angstroms)
     ATOM                X               Y               Z
      1  Br        1.0816639153   -0.0250245818    0.0000000000
      2  N        -0.7052942400    0.5125014907    0.0000000000
      3  N        -1.4280774517   -0.4258086864    0.0000000000
      4  F        -2.6991736715    0.0229442668    0.0000000000
   Point Group: cs    Number of degrees of freedom:     5


   Energy is  -2780.610838369

 Hessian Updated using BFGS Update

  5 Hessian modes will be used to form the next step
  Hessian Eigenvalues:
     0.181785    0.295694    0.362054    0.557755    1.105413

 Minimum Search - Taking Simple RFO Step
 Searching for Lamda that Minimizes Along All modes
 Value Taken    Lamda =  -0.00001067
 Step Taken.  Stepsize is  0.005307

                             Maximum     Tolerance    Cnvgd?
         Gradient           0.001438      0.000300      NO
         Displacement       0.003349      0.001200      NO
         Energy change     -0.000013      0.000001      NO


 New Cartesian Coordinates Obtained by Inverse Iteration

 Displacement from previous Coordinates is:  0.007761
 ----------------------------------------------------------------
             Standard Nuclear Orientation (Angstroms)
    I     Atom           X                Y                Z
 ----------------------------------------------------------------
    1      Br      1.0833177607    -0.0234347628     0.0000000000
    2      N      -0.7056701751     0.5102791376     0.0000000000
    3      N      -1.4299557429    -0.4265955899     0.0000000000
    4      F      -2.6985732906     0.0243637045     0.0000000000
 ----------------------------------------------------------------
 Molecular Point Group                 Cs    NOp =  2
 Largest Abelian Subgroup              Cs    NOp =  2
 Nuclear Repulsion Energy =   227.3625092855 hartrees
 There are       29 alpha and       29 beta electrons
 Applying Cartesian multipole field
    Component          Value
    ---------          -----
     (2,0,0)        1.00000E-11
     (0,2,0)        2.00000E-11
     (0,0,2)       -3.00000E-11
 Nucleus-field energy     =     0.0000000047 hartrees
 Requested basis set is 6-311++G(d,p)
 There are 37 shells and 114 basis functions
 A cutoff of  1.0D-11 yielded    626 shell pairs
 There are      6185 function pairs (      6854 Cartesian)
 Smallest overlap matrix eigenvalue = 2.01E-04
 Guess MOs from SCF MO coefficient file

 -----------------------------------------------------------------------
  General SCF calculation program by
  Eric Jon Sundstrom, Paul Horn, Yuezhi Mao, Dmitri Zuev, Alec White,
  David Stuck, Shaama M.S., Shane Yost, Joonho Lee, David Small,
  Daniel Levine, Susi Lehtola, Hugh Burton, Evgeny Epifanovsky
 -----------------------------------------------------------------------
 Hartree-Fock
 using 4 threads for integral computing
 -------------------------------------------------------
 OpenMP Integral computing Module                
 Release: version 2.0, May 2017, Q-Chem Inc. Pleasanton 
 -------------------------------------------------------
 A restricted SCF calculation will be
 performed using DIIS
 SCF converges when DIIS error is below 1.0e-08
 ---------------------------------------
  Cycle       Energy         DIIS error
 ---------------------------------------
    1   -2780.6108350316      6.29e-05  
    2   -2780.6108425462      1.68e-05  
    3   -2780.6108434263      8.77e-06  
    4   -2780.6108435989      3.38e-06  
    5   -2780.6108436599      1.28e-06  
    6   -2780.6108436714      4.92e-07  
    7   -2780.6108436731      1.79e-07  
    8   -2780.6108436733      6.75e-08  
    9   -2780.6108436733      2.35e-08  
   10   -2780.6108436733      7.63e-09  Convergence criterion met
 ---------------------------------------
 SCF time:   CPU 4.28s  wall 1.00s 
 SCF   energy in the final basis set =    -2780.6108436733
 Total energy in the final basis set =    -2780.6108436733

 --------------------------------------------------------------
             Orbital Energies (a.u.) and Symmetries
 --------------------------------------------------------------

 Alpha MOs, Restricted
 -- Occupied --                  
-490.09  -65.22  -58.58  -58.58  -58.58  -26.36  -15.77  -15.72
  1 A'    2 A'    3 A'    1 A"    4 A'    5 A'    6 A'    7 A'                 
 -9.901  -7.517  -7.505  -7.504  -3.257  -3.252  -3.251  -3.237
  8 A'    9 A'    2 A"   10 A'   11 A'    3 A"   12 A'    4 A"                 
 -3.237  -1.706  -1.441  -1.086  -0.904  -0.773  -0.757  -0.746
 13 A'   14 A'   15 A'   16 A'   17 A'   18 A'    5 A"   19 A'                 
 -0.620  -0.596  -0.495  -0.451  -0.451
 20 A'    6 A"   21 A'    7 A"   22 A'                                         
 -- Virtual --                   
  0.039   0.074   0.077   0.099   0.102   0.129   0.153   0.176
 23 A'   24 A'    8 A"   25 A'    9 A"   26 A'   27 A'   28 A'                 
  0.189   0.207   0.239   0.253   0.285   0.304   0.360   0.363
 10 A"   29 A'   11 A"   30 A'   31 A'   32 A'   33 A'   34 A'                 
  0.365   0.451   0.502   0.537   0.540   0.559   0.619   0.728
 12 A"   35 A'   36 A'   37 A'   13 A"   38 A'   39 A'   40 A'                 
  0.743   0.746   0.788   0.802   0.930   0.945   1.002   1.035
 14 A"   15 A"   41 A'   42 A'   43 A'   16 A"   44 A'   17 A"                 
  1.041   1.116   1.231   1.318   1.441   1.540   1.598   1.626
 45 A'   46 A'   47 A'   48 A'   49 A'   18 A"   50 A'   51 A'                 
  1.892   2.029   2.031   2.147   2.235   2.295   2.299   2.449
 19 A"   20 A"   52 A'   53 A'   21 A"   54 A'   55 A'   22 A"                 
  2.497   2.716   2.792   3.036   3.052   3.358   4.044   4.056
 56 A'   57 A'   58 A'   59 A'   23 A"   60 A'   24 A"   61 A'                 
  4.158   4.160   4.212   4.282   4.415   4.453   4.507   4.525
 25 A"   62 A'   63 A'   26 A"   64 A'   27 A"   28 A"   65 A'                 
  4.545   4.553   4.639   4.886   5.052   5.576   6.885   6.946
 66 A'   29 A"   67 A'   68 A'   69 A'   70 A'   30 A"   71 A'                 
  7.169   7.300   8.161   8.178   8.256  36.542  37.191  49.453
 72 A'   73 A'   31 A"   74 A'   75 A'   76 A'   77 A'   78 A'                 
 68.714 293.837 293.853 293.9671028.397
 79 A'   32 A"   80 A'   81 A'   82 A'                                         

 Beta MOs, Restricted
 -- Occupied --                  
-490.09  -65.22  -58.58  -58.58  -58.58  -26.36  -15.77  -15.72
  1 A'    2 A'    3 A'    1 A"    4 A'    5 A'    6 A'    7 A'                 
 -9.901  -7.517  -7.505  -7.504  -3.257  -3.252  -3.251  -3.237
  8 A'    9 A'    2 A"   10 A'   11 A'    3 A"   12 A'    4 A"                 
 -3.237  -1.706  -1.441  -1.086  -0.904  -0.773  -0.757  -0.746
 13 A'   14 A'   15 A'   16 A'   17 A'   18 A'    5 A"   19 A'                 
 -0.620  -0.596  -0.495  -0.451  -0.451
 20 A'    6 A"   21 A'    7 A"   22 A'                                         
 -- Virtual --                   
  0.039   0.074   0.077   0.099   0.102   0.129   0.153   0.176
 23 A'   24 A'    8 A"   25 A'    9 A"   26 A'   27 A'   28 A'                 
  0.189   0.207   0.239   0.253   0.285   0.304   0.360   0.363
 10 A"   29 A'   11 A"   30 A'   31 A'   32 A'   33 A'   34 A'                 
  0.365   0.451   0.502   0.537   0.540   0.559   0.619   0.728
 12 A"   35 A'   36 A'   37 A'   13 A"   38 A'   39 A'   40 A'                 
  0.743   0.746   0.788   0.802   0.930   0.945   1.002   1.035
 14 A"   15 A"   41 A'   42 A'   43 A'   16 A"   44 A'   17 A"                 
  1.041   1.116   1.231   1.318   1.441   1.540   1.598   1.626
 45 A'   46 A'   47 A'   48 A'   49 A'   18 A"   50 A'   51 A'                 
  1.892   2.029   2.031   2.147   2.235   2.295   2.299   2.449
 19 A"   20 A"   52 A'   53 A'   21 A"   54 A'   55 A'   22 A"                 
  2.497   2.716   2.792   3.036   3.052   3.358   4.044   4.056
 56 A'   57 A'   58 A'   59 A'   23 A"   60 A'   24 A"   61 A'                 
  4.158   4.160   4.212   4.282   4.415   4.453   4.507   4.525
 25 A"   62 A'   63 A'   26 A"   64 A'   27 A"   28 A"   65 A'                 
  4.545   4.553   4.639   4.886   5.052   5.576   6.885   6.946
 66 A'   29 A"   67 A'   68 A'   69 A'   70 A'   30 A"   71 A'                 
  7.169   7.300   8.161   8.178   8.256  36.542  37.191  49.453
 72 A'   73 A'   31 A"   74 A'   75 A'   76 A'   77 A'   78 A'                 
 68.714 293.837 293.853 293.9671028.397
 79 A'   32 A"   80 A'   81 A'   82 A'                                         
 --------------------------------------------------------------

          Ground-State Mulliken Net Atomic Charges

     Atom                 Charge (a.u.)
  ----------------------------------------
      1 Br                    0.042313
      2 N                     0.084244
      3 N                    -0.089841
      4 F                    -0.036716
  ----------------------------------------
  Sum of atomic charges =    -0.000000

 -----------------------------------------------------------------
                    Cartesian Multipole Moments
 -----------------------------------------------------------------
    Charge (ESU x 10^10)
                -0.0000
    Dipole Moment (Debye)
         X       1.6763      Y      -0.3036      Z       0.0000
       Tot       1.7036
    Quadrupole Moments (Debye-Ang)
        XX     -35.4918     XY      -0.1652     YY     -35.8789
        XZ       0.0000     YZ      -0.0000     ZZ     -33.5428
    Octopole Moments (Debye-Ang^2)
       XXX      34.6075    XXY      -2.4182    XYY       6.3031
       YYY      -0.4732    XXZ      -0.0000    XYZ       0.0000
       YYZ       0.0000    XZZ       3.3650    YZZ      -0.0749
       ZZZ       0.0000
    Hexadecapole Moments (Debye-Ang^3)
      XXXX    -469.6392   XXXY      -4.7589   XXYY     -86.0513
      XYYY      -1.6741   YYYY     -53.5154   XXXZ       0.0000
      XXYZ      -0.0000   XYYZ      -0.0000   YYYZ      -0.0000
      XXZZ     -80.9127   XYZZ      -0.4391   YYZZ     -14.1160
      XZZZ      -0.0000   YZZZ      -0.0000   ZZZZ     -33.8114
 -----------------------------------------------------------------
 Calculating analytic gradient of the SCF energy
 Gradient of SCF Energy
            1           2           3           4
    1  -0.0000300  -0.0000145   0.0000226   0.0000219
    2   0.0000092  -0.0000749   0.0000776  -0.0000120
    3   0.0000000   0.0000000  -0.0000000  -0.0000000
 Max gradient component =       7.757E-05
 RMS gradient           =       3.409E-05
 Gradient time:  CPU 1.58 s  wall 0.45 s
 Geometry Optimization Parameters
   NAtoms,    NIC,     NZ,  NCons,   NDum,   NFix, NCnnct, MaxDiis
        4      14       4       0       0       0       0       0

 Cartesian Hessian Update
 Hessian Updated using BFGS Update


** GEOMETRY OPTIMIZATION IN DELOCALIZED INTERNAL COORDINATES **
   Searching for a Minimum

   Optimization Cycle:   6

                       Coordinates (Angstroms)
     ATOM                X               Y               Z
      1  Br        1.0833177607   -0.0234347628    0.0000000000
      2  N        -0.7056701751    0.5102791376    0.0000000000
      3  N        -1.4299557429   -0.4265955899    0.0000000000
      4  F        -2.6985732906    0.0243637045    0.0000000000
   Point Group: cs    Number of degrees of freedom:     5


   Energy is  -2780.610843673

 Hessian Updated using BFGS Update

  5 Hessian modes will be used to form the next step
  Hessian Eigenvalues:
     0.182249    0.296711    0.361724    0.554659    1.111870

 Minimum Search - Taking Simple RFO Step
 Searching for Lamda that Minimizes Along All modes
 Value Taken    Lamda =   0.00000000
 Step Taken.  Stepsize is  0.000206

                             Maximum     Tolerance    Cnvgd?
         Gradient           0.000075      0.000300     YES
         Displacement       0.000151      0.001200     YES
         Energy change     -0.000005      0.000001      NO


                       Distance Matrix (Angstroms)
             Br(  1)   N (  2)   N (  3)
   N (  2)  1.866903
   N (  3)  2.545404  1.184198
   F (  4)  3.782193  2.051287  1.346386

 Final energy is   -2780.6108436732789     


 ******************************
 **  OPTIMIZATION CONVERGED  **
 ******************************

                       Coordinates (Angstroms)
     ATOM                X               Y               Z
      1  Br        1.0833177607   -0.0234347628    0.0000000000
      2  N        -0.7056701751    0.5102791376    0.0000000000
      3  N        -1.4299557429   -0.4265955899    0.0000000000
      4  F        -2.6985732906    0.0243637045    0.0000000000

Z-matrix Print:
$molecule
0 1
Br
N  1 1.866903
N  2 1.184198 1 111.095568
F  3 1.346386 2 108.138212 1 -180.000000 0
$end


 --------------------------------------------------------------
             Orbital Energies (a.u.) and Symmetries
 --------------------------------------------------------------

 Alpha MOs, Restricted
 -- Occupied --                  
-490.09  -65.22  -58.58  -58.58  -58.58  -26.36  -15.77  -15.72
  1 A'    2 A'    3 A'    1 A"    4 A'    5 A'    6 A'    7 A'                 
 -9.901  -7.517  -7.505  -7.504  -3.257  -3.252  -3.251  -3.237
  8 A'    9 A'    2 A"   10 A'   11 A'    3 A"   12 A'    4 A"                 
 -3.237  -1.706  -1.441  -1.086  -0.904  -0.773  -0.757  -0.746
 13 A'   14 A'   15 A'   16 A'   17 A'   18 A'    5 A"   19 A'                 
 -0.620  -0.596  -0.495  -0.451  -0.451
 20 A'    6 A"   21 A'    7 A"   22 A'                                         
 -- Virtual --                   
  0.039   0.074   0.077   0.099   0.102   0.129   0.153   0.176
 23 A'   24 A'    8 A"   25 A'    9 A"   26 A'   27 A'   28 A'                 
  0.189   0.207   0.239   0.253   0.285   0.304   0.360   0.363
 10 A"   29 A'   11 A"   30 A'   31 A'   32 A'   33 A'   34 A'                 
  0.365   0.451   0.502   0.537   0.540   0.559   0.619   0.728
 12 A"   35 A'   36 A'   37 A'   13 A"   38 A'   39 A'   40 A'                 
  0.743   0.746   0.788   0.802   0.930   0.945   1.002   1.035
 14 A"   15 A"   41 A'   42 A'   43 A'   16 A"   44 A'   17 A"                 
  1.041   1.116   1.231   1.318   1.441   1.540   1.598   1.626
 45 A'   46 A'   47 A'   48 A'   49 A'   18 A"   50 A'   51 A'                 
  1.892   2.029   2.031   2.147   2.235   2.295   2.299   2.449
 19 A"   20 A"   52 A'   53 A'   21 A"   54 A'   55 A'   22 A"                 
  2.497   2.716   2.792   3.036   3.052   3.358   4.044   4.056
 56 A'   57 A'   58 A'   59 A'   23 A"   60 A'   24 A"   61 A'                 
  4.158   4.160   4.212   4.282   4.415   4.453   4.507   4.525
 25 A"   62 A'   63 A'   26 A"   64 A'   27 A"   28 A"   65 A'                 
  4.545   4.553   4.639   4.886   5.052   5.576   6.885   6.946
 66 A'   29 A"   67 A'   68 A'   69 A'   70 A'   30 A"   71 A'                 
  7.169   7.300   8.161   8.178   8.256  36.542  37.191  49.453
 72 A'   73 A'   31 A"   74 A'   75 A'   76 A'   77 A'   78 A'                 
 68.714 293.837 293.853 293.9671028.397
 79 A'   32 A"   80 A'   81 A'   82 A'                                         

 Beta MOs, Restricted
 -- Occupied --                  
-490.09  -65.22  -58.58  -58.58  -58.58  -26.36  -15.77  -15.72
  1 A'    2 A'    3 A'    1 A"    4 A'    5 A'    6 A'    7 A'                 
 -9.901  -7.517  -7.505  -7.504  -3.257  -3.252  -3.251  -3.237
  8 A'    9 A'    2 A"   10 A'   11 A'    3 A"   12 A'    4 A"                 
 -3.237  -1.706  -1.441  -1.086  -0.904  -0.773  -0.757  -0.746
 13 A'   14 A'   15 A'   16 A'   17 A'   18 A'    5 A"   19 A'                 
 -0.620  -0.596  -0.495  -0.451  -0.451
 20 A'    6 A"   21 A'    7 A"   22 A'                                         
 -- Virtual --                   
  0.039   0.074   0.077   0.099   0.102   0.129   0.153   0.176
 23 A'   24 A'    8 A"   25 A'    9 A"   26 A'   27 A'   28 A'                 
  0.189   0.207   0.239   0.253   0.285   0.304   0.360   0.363
 10 A"   29 A'   11 A"   30 A'   31 A'   32 A'   33 A'   34 A'                 
  0.365   0.451   0.502   0.537   0.540   0.559   0.619   0.728
 12 A"   35 A'   36 A'   37 A'   13 A"   38 A'   39 A'   40 A'                 
  0.743   0.746   0.788   0.802   0.930   0.945   1.002   1.035
 14 A"   15 A"   41 A'   42 A'   43 A'   16 A"   44 A'   17 A"                 
  1.041   1.116   1.231   1.318   1.441   1.540   1.598   1.626
 45 A'   46 A'   47 A'   48 A'   49 A'   18 A"   50 A'   51 A'                 
  1.892   2.029   2.031   2.147   2.235   2.295   2.299   2.449
 19 A"   20 A"   52 A'   53 A'   21 A"   54 A'   55 A'   22 A"                 
  2.497   2.716   2.792   3.036   3.052   3.358   4.044   4.056
 56 A'   57 A'   58 A'   59 A'   23 A"   60 A'   24 A"   61 A'                 
  4.158   4.160   4.212   4.282   4.415   4.453   4.507   4.525
 25 A"   62 A'   63 A'   26 A"   64 A'   27 A"   28 A"   65 A'                 
  4.545   4.553   4.639   4.886   5.052   5.576   6.885   6.946
 66 A'   29 A"   67 A'   68 A'   69 A'   70 A'   30 A"   71 A'                 
  7.169   7.300   8.161   8.178   8.256  36.542  37.191  49.453
 72 A'   73 A'   31 A"   74 A'   75 A'   76 A'   77 A'   78 A'                 
 68.714 293.837 293.853 293.9671028.397
 79 A'   32 A"   80 A'   81 A'   82 A'                                         
 --------------------------------------------------------------

          Ground-State Mulliken Net Atomic Charges

     Atom                 Charge (a.u.)
  ----------------------------------------
      1 Br                    0.042313
      2 N                     0.084244
      3 N                    -0.089841
      4 F                    -0.036716
  ----------------------------------------
  Sum of atomic charges =    -0.000000

 -----------------------------------------------------------------
                    Cartesian Multipole Moments
 -----------------------------------------------------------------
    Charge (ESU x 10^10)
                -0.0000
    Dipole Moment (Debye)
         X       1.6763      Y      -0.3036      Z       0.0000
       Tot       1.7036
    Quadrupole Moments (Debye-Ang)
        XX     -35.4918     XY      -0.1652     YY     -35.8789
        XZ       0.0000     YZ      -0.0000     ZZ     -33.5428
    Octopole Moments (Debye-Ang^2)
       XXX      34.6075    XXY      -2.4182    XYY       6.3031
       YYY      -0.4732    XXZ      -0.0000    XYZ       0.0000
       YYZ       0.0000    XZZ       3.3650    YZZ      -0.0749
       ZZZ       0.0000
    Hexadecapole Moments (Debye-Ang^3)
      XXXX    -469.6392   XXXY      -4.7589   XXYY     -86.0513
      XYYY      -1.6741   YYYY     -53.5154   XXXZ       0.0000
      XXYZ      -0.0000   XYYZ      -0.0000   YYYZ      -0.0000
      XXZZ     -80.9127   XYZZ      -0.4391   YYZZ     -14.1160
      XZZZ      -0.0000   YZZZ      -0.0000   ZZZZ     -33.8114
 -----------------------------------------------------------------
Archival summary:
1\1\garfield\OPT\HF\BasisUnspecified\r112\taweetha\SunFeb1006:07:292019SunFeb1006:07:292019\0\\#,OPT,HF,BasisUnspecified,\\0,1\Br\N,1,1.8669\N,2,1.1842,1,111.096\F,3,1.34639,2,108.138,1,-180,0\\HF=-2780.61084\\@

 Total job time:  10.92s(wall), 41.97s(cpu) 
 Sun Feb 10 06:07:29 2019

        *************************************************************
        *                                                           *
        *  Thank you very much for using Q-Chem.  Have a nice day.  *
        *                                                           *
        *************************************************************


 
User input: 2 of 2 
 
Q-Chem Developer Version!
                  Welcome to Q-Chem
     A Quantum Leap Into The Future Of Chemistry


 Q-Chem 5.1, Q-Chem, Inc., Pleasanton, CA (2018)

 Yihan Shao,  Zhengting Gan,  E. Epifanovsky,  A. T. B. Gilbert,  M. Wormit,  
 J. Kussmann,  A. W. Lange,  A. Behn,  Jia Deng,  Xintian Feng,  D. Ghosh,  
 M. Goldey,  P. R. Horn,  L. D. Jacobson,  I. Kaliman,  T. Kus,  A. Landau,  
 Jie Liu,  E. I. Proynov,  R. M. Richard,  R. P. Steele,  E. J. Sundstrom,  
 H. L. Woodcock III,  P. M. Zimmerman,  D. Zuev,  B. Albrecht,  E. Alguire,  
 S. A. Baeppler,  D. Barton,  Z. Benda,  Y. A. Bernard,  E. J. Berquist,  
 K. B. Bravaya,  H. Burton,  D. Casanova,  Chun-Min Chang,  Yunqing Chen,  
 A. Chien,  K. D. Closser,  M. P. Coons,  S. Coriani,  S. Dasgupta,  
 A. L. Dempwolff,  M. Diedenhofen,  Hainam Do,  R. G. Edgar,  Po-Tung Fang,  
 S. Faraji,  S. Fatehi,  Qingguo Feng,  K. D. Fenk,  J. Fosso-Tande,  
 Qinghui Ge,  A. Ghysels,  G. Gidofalvi,  J. Gomes,  J. Gonthier,  A. Gunina,  
 D. Hait,  M. W. D. Hanson-Heine,  P. H. P. Harbach,  A. W. Hauser,  
 J. E. Herr,  E. G. Hohenstein,  Z. C. Holden,  Kerwin Hui,  B. C. Huynh,  
 T.-C. Jagau,  Hyunjun Ji,  B. Kaduk,  K. Khistyaev,  Jaehoon Kim,  
 P. Klunzinger,  K. Koh,  D. Kosenkov,  L. Koulias,  T. Kowalczyk,  
 C. M. Krauter,  A. Kunitsa,  Ka Un Lao,  A. Laurent,  K. V. Lawler,  
 Joonho Lee,  D. Lefrancois,  S. Lehtola,  D. S. Levine,  Yi-Pei Li,  
 You-Sheng Lin,  Fenglai Liu,  E. Livshits,  A. Luenser,  P. Manohar,  
 E. Mansoor,  S. F. Manzer,  Shan-Ping Mao,  Yuezhi Mao,  N. Mardirossian,  
 A. V. Marenich,  T. Markovich,  L. A. Martinez-Martinez,  S. A. Maurer,  
 N. J. Mayhall,  S. C. McKenzie,  J.-M. Mewes,  A. F. Morrison,  
 J. W. Mullinax,  K. Nanda,  T. S. Nguyen-Beck,  R. Olivares-Amaya,  
 J. A. Parkhill,  T. M. Perrine,  F. Plasser,  P. Pokhilko,  S. Prager,  
 A. Prociuk,  E. Ramos,  D. R. Rehn,  F. Rob,  M. Schneider,  N. Sergueev,  
 S. M. Sharada,  S. Sharma,  D. W. Small,  T. Stauch,  T. Stein,  
 Yu-Chuan Su,  A. J. W. Thom,  A. Tkatchenko,  T. Tsuchimochi,  N. M. Tubman,  
 L. Vogt,  M. L. Vidal,  O. Vydrov,  M. A. Watson,  J. Wenzel,  
 M. de Wergifosse,  T. A. Wesolowski,  A. White,  J. Witte,  A. Yamada,  
 Jun Yang,  K. Yao,  S. Yeganeh,  S. R. Yost,  Zhi-Qiang You,  A. Zech,  
 Igor Ying Zhang,  Xing Zhang,  Yan Zhao,  Ying Zhu,  B. R. Brooks,  
 G. K. L. Chan,  C. J. Cramer,  M. S. Gordon,  W. J. Hehre,  A. Klamt,  
 M. W. Schmidt,  C. D. Sherrill,  D. G. Truhlar,  A. Aspuru-Guzik,  R. Baer,  
 A. T. Bell,  N. A. Besley,  Jeng-Da Chai,  A. E. DePrince, III,  
 R. A. DiStasio Jr.,  A. Dreuw,  B. D. Dunietz,  T. R. Furlani,  
 Chao-Ping Hsu,  Yousung Jung,  Jing Kong,  D. S. Lambrecht,  WanZhen Liang,  
 C. Ochsenfeld,  V. A. Rassolov,  L. V. Slipchenko,  J. E. Subotnik,  
 T. Van Voorhis,  J. M. Herbert,  A. I. Krylov,  P. M. W. Gill,  M. Head-Gordon

 Contributors to earlier versions of Q-Chem not listed above: 
 R. D. Adamson,  B. Austin,  J. Baker,  G. J. O. Beran,  K. Brandhorst,  
 S. T. Brown,  E. F. C. Byrd,  A. K. Chakraborty,  C.-L. Cheng,  
 Siu Hung Chien,  D. M. Chipman,  D. L. Crittenden,  H. Dachsel,  
 R. J. Doerksen,  A. D. Dutoi,  L. Fusti-Molnar,  W. A. Goddard III,  
 A. Golubeva-Zadorozhnaya,  S. R. Gwaltney,  G. Hawkins,  A. Heyden,  
 S. Hirata,  G. Kedziora,  F. J. Keil,  C. Kelley,  Jihan Kim,  R. A. King,  
 R. Z. Khaliullin,  P. P. Korambath,  W. Kurlancheek,  A. M. Lee,  M. S. Lee,  
 S. V. Levchenko,  Ching Yeh Lin,  D. Liotard,  R. C. Lochan,  I. Lotan,  
 P. E. Maslen,  N. Nair,  D. P. O'Neill,  D. Neuhauser,  E. Neuscamman,  
 C. M. Oana,  R. Olson,  B. Peters,  R. Peverati,  P. A. Pieniazek,  
 Y. M. Rhee,  J. Ritchie,  M. A. Rohrdanz,  E. Rosta,  N. J. Russ,  
 H. F. Schaefer III,  N. E. Schultz,  N. Shenvi,  A. C. Simmonett,  A. Sodt,  
 D. Stuck,  K. S. Thanthiriwatte,  V. Vanovschi,  Tao Wang,  A. Warshel,  
 C. F. Williams,  Q. Wu,  X. Xu,  W. Zhang

 Please cite Q-Chem as follows:
 Y. Shao et al., Mol. Phys. 113, 184-215 (2015)
 DOI: 10.1080/00268976.2014.952696

 Q-Chem 5.1.2 for Intel X86 EM64T Linux

 Parts of Q-Chem use Armadillo 8.300.2 (Tropical Shenanigans).
 http://arma.sourceforge.net/

 Q-Chem begins on Sun Feb 10 06:07:29 2019  

Host: 
0

     Scratch files written to /scratch/taweetham/qchem23430//
The previous job contains 0 fragments, simply inherited here
Input Ideriv = 2
Curr. Ideriv = -1
Max.  Ideriv = 2

Checking the input file for inconsistencies... 	...done.

--------------------------------------------------------------
User input:
--------------------------------------------------------------

$molecule
read
$end

$rem
   JOB_TYPE 	FREQUENCY
   BASIS 		6-311++G**
   EXCHANGE 	HF	
$end

--------------------------------------------------------------
 ----------------------------------------------------------------
             Standard Nuclear Orientation (Angstroms)
    I     Atom           X                Y                Z
 ----------------------------------------------------------------
    1      Br      1.1060295193    -0.0256255274     0.0000000000
    2      N      -0.6817707821     0.5120532283    -0.0000000000
    3      N      -1.4081316111    -0.4232134635     0.0000000000
    4      F      -2.6757462692     0.0305572340    -0.0000000000
 ----------------------------------------------------------------
 Molecular Point Group                 Cs    NOp =  2
 Largest Abelian Subgroup              Cs    NOp =  2
 Nuclear Repulsion Energy =   227.3625092855 hartrees
 There are       29 alpha and       29 beta electrons
 Requested basis set is 6-311++G(d,p)
 There are 37 shells and 114 basis functions

 Total QAlloc Memory Limit   2000 MB
 Mega-Array Size       188 MB
 MEM_STATIC part       192 MB

                       Distance Matrix (Angstroms)
             Br(  1)   N (  2)   N (  3)
   N (  2)  1.866903
   N (  3)  2.545404  1.184198
   F (  4)  3.782193  2.051287  1.346386

 A cutoff of  1.0D-11 yielded    626 shell pairs
 There are      6185 function pairs (      6854 Cartesian)

 -------------------------------------------------------
 OpenMP Integral Computing Module                       
 Release: version 1.0, May 2013, Q-Chem Inc. Pittsburgh 
 -------------------------------------------------------
 Integral Job Info:
 Integral job number is                      11
 Integral operator is                         1
 short-range coefficients                     0
 long-range coefficients              100000000
 Omega coefficients                           0
 if combine SR and LR in K                    0
 Integral screening is                        0
 Integral computing path is                   2
 max size of driver memory is            800000
 size of driver memory is                593474
 size of scratch memory is             29623520
 max col of scratch BK array               1296
 max len of scratch array in speh3          155
 max len of scratch index in speh4           18
 max int batch size is                      520
 min int batch size is                       52
 fixed nKL is                                45
 max L of basis functions is                  2
 order of int derivative is                   0
 number of shells is                         37
 number of basis is                         120
 number of cartesian basis is               120
 number of contracted shell pairs           626
 number of primitive shell pairs           1925
 maxK2 (contraction) of shell pair           36
 max number of K2 of shell pair               1
 max number of CS2 of shell pair             62
 max number of PS2 of shell pair            240
 mem total for path MDJ                  516102
 -------------------------------------------------------
 Smallest overlap matrix eigenvalue = 2.01E-04
 Guess from superposition of atomic densities
 Warning:  Energy on first SCF cycle will be non-variational
 SAD guess density has 58.000000 electrons

 -----------------------------------------------------------------------
  General SCF calculation program by
  Eric Jon Sundstrom, Paul Horn, Yuezhi Mao, Dmitri Zuev, Alec White,
  David Stuck, Shaama M.S., Shane Yost, Joonho Lee, David Small,
  Daniel Levine, Susi Lehtola, Hugh Burton, Evgeny Epifanovsky
 -----------------------------------------------------------------------
 Hartree-Fock
 using 4 threads for integral computing
 -------------------------------------------------------
 OpenMP Integral computing Module                
 Release: version 2.0, May 2017, Q-Chem Inc. Pleasanton 
 -------------------------------------------------------
 A restricted SCF calculation will be
 performed using DIIS
 SCF converges when DIIS error is below 1.0e-08
 ---------------------------------------
  Cycle       Energy         DIIS error
 ---------------------------------------
    1   -2781.2786309476      5.32e-02  
    2   -2780.5141810951      8.04e-03  
    3   -2780.5804437646      4.83e-03  
    4   -2780.6089550895      8.38e-04  
    5   -2780.6103941580      3.82e-04  
    6   -2780.6107628540      1.18e-04  
    7   -2780.6108304466      5.24e-05  
    8   -2780.6108411731      2.63e-05  
    9   -2780.6108434333      6.18e-06  
   10   -2780.6108436384      2.99e-06  
   11   -2780.6108436636      1.22e-06  
   12   -2780.6108436725      3.05e-07  
   13   -2780.6108436732      7.73e-08  
   14   -2780.6108436732      2.90e-08  
   15   -2780.6108436732      7.06e-09  Convergence criterion met
 ---------------------------------------
 SCF time:   CPU 6.46s  wall 2.00s 
 SCF   energy in the final basis set =    -2780.6108436732
 Total energy in the final basis set =    -2780.6108436732

 --------------------------------------------------------------
             Orbital Energies (a.u.) and Symmetries
 --------------------------------------------------------------

 Alpha MOs, Restricted
 -- Occupied --                  
-490.09  -65.22  -58.58  -58.58  -58.58  -26.36  -15.77  -15.72
  1 A'    2 A'    3 A'    1 A"    4 A'    5 A'    6 A'    7 A'                 
 -9.901  -7.517  -7.505  -7.504  -3.257  -3.252  -3.251  -3.237
  8 A'    9 A'    2 A"   10 A'   11 A'    3 A"   12 A'    4 A"                 
 -3.237  -1.706  -1.441  -1.086  -0.904  -0.773  -0.757  -0.746
 13 A'   14 A'   15 A'   16 A'   17 A'   18 A'    5 A"   19 A'                 
 -0.620  -0.596  -0.495  -0.451  -0.451
 20 A'    6 A"   21 A'    7 A"   22 A'                                         
 -- Virtual --                   
  0.039   0.074   0.077   0.099   0.102   0.129   0.153   0.176
 23 A'   24 A'    8 A"   25 A'    9 A"   26 A'   27 A'   28 A'                 
  0.189   0.207   0.239   0.253   0.285   0.304   0.360   0.363
 10 A"   29 A'   11 A"   30 A'   31 A'   32 A'   33 A'   34 A'                 
  0.365   0.451   0.502   0.537   0.540   0.559   0.619   0.728
 12 A"   35 A'   36 A'   37 A'   13 A"   38 A'   39 A'   40 A'                 
  0.743   0.746   0.788   0.802   0.930   0.945   1.002   1.035
 14 A"   15 A"   41 A'   42 A'   43 A'   16 A"   44 A'   17 A"                 
  1.041   1.116   1.231   1.318   1.441   1.540   1.598   1.626
 45 A'   46 A'   47 A'   48 A'   49 A'   18 A"   50 A'   51 A'                 
  1.892   2.029   2.031   2.147   2.235   2.295   2.299   2.449
 19 A"   20 A"   52 A'   53 A'   21 A"   54 A'   55 A'   22 A"                 
  2.497   2.716   2.792   3.036   3.052   3.358   4.044   4.056
 56 A'   57 A'   58 A'   59 A'   23 A"   60 A'   24 A"   61 A'                 
  4.158   4.160   4.212   4.282   4.415   4.453   4.507   4.525
 25 A"   62 A'   63 A'   26 A"   64 A'   27 A"   28 A"   65 A'                 
  4.545   4.553   4.639   4.886   5.052   5.576   6.885   6.946
 66 A'   29 A"   67 A'   68 A'   69 A'   70 A'   30 A"   71 A'                 
  7.169   7.300   8.161   8.178   8.256  36.542  37.191  49.453
 72 A'   73 A'   31 A"   74 A'   75 A'   76 A'   77 A'   78 A'                 
 68.714 293.837 293.853 293.9671028.397
 79 A'   32 A"   80 A'   81 A'   82 A'                                         

 Beta MOs, Restricted
 -- Occupied --                  
-490.09  -65.22  -58.58  -58.58  -58.58  -26.36  -15.77  -15.72
  1 A'    2 A'    3 A'    1 A"    4 A'    5 A'    6 A'    7 A'                 
 -9.901  -7.517  -7.505  -7.504  -3.257  -3.252  -3.251  -3.237
  8 A'    9 A'    2 A"   10 A'   11 A'    3 A"   12 A'    4 A"                 
 -3.237  -1.706  -1.441  -1.086  -0.904  -0.773  -0.757  -0.746
 13 A'   14 A'   15 A'   16 A'   17 A'   18 A'    5 A"   19 A'                 
 -0.620  -0.596  -0.495  -0.451  -0.451
 20 A'    6 A"   21 A'    7 A"   22 A'                                         
 -- Virtual --                   
  0.039   0.074   0.077   0.099   0.102   0.129   0.153   0.176
 23 A'   24 A'    8 A"   25 A'    9 A"   26 A'   27 A'   28 A'                 
  0.189   0.207   0.239   0.253   0.285   0.304   0.360   0.363
 10 A"   29 A'   11 A"   30 A'   31 A'   32 A'   33 A'   34 A'                 
  0.365   0.451   0.502   0.537   0.540   0.559   0.619   0.728
 12 A"   35 A'   36 A'   37 A'   13 A"   38 A'   39 A'   40 A'                 
  0.743   0.746   0.788   0.802   0.930   0.945   1.002   1.035
 14 A"   15 A"   41 A'   42 A'   43 A'   16 A"   44 A'   17 A"                 
  1.041   1.116   1.231   1.318   1.441   1.540   1.598   1.626
 45 A'   46 A'   47 A'   48 A'   49 A'   18 A"   50 A'   51 A'                 
  1.892   2.029   2.031   2.147   2.235   2.295   2.299   2.449
 19 A"   20 A"   52 A'   53 A'   21 A"   54 A'   55 A'   22 A"                 
  2.497   2.716   2.792   3.036   3.052   3.358   4.044   4.056
 56 A'   57 A'   58 A'   59 A'   23 A"   60 A'   24 A"   61 A'                 
  4.158   4.160   4.212   4.282   4.415   4.453   4.507   4.525
 25 A"   62 A'   63 A'   26 A"   64 A'   27 A"   28 A"   65 A'                 
  4.545   4.553   4.639   4.886   5.052   5.576   6.885   6.946
 66 A'   29 A"   67 A'   68 A'   69 A'   70 A'   30 A"   71 A'                 
  7.169   7.300   8.161   8.178   8.256  36.542  37.191  49.453
 72 A'   73 A'   31 A"   74 A'   75 A'   76 A'   77 A'   78 A'                 
 68.714 293.837 293.853 293.9671028.397
 79 A'   32 A"   80 A'   81 A'   82 A'                                         
 --------------------------------------------------------------

          Ground-State Mulliken Net Atomic Charges

     Atom                 Charge (a.u.)
  ----------------------------------------
      1 Br                    0.042313
      2 N                     0.084244
      3 N                    -0.089841
      4 F                    -0.036716
  ----------------------------------------
  Sum of atomic charges =    -0.000000

 -----------------------------------------------------------------
                    Cartesian Multipole Moments
 -----------------------------------------------------------------
    Charge (ESU x 10^10)
                -0.0000
    Dipole Moment (Debye)
         X       1.6757      Y      -0.3073      Z       0.0000
       Tot       1.7036
    Quadrupole Moments (Debye-Ang)
        XX     -35.4162     XY      -0.1727     YY     -35.8783
        XZ      -0.0000     YZ      -0.0000     ZZ     -33.5428
    Octopole Moments (Debye-Ang^2)
       XXX      32.1698    XXY      -2.4821    XYY       5.4959
       YYY      -0.5378    XXZ       0.0000    XYZ       0.0000
       YYZ       0.0000    XZZ       2.6012    YZZ      -0.0894
       ZZZ       0.0000
    Hexadecapole Moments (Debye-Ang^3)
      XXXX    -466.6395   XXXY      -4.4519   XXYY     -85.7699
      XYYY      -1.2287   YYYY     -53.5030   XXXZ      -0.0000
      XXYZ       0.0000   XYYZ      -0.0000   YYYZ      -0.0000
      XXZZ     -80.7785   XYZZ      -0.2923   YYZZ     -14.1144
      XZZZ      -0.0000   YZZZ      -0.0000   ZZZZ     -33.8114
 -----------------------------------------------------------------
 Calculating MO derivatives via CPSCF
 D1JvT checksum  = 88080 10081.2817589631
 D1KAT checksum  = 185952 711.9755093925
   1         3          12      0.098381    0.025398
   2         3          12      0.025206    0.008968
   3         3          12      0.006810    0.002790
   4         3          12      0.001531    0.000577
   5         3          12      0.000269    0.000097
   6         4          11      0.000046    0.000016
   7        13           2      0.000004    0.000002
   8        15           0      0.000000    0.000000    Roots Converged
 Time for AOints: 1.5 s (CPU) 0.4 s (wall)
 ------------------------------------------------------------------------------
                     AOints        : Timing summary (seconds)
 ------------------------------------------------------------------------------
     job step          cpu (% of tot)      sys (% of tot)     wall (% of tot)
 ------------------------------------------------------------------------------
  cpscf_lag         0.4617E+01 (26.1)   0.3000E-05 (42.9)   0.1222E+01 (25.8)
  iterzp            0.1150E+02 (65.0)   0.4000E-05 (57.1)   0.3099E+01 (65.3)
  make_fx           0.0000E+00 ( 0.0)   0.0000E+00 ( 0.0)   0.0000E+00 ( 0.0)
  AOints            0.1540E+01 ( 8.7)   0.0000E+00 ( 0.0)   0.3931E+00 ( 8.3)
 ------------------------------------------------------------------------------
   Grand Totals     0.1768E+02          0.7000E-05          0.4742E+01
 ------------------------------------------------------------------------------
 Calculating analytic Hessian of the SCF energy
 Polarizability Matrix (a.u.)
            1           2           3
    1 -59.9486742  -0.4058842   0.0000000
    2  -0.4058842 -25.3283393  -0.0000000
    3   0.0000000  -0.0000000 -21.5313848

 Direct stationary perturbation theory relativistic correction:

 rels  =      17.184914603764
 relv  =     -56.932913137866
 rel2e =       8.046645966057
 E_rel =     -31.701352568045

 Hessian of the SCF Energy
            1           2           3           4           5           6
    1   0.2098458  -0.0336864   0.0000000  -0.1426052   0.0362593   0.0000000
    2  -0.0336864   0.0319575  -0.0000000   0.0645297  -0.0463345   0.0000000
    3   0.0000000  -0.0000000   0.0118048  -0.0000000   0.0000000  -0.0128157
    4  -0.1426052   0.0645297  -0.0000000   0.6537276   0.3595909  -0.0000000
    5   0.0362593  -0.0463345   0.0000000   0.3595909   0.7054254  -0.0000000
    6   0.0000000   0.0000000  -0.0128157  -0.0000000  -0.0000000   0.0138772
    7  -0.0658758  -0.0266858   0.0000000  -0.3771171  -0.3671136   0.0000000
    8   0.0035724   0.0130879  -0.0000000  -0.3684945  -0.7050186   0.0000000
    9  -0.0000000  -0.0000000  -0.0150713   0.0000000   0.0000000   0.0163991
   10  -0.0013648  -0.0041575   0.0000000  -0.1340053  -0.0287366  -0.0000000
   11  -0.0061453   0.0012891  -0.0000000  -0.0556262   0.0459278   0.0000000
   12  -0.0000000   0.0000000   0.0160822   0.0000000  -0.0000000  -0.0174606
            7           8           9          10          11          12
    1  -0.0658758   0.0035724  -0.0000000  -0.0013648  -0.0061453  -0.0000000
    2  -0.0266858   0.0130879  -0.0000000  -0.0041575   0.0012891   0.0000000
    3   0.0000000  -0.0000000  -0.0150713   0.0000000  -0.0000000   0.0160822
    4  -0.3771171  -0.3684945   0.0000000  -0.1340053  -0.0556262   0.0000000
    5  -0.3671136  -0.7050186   0.0000000  -0.0287366   0.0459278  -0.0000000
    6   0.0000000   0.0000000   0.0163991  -0.0000000   0.0000000  -0.0174606
    7   0.6759825   0.2747474  -0.0000000  -0.2329896   0.1190520   0.0000000
    8   0.2747474   0.8314867  -0.0000000   0.0901747  -0.1395560   0.0000000
    9  -0.0000000  -0.0000000   0.0191767   0.0000000  -0.0000000  -0.0205046
   10  -0.2329896   0.0901747   0.0000000   0.3683596  -0.0572806  -0.0000000
   11   0.1190520  -0.1395560  -0.0000000  -0.0572806   0.0923391  -0.0000000
   12   0.0000000   0.0000000  -0.0205046  -0.0000000  -0.0000000   0.0218829
 Gradient time:  CPU 27.96 s  wall 7.54 s
 **********************************************************************
 **                                                                  **
 **                       VIBRATIONAL ANALYSIS                       **
 **                       --------------------                       **
 **                                                                  **
 **        VIBRATIONAL FREQUENCIES (CM**-1) AND NORMAL MODES         **
 **     FORCE CONSTANTS (mDYN/ANGSTROM) AND REDUCED MASSES (AMU)     **
 **                  INFRARED INTENSITIES (KM/MOL)                   **
 **                                                                  **
 **********************************************************************


 Mode:                 1                      2                      3
 Frequency:       311.34                 323.93                 429.12
 Force Cnst:      0.9048                 1.0709                 2.2252
 Red. Mass:      15.8430                17.3226                20.5098
 IR Active:          YES                    YES                    YES
 IR Intens:        0.797                  6.468                  0.460
 Raman Active:       YES                    YES                    YES
               X      Y      Z        X      Y      Z        X      Y      Z
 Br        -0.000 -0.000 -0.090   -0.163 -0.085  0.000   -0.247  0.067 -0.000
 N          0.000  0.000  0.554    0.122  0.630 -0.000    0.316 -0.425  0.000
 N          0.000  0.000  0.651    0.434  0.378 -0.000    0.262 -0.364  0.000
 F         -0.000 -0.000 -0.512    0.269 -0.388  0.000    0.600  0.305 -0.000
 TransDip  -0.000  0.000  0.029   -0.080  0.013 -0.000    0.014 -0.016  0.000

 Mode:                 4                      5                      6
 Frequency:       917.30                1126.38                1931.85
 Force Cnst:      7.6141                11.1881                30.7955
 Red. Mass:      15.3586                14.9670                14.0052
 IR Active:          YES                    YES                    YES
 IR Intens:      118.738                208.447                 35.442
 Raman Active:       YES                    YES                    YES
               X      Y      Z        X      Y      Z        X      Y      Z
 Br        -0.057  0.027  0.000   -0.004 -0.012  0.000    0.002 -0.000  0.000
 N          0.791 -0.268 -0.000   -0.205  0.197 -0.000   -0.430 -0.561 -0.000
 N          0.156  0.232 -0.000    0.729 -0.444 -0.000    0.402  0.582 -0.000
 F         -0.461 -0.085  0.000   -0.370  0.232  0.000    0.014 -0.014  0.000
 TransDip   0.346  0.042 -0.000    0.462 -0.026 -0.000    0.181  0.059 -0.000

 STANDARD THERMODYNAMIC QUANTITIES AT   298.15 K  AND     1.00 ATM

   This Molecule has  0 Imaginary Frequencies
   Zero point vibrational energy:        7.205 kcal/mol

   Atom    1 Element Br Has Mass   78.91830
   Atom    2 Element N  Has Mass   14.00307
   Atom    3 Element N  Has Mass   14.00307
   Atom    4 Element F  Has Mass   18.99840
   Molecular Mass:   125.922840 amu
   Principal axes and moments of inertia in amu*Bohr^2:
                             1           2           3
    Eigenvalues --       22.31388   951.42817   973.74204
          X               1.00000     0.00124     0.00000
          Y              -0.00124     1.00000     0.00000
          Z               0.00000    -0.00000     1.00000
   Rotational Symmetry Number is   1
   The Molecule is an Asymmetric Top
   Translational Enthalpy:        0.889 kcal/mol
   Rotational Enthalpy:           0.889 kcal/mol
   Vibrational Enthalpy:          7.929 kcal/mol
   gas constant (RT):             0.592 kcal/mol
   Translational Entropy:        40.405  cal/mol.K
   Rotational Entropy:           24.539  cal/mol.K
   Vibrational Entropy:           3.695  cal/mol.K

   Total Enthalpy:               10.298 kcal/mol
   Total Entropy:                68.639  cal/mol.K
Archival summary:
1\1\garfield\FREQ\HF\BasisUnspecified\r112\taweetha\SunFeb1006:07:392019SunFeb1006:07:392019\0\\#,FREQ,HF,BasisUnspecified,\\0,1\Br\N,1,1.8669\N,2,1.1842,1,111.096\F,3,1.34639,2,108.138,1,-180,0\\HF=-2780.61084\\@

 Total job time:  9.22s(wall), 34.55s(cpu) 
 Sun Feb 10 06:07:39 2019

        *************************************************************
        *                                                           *
        *  Thank you very much for using Q-Chem.  Have a nice day.  *
        *                                                           *
        *************************************************************
