# Supplementary material for: Geometric and energetic data from ab initio calculations of haloethene, haloimine, halomethylenephosphine, haloiminophosphine, halodiazene, halodiphosphene and halocyclopropane
Source: Data Brief. 2019 Nov 2;27:104738. doi: 10.1016/j.dib.2019.104738 (PMC6861602; doi:10.1016/j.dib.2019.104738)
Supplement: Multimedia component 6 [file mmc6.zip › NN/HF/FENNECl.out]

Q-Chem Developer Version!
                  Welcome to Q-Chem
     A Quantum Leap Into The Future Of Chemistry


 Q-Chem 5.1, Q-Chem, Inc., Pleasanton, CA (2018)

 Yihan Shao,  Zhengting Gan,  E. Epifanovsky,  A. T. B. Gilbert,  M. Wormit,  
 J. Kussmann,  A. W. Lange,  A. Behn,  Jia Deng,  Xintian Feng,  D. Ghosh,  
 M. Goldey,  P. R. Horn,  L. D. Jacobson,  I. Kaliman,  T. Kus,  A. Landau,  
 Jie Liu,  E. I. Proynov,  R. M. Richard,  R. P. Steele,  E. J. Sundstrom,  
 H. L. Woodcock III,  P. M. Zimmerman,  D. Zuev,  B. Albrecht,  E. Alguire,  
 S. A. Baeppler,  D. Barton,  Z. Benda,  Y. A. Bernard,  E. J. Berquist,  
 K. B. Bravaya,  H. Burton,  D. Casanova,  Chun-Min Chang,  Yunqing Chen,  
 A. Chien,  K. D. Closser,  M. P. Coons,  S. Coriani,  S. Dasgupta,  
 A. L. Dempwolff,  M. Diedenhofen,  Hainam Do,  R. G. Edgar,  Po-Tung Fang,  
 S. Faraji,  S. Fatehi,  Qingguo Feng,  K. D. Fenk,  J. Fosso-Tande,  
 Qinghui Ge,  A. Ghysels,  G. Gidofalvi,  J. Gomes,  J. Gonthier,  A. Gunina,  
 D. Hait,  M. W. D. Hanson-Heine,  P. H. P. Harbach,  A. W. Hauser,  
 J. E. Herr,  E. G. Hohenstein,  Z. C. Holden,  Kerwin Hui,  B. C. Huynh,  
 T.-C. Jagau,  Hyunjun Ji,  B. Kaduk,  K. Khistyaev,  Jaehoon Kim,  
 P. Klunzinger,  K. Koh,  D. Kosenkov,  L. Koulias,  T. Kowalczyk,  
 C. M. Krauter,  A. Kunitsa,  Ka Un Lao,  A. Laurent,  K. V. Lawler,  
 Joonho Lee,  D. Lefrancois,  S. Lehtola,  D. S. Levine,  Yi-Pei Li,  
 You-Sheng Lin,  Fenglai Liu,  E. Livshits,  A. Luenser,  P. Manohar,  
 E. Mansoor,  S. F. Manzer,  Shan-Ping Mao,  Yuezhi Mao,  N. Mardirossian,  
 A. V. Marenich,  T. Markovich,  L. A. Martinez-Martinez,  S. A. Maurer,  
 N. J. Mayhall,  S. C. McKenzie,  J.-M. Mewes,  A. F. Morrison,  
 J. W. Mullinax,  K. Nanda,  T. S. Nguyen-Beck,  R. Olivares-Amaya,  
 J. A. Parkhill,  T. M. Perrine,  F. Plasser,  P. Pokhilko,  S. Prager,  
 A. Prociuk,  E. Ramos,  D. R. Rehn,  F. Rob,  M. Schneider,  N. Sergueev,  
 S. M. Sharada,  S. Sharma,  D. W. Small,  T. Stauch,  T. Stein,  
 Yu-Chuan Su,  A. J. W. Thom,  A. Tkatchenko,  T. Tsuchimochi,  N. M. Tubman,  
 L. Vogt,  M. L. Vidal,  O. Vydrov,  M. A. Watson,  J. Wenzel,  
 M. de Wergifosse,  T. A. Wesolowski,  A. White,  J. Witte,  A. Yamada,  
 Jun Yang,  K. Yao,  S. Yeganeh,  S. R. Yost,  Zhi-Qiang You,  A. Zech,  
 Igor Ying Zhang,  Xing Zhang,  Yan Zhao,  Ying Zhu,  B. R. Brooks,  
 G. K. L. Chan,  C. J. Cramer,  M. S. Gordon,  W. J. Hehre,  A. Klamt,  
 M. W. Schmidt,  C. D. Sherrill,  D. G. Truhlar,  A. Aspuru-Guzik,  R. Baer,  
 A. T. Bell,  N. A. Besley,  Jeng-Da Chai,  A. E. DePrince, III,  
 R. A. DiStasio Jr.,  A. Dreuw,  B. D. Dunietz,  T. R. Furlani,  
 Chao-Ping Hsu,  Yousung Jung,  Jing Kong,  D. S. Lambrecht,  WanZhen Liang,  
 C. Ochsenfeld,  V. A. Rassolov,  L. V. Slipchenko,  J. E. Subotnik,  
 T. Van Voorhis,  J. M. Herbert,  A. I. Krylov,  P. M. W. Gill,  M. Head-Gordon

 Contributors to earlier versions of Q-Chem not listed above: 
 R. D. Adamson,  B. Austin,  J. Baker,  G. J. O. Beran,  K. Brandhorst,  
 S. T. Brown,  E. F. C. Byrd,  A. K. Chakraborty,  C.-L. Cheng,  
 Siu Hung Chien,  D. M. Chipman,  D. L. Crittenden,  H. Dachsel,  
 R. J. Doerksen,  A. D. Dutoi,  L. Fusti-Molnar,  W. A. Goddard III,  
 A. Golubeva-Zadorozhnaya,  S. R. Gwaltney,  G. Hawkins,  A. Heyden,  
 S. Hirata,  G. Kedziora,  F. J. Keil,  C. Kelley,  Jihan Kim,  R. A. King,  
 R. Z. Khaliullin,  P. P. Korambath,  W. Kurlancheek,  A. M. Lee,  M. S. Lee,  
 S. V. Levchenko,  Ching Yeh Lin,  D. Liotard,  R. C. Lochan,  I. Lotan,  
 P. E. Maslen,  N. Nair,  D. P. O'Neill,  D. Neuhauser,  E. Neuscamman,  
 C. M. Oana,  R. Olson,  B. Peters,  R. Peverati,  P. A. Pieniazek,  
 Y. M. Rhee,  J. Ritchie,  M. A. Rohrdanz,  E. Rosta,  N. J. Russ,  
 H. F. Schaefer III,  N. E. Schultz,  N. Shenvi,  A. C. Simmonett,  A. Sodt,  
 D. Stuck,  K. S. Thanthiriwatte,  V. Vanovschi,  Tao Wang,  A. Warshel,  
 C. F. Williams,  Q. Wu,  X. Xu,  W. Zhang

 Please cite Q-Chem as follows:
 Y. Shao et al., Mol. Phys. 113, 184-215 (2015)
 DOI: 10.1080/00268976.2014.952696

 Q-Chem 5.1.2 for Intel X86 EM64T Linux

 Parts of Q-Chem use Armadillo 8.300.2 (Tropical Shenanigans).
 http://arma.sourceforge.net/

 Q-Chem begins on Sun Feb 10 06:07:51 2019  

Host: 
0

     Scratch files written to /scratch/taweetham/qchem23536//
Input Ideriv = 2
Curr. Ideriv = -1
Max.  Ideriv = 2

Checking the input file for inconsistencies... 	...done.

--------------------------------------------------------------
User input:
--------------------------------------------------------------
../HF/F=Cl_t.inp
$molecule
0 1
Cl
N  1 1.758902
N  2 1.212296 1 109.291847
F  3 1.414950 2 105.940814 1 -180.000000 0
$end

$rem
   JOB_TYPE		OPTIMIZATION
   BASIS		6-311++G**
   EXCHANGE		HF
$end

--------------------------------------------------------------
 ----------------------------------------------------------------
             Standard Nuclear Orientation (Angstroms)
    I     Atom           X                Y                Z
 ----------------------------------------------------------------
    1      Cl      1.5520684960    -0.0466181867    -0.0000000000
    2      N      -0.1193547324     0.5011779772     0.0000000000
    3      N      -0.8563127302    -0.4613990333     0.0000000000
    4      F      -2.1728324661     0.0571173963    -0.0000000000
 ----------------------------------------------------------------
 Molecular Point Group                 Cs    NOp =  2
 Largest Abelian Subgroup              Cs    NOp =  2
 Nuclear Repulsion Energy =   144.1155901927 hartrees
 There are       20 alpha and       20 beta electrons
 Requested basis set is 6-311++G(d,p)
 There are 31 shells and 96 basis functions

 Total QAlloc Memory Limit   2000 MB
 Mega-Array Size       188 MB
 MEM_STATIC part       192 MB
 A cutoff of  1.0D-11 yielded    452 shell pairs
 There are      4544 function pairs (      4940 Cartesian)

 -------------------------------------------------------
 OpenMP Integral Computing Module                       
 Release: version 1.0, May 2013, Q-Chem Inc. Pittsburgh 
 -------------------------------------------------------
 Integral Job Info:
 Integral job number is                      11
 Integral operator is                         1
 short-range coefficients                     0
 long-range coefficients              100000000
 Omega coefficients                           0
 if combine SR and LR in K                    0
 Integral screening is                        0
 Integral computing path is                   2
 max size of driver memory is            800000
 size of driver memory is                593474
 size of scratch memory is              8114252
 max col of scratch BK array               1296
 max len of scratch array in speh3          155
 max len of scratch index in speh4           18
 max int batch size is                      520
 min int batch size is                       52
 fixed nKL is                                52
 max L of basis functions is                  2
 order of int derivative is                   0
 number of shells is                         31
 number of basis is                         100
 number of cartesian basis is               100
 number of contracted shell pairs           452
 number of primitive shell pairs           1465
 maxK2 (contraction) of shell pair           36
 max number of K2 of shell pair               1
 max number of CS2 of shell pair             56
 max number of PS2 of shell pair            240
 mem total for path MDJ                  513682
 -------------------------------------------------------
 Smallest overlap matrix eigenvalue = 2.47E-04

 Scale SEOQF with 1.000000e-01/1.000000e-01/1.000000e-01

 Standard Electronic Orientation quadrupole field applied
 Nucleus-field energy     =     0.0000000034 hartrees
 Guess from superposition of atomic densities
 Warning:  Energy on first SCF cycle will be non-variational
 SAD guess density has 40.000000 electrons

 -----------------------------------------------------------------------
  General SCF calculation program by
  Eric Jon Sundstrom, Paul Horn, Yuezhi Mao, Dmitri Zuev, Alec White,
  David Stuck, Shaama M.S., Shane Yost, Joonho Lee, David Small,
  Daniel Levine, Susi Lehtola, Hugh Burton, Evgeny Epifanovsky
 -----------------------------------------------------------------------
 Hartree-Fock
 using 4 threads for integral computing
 -------------------------------------------------------
 OpenMP Integral computing Module                
 Release: version 2.0, May 2017, Q-Chem Inc. Pleasanton 
 -------------------------------------------------------
 A restricted SCF calculation will be
 performed using DIIS
 SCF converges when DIIS error is below 1.0e-08
 ---------------------------------------
  Cycle       Energy         DIIS error
 ---------------------------------------
    1    -668.1794949366      5.56e-02  
    2    -667.6231921859      1.02e-02  
    3    -667.6978589259      6.59e-03  
    4    -667.7342102736      1.06e-03  
    5    -667.7358489838      4.58e-04  
    6    -667.7363052278      1.50e-04  
    7    -667.7363800787      5.94e-05  
    8    -667.7363930292      2.08e-05  
    9    -667.7363941541      9.30e-06  
   10    -667.7363943269      3.45e-06  
   11    -667.7363943637      9.50e-07  
   12    -667.7363943676      2.08e-07  
   13    -667.7363943678      5.56e-08  
   14    -667.7363943678      1.97e-08  
   15    -667.7363943678      5.52e-09  Convergence criterion met
 ---------------------------------------
 SCF time:   CPU 3.38s  wall 0.00s 
 SCF   energy in the final basis set =     -667.7363943678
 Total energy in the final basis set =     -667.7363943678

 --------------------------------------------------------------
             Orbital Energies (a.u.) and Symmetries
 --------------------------------------------------------------

 Alpha MOs, Restricted
 -- Occupied --                  
-104.91  -26.36  -15.79  -15.75  -10.64   -8.11   -8.10   -8.10
  1 A'    2 A'    3 A'    4 A'    5 A'    6 A'    1 A"    7 A'                 
 -1.671  -1.446  -1.158  -0.907  -0.760  -0.753  -0.740  -0.633
  8 A'    9 A'   10 A'   11 A'   12 A'   13 A'    2 A"   14 A'                 
 -0.613  -0.530  -0.492  -0.491
  3 A"   15 A'   16 A'    4 A"                                                 
 -- Virtual --                   
  0.054   0.061   0.089   0.115   0.116   0.139   0.155   0.176
 17 A'    5 A"   18 A'   19 A'    6 A"   20 A'   21 A'   22 A'                 
  0.192   0.210   0.234   0.253   0.286   0.309   0.331   0.368
  7 A"   23 A'    8 A"   24 A'   25 A'   26 A'   27 A'    9 A"                 
  0.369   0.453   0.510   0.562   0.569   0.578   0.605   0.796
 28 A'   29 A'   30 A'   31 A'   10 A"   32 A'   33 A'   34 A'                 
  0.891   0.912   0.963   0.990   1.037   1.091   1.096   1.156
 11 A"   35 A'   12 A"   36 A'   37 A'   38 A'   13 A"   14 A"                 
  1.163   1.228   1.336   1.369   1.464   1.537   1.618   1.633
 39 A'   40 A'   41 A'   42 A'   43 A'   15 A"   44 A'   45 A'                 
  1.868   2.004   2.037   2.147   2.353   2.386   2.564   2.577
 16 A"   46 A'   17 A"   47 A'   18 A"   48 A'   49 A'   50 A'                 
  2.602   2.680   2.885   3.011   3.054   3.320   4.007   4.045
 19 A"   51 A'   52 A'   20 A"   53 A'   54 A'   55 A'   21 A"                 
  4.169   4.174   4.214   4.252   4.388   4.403   4.470   5.034
 22 A"   56 A'   57 A'   23 A"   24 A"   58 A'   59 A'   60 A'                 
  5.463   6.889   6.949   7.123  10.305  26.592  26.640  27.052
 61 A'   25 A"   62 A'   63 A'   64 A'   26 A"   65 A'   66 A'                 
 36.533  37.049  68.716 219.145
 67 A'   68 A'   69 A'   70 A'                                                 

 Beta MOs, Restricted
 -- Occupied --                  
-104.91  -26.36  -15.79  -15.75  -10.64   -8.11   -8.10   -8.10
  1 A'    2 A'    3 A'    4 A'    5 A'    6 A'    1 A"    7 A'                 
 -1.671  -1.446  -1.158  -0.907  -0.760  -0.753  -0.740  -0.633
  8 A'    9 A'   10 A'   11 A'   12 A'   13 A'    2 A"   14 A'                 
 -0.613  -0.530  -0.492  -0.491
  3 A"   15 A'   16 A'    4 A"                                                 
 -- Virtual --                   
  0.054   0.061   0.089   0.115   0.116   0.139   0.155   0.176
 17 A'    5 A"   18 A'   19 A'    6 A"   20 A'   21 A'   22 A'                 
  0.192   0.210   0.234   0.253   0.286   0.309   0.331   0.368
  7 A"   23 A'    8 A"   24 A'   25 A'   26 A'   27 A'    9 A"                 
  0.369   0.453   0.510   0.562   0.569   0.578   0.605   0.796
 28 A'   29 A'   30 A'   31 A'   10 A"   32 A'   33 A'   34 A'                 
  0.891   0.912   0.963   0.990   1.037   1.091   1.096   1.156
 11 A"   35 A'   12 A"   36 A'   37 A'   38 A'   13 A"   14 A"                 
  1.163   1.228   1.336   1.369   1.464   1.537   1.618   1.633
 39 A'   40 A'   41 A'   42 A'   43 A'   15 A"   44 A'   45 A'                 
  1.868   2.004   2.037   2.147   2.353   2.386   2.564   2.577
 16 A"   46 A'   17 A"   47 A'   18 A"   48 A'   49 A'   50 A'                 
  2.602   2.680   2.885   3.011   3.054   3.320   4.007   4.045
 19 A"   51 A'   52 A'   20 A"   53 A'   54 A'   55 A'   21 A"                 
  4.169   4.174   4.214   4.252   4.388   4.403   4.470   5.034
 22 A"   56 A'   57 A'   23 A"   24 A"   58 A'   59 A'   60 A'                 
  5.463   6.889   6.949   7.123  10.305  26.592  26.640  27.052
 61 A'   25 A"   62 A'   63 A'   64 A'   26 A"   65 A'   66 A'                 
 36.533  37.049  68.716 219.145
 67 A'   68 A'   69 A'   70 A'                                                 
 --------------------------------------------------------------

          Ground-State Mulliken Net Atomic Charges

     Atom                 Charge (a.u.)
  ----------------------------------------
      1 Cl                   -0.034124
      2 N                     0.205226
      3 N                    -0.101411
      4 F                    -0.069692
  ----------------------------------------
  Sum of atomic charges =     0.000000

 -----------------------------------------------------------------
                    Cartesian Multipole Moments
 -----------------------------------------------------------------
    Charge (ESU x 10^10)
                 0.0000
    Dipole Moment (Debye)
         X       1.5489      Y      -0.3001      Z       0.0000
       Tot       1.5777
    Quadrupole Moments (Debye-Ang)
        XX     -29.8702     XY      -0.1231     YY     -29.9457
        XZ      -0.0000     YZ       0.0000     ZZ     -27.8217
    Octopole Moments (Debye-Ang^2)
       XXX       4.5376    XXY      -1.8814    XYY      -3.0589
       YYY       0.2260    XXZ       0.0000    XYZ      -0.0000
       YYZ       0.0000    XZZ      -4.4461    YZZ       0.1503
       ZZZ       0.0000
    Hexadecapole Moments (Debye-Ang^3)
      XXXX    -362.7389   XXXY      -5.6354   XXYY     -69.1478
      XYYY      -0.8713   YYYY     -46.2097   XXXZ      -0.0000
      XXYZ       0.0000   XYYZ      -0.0000   YYYZ       0.0000
      XXZZ     -66.7494   XYZZ      -0.0541   YYZZ     -11.6244
      XZZZ       0.0000   YZZZ       0.0000   ZZZZ     -26.0937
 -----------------------------------------------------------------
 Calculating analytic gradient of the SCF energy
 Gradient of SCF Energy
            1           2           3           4
    1   0.0216392   0.0139393   0.0069975  -0.0425760
    2  -0.0064085   0.0504477  -0.0603144   0.0162753
    3  -0.0000000  -0.0000000   0.0000000   0.0000000
 Max gradient component =       6.031E-02
 RMS gradient           =       2.741E-02
 Gradient time:  CPU 0.84 s  wall 0.27 s
 Geometry Optimization Parameters
   NAtoms,    NIC,     NZ,  NCons,   NDum,   NFix, NCnnct, MaxDiis
        4      14       4       0       0       0       0       0


** GEOMETRY OPTIMIZATION IN DELOCALIZED INTERNAL COORDINATES **
   Searching for a Minimum

   Optimization Cycle:   1

                       Coordinates (Angstroms)
     ATOM                X               Y               Z
      1  Cl        1.5520684960   -0.0466181867    0.0000000000
      2  N        -0.1193547324    0.5011779772    0.0000000000
      3  N        -0.8563127302   -0.4613990333    0.0000000000
      4  F        -2.1728324661    0.0571173963    0.0000000000
   Point Group: cs    Number of degrees of freedom:     5


   Energy is   -667.736394368


 Attempting to Generate Delocalized Internal Coordinates

  5 Hessian modes will be used to form the next step
  Hessian Eigenvalues:
     0.250000    0.250000    0.296414    0.432300    0.988797

 Minimum Search - Taking Simple RFO Step
 Searching for Lamda that Minimizes Along All modes
 Value Taken    Lamda =  -0.00959617
 Step Taken.  Stepsize is  0.139204

                             Maximum     Tolerance    Cnvgd?
         Gradient           0.055661      0.000300      NO
         Displacement       0.090681      0.001200      NO
         Energy change     *********      0.000001      NO


 New Cartesian Coordinates Obtained by Inverse Iteration

 Displacement from previous Coordinates is:  0.156771
 ----------------------------------------------------------------
             Standard Nuclear Orientation (Angstroms)
    I     Atom           X                Y                Z
 ----------------------------------------------------------------
    1      Cl      1.4987197089    -0.0489778102     0.0000000000
    2      N      -0.1331687321     0.4941304020     0.0000000000
    3      N      -0.8483680145    -0.4473152727     0.0000000000
    4      F      -2.1136143949     0.0524408344     0.0000000000
 ----------------------------------------------------------------
 Molecular Point Group                 Cs    NOp =  2
 Largest Abelian Subgroup              Cs    NOp =  2
 Nuclear Repulsion Energy =   148.3383390793 hartrees
 There are       20 alpha and       20 beta electrons
 Applying Cartesian multipole field
    Component          Value
    ---------          -----
     (2,0,0)        1.00000E-11
     (0,2,0)        2.00000E-11
     (0,0,2)       -3.00000E-11
 Nucleus-field energy     =     0.0000000032 hartrees
 Requested basis set is 6-311++G(d,p)
 There are 31 shells and 96 basis functions
 A cutoff of  1.0D-11 yielded    454 shell pairs
 There are      4557 function pairs (      4953 Cartesian)
 Smallest overlap matrix eigenvalue = 2.13E-04
 Guess MOs from SCF MO coefficient file

 -----------------------------------------------------------------------
  General SCF calculation program by
  Eric Jon Sundstrom, Paul Horn, Yuezhi Mao, Dmitri Zuev, Alec White,
  David Stuck, Shaama M.S., Shane Yost, Joonho Lee, David Small,
  Daniel Levine, Susi Lehtola, Hugh Burton, Evgeny Epifanovsky
 -----------------------------------------------------------------------
 Hartree-Fock
 using 4 threads for integral computing
 -------------------------------------------------------
 OpenMP Integral computing Module                
 Release: version 2.0, May 2017, Q-Chem Inc. Pleasanton 
 -------------------------------------------------------
 A restricted SCF calculation will be
 performed using DIIS
 SCF converges when DIIS error is below 1.0e-08
 ---------------------------------------
  Cycle       Energy         DIIS error
 ---------------------------------------
    1    -667.7385187314      1.68e-03  
    2    -667.7412561872      4.43e-04  
    3    -667.7415204230      2.01e-04  
    4    -667.7415781558      6.93e-05  
    5    -667.7415864784      2.53e-05  
    6    -667.7415884428      1.05e-05  
    7    -667.7415887634      3.62e-06  
    8    -667.7415888032      1.42e-06  
    9    -667.7415888082      5.16e-07  
   10    -667.7415888090      1.17e-07  
   11    -667.7415888090      2.92e-08  
   12    -667.7415888090      1.07e-08  
   13    -667.7415888090      3.29e-09  Convergence criterion met
 ---------------------------------------
 SCF time:   CPU 2.98s  wall 1.00s 
 SCF   energy in the final basis set =     -667.7415888090
 Total energy in the final basis set =     -667.7415888090

 --------------------------------------------------------------
             Orbital Energies (a.u.) and Symmetries
 --------------------------------------------------------------

 Alpha MOs, Restricted
 -- Occupied --                  
-104.91  -26.36  -15.78  -15.73  -10.63   -8.10   -8.10   -8.10
  1 A'    2 A'    3 A'    4 A'    5 A'    6 A'    1 A"    7 A'                 
 -1.705  -1.461  -1.162  -0.912  -0.780  -0.762  -0.760  -0.633
  8 A'    9 A'   10 A'   11 A'   12 A'   13 A'    2 A"   14 A'                 
 -0.618  -0.528  -0.488  -0.486
  3 A"   15 A'   16 A'    4 A"                                                 
 -- Virtual --                   
  0.069   0.074   0.089   0.115   0.117   0.153   0.157   0.177
 17 A'    5 A"   18 A'   19 A'    6 A"   20 A'   21 A'   22 A'                 
  0.191   0.210   0.237   0.261   0.294   0.310   0.353   0.369
  7 A"   23 A'    8 A"   24 A'   25 A'   26 A'   27 A'    9 A"                 
  0.370   0.457   0.512   0.569   0.570   0.581   0.625   0.801
 28 A'   29 A'   30 A'   31 A'   10 A"   32 A'   33 A'   34 A'                 
  0.889   0.908   0.966   0.999   1.049   1.100   1.105   1.154
 11 A"   35 A'   12 A"   36 A'   37 A'   13 A"   38 A'   14 A"                 
  1.177   1.246   1.336   1.391   1.457   1.537   1.609   1.632
 39 A'   40 A'   41 A'   42 A'   43 A'   15 A"   44 A'   45 A'                 
  1.884   2.024   2.034   2.161   2.365   2.400   2.577   2.614
 16 A"   46 A'   17 A"   47 A'   18 A"   48 A'   49 A'   19 A"                 
  2.626   2.717   2.910   3.049   3.084   3.363   4.042   4.049
 50 A'   51 A'   52 A'   20 A"   53 A'   54 A'   21 A"   55 A'                 
  4.156   4.180   4.224   4.267   4.444   4.451   4.542   5.055
 22 A"   56 A'   57 A'   23 A"   24 A"   58 A'   59 A'   60 A'                 
  5.546   6.883   6.954   7.232  10.327  26.600  26.650  27.061
 61 A'   25 A"   62 A'   63 A'   64 A'   26 A"   65 A'   66 A'                 
 36.540  37.189  68.711 219.168
 67 A'   68 A'   69 A'   70 A'                                                 

 Beta MOs, Restricted
 -- Occupied --                  
-104.91  -26.36  -15.78  -15.73  -10.63   -8.10   -8.10   -8.10
  1 A'    2 A'    3 A'    4 A'    5 A'    6 A'    1 A"    7 A'                 
 -1.705  -1.461  -1.162  -0.912  -0.780  -0.762  -0.760  -0.633
  8 A'    9 A'   10 A'   11 A'   12 A'   13 A'    2 A"   14 A'                 
 -0.618  -0.528  -0.488  -0.486
  3 A"   15 A'   16 A'    4 A"                                                 
 -- Virtual --                   
  0.069   0.074   0.089   0.115   0.117   0.153   0.157   0.177
 17 A'    5 A"   18 A'   19 A'    6 A"   20 A'   21 A'   22 A'                 
  0.191   0.210   0.237   0.261   0.294   0.310   0.353   0.369
  7 A"   23 A'    8 A"   24 A'   25 A'   26 A'   27 A'    9 A"                 
  0.370   0.457   0.512   0.569   0.570   0.581   0.625   0.801
 28 A'   29 A'   30 A'   31 A'   10 A"   32 A'   33 A'   34 A'                 
  0.889   0.908   0.966   0.999   1.049   1.100   1.105   1.154
 11 A"   35 A'   12 A"   36 A'   37 A'   13 A"   38 A'   14 A"                 
  1.177   1.246   1.336   1.391   1.457   1.537   1.609   1.632
 39 A'   40 A'   41 A'   42 A'   43 A'   15 A"   44 A'   45 A'                 
  1.884   2.024   2.034   2.161   2.365   2.400   2.577   2.614
 16 A"   46 A'   17 A"   47 A'   18 A"   48 A'   49 A'   19 A"                 
  2.626   2.717   2.910   3.049   3.084   3.363   4.042   4.049
 50 A'   51 A'   52 A'   20 A"   53 A'   54 A'   21 A"   55 A'                 
  4.156   4.180   4.224   4.267   4.444   4.451   4.542   5.055
 22 A"   56 A'   57 A'   23 A"   24 A"   58 A'   59 A'   60 A'                 
  5.546   6.883   6.954   7.232  10.327  26.600  26.650  27.061
 61 A'   25 A"   62 A'   63 A'   64 A'   26 A"   65 A'   66 A'                 
 36.540  37.189  68.711 219.168
 67 A'   68 A'   69 A'   70 A'                                                 
 --------------------------------------------------------------

          Ground-State Mulliken Net Atomic Charges

     Atom                 Charge (a.u.)
  ----------------------------------------
      1 Cl                   -0.039927
      2 N                     0.205133
      3 N                    -0.123297
      4 F                    -0.041909
  ----------------------------------------
  Sum of atomic charges =     0.000000

 -----------------------------------------------------------------
                    Cartesian Multipole Moments
 -----------------------------------------------------------------
    Charge (ESU x 10^10)
                 0.0000
    Dipole Moment (Debye)
         X       1.2552      Y      -0.2848      Z       0.0000
       Tot       1.2871
    Quadrupole Moments (Debye-Ang)
        XX     -29.4137     XY      -0.1265     YY     -29.8936
        XZ      -0.0000     YZ      -0.0000     ZZ     -27.6510
    Octopole Moments (Debye-Ang^2)
       XXX       3.2325    XXY      -1.8719    XYY      -2.7439
       YYY       0.3100    XXZ       0.0000    XYZ       0.0000
       YYZ       0.0000    XZZ      -4.2354    YZZ       0.1695
       ZZZ       0.0000
    Hexadecapole Moments (Debye-Ang^3)
      XXXX    -340.9105   XXXY      -5.3642   XXYY     -65.3971
      XYYY      -0.6298   YYYY     -45.5957   XXXZ      -0.0000
      XXYZ      -0.0000   XYYZ      -0.0000   YYYZ      -0.0000
      XXZZ     -63.0528   XYZZ       0.0177   YYZZ     -11.4865
      XZZZ      -0.0000   YZZZ      -0.0000   ZZZZ     -25.8707
 -----------------------------------------------------------------
 Calculating analytic gradient of the SCF energy
 Gradient of SCF Energy
            1           2           3           4
    1   0.0011568  -0.0194077   0.0242521  -0.0060012
    2  -0.0047607   0.0052590  -0.0110867   0.0105884
    3   0.0000000  -0.0000000  -0.0000000   0.0000000
 Max gradient component =       2.425E-02
 RMS gradient           =       1.036E-02
 Gradient time:  CPU 0.85 s  wall 0.27 s
 Geometry Optimization Parameters
   NAtoms,    NIC,     NZ,  NCons,   NDum,   NFix, NCnnct, MaxDiis
        4      14       4       0       0       0       0       0

 Cartesian Hessian Update
 Hessian Updated using BFGS Update


** GEOMETRY OPTIMIZATION IN DELOCALIZED INTERNAL COORDINATES **
   Searching for a Minimum

   Optimization Cycle:   2

                       Coordinates (Angstroms)
     ATOM                X               Y               Z
      1  Cl        1.4987197089   -0.0489778102    0.0000000000
      2  N        -0.1331687321    0.4941304020    0.0000000000
      3  N        -0.8483680145   -0.4473152727    0.0000000000
      4  F        -2.1136143949    0.0524408344    0.0000000000
   Point Group: cs    Number of degrees of freedom:     5


   Energy is   -667.741588809

 Hessian Updated using BFGS Update

  5 Hessian modes will be used to form the next step
  Hessian Eigenvalues:
     0.195199    0.250073    0.318999    0.422297    1.181959

 Minimum Search - Taking Simple RFO Step
 Searching for Lamda that Minimizes Along All modes
 Value Taken    Lamda =  -0.00278791
 Step Taken.  Stepsize is  0.112800

                             Maximum     Tolerance    Cnvgd?
         Gradient           0.020168      0.000300      NO
         Displacement       0.085456      0.001200      NO
         Energy change     -0.005194      0.000001      NO


 New Cartesian Coordinates Obtained by Inverse Iteration

 Displacement from previous Coordinates is:  0.092859
 ----------------------------------------------------------------
             Standard Nuclear Orientation (Angstroms)
    I     Atom           X                Y                Z
 ----------------------------------------------------------------
    1      Cl      1.5079196744    -0.0479308106     0.0000000000
    2      N      -0.1109353604     0.4840411363     0.0000000000
    3      N      -0.8698168788    -0.4190015955     0.0000000000
    4      F      -2.1235988679     0.0331694232     0.0000000000
 ----------------------------------------------------------------
 Molecular Point Group                 Cs    NOp =  2
 Largest Abelian Subgroup              Cs    NOp =  2
 Nuclear Repulsion Energy =   148.5706148266 hartrees
 There are       20 alpha and       20 beta electrons
 Applying Cartesian multipole field
    Component          Value
    ---------          -----
     (2,0,0)        1.00000E-11
     (0,2,0)        2.00000E-11
     (0,0,2)       -3.00000E-11
 Nucleus-field energy     =     0.0000000032 hartrees
 Requested basis set is 6-311++G(d,p)
 There are 31 shells and 96 basis functions
 A cutoff of  1.0D-11 yielded    455 shell pairs
 There are      4558 function pairs (      4954 Cartesian)
 Smallest overlap matrix eigenvalue = 2.03E-04
 Guess MOs from SCF MO coefficient file

 -----------------------------------------------------------------------
  General SCF calculation program by
  Eric Jon Sundstrom, Paul Horn, Yuezhi Mao, Dmitri Zuev, Alec White,
  David Stuck, Shaama M.S., Shane Yost, Joonho Lee, David Small,
  Daniel Levine, Susi Lehtola, Hugh Burton, Evgeny Epifanovsky
 -----------------------------------------------------------------------
 Hartree-Fock
 using 4 threads for integral computing
 -------------------------------------------------------
 OpenMP Integral computing Module                
 Release: version 2.0, May 2017, Q-Chem Inc. Pleasanton 
 -------------------------------------------------------
 A restricted SCF calculation will be
 performed using DIIS
 SCF converges when DIIS error is below 1.0e-08
 ---------------------------------------
  Cycle       Energy         DIIS error
 ---------------------------------------
    1    -667.7393439998      1.37e-03  
    2    -667.7417602118      3.45e-04  
    3    -667.7419980204      1.29e-04  
    4    -667.7420226806      6.04e-05  
    5    -667.7420290389      1.77e-05  
    6    -667.7420297588      6.77e-06  
    7    -667.7420298798      1.84e-06  
    8    -667.7420298913      6.80e-07  
    9    -667.7420298928      3.01e-07  
   10    -667.7420298930      9.39e-08  
   11    -667.7420298931      2.58e-08  
   12    -667.7420298931      7.94e-09  Convergence criterion met
 ---------------------------------------
 SCF time:   CPU 2.74s  wall 0.00s 
 SCF   energy in the final basis set =     -667.7420298931
 Total energy in the final basis set =     -667.7420298931

 --------------------------------------------------------------
             Orbital Energies (a.u.) and Symmetries
 --------------------------------------------------------------

 Alpha MOs, Restricted
 -- Occupied --                  
-104.91  -26.37  -15.77  -15.73  -10.63   -8.10   -8.10   -8.10
  1 A'    2 A'    3 A'    4 A'    5 A'    6 A'    1 A"    7 A'                 
 -1.719  -1.460  -1.167  -0.918  -0.785  -0.769  -0.769  -0.637
  8 A'    9 A'   10 A'   11 A'   12 A'   13 A'    2 A"   14 A'                 
 -0.619  -0.526  -0.485  -0.479
  3 A"   15 A'    4 A"   16 A'                                                 
 -- Virtual --                   
  0.071   0.081   0.089   0.116   0.118   0.156   0.158   0.178
 17 A'    5 A"   18 A'   19 A'    6 A"   20 A'   21 A'   22 A'                 
  0.191   0.212   0.239   0.264   0.299   0.309   0.369   0.369
  7 A"   23 A'    8 A"   24 A'   25 A'   26 A'    9 A"   27 A'                 
  0.376   0.452   0.511   0.566   0.569   0.585   0.634   0.801
 28 A'   29 A'   30 A'   31 A'   10 A"   32 A'   33 A'   34 A'                 
  0.892   0.916   0.968   0.998   1.051   1.099   1.107   1.157
 11 A"   35 A'   12 A"   36 A'   37 A'   13 A"   38 A'   14 A"                 
  1.177   1.250   1.340   1.389   1.458   1.538   1.600   1.633
 39 A'   40 A'   41 A'   42 A'   43 A'   15 A"   44 A'   45 A'                 
  1.891   2.031   2.051   2.169   2.369   2.388   2.576   2.616
 16 A"   17 A"   46 A'   47 A'   18 A"   48 A'   49 A'   19 A"                 
  2.632   2.712   2.926   3.048   3.102   3.362   4.037   4.070
 50 A'   51 A'   52 A'   20 A"   53 A'   54 A'   21 A"   55 A'                 
  4.150   4.169   4.238   4.285   4.461   4.467   4.569   5.052
 22 A"   56 A'   57 A'   23 A"   24 A"   58 A'   59 A'   60 A'                 
  5.601   6.877   6.939   7.289  10.333  26.601  26.652  27.056
 61 A'   25 A"   62 A'   63 A'   64 A'   26 A"   65 A'   66 A'                 
 36.546  37.211  68.704 219.174
 67 A'   68 A'   69 A'   70 A'                                                 

 Beta MOs, Restricted
 -- Occupied --                  
-104.91  -26.37  -15.77  -15.73  -10.63   -8.10   -8.10   -8.10
  1 A'    2 A'    3 A'    4 A'    5 A'    6 A'    1 A"    7 A'                 
 -1.719  -1.460  -1.167  -0.918  -0.785  -0.769  -0.769  -0.637
  8 A'    9 A'   10 A'   11 A'   12 A'   13 A'    2 A"   14 A'                 
 -0.619  -0.526  -0.485  -0.479
  3 A"   15 A'    4 A"   16 A'                                                 
 -- Virtual --                   
  0.071   0.081   0.089   0.116   0.118   0.156   0.158   0.178
 17 A'    5 A"   18 A'   19 A'    6 A"   20 A'   21 A'   22 A'                 
  0.191   0.212   0.239   0.264   0.299   0.309   0.369   0.369
  7 A"   23 A'    8 A"   24 A'   25 A'   26 A'    9 A"   27 A'                 
  0.376   0.452   0.511   0.566   0.569   0.585   0.634   0.801
 28 A'   29 A'   30 A'   31 A'   10 A"   32 A'   33 A'   34 A'                 
  0.892   0.916   0.968   0.998   1.051   1.099   1.107   1.157
 11 A"   35 A'   12 A"   36 A'   37 A'   13 A"   38 A'   14 A"                 
  1.177   1.250   1.340   1.389   1.458   1.538   1.600   1.633
 39 A'   40 A'   41 A'   42 A'   43 A'   15 A"   44 A'   45 A'                 
  1.891   2.031   2.051   2.169   2.369   2.388   2.576   2.616
 16 A"   17 A"   46 A'   47 A'   18 A"   48 A'   49 A'   19 A"                 
  2.632   2.712   2.926   3.048   3.102   3.362   4.037   4.070
 50 A'   51 A'   52 A'   20 A"   53 A'   54 A'   21 A"   55 A'                 
  4.150   4.169   4.238   4.285   4.461   4.467   4.569   5.052
 22 A"   56 A'   57 A'   23 A"   24 A"   58 A'   59 A'   60 A'                 
  5.601   6.877   6.939   7.289  10.333  26.601  26.652  27.056
 61 A'   25 A"   62 A'   63 A'   64 A'   26 A"   65 A'   66 A'                 
 36.546  37.211  68.704 219.174
 67 A'   68 A'   69 A'   70 A'                                                 
 --------------------------------------------------------------

          Ground-State Mulliken Net Atomic Charges

     Atom                 Charge (a.u.)
  ----------------------------------------
      1 Cl                   -0.027433
      2 N                     0.201702
      3 N                    -0.156446
      4 F                    -0.017823
  ----------------------------------------
  Sum of atomic charges =     0.000000

 -----------------------------------------------------------------
                    Cartesian Multipole Moments
 -----------------------------------------------------------------
    Charge (ESU x 10^10)
                 0.0000
    Dipole Moment (Debye)
         X       1.1584      Y      -0.2372      Z       0.0000
       Tot       1.1824
    Quadrupole Moments (Debye-Ang)
        XX     -28.8322     XY      -0.2087     YY     -30.0518
        XZ       0.0000     YZ      -0.0000     ZZ     -27.6216
    Octopole Moments (Debye-Ang^2)
       XXX       2.3068    XXY      -1.6843    XYY      -2.8089
       YYY       0.2429    XXZ      -0.0000    XYZ       0.0000
       YYZ       0.0000    XZZ      -4.3500    YZZ       0.1605
       ZZZ      -0.0000
    Hexadecapole Moments (Debye-Ang^3)
      XXXX    -341.1233   XXXY      -5.7697   XXYY     -65.9454
      XYYY      -1.2567   YYYY     -44.8884   XXXZ       0.0000
      XXYZ       0.0000   XYYZ       0.0000   YYYZ       0.0000
      XXZZ     -63.4691   XYZZ      -0.1792   YYZZ     -11.3794
      XZZZ       0.0000   YZZZ       0.0000   ZZZZ     -25.8887
 -----------------------------------------------------------------
 Calculating analytic gradient of the SCF energy
 Gradient of SCF Energy
            1           2           3           4
    1   0.0014692   0.0003520  -0.0001629  -0.0016583
    2   0.0014401  -0.0168428   0.0229563  -0.0075537
    3  -0.0000000  -0.0000000   0.0000000  -0.0000000
 Max gradient component =       2.296E-02
 RMS gradient           =       8.538E-03
 Gradient time:  CPU 0.85 s  wall 0.27 s
 Geometry Optimization Parameters
   NAtoms,    NIC,     NZ,  NCons,   NDum,   NFix, NCnnct, MaxDiis
        4      14       4       0       0       0       0       0

 Cartesian Hessian Update
 Hessian Updated using BFGS Update


** GEOMETRY OPTIMIZATION IN DELOCALIZED INTERNAL COORDINATES **
   Searching for a Minimum

   Optimization Cycle:   3

                       Coordinates (Angstroms)
     ATOM                X               Y               Z
      1  Cl        1.5079196744   -0.0479308106    0.0000000000
      2  N        -0.1109353604    0.4840411363    0.0000000000
      3  N        -0.8698168788   -0.4190015955    0.0000000000
      4  F        -2.1235988679    0.0331694232    0.0000000000
   Point Group: cs    Number of degrees of freedom:     5


   Energy is   -667.742029893

 Hessian Updated using BFGS Update

  5 Hessian modes will be used to form the next step
  Hessian Eigenvalues:
     0.224549    0.271002    0.359100    0.543626    1.119243

 Minimum Search - Taking Simple RFO Step
 Searching for Lamda that Minimizes Along All modes
 Value Taken    Lamda =  -0.00099201
 Step Taken.  Stepsize is  0.045536

                             Maximum     Tolerance    Cnvgd?
         Gradient           0.018027      0.000300      NO
         Displacement       0.030169      0.001200      NO
         Energy change     -0.000441      0.000001      NO


 New Cartesian Coordinates Obtained by Inverse Iteration

 Displacement from previous Coordinates is:  0.052600
 ----------------------------------------------------------------
             Standard Nuclear Orientation (Angstroms)
    I     Atom           X                Y                Z
 ----------------------------------------------------------------
    1      Cl      1.5049528417    -0.0415526074     0.0000000000
    2      N      -0.1191523141     0.4821239740     0.0000000000
    3      N      -0.8676566962    -0.4379361039     0.0000000000
    4      F      -2.1145752640     0.0476428908     0.0000000000
 ----------------------------------------------------------------
 Molecular Point Group                 Cs    NOp =  2
 Largest Abelian Subgroup              Cs    NOp =  2
 Nuclear Repulsion Energy =   148.5434570706 hartrees
 There are       20 alpha and       20 beta electrons
 Applying Cartesian multipole field
    Component          Value
    ---------          -----
     (2,0,0)        1.00000E-11
     (0,2,0)        2.00000E-11
     (0,0,2)       -3.00000E-11
 Nucleus-field energy     =     0.0000000032 hartrees
 Requested basis set is 6-311++G(d,p)
 There are 31 shells and 96 basis functions
 A cutoff of  1.0D-11 yielded    455 shell pairs
 There are      4558 function pairs (      4954 Cartesian)
 Smallest overlap matrix eigenvalue = 2.11E-04
 Guess MOs from SCF MO coefficient file

 -----------------------------------------------------------------------
  General SCF calculation program by
  Eric Jon Sundstrom, Paul Horn, Yuezhi Mao, Dmitri Zuev, Alec White,
  David Stuck, Shaama M.S., Shane Yost, Joonho Lee, David Small,
  Daniel Levine, Susi Lehtola, Hugh Burton, Evgeny Epifanovsky
 -----------------------------------------------------------------------
 Hartree-Fock
 using 4 threads for integral computing
 -------------------------------------------------------
 OpenMP Integral computing Module                
 Release: version 2.0, May 2017, Q-Chem Inc. Pleasanton 
 -------------------------------------------------------
 A restricted SCF calculation will be
 performed using DIIS
 SCF converges when DIIS error is below 1.0e-08
 ---------------------------------------
  Cycle       Energy         DIIS error
 ---------------------------------------
    1    -667.7419173616      6.29e-04  
    2    -667.7424423683      1.75e-04  
    3    -667.7425059638      7.71e-05  
    4    -667.7425152194      3.45e-05  
    5    -667.7425175903      1.04e-05  
    6    -667.7425177997      3.59e-06  
    7    -667.7425178319      1.08e-06  
    8    -667.7425178347      4.29e-07  
    9    -667.7425178351      1.52e-07  
   10    -667.7425178351      4.29e-08  
   11    -667.7425178351      9.31e-09  Convergence criterion met
 ---------------------------------------
 SCF time:   CPU 2.52s  wall 0.00s 
 SCF   energy in the final basis set =     -667.7425178351
 Total energy in the final basis set =     -667.7425178351

 --------------------------------------------------------------
             Orbital Energies (a.u.) and Symmetries
 --------------------------------------------------------------

 Alpha MOs, Restricted
 -- Occupied --                  
-104.91  -26.37  -15.77  -15.73  -10.63   -8.10   -8.10   -8.10
  1 A'    2 A'    3 A'    4 A'    5 A'    6 A'    1 A"    7 A'                 
 -1.717  -1.456  -1.165  -0.917  -0.784  -0.767  -0.767  -0.634
  8 A'    9 A'   10 A'   11 A'   12 A'   13 A'    2 A"   14 A'                 
 -0.617  -0.529  -0.484  -0.481
  3 A"   15 A'    4 A"   16 A'                                                 
 -- Virtual --                   
  0.072   0.077   0.089   0.116   0.118   0.155   0.158   0.178
 17 A'    5 A"   18 A'   19 A'    6 A"   20 A'   21 A'   22 A'                 
  0.191   0.212   0.238   0.264   0.297   0.309   0.366   0.369
  7 A"   23 A'    8 A"   24 A'   25 A'   26 A'   27 A'    9 A"                 
  0.372   0.455   0.511   0.566   0.570   0.584   0.628   0.803
 28 A'   29 A'   30 A'   31 A'   10 A"   32 A'   33 A'   34 A'                 
  0.892   0.914   0.967   0.999   1.048   1.099   1.107   1.156
 11 A"   35 A'   12 A"   36 A'   37 A'   13 A"   38 A'   14 A"                 
  1.177   1.248   1.338   1.388   1.457   1.537   1.601   1.633
 39 A'   40 A'   41 A'   42 A'   43 A'   15 A"   44 A'   45 A'                 
  1.886   2.036   2.039   2.167   2.365   2.397   2.575   2.616
 16 A"   17 A"   46 A'   47 A'   18 A"   48 A'   49 A'   19 A"                 
  2.633   2.709   2.920   3.042   3.091   3.356   4.037   4.063
 50 A'   51 A'   52 A'   20 A"   53 A'   54 A'   21 A"   55 A'                 
  4.151   4.173   4.231   4.277   4.457   4.460   4.557   5.063
 22 A"   56 A'   57 A'   23 A"   58 A'   24 A"   59 A'   60 A'                 
  5.588   6.878   6.946   7.274  10.333  26.601  26.651  27.059
 61 A'   25 A"   62 A'   63 A'   64 A'   26 A"   65 A'   66 A'                 
 36.547  37.178  68.706 219.174
 67 A'   68 A'   69 A'   70 A'                                                 

 Beta MOs, Restricted
 -- Occupied --                  
-104.91  -26.37  -15.77  -15.73  -10.63   -8.10   -8.10   -8.10
  1 A'    2 A'    3 A'    4 A'    5 A'    6 A'    1 A"    7 A'                 
 -1.717  -1.456  -1.165  -0.917  -0.784  -0.767  -0.767  -0.634
  8 A'    9 A'   10 A'   11 A'   12 A'   13 A'    2 A"   14 A'                 
 -0.617  -0.529  -0.484  -0.481
  3 A"   15 A'    4 A"   16 A'                                                 
 -- Virtual --                   
  0.072   0.077   0.089   0.116   0.118   0.155   0.158   0.178
 17 A'    5 A"   18 A'   19 A'    6 A"   20 A'   21 A'   22 A'                 
  0.191   0.212   0.238   0.264   0.297   0.309   0.366   0.369
  7 A"   23 A'    8 A"   24 A'   25 A'   26 A'   27 A'    9 A"                 
  0.372   0.455   0.511   0.566   0.570   0.584   0.628   0.803
 28 A'   29 A'   30 A'   31 A'   10 A"   32 A'   33 A'   34 A'                 
  0.892   0.914   0.967   0.999   1.048   1.099   1.107   1.156
 11 A"   35 A'   12 A"   36 A'   37 A'   13 A"   38 A'   14 A"                 
  1.177   1.248   1.338   1.388   1.457   1.537   1.601   1.633
 39 A'   40 A'   41 A'   42 A'   43 A'   15 A"   44 A'   45 A'                 
  1.886   2.036   2.039   2.167   2.365   2.397   2.575   2.616
 16 A"   17 A"   46 A'   47 A'   18 A"   48 A'   49 A'   19 A"                 
  2.633   2.709   2.920   3.042   3.091   3.356   4.037   4.063
 50 A'   51 A'   52 A'   20 A"   53 A'   54 A'   21 A"   55 A'                 
  4.151   4.173   4.231   4.277   4.457   4.460   4.557   5.063
 22 A"   56 A'   57 A'   23 A"   58 A'   24 A"   59 A'   60 A'                 
  5.588   6.878   6.946   7.274  10.333  26.601  26.651  27.059
 61 A'   25 A"   62 A'   63 A'   64 A'   26 A"   65 A'   66 A'                 
 36.547  37.178  68.706 219.174
 67 A'   68 A'   69 A'   70 A'                                                 
 --------------------------------------------------------------

          Ground-State Mulliken Net Atomic Charges

     Atom                 Charge (a.u.)
  ----------------------------------------
      1 Cl                   -0.033832
      2 N                     0.198202
      3 N                    -0.141779
      4 F                    -0.022592
  ----------------------------------------
  Sum of atomic charges =     0.000000

 -----------------------------------------------------------------
                    Cartesian Multipole Moments
 -----------------------------------------------------------------
    Charge (ESU x 10^10)
                 0.0000
    Dipole Moment (Debye)
         X       1.1733      Y      -0.2696      Z      -0.0000
       Tot       1.2039
    Quadrupole Moments (Debye-Ang)
        XX     -28.9771     XY      -0.1364     YY     -30.0094
        XZ       0.0000     YZ       0.0000     ZZ     -27.6389
    Octopole Moments (Debye-Ang^2)
       XXX       2.4808    XXY      -1.7621    XYY      -2.8052
       YYY       0.1662    XXZ      -0.0000    XYZ      -0.0000
       YYZ      -0.0000    XZZ      -4.3128    YZZ       0.1130
       ZZZ       0.0000
    Hexadecapole Moments (Debye-Ang^3)
      XXXX    -340.1773   XXXY      -5.7120   XXYY     -65.7396
      XYYY      -1.3640   YYYY     -45.2169   XXXZ       0.0000
      XXYZ       0.0000   XYYZ       0.0000   YYYZ       0.0000
      XXZZ     -63.2333   XYZZ      -0.2124   YYZZ     -11.4319
      XZZZ       0.0000   YZZZ       0.0000   ZZZZ     -25.8949
 -----------------------------------------------------------------
 Calculating analytic gradient of the SCF energy
 Gradient of SCF Energy
            1           2           3           4
    1   0.0012577  -0.0017794  -0.0001075   0.0006293
    2   0.0003369  -0.0015585   0.0008478   0.0003737
    3   0.0000000  -0.0000000   0.0000000  -0.0000000
 Max gradient component =       1.779E-03
 RMS gradient           =       8.444E-04
 Gradient time:  CPU 0.86 s  wall 0.27 s
 Geometry Optimization Parameters
   NAtoms,    NIC,     NZ,  NCons,   NDum,   NFix, NCnnct, MaxDiis
        4      14       4       0       0       0       0       0

 Cartesian Hessian Update
 Hessian Updated using BFGS Update


** GEOMETRY OPTIMIZATION IN DELOCALIZED INTERNAL COORDINATES **
   Searching for a Minimum

   Optimization Cycle:   4

                       Coordinates (Angstroms)
     ATOM                X               Y               Z
      1  Cl        1.5049528417   -0.0415526074    0.0000000000
      2  N        -0.1191523141    0.4821239740    0.0000000000
      3  N        -0.8676566962   -0.4379361039    0.0000000000
      4  F        -2.1145752640    0.0476428908    0.0000000000
   Point Group: cs    Number of degrees of freedom:     5


   Energy is   -667.742517835

 Hessian Updated using BFGS Update

  5 Hessian modes will be used to form the next step
  Hessian Eigenvalues:
     0.216693    0.289638    0.356599    0.551448    1.102642

 Minimum Search - Taking Simple RFO Step
 Searching for Lamda that Minimizes Along All modes
 Value Taken    Lamda =  -0.00003400
 Step Taken.  Stepsize is  0.011194

                             Maximum     Tolerance    Cnvgd?
         Gradient           0.002696      0.000300      NO
         Displacement       0.009853      0.001200      NO
         Energy change     -0.000488      0.000001      NO


 New Cartesian Coordinates Obtained by Inverse Iteration

 Displacement from previous Coordinates is:  0.020511
 ----------------------------------------------------------------
             Standard Nuclear Orientation (Angstroms)
    I     Atom           X                Y                Z
 ----------------------------------------------------------------
    1      Cl      1.5009532325    -0.0461677033     0.0000000000
    2      N      -0.1179050006     0.4881578619     0.0000000000
    3      N      -0.8642712675    -0.4347930234     0.0000000000
    4      F      -2.1152083970     0.0430810183     0.0000000000
 ----------------------------------------------------------------
 Molecular Point Group                 Cs    NOp =  2
 Largest Abelian Subgroup              Cs    NOp =  2
 Nuclear Repulsion Energy =   148.6266095326 hartrees
 There are       20 alpha and       20 beta electrons
 Applying Cartesian multipole field
    Component          Value
    ---------          -----
     (2,0,0)        1.00000E-11
     (0,2,0)        2.00000E-11
     (0,0,2)       -3.00000E-11
 Nucleus-field energy     =     0.0000000032 hartrees
 Requested basis set is 6-311++G(d,p)
 There are 31 shells and 96 basis functions
 A cutoff of  1.0D-11 yielded    455 shell pairs
 There are      4558 function pairs (      4954 Cartesian)
 Smallest overlap matrix eigenvalue = 2.13E-04
 Guess MOs from SCF MO coefficient file

 -----------------------------------------------------------------------
  General SCF calculation program by
  Eric Jon Sundstrom, Paul Horn, Yuezhi Mao, Dmitri Zuev, Alec White,
  David Stuck, Shaama M.S., Shane Yost, Joonho Lee, David Small,
  Daniel Levine, Susi Lehtola, Hugh Burton, Evgeny Epifanovsky
 -----------------------------------------------------------------------
 Hartree-Fock
 using 4 threads for integral computing
 -------------------------------------------------------
 OpenMP Integral computing Module                
 Release: version 2.0, May 2017, Q-Chem Inc. Pleasanton 
 -------------------------------------------------------
 A restricted SCF calculation will be
 performed using DIIS
 SCF converges when DIIS error is below 1.0e-08
 ---------------------------------------
  Cycle       Energy         DIIS error
 ---------------------------------------
    1    -667.7424676478      1.77e-04  
    2    -667.7425159007      5.07e-05  
    3    -667.7425226886      2.11e-05  
    4    -667.7425236631      1.09e-05  
    5    -667.7425239952      3.13e-06  
    6    -667.7425240343      9.93e-07  
    7    -667.7425240382      4.30e-07  
    8    -667.7425240387      1.60e-07  
    9    -667.7425240388      4.62e-08  
   10    -667.7425240388      1.41e-08  
   11    -667.7425240388      4.86e-09  Convergence criterion met
 ---------------------------------------
 SCF time:   CPU 2.52s  wall 0.00s 
 SCF   energy in the final basis set =     -667.7425240388
 Total energy in the final basis set =     -667.7425240388

 --------------------------------------------------------------
             Orbital Energies (a.u.) and Symmetries
 --------------------------------------------------------------

 Alpha MOs, Restricted
 -- Occupied --                  
-104.91  -26.37  -15.77  -15.73  -10.63   -8.10   -8.10   -8.10
  1 A'    2 A'    3 A'    4 A'    5 A'    6 A'    1 A"    7 A'                 
 -1.716  -1.457  -1.165  -0.917  -0.784  -0.767  -0.766  -0.634
  8 A'    9 A'   10 A'   11 A'   12 A'   13 A'    2 A"   14 A'                 
 -0.617  -0.528  -0.484  -0.482
  3 A"   15 A'    4 A"   16 A'                                                 
 -- Virtual --                   
  0.072   0.076   0.089   0.115   0.118   0.156   0.158   0.178
 17 A'    5 A"   18 A'   19 A'    6 A"   20 A'   21 A'   22 A'                 
  0.191   0.212   0.238   0.264   0.297   0.309   0.366   0.369
  7 A"   23 A'    8 A"   24 A'   25 A'   26 A'   27 A'    9 A"                 
  0.372   0.454   0.511   0.567   0.570   0.583   0.627   0.803
 28 A'   29 A'   30 A'   31 A'   10 A"   32 A'   33 A'   34 A'                 
  0.892   0.913   0.967   0.997   1.049   1.100   1.106   1.155
 11 A"   35 A'   12 A"   36 A'   37 A'   13 A"   38 A'   14 A"                 
  1.176   1.249   1.339   1.390   1.456   1.538   1.602   1.632
 39 A'   40 A'   41 A'   42 A'   43 A'   15 A"   44 A'   45 A'                 
  1.885   2.036   2.038   2.168   2.365   2.397   2.576   2.616
 16 A"   17 A"   46 A'   47 A'   18 A"   48 A'   49 A'   19 A"                 
  2.635   2.708   2.920   3.041   3.089   3.355   4.037   4.063
 50 A'   51 A'   52 A'   20 A"   53 A'   54 A'   21 A"   55 A'                 
  4.151   4.173   4.231   4.277   4.456   4.458   4.555   5.062
 22 A"   56 A'   57 A'   23 A"   58 A'   24 A"   59 A'   60 A'                 
  5.588   6.879   6.945   7.273  10.333  26.602  26.652  27.058
 61 A'   25 A"   62 A'   63 A'   64 A'   26 A"   65 A'   66 A'                 
 36.547  37.173  68.706 219.174
 67 A'   68 A'   69 A'   70 A'                                                 

 Beta MOs, Restricted
 -- Occupied --                  
-104.91  -26.37  -15.77  -15.73  -10.63   -8.10   -8.10   -8.10
  1 A'    2 A'    3 A'    4 A'    5 A'    6 A'    1 A"    7 A'                 
 -1.716  -1.457  -1.165  -0.917  -0.784  -0.767  -0.766  -0.634
  8 A'    9 A'   10 A'   11 A'   12 A'   13 A'    2 A"   14 A'                 
 -0.617  -0.528  -0.484  -0.482
  3 A"   15 A'    4 A"   16 A'                                                 
 -- Virtual --                   
  0.072   0.076   0.089   0.115   0.118   0.156   0.158   0.178
 17 A'    5 A"   18 A'   19 A'    6 A"   20 A'   21 A'   22 A'                 
  0.191   0.212   0.238   0.264   0.297   0.309   0.366   0.369
  7 A"   23 A'    8 A"   24 A'   25 A'   26 A'   27 A'    9 A"                 
  0.372   0.454   0.511   0.567   0.570   0.583   0.627   0.803
 28 A'   29 A'   30 A'   31 A'   10 A"   32 A'   33 A'   34 A'                 
  0.892   0.913   0.967   0.997   1.049   1.100   1.106   1.155
 11 A"   35 A'   12 A"   36 A'   37 A'   13 A"   38 A'   14 A"                 
  1.176   1.249   1.339   1.390   1.456   1.538   1.602   1.632
 39 A'   40 A'   41 A'   42 A'   43 A'   15 A"   44 A'   45 A'                 
  1.885   2.036   2.038   2.168   2.365   2.397   2.576   2.616
 16 A"   17 A"   46 A'   47 A'   18 A"   48 A'   49 A'   19 A"                 
  2.635   2.708   2.920   3.041   3.089   3.355   4.037   4.063
 50 A'   51 A'   52 A'   20 A"   53 A'   54 A'   21 A"   55 A'                 
  4.151   4.173   4.231   4.277   4.456   4.458   4.555   5.062
 22 A"   56 A'   57 A'   23 A"   58 A'   24 A"   59 A'   60 A'                 
  5.588   6.879   6.945   7.273  10.333  26.602  26.652  27.058
 61 A'   25 A"   62 A'   63 A'   64 A'   26 A"   65 A'   66 A'                 
 36.547  37.173  68.706 219.174
 67 A'   68 A'   69 A'   70 A'                                                 
 --------------------------------------------------------------

          Ground-State Mulliken Net Atomic Charges

     Atom                 Charge (a.u.)
  ----------------------------------------
      1 Cl                   -0.033119
      2 N                     0.198271
      3 N                    -0.140963
      4 F                    -0.024189
  ----------------------------------------
  Sum of atomic charges =     0.000000

 -----------------------------------------------------------------
                    Cartesian Multipole Moments
 -----------------------------------------------------------------
    Charge (ESU x 10^10)
                 0.0000
    Dipole Moment (Debye)
         X       1.1734      Y      -0.2640      Z      -0.0000
       Tot       1.2027
    Quadrupole Moments (Debye-Ang)
        XX     -29.0077     XY      -0.1591     YY     -29.9994
        XZ      -0.0000     YZ      -0.0000     ZZ     -27.6388
    Octopole Moments (Debye-Ang^2)
       XXX       2.5352    XXY      -1.7730    XYY      -2.7587
       YYY       0.2348    XXZ      -0.0000    XYZ       0.0000
       YYZ      -0.0000    XZZ      -4.2787    YZZ       0.1470
       ZZZ      -0.0000
    Hexadecapole Moments (Debye-Ang^3)
      XXXX    -339.5620   XXXY      -5.7096   XXYY     -65.5280
      XYYY      -1.1720   YYYY     -45.3205   XXXZ      -0.0000
      XXYZ      -0.0000   XYYZ      -0.0000   YYYZ      -0.0000
      XXZZ     -63.0721   XYZZ      -0.1529   YYZZ     -11.4466
      XZZZ       0.0000   YZZZ       0.0000   ZZZZ     -25.8921
 -----------------------------------------------------------------
 Calculating analytic gradient of the SCF energy
 Gradient of SCF Energy
            1           2           3           4
    1  -0.0006235   0.0003039   0.0010639  -0.0007444
    2  -0.0003459   0.0007120  -0.0003906   0.0000246
    3   0.0000000  -0.0000000  -0.0000000   0.0000000
 Max gradient component =       1.064E-03
 RMS gradient           =       4.956E-04
 Gradient time:  CPU 0.84 s  wall 0.27 s
 Geometry Optimization Parameters
   NAtoms,    NIC,     NZ,  NCons,   NDum,   NFix, NCnnct, MaxDiis
        4      14       4       0       0       0       0       0

 Cartesian Hessian Update
 Hessian Updated using BFGS Update


** GEOMETRY OPTIMIZATION IN DELOCALIZED INTERNAL COORDINATES **
   Searching for a Minimum

   Optimization Cycle:   5

                       Coordinates (Angstroms)
     ATOM                X               Y               Z
      1  Cl        1.5009532325   -0.0461677033    0.0000000000
      2  N        -0.1179050006    0.4881578619    0.0000000000
      3  N        -0.8642712675   -0.4347930234    0.0000000000
      4  F        -2.1152083970    0.0430810183    0.0000000000
   Point Group: cs    Number of degrees of freedom:     5


   Energy is   -667.742524039

 Hessian Updated using BFGS Update

  5 Hessian modes will be used to form the next step
  Hessian Eigenvalues:
     0.240756    0.351249    0.427793    0.567454    1.086655

 Minimum Search - Taking Simple RFO Step
 Searching for Lamda that Minimizes Along All modes
 Value Taken    Lamda =  -0.00000914
 Step Taken.  Stepsize is  0.004676

                             Maximum     Tolerance    Cnvgd?
         Gradient           0.001685      0.000300      NO
         Displacement       0.003819      0.001200      NO
         Energy change     -0.000006      0.000001      NO


 New Cartesian Coordinates Obtained by Inverse Iteration

 Displacement from previous Coordinates is:  0.008032
 ----------------------------------------------------------------
             Standard Nuclear Orientation (Angstroms)
    I     Atom           X                Y                Z
 ----------------------------------------------------------------
    1      Cl      1.5023809360    -0.0443070420     0.0000000000
    2      N      -0.1181419176     0.4857622654     0.0000000000
    3      N      -0.8658715355    -0.4359216676     0.0000000000
    4      F      -2.1147989155     0.0447445976     0.0000000000
 ----------------------------------------------------------------
 Molecular Point Group                 Cs    NOp =  2
 Largest Abelian Subgroup              Cs    NOp =  2
 Nuclear Repulsion Energy =   148.6075180340 hartrees
 There are       20 alpha and       20 beta electrons
 Applying Cartesian multipole field
    Component          Value
    ---------          -----
     (2,0,0)        1.00000E-11
     (0,2,0)        2.00000E-11
     (0,0,2)       -3.00000E-11
 Nucleus-field energy     =     0.0000000032 hartrees
 Requested basis set is 6-311++G(d,p)
 There are 31 shells and 96 basis functions
 A cutoff of  1.0D-11 yielded    455 shell pairs
 There are      4558 function pairs (      4954 Cartesian)
 Smallest overlap matrix eigenvalue = 2.13E-04
 Guess MOs from SCF MO coefficient file

 -----------------------------------------------------------------------
  General SCF calculation program by
  Eric Jon Sundstrom, Paul Horn, Yuezhi Mao, Dmitri Zuev, Alec White,
  David Stuck, Shaama M.S., Shane Yost, Joonho Lee, David Small,
  Daniel Levine, Susi Lehtola, Hugh Burton, Evgeny Epifanovsky
 -----------------------------------------------------------------------
 Hartree-Fock
 using 4 threads for integral computing
 -------------------------------------------------------
 OpenMP Integral computing Module                
 Release: version 2.0, May 2017, Q-Chem Inc. Pleasanton 
 -------------------------------------------------------
 A restricted SCF calculation will be
 performed using DIIS
 SCF converges when DIIS error is below 1.0e-08
 ---------------------------------------
  Cycle       Energy         DIIS error
 ---------------------------------------
    1    -667.7425192776      7.32e-05  
    2    -667.7425273188      2.03e-05  
    3    -667.7425283831      8.23e-06  
    4    -667.7425285300      4.20e-06  
    5    -667.7425285797      1.26e-06  
    6    -667.7425285860      4.30e-07  
    7    -667.7425285867      2.01e-07  
    8    -667.7425285868      5.87e-08  
    9    -667.7425285868      1.88e-08  
   10    -667.7425285868      5.74e-09  Convergence criterion met
 ---------------------------------------
 SCF time:   CPU 2.26s  wall 0.00s 
 SCF   energy in the final basis set =     -667.7425285868
 Total energy in the final basis set =     -667.7425285868

 --------------------------------------------------------------
             Orbital Energies (a.u.) and Symmetries
 --------------------------------------------------------------

 Alpha MOs, Restricted
 -- Occupied --                  
-104.91  -26.37  -15.77  -15.73  -10.63   -8.10   -8.10   -8.10
  1 A'    2 A'    3 A'    4 A'    5 A'    6 A'    1 A"    7 A'                 
 -1.717  -1.456  -1.165  -0.917  -0.784  -0.767  -0.767  -0.634
  8 A'    9 A'   10 A'   11 A'   12 A'   13 A'    2 A"   14 A'                 
 -0.617  -0.528  -0.484  -0.482
  3 A"   15 A'    4 A"   16 A'                                                 
 -- Virtual --                   
  0.072   0.077   0.089   0.115   0.118   0.156   0.158   0.178
 17 A'    5 A"   18 A'   19 A'    6 A"   20 A'   21 A'   22 A'                 
  0.191   0.212   0.238   0.264   0.297   0.309   0.366   0.369
  7 A"   23 A'    8 A"   24 A'   25 A'   26 A'   27 A'    9 A"                 
  0.372   0.454   0.511   0.566   0.570   0.584   0.627   0.803
 28 A'   29 A'   30 A'   31 A'   10 A"   32 A'   33 A'   34 A'                 
  0.892   0.914   0.967   0.998   1.048   1.100   1.107   1.156
 11 A"   35 A'   12 A"   36 A'   37 A'   13 A"   38 A'   14 A"                 
  1.176   1.249   1.338   1.389   1.456   1.538   1.602   1.633
 39 A'   40 A'   41 A'   42 A'   43 A'   15 A"   44 A'   45 A'                 
  1.885   2.036   2.039   2.167   2.365   2.397   2.576   2.616
 16 A"   17 A"   46 A'   47 A'   18 A"   48 A'   49 A'   19 A"                 
  2.634   2.708   2.920   3.041   3.090   3.355   4.037   4.063
 50 A'   51 A'   52 A'   20 A"   53 A'   54 A'   21 A"   55 A'                 
  4.151   4.173   4.231   4.277   4.456   4.459   4.556   5.063
 22 A"   56 A'   57 A'   23 A"   58 A'   24 A"   59 A'   60 A'                 
  5.589   6.879   6.945   7.274  10.334  26.602  26.651  27.059
 61 A'   25 A"   62 A'   63 A'   64 A'   26 A"   65 A'   66 A'                 
 36.547  37.174  68.706 219.174
 67 A'   68 A'   69 A'   70 A'                                                 

 Beta MOs, Restricted
 -- Occupied --                  
-104.91  -26.37  -15.77  -15.73  -10.63   -8.10   -8.10   -8.10
  1 A'    2 A'    3 A'    4 A'    5 A'    6 A'    1 A"    7 A'                 
 -1.717  -1.456  -1.165  -0.917  -0.784  -0.767  -0.767  -0.634
  8 A'    9 A'   10 A'   11 A'   12 A'   13 A'    2 A"   14 A'                 
 -0.617  -0.528  -0.484  -0.482
  3 A"   15 A'    4 A"   16 A'                                                 
 -- Virtual --                   
  0.072   0.077   0.089   0.115   0.118   0.156   0.158   0.178
 17 A'    5 A"   18 A'   19 A'    6 A"   20 A'   21 A'   22 A'                 
  0.191   0.212   0.238   0.264   0.297   0.309   0.366   0.369
  7 A"   23 A'    8 A"   24 A'   25 A'   26 A'   27 A'    9 A"                 
  0.372   0.454   0.511   0.566   0.570   0.584   0.627   0.803
 28 A'   29 A'   30 A'   31 A'   10 A"   32 A'   33 A'   34 A'                 
  0.892   0.914   0.967   0.998   1.048   1.100   1.107   1.156
 11 A"   35 A'   12 A"   36 A'   37 A'   13 A"   38 A'   14 A"                 
  1.176   1.249   1.338   1.389   1.456   1.538   1.602   1.633
 39 A'   40 A'   41 A'   42 A'   43 A'   15 A"   44 A'   45 A'                 
  1.885   2.036   2.039   2.167   2.365   2.397   2.576   2.616
 16 A"   17 A"   46 A'   47 A'   18 A"   48 A'   49 A'   19 A"                 
  2.634   2.708   2.920   3.041   3.090   3.355   4.037   4.063
 50 A'   51 A'   52 A'   20 A"   53 A'   54 A'   21 A"   55 A'                 
  4.151   4.173   4.231   4.277   4.456   4.459   4.556   5.063
 22 A"   56 A'   57 A'   23 A"   58 A'   24 A"   59 A'   60 A'                 
  5.589   6.879   6.945   7.274  10.334  26.602  26.651  27.059
 61 A'   25 A"   62 A'   63 A'   64 A'   26 A"   65 A'   66 A'                 
 36.547  37.174  68.706 219.174
 67 A'   68 A'   69 A'   70 A'                                                 
 --------------------------------------------------------------

          Ground-State Mulliken Net Atomic Charges

     Atom                 Charge (a.u.)
  ----------------------------------------
      1 Cl                   -0.033326
      2 N                     0.198023
      3 N                    -0.141512
      4 F                    -0.023185
  ----------------------------------------
  Sum of atomic charges =     0.000000

 -----------------------------------------------------------------
                    Cartesian Multipole Moments
 -----------------------------------------------------------------
    Charge (ESU x 10^10)
                 0.0000
    Dipole Moment (Debye)
         X       1.1709      Y      -0.2660      Z       0.0000
       Tot       1.2008
    Quadrupole Moments (Debye-Ang)
        XX     -28.9880     XY      -0.1504     YY     -30.0050
        XZ      -0.0000     YZ      -0.0000     ZZ     -27.6387
    Octopole Moments (Debye-Ang^2)
       XXX       2.4979    XXY      -1.7679    XYY      -2.7761
       YYY       0.2067    XXZ       0.0000    XYZ       0.0000
       YYZ       0.0000    XZZ      -4.2917    YZZ       0.1332
       ZZZ       0.0000
    Hexadecapole Moments (Debye-Ang^3)
      XXXX    -339.7160   XXXY      -5.7173   XXYY     -65.6019
      XYYY      -1.2567   YYYY     -45.2802   XXXZ      -0.0000
      XXYZ      -0.0000   XYYZ      -0.0000   YYYZ      -0.0000
      XXZZ     -63.1242   XYZZ      -0.1793   YYZZ     -11.4409
      XZZZ      -0.0000   YZZZ       0.0000   ZZZZ     -25.8937
 -----------------------------------------------------------------
 Calculating analytic gradient of the SCF energy
 Gradient of SCF Energy
            1           2           3           4
    1  -0.0000036  -0.0000331   0.0000131   0.0000237
    2  -0.0000004  -0.0000368   0.0000436  -0.0000063
    3   0.0000000  -0.0000000   0.0000000  -0.0000000
 Max gradient component =       4.356E-05
 RMS gradient           =       2.068E-05
 Gradient time:  CPU 0.85 s  wall 0.27 s
 Geometry Optimization Parameters
   NAtoms,    NIC,     NZ,  NCons,   NDum,   NFix, NCnnct, MaxDiis
        4      14       4       0       0       0       0       0

 Cartesian Hessian Update
 Hessian Updated using BFGS Update


** GEOMETRY OPTIMIZATION IN DELOCALIZED INTERNAL COORDINATES **
   Searching for a Minimum

   Optimization Cycle:   6

                       Coordinates (Angstroms)
     ATOM                X               Y               Z
      1  Cl        1.5023809360   -0.0443070420    0.0000000000
      2  N        -0.1181419176    0.4857622654    0.0000000000
      3  N        -0.8658715355   -0.4359216676    0.0000000000
      4  F        -2.1147989155    0.0447445976    0.0000000000
   Point Group: cs    Number of degrees of freedom:     5


   Energy is   -667.742528587

 Hessian Updated using BFGS Update

  5 Hessian modes will be used to form the next step
  Hessian Eigenvalues:
     0.241479    0.350276    0.428516    0.568225    1.087489

 Minimum Search - Taking Simple RFO Step
 Searching for Lamda that Minimizes Along All modes
 Value Taken    Lamda =   0.00000000
 Step Taken.  Stepsize is  0.000080

                             Maximum     Tolerance    Cnvgd?
         Gradient           0.000046      0.000300     YES
         Displacement       0.000053      0.001200     YES
         Energy change     -0.000005      0.000001      NO


                       Distance Matrix (Angstroms)
             Cl(  1)   N (  2)   N (  3)
   N (  2)  1.705013
   N (  3)  2.400413  1.186845
   F (  4)  3.618276  2.044783  1.338230

 Final energy is   -667.74252858678528     


 ******************************
 **  OPTIMIZATION CONVERGED  **
 ******************************

                       Coordinates (Angstroms)
     ATOM                X               Y               Z
      1  Cl        1.5023809360   -0.0443070420    0.0000000000
      2  N        -0.1181419176    0.4857622654    0.0000000000
      3  N        -0.8658715355   -0.4359216676    0.0000000000
      4  F        -2.1147989155    0.0447445976    0.0000000000

Z-matrix Print:
$molecule
0 1
Cl
N  1 1.705013
N  2 1.186845 1 110.938397
F  3 1.338230 2 108.001317 1 -180.000000 0
$end


 --------------------------------------------------------------
             Orbital Energies (a.u.) and Symmetries
 --------------------------------------------------------------

 Alpha MOs, Restricted
 -- Occupied --                  
-104.91  -26.37  -15.77  -15.73  -10.63   -8.10   -8.10   -8.10
  1 A'    2 A'    3 A'    4 A'    5 A'    6 A'    1 A"    7 A'                 
 -1.717  -1.456  -1.165  -0.917  -0.784  -0.767  -0.767  -0.634
  8 A'    9 A'   10 A'   11 A'   12 A'   13 A'    2 A"   14 A'                 
 -0.617  -0.528  -0.484  -0.482
  3 A"   15 A'    4 A"   16 A'                                                 
 -- Virtual --                   
  0.072   0.077   0.089   0.115   0.118   0.156   0.158   0.178
 17 A'    5 A"   18 A'   19 A'    6 A"   20 A'   21 A'   22 A'                 
  0.191   0.212   0.238   0.264   0.297   0.309   0.366   0.369
  7 A"   23 A'    8 A"   24 A'   25 A'   26 A'   27 A'    9 A"                 
  0.372   0.454   0.511   0.566   0.570   0.584   0.627   0.803
 28 A'   29 A'   30 A'   31 A'   10 A"   32 A'   33 A'   34 A'                 
  0.892   0.914   0.967   0.998   1.048   1.100   1.107   1.156
 11 A"   35 A'   12 A"   36 A'   37 A'   13 A"   38 A'   14 A"                 
  1.176   1.249   1.338   1.389   1.456   1.538   1.602   1.633
 39 A'   40 A'   41 A'   42 A'   43 A'   15 A"   44 A'   45 A'                 
  1.885   2.036   2.039   2.167   2.365   2.397   2.576   2.616
 16 A"   17 A"   46 A'   47 A'   18 A"   48 A'   49 A'   19 A"                 
  2.634   2.708   2.920   3.041   3.090   3.355   4.037   4.063
 50 A'   51 A'   52 A'   20 A"   53 A'   54 A'   21 A"   55 A'                 
  4.151   4.173   4.231   4.277   4.456   4.459   4.556   5.063
 22 A"   56 A'   57 A'   23 A"   58 A'   24 A"   59 A'   60 A'                 
  5.589   6.879   6.945   7.274  10.334  26.602  26.651  27.059
 61 A'   25 A"   62 A'   63 A'   64 A'   26 A"   65 A'   66 A'                 
 36.547  37.174  68.706 219.174
 67 A'   68 A'   69 A'   70 A'                                                 

 Beta MOs, Restricted
 -- Occupied --                  
-104.91  -26.37  -15.77  -15.73  -10.63   -8.10   -8.10   -8.10
  1 A'    2 A'    3 A'    4 A'    5 A'    6 A'    1 A"    7 A'                 
 -1.717  -1.456  -1.165  -0.917  -0.784  -0.767  -0.767  -0.634
  8 A'    9 A'   10 A'   11 A'   12 A'   13 A'    2 A"   14 A'                 
 -0.617  -0.528  -0.484  -0.482
  3 A"   15 A'    4 A"   16 A'                                                 
 -- Virtual --                   
  0.072   0.077   0.089   0.115   0.118   0.156   0.158   0.178
 17 A'    5 A"   18 A'   19 A'    6 A"   20 A'   21 A'   22 A'                 
  0.191   0.212   0.238   0.264   0.297   0.309   0.366   0.369
  7 A"   23 A'    8 A"   24 A'   25 A'   26 A'   27 A'    9 A"                 
  0.372   0.454   0.511   0.566   0.570   0.584   0.627   0.803
 28 A'   29 A'   30 A'   31 A'   10 A"   32 A'   33 A'   34 A'                 
  0.892   0.914   0.967   0.998   1.048   1.100   1.107   1.156
 11 A"   35 A'   12 A"   36 A'   37 A'   13 A"   38 A'   14 A"                 
  1.176   1.249   1.338   1.389   1.456   1.538   1.602   1.633
 39 A'   40 A'   41 A'   42 A'   43 A'   15 A"   44 A'   45 A'                 
  1.885   2.036   2.039   2.167   2.365   2.397   2.576   2.616
 16 A"   17 A"   46 A'   47 A'   18 A"   48 A'   49 A'   19 A"                 
  2.634   2.708   2.920   3.041   3.090   3.355   4.037   4.063
 50 A'   51 A'   52 A'   20 A"   53 A'   54 A'   21 A"   55 A'                 
  4.151   4.173   4.231   4.277   4.456   4.459   4.556   5.063
 22 A"   56 A'   57 A'   23 A"   58 A'   24 A"   59 A'   60 A'                 
  5.589   6.879   6.945   7.274  10.334  26.602  26.651  27.059
 61 A'   25 A"   62 A'   63 A'   64 A'   26 A"   65 A'   66 A'                 
 36.547  37.174  68.706 219.174
 67 A'   68 A'   69 A'   70 A'                                                 
 --------------------------------------------------------------

          Ground-State Mulliken Net Atomic Charges

     Atom                 Charge (a.u.)
  ----------------------------------------
      1 Cl                   -0.033326
      2 N                     0.198023
      3 N                    -0.141512
      4 F                    -0.023185
  ----------------------------------------
  Sum of atomic charges =     0.000000

 -----------------------------------------------------------------
                    Cartesian Multipole Moments
 -----------------------------------------------------------------
    Charge (ESU x 10^10)
                 0.0000
    Dipole Moment (Debye)
         X       1.1709      Y      -0.2660      Z       0.0000
       Tot       1.2008
    Quadrupole Moments (Debye-Ang)
        XX     -28.9880     XY      -0.1504     YY     -30.0050
        XZ      -0.0000     YZ      -0.0000     ZZ     -27.6387
    Octopole Moments (Debye-Ang^2)
       XXX       2.4979    XXY      -1.7679    XYY      -2.7761
       YYY       0.2067    XXZ       0.0000    XYZ       0.0000
       YYZ       0.0000    XZZ      -4.2917    YZZ       0.1332
       ZZZ       0.0000
    Hexadecapole Moments (Debye-Ang^3)
      XXXX    -339.7160   XXXY      -5.7173   XXYY     -65.6019
      XYYY      -1.2567   YYYY     -45.2802   XXXZ      -0.0000
      XXYZ      -0.0000   XYYZ      -0.0000   YYYZ      -0.0000
      XXZZ     -63.1242   XYZZ      -0.1793   YYZZ     -11.4409
      XZZZ      -0.0000   YZZZ       0.0000   ZZZZ     -25.8937
 -----------------------------------------------------------------
Archival summary:
1\1\garfield\OPT\HF\BasisUnspecified\l112\taweetha\SunFeb1006:07:562019SunFeb1006:07:562019\0\\#,OPT,HF,BasisUnspecified,\\0,1\Cl\N,1,1.70501\N,2,1.18684,1,110.938\F,3,1.33823,2,108.001,1,-180,0\\HF=-667.742529\\@

 Total job time:  5.89s(wall), 22.08s(cpu) 
 Sun Feb 10 06:07:56 2019

        *************************************************************
        *                                                           *
        *  Thank you very much for using Q-Chem.  Have a nice day.  *
        *                                                           *
        *************************************************************


 
User input: 2 of 2 
 
Q-Chem Developer Version!
                  Welcome to Q-Chem
     A Quantum Leap Into The Future Of Chemistry


 Q-Chem 5.1, Q-Chem, Inc., Pleasanton, CA (2018)

 Yihan Shao,  Zhengting Gan,  E. Epifanovsky,  A. T. B. Gilbert,  M. Wormit,  
 J. Kussmann,  A. W. Lange,  A. Behn,  Jia Deng,  Xintian Feng,  D. Ghosh,  
 M. Goldey,  P. R. Horn,  L. D. Jacobson,  I. Kaliman,  T. Kus,  A. Landau,  
 Jie Liu,  E. I. Proynov,  R. M. Richard,  R. P. Steele,  E. J. Sundstrom,  
 H. L. Woodcock III,  P. M. Zimmerman,  D. Zuev,  B. Albrecht,  E. Alguire,  
 S. A. Baeppler,  D. Barton,  Z. Benda,  Y. A. Bernard,  E. J. Berquist,  
 K. B. Bravaya,  H. Burton,  D. Casanova,  Chun-Min Chang,  Yunqing Chen,  
 A. Chien,  K. D. Closser,  M. P. Coons,  S. Coriani,  S. Dasgupta,  
 A. L. Dempwolff,  M. Diedenhofen,  Hainam Do,  R. G. Edgar,  Po-Tung Fang,  
 S. Faraji,  S. Fatehi,  Qingguo Feng,  K. D. Fenk,  J. Fosso-Tande,  
 Qinghui Ge,  A. Ghysels,  G. Gidofalvi,  J. Gomes,  J. Gonthier,  A. Gunina,  
 D. Hait,  M. W. D. Hanson-Heine,  P. H. P. Harbach,  A. W. Hauser,  
 J. E. Herr,  E. G. Hohenstein,  Z. C. Holden,  Kerwin Hui,  B. C. Huynh,  
 T.-C. Jagau,  Hyunjun Ji,  B. Kaduk,  K. Khistyaev,  Jaehoon Kim,  
 P. Klunzinger,  K. Koh,  D. Kosenkov,  L. Koulias,  T. Kowalczyk,  
 C. M. Krauter,  A. Kunitsa,  Ka Un Lao,  A. Laurent,  K. V. Lawler,  
 Joonho Lee,  D. Lefrancois,  S. Lehtola,  D. S. Levine,  Yi-Pei Li,  
 You-Sheng Lin,  Fenglai Liu,  E. Livshits,  A. Luenser,  P. Manohar,  
 E. Mansoor,  S. F. Manzer,  Shan-Ping Mao,  Yuezhi Mao,  N. Mardirossian,  
 A. V. Marenich,  T. Markovich,  L. A. Martinez-Martinez,  S. A. Maurer,  
 N. J. Mayhall,  S. C. McKenzie,  J.-M. Mewes,  A. F. Morrison,  
 J. W. Mullinax,  K. Nanda,  T. S. Nguyen-Beck,  R. Olivares-Amaya,  
 J. A. Parkhill,  T. M. Perrine,  F. Plasser,  P. Pokhilko,  S. Prager,  
 A. Prociuk,  E. Ramos,  D. R. Rehn,  F. Rob,  M. Schneider,  N. Sergueev,  
 S. M. Sharada,  S. Sharma,  D. W. Small,  T. Stauch,  T. Stein,  
 Yu-Chuan Su,  A. J. W. Thom,  A. Tkatchenko,  T. Tsuchimochi,  N. M. Tubman,  
 L. Vogt,  M. L. Vidal,  O. Vydrov,  M. A. Watson,  J. Wenzel,  
 M. de Wergifosse,  T. A. Wesolowski,  A. White,  J. Witte,  A. Yamada,  
 Jun Yang,  K. Yao,  S. Yeganeh,  S. R. Yost,  Zhi-Qiang You,  A. Zech,  
 Igor Ying Zhang,  Xing Zhang,  Yan Zhao,  Ying Zhu,  B. R. Brooks,  
 G. K. L. Chan,  C. J. Cramer,  M. S. Gordon,  W. J. Hehre,  A. Klamt,  
 M. W. Schmidt,  C. D. Sherrill,  D. G. Truhlar,  A. Aspuru-Guzik,  R. Baer,  
 A. T. Bell,  N. A. Besley,  Jeng-Da Chai,  A. E. DePrince, III,  
 R. A. DiStasio Jr.,  A. Dreuw,  B. D. Dunietz,  T. R. Furlani,  
 Chao-Ping Hsu,  Yousung Jung,  Jing Kong,  D. S. Lambrecht,  WanZhen Liang,  
 C. Ochsenfeld,  V. A. Rassolov,  L. V. Slipchenko,  J. E. Subotnik,  
 T. Van Voorhis,  J. M. Herbert,  A. I. Krylov,  P. M. W. Gill,  M. Head-Gordon

 Contributors to earlier versions of Q-Chem not listed above: 
 R. D. Adamson,  B. Austin,  J. Baker,  G. J. O. Beran,  K. Brandhorst,  
 S. T. Brown,  E. F. C. Byrd,  A. K. Chakraborty,  C.-L. Cheng,  
 Siu Hung Chien,  D. M. Chipman,  D. L. Crittenden,  H. Dachsel,  
 R. J. Doerksen,  A. D. Dutoi,  L. Fusti-Molnar,  W. A. Goddard III,  
 A. Golubeva-Zadorozhnaya,  S. R. Gwaltney,  G. Hawkins,  A. Heyden,  
 S. Hirata,  G. Kedziora,  F. J. Keil,  C. Kelley,  Jihan Kim,  R. A. King,  
 R. Z. Khaliullin,  P. P. Korambath,  W. Kurlancheek,  A. M. Lee,  M. S. Lee,  
 S. V. Levchenko,  Ching Yeh Lin,  D. Liotard,  R. C. Lochan,  I. Lotan,  
 P. E. Maslen,  N. Nair,  D. P. O'Neill,  D. Neuhauser,  E. Neuscamman,  
 C. M. Oana,  R. Olson,  B. Peters,  R. Peverati,  P. A. Pieniazek,  
 Y. M. Rhee,  J. Ritchie,  M. A. Rohrdanz,  E. Rosta,  N. J. Russ,  
 H. F. Schaefer III,  N. E. Schultz,  N. Shenvi,  A. C. Simmonett,  A. Sodt,  
 D. Stuck,  K. S. Thanthiriwatte,  V. Vanovschi,  Tao Wang,  A. Warshel,  
 C. F. Williams,  Q. Wu,  X. Xu,  W. Zhang

 Please cite Q-Chem as follows:
 Y. Shao et al., Mol. Phys. 113, 184-215 (2015)
 DOI: 10.1080/00268976.2014.952696

 Q-Chem 5.1.2 for Intel X86 EM64T Linux

 Parts of Q-Chem use Armadillo 8.300.2 (Tropical Shenanigans).
 http://arma.sourceforge.net/

 Q-Chem begins on Sun Feb 10 06:07:57 2019  

Host: 
0

     Scratch files written to /scratch/taweetham/qchem23536//
The previous job contains 0 fragments, simply inherited here
Input Ideriv = 2
Curr. Ideriv = -1
Max.  Ideriv = 2

Checking the input file for inconsistencies... 	...done.

--------------------------------------------------------------
User input:
--------------------------------------------------------------

$molecule
read
$end

$rem
   JOB_TYPE 	FREQUENCY
   BASIS 		6-311++G**
   EXCHANGE 	HF	
$end

--------------------------------------------------------------
 ----------------------------------------------------------------
             Standard Nuclear Orientation (Angstroms)
    I     Atom           X                Y                Z
 ----------------------------------------------------------------
    1      Cl      1.5117528557    -0.0490701695     0.0000000000
    2      N      -0.1070774727     0.4861458220    -0.0000000000
    3      N      -0.8577320510    -0.4331574783     0.0000000000
    4      F      -2.1051257645     0.0514749417    -0.0000000000
 ----------------------------------------------------------------
 Molecular Point Group                 Cs    NOp =  2
 Largest Abelian Subgroup              Cs    NOp =  2
 Nuclear Repulsion Energy =   148.6075180340 hartrees
 There are       20 alpha and       20 beta electrons
 Requested basis set is 6-311++G(d,p)
 There are 31 shells and 96 basis functions

 Total QAlloc Memory Limit   2000 MB
 Mega-Array Size       188 MB
 MEM_STATIC part       192 MB

                       Distance Matrix (Angstroms)
             Cl(  1)   N (  2)   N (  3)
   N (  2)  1.705013
   N (  3)  2.400413  1.186845
   F (  4)  3.618276  2.044783  1.338230

 A cutoff of  1.0D-11 yielded    455 shell pairs
 There are      4558 function pairs (      4954 Cartesian)

 -------------------------------------------------------
 OpenMP Integral Computing Module                       
 Release: version 1.0, May 2013, Q-Chem Inc. Pittsburgh 
 -------------------------------------------------------
 Integral Job Info:
 Integral job number is                      11
 Integral operator is                         1
 short-range coefficients                     0
 long-range coefficients              100000000
 Omega coefficients                           0
 if combine SR and LR in K                    0
 Integral screening is                        0
 Integral computing path is                   2
 max size of driver memory is            800000
 size of driver memory is                593474
 size of scratch memory is              8114252
 max col of scratch BK array               1296
 max len of scratch array in speh3          155
 max len of scratch index in speh4           18
 max int batch size is                      520
 min int batch size is                       52
 fixed nKL is                                52
 max L of basis functions is                  2
 order of int derivative is                   0
 number of shells is                         31
 number of basis is                         100
 number of cartesian basis is               100
 number of contracted shell pairs           455
 number of primitive shell pairs           1479
 maxK2 (contraction) of shell pair           36
 max number of K2 of shell pair               1
 max number of CS2 of shell pair             55
 max number of PS2 of shell pair            240
 mem total for path MDJ                  513682
 -------------------------------------------------------
 Smallest overlap matrix eigenvalue = 2.13E-04
 Guess from superposition of atomic densities
 Warning:  Energy on first SCF cycle will be non-variational
 SAD guess density has 40.000000 electrons

 -----------------------------------------------------------------------
  General SCF calculation program by
  Eric Jon Sundstrom, Paul Horn, Yuezhi Mao, Dmitri Zuev, Alec White,
  David Stuck, Shaama M.S., Shane Yost, Joonho Lee, David Small,
  Daniel Levine, Susi Lehtola, Hugh Burton, Evgeny Epifanovsky
 -----------------------------------------------------------------------
 Hartree-Fock
 using 4 threads for integral computing
 -------------------------------------------------------
 OpenMP Integral computing Module                
 Release: version 2.0, May 2017, Q-Chem Inc. Pleasanton 
 -------------------------------------------------------
 A restricted SCF calculation will be
 performed using DIIS
 SCF converges when DIIS error is below 1.0e-08
 ---------------------------------------
  Cycle       Energy         DIIS error
 ---------------------------------------
    1    -668.5061236376      6.19e-02  
    2    -667.6438973562      9.67e-03  
    3    -667.7139108646      5.61e-03  
    4    -667.7407584519      9.71e-04  
    5    -667.7421339898      4.11e-04  
    6    -667.7424672353      1.30e-04  
    7    -667.7425189300      5.17e-05  
    8    -667.7425274983      2.10e-05  
    9    -667.7425284277      7.77e-06  
   10    -667.7425285632      2.47e-06  
   11    -667.7425285844      7.24e-07  
   12    -667.7425285866      1.65e-07  
   13    -667.7425285867      4.73e-08  
   14    -667.7425285867      1.53e-08  
   15    -667.7425285867      3.29e-09  Convergence criterion met
 ---------------------------------------
 SCF time:   CPU 3.42s  wall 0.00s 
 SCF   energy in the final basis set =     -667.7425285867
 Total energy in the final basis set =     -667.7425285867

 --------------------------------------------------------------
             Orbital Energies (a.u.) and Symmetries
 --------------------------------------------------------------

 Alpha MOs, Restricted
 -- Occupied --                  
-104.91  -26.37  -15.77  -15.73  -10.63   -8.10   -8.10   -8.10
  1 A'    2 A'    3 A'    4 A'    5 A'    6 A'    1 A"    7 A'                 
 -1.717  -1.456  -1.165  -0.917  -0.784  -0.767  -0.767  -0.634
  8 A'    9 A'   10 A'   11 A'   12 A'   13 A'    2 A"   14 A'                 
 -0.617  -0.528  -0.484  -0.482
  3 A"   15 A'    4 A"   16 A'                                                 
 -- Virtual --                   
  0.072   0.077   0.089   0.115   0.118   0.156   0.158   0.178
 17 A'    5 A"   18 A'   19 A'    6 A"   20 A'   21 A'   22 A'                 
  0.191   0.212   0.238   0.264   0.297   0.309   0.366   0.369
  7 A"   23 A'    8 A"   24 A'   25 A'   26 A'   27 A'    9 A"                 
  0.372   0.454   0.511   0.566   0.570   0.584   0.627   0.803
 28 A'   29 A'   30 A'   31 A'   10 A"   32 A'   33 A'   34 A'                 
  0.892   0.914   0.967   0.998   1.048   1.100   1.107   1.156
 11 A"   35 A'   12 A"   36 A'   37 A'   13 A"   38 A'   14 A"                 
  1.176   1.249   1.338   1.389   1.456   1.538   1.602   1.633
 39 A'   40 A'   41 A'   42 A'   43 A'   15 A"   44 A'   45 A'                 
  1.885   2.036   2.039   2.167   2.365   2.397   2.576   2.616
 16 A"   17 A"   46 A'   47 A'   18 A"   48 A'   49 A'   19 A"                 
  2.634   2.708   2.920   3.041   3.090   3.355   4.037   4.063
 50 A'   51 A'   52 A'   20 A"   53 A'   54 A'   21 A"   55 A'                 
  4.151   4.173   4.231   4.277   4.456   4.459   4.556   5.063
 22 A"   56 A'   57 A'   23 A"   58 A'   24 A"   59 A'   60 A'                 
  5.589   6.879   6.945   7.274  10.334  26.602  26.651  27.059
 61 A'   25 A"   62 A'   63 A'   64 A'   26 A"   65 A'   66 A'                 
 36.547  37.174  68.706 219.174
 67 A'   68 A'   69 A'   70 A'                                                 

 Beta MOs, Restricted
 -- Occupied --                  
-104.91  -26.37  -15.77  -15.73  -10.63   -8.10   -8.10   -8.10
  1 A'    2 A'    3 A'    4 A'    5 A'    6 A'    1 A"    7 A'                 
 -1.717  -1.456  -1.165  -0.917  -0.784  -0.767  -0.767  -0.634
  8 A'    9 A'   10 A'   11 A'   12 A'   13 A'    2 A"   14 A'                 
 -0.617  -0.528  -0.484  -0.482
  3 A"   15 A'    4 A"   16 A'                                                 
 -- Virtual --                   
  0.072   0.077   0.089   0.115   0.118   0.156   0.158   0.178
 17 A'    5 A"   18 A'   19 A'    6 A"   20 A'   21 A'   22 A'                 
  0.191   0.212   0.238   0.264   0.297   0.309   0.366   0.369
  7 A"   23 A'    8 A"   24 A'   25 A'   26 A'   27 A'    9 A"                 
  0.372   0.454   0.511   0.566   0.570   0.584   0.627   0.803
 28 A'   29 A'   30 A'   31 A'   10 A"   32 A'   33 A'   34 A'                 
  0.892   0.914   0.967   0.998   1.048   1.100   1.107   1.156
 11 A"   35 A'   12 A"   36 A'   37 A'   13 A"   38 A'   14 A"                 
  1.176   1.249   1.338   1.389   1.456   1.538   1.602   1.633
 39 A'   40 A'   41 A'   42 A'   43 A'   15 A"   44 A'   45 A'                 
  1.885   2.036   2.039   2.167   2.365   2.397   2.576   2.616
 16 A"   17 A"   46 A'   47 A'   18 A"   48 A'   49 A'   19 A"                 
  2.634   2.708   2.920   3.041   3.090   3.355   4.037   4.063
 50 A'   51 A'   52 A'   20 A"   53 A'   54 A'   21 A"   55 A'                 
  4.151   4.173   4.231   4.277   4.456   4.459   4.556   5.063
 22 A"   56 A'   57 A'   23 A"   58 A'   24 A"   59 A'   60 A'                 
  5.589   6.879   6.945   7.274  10.334  26.602  26.651  27.059
 61 A'   25 A"   62 A'   63 A'   64 A'   26 A"   65 A'   66 A'                 
 36.547  37.174  68.706 219.174
 67 A'   68 A'   69 A'   70 A'                                                 
 --------------------------------------------------------------

          Ground-State Mulliken Net Atomic Charges

     Atom                 Charge (a.u.)
  ----------------------------------------
      1 Cl                   -0.033326
      2 N                     0.198023
      3 N                    -0.141512
      4 F                    -0.023185
  ----------------------------------------
  Sum of atomic charges =     0.000000

 -----------------------------------------------------------------
                    Cartesian Multipole Moments
 -----------------------------------------------------------------
    Charge (ESU x 10^10)
                 0.0000
    Dipole Moment (Debye)
         X       1.1701      Y      -0.2698      Z      -0.0000
       Tot       1.2008
    Quadrupole Moments (Debye-Ang)
        XX     -28.9666     XY      -0.1562     YY     -30.0040
        XZ      -0.0000     YZ      -0.0000     ZZ     -27.6387
    Octopole Moments (Debye-Ang^2)
       XXX       1.6532    XXY      -1.7967    XYY      -3.0497
       YYY       0.2321    XXZ       0.0000    XYZ       0.0000
       YYZ      -0.0000    XZZ      -4.5544    YZZ       0.1466
       ZZZ      -0.0000
    Hexadecapole Moments (Debye-Ang^3)
      XXXX    -339.7071   XXXY      -5.3142   XXYY     -65.6289
      XYYY      -0.7732   YYYY     -45.2673   XXXZ      -0.0000
      XXYZ       0.0000   XYYZ       0.0000   YYYZ      -0.0000
      XXZZ     -63.2090   XYZZ      -0.0137   YYZZ     -11.4403
      XZZZ      -0.0000   YZZZ      -0.0000   ZZZZ     -25.8937
 -----------------------------------------------------------------
 Calculating MO derivatives via CPSCF
 D1JvT checksum  = 62880 7476.8820525520
 D1KAT checksum  = 127584 693.2975550564
   1         3          12      0.113552    0.027963
   2         3          12      0.028099    0.009515
   3         3          12      0.007408    0.002728
   4         3          12      0.001501    0.000465
   5         3          12      0.000241    0.000066
   6         4          11      0.000035    0.000010
   7        14           1      0.000001    0.000001
   8        15           0      0.000000    0.000000    Roots Converged
 Time for AOints: 0.8 s (CPU) 0.2 s (wall)
 ------------------------------------------------------------------------------
                     AOints        : Timing summary (seconds)
 ------------------------------------------------------------------------------
     job step          cpu (% of tot)      sys (% of tot)     wall (% of tot)
 ------------------------------------------------------------------------------
  cpscf_lag         0.2266E+01 (25.1)   0.0000E+00 ( 0.0)   0.6259E+00 (25.5)
  iterzp            0.5954E+01 (66.1)   0.4000E-05 (****)   0.1604E+01 (65.5)
  make_fx           0.0000E+00 ( 0.0)   0.0000E+00 ( 0.0)   0.0000E+00 ( 0.0)
  AOints            0.7757E+00 ( 8.6)   0.0000E+00 ( 0.0)   0.2029E+00 ( 8.3)
 ------------------------------------------------------------------------------
   Grand Totals     0.9013E+01          0.4000E-05          0.2450E+01
 ------------------------------------------------------------------------------
 Calculating analytic Hessian of the SCF energy
 Polarizability Matrix (a.u.)
            1           2           3
    1 -47.9550287  -0.7262482  -0.0000000
    2  -0.7262482 -20.3883187  -0.0000000
    3  -0.0000000  -0.0000000 -16.4863576

 Direct stationary perturbation theory relativistic correction:

 rels  =       0.895971447040
 relv  =      -3.119665939444
 rel2e =       0.626822043554
 E_rel =      -1.596872448850

 Hessian of the SCF Energy
            1           2           3           4           5           6
    1   0.2605421  -0.0454621   0.0000000  -0.1783174   0.0435525  -0.0000000
    2  -0.0454621   0.0444089  -0.0000000   0.0823236  -0.0635967  -0.0000000
    3   0.0000000  -0.0000000   0.0155504   0.0000000   0.0000000  -0.0167548
    4  -0.1783174   0.0823236   0.0000000   0.7049113   0.3390467   0.0000000
    5   0.0435525  -0.0635967   0.0000000   0.3390467   0.7045943  -0.0000000
    6  -0.0000000  -0.0000000  -0.0167548   0.0000000  -0.0000000   0.0180299
    7  -0.0765264  -0.0328901  -0.0000000  -0.3977575  -0.3684021  -0.0000000
    8   0.0086522   0.0182300   0.0000000  -0.3672193  -0.6864512   0.0000000
    9   0.0000000   0.0000000  -0.0182533  -0.0000000   0.0000000   0.0196873
   10  -0.0056983  -0.0039714  -0.0000000  -0.1288363  -0.0141970   0.0000000
   11  -0.0067426   0.0009578  -0.0000000  -0.0541510   0.0454537   0.0000000
   12   0.0000000  -0.0000000   0.0194576   0.0000000   0.0000000  -0.0209624
            7           8           9          10          11          12
    1  -0.0765264   0.0086522   0.0000000  -0.0056983  -0.0067426   0.0000000
    2  -0.0328901   0.0182300   0.0000000  -0.0039714   0.0009578  -0.0000000
    3  -0.0000000   0.0000000  -0.0182533  -0.0000000  -0.0000000   0.0194576
    4  -0.3977575  -0.3672193  -0.0000000  -0.1288363  -0.0541510   0.0000000
    5  -0.3684021  -0.6864512   0.0000000  -0.0141970   0.0454537   0.0000000
    6  -0.0000000   0.0000000   0.0196873   0.0000000   0.0000000  -0.0209624
    7   0.7330037   0.2682273   0.0000000  -0.2587199   0.1330650  -0.0000000
    8   0.2682273   0.8138192  -0.0000000   0.0903398  -0.1455980   0.0000000
    9   0.0000000  -0.0000000   0.0213972  -0.0000000   0.0000000  -0.0228312
   10  -0.2587199   0.0903398  -0.0000000   0.3932545  -0.0721714   0.0000000
   11   0.1330650  -0.1455980   0.0000000  -0.0721714   0.0991865  -0.0000000
   12  -0.0000000   0.0000000  -0.0228312   0.0000000  -0.0000000   0.0243360
 Gradient time:  CPU 13.97 s  wall 3.87 s
 **********************************************************************
 **                                                                  **
 **                       VIBRATIONAL ANALYSIS                       **
 **                       --------------------                       **
 **                                                                  **
 **        VIBRATIONAL FREQUENCIES (CM**-1) AND NORMAL MODES         **
 **     FORCE CONSTANTS (mDYN/ANGSTROM) AND REDUCED MASSES (AMU)     **
 **                  INFRARED INTENSITIES (KM/MOL)                   **
 **                                                                  **
 **********************************************************************


 Mode:                 1                      2                      3
 Frequency:       346.54                 380.75                 536.32
 Force Cnst:      1.1425                 1.4187                 3.8237
 Red. Mass:      16.1472                16.6088                22.5627
 IR Active:          YES                    YES                    YES
 IR Intens:        1.184                  8.830                  0.315
 Raman Active:       YES                    YES                    YES
               X      Y      Z        X      Y      Z        X      Y      Z
 Cl        -0.000 -0.000 -0.213   -0.183 -0.218  0.000    0.533 -0.086  0.000
 N          0.000  0.000  0.572    0.052  0.664 -0.000   -0.124  0.186 -0.000
 N          0.000  0.000  0.623    0.303  0.449 -0.000   -0.291  0.288 -0.000
 F          0.000 -0.000 -0.489    0.075 -0.420  0.000   -0.675 -0.191  0.000
 TransDip  -0.000  0.000  0.035   -0.090  0.031 -0.000   -0.006  0.017 -0.000

 Mode:                 4                      5                      6
 Frequency:       979.34                1174.10                1929.75
 Force Cnst:      8.7875                12.1732                30.7269
 Red. Mass:      15.5506                14.9879                14.0044
 IR Active:          YES                    YES                    YES
 IR Intens:      129.273                161.348                 20.517
 Raman Active:       YES                    YES                    YES
               X      Y      Z        X      Y      Z        X      Y      Z
 Cl        -0.166  0.075 -0.000   -0.008 -0.034 -0.000    0.006 -0.001 -0.000
 N          0.794 -0.311  0.000   -0.190  0.225  0.000   -0.445 -0.549  0.000
 N          0.176  0.196  0.000    0.713 -0.459  0.000    0.426  0.566  0.000
 F         -0.409 -0.053 -0.000   -0.370  0.234 -0.000    0.003 -0.010 -0.000
 TransDip   0.362  0.035  0.000    0.406 -0.026 -0.000    0.137  0.049 -0.000

 STANDARD THERMODYNAMIC QUANTITIES AT   298.15 K  AND     1.00 ATM

   This Molecule has  0 Imaginary Frequencies
   Zero point vibrational energy:        7.644 kcal/mol

   Atom    1 Element Cl Has Mass   34.96885
   Atom    2 Element N  Has Mass   14.00307
   Atom    3 Element N  Has Mass   14.00307
   Atom    4 Element F  Has Mass   18.99840
   Molecular Mass:    81.973390 amu
   Principal axes and moments of inertia in amu*Bohr^2:
                             1           2           3
    Eigenvalues --       21.68042   623.39366   645.07408
          X               1.00000     0.00106     0.00000
          Y              -0.00106     1.00000     0.00000
          Z              -0.00000    -0.00000     1.00000
   Rotational Symmetry Number is   1
   The Molecule is an Asymmetric Top
   Translational Enthalpy:        0.889 kcal/mol
   Rotational Enthalpy:           0.889 kcal/mol
   Vibrational Enthalpy:          8.241 kcal/mol
   gas constant (RT):             0.592 kcal/mol
   Translational Entropy:        39.125  cal/mol.K
   Rotational Entropy:           23.681  cal/mol.K
   Vibrational Entropy:           2.941  cal/mol.K

   Total Enthalpy:               10.611 kcal/mol
   Total Entropy:                65.748  cal/mol.K
Archival summary:
1\1\garfield\FREQ\HF\BasisUnspecified\l112\taweetha\SunFeb1006:08:012019SunFeb1006:08:012019\0\\#,FREQ,HF,BasisUnspecified,\\0,1\Cl\N,1,1.70501\N,2,1.18684,1,110.938\F,3,1.33823,2,108.001,1,-180,0\\HF=-667.742529\\@

 Total job time:  4.77s(wall), 17.50s(cpu) 
 Sun Feb 10 06:08:01 2019

        *************************************************************
        *                                                           *
        *  Thank you very much for using Q-Chem.  Have a nice day.  *
        *                                                           *
        *************************************************************
