# Supplementary material for: Geometric and energetic data from ab initio calculations of haloethene, haloimine, halomethylenephosphine, haloiminophosphine, halodiazene, halodiphosphene and halocyclopropane
Source: Data Brief. 2019 Nov 2;27:104738. doi: 10.1016/j.dib.2019.104738 (PMC6861602; doi:10.1016/j.dib.2019.104738)
Supplement: Multimedia component 6 [file mmc6.zip › NN/HF/FENNEF.out]

Q-Chem Developer Version!
                  Welcome to Q-Chem
     A Quantum Leap Into The Future Of Chemistry


 Q-Chem 5.1, Q-Chem, Inc., Pleasanton, CA (2018)

 Yihan Shao,  Zhengting Gan,  E. Epifanovsky,  A. T. B. Gilbert,  M. Wormit,  
 J. Kussmann,  A. W. Lange,  A. Behn,  Jia Deng,  Xintian Feng,  D. Ghosh,  
 M. Goldey,  P. R. Horn,  L. D. Jacobson,  I. Kaliman,  T. Kus,  A. Landau,  
 Jie Liu,  E. I. Proynov,  R. M. Richard,  R. P. Steele,  E. J. Sundstrom,  
 H. L. Woodcock III,  P. M. Zimmerman,  D. Zuev,  B. Albrecht,  E. Alguire,  
 S. A. Baeppler,  D. Barton,  Z. Benda,  Y. A. Bernard,  E. J. Berquist,  
 K. B. Bravaya,  H. Burton,  D. Casanova,  Chun-Min Chang,  Yunqing Chen,  
 A. Chien,  K. D. Closser,  M. P. Coons,  S. Coriani,  S. Dasgupta,  
 A. L. Dempwolff,  M. Diedenhofen,  Hainam Do,  R. G. Edgar,  Po-Tung Fang,  
 S. Faraji,  S. Fatehi,  Qingguo Feng,  K. D. Fenk,  J. Fosso-Tande,  
 Qinghui Ge,  A. Ghysels,  G. Gidofalvi,  J. Gomes,  J. Gonthier,  A. Gunina,  
 D. Hait,  M. W. D. Hanson-Heine,  P. H. P. Harbach,  A. W. Hauser,  
 J. E. Herr,  E. G. Hohenstein,  Z. C. Holden,  Kerwin Hui,  B. C. Huynh,  
 T.-C. Jagau,  Hyunjun Ji,  B. Kaduk,  K. Khistyaev,  Jaehoon Kim,  
 P. Klunzinger,  K. Koh,  D. Kosenkov,  L. Koulias,  T. Kowalczyk,  
 C. M. Krauter,  A. Kunitsa,  Ka Un Lao,  A. Laurent,  K. V. Lawler,  
 Joonho Lee,  D. Lefrancois,  S. Lehtola,  D. S. Levine,  Yi-Pei Li,  
 You-Sheng Lin,  Fenglai Liu,  E. Livshits,  A. Luenser,  P. Manohar,  
 E. Mansoor,  S. F. Manzer,  Shan-Ping Mao,  Yuezhi Mao,  N. Mardirossian,  
 A. V. Marenich,  T. Markovich,  L. A. Martinez-Martinez,  S. A. Maurer,  
 N. J. Mayhall,  S. C. McKenzie,  J.-M. Mewes,  A. F. Morrison,  
 J. W. Mullinax,  K. Nanda,  T. S. Nguyen-Beck,  R. Olivares-Amaya,  
 J. A. Parkhill,  T. M. Perrine,  F. Plasser,  P. Pokhilko,  S. Prager,  
 A. Prociuk,  E. Ramos,  D. R. Rehn,  F. Rob,  M. Schneider,  N. Sergueev,  
 S. M. Sharada,  S. Sharma,  D. W. Small,  T. Stauch,  T. Stein,  
 Yu-Chuan Su,  A. J. W. Thom,  A. Tkatchenko,  T. Tsuchimochi,  N. M. Tubman,  
 L. Vogt,  M. L. Vidal,  O. Vydrov,  M. A. Watson,  J. Wenzel,  
 M. de Wergifosse,  T. A. Wesolowski,  A. White,  J. Witte,  A. Yamada,  
 Jun Yang,  K. Yao,  S. Yeganeh,  S. R. Yost,  Zhi-Qiang You,  A. Zech,  
 Igor Ying Zhang,  Xing Zhang,  Yan Zhao,  Ying Zhu,  B. R. Brooks,  
 G. K. L. Chan,  C. J. Cramer,  M. S. Gordon,  W. J. Hehre,  A. Klamt,  
 M. W. Schmidt,  C. D. Sherrill,  D. G. Truhlar,  A. Aspuru-Guzik,  R. Baer,  
 A. T. Bell,  N. A. Besley,  Jeng-Da Chai,  A. E. DePrince, III,  
 R. A. DiStasio Jr.,  A. Dreuw,  B. D. Dunietz,  T. R. Furlani,  
 Chao-Ping Hsu,  Yousung Jung,  Jing Kong,  D. S. Lambrecht,  WanZhen Liang,  
 C. Ochsenfeld,  V. A. Rassolov,  L. V. Slipchenko,  J. E. Subotnik,  
 T. Van Voorhis,  J. M. Herbert,  A. I. Krylov,  P. M. W. Gill,  M. Head-Gordon

 Contributors to earlier versions of Q-Chem not listed above: 
 R. D. Adamson,  B. Austin,  J. Baker,  G. J. O. Beran,  K. Brandhorst,  
 S. T. Brown,  E. F. C. Byrd,  A. K. Chakraborty,  C.-L. Cheng,  
 Siu Hung Chien,  D. M. Chipman,  D. L. Crittenden,  H. Dachsel,  
 R. J. Doerksen,  A. D. Dutoi,  L. Fusti-Molnar,  W. A. Goddard III,  
 A. Golubeva-Zadorozhnaya,  S. R. Gwaltney,  G. Hawkins,  A. Heyden,  
 S. Hirata,  G. Kedziora,  F. J. Keil,  C. Kelley,  Jihan Kim,  R. A. King,  
 R. Z. Khaliullin,  P. P. Korambath,  W. Kurlancheek,  A. M. Lee,  M. S. Lee,  
 S. V. Levchenko,  Ching Yeh Lin,  D. Liotard,  R. C. Lochan,  I. Lotan,  
 P. E. Maslen,  N. Nair,  D. P. O'Neill,  D. Neuhauser,  E. Neuscamman,  
 C. M. Oana,  R. Olson,  B. Peters,  R. Peverati,  P. A. Pieniazek,  
 Y. M. Rhee,  J. Ritchie,  M. A. Rohrdanz,  E. Rosta,  N. J. Russ,  
 H. F. Schaefer III,  N. E. Schultz,  N. Shenvi,  A. C. Simmonett,  A. Sodt,  
 D. Stuck,  K. S. Thanthiriwatte,  V. Vanovschi,  Tao Wang,  A. Warshel,  
 C. F. Williams,  Q. Wu,  X. Xu,  W. Zhang

 Please cite Q-Chem as follows:
 Y. Shao et al., Mol. Phys. 113, 184-215 (2015)
 DOI: 10.1080/00268976.2014.952696

 Q-Chem 5.1.2 for Intel X86 EM64T Linux

 Parts of Q-Chem use Armadillo 8.300.2 (Tropical Shenanigans).
 http://arma.sourceforge.net/

 Q-Chem begins on Sun Feb 10 06:08:08 2019  

Host: 
0

     Scratch files written to /scratch/taweetham/qchem23642//
Input Ideriv = 2
Curr. Ideriv = -1
Max.  Ideriv = 2

Checking the input file for inconsistencies... 	...done.

--------------------------------------------------------------
User input:
--------------------------------------------------------------
../HF/F=F_t.inp
$molecule
0 1
N 
N  1 1.218749
F  1 1.386829 2 105.707515
F  2 1.386829 1 105.707515 3 -180.000000 0
$end

$rem
   JOB_TYPE		OPTIMIZATION
   BASIS		6-311++G**
   EXCHANGE		HF
$end

--------------------------------------------------------------
 ----------------------------------------------------------------
             Standard Nuclear Orientation (Angstroms)
    I     Atom           X                Y                Z
 ----------------------------------------------------------------
    1      N      -0.3865333311    -0.4710936904    -0.0000000000
    2      N       0.3865333311     0.4710936904     0.0000000000
    3      F      -1.6567757031     0.0854842392     0.0000000000
    4      F       1.6567757031    -0.0854842392    -0.0000000000
 ----------------------------------------------------------------
 Molecular Point Group                 C2h   NOp =  4
 Largest Abelian Subgroup              C2h   NOp =  4
 Nuclear Repulsion Energy =   114.3380471600 hartrees
 There are       16 alpha and       16 beta electrons
 Requested basis set is 6-311++G(d,p)
 There are 24 shells and 88 basis functions

 Total QAlloc Memory Limit   2000 MB
 Mega-Array Size       188 MB
 MEM_STATIC part       192 MB
 A cutoff of  1.0D-11 yielded    283 shell pairs
 There are      3870 function pairs (      4223 Cartesian)

 -------------------------------------------------------
 OpenMP Integral Computing Module                       
 Release: version 1.0, May 2013, Q-Chem Inc. Pittsburgh 
 -------------------------------------------------------
 Integral Job Info:
 Integral job number is                      11
 Integral operator is                         1
 short-range coefficients                     0
 long-range coefficients              100000000
 Omega coefficients                           0
 if combine SR and LR in K                    0
 Integral screening is                        0
 Integral computing path is                   2
 max size of driver memory is            800000
 size of driver memory is                593474
 size of scratch memory is              2361544
 max col of scratch BK array               1296
 max len of scratch array in speh3          155
 max len of scratch index in speh4           18
 max int batch size is                      520
 min int batch size is                       52
 fixed nKL is                                52
 max L of basis functions is                  2
 order of int derivative is                   0
 number of shells is                         24
 number of basis is                          92
 number of cartesian basis is                92
 number of contracted shell pairs           283
 number of primitive shell pairs           1018
 maxK2 (contraction) of shell pair           36
 max number of K2 of shell pair               1
 max number of CS2 of shell pair             78
 max number of PS2 of shell pair            276
 mem total for path MDJ                  514310
 -------------------------------------------------------
 Smallest overlap matrix eigenvalue = 2.46E-04

 Scale SEOQF with 1.000000e-01/1.000000e-01/1.000000e-01

 Standard Electronic Orientation quadrupole field applied
 Nucleus-field energy     =     0.0000000021 hartrees
 Guess from superposition of atomic densities
 Warning:  Energy on first SCF cycle will be non-variational
 SAD guess density has 32.000000 electrons

 -----------------------------------------------------------------------
  General SCF calculation program by
  Eric Jon Sundstrom, Paul Horn, Yuezhi Mao, Dmitri Zuev, Alec White,
  David Stuck, Shaama M.S., Shane Yost, Joonho Lee, David Small,
  Daniel Levine, Susi Lehtola, Hugh Burton, Evgeny Epifanovsky
 -----------------------------------------------------------------------
 Hartree-Fock
 using 4 threads for integral computing
 -------------------------------------------------------
 OpenMP Integral computing Module                
 Release: version 2.0, May 2017, Q-Chem Inc. Pleasanton 
 -------------------------------------------------------
 A restricted SCF calculation will be
 performed using DIIS
 SCF converges when DIIS error is below 1.0e-08
 ---------------------------------------
  Cycle       Energy         DIIS error
 ---------------------------------------
    1    -308.0744934601      6.23e-02  
    2    -307.5515041599      1.20e-02  
    3    -307.6351580144      6.95e-03  
    4    -307.6645542473      1.33e-03  
    5    -307.6660351793      4.17e-04  
    6    -307.6663580774      1.19e-04  
    7    -307.6664019010      3.21e-05  
    8    -307.6664051853      7.20e-06  
    9    -307.6664053279      2.05e-06  
   10    -307.6664053415      5.80e-07  
   11    -307.6664053426      8.05e-08  
   12    -307.6664053426      1.67e-08  
   13    -307.6664053426      3.50e-09  Convergence criterion met
 ---------------------------------------
 SCF time:   CPU 1.30s  wall 0.00s 
 SCF   energy in the final basis set =     -307.6664053426
 Total energy in the final basis set =     -307.6664053426

 --------------------------------------------------------------
             Orbital Energies (a.u.) and Symmetries
 --------------------------------------------------------------

 Alpha MOs, Restricted
 -- Occupied --                  
-26.385 -26.385 -15.795 -15.793  -1.724  -1.683  -1.404  -0.961
  1 Ag    1 Bu    2 Ag    2 Bu    3 Ag    3 Bu    4 Ag    4 Bu                 
 -0.820  -0.808  -0.785  -0.736  -0.698  -0.656  -0.561  -0.557
  5 Ag    5 Bu    1 Au    1 Bg    6 Ag    6 Bu    2 Au    7 Ag                 
 -- Virtual --                   
  0.058   0.107   0.126   0.139   0.158   0.193   0.212   0.217
  2 Bg    7 Bu    8 Ag    8 Bu    3 Au    9 Ag    9 Bu   10 Ag                 
  0.224   0.287   0.309   0.320   0.356   0.369   0.398   0.400
  3 Bg   11 Ag   10 Bu    4 Bg   11 Bu   12 Ag    4 Au   12 Bu                 
  0.483   0.526   0.528   0.596   0.866   0.892   0.921   0.976
 13 Ag   13 Bu   14 Ag   14 Bu   15 Ag    5 Au   16 Ag   15 Bu                 
  0.981   1.134   1.223   1.394   1.484   1.514   1.542   1.550
  5 Bg   16 Bu   17 Ag   17 Bu    6 Bg   18 Bu   18 Ag    6 Au                 
  1.629   1.679   1.845   1.997   2.032   2.101   2.244   2.350
 19 Bu   19 Ag    7 Au   20 Bu    7 Bg   20 Ag   21 Bu    8 Au                 
  2.432   2.651   2.657   2.885   2.983   3.256   3.937   3.972
 21 Ag   22 Ag   22 Bu   23 Ag    8 Bg   23 Bu   24 Bu   24 Ag                 
  3.985   4.107   4.160   4.170   4.185   4.186   4.284   4.286
  9 Au    9 Bg   10 Au   25 Ag   25 Bu   10 Bg   26 Bu   26 Ag                 
  4.336   4.415   4.538   4.898   5.308   5.593   6.846   6.878
 11 Au   11 Bg   27 Ag   27 Bu   28 Ag   28 Bu   12 Bg   12 Au                 
  6.891   6.959   7.088   7.240  36.497  36.996  68.680  68.693
 29 Bu   29 Ag   30 Ag   30 Bu   31 Ag   31 Bu   32 Ag   32 Bu                 

 Beta MOs, Restricted
 -- Occupied --                  
-26.385 -26.385 -15.795 -15.793  -1.724  -1.683  -1.404  -0.961
  1 Ag    1 Bu    2 Ag    2 Bu    3 Ag    3 Bu    4 Ag    4 Bu                 
 -0.820  -0.808  -0.785  -0.736  -0.698  -0.656  -0.561  -0.557
  5 Ag    5 Bu    1 Au    1 Bg    6 Ag    6 Bu    2 Au    7 Ag                 
 -- Virtual --                   
  0.058   0.107   0.126   0.139   0.158   0.193   0.212   0.217
  2 Bg    7 Bu    8 Ag    8 Bu    3 Au    9 Ag    9 Bu   10 Ag                 
  0.224   0.287   0.309   0.320   0.356   0.369   0.398   0.400
  3 Bg   11 Ag   10 Bu    4 Bg   11 Bu   12 Ag    4 Au   12 Bu                 
  0.483   0.526   0.528   0.596   0.866   0.892   0.921   0.976
 13 Ag   13 Bu   14 Ag   14 Bu   15 Ag    5 Au   16 Ag   15 Bu                 
  0.981   1.134   1.223   1.394   1.484   1.514   1.542   1.550
  5 Bg   16 Bu   17 Ag   17 Bu    6 Bg   18 Bu   18 Ag    6 Au                 
  1.629   1.679   1.845   1.997   2.032   2.101   2.244   2.350
 19 Bu   19 Ag    7 Au   20 Bu    7 Bg   20 Ag   21 Bu    8 Au                 
  2.432   2.651   2.657   2.885   2.983   3.256   3.937   3.972
 21 Ag   22 Ag   22 Bu   23 Ag    8 Bg   23 Bu   24 Bu   24 Ag                 
  3.985   4.107   4.160   4.170   4.185   4.186   4.284   4.286
  9 Au    9 Bg   10 Au   25 Ag   25 Bu   10 Bg   26 Bu   26 Ag                 
  4.336   4.415   4.538   4.898   5.308   5.593   6.846   6.878
 11 Au   11 Bg   27 Ag   27 Bu   28 Ag   28 Bu   12 Bg   12 Au                 
  6.891   6.959   7.088   7.240  36.497  36.996  68.680  68.693
 29 Bu   29 Ag   30 Ag   30 Bu   31 Ag   31 Bu   32 Ag   32 Bu                 
 --------------------------------------------------------------

          Ground-State Mulliken Net Atomic Charges

     Atom                 Charge (a.u.)
  ----------------------------------------
      1 N                     0.049552
      2 N                     0.049552
      3 F                    -0.049552
      4 F                    -0.049552
  ----------------------------------------
  Sum of atomic charges =     0.000000

 -----------------------------------------------------------------
                    Cartesian Multipole Moments
 -----------------------------------------------------------------
    Charge (ESU x 10^10)
                 0.0000
    Dipole Moment (Debye)
         X      -0.0000      Y      -0.0000      Z       0.0000
       Tot       0.0000
    Quadrupole Moments (Debye-Ang)
        XX     -23.5160     XY       0.3271     YY     -21.6882
        XZ       0.0000     YZ       0.0000     ZZ     -19.6546
    Octopole Moments (Debye-Ang^2)
       XXX       0.0000    XXY      -0.0000    XYY      -0.0000
       YYY      -0.0000    XXZ       0.0000    XYZ      -0.0000
       YYZ       0.0000    XZZ       0.0000    YZZ      -0.0000
       ZZZ       0.0000
    Hexadecapole Moments (Debye-Ang^3)
      XXXX    -190.8442   XXXY      -1.9149   XXYY     -34.9972
      XYYY      -2.0001   YYYY     -33.4115   XXXZ       0.0000
      XXYZ      -0.0000   XYYZ       0.0000   YYYZ      -0.0000
      XXZZ     -32.8661   XYZZ      -0.3398   YYZZ      -7.5445
      XZZZ       0.0000   YZZZ       0.0000   ZZZZ     -14.0628
 -----------------------------------------------------------------
 Calculating analytic gradient of the SCF energy
 Gradient of SCF Energy
            1           2           3           4
    1  -0.0014943   0.0014943  -0.0405825   0.0405825
    2  -0.0621539   0.0621539   0.0161698  -0.0161698
    3  -0.0000000   0.0000000  -0.0000000  -0.0000000
 Max gradient component =       6.215E-02
 RMS gradient           =       3.102E-02
 Gradient time:  CPU 0.54 s  wall 0.19 s
 Geometry Optimization Parameters
   NAtoms,    NIC,     NZ,  NCons,   NDum,   NFix, NCnnct, MaxDiis
        4      14       4       0       0       0       0       0


** GEOMETRY OPTIMIZATION IN DELOCALIZED INTERNAL COORDINATES **
   Searching for a Minimum

   Optimization Cycle:   1

                       Coordinates (Angstroms)
     ATOM                X               Y               Z
      1  N        -0.3865333311   -0.4710936904    0.0000000000
      2  N         0.3865333311    0.4710936904    0.0000000000
      3  F        -1.6567757031    0.0854842392    0.0000000000
      4  F         1.6567757031   -0.0854842392    0.0000000000
   Point Group: c2h   Number of degrees of freedom:     3


   Energy is   -307.666405343


 Attempting to Generate Delocalized Internal Coordinates

  3 Hessian modes will be used to form the next step
  Hessian Eigenvalues:
     0.250000    0.478748    0.959397

 Minimum Search - Taking Simple RFO Step
 Searching for Lamda that Minimizes Along All modes
 Value Taken    Lamda =  -0.01187337
 Step Taken.  Stepsize is  0.142763

                             Maximum     Tolerance    Cnvgd?
         Gradient           0.058990      0.000300      NO
         Displacement       0.103998      0.001200      NO
         Energy change     *********      0.000001      NO


 New Cartesian Coordinates Obtained by Inverse Iteration

 Displacement from previous Coordinates is:  0.170279
 ----------------------------------------------------------------
             Standard Nuclear Orientation (Angstroms)
    I     Atom           X                Y                Z
 ----------------------------------------------------------------
    1      N      -0.3718651663    -0.4611695433     0.0000000000
    2      N       0.3718651663     0.4611695433     0.0000000000
    3      F      -1.5955843573     0.0841820555     0.0000000000
    4      F       1.5955843573    -0.0841820555     0.0000000000
 ----------------------------------------------------------------
 Molecular Point Group                 C2h   NOp =  4
 Largest Abelian Subgroup              C2h   NOp =  4
 Nuclear Repulsion Energy =   118.3501819853 hartrees
 There are       16 alpha and       16 beta electrons
 Applying Cartesian multipole field
    Component          Value
    ---------          -----
     (2,0,0)        1.00000E-11
     (0,2,0)        2.00000E-11
     (0,0,2)       -3.00000E-11
 Nucleus-field energy     =     0.0000000019 hartrees
 Requested basis set is 6-311++G(d,p)
 There are 24 shells and 88 basis functions
 A cutoff of  1.0D-11 yielded    285 shell pairs
 There are      3910 function pairs (      4271 Cartesian)
 Smallest overlap matrix eigenvalue = 2.12E-04
 Guess MOs from SCF MO coefficient file

 -----------------------------------------------------------------------
  General SCF calculation program by
  Eric Jon Sundstrom, Paul Horn, Yuezhi Mao, Dmitri Zuev, Alec White,
  David Stuck, Shaama M.S., Shane Yost, Joonho Lee, David Small,
  Daniel Levine, Susi Lehtola, Hugh Burton, Evgeny Epifanovsky
 -----------------------------------------------------------------------
 Hartree-Fock
 using 4 threads for integral computing
 -------------------------------------------------------
 OpenMP Integral computing Module                
 Release: version 2.0, May 2017, Q-Chem Inc. Pleasanton 
 -------------------------------------------------------
 A restricted SCF calculation will be
 performed using DIIS
 SCF converges when DIIS error is below 1.0e-08
 ---------------------------------------
  Cycle       Energy         DIIS error
 ---------------------------------------
    1    -307.6685977958      2.07e-03  
    2    -307.6718920613      5.03e-04  
    3    -307.6721879182      2.13e-04  
    4    -307.6722388996      8.28e-05  
    5    -307.6722471492      2.86e-05  
    6    -307.6722491405      8.13e-06  
    7    -307.6722493322      1.68e-06  
    8    -307.6722493402      3.12e-07  
    9    -307.6722493404      6.61e-08  
   10    -307.6722493404      1.34e-08  
   11    -307.6722493404      3.38e-09  Convergence criterion met
 ---------------------------------------
 SCF time:   CPU 1.50s  wall 0.00s 
 SCF   energy in the final basis set =     -307.6722493404
 Total energy in the final basis set =     -307.6722493404

 --------------------------------------------------------------
             Orbital Energies (a.u.) and Symmetries
 --------------------------------------------------------------

 Alpha MOs, Restricted
 -- Occupied --                  
-26.383 -26.383 -15.779 -15.778  -1.755  -1.705  -1.409  -0.966
  1 Ag    1 Bu    2 Ag    2 Bu    3 Ag    3 Bu    4 Ag    4 Bu                 
 -0.836  -0.827  -0.803  -0.743  -0.703  -0.648  -0.557  -0.554
  5 Ag    5 Bu    1 Au    1 Bg    6 Ag    6 Bu    2 Au    7 Ag                 
 -- Virtual --                   
  0.077   0.120   0.126   0.140   0.157   0.196   0.217   0.227
  2 Bg    7 Bu    8 Ag    8 Bu    3 Au    9 Ag   10 Ag    3 Bg                 
  0.248   0.291   0.311   0.323   0.359   0.402   0.403   0.407
  9 Bu   11 Ag   10 Bu    4 Bg   11 Bu    4 Au   12 Bu   12 Ag                 
  0.487   0.534   0.537   0.621   0.867   0.890   0.934   0.983
 13 Ag   14 Ag   13 Bu   14 Bu   15 Ag    5 Au   16 Ag    5 Bg                 
  0.991   1.160   1.232   1.393   1.479   1.516   1.530   1.561
 15 Bu   16 Bu   17 Ag   17 Bu    6 Bg   18 Bu   18 Ag    6 Au                 
  1.621   1.688   1.862   2.005   2.025   2.110   2.258   2.357
 19 Bu   19 Ag    7 Au   20 Bu    7 Bg   20 Ag   21 Bu    8 Au                 
  2.441   2.694   2.734   2.920   3.027   3.305   3.981   3.985
 21 Ag   22 Ag   22 Bu   23 Ag    8 Bg   23 Bu   24 Bu    9 Au                 
  4.024   4.093   4.158   4.170   4.186   4.191   4.301   4.338
 24 Ag    9 Bg   10 Au   25 Ag   25 Bu   10 Bg   26 Bu   26 Ag                 
  4.395   4.480   4.649   4.926   5.391   5.673   6.843   6.882
 11 Au   11 Bg   27 Ag   27 Bu   28 Ag   28 Bu   12 Bg   12 Au                 
  6.898   6.978   7.201   7.352  36.515  37.152  68.679  68.698
 29 Bu   29 Ag   30 Ag   30 Bu   31 Ag   31 Bu   32 Ag   32 Bu                 

 Beta MOs, Restricted
 -- Occupied --                  
-26.383 -26.383 -15.779 -15.778  -1.755  -1.705  -1.409  -0.966
  1 Ag    1 Bu    2 Ag    2 Bu    3 Ag    3 Bu    4 Ag    4 Bu                 
 -0.836  -0.827  -0.803  -0.743  -0.703  -0.648  -0.557  -0.554
  5 Ag    5 Bu    1 Au    1 Bg    6 Ag    6 Bu    2 Au    7 Ag                 
 -- Virtual --                   
  0.077   0.120   0.126   0.140   0.157   0.196   0.217   0.227
  2 Bg    7 Bu    8 Ag    8 Bu    3 Au    9 Ag   10 Ag    3 Bg                 
  0.248   0.291   0.311   0.323   0.359   0.402   0.403   0.407
  9 Bu   11 Ag   10 Bu    4 Bg   11 Bu    4 Au   12 Bu   12 Ag                 
  0.487   0.534   0.537   0.621   0.867   0.890   0.934   0.983
 13 Ag   14 Ag   13 Bu   14 Bu   15 Ag    5 Au   16 Ag    5 Bg                 
  0.991   1.160   1.232   1.393   1.479   1.516   1.530   1.561
 15 Bu   16 Bu   17 Ag   17 Bu    6 Bg   18 Bu   18 Ag    6 Au                 
  1.621   1.688   1.862   2.005   2.025   2.110   2.258   2.357
 19 Bu   19 Ag    7 Au   20 Bu    7 Bg   20 Ag   21 Bu    8 Au                 
  2.441   2.694   2.734   2.920   3.027   3.305   3.981   3.985
 21 Ag   22 Ag   22 Bu   23 Ag    8 Bg   23 Bu   24 Bu    9 Au                 
  4.024   4.093   4.158   4.170   4.186   4.191   4.301   4.338
 24 Ag    9 Bg   10 Au   25 Ag   25 Bu   10 Bg   26 Bu   26 Ag                 
  4.395   4.480   4.649   4.926   5.391   5.673   6.843   6.882
 11 Au   11 Bg   27 Ag   27 Bu   28 Ag   28 Bu   12 Bg   12 Au                 
  6.898   6.978   7.201   7.352  36.515  37.152  68.679  68.698
 29 Bu   29 Ag   30 Ag   30 Bu   31 Ag   31 Bu   32 Ag   32 Bu                 
 --------------------------------------------------------------

          Ground-State Mulliken Net Atomic Charges

     Atom                 Charge (a.u.)
  ----------------------------------------
      1 N                     0.035247
      2 N                     0.035247
      3 F                    -0.035247
      4 F                    -0.035247
  ----------------------------------------
  Sum of atomic charges =     0.000000

 -----------------------------------------------------------------
                    Cartesian Multipole Moments
 -----------------------------------------------------------------
    Charge (ESU x 10^10)
                 0.0000
    Dipole Moment (Debye)
         X      -0.0000      Y      -0.0000      Z      -0.0000
       Tot       0.0000
    Quadrupole Moments (Debye-Ang)
        XX     -23.0219     XY       0.3495     YY     -21.6325
        XZ      -0.0000     YZ       0.0000     ZZ     -19.4722
    Octopole Moments (Debye-Ang^2)
       XXX      -0.0000    XXY       0.0000    XYY       0.0000
       YYY       0.0000    XXZ      -0.0000    XYZ       0.0000
       YYZ      -0.0000    XZZ       0.0000    YZZ      -0.0000
       ZZZ      -0.0000
    Hexadecapole Moments (Debye-Ang^3)
      XXXX    -176.6781   XXXY      -1.7225   XXYY     -32.6056
      XYYY      -1.8175   YYYY     -32.8493   XXXZ      -0.0000
      XXYZ       0.0000   XYYZ      -0.0000   YYYZ       0.0000
      XXZZ     -30.5538   XYZZ      -0.2959   YYZZ      -7.4114
      XZZZ      -0.0000   YZZZ       0.0000   ZZZZ     -13.8267
 -----------------------------------------------------------------
 Calculating analytic gradient of the SCF energy
 Gradient of SCF Energy
            1           2           3           4
    1   0.0239627  -0.0239627   0.0005099  -0.0005099
    2  -0.0147738   0.0147738   0.0103422  -0.0103422
    3   0.0000000  -0.0000000  -0.0000000   0.0000000
 Max gradient component =       2.396E-02
 RMS gradient           =       1.225E-02
 Gradient time:  CPU 0.53 s  wall 0.19 s
 Geometry Optimization Parameters
   NAtoms,    NIC,     NZ,  NCons,   NDum,   NFix, NCnnct, MaxDiis
        4      14       4       0       0       0       0       0

 Cartesian Hessian Update
 Hessian Updated using BFGS Update


** GEOMETRY OPTIMIZATION IN DELOCALIZED INTERNAL COORDINATES **
   Searching for a Minimum

   Optimization Cycle:   2

                       Coordinates (Angstroms)
     ATOM                X               Y               Z
      1  N        -0.3718651663   -0.4611695433    0.0000000000
      2  N         0.3718651663    0.4611695433    0.0000000000
      3  F        -1.5955843573    0.0841820555    0.0000000000
      4  F         1.5955843573   -0.0841820555    0.0000000000
   Point Group: c2h   Number of degrees of freedom:     3


   Energy is   -307.672249340

 Hessian Updated using BFGS Update

  3 Hessian modes will be used to form the next step
  Hessian Eigenvalues:
     0.215322    0.515838    1.128143

 Minimum Search - Taking Simple RFO Step
 Searching for Lamda that Minimizes Along All modes
 Value Taken    Lamda =  -0.00428776
 Step Taken.  Stepsize is  0.132053

                             Maximum     Tolerance    Cnvgd?
         Gradient           0.028657      0.000300      NO
         Displacement       0.104669      0.001200      NO
         Energy change     -0.005844      0.000001      NO


 New Cartesian Coordinates Obtained by Inverse Iteration

 Displacement from previous Coordinates is:  0.112976
 ----------------------------------------------------------------
             Standard Nuclear Orientation (Angstroms)
    I     Atom           X                Y                Z
 ----------------------------------------------------------------
    1      N      -0.3969755622    -0.4357013933     0.0000000000
    2      N       0.3969755622     0.4357013933     0.0000000000
    3      F      -1.6145275053     0.0719719686     0.0000000000
    4      F       1.6145275053    -0.0719719686     0.0000000000
 ----------------------------------------------------------------
 Molecular Point Group                 C2h   NOp =  4
 Largest Abelian Subgroup              C2h   NOp =  4
 Nuclear Repulsion Energy =   118.4200662560 hartrees
 There are       16 alpha and       16 beta electrons
 Applying Cartesian multipole field
    Component          Value
    ---------          -----
     (2,0,0)        1.00000E-11
     (0,2,0)        2.00000E-11
     (0,0,2)       -3.00000E-11
 Nucleus-field energy     =     0.0000000020 hartrees
 Requested basis set is 6-311++G(d,p)
 There are 24 shells and 88 basis functions
 A cutoff of  1.0D-11 yielded    285 shell pairs
 There are      3910 function pairs (      4271 Cartesian)
 Smallest overlap matrix eigenvalue = 1.98E-04
 Guess MOs from SCF MO coefficient file

 -----------------------------------------------------------------------
  General SCF calculation program by
  Eric Jon Sundstrom, Paul Horn, Yuezhi Mao, Dmitri Zuev, Alec White,
  David Stuck, Shaama M.S., Shane Yost, Joonho Lee, David Small,
  Daniel Levine, Susi Lehtola, Hugh Burton, Evgeny Epifanovsky
 -----------------------------------------------------------------------
 Hartree-Fock
 using 4 threads for integral computing
 -------------------------------------------------------
 OpenMP Integral computing Module                
 Release: version 2.0, May 2017, Q-Chem Inc. Pleasanton 
 -------------------------------------------------------
 A restricted SCF calculation will be
 performed using DIIS
 SCF converges when DIIS error is below 1.0e-08
 ---------------------------------------
  Cycle       Energy         DIIS error
 ---------------------------------------
    1    -307.6693550202      1.70e-03  
    2    -307.6723318318      4.09e-04  
    3    -307.6726213795      1.21e-04  
    4    -307.6726467815      4.73e-05  
    5    -307.6726508626      1.75e-05  
    6    -307.6726513835      6.80e-06  
    7    -307.6726514669      1.40e-06  
    8    -307.6726514726      3.72e-07  
    9    -307.6726514729      8.58e-08  
   10    -307.6726514729      1.77e-08  
   11    -307.6726514729      3.27e-09  Convergence criterion met
 ---------------------------------------
 SCF time:   CPU 1.50s  wall 1.00s 
 SCF   energy in the final basis set =     -307.6726514729
 Total energy in the final basis set =     -307.6726514729

 --------------------------------------------------------------
             Orbital Energies (a.u.) and Symmetries
 --------------------------------------------------------------

 Alpha MOs, Restricted
 -- Occupied --                  
-26.390 -26.390 -15.772 -15.770  -1.762  -1.718  -1.413  -0.971
  1 Ag    1 Bu    2 Ag    2 Bu    3 Ag    3 Bu    4 Ag    4 Bu                 
 -0.851  -0.829  -0.809  -0.751  -0.718  -0.648  -0.555  -0.534
  5 Ag    5 Bu    1 Au    1 Bg    6 Ag    6 Bu    2 Au    7 Ag                 
 -- Virtual --                   
  0.087   0.121   0.124   0.141   0.158   0.197   0.220   0.227
  2 Bg    7 Bu    8 Ag    8 Bu    3 Au    9 Ag   10 Ag    3 Bg                 
  0.255   0.293   0.311   0.323   0.357   0.400   0.403   0.434
  9 Bu   11 Ag   10 Bu    4 Bg   11 Bu    4 Au   12 Bu   12 Ag                 
  0.485   0.533   0.538   0.635   0.868   0.890   0.932   0.988
 13 Ag   14 Ag   13 Bu   14 Bu   15 Ag    5 Au   16 Ag    5 Bg                 
  0.994   1.150   1.235   1.397   1.491   1.520   1.539   1.554
 15 Bu   16 Bu   17 Ag   17 Bu    6 Bg   18 Ag   18 Bu    6 Au                 
  1.619   1.679   1.871   2.015   2.033   2.122   2.242   2.364
 19 Bu   19 Ag    7 Au    7 Bg   20 Bu   20 Ag   21 Bu    8 Au                 
  2.424   2.679   2.751   2.956   3.025   3.304   3.979   4.003
 21 Ag   22 Ag   22 Bu   23 Ag    8 Bg   23 Bu    9 Au   24 Bu                 
  4.027   4.096   4.152   4.164   4.180   4.201   4.327   4.364
 24 Ag    9 Bg   10 Au   25 Ag   25 Bu   10 Bg   26 Bu   26 Ag                 
  4.426   4.486   4.695   4.909   5.418   5.727   6.841   6.874
 11 Au   11 Bg   27 Ag   27 Bu   28 Ag   28 Bu   12 Bg   12 Au                 
  6.886   6.962   7.207   7.443  36.524  37.189  68.675  68.691
 29 Bu   29 Ag   30 Ag   30 Bu   31 Ag   31 Bu   32 Ag   32 Bu                 

 Beta MOs, Restricted
 -- Occupied --                  
-26.390 -26.390 -15.772 -15.770  -1.762  -1.718  -1.413  -0.971
  1 Ag    1 Bu    2 Ag    2 Bu    3 Ag    3 Bu    4 Ag    4 Bu                 
 -0.851  -0.829  -0.809  -0.751  -0.718  -0.648  -0.555  -0.534
  5 Ag    5 Bu    1 Au    1 Bg    6 Ag    6 Bu    2 Au    7 Ag                 
 -- Virtual --                   
  0.087   0.121   0.124   0.141   0.158   0.197   0.220   0.227
  2 Bg    7 Bu    8 Ag    8 Bu    3 Au    9 Ag   10 Ag    3 Bg                 
  0.255   0.293   0.311   0.323   0.357   0.400   0.403   0.434
  9 Bu   11 Ag   10 Bu    4 Bg   11 Bu    4 Au   12 Bu   12 Ag                 
  0.485   0.533   0.538   0.635   0.868   0.890   0.932   0.988
 13 Ag   14 Ag   13 Bu   14 Bu   15 Ag    5 Au   16 Ag    5 Bg                 
  0.994   1.150   1.235   1.397   1.491   1.520   1.539   1.554
 15 Bu   16 Bu   17 Ag   17 Bu    6 Bg   18 Ag   18 Bu    6 Au                 
  1.619   1.679   1.871   2.015   2.033   2.122   2.242   2.364
 19 Bu   19 Ag    7 Au    7 Bg   20 Bu   20 Ag   21 Bu    8 Au                 
  2.424   2.679   2.751   2.956   3.025   3.304   3.979   4.003
 21 Ag   22 Ag   22 Bu   23 Ag    8 Bg   23 Bu    9 Au   24 Bu                 
  4.027   4.096   4.152   4.164   4.180   4.201   4.327   4.364
 24 Ag    9 Bg   10 Au   25 Ag   25 Bu   10 Bg   26 Bu   26 Ag                 
  4.426   4.486   4.695   4.909   5.418   5.727   6.841   6.874
 11 Au   11 Bg   27 Ag   27 Bu   28 Ag   28 Bu   12 Bg   12 Au                 
  6.886   6.962   7.207   7.443  36.524  37.189  68.675  68.691
 29 Bu   29 Ag   30 Ag   30 Bu   31 Ag   31 Bu   32 Ag   32 Bu                 
 --------------------------------------------------------------

          Ground-State Mulliken Net Atomic Charges

     Atom                 Charge (a.u.)
  ----------------------------------------
      1 N                     0.013720
      2 N                     0.013720
      3 F                    -0.013720
      4 F                    -0.013720
  ----------------------------------------
  Sum of atomic charges =     0.000000

 -----------------------------------------------------------------
                    Cartesian Multipole Moments
 -----------------------------------------------------------------
    Charge (ESU x 10^10)
                 0.0000
    Dipole Moment (Debye)
         X      -0.0000      Y      -0.0000      Z      -0.0000
       Tot       0.0000
    Quadrupole Moments (Debye-Ang)
        XX     -22.5840     XY       0.2149     YY     -21.8274
        XZ       0.0000     YZ       0.0000     ZZ     -19.4577
    Octopole Moments (Debye-Ang^2)
       XXX       0.0000    XXY      -0.0000    XYY      -0.0000
       YYY      -0.0000    XXZ       0.0000    XYZ      -0.0000
       YYZ      -0.0000    XZZ       0.0000    YZZ       0.0000
       ZZZ      -0.0000
    Hexadecapole Moments (Debye-Ang^3)
      XXXX    -179.2789   XXXY      -2.2003   XXYY     -33.1996
      XYYY      -2.5487   YYYY     -31.7623   XXXZ       0.0000
      XXYZ      -0.0000   XYYZ       0.0000   YYYZ       0.0000
      XXZZ     -31.1258   XYZZ      -0.5180   YYZZ      -7.2573
      XZZZ       0.0000   YZZZ       0.0000   ZZZZ     -13.9067
 -----------------------------------------------------------------
 Calculating analytic gradient of the SCF energy
 Gradient of SCF Energy
            1           2           3           4
    1  -0.0025684   0.0025684  -0.0013423   0.0013423
    2   0.0283200  -0.0283200  -0.0075965   0.0075965
    3   0.0000000  -0.0000000   0.0000000  -0.0000000
 Max gradient component =       2.832E-02
 RMS gradient           =       1.203E-02
 Gradient time:  CPU 0.53 s  wall 0.19 s
 Geometry Optimization Parameters
   NAtoms,    NIC,     NZ,  NCons,   NDum,   NFix, NCnnct, MaxDiis
        4      14       4       0       0       0       0       0

 Cartesian Hessian Update
 Hessian Updated using BFGS Update


** GEOMETRY OPTIMIZATION IN DELOCALIZED INTERNAL COORDINATES **
   Searching for a Minimum

   Optimization Cycle:   3

                       Coordinates (Angstroms)
     ATOM                X               Y               Z
      1  N        -0.3969755622   -0.4357013933    0.0000000000
      2  N         0.3969755622    0.4357013933    0.0000000000
      3  F        -1.6145275053    0.0719719686    0.0000000000
      4  F         1.6145275053   -0.0719719686    0.0000000000
   Point Group: c2h   Number of degrees of freedom:     3


   Energy is   -307.672651473

 Hessian Updated using BFGS Update

  3 Hessian modes will be used to form the next step
  Hessian Eigenvalues:
     0.344941    0.628496    1.061061

 Minimum Search - Taking Simple RFO Step
 Searching for Lamda that Minimizes Along All modes
 Value Taken    Lamda =  -0.00168137
 Step Taken.  Stepsize is  0.059848

                             Maximum     Tolerance    Cnvgd?
         Gradient           0.021873      0.000300      NO
         Displacement       0.042204      0.001200      NO
         Energy change     -0.000402      0.000001      NO


 New Cartesian Coordinates Obtained by Inverse Iteration

 Displacement from previous Coordinates is:  0.047914
 ----------------------------------------------------------------
             Standard Nuclear Orientation (Angstroms)
    I     Atom           X                Y                Z
 ----------------------------------------------------------------
    1      N      -0.3888452149    -0.4489535200     0.0000000000
    2      N       0.3888452149     0.4489535200     0.0000000000
    3      F      -1.6072187972     0.0770998402     0.0000000000
    4      F       1.6072187972    -0.0770998402     0.0000000000
 ----------------------------------------------------------------
 Molecular Point Group                 C2h   NOp =  4
 Largest Abelian Subgroup              C2h   NOp =  4
 Nuclear Repulsion Energy =   118.2294576792 hartrees
 There are       16 alpha and       16 beta electrons
 Applying Cartesian multipole field
    Component          Value
    ---------          -----
     (2,0,0)        1.00000E-11
     (0,2,0)        2.00000E-11
     (0,0,2)       -3.00000E-11
 Nucleus-field energy     =     0.0000000019 hartrees
 Requested basis set is 6-311++G(d,p)
 There are 24 shells and 88 basis functions
 A cutoff of  1.0D-11 yielded    285 shell pairs
 There are      3910 function pairs (      4271 Cartesian)
 Smallest overlap matrix eigenvalue = 2.10E-04
 Guess MOs from SCF MO coefficient file

 -----------------------------------------------------------------------
  General SCF calculation program by
  Eric Jon Sundstrom, Paul Horn, Yuezhi Mao, Dmitri Zuev, Alec White,
  David Stuck, Shaama M.S., Shane Yost, Joonho Lee, David Small,
  Daniel Levine, Susi Lehtola, Hugh Burton, Evgeny Epifanovsky
 -----------------------------------------------------------------------
 Hartree-Fock
 using 4 threads for integral computing
 -------------------------------------------------------
 OpenMP Integral computing Module                
 Release: version 2.0, May 2017, Q-Chem Inc. Pleasanton 
 -------------------------------------------------------
 A restricted SCF calculation will be
 performed using DIIS
 SCF converges when DIIS error is below 1.0e-08
 ---------------------------------------
  Cycle       Energy         DIIS error
 ---------------------------------------
    1    -307.6728086148      7.84e-04  
    2    -307.6734352101      1.90e-04  
    3    -307.6734973920      6.14e-05  
    4    -307.6735037552      2.48e-05  
    5    -307.6735048087      1.06e-05  
    6    -307.6735049753      3.25e-06  
    7    -307.6735050014      7.06e-07  
    8    -307.6735050026      1.82e-07  
    9    -307.6735050027      4.53e-08  
   10    -307.6735050027      7.69e-09  Convergence criterion met
 ---------------------------------------
 SCF time:   CPU 1.36s  wall 0.00s 
 SCF   energy in the final basis set =     -307.6735050027
 Total energy in the final basis set =     -307.6735050027

 --------------------------------------------------------------
             Orbital Energies (a.u.) and Symmetries
 --------------------------------------------------------------

 Alpha MOs, Restricted
 -- Occupied --                  
-26.387 -26.387 -15.776 -15.774  -1.758  -1.713  -1.407  -0.970
  1 Ag    1 Bu    2 Ag    2 Bu    3 Ag    3 Bu    4 Ag    4 Bu                 
 -0.845  -0.827  -0.806  -0.748  -0.712  -0.648  -0.553  -0.543
  5 Ag    5 Bu    1 Au    1 Bg    6 Ag    6 Bu    2 Au    7 Ag                 
 -- Virtual --                   
  0.080   0.121   0.125   0.141   0.157   0.196   0.219   0.227
  2 Bg    7 Bu    8 Ag    8 Bu    3 Au    9 Ag   10 Ag    3 Bg                 
  0.253   0.292   0.311   0.323   0.358   0.400   0.403   0.422
  9 Bu   11 Ag   10 Bu    4 Bg   11 Bu    4 Au   12 Bu   12 Ag                 
  0.486   0.533   0.537   0.624   0.870   0.891   0.932   0.986
 13 Ag   14 Ag   13 Bu   14 Bu   15 Ag    5 Au   16 Ag    5 Bg                 
  0.990   1.150   1.234   1.394   1.486   1.523   1.529   1.557
 15 Bu   16 Bu   17 Ag   17 Bu    6 Bg   18 Ag   18 Bu    6 Au                 
  1.619   1.683   1.864   2.018   2.022   2.119   2.249   2.358
 19 Bu   19 Ag    7 Au   20 Bu    7 Bg   20 Ag   21 Bu    8 Au                 
  2.434   2.680   2.744   2.929   3.018   3.297   3.980   3.991
 21 Ag   22 Ag   22 Bu   23 Ag    8 Bg   23 Bu    9 Au   24 Bu                 
  4.025   4.094   4.154   4.167   4.183   4.195   4.314   4.344
 24 Ag    9 Bg   10 Au   25 Ag   25 Bu   10 Bg   26 Bu   26 Ag                 
  4.413   4.483   4.670   4.922   5.405   5.708   6.842   6.877
 11 Au   11 Bg   27 Ag   27 Bu   28 Ag   28 Bu   12 Bg   12 Au                 
  6.890   6.969   7.203   7.404  36.522  37.143  68.677  68.694
 29 Bu   29 Ag   30 Ag   30 Bu   31 Ag   31 Bu   32 Ag   32 Bu                 

 Beta MOs, Restricted
 -- Occupied --                  
-26.387 -26.387 -15.776 -15.774  -1.758  -1.713  -1.407  -0.970
  1 Ag    1 Bu    2 Ag    2 Bu    3 Ag    3 Bu    4 Ag    4 Bu                 
 -0.845  -0.827  -0.806  -0.748  -0.712  -0.648  -0.553  -0.543
  5 Ag    5 Bu    1 Au    1 Bg    6 Ag    6 Bu    2 Au    7 Ag                 
 -- Virtual --                   
  0.080   0.121   0.125   0.141   0.157   0.196   0.219   0.227
  2 Bg    7 Bu    8 Ag    8 Bu    3 Au    9 Ag   10 Ag    3 Bg                 
  0.253   0.292   0.311   0.323   0.358   0.400   0.403   0.422
  9 Bu   11 Ag   10 Bu    4 Bg   11 Bu    4 Au   12 Bu   12 Ag                 
  0.486   0.533   0.537   0.624   0.870   0.891   0.932   0.986
 13 Ag   14 Ag   13 Bu   14 Bu   15 Ag    5 Au   16 Ag    5 Bg                 
  0.990   1.150   1.234   1.394   1.486   1.523   1.529   1.557
 15 Bu   16 Bu   17 Ag   17 Bu    6 Bg   18 Ag   18 Bu    6 Au                 
  1.619   1.683   1.864   2.018   2.022   2.119   2.249   2.358
 19 Bu   19 Ag    7 Au   20 Bu    7 Bg   20 Ag   21 Bu    8 Au                 
  2.434   2.680   2.744   2.929   3.018   3.297   3.980   3.991
 21 Ag   22 Ag   22 Bu   23 Ag    8 Bg   23 Bu    9 Au   24 Bu                 
  4.025   4.094   4.154   4.167   4.183   4.195   4.314   4.344
 24 Ag    9 Bg   10 Au   25 Ag   25 Bu   10 Bg   26 Bu   26 Ag                 
  4.413   4.483   4.670   4.922   5.405   5.708   6.842   6.877
 11 Au   11 Bg   27 Ag   27 Bu   28 Ag   28 Bu   12 Bg   12 Au                 
  6.890   6.969   7.203   7.404  36.522  37.143  68.677  68.694
 29 Bu   29 Ag   30 Ag   30 Bu   31 Ag   31 Bu   32 Ag   32 Bu                 
 --------------------------------------------------------------

          Ground-State Mulliken Net Atomic Charges

     Atom                 Charge (a.u.)
  ----------------------------------------
      1 N                     0.022165
      2 N                     0.022165
      3 F                    -0.022165
      4 F                    -0.022165
  ----------------------------------------
  Sum of atomic charges =    -0.000000

 -----------------------------------------------------------------
                    Cartesian Multipole Moments
 -----------------------------------------------------------------
    Charge (ESU x 10^10)
                 0.0000
    Dipole Moment (Debye)
         X       0.0000      Y       0.0000      Z      -0.0000
       Tot       0.0000
    Quadrupole Moments (Debye-Ang)
        XX     -22.7594     XY       0.2754     YY     -21.7568
        XZ      -0.0000     YZ      -0.0000     ZZ     -19.4808
    Octopole Moments (Debye-Ang^2)
       XXX      -0.0000    XXY       0.0000    XYY      -0.0000
       YYY       0.0000    XXZ      -0.0000    XYZ      -0.0000
       YYZ      -0.0000    XZZ       0.0000    YZZ       0.0000
       ZZZ      -0.0000
    Hexadecapole Moments (Debye-Ang^3)
      XXXX    -178.3851   XXXY      -2.0678   XXYY     -32.9963
      XYYY      -2.3178   YYYY     -32.3851   XXXZ      -0.0000
      XXYZ      -0.0000   XYYZ      -0.0000   YYYZ      -0.0000
      XXZZ     -30.9169   XYZZ      -0.4474   YYZZ      -7.3522
      XZZZ       0.0000   YZZZ      -0.0000   ZZZZ     -13.9001
 -----------------------------------------------------------------
 Calculating analytic gradient of the SCF energy
 Gradient of SCF Energy
            1           2           3           4
    1   0.0004821  -0.0004821  -0.0010876   0.0010876
    2   0.0001855  -0.0001855   0.0001420  -0.0001420
    3  -0.0000000   0.0000000  -0.0000000  -0.0000000
 Max gradient component =       1.088E-03
 RMS gradient           =       4.949E-04
 Gradient time:  CPU 0.54 s  wall 0.19 s
 Geometry Optimization Parameters
   NAtoms,    NIC,     NZ,  NCons,   NDum,   NFix, NCnnct, MaxDiis
        4      14       4       0       0       0       0       0

 Cartesian Hessian Update
 Hessian Updated using BFGS Update


** GEOMETRY OPTIMIZATION IN DELOCALIZED INTERNAL COORDINATES **
   Searching for a Minimum

   Optimization Cycle:   4

                       Coordinates (Angstroms)
     ATOM                X               Y               Z
      1  N        -0.3888452149   -0.4489535200    0.0000000000
      2  N         0.3888452149    0.4489535200    0.0000000000
      3  F        -1.6072187972    0.0770998402    0.0000000000
      4  F         1.6072187972   -0.0770998402    0.0000000000
   Point Group: c2h   Number of degrees of freedom:     3


   Energy is   -307.673505003

 Hessian Updated using BFGS Update

  3 Hessian modes will be used to form the next step
  Hessian Eigenvalues:
     0.362733    0.589173    1.065652

 Minimum Search - Taking Simple RFO Step
 Searching for Lamda that Minimizes Along All modes
 Value Taken    Lamda =  -0.00000614
 Step Taken.  Stepsize is  0.003446

                             Maximum     Tolerance    Cnvgd?
         Gradient           0.001637      0.000300      NO
         Displacement       0.002587      0.001200      NO
         Energy change     -0.000854      0.000001      NO


 New Cartesian Coordinates Obtained by Inverse Iteration

 Displacement from previous Coordinates is:  0.004148
 ----------------------------------------------------------------
             Standard Nuclear Orientation (Angstroms)
    I     Atom           X                Y                Z
 ----------------------------------------------------------------
    1      N      -0.3886884553    -0.4491278243     0.0000000000
    2      N       0.3886884553     0.4491278243     0.0000000000
    3      F      -1.6056843592     0.0771121908     0.0000000000
    4      F       1.6056843592    -0.0771121908     0.0000000000
 ----------------------------------------------------------------
 Molecular Point Group                 C2h   NOp =  4
 Largest Abelian Subgroup              C2h   NOp =  4
 Nuclear Repulsion Energy =   118.3126274119 hartrees
 There are       16 alpha and       16 beta electrons
 Applying Cartesian multipole field
    Component          Value
    ---------          -----
     (2,0,0)        1.00000E-11
     (0,2,0)        2.00000E-11
     (0,0,2)       -3.00000E-11
 Nucleus-field energy     =     0.0000000019 hartrees
 Requested basis set is 6-311++G(d,p)
 There are 24 shells and 88 basis functions
 A cutoff of  1.0D-11 yielded    285 shell pairs
 There are      3910 function pairs (      4271 Cartesian)
 Smallest overlap matrix eigenvalue = 2.10E-04
 Guess MOs from SCF MO coefficient file

 -----------------------------------------------------------------------
  General SCF calculation program by
  Eric Jon Sundstrom, Paul Horn, Yuezhi Mao, Dmitri Zuev, Alec White,
  David Stuck, Shaama M.S., Shane Yost, Joonho Lee, David Small,
  Daniel Levine, Susi Lehtola, Hugh Burton, Evgeny Epifanovsky
 -----------------------------------------------------------------------
 Hartree-Fock
 using 4 threads for integral computing
 -------------------------------------------------------
 OpenMP Integral computing Module                
 Release: version 2.0, May 2017, Q-Chem Inc. Pleasanton 
 -------------------------------------------------------
 A restricted SCF calculation will be
 performed using DIIS
 SCF converges when DIIS error is below 1.0e-08
 ---------------------------------------
  Cycle       Energy         DIIS error
 ---------------------------------------
    1    -307.6735052083      5.09e-05  
    2    -307.6735073918      1.14e-05  
    3    -307.6735075959      3.81e-06  
    4    -307.6735076207      1.40e-06  
    5    -307.6735076259      3.90e-07  
    6    -307.6735076263      1.12e-07  
    7    -307.6735076264      5.17e-08  
    8    -307.6735076264      1.01e-08  
    9    -307.6735076264      2.60e-09  Convergence criterion met
 ---------------------------------------
 SCF time:   CPU 1.23s  wall 1.00s 
 SCF   energy in the final basis set =     -307.6735076264
 Total energy in the final basis set =     -307.6735076264

 --------------------------------------------------------------
             Orbital Energies (a.u.) and Symmetries
 --------------------------------------------------------------

 Alpha MOs, Restricted
 -- Occupied --                  
-26.387 -26.387 -15.776 -15.774  -1.759  -1.714  -1.407  -0.970
  1 Ag    1 Bu    2 Ag    2 Bu    3 Ag    3 Bu    4 Ag    4 Bu                 
 -0.845  -0.828  -0.806  -0.749  -0.712  -0.648  -0.553  -0.543
  5 Ag    5 Bu    1 Au    1 Bg    6 Ag    6 Bu    2 Au    7 Ag                 
 -- Virtual --                   
  0.081   0.121   0.125   0.141   0.157   0.196   0.219   0.227
  2 Bg    7 Bu    8 Ag    8 Bu    3 Au    9 Ag   10 Ag    3 Bg                 
  0.255   0.292   0.311   0.323   0.358   0.401   0.403   0.423
  9 Bu   11 Ag   10 Bu    4 Bg   11 Bu    4 Au   12 Bu   12 Ag                 
  0.486   0.533   0.537   0.624   0.870   0.891   0.932   0.986
 13 Ag   14 Ag   13 Bu   14 Bu   15 Ag    5 Au   16 Ag    5 Bg                 
  0.990   1.151   1.235   1.394   1.486   1.523   1.529   1.557
 15 Bu   16 Bu   17 Ag   17 Bu    6 Bg   18 Ag   18 Bu    6 Au                 
  1.619   1.683   1.864   2.017   2.022   2.119   2.249   2.358
 19 Bu   19 Ag    7 Au   20 Bu    7 Bg   20 Ag   21 Bu    8 Au                 
  2.434   2.680   2.746   2.929   3.018   3.297   3.980   3.993
 21 Ag   22 Ag   22 Bu   23 Ag    8 Bg   23 Bu    9 Au   24 Bu                 
  4.027   4.094   4.154   4.167   4.183   4.195   4.314   4.344
 24 Ag    9 Bg   10 Au   25 Ag   25 Bu   10 Bg   26 Bu   26 Ag                 
  4.415   4.484   4.672   4.923   5.407   5.710   6.841   6.877
 11 Au   11 Bg   27 Ag   27 Bu   28 Ag   28 Bu   12 Bg   12 Au                 
  6.890   6.969   7.206   7.407  36.523  37.143  68.677  68.694
 29 Bu   29 Ag   30 Ag   30 Bu   31 Ag   31 Bu   32 Ag   32 Bu                 

 Beta MOs, Restricted
 -- Occupied --                  
-26.387 -26.387 -15.776 -15.774  -1.759  -1.714  -1.407  -0.970
  1 Ag    1 Bu    2 Ag    2 Bu    3 Ag    3 Bu    4 Ag    4 Bu                 
 -0.845  -0.828  -0.806  -0.749  -0.712  -0.648  -0.553  -0.543
  5 Ag    5 Bu    1 Au    1 Bg    6 Ag    6 Bu    2 Au    7 Ag                 
 -- Virtual --                   
  0.081   0.121   0.125   0.141   0.157   0.196   0.219   0.227
  2 Bg    7 Bu    8 Ag    8 Bu    3 Au    9 Ag   10 Ag    3 Bg                 
  0.255   0.292   0.311   0.323   0.358   0.401   0.403   0.423
  9 Bu   11 Ag   10 Bu    4 Bg   11 Bu    4 Au   12 Bu   12 Ag                 
  0.486   0.533   0.537   0.624   0.870   0.891   0.932   0.986
 13 Ag   14 Ag   13 Bu   14 Bu   15 Ag    5 Au   16 Ag    5 Bg                 
  0.990   1.151   1.235   1.394   1.486   1.523   1.529   1.557
 15 Bu   16 Bu   17 Ag   17 Bu    6 Bg   18 Ag   18 Bu    6 Au                 
  1.619   1.683   1.864   2.017   2.022   2.119   2.249   2.358
 19 Bu   19 Ag    7 Au   20 Bu    7 Bg   20 Ag   21 Bu    8 Au                 
  2.434   2.680   2.746   2.929   3.018   3.297   3.980   3.993
 21 Ag   22 Ag   22 Bu   23 Ag    8 Bg   23 Bu    9 Au   24 Bu                 
  4.027   4.094   4.154   4.167   4.183   4.195   4.314   4.344
 24 Ag    9 Bg   10 Au   25 Ag   25 Bu   10 Bg   26 Bu   26 Ag                 
  4.415   4.484   4.672   4.923   5.407   5.710   6.841   6.877
 11 Au   11 Bg   27 Ag   27 Bu   28 Ag   28 Bu   12 Bg   12 Au                 
  6.890   6.969   7.206   7.407  36.523  37.143  68.677  68.694
 29 Bu   29 Ag   30 Ag   30 Bu   31 Ag   31 Bu   32 Ag   32 Bu                 
 --------------------------------------------------------------

          Ground-State Mulliken Net Atomic Charges

     Atom                 Charge (a.u.)
  ----------------------------------------
      1 N                     0.021787
      2 N                     0.021787
      3 F                    -0.021787
      4 F                    -0.021787
  ----------------------------------------
  Sum of atomic charges =     0.000000

 -----------------------------------------------------------------
                    Cartesian Multipole Moments
 -----------------------------------------------------------------
    Charge (ESU x 10^10)
                 0.0000
    Dipole Moment (Debye)
         X      -0.0000      Y      -0.0000      Z      -0.0000
       Tot       0.0000
    Quadrupole Moments (Debye-Ang)
        XX     -22.7481     XY       0.2770     YY     -21.7557
        XZ      -0.0000     YZ       0.0000     ZZ     -19.4786
    Octopole Moments (Debye-Ang^2)
       XXX      -0.0000    XXY      -0.0000    XYY      -0.0000
       YYY      -0.0000    XXZ      -0.0000    XYZ      -0.0000
       YYZ      -0.0000    XZZ       0.0000    YZZ       0.0000
       ZZZ      -0.0000
    Hexadecapole Moments (Debye-Ang^3)
      XXXX    -178.0532   XXXY      -2.0684   XXYY     -32.9411
      XYYY      -2.3195   YYYY     -32.3987   XXXZ      -0.0000
      XXYZ       0.0000   XYYZ       0.0000   YYYZ       0.0000
      XXZZ     -30.8615   XYZZ      -0.4482   YYZZ      -7.3539
      XZZZ      -0.0000   YZZZ       0.0000   ZZZZ     -13.8981
 -----------------------------------------------------------------
 Calculating analytic gradient of the SCF energy
 Gradient of SCF Energy
            1           2           3           4
    1   0.0000687  -0.0000687   0.0001567  -0.0001567
    2   0.0000757  -0.0000757  -0.0000066   0.0000066
    3  -0.0000000  -0.0000000   0.0000000   0.0000000
 Max gradient component =       1.567E-04
 RMS gradient           =       7.643E-05
 Gradient time:  CPU 0.54 s  wall 0.19 s
 Geometry Optimization Parameters
   NAtoms,    NIC,     NZ,  NCons,   NDum,   NFix, NCnnct, MaxDiis
        4      14       4       0       0       0       0       0

 Cartesian Hessian Update
 Hessian Updated using BFGS Update


** GEOMETRY OPTIMIZATION IN DELOCALIZED INTERNAL COORDINATES **
   Searching for a Minimum

   Optimization Cycle:   5

                       Coordinates (Angstroms)
     ATOM                X               Y               Z
      1  N        -0.3886884553   -0.4491278243    0.0000000000
      2  N         0.3886884553    0.4491278243    0.0000000000
      3  F        -1.6056843592    0.0771121908    0.0000000000
      4  F         1.6056843592   -0.0771121908    0.0000000000
   Point Group: c2h   Number of degrees of freedom:     3


   Energy is   -307.673507626

 Hessian Updated using BFGS Update

  3 Hessian modes will be used to form the next step
  Hessian Eigenvalues:
     0.367704    0.635018    1.118272

 Minimum Search - Taking Simple RFO Step
 Searching for Lamda that Minimizes Along All modes
 Value Taken    Lamda =   0.00000000
 Step Taken.  Stepsize is  0.000426

                             Maximum     Tolerance    Cnvgd?
         Gradient           0.000334      0.000300      NO
         Displacement       0.000388      0.001200     YES
         Energy change     -0.000003      0.000001      NO


 New Cartesian Coordinates Obtained by Inverse Iteration

 Displacement from previous Coordinates is:  0.000596
 ----------------------------------------------------------------
             Standard Nuclear Orientation (Angstroms)
    I     Atom           X                Y                Z
 ----------------------------------------------------------------
    1      N      -0.3887527211    -0.4491186891     0.0000000000
    2      N       0.3887527211     0.4491186891     0.0000000000
    3      F      -1.6058973023     0.0771022300     0.0000000000
    4      F       1.6058973023    -0.0771022300     0.0000000000
 ----------------------------------------------------------------
 Molecular Point Group                 C2h   NOp =  4
 Largest Abelian Subgroup              C2h   NOp =  4
 Nuclear Repulsion Energy =   118.3002716249 hartrees
 There are       16 alpha and       16 beta electrons
 Applying Cartesian multipole field
    Component          Value
    ---------          -----
     (2,0,0)        1.00000E-11
     (0,2,0)        2.00000E-11
     (0,0,2)       -3.00000E-11
 Nucleus-field energy     =     0.0000000019 hartrees
 Requested basis set is 6-311++G(d,p)
 There are 24 shells and 88 basis functions
 A cutoff of  1.0D-11 yielded    285 shell pairs
 There are      3910 function pairs (      4271 Cartesian)
 Smallest overlap matrix eigenvalue = 2.10E-04
 Guess MOs from SCF MO coefficient file

 -----------------------------------------------------------------------
  General SCF calculation program by
  Eric Jon Sundstrom, Paul Horn, Yuezhi Mao, Dmitri Zuev, Alec White,
  David Stuck, Shaama M.S., Shane Yost, Joonho Lee, David Small,
  Daniel Levine, Susi Lehtola, Hugh Burton, Evgeny Epifanovsky
 -----------------------------------------------------------------------
 Hartree-Fock
 using 4 threads for integral computing
 -------------------------------------------------------
 OpenMP Integral computing Module                
 Release: version 2.0, May 2017, Q-Chem Inc. Pleasanton 
 -------------------------------------------------------
 A restricted SCF calculation will be
 performed using DIIS
 SCF converges when DIIS error is below 1.0e-08
 ---------------------------------------
  Cycle       Energy         DIIS error
 ---------------------------------------
    1    -307.6735076630      6.15e-06  
    2    -307.6735076926      1.49e-06  
    3    -307.6735076956      6.52e-07  
    4    -307.6735076962      2.79e-07  
    5    -307.6735076963      1.07e-07  
    6    -307.6735076963      2.48e-08  
    7    -307.6735076963      5.36e-09  Convergence criterion met
 ---------------------------------------
 SCF time:   CPU 0.96s  wall 0.00s 
 SCF   energy in the final basis set =     -307.6735076963
 Total energy in the final basis set =     -307.6735076963

 --------------------------------------------------------------
             Orbital Energies (a.u.) and Symmetries
 --------------------------------------------------------------

 Alpha MOs, Restricted
 -- Occupied --                  
-26.387 -26.387 -15.776 -15.774  -1.759  -1.714  -1.407  -0.970
  1 Ag    1 Bu    2 Ag    2 Bu    3 Ag    3 Bu    4 Ag    4 Bu                 
 -0.845  -0.828  -0.806  -0.749  -0.712  -0.648  -0.553  -0.543
  5 Ag    5 Bu    1 Au    1 Bg    6 Ag    6 Bu    2 Au    7 Ag                 
 -- Virtual --                   
  0.081   0.121   0.125   0.141   0.157   0.196   0.219   0.227
  2 Bg    7 Bu    8 Ag    8 Bu    3 Au    9 Ag   10 Ag    3 Bg                 
  0.255   0.292   0.311   0.323   0.358   0.400   0.403   0.423
  9 Bu   11 Ag   10 Bu    4 Bg   11 Bu    4 Au   12 Bu   12 Ag                 
  0.486   0.533   0.537   0.624   0.870   0.891   0.932   0.986
 13 Ag   14 Ag   13 Bu   14 Bu   15 Ag    5 Au   16 Ag    5 Bg                 
  0.990   1.150   1.235   1.394   1.486   1.523   1.529   1.557
 15 Bu   16 Bu   17 Ag   17 Bu    6 Bg   18 Ag   18 Bu    6 Au                 
  1.619   1.683   1.863   2.017   2.022   2.119   2.249   2.358
 19 Bu   19 Ag    7 Au   20 Bu    7 Bg   20 Ag   21 Bu    8 Au                 
  2.434   2.680   2.746   2.929   3.018   3.297   3.980   3.992
 21 Ag   22 Ag   22 Bu   23 Ag    8 Bg   23 Bu    9 Au   24 Bu                 
  4.026   4.094   4.154   4.167   4.183   4.195   4.314   4.344
 24 Ag    9 Bg   10 Au   25 Ag   25 Bu   10 Bg   26 Bu   26 Ag                 
  4.414   4.484   4.672   4.923   5.406   5.710   6.841   6.877
 11 Au   11 Bg   27 Ag   27 Bu   28 Ag   28 Bu   12 Bg   12 Au                 
  6.890   6.969   7.205   7.406  36.523  37.143  68.677  68.694
 29 Bu   29 Ag   30 Ag   30 Bu   31 Ag   31 Bu   32 Ag   32 Bu                 

 Beta MOs, Restricted
 -- Occupied --                  
-26.387 -26.387 -15.776 -15.774  -1.759  -1.714  -1.407  -0.970
  1 Ag    1 Bu    2 Ag    2 Bu    3 Ag    3 Bu    4 Ag    4 Bu                 
 -0.845  -0.828  -0.806  -0.749  -0.712  -0.648  -0.553  -0.543
  5 Ag    5 Bu    1 Au    1 Bg    6 Ag    6 Bu    2 Au    7 Ag                 
 -- Virtual --                   
  0.081   0.121   0.125   0.141   0.157   0.196   0.219   0.227
  2 Bg    7 Bu    8 Ag    8 Bu    3 Au    9 Ag   10 Ag    3 Bg                 
  0.255   0.292   0.311   0.323   0.358   0.400   0.403   0.423
  9 Bu   11 Ag   10 Bu    4 Bg   11 Bu    4 Au   12 Bu   12 Ag                 
  0.486   0.533   0.537   0.624   0.870   0.891   0.932   0.986
 13 Ag   14 Ag   13 Bu   14 Bu   15 Ag    5 Au   16 Ag    5 Bg                 
  0.990   1.150   1.235   1.394   1.486   1.523   1.529   1.557
 15 Bu   16 Bu   17 Ag   17 Bu    6 Bg   18 Ag   18 Bu    6 Au                 
  1.619   1.683   1.863   2.017   2.022   2.119   2.249   2.358
 19 Bu   19 Ag    7 Au   20 Bu    7 Bg   20 Ag   21 Bu    8 Au                 
  2.434   2.680   2.746   2.929   3.018   3.297   3.980   3.992
 21 Ag   22 Ag   22 Bu   23 Ag    8 Bg   23 Bu    9 Au   24 Bu                 
  4.026   4.094   4.154   4.167   4.183   4.195   4.314   4.344
 24 Ag    9 Bg   10 Au   25 Ag   25 Bu   10 Bg   26 Bu   26 Ag                 
  4.414   4.484   4.672   4.923   5.406   5.710   6.841   6.877
 11 Au   11 Bg   27 Ag   27 Bu   28 Ag   28 Bu   12 Bg   12 Au                 
  6.890   6.969   7.205   7.406  36.523  37.143  68.677  68.694
 29 Bu   29 Ag   30 Ag   30 Bu   31 Ag   31 Bu   32 Ag   32 Bu                 
 --------------------------------------------------------------

          Ground-State Mulliken Net Atomic Charges

     Atom                 Charge (a.u.)
  ----------------------------------------
      1 N                     0.021814
      2 N                     0.021814
      3 F                    -0.021814
      4 F                    -0.021814
  ----------------------------------------
  Sum of atomic charges =     0.000000

 -----------------------------------------------------------------
                    Cartesian Multipole Moments
 -----------------------------------------------------------------
    Charge (ESU x 10^10)
                 0.0000
    Dipole Moment (Debye)
         X      -0.0000      Y      -0.0000      Z      -0.0000
       Tot       0.0000
    Quadrupole Moments (Debye-Ang)
        XX     -22.7492     XY       0.2767     YY     -21.7561
        XZ       0.0000     YZ       0.0000     ZZ     -19.4791
    Octopole Moments (Debye-Ang^2)
       XXX       0.0000    XXY      -0.0000    XYY      -0.0000
       YYY      -0.0000    XXZ      -0.0000    XYZ       0.0000
       YYZ       0.0000    XZZ      -0.0000    YZZ      -0.0000
       ZZZ      -0.0000
    Hexadecapole Moments (Debye-Ang^3)
      XXXX    -178.0992   XXXY      -2.0693   XXYY     -32.9491
      XYYY      -2.3206   YYYY     -32.3983   XXXZ       0.0000
      XXYZ       0.0000   XYYZ       0.0000   YYYZ       0.0000
      XXZZ     -30.8692   XYZZ      -0.4485   YYZZ      -7.3540
      XZZZ       0.0000   YZZZ       0.0000   ZZZZ     -13.8988
 -----------------------------------------------------------------
 Calculating analytic gradient of the SCF energy
 Gradient of SCF Energy
            1           2           3           4
    1   0.0000023  -0.0000023  -0.0000007   0.0000007
    2   0.0000005  -0.0000005   0.0000005  -0.0000005
    3   0.0000000  -0.0000000   0.0000000   0.0000000
 Max gradient component =       2.260E-06
 RMS gradient           =       1.014E-06
 Gradient time:  CPU 0.54 s  wall 0.19 s
 Geometry Optimization Parameters
   NAtoms,    NIC,     NZ,  NCons,   NDum,   NFix, NCnnct, MaxDiis
        4      14       4       0       0       0       0       0

 Cartesian Hessian Update
 Hessian Updated using BFGS Update


** GEOMETRY OPTIMIZATION IN DELOCALIZED INTERNAL COORDINATES **
   Searching for a Minimum

   Optimization Cycle:   6

                       Coordinates (Angstroms)
     ATOM                X               Y               Z
      1  N        -0.3887527211   -0.4491186891    0.0000000000
      2  N         0.3887527211    0.4491186891    0.0000000000
      3  F        -1.6058973023    0.0771022300    0.0000000000
      4  F         1.6058973023   -0.0771022300    0.0000000000
   Point Group: c2h   Number of degrees of freedom:     3


   Energy is   -307.673507696

 Hessian Updated using BFGS Update

  3 Hessian modes will be used to form the next step
  Hessian Eigenvalues:
     0.368917    0.637013    1.111254

 Minimum Search - Taking Simple RFO Step
 Searching for Lamda that Minimizes Along All modes
 Value Taken    Lamda =   0.00000000
 Step Taken.  Stepsize is  0.000004

                             Maximum     Tolerance    Cnvgd?
         Gradient           0.000002      0.000300     YES
         Displacement       0.000004      0.001200     YES
         Energy change     -0.000000      0.000001     YES


                       Distance Matrix (Angstroms)
             N (  1)   N (  2)   F (  3)
   N (  2)  1.188000
   F (  3)  1.326028  2.029045
   F (  4)  2.029045  1.326028  3.215494

 Final energy is   -307.67350769630764     


 ******************************
 **  OPTIMIZATION CONVERGED  **
 ******************************

                       Coordinates (Angstroms)
     ATOM                X               Y               Z
      1  N        -0.3887527211   -0.4491186891    0.0000000000
      2  N         0.3887527211    0.4491186891    0.0000000000
      3  F        -1.6058973023    0.0771022300    0.0000000000
      4  F         1.6058973023   -0.0771022300    0.0000000000

Z-matrix Print:
$molecule
0 1
N 
N  1 1.188000
F  2 1.326028 1 107.498357
F  1 1.326028 2 107.498357 3 -180.000000 0
$end


 --------------------------------------------------------------
             Orbital Energies (a.u.) and Symmetries
 --------------------------------------------------------------

 Alpha MOs, Restricted
 -- Occupied --                  
-26.387 -26.387 -15.776 -15.774  -1.759  -1.714  -1.407  -0.970
  1 Ag    1 Bu    2 Ag    2 Bu    3 Ag    3 Bu    4 Ag    4 Bu                 
 -0.845  -0.828  -0.806  -0.749  -0.712  -0.648  -0.553  -0.543
  5 Ag    5 Bu    1 Au    1 Bg    6 Ag    6 Bu    2 Au    7 Ag                 
 -- Virtual --                   
  0.081   0.121   0.125   0.141   0.157   0.196   0.219   0.227
  2 Bg    7 Bu    8 Ag    8 Bu    3 Au    9 Ag   10 Ag    3 Bg                 
  0.255   0.292   0.311   0.323   0.358   0.400   0.403   0.423
  9 Bu   11 Ag   10 Bu    4 Bg   11 Bu    4 Au   12 Bu   12 Ag                 
  0.486   0.533   0.537   0.624   0.870   0.891   0.932   0.986
 13 Ag   14 Ag   13 Bu   14 Bu   15 Ag    5 Au   16 Ag    5 Bg                 
  0.990   1.150   1.235   1.394   1.486   1.523   1.529   1.557
 15 Bu   16 Bu   17 Ag   17 Bu    6 Bg   18 Ag   18 Bu    6 Au                 
  1.619   1.683   1.863   2.017   2.022   2.119   2.249   2.358
 19 Bu   19 Ag    7 Au   20 Bu    7 Bg   20 Ag   21 Bu    8 Au                 
  2.434   2.680   2.746   2.929   3.018   3.297   3.980   3.992
 21 Ag   22 Ag   22 Bu   23 Ag    8 Bg   23 Bu    9 Au   24 Bu                 
  4.026   4.094   4.154   4.167   4.183   4.195   4.314   4.344
 24 Ag    9 Bg   10 Au   25 Ag   25 Bu   10 Bg   26 Bu   26 Ag                 
  4.414   4.484   4.672   4.923   5.406   5.710   6.841   6.877
 11 Au   11 Bg   27 Ag   27 Bu   28 Ag   28 Bu   12 Bg   12 Au                 
  6.890   6.969   7.205   7.406  36.523  37.143  68.677  68.694
 29 Bu   29 Ag   30 Ag   30 Bu   31 Ag   31 Bu   32 Ag   32 Bu                 

 Beta MOs, Restricted
 -- Occupied --                  
-26.387 -26.387 -15.776 -15.774  -1.759  -1.714  -1.407  -0.970
  1 Ag    1 Bu    2 Ag    2 Bu    3 Ag    3 Bu    4 Ag    4 Bu                 
 -0.845  -0.828  -0.806  -0.749  -0.712  -0.648  -0.553  -0.543
  5 Ag    5 Bu    1 Au    1 Bg    6 Ag    6 Bu    2 Au    7 Ag                 
 -- Virtual --                   
  0.081   0.121   0.125   0.141   0.157   0.196   0.219   0.227
  2 Bg    7 Bu    8 Ag    8 Bu    3 Au    9 Ag   10 Ag    3 Bg                 
  0.255   0.292   0.311   0.323   0.358   0.400   0.403   0.423
  9 Bu   11 Ag   10 Bu    4 Bg   11 Bu    4 Au   12 Bu   12 Ag                 
  0.486   0.533   0.537   0.624   0.870   0.891   0.932   0.986
 13 Ag   14 Ag   13 Bu   14 Bu   15 Ag    5 Au   16 Ag    5 Bg                 
  0.990   1.150   1.235   1.394   1.486   1.523   1.529   1.557
 15 Bu   16 Bu   17 Ag   17 Bu    6 Bg   18 Ag   18 Bu    6 Au                 
  1.619   1.683   1.863   2.017   2.022   2.119   2.249   2.358
 19 Bu   19 Ag    7 Au   20 Bu    7 Bg   20 Ag   21 Bu    8 Au                 
  2.434   2.680   2.746   2.929   3.018   3.297   3.980   3.992
 21 Ag   22 Ag   22 Bu   23 Ag    8 Bg   23 Bu    9 Au   24 Bu                 
  4.026   4.094   4.154   4.167   4.183   4.195   4.314   4.344
 24 Ag    9 Bg   10 Au   25 Ag   25 Bu   10 Bg   26 Bu   26 Ag                 
  4.414   4.484   4.672   4.923   5.406   5.710   6.841   6.877
 11 Au   11 Bg   27 Ag   27 Bu   28 Ag   28 Bu   12 Bg   12 Au                 
  6.890   6.969   7.205   7.406  36.523  37.143  68.677  68.694
 29 Bu   29 Ag   30 Ag   30 Bu   31 Ag   31 Bu   32 Ag   32 Bu                 
 --------------------------------------------------------------

          Ground-State Mulliken Net Atomic Charges

     Atom                 Charge (a.u.)
  ----------------------------------------
      1 N                     0.021814
      2 N                     0.021814
      3 F                    -0.021814
      4 F                    -0.021814
  ----------------------------------------
  Sum of atomic charges =     0.000000

 -----------------------------------------------------------------
                    Cartesian Multipole Moments
 -----------------------------------------------------------------
    Charge (ESU x 10^10)
                 0.0000
    Dipole Moment (Debye)
         X      -0.0000      Y      -0.0000      Z      -0.0000
       Tot       0.0000
    Quadrupole Moments (Debye-Ang)
        XX     -22.7492     XY       0.2767     YY     -21.7561
        XZ       0.0000     YZ       0.0000     ZZ     -19.4791
    Octopole Moments (Debye-Ang^2)
       XXX       0.0000    XXY      -0.0000    XYY      -0.0000
       YYY      -0.0000    XXZ      -0.0000    XYZ       0.0000
       YYZ       0.0000    XZZ      -0.0000    YZZ      -0.0000
       ZZZ      -0.0000
    Hexadecapole Moments (Debye-Ang^3)
      XXXX    -178.0992   XXXY      -2.0693   XXYY     -32.9491
      XYYY      -2.3206   YYYY     -32.3983   XXXZ       0.0000
      XXYZ       0.0000   XYYZ       0.0000   YYYZ       0.0000
      XXZZ     -30.8692   XYZZ      -0.4485   YYZZ      -7.3540
      XZZZ       0.0000   YZZZ       0.0000   ZZZZ     -13.8988
 -----------------------------------------------------------------
Archival summary:
1\1\garfield\OPT\HF\BasisUnspecified\22\taweetha\SunFeb1006:08:112019SunFeb1006:08:112019\0\\#,OPT,HF,BasisUnspecified,\\0,1\N\N,1,1.188\F,2,1.32603,1,107.498\F,1,1.32603,2,107.498,3,-180,0\\HF=-307.673508\\@

 Total job time:  3.26s(wall), 11.65s(cpu) 
 Sun Feb 10 06:08:11 2019

        *************************************************************
        *                                                           *
        *  Thank you very much for using Q-Chem.  Have a nice day.  *
        *                                                           *
        *************************************************************


 
User input: 2 of 2 
 
Q-Chem Developer Version!
                  Welcome to Q-Chem
     A Quantum Leap Into The Future Of Chemistry


 Q-Chem 5.1, Q-Chem, Inc., Pleasanton, CA (2018)

 Yihan Shao,  Zhengting Gan,  E. Epifanovsky,  A. T. B. Gilbert,  M. Wormit,  
 J. Kussmann,  A. W. Lange,  A. Behn,  Jia Deng,  Xintian Feng,  D. Ghosh,  
 M. Goldey,  P. R. Horn,  L. D. Jacobson,  I. Kaliman,  T. Kus,  A. Landau,  
 Jie Liu,  E. I. Proynov,  R. M. Richard,  R. P. Steele,  E. J. Sundstrom,  
 H. L. Woodcock III,  P. M. Zimmerman,  D. Zuev,  B. Albrecht,  E. Alguire,  
 S. A. Baeppler,  D. Barton,  Z. Benda,  Y. A. Bernard,  E. J. Berquist,  
 K. B. Bravaya,  H. Burton,  D. Casanova,  Chun-Min Chang,  Yunqing Chen,  
 A. Chien,  K. D. Closser,  M. P. Coons,  S. Coriani,  S. Dasgupta,  
 A. L. Dempwolff,  M. Diedenhofen,  Hainam Do,  R. G. Edgar,  Po-Tung Fang,  
 S. Faraji,  S. Fatehi,  Qingguo Feng,  K. D. Fenk,  J. Fosso-Tande,  
 Qinghui Ge,  A. Ghysels,  G. Gidofalvi,  J. Gomes,  J. Gonthier,  A. Gunina,  
 D. Hait,  M. W. D. Hanson-Heine,  P. H. P. Harbach,  A. W. Hauser,  
 J. E. Herr,  E. G. Hohenstein,  Z. C. Holden,  Kerwin Hui,  B. C. Huynh,  
 T.-C. Jagau,  Hyunjun Ji,  B. Kaduk,  K. Khistyaev,  Jaehoon Kim,  
 P. Klunzinger,  K. Koh,  D. Kosenkov,  L. Koulias,  T. Kowalczyk,  
 C. M. Krauter,  A. Kunitsa,  Ka Un Lao,  A. Laurent,  K. V. Lawler,  
 Joonho Lee,  D. Lefrancois,  S. Lehtola,  D. S. Levine,  Yi-Pei Li,  
 You-Sheng Lin,  Fenglai Liu,  E. Livshits,  A. Luenser,  P. Manohar,  
 E. Mansoor,  S. F. Manzer,  Shan-Ping Mao,  Yuezhi Mao,  N. Mardirossian,  
 A. V. Marenich,  T. Markovich,  L. A. Martinez-Martinez,  S. A. Maurer,  
 N. J. Mayhall,  S. C. McKenzie,  J.-M. Mewes,  A. F. Morrison,  
 J. W. Mullinax,  K. Nanda,  T. S. Nguyen-Beck,  R. Olivares-Amaya,  
 J. A. Parkhill,  T. M. Perrine,  F. Plasser,  P. Pokhilko,  S. Prager,  
 A. Prociuk,  E. Ramos,  D. R. Rehn,  F. Rob,  M. Schneider,  N. Sergueev,  
 S. M. Sharada,  S. Sharma,  D. W. Small,  T. Stauch,  T. Stein,  
 Yu-Chuan Su,  A. J. W. Thom,  A. Tkatchenko,  T. Tsuchimochi,  N. M. Tubman,  
 L. Vogt,  M. L. Vidal,  O. Vydrov,  M. A. Watson,  J. Wenzel,  
 M. de Wergifosse,  T. A. Wesolowski,  A. White,  J. Witte,  A. Yamada,  
 Jun Yang,  K. Yao,  S. Yeganeh,  S. R. Yost,  Zhi-Qiang You,  A. Zech,  
 Igor Ying Zhang,  Xing Zhang,  Yan Zhao,  Ying Zhu,  B. R. Brooks,  
 G. K. L. Chan,  C. J. Cramer,  M. S. Gordon,  W. J. Hehre,  A. Klamt,  
 M. W. Schmidt,  C. D. Sherrill,  D. G. Truhlar,  A. Aspuru-Guzik,  R. Baer,  
 A. T. Bell,  N. A. Besley,  Jeng-Da Chai,  A. E. DePrince, III,  
 R. A. DiStasio Jr.,  A. Dreuw,  B. D. Dunietz,  T. R. Furlani,  
 Chao-Ping Hsu,  Yousung Jung,  Jing Kong,  D. S. Lambrecht,  WanZhen Liang,  
 C. Ochsenfeld,  V. A. Rassolov,  L. V. Slipchenko,  J. E. Subotnik,  
 T. Van Voorhis,  J. M. Herbert,  A. I. Krylov,  P. M. W. Gill,  M. Head-Gordon

 Contributors to earlier versions of Q-Chem not listed above: 
 R. D. Adamson,  B. Austin,  J. Baker,  G. J. O. Beran,  K. Brandhorst,  
 S. T. Brown,  E. F. C. Byrd,  A. K. Chakraborty,  C.-L. Cheng,  
 Siu Hung Chien,  D. M. Chipman,  D. L. Crittenden,  H. Dachsel,  
 R. J. Doerksen,  A. D. Dutoi,  L. Fusti-Molnar,  W. A. Goddard III,  
 A. Golubeva-Zadorozhnaya,  S. R. Gwaltney,  G. Hawkins,  A. Heyden,  
 S. Hirata,  G. Kedziora,  F. J. Keil,  C. Kelley,  Jihan Kim,  R. A. King,  
 R. Z. Khaliullin,  P. P. Korambath,  W. Kurlancheek,  A. M. Lee,  M. S. Lee,  
 S. V. Levchenko,  Ching Yeh Lin,  D. Liotard,  R. C. Lochan,  I. Lotan,  
 P. E. Maslen,  N. Nair,  D. P. O'Neill,  D. Neuhauser,  E. Neuscamman,  
 C. M. Oana,  R. Olson,  B. Peters,  R. Peverati,  P. A. Pieniazek,  
 Y. M. Rhee,  J. Ritchie,  M. A. Rohrdanz,  E. Rosta,  N. J. Russ,  
 H. F. Schaefer III,  N. E. Schultz,  N. Shenvi,  A. C. Simmonett,  A. Sodt,  
 D. Stuck,  K. S. Thanthiriwatte,  V. Vanovschi,  Tao Wang,  A. Warshel,  
 C. F. Williams,  Q. Wu,  X. Xu,  W. Zhang

 Please cite Q-Chem as follows:
 Y. Shao et al., Mol. Phys. 113, 184-215 (2015)
 DOI: 10.1080/00268976.2014.952696

 Q-Chem 5.1.2 for Intel X86 EM64T Linux

 Parts of Q-Chem use Armadillo 8.300.2 (Tropical Shenanigans).
 http://arma.sourceforge.net/

 Q-Chem begins on Sun Feb 10 06:08:11 2019  

Host: 
0

     Scratch files written to /scratch/taweetham/qchem23642//
The previous job contains 0 fragments, simply inherited here
Input Ideriv = 2
Curr. Ideriv = -1
Max.  Ideriv = 2

Checking the input file for inconsistencies... 	...done.

--------------------------------------------------------------
User input:
--------------------------------------------------------------

$molecule
read
$end

$rem
   JOB_TYPE 	FREQUENCY
   BASIS 		6-311++G**
   EXCHANGE 	HF	
$end

--------------------------------------------------------------
 ----------------------------------------------------------------
             Standard Nuclear Orientation (Angstroms)
    I     Atom           X                Y                Z
 ----------------------------------------------------------------
    1      N      -0.3908716937    -0.4472757473    -0.0000000000
    2      N       0.3908716937     0.4472757473     0.0000000000
    3      F      -1.6055148357     0.0846936360     0.0000000000
    4      F       1.6055148357    -0.0846936360    -0.0000000000
 ----------------------------------------------------------------
 Molecular Point Group                 C2h   NOp =  4
 Largest Abelian Subgroup              C2h   NOp =  4
 Nuclear Repulsion Energy =   118.3002716249 hartrees
 There are       16 alpha and       16 beta electrons
 Requested basis set is 6-311++G(d,p)
 There are 24 shells and 88 basis functions

 Total QAlloc Memory Limit   2000 MB
 Mega-Array Size       188 MB
 MEM_STATIC part       192 MB

                       Distance Matrix (Angstroms)
             N (  1)   N (  2)   F (  3)
   N (  2)  1.188000
   F (  3)  1.326028  2.029045
   F (  4)  2.029045  1.326028  3.215494

 A cutoff of  1.0D-11 yielded    285 shell pairs
 There are      3910 function pairs (      4271 Cartesian)

 -------------------------------------------------------
 OpenMP Integral Computing Module                       
 Release: version 1.0, May 2013, Q-Chem Inc. Pittsburgh 
 -------------------------------------------------------
 Integral Job Info:
 Integral job number is                      11
 Integral operator is                         1
 short-range coefficients                     0
 long-range coefficients              100000000
 Omega coefficients                           0
 if combine SR and LR in K                    0
 Integral screening is                        0
 Integral computing path is                   2
 max size of driver memory is            800000
 size of driver memory is                593474
 size of scratch memory is              2361544
 max col of scratch BK array               1296
 max len of scratch array in speh3          155
 max len of scratch index in speh4           18
 max int batch size is                      520
 min int batch size is                       52
 fixed nKL is                                52
 max L of basis functions is                  2
 order of int derivative is                   0
 number of shells is                         24
 number of basis is                          92
 number of cartesian basis is                92
 number of contracted shell pairs           285
 number of primitive shell pairs           1026
 maxK2 (contraction) of shell pair           36
 max number of K2 of shell pair               1
 max number of CS2 of shell pair             78
 max number of PS2 of shell pair            276
 mem total for path MDJ                  514716
 -------------------------------------------------------
 Smallest overlap matrix eigenvalue = 2.10E-04
 Guess from superposition of atomic densities
 Warning:  Energy on first SCF cycle will be non-variational
 SAD guess density has 32.000000 electrons

 -----------------------------------------------------------------------
  General SCF calculation program by
  Eric Jon Sundstrom, Paul Horn, Yuezhi Mao, Dmitri Zuev, Alec White,
  David Stuck, Shaama M.S., Shane Yost, Joonho Lee, David Small,
  Daniel Levine, Susi Lehtola, Hugh Burton, Evgeny Epifanovsky
 -----------------------------------------------------------------------
 Hartree-Fock
 using 4 threads for integral computing
 -------------------------------------------------------
 OpenMP Integral computing Module                
 Release: version 2.0, May 2017, Q-Chem Inc. Pleasanton 
 -------------------------------------------------------
 A restricted SCF calculation will be
 performed using DIIS
 SCF converges when DIIS error is below 1.0e-08
 ---------------------------------------
  Cycle       Energy         DIIS error
 ---------------------------------------
    1    -308.4408681431      6.98e-02  
    2    -307.5738589050      1.15e-02  
    3    -307.6509035761      5.90e-03  
    4    -307.6720474372      1.23e-03  
    5    -307.6732496698      3.81e-04  
    6    -307.6734784698      9.80e-05  
    7    -307.6735054493      2.69e-05  
    8    -307.6735076159      5.45e-06  
    9    -307.6735076904      1.39e-06  
   10    -307.6735076958      3.92e-07  
   11    -307.6735076962      5.93e-08  
   12    -307.6735076963      1.22e-08  
   13    -307.6735076962      2.25e-09  Convergence criterion met
 ---------------------------------------
 SCF time:   CPU 1.30s  wall 1.00s 
 SCF   energy in the final basis set =     -307.6735076962
 Total energy in the final basis set =     -307.6735076962

 --------------------------------------------------------------
             Orbital Energies (a.u.) and Symmetries
 --------------------------------------------------------------

 Alpha MOs, Restricted
 -- Occupied --                  
-26.387 -26.387 -15.776 -15.774  -1.759  -1.714  -1.407  -0.970
  1 Ag    1 Bu    2 Ag    2 Bu    3 Ag    3 Bu    4 Ag    4 Bu                 
 -0.845  -0.828  -0.806  -0.749  -0.712  -0.648  -0.553  -0.543
  5 Ag    5 Bu    1 Au    1 Bg    6 Ag    6 Bu    2 Au    7 Ag                 
 -- Virtual --                   
  0.081   0.121   0.125   0.141   0.157   0.196   0.219   0.227
  2 Bg    7 Bu    8 Ag    8 Bu    3 Au    9 Ag   10 Ag    3 Bg                 
  0.255   0.292   0.311   0.323   0.358   0.400   0.403   0.423
  9 Bu   11 Ag   10 Bu    4 Bg   11 Bu    4 Au   12 Bu   12 Ag                 
  0.486   0.533   0.537   0.624   0.870   0.891   0.932   0.986
 13 Ag   14 Ag   13 Bu   14 Bu   15 Ag    5 Au   16 Ag    5 Bg                 
  0.990   1.150   1.235   1.394   1.486   1.523   1.529   1.557
 15 Bu   16 Bu   17 Ag   17 Bu    6 Bg   18 Ag   18 Bu    6 Au                 
  1.619   1.683   1.863   2.017   2.022   2.119   2.249   2.358
 19 Bu   19 Ag    7 Au   20 Bu    7 Bg   20 Ag   21 Bu    8 Au                 
  2.434   2.680   2.746   2.929   3.018   3.297   3.980   3.992
 21 Ag   22 Ag   22 Bu   23 Ag    8 Bg   23 Bu    9 Au   24 Bu                 
  4.026   4.094   4.154   4.167   4.183   4.195   4.314   4.344
 24 Ag    9 Bg   10 Au   25 Ag   25 Bu   10 Bg   26 Bu   26 Ag                 
  4.414   4.484   4.672   4.923   5.406   5.710   6.841   6.877
 11 Au   11 Bg   27 Ag   27 Bu   28 Ag   28 Bu   12 Bg   12 Au                 
  6.890   6.969   7.205   7.406  36.523  37.143  68.677  68.694
 29 Bu   29 Ag   30 Ag   30 Bu   31 Ag   31 Bu   32 Ag   32 Bu                 

 Beta MOs, Restricted
 -- Occupied --                  
-26.387 -26.387 -15.776 -15.774  -1.759  -1.714  -1.407  -0.970
  1 Ag    1 Bu    2 Ag    2 Bu    3 Ag    3 Bu    4 Ag    4 Bu                 
 -0.845  -0.828  -0.806  -0.749  -0.712  -0.648  -0.553  -0.543
  5 Ag    5 Bu    1 Au    1 Bg    6 Ag    6 Bu    2 Au    7 Ag                 
 -- Virtual --                   
  0.081   0.121   0.125   0.141   0.157   0.196   0.219   0.227
  2 Bg    7 Bu    8 Ag    8 Bu    3 Au    9 Ag   10 Ag    3 Bg                 
  0.255   0.292   0.311   0.323   0.358   0.400   0.403   0.423
  9 Bu   11 Ag   10 Bu    4 Bg   11 Bu    4 Au   12 Bu   12 Ag                 
  0.486   0.533   0.537   0.624   0.870   0.891   0.932   0.986
 13 Ag   14 Ag   13 Bu   14 Bu   15 Ag    5 Au   16 Ag    5 Bg                 
  0.990   1.150   1.235   1.394   1.486   1.523   1.529   1.557
 15 Bu   16 Bu   17 Ag   17 Bu    6 Bg   18 Ag   18 Bu    6 Au                 
  1.619   1.683   1.863   2.017   2.022   2.119   2.249   2.358
 19 Bu   19 Ag    7 Au   20 Bu    7 Bg   20 Ag   21 Bu    8 Au                 
  2.434   2.680   2.746   2.929   3.018   3.297   3.980   3.992
 21 Ag   22 Ag   22 Bu   23 Ag    8 Bg   23 Bu    9 Au   24 Bu                 
  4.026   4.094   4.154   4.167   4.183   4.195   4.314   4.344
 24 Ag    9 Bg   10 Au   25 Ag   25 Bu   10 Bg   26 Bu   26 Ag                 
  4.414   4.484   4.672   4.923   5.406   5.710   6.841   6.877
 11 Au   11 Bg   27 Ag   27 Bu   28 Ag   28 Bu   12 Bg   12 Au                 
  6.890   6.969   7.205   7.406  36.523  37.143  68.677  68.694
 29 Bu   29 Ag   30 Ag   30 Bu   31 Ag   31 Bu   32 Ag   32 Bu                 
 --------------------------------------------------------------

          Ground-State Mulliken Net Atomic Charges

     Atom                 Charge (a.u.)
  ----------------------------------------
      1 N                     0.021814
      2 N                     0.021814
      3 F                    -0.021814
      4 F                    -0.021814
  ----------------------------------------
  Sum of atomic charges =     0.000000

 -----------------------------------------------------------------
                    Cartesian Multipole Moments
 -----------------------------------------------------------------
    Charge (ESU x 10^10)
                 0.0000
    Dipole Moment (Debye)
         X      -0.0000      Y      -0.0000      Z      -0.0000
       Tot       0.0000
    Quadrupole Moments (Debye-Ang)
        XX     -22.7465     XY       0.2814     YY     -21.7587
        XZ      -0.0000     YZ       0.0000     ZZ     -19.4791
    Octopole Moments (Debye-Ang^2)
       XXX      -0.0000    XXY      -0.0000    XYY      -0.0000
       YYY      -0.0000    XXZ      -0.0000    XYZ       0.0000
       YYZ      -0.0000    XZZ       0.0000    YZZ       0.0000
       ZZZ      -0.0000
    Hexadecapole Moments (Debye-Ang^3)
      XXXX    -178.1348   XXXY      -1.6946   XXYY     -32.9517
      XYYY      -2.0064   YYYY     -32.3574   XXXZ      -0.0000
      XXYZ       0.0000   XYYZ      -0.0000   YYYZ       0.0000
      XXZZ     -30.8730   XYZZ      -0.3373   YYZZ      -7.3503
      XZZZ      -0.0000   YZZZ      -0.0000   ZZZZ     -13.8988
 -----------------------------------------------------------------
 Calculating MO derivatives via CPSCF
 D1JvT checksum  = 51840 7193.3969225880
 D1KAT checksum  = 102912 768.2854469869
   1         3          12      0.111446    0.024547
   2         3          12      0.025748    0.007517
   3         3          12      0.006476    0.001890
   4         3          12      0.001231    0.000282
   5         3          12      0.000198    0.000046
   6         6           9      0.000027    0.000006
   7        15           0      0.000000    0.000000    Roots Converged
 Time for AOints: 0.6 s (CPU) 0.1 s (wall)
 ------------------------------------------------------------------------------
                     AOints        : Timing summary (seconds)
 ------------------------------------------------------------------------------
     job step          cpu (% of tot)      sys (% of tot)     wall (% of tot)
 ------------------------------------------------------------------------------
  cpscf_lag         0.1550E+01 (25.8)   0.1000E-05 (33.3)   0.4348E+00 (26.8)
  iterzp            0.3872E+01 (64.6)   0.2000E-05 (66.7)   0.1023E+01 (63.1)
  make_fx           0.0000E+00 ( 0.0)   0.0000E+00 ( 0.0)   0.0000E+00 ( 0.0)
  AOints            0.5613E+00 ( 9.4)   0.0000E+00 ( 0.0)   0.1498E+00 ( 9.2)
 ------------------------------------------------------------------------------
   Grand Totals     0.5997E+01          0.3000E-05          0.1621E+01
 ------------------------------------------------------------------------------
 Calculating analytic Hessian of the SCF energy
 Polarizability Matrix (a.u.)
            1           2           3
    1 -27.9003451  -1.7551790  -0.0000000
    2  -1.7551790 -14.7384960  -0.0000000
    3  -0.0000000  -0.0000000 -10.4173953

 Direct stationary perturbation theory relativistic correction:

 rels  =       0.143729067141
 relv  =      -0.543222414363
 rel2e =       0.154620615033
 E_rel =      -0.244872732189

 Hessian of the SCF Energy
            1           2           3           4           5           6
    1   0.8542968   0.2639116  -0.0000000  -0.4304669  -0.3717386   0.0000000
    2   0.2639116   0.7928782  -0.0000000  -0.3717386  -0.6851102   0.0000000
    3  -0.0000000  -0.0000000   0.0289092   0.0000000   0.0000000   0.0289099
    4  -0.4304669  -0.3717386   0.0000000   0.8542968   0.2639116  -0.0000000
    5  -0.3717386  -0.6851102   0.0000000   0.2639116   0.7928782  -0.0000000
    6   0.0000000   0.0000000   0.0289099  -0.0000000  -0.0000000   0.0289092
    7  -0.3129992   0.0877371   0.0000000  -0.1108307   0.0200899  -0.0000000
    8   0.1608289  -0.1470390  -0.0000000  -0.0530020   0.0392710   0.0000000
    9   0.0000000   0.0000000  -0.0289098  -0.0000000  -0.0000000  -0.0289093
   10  -0.1108307   0.0200899   0.0000000  -0.3129992   0.0877371  -0.0000000
   11  -0.0530020   0.0392710  -0.0000000   0.1608289  -0.1470390   0.0000000
   12  -0.0000000  -0.0000000  -0.0289093  -0.0000000   0.0000000  -0.0289098
            7           8           9          10          11          12
    1  -0.3129992   0.1608289   0.0000000  -0.1108307  -0.0530020  -0.0000000
    2   0.0877371  -0.1470390   0.0000000   0.0200899   0.0392710  -0.0000000
    3   0.0000000  -0.0000000  -0.0289098   0.0000000  -0.0000000  -0.0289093
    4  -0.1108307  -0.0530020  -0.0000000  -0.3129992   0.1608289  -0.0000000
    5   0.0200899   0.0392710  -0.0000000   0.0877371  -0.1470390   0.0000000
    6  -0.0000000   0.0000000  -0.0289093  -0.0000000   0.0000000  -0.0289098
    7   0.4413028  -0.1024093  -0.0000000  -0.0174729  -0.0054177   0.0000000
    8  -0.1024093   0.1089067   0.0000000  -0.0054177  -0.0011387  -0.0000000
    9  -0.0000000   0.0000000   0.0289097  -0.0000000   0.0000000   0.0289094
   10  -0.0174729  -0.0054177  -0.0000000   0.4413028  -0.1024093   0.0000000
   11  -0.0054177  -0.0011387   0.0000000  -0.1024093   0.1089067  -0.0000000
   12   0.0000000  -0.0000000   0.0289094   0.0000000  -0.0000000   0.0289097
 Gradient time:  CPU 9.24 s  wall 2.53 s
 **********************************************************************
 **                                                                  **
 **                       VIBRATIONAL ANALYSIS                       **
 **                       --------------------                       **
 **                                                                  **
 **        VIBRATIONAL FREQUENCIES (CM**-1) AND NORMAL MODES         **
 **     FORCE CONSTANTS (mDYN/ANGSTROM) AND REDUCED MASSES (AMU)     **
 **                  INFRARED INTENSITIES (KM/MOL)                   **
 **                                                                  **
 **********************************************************************


 Mode:                 1                      2                      3
 Frequency:       435.35                 494.13                 719.66
 Force Cnst:      1.7600                 2.2674                 5.5919
 Red. Mass:      15.7615                15.7615                18.3257
 IR Active:          YES                    YES                    NO 
 IR Intens:        5.314                 16.074                  0.000
 Raman Active:       NO                     NO                     YES
               X      Y      Z        X      Y      Z        X      Y      Z
 N          0.000  0.000  0.569    0.168  0.544 -0.000   -0.215  0.145 -0.000
 N          0.000  0.000  0.569    0.168  0.544 -0.000    0.215 -0.145 -0.000
 F         -0.000 -0.000 -0.420   -0.124 -0.401  0.000   -0.657 -0.036  0.000
 F         -0.000 -0.000 -0.420   -0.124 -0.401  0.000    0.657  0.036  0.000
 TransDip  -0.000  0.000  0.074   -0.095  0.087 -0.000    0.000 -0.000 -0.000

 Mode:                 4                      5                      6
 Frequency:      1224.09                1288.92                1955.88
 Force Cnst:     13.9147                14.4376                31.5758
 Red. Mass:      15.7615                14.7500                14.0094
 IR Active:          YES                    NO                     NO 
 IR Intens:      311.973                  0.000                  0.000
 Raman Active:       NO                     YES                    YES
               X      Y      Z        X      Y      Z        X      Y      Z
 N          0.544 -0.168  0.000    0.486 -0.435 -0.000   -0.464 -0.533  0.000
 N          0.544 -0.168  0.000   -0.486  0.435 -0.000    0.464  0.533  0.000
 F         -0.401  0.124 -0.000   -0.198  0.188  0.000    0.025 -0.001 -0.000
 F         -0.401  0.124 -0.000    0.198 -0.188  0.000   -0.025  0.001 -0.000
 TransDip   0.566  0.003  0.000    0.000  0.000 -0.000    0.000  0.000 -0.000

 STANDARD THERMODYNAMIC QUANTITIES AT   298.15 K  AND     1.00 ATM

   This Molecule has  0 Imaginary Frequencies
   Zero point vibrational energy:        8.746 kcal/mol

   Atom    1 Element N  Has Mass   14.00307
   Atom    2 Element N  Has Mass   14.00307
   Atom    3 Element F  Has Mass   18.99840
   Atom    4 Element F  Has Mass   18.99840
   Molecular Mass:    66.002940 amu
   Principal axes and moments of inertia in amu*Bohr^2:
                             1           2           3
    Eigenvalues --       20.97850   365.04520   386.02370
          X               1.00000     0.00281     0.00000
          Y              -0.00281     1.00000     0.00000
          Z               0.00000    -0.00000     1.00000
   Rotational Symmetry Number is   2
   The Molecule is an Asymmetric Top
   Translational Enthalpy:        0.889 kcal/mol
   Rotational Enthalpy:           0.889 kcal/mol
   Vibrational Enthalpy:          9.146 kcal/mol
   gas constant (RT):             0.592 kcal/mol
   Translational Entropy:        38.479  cal/mol.K
   Rotational Entropy:           21.229  cal/mol.K
   Vibrational Entropy:           1.866  cal/mol.K

   Total Enthalpy:               11.516 kcal/mol
   Total Entropy:                61.574  cal/mol.K
Archival summary:
1\1\garfield\FREQ\HF\BasisUnspecified\22\taweetha\SunFeb1006:08:142019SunFeb1006:08:142019\0\\#,FREQ,HF,BasisUnspecified,\\0,1\N\N,1,1.188\F,2,1.32603,1,107.498\F,1,1.32603,2,107.498,3,180,0\\HF=-307.673508\\@

 Total job time:  2.90s(wall), 10.66s(cpu) 
 Sun Feb 10 06:08:14 2019

        *************************************************************
        *                                                           *
        *  Thank you very much for using Q-Chem.  Have a nice day.  *
        *                                                           *
        *************************************************************
