# Supplementary material for: Geometric and energetic data from ab initio calculations of haloethene, haloimine, halomethylenephosphine, haloiminophosphine, halodiazene, halodiphosphene and halocyclopropane
Source: Data Brief. 2019 Nov 2;27:104738. doi: 10.1016/j.dib.2019.104738 (PMC6861602; doi:10.1016/j.dib.2019.104738)
Supplement: Multimedia component 6 [file mmc6.zip › NN/HF/FENNEI.out]

Q-Chem Developer Version!
                  Welcome to Q-Chem
     A Quantum Leap Into The Future Of Chemistry


 Q-Chem 5.1, Q-Chem, Inc., Pleasanton, CA (2018)

 Yihan Shao,  Zhengting Gan,  E. Epifanovsky,  A. T. B. Gilbert,  M. Wormit,  
 J. Kussmann,  A. W. Lange,  A. Behn,  Jia Deng,  Xintian Feng,  D. Ghosh,  
 M. Goldey,  P. R. Horn,  L. D. Jacobson,  I. Kaliman,  T. Kus,  A. Landau,  
 Jie Liu,  E. I. Proynov,  R. M. Richard,  R. P. Steele,  E. J. Sundstrom,  
 H. L. Woodcock III,  P. M. Zimmerman,  D. Zuev,  B. Albrecht,  E. Alguire,  
 S. A. Baeppler,  D. Barton,  Z. Benda,  Y. A. Bernard,  E. J. Berquist,  
 K. B. Bravaya,  H. Burton,  D. Casanova,  Chun-Min Chang,  Yunqing Chen,  
 A. Chien,  K. D. Closser,  M. P. Coons,  S. Coriani,  S. Dasgupta,  
 A. L. Dempwolff,  M. Diedenhofen,  Hainam Do,  R. G. Edgar,  Po-Tung Fang,  
 S. Faraji,  S. Fatehi,  Qingguo Feng,  K. D. Fenk,  J. Fosso-Tande,  
 Qinghui Ge,  A. Ghysels,  G. Gidofalvi,  J. Gomes,  J. Gonthier,  A. Gunina,  
 D. Hait,  M. W. D. Hanson-Heine,  P. H. P. Harbach,  A. W. Hauser,  
 J. E. Herr,  E. G. Hohenstein,  Z. C. Holden,  Kerwin Hui,  B. C. Huynh,  
 T.-C. Jagau,  Hyunjun Ji,  B. Kaduk,  K. Khistyaev,  Jaehoon Kim,  
 P. Klunzinger,  K. Koh,  D. Kosenkov,  L. Koulias,  T. Kowalczyk,  
 C. M. Krauter,  A. Kunitsa,  Ka Un Lao,  A. Laurent,  K. V. Lawler,  
 Joonho Lee,  D. Lefrancois,  S. Lehtola,  D. S. Levine,  Yi-Pei Li,  
 You-Sheng Lin,  Fenglai Liu,  E. Livshits,  A. Luenser,  P. Manohar,  
 E. Mansoor,  S. F. Manzer,  Shan-Ping Mao,  Yuezhi Mao,  N. Mardirossian,  
 A. V. Marenich,  T. Markovich,  L. A. Martinez-Martinez,  S. A. Maurer,  
 N. J. Mayhall,  S. C. McKenzie,  J.-M. Mewes,  A. F. Morrison,  
 J. W. Mullinax,  K. Nanda,  T. S. Nguyen-Beck,  R. Olivares-Amaya,  
 J. A. Parkhill,  T. M. Perrine,  F. Plasser,  P. Pokhilko,  S. Prager,  
 A. Prociuk,  E. Ramos,  D. R. Rehn,  F. Rob,  M. Schneider,  N. Sergueev,  
 S. M. Sharada,  S. Sharma,  D. W. Small,  T. Stauch,  T. Stein,  
 Yu-Chuan Su,  A. J. W. Thom,  A. Tkatchenko,  T. Tsuchimochi,  N. M. Tubman,  
 L. Vogt,  M. L. Vidal,  O. Vydrov,  M. A. Watson,  J. Wenzel,  
 M. de Wergifosse,  T. A. Wesolowski,  A. White,  J. Witte,  A. Yamada,  
 Jun Yang,  K. Yao,  S. Yeganeh,  S. R. Yost,  Zhi-Qiang You,  A. Zech,  
 Igor Ying Zhang,  Xing Zhang,  Yan Zhao,  Ying Zhu,  B. R. Brooks,  
 G. K. L. Chan,  C. J. Cramer,  M. S. Gordon,  W. J. Hehre,  A. Klamt,  
 M. W. Schmidt,  C. D. Sherrill,  D. G. Truhlar,  A. Aspuru-Guzik,  R. Baer,  
 A. T. Bell,  N. A. Besley,  Jeng-Da Chai,  A. E. DePrince, III,  
 R. A. DiStasio Jr.,  A. Dreuw,  B. D. Dunietz,  T. R. Furlani,  
 Chao-Ping Hsu,  Yousung Jung,  Jing Kong,  D. S. Lambrecht,  WanZhen Liang,  
 C. Ochsenfeld,  V. A. Rassolov,  L. V. Slipchenko,  J. E. Subotnik,  
 T. Van Voorhis,  J. M. Herbert,  A. I. Krylov,  P. M. W. Gill,  M. Head-Gordon

 Contributors to earlier versions of Q-Chem not listed above: 
 R. D. Adamson,  B. Austin,  J. Baker,  G. J. O. Beran,  K. Brandhorst,  
 S. T. Brown,  E. F. C. Byrd,  A. K. Chakraborty,  C.-L. Cheng,  
 Siu Hung Chien,  D. M. Chipman,  D. L. Crittenden,  H. Dachsel,  
 R. J. Doerksen,  A. D. Dutoi,  L. Fusti-Molnar,  W. A. Goddard III,  
 A. Golubeva-Zadorozhnaya,  S. R. Gwaltney,  G. Hawkins,  A. Heyden,  
 S. Hirata,  G. Kedziora,  F. J. Keil,  C. Kelley,  Jihan Kim,  R. A. King,  
 R. Z. Khaliullin,  P. P. Korambath,  W. Kurlancheek,  A. M. Lee,  M. S. Lee,  
 S. V. Levchenko,  Ching Yeh Lin,  D. Liotard,  R. C. Lochan,  I. Lotan,  
 P. E. Maslen,  N. Nair,  D. P. O'Neill,  D. Neuhauser,  E. Neuscamman,  
 C. M. Oana,  R. Olson,  B. Peters,  R. Peverati,  P. A. Pieniazek,  
 Y. M. Rhee,  J. Ritchie,  M. A. Rohrdanz,  E. Rosta,  N. J. Russ,  
 H. F. Schaefer III,  N. E. Schultz,  N. Shenvi,  A. C. Simmonett,  A. Sodt,  
 D. Stuck,  K. S. Thanthiriwatte,  V. Vanovschi,  Tao Wang,  A. Warshel,  
 C. F. Williams,  Q. Wu,  X. Xu,  W. Zhang

 Please cite Q-Chem as follows:
 Y. Shao et al., Mol. Phys. 113, 184-215 (2015)
 DOI: 10.1080/00268976.2014.952696

 Q-Chem 5.1.2 for Intel X86 EM64T Linux

 Parts of Q-Chem use Armadillo 8.300.2 (Tropical Shenanigans).
 http://arma.sourceforge.net/

 Q-Chem begins on Sun Feb 10 06:08:41 2019  

Host: 
0

     Scratch files written to /scratch/taweetham/qchem23748//
Input Ideriv = 2
Curr. Ideriv = -1
Max.  Ideriv = 2

Checking the input file for inconsistencies... 	...done.

--------------------------------------------------------------
User input:
--------------------------------------------------------------
../HF/F=I_t.inp
$molecule
0 1
I 
N  1 2.165432
N  2 1.193139 1 111.251581
F  3 1.472689 2 105.821057 1 -180.000000 0
$end

$rem
   JOB_TYPE		OPTIMIZATION
   BASIS		6-311++G**
   EXCHANGE		HF
$end

--------------------------------------------------------------
 ----------------------------------------------------------------
             Standard Nuclear Orientation (Angstroms)
    I     Atom           X                Y                Z
 ----------------------------------------------------------------
    1      I       0.9452721445    -0.0138041836    -0.0000000000
    2      N      -1.1545137891     0.5153411461     0.0000000000
    3      N      -1.8456021581    -0.4572726208     0.0000000000
    4      F      -3.2331791141     0.0361268948    -0.0000000000
 ----------------------------------------------------------------
 Molecular Point Group                 Cs    NOp =  2
 Largest Abelian Subgroup              Cs    NOp =  2
 Nuclear Repulsion Energy =   280.5400260322 hartrees
 There are       38 alpha and       38 beta electrons
 Requested basis set is 6-311++G(d,p)
 There are 42 shells and 128 basis functions

 Total QAlloc Memory Limit   2000 MB
 Mega-Array Size       188 MB
 MEM_STATIC part       192 MB
 A cutoff of  1.0D-11 yielded    776 shell pairs
 There are      7483 function pairs (      8456 Cartesian)

 -------------------------------------------------------
 OpenMP Integral Computing Module                       
 Release: version 1.0, May 2013, Q-Chem Inc. Pittsburgh 
 -------------------------------------------------------
 Integral Job Info:
 Integral job number is                      11
 Integral operator is                         1
 short-range coefficients                     0
 long-range coefficients              100000000
 Omega coefficients                           0
 if combine SR and LR in K                    0
 Integral screening is                        0
 Integral computing path is                   2
 max size of driver memory is            800000
 size of driver memory is                593474
 size of scratch memory is             11861008
 max col of scratch BK array               1296
 max len of scratch array in speh3          155
 max len of scratch index in speh4           18
 max int batch size is                      520
 min int batch size is                       52
 fixed nKL is                                52
 max L of basis functions is                  2
 order of int derivative is                   0
 number of shells is                         42
 number of basis is                         136
 number of cartesian basis is               136
 number of contracted shell pairs           776
 number of primitive shell pairs           1810
 maxK2 (contraction) of shell pair           36
 max number of K2 of shell pair               1
 max number of CS2 of shell pair             71
 max number of PS2 of shell pair            162
 mem total for path MDJ                  519524
 -------------------------------------------------------
 Smallest overlap matrix eigenvalue = 2.30E-04

 Scale SEOQF with 1.000000e-01/1.000000e-01/1.000000e-01

 Standard Electronic Orientation quadrupole field applied
 Nucleus-field energy     =     0.0000000065 hartrees
 Guess from superposition of atomic densities
 Warning:  Energy on first SCF cycle will be non-variational
 SAD guess density has 76.000000 electrons

 -----------------------------------------------------------------------
  General SCF calculation program by
  Eric Jon Sundstrom, Paul Horn, Yuezhi Mao, Dmitri Zuev, Alec White,
  David Stuck, Shaama M.S., Shane Yost, Joonho Lee, David Small,
  Daniel Levine, Susi Lehtola, Hugh Burton, Evgeny Epifanovsky
 -----------------------------------------------------------------------
 Hartree-Fock
 using 4 threads for integral computing
 -------------------------------------------------------
 OpenMP Integral computing Module                
 Release: version 2.0, May 2017, Q-Chem Inc. Pleasanton 
 -------------------------------------------------------
 A restricted SCF calculation will be
 performed using DIIS
 SCF converges when DIIS error is below 1.0e-08
 ---------------------------------------
  Cycle       Energy         DIIS error
 ---------------------------------------
    1   -7125.2933404127      4.10e-02  
    2   -7124.9432969620      7.50e-03  
    3   -7125.0088788880      5.52e-03  
    4   -7125.0528844641      8.24e-04  
    5   -7125.0548260923      3.97e-04  
    6   -7125.0554400532      1.34e-04  
    7   -7125.0555673249      6.50e-05  
    8   -7125.0555893492      3.36e-05  
    9   -7125.0555943929      9.77e-06  
   10   -7125.0555949067      5.84e-06  
   11   -7125.0555950450      1.82e-06  
   12   -7125.0555950763      5.50e-07  
   13   -7125.0555950800      1.61e-07  
   14   -7125.0555950804      5.66e-08  
   15   -7125.0555950804      1.69e-08  
   16   -7125.0555950805      5.18e-09  Convergence criterion met
 ---------------------------------------
 SCF time:   CPU 7.34s  wall 2.00s 
 SCF   energy in the final basis set =    -7125.0555950805
 Total energy in the final basis set =    -7125.0555950805

 --------------------------------------------------------------
             Orbital Energies (a.u.) and Symmetries
 --------------------------------------------------------------

 Alpha MOs, Restricted
 -- Occupied --                  
******* -180.93 -169.74 -169.74 -169.74  -37.98  -33.17  -33.17
  1 A'    2 A'    3 A'    1 A"    4 A'    5 A'    6 A'    2 A"                 
-33.166 -26.318 -24.358 -24.355 -24.355 -24.349 -24.349 -15.775
  7 A'    8 A'    9 A'    3 A"   10 A'    4 A"   11 A'   12 A'                 
-15.718  -7.300  -5.536  -5.520  -5.520  -2.460  -2.453  -2.453
 13 A'   14 A'   15 A'    5 A"   16 A'   17 A'    6 A"   18 A'                 
 -2.434  -2.434  -1.620  -1.426  -0.949  -0.840  -0.723  -0.702
  7 A"   19 A'   20 A'   21 A'   22 A'   23 A'   24 A'    8 A"                 
 -0.700  -0.602  -0.580  -0.462  -0.419  -0.419
 25 A'   26 A'    9 A"   27 A'   10 A"   28 A'                                 
 -- Virtual --                   
 -0.017   0.074   0.144   0.149   0.162   0.172   0.193   0.219
 29 A'   11 A"   30 A'   31 A'   32 A'   12 A"   33 A'   34 A'                 
  0.235   0.267   0.299   0.302   0.306   0.331   0.363   0.368
 13 A"   35 A'   36 A'   37 A'   14 A"   38 A'   39 A'   15 A"                 
  0.446   0.524   0.554   0.559   0.580   0.585   0.614   0.665
 40 A'   41 A'   16 A"   42 A'   17 A"   43 A'   44 A'   45 A'                 
  0.789   0.895   0.920   0.991   1.018   1.032   1.152   1.249
 46 A'   47 A'   18 A"   48 A'   19 A"   49 A'   50 A'   51 A'                 
  1.446   1.490   1.510   1.558   1.561   1.636   1.679   1.896
 52 A'   20 A"   53 A'   21 A"   54 A'   55 A'   56 A'   22 A"                 
  2.014   2.035   2.127   2.396   2.413   2.612   2.720   3.016
 57 A'   23 A"   58 A'   59 A'   24 A"   60 A'   61 A'   62 A'                 
  3.056   3.343   3.994   4.065   4.151   4.208   4.239   4.269
 25 A"   63 A'   64 A'   26 A"   65 A'   27 A"   66 A'   28 A"                 
  4.379   4.391   4.440   4.456   4.465   4.474   4.526   4.684
 29 A"   67 A'   30 A"   68 A'   31 A"   69 A'   70 A'   71 A'                 
  4.787   5.005   5.373   6.481   6.493   6.524   6.922   6.978
 72 A'   73 A'   74 A'   32 A"   75 A'   76 A'   33 A"   77 A'                 
  7.082  28.882  29.475  29.484  29.507  29.827  29.834  29.834
 78 A'   79 A'   34 A"   80 A'   81 A'   35 A"   36 A"   82 A'                 
 29.857  29.939  36.506  37.145  68.755 130.534 130.541 130.570
 83 A'   84 A'   85 A'   86 A'   87 A'   37 A"   88 A'   89 A'                 
154.2711912.189
 90 A'   91 A'                                                                 

 Beta MOs, Restricted
 -- Occupied --                  
******* -180.93 -169.74 -169.74 -169.74  -37.98  -33.17  -33.17
  1 A'    2 A'    3 A'    1 A"    4 A'    5 A'    6 A'    2 A"                 
-33.166 -26.318 -24.358 -24.355 -24.355 -24.349 -24.349 -15.775
  7 A'    8 A'    9 A'    3 A"   10 A'    4 A"   11 A'   12 A'                 
-15.718  -7.300  -5.536  -5.520  -5.520  -2.460  -2.453  -2.453
 13 A'   14 A'   15 A'    5 A"   16 A'   17 A'    6 A"   18 A'                 
 -2.434  -2.434  -1.620  -1.426  -0.949  -0.840  -0.723  -0.702
  7 A"   19 A'   20 A'   21 A'   22 A'   23 A'   24 A'    8 A"                 
 -0.700  -0.602  -0.580  -0.462  -0.419  -0.419
 25 A'   26 A'    9 A"   27 A'   10 A"   28 A'                                 
 -- Virtual --                   
 -0.017   0.074   0.144   0.149   0.162   0.172   0.193   0.219
 29 A'   11 A"   30 A'   31 A'   32 A'   12 A"   33 A'   34 A'                 
  0.235   0.267   0.299   0.302   0.306   0.331   0.363   0.368
 13 A"   35 A'   36 A'   37 A'   14 A"   38 A'   39 A'   15 A"                 
  0.446   0.524   0.554   0.559   0.580   0.585   0.614   0.665
 40 A'   41 A'   16 A"   42 A'   17 A"   43 A'   44 A'   45 A'                 
  0.789   0.895   0.920   0.991   1.018   1.032   1.152   1.249
 46 A'   47 A'   18 A"   48 A'   19 A"   49 A'   50 A'   51 A'                 
  1.446   1.490   1.510   1.558   1.561   1.636   1.679   1.896
 52 A'   20 A"   53 A'   21 A"   54 A'   55 A'   56 A'   22 A"                 
  2.014   2.035   2.127   2.396   2.413   2.612   2.720   3.016
 57 A'   23 A"   58 A'   59 A'   24 A"   60 A'   61 A'   62 A'                 
  3.056   3.343   3.994   4.065   4.151   4.208   4.239   4.269
 25 A"   63 A'   64 A'   26 A"   65 A'   27 A"   66 A'   28 A"                 
  4.379   4.391   4.440   4.456   4.465   4.474   4.526   4.684
 29 A"   67 A'   30 A"   68 A'   31 A"   69 A'   70 A'   71 A'                 
  4.787   5.005   5.373   6.481   6.493   6.524   6.922   6.978
 72 A'   73 A'   74 A'   32 A"   75 A'   76 A'   33 A"   77 A'                 
  7.082  28.882  29.475  29.484  29.507  29.827  29.834  29.834
 78 A'   79 A'   34 A"   80 A'   81 A'   35 A"   36 A"   82 A'                 
 29.857  29.939  36.506  37.145  68.755 130.534 130.541 130.570
 83 A'   84 A'   85 A'   86 A'   87 A'   37 A"   88 A'   89 A'                 
154.2711912.189
 90 A'   91 A'                                                                 
 --------------------------------------------------------------

          Ground-State Mulliken Net Atomic Charges

     Atom                 Charge (a.u.)
  ----------------------------------------
      1 I                     0.204533
      2 N                     0.065698
      3 N                    -0.143193
      4 F                    -0.127038
  ----------------------------------------
  Sum of atomic charges =     0.000000

 -----------------------------------------------------------------
                    Cartesian Multipole Moments
 -----------------------------------------------------------------
    Charge (ESU x 10^10)
                 0.0000
    Dipole Moment (Debye)
         X       3.5760      Y      -0.3980      Z       0.0000
       Tot       3.5981
    Quadrupole Moments (Debye-Ang)
        XX     -50.2175     XY      -0.0195     YY     -46.1411
        XZ      -0.0000     YZ       0.0000     ZZ     -44.0660
    Octopole Moments (Debye-Ang^2)
       XXX      63.3965    XXY      -3.2829    XYY       7.6106
       YYY      -0.3057    XXZ       0.0000    XYZ      -0.0000
       YYZ       0.0000    XZZ       3.9987    YZZ      -0.0008
       ZZZ      -0.0000
    Hexadecapole Moments (Debye-Ang^3)
      XXXX    -758.2346   XXXY      -3.0650   XXYY    -126.5719
      XYYY      -1.3971   YYYY     -72.1793   XXXZ      -0.0000
      XXYZ       0.0000   XYYZ      -0.0000   YYYZ       0.0000
      XXZZ    -119.0376   XYZZ      -0.4150   YYZZ     -20.2806
      XZZZ      -0.0000   YZZZ       0.0000   ZZZZ     -52.2106
 -----------------------------------------------------------------
 Calculating analytic gradient of the SCF energy
 Gradient of SCF Energy
            1           2           3           4
    1   0.0200537   0.0093238   0.0133584  -0.0427359
    2  -0.0033782   0.0413740  -0.0540591   0.0160633
    3   0.0000000   0.0000000  -0.0000000   0.0000000
 Max gradient component =       5.406E-02
 RMS gradient           =       2.483E-02
 Gradient time:  CPU 1.74 s  wall 0.49 s
 Geometry Optimization Parameters
   NAtoms,    NIC,     NZ,  NCons,   NDum,   NFix, NCnnct, MaxDiis
        4      14       4       0       0       0       0       0


** GEOMETRY OPTIMIZATION IN DELOCALIZED INTERNAL COORDINATES **
   Searching for a Minimum

   Optimization Cycle:   1

                       Coordinates (Angstroms)
     ATOM                X               Y               Z
      1  I         0.9452721445   -0.0138041836    0.0000000000
      2  N        -1.1545137891    0.5153411461    0.0000000000
      3  N        -1.8456021581   -0.4572726208    0.0000000000
      4  F        -3.2331791141    0.0361268948    0.0000000000
   Point Group: cs    Number of degrees of freedom:     5


   Energy is  -7125.055595080


 Attempting to Generate Delocalized Internal Coordinates

  5 Hessian modes will be used to form the next step
  Hessian Eigenvalues:
     0.102144    0.250000    0.250000    0.354203    1.083475

 Minimum Search - Taking Simple RFO Step
 Searching for Lamda that Minimizes Along All modes
 Value Taken    Lamda =  -0.01160058
 Step Taken.  Stepsize is  0.223551

                             Maximum     Tolerance    Cnvgd?
         Gradient           0.051302      0.000300      NO
         Displacement       0.159900      0.001200      NO
         Energy change     *********      0.000001      NO


 New Cartesian Coordinates Obtained by Inverse Iteration

 Displacement from previous Coordinates is:  0.248061
 ----------------------------------------------------------------
             Standard Nuclear Orientation (Angstroms)
    I     Atom           X                Y                Z
 ----------------------------------------------------------------
    1      I       0.8455332365    -0.0255356862     0.0000000000
    2      N      -1.1518870669     0.5220631817     0.0000000000
    3      N      -1.8250610004    -0.4348159747     0.0000000000
    4      F      -3.1566080860     0.0186797156     0.0000000000
 ----------------------------------------------------------------
 Molecular Point Group                 Cs    NOp =  2
 Largest Abelian Subgroup              Cs    NOp =  2
 Nuclear Repulsion Energy =   292.5158513793 hartrees
 There are       38 alpha and       38 beta electrons
 Applying Cartesian multipole field
    Component          Value
    ---------          -----
     (2,0,0)        1.00000E-11
     (0,2,0)        2.00000E-11
     (0,0,2)       -3.00000E-11
 Nucleus-field energy     =     0.0000000060 hartrees
 Requested basis set is 6-311++G(d,p)
 There are 42 shells and 128 basis functions
 A cutoff of  1.0D-11 yielded    783 shell pairs
 There are      7558 function pairs (      8535 Cartesian)
 Smallest overlap matrix eigenvalue = 2.03E-04
 Guess MOs from SCF MO coefficient file

 -----------------------------------------------------------------------
  General SCF calculation program by
  Eric Jon Sundstrom, Paul Horn, Yuezhi Mao, Dmitri Zuev, Alec White,
  David Stuck, Shaama M.S., Shane Yost, Joonho Lee, David Small,
  Daniel Levine, Susi Lehtola, Hugh Burton, Evgeny Epifanovsky
 -----------------------------------------------------------------------
 Hartree-Fock
 using 4 threads for integral computing
 -------------------------------------------------------
 OpenMP Integral computing Module                
 Release: version 2.0, May 2017, Q-Chem Inc. Pleasanton 
 -------------------------------------------------------
 A restricted SCF calculation will be
 performed using DIIS
 SCF converges when DIIS error is below 1.0e-08
 ---------------------------------------
  Cycle       Energy         DIIS error
 ---------------------------------------
    1   -7125.0568265271      1.47e-03  
    2   -7125.0610443757      4.50e-04  
    3   -7125.0615291560      2.42e-04  
    4   -7125.0616841545      8.44e-05  
    5   -7125.0617141202      3.23e-05  
    6   -7125.0617215772      1.23e-05  
    7   -7125.0617231099      5.86e-06  
    8   -7125.0617233337      2.22e-06  
    9   -7125.0617233904      7.60e-07  
   10   -7125.0617233951      3.95e-07  
   11   -7125.0617233958      1.04e-07  
   12   -7125.0617233960      3.26e-08  
   13   -7125.0617233959      9.73e-09  Convergence criterion met
 ---------------------------------------
 SCF time:   CPU 6.14s  wall 2.00s 
 SCF   energy in the final basis set =    -7125.0617233959
 Total energy in the final basis set =    -7125.0617233959

 --------------------------------------------------------------
             Orbital Energies (a.u.) and Symmetries
 --------------------------------------------------------------

 Alpha MOs, Restricted
 -- Occupied --                  
******* -180.92 -169.73 -169.73 -169.73  -37.98  -33.17  -33.16
  1 A'    2 A'    3 A'    1 A"    4 A'    5 A'    6 A'    2 A"                 
-33.159 -26.329 -24.350 -24.348 -24.348 -24.342 -24.342 -15.766
  7 A'    8 A'    9 A'    3 A"   10 A'   11 A'    4 A"   12 A'                 
-15.704  -7.293  -5.530  -5.514  -5.513  -2.454  -2.447  -2.446
 13 A'   14 A'   15 A'    5 A"   16 A'   17 A'    6 A"   18 A'                 
 -2.428  -2.428  -1.659  -1.439  -0.964  -0.846  -0.747  -0.726
  7 A"   19 A'   20 A'   21 A'   22 A'   23 A'   24 A'    8 A"                 
 -0.708  -0.604  -0.586  -0.467  -0.413  -0.413
 25 A'   26 A'    9 A"   27 A'   10 A"   28 A'                                 
 -- Virtual --                   
  0.011   0.082   0.146   0.147   0.163   0.171   0.199   0.226
 29 A'   11 A"   30 A'   31 A'   32 A'   12 A"   33 A'   34 A'                 
  0.235   0.277   0.297   0.305   0.310   0.349   0.366   0.367
 13 A"   35 A'   36 A'   37 A'   14 A"   38 A'   15 A"   39 A'                 
  0.450   0.537   0.560   0.565   0.593   0.595   0.626   0.686
 40 A'   41 A'   16 A"   42 A'   17 A"   43 A'   44 A'   45 A'                 
  0.815   0.896   0.918   1.010   1.018   1.038   1.170   1.254
 46 A'   47 A'   18 A"   48 A'   19 A"   49 A'   50 A'   51 A'                 
  1.442   1.492   1.517   1.557   1.562   1.640   1.672   1.907
 52 A'   20 A"   53 A'   21 A"   54 A'   55 A'   56 A'   22 A"                 
  2.035   2.035   2.162   2.395   2.420   2.650   2.745   3.030
 57 A'   23 A"   58 A'   59 A'   24 A"   60 A'   61 A'   62 A'                 
  3.082   3.373   4.026   4.058   4.155   4.189   4.228   4.279
 25 A"   63 A'   64 A'   26 A"   65 A'   27 A"   66 A'   28 A"                 
  4.408   4.423   4.450   4.467   4.481   4.524   4.562   4.707
 67 A'   29 A"   30 A"   68 A'   31 A"   69 A'   70 A'   71 A'                 
  4.824   5.024   5.473   6.488   6.503   6.542   6.911   6.975
 72 A'   73 A'   74 A'   32 A"   75 A'   76 A'   33 A"   77 A'                 
  7.183  28.913  29.483  29.494  29.519  29.834  29.843  29.845
 78 A'   79 A'   34 A"   80 A'   81 A'   35 A"   82 A'   36 A"                 
 29.872  29.957  36.515  37.264  68.744 130.542 130.550 130.581
 83 A'   84 A'   85 A'   86 A'   87 A'   37 A"   88 A'   89 A'                 
154.2981912.217
 90 A'   91 A'                                                                 

 Beta MOs, Restricted
 -- Occupied --                  
******* -180.92 -169.73 -169.73 -169.73  -37.98  -33.17  -33.16
  1 A'    2 A'    3 A'    1 A"    4 A'    5 A'    6 A'    2 A"                 
-33.159 -26.329 -24.350 -24.348 -24.348 -24.342 -24.342 -15.766
  7 A'    8 A'    9 A'    3 A"   10 A'   11 A'    4 A"   12 A'                 
-15.704  -7.293  -5.530  -5.514  -5.513  -2.454  -2.447  -2.446
 13 A'   14 A'   15 A'    5 A"   16 A'   17 A'    6 A"   18 A'                 
 -2.428  -2.428  -1.659  -1.439  -0.964  -0.846  -0.747  -0.726
  7 A"   19 A'   20 A'   21 A'   22 A'   23 A'   24 A'    8 A"                 
 -0.708  -0.604  -0.586  -0.467  -0.413  -0.413
 25 A'   26 A'    9 A"   27 A'   10 A"   28 A'                                 
 -- Virtual --                   
  0.011   0.082   0.146   0.147   0.163   0.171   0.199   0.226
 29 A'   11 A"   30 A'   31 A'   32 A'   12 A"   33 A'   34 A'                 
  0.235   0.277   0.297   0.305   0.310   0.349   0.366   0.367
 13 A"   35 A'   36 A'   37 A'   14 A"   38 A'   15 A"   39 A'                 
  0.450   0.537   0.560   0.565   0.593   0.595   0.626   0.686
 40 A'   41 A'   16 A"   42 A'   17 A"   43 A'   44 A'   45 A'                 
  0.815   0.896   0.918   1.010   1.018   1.038   1.170   1.254
 46 A'   47 A'   18 A"   48 A'   19 A"   49 A'   50 A'   51 A'                 
  1.442   1.492   1.517   1.557   1.562   1.640   1.672   1.907
 52 A'   20 A"   53 A'   21 A"   54 A'   55 A'   56 A'   22 A"                 
  2.035   2.035   2.162   2.395   2.420   2.650   2.745   3.030
 57 A'   23 A"   58 A'   59 A'   24 A"   60 A'   61 A'   62 A'                 
  3.082   3.373   4.026   4.058   4.155   4.189   4.228   4.279
 25 A"   63 A'   64 A'   26 A"   65 A'   27 A"   66 A'   28 A"                 
  4.408   4.423   4.450   4.467   4.481   4.524   4.562   4.707
 67 A'   29 A"   30 A"   68 A'   31 A"   69 A'   70 A'   71 A'                 
  4.824   5.024   5.473   6.488   6.503   6.542   6.911   6.975
 72 A'   73 A'   74 A'   32 A"   75 A'   76 A'   33 A"   77 A'                 
  7.183  28.913  29.483  29.494  29.519  29.834  29.843  29.845
 78 A'   79 A'   34 A"   80 A'   81 A'   35 A"   82 A'   36 A"                 
 29.872  29.957  36.515  37.264  68.744 130.542 130.550 130.581
 83 A'   84 A'   85 A'   86 A'   87 A'   37 A"   88 A'   89 A'                 
154.2981912.217
 90 A'   91 A'                                                                 
 --------------------------------------------------------------

          Ground-State Mulliken Net Atomic Charges

     Atom                 Charge (a.u.)
  ----------------------------------------
      1 I                     0.200356
      2 N                     0.049826
      3 N                    -0.160311
      4 F                    -0.089871
  ----------------------------------------
  Sum of atomic charges =    -0.000000

 -----------------------------------------------------------------
                    Cartesian Multipole Moments
 -----------------------------------------------------------------
    Charge (ESU x 10^10)
                -0.0000
    Dipole Moment (Debye)
         X       2.9307      Y      -0.3759      Z       0.0000
       Tot       2.9547
    Quadrupole Moments (Debye-Ang)
        XX     -48.8332     XY      -0.1851     YY     -46.1020
        XZ      -0.0000     YZ       0.0000     ZZ     -43.8901
    Octopole Moments (Debye-Ang^2)
       XXX      60.9112    XXY      -3.0784    XYY       9.7685
       YYY       0.5332    XXZ       0.0000    XYZ      -0.0000
       YYZ      -0.0000    XZZ       5.8163    YZZ       0.2915
       ZZZ       0.0000
    Hexadecapole Moments (Debye-Ang^3)
      XXXX    -687.4651   XXXY      -2.9834   XXYY    -117.7837
      XYYY      -0.6646   YYYY     -71.8818   XXXZ      -0.0000
      XXYZ       0.0000   XYYZ      -0.0000   YYYZ       0.0000
      XXZZ    -109.9920   XYZZ      -0.2091   YYZZ     -20.1862
      XZZZ      -0.0000   YZZZ       0.0000   ZZZZ     -52.0188
 -----------------------------------------------------------------
 Calculating analytic gradient of the SCF energy
 Gradient of SCF Energy
            1           2           3           4
    1  -0.0088413  -0.0123216   0.0373886  -0.0162257
    2  -0.0014004  -0.0057482  -0.0042349   0.0113835
    3   0.0000000  -0.0000000   0.0000000  -0.0000000
 Max gradient component =       3.739E-02
 RMS gradient           =       1.315E-02
 Gradient time:  CPU 1.82 s  wall 0.51 s
 Geometry Optimization Parameters
   NAtoms,    NIC,     NZ,  NCons,   NDum,   NFix, NCnnct, MaxDiis
        4      14       4       0       0       0       0       0

 Cartesian Hessian Update
 Hessian Updated using BFGS Update


** GEOMETRY OPTIMIZATION IN DELOCALIZED INTERNAL COORDINATES **
   Searching for a Minimum

   Optimization Cycle:   2

                       Coordinates (Angstroms)
     ATOM                X               Y               Z
      1  I         0.8455332365   -0.0255356862    0.0000000000
      2  N        -1.1518870669    0.5220631817    0.0000000000
      3  N        -1.8250610004   -0.4348159747    0.0000000000
      4  F        -3.1566080860    0.0186797156    0.0000000000
   Point Group: cs    Number of degrees of freedom:     5


   Energy is  -7125.061723396

 Hessian Updated using BFGS Update

  5 Hessian modes will be used to form the next step
  Hessian Eigenvalues:
     0.120274    0.210177    0.254342    0.317670    1.274337

 Minimum Search - Taking Simple RFO Step
 Searching for Lamda that Minimizes Along All modes
 Value Taken    Lamda =  -0.00355243
 Step Taken.  Stepsize is  0.121757

                             Maximum     Tolerance    Cnvgd?
         Gradient           0.020606      0.000300      NO
         Displacement       0.069098      0.001200      NO
         Energy change     -0.006128      0.000001      NO


 New Cartesian Coordinates Obtained by Inverse Iteration

 Displacement from previous Coordinates is:  0.093923
 ----------------------------------------------------------------
             Standard Nuclear Orientation (Angstroms)
    I     Atom           X                Y                Z
 ----------------------------------------------------------------
    1      I       0.8671690879    -0.0248235748     0.0000000000
    2      N      -1.1443133131     0.5151842418     0.0000000000
    3      N      -1.8589408669    -0.4129136009     0.0000000000
    4      F      -3.1519378247     0.0029441703     0.0000000000
 ----------------------------------------------------------------
 Molecular Point Group                 Cs    NOp =  2
 Largest Abelian Subgroup              Cs    NOp =  2
 Nuclear Repulsion Energy =   291.1369406011 hartrees
 There are       38 alpha and       38 beta electrons
 Applying Cartesian multipole field
    Component          Value
    ---------          -----
     (2,0,0)        1.00000E-11
     (0,2,0)        2.00000E-11
     (0,0,2)       -3.00000E-11
 Nucleus-field energy     =     0.0000000060 hartrees
 Requested basis set is 6-311++G(d,p)
 There are 42 shells and 128 basis functions
 A cutoff of  1.0D-11 yielded    782 shell pairs
 There are      7554 function pairs (      8531 Cartesian)
 Smallest overlap matrix eigenvalue = 1.99E-04
 Guess MOs from SCF MO coefficient file

 -----------------------------------------------------------------------
  General SCF calculation program by
  Eric Jon Sundstrom, Paul Horn, Yuezhi Mao, Dmitri Zuev, Alec White,
  David Stuck, Shaama M.S., Shane Yost, Joonho Lee, David Small,
  Daniel Levine, Susi Lehtola, Hugh Burton, Evgeny Epifanovsky
 -----------------------------------------------------------------------
 Hartree-Fock
 using 4 threads for integral computing
 -------------------------------------------------------
 OpenMP Integral computing Module                
 Release: version 2.0, May 2017, Q-Chem Inc. Pleasanton 
 -------------------------------------------------------
 A restricted SCF calculation will be
 performed using DIIS
 SCF converges when DIIS error is below 1.0e-08
 ---------------------------------------
  Cycle       Energy         DIIS error
 ---------------------------------------
    1   -7125.0601172503      1.16e-03  
    2   -7125.0629366945      2.61e-04  
    3   -7125.0631900826      1.04e-04  
    4   -7125.0632156395      4.27e-05  
    5   -7125.0632229700      1.55e-05  
    6   -7125.0632242927      6.67e-06  
    7   -7125.0632245640      2.44e-06  
    8   -7125.0632246187      1.20e-06  
    9   -7125.0632246306      4.39e-07  
   10   -7125.0632246328      1.20e-07  
   11   -7125.0632246330      5.69e-08  
   12   -7125.0632246330      1.76e-08  
   13   -7125.0632246329      4.72e-09  Convergence criterion met
 ---------------------------------------
 SCF time:   CPU 6.10s  wall 1.00s 
 SCF   energy in the final basis set =    -7125.0632246329
 Total energy in the final basis set =    -7125.0632246329

 --------------------------------------------------------------
             Orbital Energies (a.u.) and Symmetries
 --------------------------------------------------------------

 Alpha MOs, Restricted
 -- Occupied --                  
******* -180.92 -169.73 -169.73 -169.73  -37.97  -33.16  -33.16
  1 A'    2 A'    3 A'    1 A"    4 A'    5 A'    6 A'    2 A"                 
-33.157 -26.345 -24.348 -24.345 -24.345 -24.339 -24.339 -15.760
  7 A'    8 A'    9 A'    3 A"   10 A'    4 A"   11 A'   12 A'                 
-15.697  -7.291  -5.527  -5.511  -5.511  -2.451  -2.444  -2.443
 13 A'   14 A'   15 A'    5 A"   16 A'   17 A'    6 A"   18 A'                 
 -2.425  -2.425  -1.687  -1.432  -0.965  -0.856  -0.757  -0.742
  7 A"   19 A'   20 A'   21 A'   22 A'   23 A'   24 A'    8 A"                 
 -0.714  -0.603  -0.581  -0.460  -0.410  -0.409
 25 A'   26 A'    9 A"   27 A'   10 A"   28 A'                                 
 -- Virtual --                   
  0.012   0.088   0.144   0.150   0.164   0.171   0.202   0.231
 29 A'   11 A"   30 A'   31 A'   32 A'   12 A"   33 A'   34 A'                 
  0.236   0.285   0.299   0.306   0.311   0.362   0.365   0.374
 13 A"   35 A'   36 A'   37 A'   14 A"   38 A'   15 A"   39 A'                 
  0.445   0.533   0.562   0.568   0.594   0.598   0.624   0.693
 40 A'   41 A'   16 A"   42 A'   17 A"   43 A'   44 A'   45 A'                 
  0.816   0.904   0.920   1.007   1.023   1.038   1.161   1.258
 46 A'   47 A'   18 A"   48 A'   19 A"   49 A'   50 A'   51 A'                 
  1.444   1.497   1.522   1.552   1.554   1.637   1.662   1.911
 52 A'   20 A"   53 A'   54 A'   21 A"   55 A'   56 A'   22 A"                 
  2.032   2.052   2.176   2.375   2.420   2.673   2.738   3.032
 23 A"   57 A'   58 A'   59 A'   24 A"   60 A'   61 A'   62 A'                 
  3.078   3.374   4.046   4.048   4.157   4.174   4.219   4.295
 25 A"   63 A'   64 A'   26 A"   65 A'   27 A"   66 A'   28 A"                 
  4.419   4.444   4.462   4.469   4.483   4.536   4.582   4.711
 67 A'   29 A"   30 A"   68 A'   31 A"   69 A'   70 A'   71 A'                 
  4.822   5.036   5.560   6.490   6.505   6.542   6.898   6.960
 72 A'   73 A'   74 A'   32 A"   75 A'   76 A'   33 A"   77 A'                 
  7.266  28.913  29.485  29.495  29.521  29.837  29.845  29.847
 78 A'   79 A'   34 A"   80 A'   81 A'   35 A"   82 A'   36 A"                 
 29.873  29.958  36.526  37.265  68.729 130.545 130.552 130.582
 83 A'   84 A'   85 A'   86 A'   87 A'   37 A"   88 A'   89 A'                 
154.2981912.218
 90 A'   91 A'                                                                 

 Beta MOs, Restricted
 -- Occupied --                  
******* -180.92 -169.73 -169.73 -169.73  -37.97  -33.16  -33.16
  1 A'    2 A'    3 A'    1 A"    4 A'    5 A'    6 A'    2 A"                 
-33.157 -26.345 -24.348 -24.345 -24.345 -24.339 -24.339 -15.760
  7 A'    8 A'    9 A'    3 A"   10 A'    4 A"   11 A'   12 A'                 
-15.697  -7.291  -5.527  -5.511  -5.511  -2.451  -2.444  -2.443
 13 A'   14 A'   15 A'    5 A"   16 A'   17 A'    6 A"   18 A'                 
 -2.425  -2.425  -1.687  -1.432  -0.965  -0.856  -0.757  -0.742
  7 A"   19 A'   20 A'   21 A'   22 A'   23 A'   24 A'    8 A"                 
 -0.714  -0.603  -0.581  -0.460  -0.410  -0.409
 25 A'   26 A'    9 A"   27 A'   10 A"   28 A'                                 
 -- Virtual --                   
  0.012   0.088   0.144   0.150   0.164   0.171   0.202   0.231
 29 A'   11 A"   30 A'   31 A'   32 A'   12 A"   33 A'   34 A'                 
  0.236   0.285   0.299   0.306   0.311   0.362   0.365   0.374
 13 A"   35 A'   36 A'   37 A'   14 A"   38 A'   15 A"   39 A'                 
  0.445   0.533   0.562   0.568   0.594   0.598   0.624   0.693
 40 A'   41 A'   16 A"   42 A'   17 A"   43 A'   44 A'   45 A'                 
  0.816   0.904   0.920   1.007   1.023   1.038   1.161   1.258
 46 A'   47 A'   18 A"   48 A'   19 A"   49 A'   50 A'   51 A'                 
  1.444   1.497   1.522   1.552   1.554   1.637   1.662   1.911
 52 A'   20 A"   53 A'   54 A'   21 A"   55 A'   56 A'   22 A"                 
  2.032   2.052   2.176   2.375   2.420   2.673   2.738   3.032
 23 A"   57 A'   58 A'   59 A'   24 A"   60 A'   61 A'   62 A'                 
  3.078   3.374   4.046   4.048   4.157   4.174   4.219   4.295
 25 A"   63 A'   64 A'   26 A"   65 A'   27 A"   66 A'   28 A"                 
  4.419   4.444   4.462   4.469   4.483   4.536   4.582   4.711
 67 A'   29 A"   30 A"   68 A'   31 A"   69 A'   70 A'   71 A'                 
  4.822   5.036   5.560   6.490   6.505   6.542   6.898   6.960
 72 A'   73 A'   74 A'   32 A"   75 A'   76 A'   33 A"   77 A'                 
  7.266  28.913  29.485  29.495  29.521  29.837  29.845  29.847
 78 A'   79 A'   34 A"   80 A'   81 A'   35 A"   82 A'   36 A"                 
 29.873  29.958  36.526  37.265  68.729 130.545 130.552 130.582
 83 A'   84 A'   85 A'   86 A'   87 A'   37 A"   88 A'   89 A'                 
154.2981912.218
 90 A'   91 A'                                                                 
 --------------------------------------------------------------

          Ground-State Mulliken Net Atomic Charges

     Atom                 Charge (a.u.)
  ----------------------------------------
      1 I                     0.199810
      2 N                     0.043095
      3 N                    -0.196661
      4 F                    -0.046244
  ----------------------------------------
  Sum of atomic charges =    -0.000000

 -----------------------------------------------------------------
                    Cartesian Multipole Moments
 -----------------------------------------------------------------
    Charge (ESU x 10^10)
                 0.0000
    Dipole Moment (Debye)
         X       2.5678      Y      -0.3418      Z       0.0000
       Tot       2.5904
    Quadrupole Moments (Debye-Ang)
        XX     -47.2446     XY      -0.2356     YY     -46.3093
        XZ      -0.0000     YZ      -0.0000     ZZ     -43.9136
    Octopole Moments (Debye-Ang^2)
       XXX      53.6694    XXY      -2.7340    XYY       9.2947
       YYY       0.4207    XXZ       0.0000    XYZ      -0.0000
       YYZ       0.0000    XZZ       5.0946    YZZ       0.2626
       ZZZ      -0.0000
    Hexadecapole Moments (Debye-Ang^3)
      XXXX    -673.8923   XXXY      -3.8249   XXYY    -119.1220
      XYYY      -1.0790   YYYY     -71.7517   XXXZ      -0.0000
      XXYZ       0.0000   XYYZ      -0.0000   YYYZ      -0.0000
      XXZZ    -110.7470   XYZZ      -0.3383   YYZZ     -20.1993
      XZZZ      -0.0000   YZZZ      -0.0000   ZZZZ     -52.2107
 -----------------------------------------------------------------
 Calculating analytic gradient of the SCF energy
 Gradient of SCF Energy
            1           2           3           4
    1   0.0002984  -0.0064780   0.0073746  -0.0011950
    2   0.0001629  -0.0169520   0.0208704  -0.0040812
    3   0.0000000   0.0000000  -0.0000000   0.0000000
 Max gradient component =       2.087E-02
 RMS gradient           =       8.354E-03
 Gradient time:  CPU 1.84 s  wall 0.52 s
 Geometry Optimization Parameters
   NAtoms,    NIC,     NZ,  NCons,   NDum,   NFix, NCnnct, MaxDiis
        4      14       4       0       0       0       0       0

 Cartesian Hessian Update
 Hessian Updated using BFGS Update


** GEOMETRY OPTIMIZATION IN DELOCALIZED INTERNAL COORDINATES **
   Searching for a Minimum

   Optimization Cycle:   3

                       Coordinates (Angstroms)
     ATOM                X               Y               Z
      1  I         0.8671690879   -0.0248235748    0.0000000000
      2  N        -1.1443133131    0.5151842418    0.0000000000
      3  N        -1.8589408669   -0.4129136009    0.0000000000
      4  F        -3.1519378247    0.0029441703    0.0000000000
   Point Group: cs    Number of degrees of freedom:     5


   Energy is  -7125.063224633

 Hessian Updated using BFGS Update

  5 Hessian modes will be used to form the next step
  Hessian Eigenvalues:
     0.121199    0.207787    0.265270    0.403944    1.164124

 Minimum Search - Taking Simple RFO Step
 Searching for Lamda that Minimizes Along All modes
 Value Taken    Lamda =  -0.00060038
 Step Taken.  Stepsize is  0.035714

                             Maximum     Tolerance    Cnvgd?
         Gradient           0.017980      0.000300      NO
         Displacement       0.021287      0.001200      NO
         Energy change     -0.001501      0.000001      NO


 New Cartesian Coordinates Obtained by Inverse Iteration

 Displacement from previous Coordinates is:  0.052422
 ----------------------------------------------------------------
             Standard Nuclear Orientation (Angstroms)
    I     Atom           X                Y                Z
 ----------------------------------------------------------------
    1      I       0.8685421787    -0.0161858682     0.0000000000
    2      N      -1.1496314514     0.5085625221     0.0000000000
    3      N      -1.8633577038    -0.4301917637     0.0000000000
    4      F      -3.1435759403     0.0182063462     0.0000000000
 ----------------------------------------------------------------
 Molecular Point Group                 Cs    NOp =  2
 Largest Abelian Subgroup              Cs    NOp =  2
 Nuclear Repulsion Energy =   290.9130623786 hartrees
 There are       38 alpha and       38 beta electrons
 Applying Cartesian multipole field
    Component          Value
    ---------          -----
     (2,0,0)        1.00000E-11
     (0,2,0)        2.00000E-11
     (0,0,2)       -3.00000E-11
 Nucleus-field energy     =     0.0000000060 hartrees
 Requested basis set is 6-311++G(d,p)
 There are 42 shells and 128 basis functions
 A cutoff of  1.0D-11 yielded    782 shell pairs
 There are      7554 function pairs (      8531 Cartesian)
 Smallest overlap matrix eigenvalue = 2.07E-04
 Guess MOs from SCF MO coefficient file

 -----------------------------------------------------------------------
  General SCF calculation program by
  Eric Jon Sundstrom, Paul Horn, Yuezhi Mao, Dmitri Zuev, Alec White,
  David Stuck, Shaama M.S., Shane Yost, Joonho Lee, David Small,
  Daniel Levine, Susi Lehtola, Hugh Burton, Evgeny Epifanovsky
 -----------------------------------------------------------------------
 Hartree-Fock
 using 4 threads for integral computing
 -------------------------------------------------------
 OpenMP Integral computing Module                
 Release: version 2.0, May 2017, Q-Chem Inc. Pleasanton 
 -------------------------------------------------------
 A restricted SCF calculation will be
 performed using DIIS
 SCF converges when DIIS error is below 1.0e-08
 ---------------------------------------
  Cycle       Energy         DIIS error
 ---------------------------------------
    1   -7125.0629750266      4.20e-04  
    2   -7125.0633855394      1.27e-04  
    3   -7125.0634367271      7.30e-05  
    4   -7125.0634499062      2.57e-05  
    5   -7125.0634527457      8.78e-06  
    6   -7125.0634530937      3.16e-06  
    7   -7125.0634531565      1.32e-06  
    8   -7125.0634531657      4.89e-07  
    9   -7125.0634531678      1.84e-07  
   10   -7125.0634531682      9.05e-08  
   11   -7125.0634531682      3.15e-08  
   12   -7125.0634531682      1.02e-08  
   13   -7125.0634531682      1.97e-09  Convergence criterion met
 ---------------------------------------
 SCF time:   CPU 6.28s  wall 1.00s 
 SCF   energy in the final basis set =    -7125.0634531682
 Total energy in the final basis set =    -7125.0634531682

 --------------------------------------------------------------
             Orbital Energies (a.u.) and Symmetries
 --------------------------------------------------------------

 Alpha MOs, Restricted
 -- Occupied --                  
******* -180.92 -169.73 -169.72 -169.72  -37.97  -33.16  -33.16
  1 A'    2 A'    3 A'    1 A"    4 A'    5 A'    6 A'    2 A"                 
-33.156 -26.345 -24.347 -24.345 -24.345 -24.339 -24.339 -15.763
  7 A'    8 A'    9 A'    3 A"   10 A'    4 A"   11 A'   12 A'                 
-15.699  -7.290  -5.526  -5.510  -5.510  -2.450  -2.443  -2.443
 13 A'   14 A'   15 A'    5 A"   16 A'   17 A'    6 A"   18 A'                 
 -2.425  -2.425  -1.689  -1.425  -0.965  -0.855  -0.757  -0.743
  7 A"   19 A'   20 A'   21 A'   22 A'   23 A'   24 A'    8 A"                 
 -0.714  -0.601  -0.578  -0.463  -0.410  -0.409
 25 A'   26 A'    9 A"   27 A'   10 A"   28 A'                                 
 -- Virtual --                   
  0.013   0.085   0.144   0.150   0.163   0.171   0.202   0.231
 29 A'   11 A"   30 A'   31 A'   32 A'   12 A"   33 A'   34 A'                 
  0.236   0.285   0.299   0.307   0.312   0.361   0.364   0.372
 13 A"   35 A'   36 A'   37 A'   14 A"   38 A'   15 A"   39 A'                 
  0.447   0.531   0.562   0.568   0.595   0.598   0.621   0.690
 40 A'   41 A'   16 A"   42 A'   17 A"   43 A'   44 A'   45 A'                 
  0.815   0.906   0.921   1.005   1.022   1.037   1.156   1.258
 46 A'   47 A'   18 A"   48 A'   19 A"   49 A'   50 A'   51 A'                 
  1.443   1.497   1.521   1.551   1.553   1.637   1.661   1.905
 52 A'   20 A"   53 A'   54 A'   21 A"   55 A'   56 A'   22 A"                 
  2.037   2.044   2.174   2.381   2.414   2.674   2.733   3.019
 23 A"   57 A'   58 A'   59 A'   24 A"   60 A'   61 A'   62 A'                 
  3.069   3.363   4.042   4.046   4.158   4.172   4.219   4.289
 25 A"   63 A'   64 A'   26 A"   65 A'   27 A"   66 A'   28 A"                 
  4.407   4.446   4.464   4.470   4.483   4.534   4.576   4.712
 67 A'   29 A"   30 A"   68 A'   31 A"   69 A'   70 A'   71 A'                 
  4.822   5.051   5.558   6.491   6.505   6.542   6.897   6.964
 72 A'   73 A'   74 A'   32 A"   75 A'   76 A'   33 A"   77 A'                 
  7.265  28.914  29.486  29.496  29.521  29.837  29.846  29.848
 78 A'   79 A'   34 A"   80 A'   81 A'   35 A"   82 A'   36 A"                 
 29.873  29.959  36.529  37.225  68.728 130.545 130.553 130.583
 83 A'   84 A'   85 A'   86 A'   87 A'   37 A"   88 A'   89 A'                 
154.2991912.218
 90 A'   91 A'                                                                 

 Beta MOs, Restricted
 -- Occupied --                  
******* -180.92 -169.73 -169.72 -169.72  -37.97  -33.16  -33.16
  1 A'    2 A'    3 A'    1 A"    4 A'    5 A'    6 A'    2 A"                 
-33.156 -26.345 -24.347 -24.345 -24.345 -24.339 -24.339 -15.763
  7 A'    8 A'    9 A'    3 A"   10 A'    4 A"   11 A'   12 A'                 
-15.699  -7.290  -5.526  -5.510  -5.510  -2.450  -2.443  -2.443
 13 A'   14 A'   15 A'    5 A"   16 A'   17 A'    6 A"   18 A'                 
 -2.425  -2.425  -1.689  -1.425  -0.965  -0.855  -0.757  -0.743
  7 A"   19 A'   20 A'   21 A'   22 A'   23 A'   24 A'    8 A"                 
 -0.714  -0.601  -0.578  -0.463  -0.410  -0.409
 25 A'   26 A'    9 A"   27 A'   10 A"   28 A'                                 
 -- Virtual --                   
  0.013   0.085   0.144   0.150   0.163   0.171   0.202   0.231
 29 A'   11 A"   30 A'   31 A'   32 A'   12 A"   33 A'   34 A'                 
  0.236   0.285   0.299   0.307   0.312   0.361   0.364   0.372
 13 A"   35 A'   36 A'   37 A'   14 A"   38 A'   15 A"   39 A'                 
  0.447   0.531   0.562   0.568   0.595   0.598   0.621   0.690
 40 A'   41 A'   16 A"   42 A'   17 A"   43 A'   44 A'   45 A'                 
  0.815   0.906   0.921   1.005   1.022   1.037   1.156   1.258
 46 A'   47 A'   18 A"   48 A'   19 A"   49 A'   50 A'   51 A'                 
  1.443   1.497   1.521   1.551   1.553   1.637   1.661   1.905
 52 A'   20 A"   53 A'   54 A'   21 A"   55 A'   56 A'   22 A"                 
  2.037   2.044   2.174   2.381   2.414   2.674   2.733   3.019
 23 A"   57 A'   58 A'   59 A'   24 A"   60 A'   61 A'   62 A'                 
  3.069   3.363   4.042   4.046   4.158   4.172   4.219   4.289
 25 A"   63 A'   64 A'   26 A"   65 A'   27 A"   66 A'   28 A"                 
  4.407   4.446   4.464   4.470   4.483   4.534   4.576   4.712
 67 A'   29 A"   30 A"   68 A'   31 A"   69 A'   70 A'   71 A'                 
  4.822   5.051   5.558   6.491   6.505   6.542   6.897   6.964
 72 A'   73 A'   74 A'   32 A"   75 A'   76 A'   33 A"   77 A'                 
  7.265  28.914  29.486  29.496  29.521  29.837  29.846  29.848
 78 A'   79 A'   34 A"   80 A'   81 A'   35 A"   82 A'   36 A"                 
 29.873  29.959  36.529  37.225  68.728 130.545 130.553 130.583
 83 A'   84 A'   85 A'   86 A'   87 A'   37 A"   88 A'   89 A'                 
154.2991912.218
 90 A'   91 A'                                                                 
 --------------------------------------------------------------

          Ground-State Mulliken Net Atomic Charges

     Atom                 Charge (a.u.)
  ----------------------------------------
      1 I                     0.194936
      2 N                     0.037349
      3 N                    -0.188395
      4 F                    -0.043890
  ----------------------------------------
  Sum of atomic charges =     0.000000

 -----------------------------------------------------------------
                    Cartesian Multipole Moments
 -----------------------------------------------------------------
    Charge (ESU x 10^10)
                 0.0000
    Dipole Moment (Debye)
         X       2.5181      Y      -0.3637      Z       0.0000
       Tot       2.5442
    Quadrupole Moments (Debye-Ang)
        XX     -47.1567     XY      -0.1036     YY     -46.3102
        XZ      -0.0000     YZ       0.0000     ZZ     -43.9390
    Octopole Moments (Debye-Ang^2)
       XXX      53.1801    XXY      -3.0379    XYY       9.1780
       YYY      -0.1064    XXZ       0.0000    XYZ      -0.0000
       YYZ       0.0000    XZZ       5.0609    YZZ       0.0574
       ZZZ       0.0000
    Hexadecapole Moments (Debye-Ang^3)
      XXXX    -672.1487   XXXY      -3.5774   XXYY    -119.0929
      XYYY      -1.6732   YYYY     -71.9591   XXXZ      -0.0000
      XXYZ       0.0000   XYYZ      -0.0000   YYYZ       0.0000
      XXZZ    -110.7056   XYZZ      -0.4983   YYZZ     -20.2427
      XZZZ      -0.0000   YZZZ       0.0000   ZZZZ     -52.2614
 -----------------------------------------------------------------
 Calculating analytic gradient of the SCF energy
 Gradient of SCF Energy
            1           2           3           4
    1   0.0014051  -0.0051111   0.0005231   0.0031830
    2   0.0002290  -0.0024588   0.0009333   0.0012966
    3  -0.0000000   0.0000000  -0.0000000   0.0000000
 Max gradient component =       5.111E-03
 RMS gradient           =       1.982E-03
 Gradient time:  CPU 1.86 s  wall 0.52 s
 Geometry Optimization Parameters
   NAtoms,    NIC,     NZ,  NCons,   NDum,   NFix, NCnnct, MaxDiis
        4      14       4       0       0       0       0       0

 Cartesian Hessian Update
 Hessian Updated using BFGS Update


** GEOMETRY OPTIMIZATION IN DELOCALIZED INTERNAL COORDINATES **
   Searching for a Minimum

   Optimization Cycle:   4

                       Coordinates (Angstroms)
     ATOM                X               Y               Z
      1  I         0.8685421787   -0.0161858682    0.0000000000
      2  N        -1.1496314514    0.5085625221    0.0000000000
      3  N        -1.8633577038   -0.4301917637    0.0000000000
      4  F        -3.1435759403    0.0182063462    0.0000000000
   Point Group: cs    Number of degrees of freedom:     5


   Energy is  -7125.063453168

 Hessian Updated using BFGS Update

  5 Hessian modes will be used to form the next step
  Hessian Eigenvalues:
     0.124043    0.218710    0.286929    0.545779    0.918861

 Minimum Search - Taking Simple RFO Step
 Searching for Lamda that Minimizes Along All modes
 Value Taken    Lamda =  -0.00014055
 Step Taken.  Stepsize is  0.020408

                             Maximum     Tolerance    Cnvgd?
         Gradient           0.005335      0.000300      NO
         Displacement       0.013550      0.001200      NO
         Energy change     -0.000229      0.000001      NO


 New Cartesian Coordinates Obtained by Inverse Iteration

 Displacement from previous Coordinates is:  0.032269
 ----------------------------------------------------------------
             Standard Nuclear Orientation (Angstroms)
    I     Atom           X                Y                Z
 ----------------------------------------------------------------
    1      I       0.8640558770    -0.0219512470     0.0000000000
    2      N      -1.1445234472     0.5171065386     0.0000000000
    3      N      -1.8588262425    -0.4249412529     0.0000000000
    4      F      -3.1487291041     0.0101771977     0.0000000000
 ----------------------------------------------------------------
 Molecular Point Group                 Cs    NOp =  2
 Largest Abelian Subgroup              Cs    NOp =  2
 Nuclear Repulsion Energy =   291.1773369618 hartrees
 There are       38 alpha and       38 beta electrons
 Applying Cartesian multipole field
    Component          Value
    ---------          -----
     (2,0,0)        1.00000E-11
     (0,2,0)        2.00000E-11
     (0,0,2)       -3.00000E-11
 Nucleus-field energy     =     0.0000000060 hartrees
 Requested basis set is 6-311++G(d,p)
 There are 42 shells and 128 basis functions
 A cutoff of  1.0D-11 yielded    782 shell pairs
 There are      7554 function pairs (      8531 Cartesian)
 Smallest overlap matrix eigenvalue = 2.10E-04
 Guess MOs from SCF MO coefficient file

 -----------------------------------------------------------------------
  General SCF calculation program by
  Eric Jon Sundstrom, Paul Horn, Yuezhi Mao, Dmitri Zuev, Alec White,
  David Stuck, Shaama M.S., Shane Yost, Joonho Lee, David Small,
  Daniel Levine, Susi Lehtola, Hugh Burton, Evgeny Epifanovsky
 -----------------------------------------------------------------------
 Hartree-Fock
 using 4 threads for integral computing
 -------------------------------------------------------
 OpenMP Integral computing Module                
 Release: version 2.0, May 2017, Q-Chem Inc. Pleasanton 
 -------------------------------------------------------
 A restricted SCF calculation will be
 performed using DIIS
 SCF converges when DIIS error is below 1.0e-08
 ---------------------------------------
  Cycle       Energy         DIIS error
 ---------------------------------------
    1   -7125.0633709781      2.15e-04  
    2   -7125.0634750261      6.07e-05  
    3   -7125.0634881417      3.39e-05  
    4   -7125.0634913575      1.33e-05  
    5   -7125.0634924109      4.83e-06  
    6   -7125.0634925967      1.91e-06  
    7   -7125.0634926321      7.24e-07  
    8   -7125.0634926364      3.43e-07  
    9   -7125.0634926373      1.23e-07  
   10   -7125.0634926374      4.55e-08  
   11   -7125.0634926374      1.85e-08  
   12   -7125.0634926375      5.85e-09  Convergence criterion met
 ---------------------------------------
 SCF time:   CPU 5.80s  wall 1.00s 
 SCF   energy in the final basis set =    -7125.0634926375
 Total energy in the final basis set =    -7125.0634926375

 --------------------------------------------------------------
             Orbital Energies (a.u.) and Symmetries
 --------------------------------------------------------------

 Alpha MOs, Restricted
 -- Occupied --                  
******* -180.92 -169.73 -169.73 -169.73  -37.97  -33.16  -33.16
  1 A'    2 A'    3 A'    1 A"    4 A'    5 A'    6 A'    2 A"                 
-33.156 -26.344 -24.347 -24.345 -24.345 -24.339 -24.339 -15.763
  7 A'    8 A'    9 A'    3 A"   10 A'    4 A"   11 A'   12 A'                 
-15.700  -7.290  -5.526  -5.511  -5.510  -2.451  -2.443  -2.443
 13 A'   14 A'   15 A'    5 A"   16 A'   17 A'    6 A"   18 A'                 
 -2.425  -2.425  -1.685  -1.425  -0.966  -0.855  -0.755  -0.741
  7 A"   19 A'   20 A'   21 A'   22 A'   23 A'   24 A'    8 A"                 
 -0.714  -0.601  -0.578  -0.464  -0.410  -0.409
 25 A'   26 A'    9 A"   27 A'   10 A"   28 A'                                 
 -- Virtual --                   
  0.013   0.083   0.144   0.150   0.163   0.171   0.202   0.230
 29 A'   11 A"   30 A'   31 A'   32 A'   12 A"   33 A'   34 A'                 
  0.235   0.284   0.299   0.306   0.311   0.361   0.364   0.371
 13 A"   35 A'   36 A'   37 A'   14 A"   38 A'   15 A"   39 A'                 
  0.446   0.531   0.562   0.567   0.595   0.598   0.623   0.688
 40 A'   41 A'   16 A"   42 A'   17 A"   43 A'   44 A'   45 A'                 
  0.817   0.906   0.922   1.007   1.022   1.035   1.154   1.258
 46 A'   47 A'   18 A"   48 A'   19 A"   49 A'   50 A'   51 A'                 
  1.442   1.496   1.521   1.552   1.553   1.637   1.662   1.904
 52 A'   20 A"   53 A'   54 A'   21 A"   55 A'   56 A'   22 A"                 
  2.038   2.043   2.176   2.381   2.414   2.669   2.729   3.016
 23 A"   57 A'   58 A'   59 A'   24 A"   60 A'   61 A'   62 A'                 
  3.065   3.358   4.040   4.046   4.156   4.174   4.219   4.289
 25 A"   63 A'   64 A'   26 A"   65 A'   27 A"   66 A'   28 A"                 
  4.404   4.443   4.459   4.469   4.483   4.531   4.572   4.711
 67 A'   29 A"   30 A"   68 A'   31 A"   69 A'   70 A'   71 A'                 
  4.823   5.048   5.553   6.490   6.505   6.542   6.898   6.962
 72 A'   73 A'   74 A'   32 A"   75 A'   76 A'   33 A"   77 A'                 
  7.256  28.914  29.485  29.496  29.521  29.837  29.845  29.848
 78 A'   79 A'   34 A"   80 A'   81 A'   35 A"   82 A'   36 A"                 
 29.874  29.958  36.529  37.210  68.729 130.545 130.553 130.583
 83 A'   84 A'   85 A'   86 A'   87 A'   37 A"   88 A'   89 A'                 
154.2991912.219
 90 A'   91 A'                                                                 

 Beta MOs, Restricted
 -- Occupied --                  
******* -180.92 -169.73 -169.73 -169.73  -37.97  -33.16  -33.16
  1 A'    2 A'    3 A'    1 A"    4 A'    5 A'    6 A'    2 A"                 
-33.156 -26.344 -24.347 -24.345 -24.345 -24.339 -24.339 -15.763
  7 A'    8 A'    9 A'    3 A"   10 A'    4 A"   11 A'   12 A'                 
-15.700  -7.290  -5.526  -5.511  -5.510  -2.451  -2.443  -2.443
 13 A'   14 A'   15 A'    5 A"   16 A'   17 A'    6 A"   18 A'                 
 -2.425  -2.425  -1.685  -1.425  -0.966  -0.855  -0.755  -0.741
  7 A"   19 A'   20 A'   21 A'   22 A'   23 A'   24 A'    8 A"                 
 -0.714  -0.601  -0.578  -0.464  -0.410  -0.409
 25 A'   26 A'    9 A"   27 A'   10 A"   28 A'                                 
 -- Virtual --                   
  0.013   0.083   0.144   0.150   0.163   0.171   0.202   0.230
 29 A'   11 A"   30 A'   31 A'   32 A'   12 A"   33 A'   34 A'                 
  0.235   0.284   0.299   0.306   0.311   0.361   0.364   0.371
 13 A"   35 A'   36 A'   37 A'   14 A"   38 A'   15 A"   39 A'                 
  0.446   0.531   0.562   0.567   0.595   0.598   0.623   0.688
 40 A'   41 A'   16 A"   42 A'   17 A"   43 A'   44 A'   45 A'                 
  0.817   0.906   0.922   1.007   1.022   1.035   1.154   1.258
 46 A'   47 A'   18 A"   48 A'   19 A"   49 A'   50 A'   51 A'                 
  1.442   1.496   1.521   1.552   1.553   1.637   1.662   1.904
 52 A'   20 A"   53 A'   54 A'   21 A"   55 A'   56 A'   22 A"                 
  2.038   2.043   2.176   2.381   2.414   2.669   2.729   3.016
 23 A"   57 A'   58 A'   59 A'   24 A"   60 A'   61 A'   62 A'                 
  3.065   3.358   4.040   4.046   4.156   4.174   4.219   4.289
 25 A"   63 A'   64 A'   26 A"   65 A'   27 A"   66 A'   28 A"                 
  4.404   4.443   4.459   4.469   4.483   4.531   4.572   4.711
 67 A'   29 A"   30 A"   68 A'   31 A"   69 A'   70 A'   71 A'                 
  4.823   5.048   5.553   6.490   6.505   6.542   6.898   6.962
 72 A'   73 A'   74 A'   32 A"   75 A'   76 A'   33 A"   77 A'                 
  7.256  28.914  29.485  29.496  29.521  29.837  29.845  29.848
 78 A'   79 A'   34 A"   80 A'   81 A'   35 A"   82 A'   36 A"                 
 29.874  29.958  36.529  37.210  68.729 130.545 130.553 130.583
 83 A'   84 A'   85 A'   86 A'   87 A'   37 A"   88 A'   89 A'                 
154.2991912.219
 90 A'   91 A'                                                                 
 --------------------------------------------------------------

          Ground-State Mulliken Net Atomic Charges

     Atom                 Charge (a.u.)
  ----------------------------------------
      1 I                     0.197464
      2 N                     0.035562
      3 N                    -0.184785
      4 F                    -0.048241
  ----------------------------------------
  Sum of atomic charges =    -0.000000

 -----------------------------------------------------------------
                    Cartesian Multipole Moments
 -----------------------------------------------------------------
    Charge (ESU x 10^10)
                 0.0000
    Dipole Moment (Debye)
         X       2.5541      Y      -0.3610      Z       0.0000
       Tot       2.5795
    Quadrupole Moments (Debye-Ang)
        XX     -47.2945     XY      -0.1710     YY     -46.3020
        XZ       0.0000     YZ      -0.0000     ZZ     -43.9402
    Octopole Moments (Debye-Ang^2)
       XXX      53.9177    XXY      -2.9266    XYY       9.3460
       YYY       0.2436    XXZ      -0.0000    XYZ       0.0000
       YYZ      -0.0000    XZZ       5.2050    YZZ       0.1931
       ZZZ       0.0000
    Hexadecapole Moments (Debye-Ang^3)
      XXXX    -672.9175   XXXY      -3.6707   XXYY    -118.9002
      XYYY      -1.2932   YYYY     -72.0892   XXXZ       0.0000
      XXYZ      -0.0000   XYYZ       0.0000   YYYZ      -0.0000
      XXZZ    -110.5782   XYZZ      -0.3984   YYZZ     -20.2564
      XZZZ       0.0000   YZZZ      -0.0000   ZZZZ     -52.2413
 -----------------------------------------------------------------
 Calculating analytic gradient of the SCF energy
 Gradient of SCF Energy
            1           2           3           4
    1  -0.0007768   0.0028883   0.0000711  -0.0021827
    2   0.0001079   0.0020535  -0.0023958   0.0002344
    3   0.0000000  -0.0000000  -0.0000000   0.0000000
 Max gradient component =       2.888E-03
 RMS gradient           =       1.406E-03
 Gradient time:  CPU 1.84 s  wall 0.51 s
 Geometry Optimization Parameters
   NAtoms,    NIC,     NZ,  NCons,   NDum,   NFix, NCnnct, MaxDiis
        4      14       4       0       0       0       0       0

 Cartesian Hessian Update
 Hessian Updated using BFGS Update


** GEOMETRY OPTIMIZATION IN DELOCALIZED INTERNAL COORDINATES **
   Searching for a Minimum

   Optimization Cycle:   5

                       Coordinates (Angstroms)
     ATOM                X               Y               Z
      1  I         0.8640558770   -0.0219512470    0.0000000000
      2  N        -1.1445234472    0.5171065386    0.0000000000
      3  N        -1.8588262425   -0.4249412529    0.0000000000
      4  F        -3.1487291041    0.0101771977    0.0000000000
   Point Group: cs    Number of degrees of freedom:     5


   Energy is  -7125.063492637

 Hessian Updated using BFGS Update

  5 Hessian modes will be used to form the next step
  Hessian Eigenvalues:
     0.126743    0.251505    0.296289    0.550954    1.075020

 Minimum Search - Taking Simple RFO Step
 Searching for Lamda that Minimizes Along All modes
 Value Taken    Lamda =  -0.00002426
 Step Taken.  Stepsize is  0.007654

                             Maximum     Tolerance    Cnvgd?
         Gradient           0.002925      0.000300      NO
         Displacement       0.005811      0.001200      NO
         Energy change     -0.000039      0.000001      NO


 New Cartesian Coordinates Obtained by Inverse Iteration

 Displacement from previous Coordinates is:  0.006213
 ----------------------------------------------------------------
             Standard Nuclear Orientation (Angstroms)
    I     Atom           X                Y                Z
 ----------------------------------------------------------------
    1      I       0.8649269470    -0.0216511760     0.0000000000
    2      N      -1.1462717160     0.5161381507     0.0000000000
    3      N      -1.8600230601    -0.4246751460     0.0000000000
    4      F      -3.1466550877     0.0105794078     0.0000000000
 ----------------------------------------------------------------
 Molecular Point Group                 Cs    NOp =  2
 Largest Abelian Subgroup              Cs    NOp =  2
 Nuclear Repulsion Energy =   291.1543758147 hartrees
 There are       38 alpha and       38 beta electrons
 Applying Cartesian multipole field
    Component          Value
    ---------          -----
     (2,0,0)        1.00000E-11
     (0,2,0)        2.00000E-11
     (0,0,2)       -3.00000E-11
 Nucleus-field energy     =     0.0000000060 hartrees
 Requested basis set is 6-311++G(d,p)
 There are 42 shells and 128 basis functions
 A cutoff of  1.0D-11 yielded    782 shell pairs
 There are      7554 function pairs (      8531 Cartesian)
 Smallest overlap matrix eigenvalue = 2.09E-04
 Guess MOs from SCF MO coefficient file

 -----------------------------------------------------------------------
  General SCF calculation program by
  Eric Jon Sundstrom, Paul Horn, Yuezhi Mao, Dmitri Zuev, Alec White,
  David Stuck, Shaama M.S., Shane Yost, Joonho Lee, David Small,
  Daniel Levine, Susi Lehtola, Hugh Burton, Evgeny Epifanovsky
 -----------------------------------------------------------------------
 Hartree-Fock
 using 4 threads for integral computing
 -------------------------------------------------------
 OpenMP Integral computing Module                
 Release: version 2.0, May 2017, Q-Chem Inc. Pleasanton 
 -------------------------------------------------------
 A restricted SCF calculation will be
 performed using DIIS
 SCF converges when DIIS error is below 1.0e-08
 ---------------------------------------
  Cycle       Energy         DIIS error
 ---------------------------------------
    1   -7125.0634949860      6.97e-05  
    2   -7125.0635034980      1.70e-05  
    3   -7125.0635042295      1.03e-05  
    4   -7125.0635044338      2.79e-06  
    5   -7125.0635044711      1.28e-06  
    6   -7125.0635044818      5.55e-07  
    7   -7125.0635044844      2.22e-07  
    8   -7125.0635044847      7.45e-08  
    9   -7125.0635044847      2.71e-08  
   10   -7125.0635044848      1.36e-08  
   11   -7125.0635044847      4.95e-09  Convergence criterion met
 ---------------------------------------
 SCF time:   CPU 5.24s  wall 1.00s 
 SCF   energy in the final basis set =    -7125.0635044847
 Total energy in the final basis set =    -7125.0635044847

 --------------------------------------------------------------
             Orbital Energies (a.u.) and Symmetries
 --------------------------------------------------------------

 Alpha MOs, Restricted
 -- Occupied --                  
******* -180.92 -169.73 -169.73 -169.73  -37.97  -33.16  -33.16
  1 A'    2 A'    3 A'    1 A"    4 A'    5 A'    6 A'    2 A"                 
-33.156 -26.345 -24.347 -24.345 -24.345 -24.339 -24.339 -15.763
  7 A'    8 A'    9 A'    3 A"   10 A'    4 A"   11 A'   12 A'                 
-15.699  -7.290  -5.526  -5.510  -5.510  -2.451  -2.443  -2.443
 13 A'   14 A'   15 A'    5 A"   16 A'   17 A'    6 A"   18 A'                 
 -2.425  -2.425  -1.687  -1.425  -0.965  -0.855  -0.756  -0.742
  7 A"   19 A'   20 A'   21 A'   22 A'   23 A'   24 A'    8 A"                 
 -0.714  -0.601  -0.578  -0.463  -0.410  -0.409
 25 A'   26 A'    9 A"   27 A'   10 A"   28 A'                                 
 -- Virtual --                   
  0.013   0.084   0.144   0.150   0.164   0.171   0.202   0.231
 29 A'   11 A"   30 A'   31 A'   32 A'   12 A"   33 A'   34 A'                 
  0.236   0.285   0.299   0.306   0.312   0.361   0.364   0.372
 13 A"   35 A'   36 A'   37 A'   14 A"   38 A'   15 A"   39 A'                 
  0.446   0.531   0.563   0.567   0.595   0.598   0.623   0.689
 40 A'   41 A'   16 A"   42 A'   17 A"   43 A'   44 A'   45 A'                 
  0.816   0.906   0.922   1.007   1.022   1.036   1.155   1.258
 46 A'   47 A'   18 A"   48 A'   19 A"   49 A'   50 A'   51 A'                 
  1.443   1.496   1.521   1.551   1.553   1.636   1.661   1.904
 52 A'   20 A"   53 A'   54 A'   21 A"   55 A'   56 A'   22 A"                 
  2.037   2.044   2.176   2.381   2.414   2.672   2.730   3.017
 23 A"   57 A'   58 A'   59 A'   24 A"   60 A'   61 A'   62 A'                 
  3.067   3.360   4.042   4.046   4.156   4.173   4.219   4.290
 25 A"   63 A'   64 A'   26 A"   65 A'   27 A"   66 A'   28 A"                 
  4.406   4.445   4.461   4.470   4.483   4.532   4.575   4.712
 67 A'   29 A"   30 A"   68 A'   31 A"   69 A'   70 A'   71 A'                 
  4.822   5.049   5.557   6.491   6.505   6.542   6.897   6.962
 72 A'   73 A'   74 A'   32 A"   75 A'   76 A'   33 A"   77 A'                 
  7.262  28.914  29.486  29.496  29.521  29.837  29.846  29.848
 78 A'   79 A'   34 A"   80 A'   81 A'   35 A"   82 A'   36 A"                 
 29.874  29.959  36.529  37.217  68.729 130.545 130.553 130.583
 83 A'   84 A'   85 A'   86 A'   87 A'   37 A"   88 A'   89 A'                 
154.2991912.219
 90 A'   91 A'                                                                 

 Beta MOs, Restricted
 -- Occupied --                  
******* -180.92 -169.73 -169.73 -169.73  -37.97  -33.16  -33.16
  1 A'    2 A'    3 A'    1 A"    4 A'    5 A'    6 A'    2 A"                 
-33.156 -26.345 -24.347 -24.345 -24.345 -24.339 -24.339 -15.763
  7 A'    8 A'    9 A'    3 A"   10 A'    4 A"   11 A'   12 A'                 
-15.699  -7.290  -5.526  -5.510  -5.510  -2.451  -2.443  -2.443
 13 A'   14 A'   15 A'    5 A"   16 A'   17 A'    6 A"   18 A'                 
 -2.425  -2.425  -1.687  -1.425  -0.965  -0.855  -0.756  -0.742
  7 A"   19 A'   20 A'   21 A'   22 A'   23 A'   24 A'    8 A"                 
 -0.714  -0.601  -0.578  -0.463  -0.410  -0.409
 25 A'   26 A'    9 A"   27 A'   10 A"   28 A'                                 
 -- Virtual --                   
  0.013   0.084   0.144   0.150   0.164   0.171   0.202   0.231
 29 A'   11 A"   30 A'   31 A'   32 A'   12 A"   33 A'   34 A'                 
  0.236   0.285   0.299   0.306   0.312   0.361   0.364   0.372
 13 A"   35 A'   36 A'   37 A'   14 A"   38 A'   15 A"   39 A'                 
  0.446   0.531   0.563   0.567   0.595   0.598   0.623   0.689
 40 A'   41 A'   16 A"   42 A'   17 A"   43 A'   44 A'   45 A'                 
  0.816   0.906   0.922   1.007   1.022   1.036   1.155   1.258
 46 A'   47 A'   18 A"   48 A'   19 A"   49 A'   50 A'   51 A'                 
  1.443   1.496   1.521   1.551   1.553   1.636   1.661   1.904
 52 A'   20 A"   53 A'   54 A'   21 A"   55 A'   56 A'   22 A"                 
  2.037   2.044   2.176   2.381   2.414   2.672   2.730   3.017
 23 A"   57 A'   58 A'   59 A'   24 A"   60 A'   61 A'   62 A'                 
  3.067   3.360   4.042   4.046   4.156   4.173   4.219   4.290
 25 A"   63 A'   64 A'   26 A"   65 A'   27 A"   66 A'   28 A"                 
  4.406   4.445   4.461   4.470   4.483   4.532   4.575   4.712
 67 A'   29 A"   30 A"   68 A'   31 A"   69 A'   70 A'   71 A'                 
  4.822   5.049   5.557   6.491   6.505   6.542   6.897   6.962
 72 A'   73 A'   74 A'   32 A"   75 A'   76 A'   33 A"   77 A'                 
  7.262  28.914  29.486  29.496  29.521  29.837  29.846  29.848
 78 A'   79 A'   34 A"   80 A'   81 A'   35 A"   82 A'   36 A"                 
 29.874  29.959  36.529  37.217  68.729 130.545 130.553 130.583
 83 A'   84 A'   85 A'   86 A'   87 A'   37 A"   88 A'   89 A'                 
154.2991912.219
 90 A'   91 A'                                                                 
 --------------------------------------------------------------

          Ground-State Mulliken Net Atomic Charges

     Atom                 Charge (a.u.)
  ----------------------------------------
      1 I                     0.196375
      2 N                     0.036007
      3 N                    -0.186567
      4 F                    -0.045815
  ----------------------------------------
  Sum of atomic charges =    -0.000000

 -----------------------------------------------------------------
                    Cartesian Multipole Moments
 -----------------------------------------------------------------
    Charge (ESU x 10^10)
                 0.0000
    Dipole Moment (Debye)
         X       2.5284      Y      -0.3611      Z       0.0000
       Tot       2.5541
    Quadrupole Moments (Debye-Ang)
        XX     -47.2091     XY      -0.1656     YY     -46.3065
        XZ      -0.0000     YZ       0.0000     ZZ     -43.9397
    Octopole Moments (Debye-Ang^2)
       XXX      53.5215    XXY      -2.9298    XYY       9.3115
       YYY       0.2244    XXZ       0.0000    XYZ      -0.0000
       YYZ       0.0000    XZZ       5.1615    YZZ       0.1849
       ZZZ       0.0000
    Hexadecapole Moments (Debye-Ang^3)
      XXXX    -671.8466   XXXY      -3.6360   XXYY    -118.8975
      XYYY      -1.2970   YYYY     -72.0710   XXXZ      -0.0000
      XXYZ       0.0000   XYYZ      -0.0000   YYYZ       0.0000
      XXZZ    -110.5513   XYZZ      -0.3970   YYZZ     -20.2560
      XZZZ      -0.0000   YZZZ       0.0000   ZZZZ     -52.2532
 -----------------------------------------------------------------
 Calculating analytic gradient of the SCF energy
 Gradient of SCF Energy
            1           2           3           4
    1  -0.0000518   0.0000304  -0.0000690   0.0000903
    2   0.0000101  -0.0001354   0.0002156  -0.0000903
    3  -0.0000000   0.0000000   0.0000000  -0.0000000
 Max gradient component =       2.156E-04
 RMS gradient           =       8.642E-05
 Gradient time:  CPU 1.83 s  wall 0.51 s
 Geometry Optimization Parameters
   NAtoms,    NIC,     NZ,  NCons,   NDum,   NFix, NCnnct, MaxDiis
        4      14       4       0       0       0       0       0

 Cartesian Hessian Update
 Hessian Updated using BFGS Update


** GEOMETRY OPTIMIZATION IN DELOCALIZED INTERNAL COORDINATES **
   Searching for a Minimum

   Optimization Cycle:   6

                       Coordinates (Angstroms)
     ATOM                X               Y               Z
      1  I         0.8649269470   -0.0216511760    0.0000000000
      2  N        -1.1462717160    0.5161381507    0.0000000000
      3  N        -1.8600230601   -0.4246751460    0.0000000000
      4  F        -3.1466550877    0.0105794078    0.0000000000
   Point Group: cs    Number of degrees of freedom:     5


   Energy is  -7125.063504485

 Hessian Updated using BFGS Update

  5 Hessian modes will be used to form the next step
  Hessian Eigenvalues:
     0.124791    0.262349    0.297742    0.539555    1.090756

 Minimum Search - Taking Simple RFO Step
 Searching for Lamda that Minimizes Along All modes
 Value Taken    Lamda =   0.00000000
 Step Taken.  Stepsize is  0.000821

                             Maximum     Tolerance    Cnvgd?
         Gradient           0.000174      0.000300     YES
         Displacement       0.000685      0.001200     YES
         Energy change     -0.000012      0.000001      NO


                       Distance Matrix (Angstroms)
             I (  1)   N (  2)   N (  3)
   N (  2)  2.081859
   N (  3)  2.754593  1.180919
   F (  4)  4.011712  2.063280  1.358259

 Final energy is   -7125.0635044846895     


 ******************************
 **  OPTIMIZATION CONVERGED  **
 ******************************

                       Coordinates (Angstroms)
     ATOM                X               Y               Z
      1  I         0.8649269470   -0.0216511760    0.0000000000
      2  N        -1.1462717160    0.5161381507    0.0000000000
      3  N        -1.8600230601   -0.4246751460    0.0000000000
      4  F        -3.1466550877    0.0105794078    0.0000000000

Z-matrix Print:
$molecule
0 1
I 
N  1 2.081859
N  2 1.180919 1 112.215402
F  3 1.358259 2 108.495745 1 -180.000000 0
$end


 --------------------------------------------------------------
             Orbital Energies (a.u.) and Symmetries
 --------------------------------------------------------------

 Alpha MOs, Restricted
 -- Occupied --                  
******* -180.92 -169.73 -169.73 -169.73  -37.97  -33.16  -33.16
  1 A'    2 A'    3 A'    1 A"    4 A'    5 A'    6 A'    2 A"                 
-33.156 -26.345 -24.347 -24.345 -24.345 -24.339 -24.339 -15.763
  7 A'    8 A'    9 A'    3 A"   10 A'    4 A"   11 A'   12 A'                 
-15.699  -7.290  -5.526  -5.510  -5.510  -2.451  -2.443  -2.443
 13 A'   14 A'   15 A'    5 A"   16 A'   17 A'    6 A"   18 A'                 
 -2.425  -2.425  -1.687  -1.425  -0.965  -0.855  -0.756  -0.742
  7 A"   19 A'   20 A'   21 A'   22 A'   23 A'   24 A'    8 A"                 
 -0.714  -0.601  -0.578  -0.463  -0.410  -0.409
 25 A'   26 A'    9 A"   27 A'   10 A"   28 A'                                 
 -- Virtual --                   
  0.013   0.084   0.144   0.150   0.164   0.171   0.202   0.231
 29 A'   11 A"   30 A'   31 A'   32 A'   12 A"   33 A'   34 A'                 
  0.236   0.285   0.299   0.306   0.312   0.361   0.364   0.372
 13 A"   35 A'   36 A'   37 A'   14 A"   38 A'   15 A"   39 A'                 
  0.446   0.531   0.563   0.567   0.595   0.598   0.623   0.689
 40 A'   41 A'   16 A"   42 A'   17 A"   43 A'   44 A'   45 A'                 
  0.816   0.906   0.922   1.007   1.022   1.036   1.155   1.258
 46 A'   47 A'   18 A"   48 A'   19 A"   49 A'   50 A'   51 A'                 
  1.443   1.496   1.521   1.551   1.553   1.636   1.661   1.904
 52 A'   20 A"   53 A'   54 A'   21 A"   55 A'   56 A'   22 A"                 
  2.037   2.044   2.176   2.381   2.414   2.672   2.730   3.017
 23 A"   57 A'   58 A'   59 A'   24 A"   60 A'   61 A'   62 A'                 
  3.067   3.360   4.042   4.046   4.156   4.173   4.219   4.290
 25 A"   63 A'   64 A'   26 A"   65 A'   27 A"   66 A'   28 A"                 
  4.406   4.445   4.461   4.470   4.483   4.532   4.575   4.712
 67 A'   29 A"   30 A"   68 A'   31 A"   69 A'   70 A'   71 A'                 
  4.822   5.049   5.557   6.491   6.505   6.542   6.897   6.962
 72 A'   73 A'   74 A'   32 A"   75 A'   76 A'   33 A"   77 A'                 
  7.262  28.914  29.486  29.496  29.521  29.837  29.846  29.848
 78 A'   79 A'   34 A"   80 A'   81 A'   35 A"   82 A'   36 A"                 
 29.874  29.959  36.529  37.217  68.729 130.545 130.553 130.583
 83 A'   84 A'   85 A'   86 A'   87 A'   37 A"   88 A'   89 A'                 
154.2991912.219
 90 A'   91 A'                                                                 

 Beta MOs, Restricted
 -- Occupied --                  
******* -180.92 -169.73 -169.73 -169.73  -37.97  -33.16  -33.16
  1 A'    2 A'    3 A'    1 A"    4 A'    5 A'    6 A'    2 A"                 
-33.156 -26.345 -24.347 -24.345 -24.345 -24.339 -24.339 -15.763
  7 A'    8 A'    9 A'    3 A"   10 A'    4 A"   11 A'   12 A'                 
-15.699  -7.290  -5.526  -5.510  -5.510  -2.451  -2.443  -2.443
 13 A'   14 A'   15 A'    5 A"   16 A'   17 A'    6 A"   18 A'                 
 -2.425  -2.425  -1.687  -1.425  -0.965  -0.855  -0.756  -0.742
  7 A"   19 A'   20 A'   21 A'   22 A'   23 A'   24 A'    8 A"                 
 -0.714  -0.601  -0.578  -0.463  -0.410  -0.409
 25 A'   26 A'    9 A"   27 A'   10 A"   28 A'                                 
 -- Virtual --                   
  0.013   0.084   0.144   0.150   0.164   0.171   0.202   0.231
 29 A'   11 A"   30 A'   31 A'   32 A'   12 A"   33 A'   34 A'                 
  0.236   0.285   0.299   0.306   0.312   0.361   0.364   0.372
 13 A"   35 A'   36 A'   37 A'   14 A"   38 A'   15 A"   39 A'                 
  0.446   0.531   0.563   0.567   0.595   0.598   0.623   0.689
 40 A'   41 A'   16 A"   42 A'   17 A"   43 A'   44 A'   45 A'                 
  0.816   0.906   0.922   1.007   1.022   1.036   1.155   1.258
 46 A'   47 A'   18 A"   48 A'   19 A"   49 A'   50 A'   51 A'                 
  1.443   1.496   1.521   1.551   1.553   1.636   1.661   1.904
 52 A'   20 A"   53 A'   54 A'   21 A"   55 A'   56 A'   22 A"                 
  2.037   2.044   2.176   2.381   2.414   2.672   2.730   3.017
 23 A"   57 A'   58 A'   59 A'   24 A"   60 A'   61 A'   62 A'                 
  3.067   3.360   4.042   4.046   4.156   4.173   4.219   4.290
 25 A"   63 A'   64 A'   26 A"   65 A'   27 A"   66 A'   28 A"                 
  4.406   4.445   4.461   4.470   4.483   4.532   4.575   4.712
 67 A'   29 A"   30 A"   68 A'   31 A"   69 A'   70 A'   71 A'                 
  4.822   5.049   5.557   6.491   6.505   6.542   6.897   6.962
 72 A'   73 A'   74 A'   32 A"   75 A'   76 A'   33 A"   77 A'                 
  7.262  28.914  29.486  29.496  29.521  29.837  29.846  29.848
 78 A'   79 A'   34 A"   80 A'   81 A'   35 A"   82 A'   36 A"                 
 29.874  29.959  36.529  37.217  68.729 130.545 130.553 130.583
 83 A'   84 A'   85 A'   86 A'   87 A'   37 A"   88 A'   89 A'                 
154.2991912.219
 90 A'   91 A'                                                                 
 --------------------------------------------------------------

          Ground-State Mulliken Net Atomic Charges

     Atom                 Charge (a.u.)
  ----------------------------------------
      1 I                     0.196375
      2 N                     0.036007
      3 N                    -0.186567
      4 F                    -0.045815
  ----------------------------------------
  Sum of atomic charges =    -0.000000

 -----------------------------------------------------------------
                    Cartesian Multipole Moments
 -----------------------------------------------------------------
    Charge (ESU x 10^10)
                 0.0000
    Dipole Moment (Debye)
         X       2.5284      Y      -0.3611      Z       0.0000
       Tot       2.5541
    Quadrupole Moments (Debye-Ang)
        XX     -47.2091     XY      -0.1656     YY     -46.3065
        XZ      -0.0000     YZ       0.0000     ZZ     -43.9397
    Octopole Moments (Debye-Ang^2)
       XXX      53.5215    XXY      -2.9298    XYY       9.3115
       YYY       0.2244    XXZ       0.0000    XYZ      -0.0000
       YYZ       0.0000    XZZ       5.1615    YZZ       0.1849
       ZZZ       0.0000
    Hexadecapole Moments (Debye-Ang^3)
      XXXX    -671.8466   XXXY      -3.6360   XXYY    -118.8975
      XYYY      -1.2970   YYYY     -72.0710   XXXZ      -0.0000
      XXYZ       0.0000   XYYZ      -0.0000   YYYZ       0.0000
      XXZZ    -110.5513   XYZZ      -0.3970   YYZZ     -20.2560
      XZZZ      -0.0000   YZZZ       0.0000   ZZZZ     -52.2532
 -----------------------------------------------------------------
Archival summary:
1\1\garfield\OPT\HF\BasisUnspecified\112\taweetha\SunFeb1006:08:542019SunFeb1006:08:542019\0\\#,OPT,HF,BasisUnspecified,\\0,1\I\N,1,2.08186\N,2,1.18092,1,112.215\F,3,1.35826,2,108.496,1,-180,0\\HF=-7125.0635\\@

 Total job time:  12.73s(wall), 48.66s(cpu) 
 Sun Feb 10 06:08:54 2019

        *************************************************************
        *                                                           *
        *  Thank you very much for using Q-Chem.  Have a nice day.  *
        *                                                           *
        *************************************************************


 
User input: 2 of 2 
 
Q-Chem Developer Version!
                  Welcome to Q-Chem
     A Quantum Leap Into The Future Of Chemistry


 Q-Chem 5.1, Q-Chem, Inc., Pleasanton, CA (2018)

 Yihan Shao,  Zhengting Gan,  E. Epifanovsky,  A. T. B. Gilbert,  M. Wormit,  
 J. Kussmann,  A. W. Lange,  A. Behn,  Jia Deng,  Xintian Feng,  D. Ghosh,  
 M. Goldey,  P. R. Horn,  L. D. Jacobson,  I. Kaliman,  T. Kus,  A. Landau,  
 Jie Liu,  E. I. Proynov,  R. M. Richard,  R. P. Steele,  E. J. Sundstrom,  
 H. L. Woodcock III,  P. M. Zimmerman,  D. Zuev,  B. Albrecht,  E. Alguire,  
 S. A. Baeppler,  D. Barton,  Z. Benda,  Y. A. Bernard,  E. J. Berquist,  
 K. B. Bravaya,  H. Burton,  D. Casanova,  Chun-Min Chang,  Yunqing Chen,  
 A. Chien,  K. D. Closser,  M. P. Coons,  S. Coriani,  S. Dasgupta,  
 A. L. Dempwolff,  M. Diedenhofen,  Hainam Do,  R. G. Edgar,  Po-Tung Fang,  
 S. Faraji,  S. Fatehi,  Qingguo Feng,  K. D. Fenk,  J. Fosso-Tande,  
 Qinghui Ge,  A. Ghysels,  G. Gidofalvi,  J. Gomes,  J. Gonthier,  A. Gunina,  
 D. Hait,  M. W. D. Hanson-Heine,  P. H. P. Harbach,  A. W. Hauser,  
 J. E. Herr,  E. G. Hohenstein,  Z. C. Holden,  Kerwin Hui,  B. C. Huynh,  
 T.-C. Jagau,  Hyunjun Ji,  B. Kaduk,  K. Khistyaev,  Jaehoon Kim,  
 P. Klunzinger,  K. Koh,  D. Kosenkov,  L. Koulias,  T. Kowalczyk,  
 C. M. Krauter,  A. Kunitsa,  Ka Un Lao,  A. Laurent,  K. V. Lawler,  
 Joonho Lee,  D. Lefrancois,  S. Lehtola,  D. S. Levine,  Yi-Pei Li,  
 You-Sheng Lin,  Fenglai Liu,  E. Livshits,  A. Luenser,  P. Manohar,  
 E. Mansoor,  S. F. Manzer,  Shan-Ping Mao,  Yuezhi Mao,  N. Mardirossian,  
 A. V. Marenich,  T. Markovich,  L. A. Martinez-Martinez,  S. A. Maurer,  
 N. J. Mayhall,  S. C. McKenzie,  J.-M. Mewes,  A. F. Morrison,  
 J. W. Mullinax,  K. Nanda,  T. S. Nguyen-Beck,  R. Olivares-Amaya,  
 J. A. Parkhill,  T. M. Perrine,  F. Plasser,  P. Pokhilko,  S. Prager,  
 A. Prociuk,  E. Ramos,  D. R. Rehn,  F. Rob,  M. Schneider,  N. Sergueev,  
 S. M. Sharada,  S. Sharma,  D. W. Small,  T. Stauch,  T. Stein,  
 Yu-Chuan Su,  A. J. W. Thom,  A. Tkatchenko,  T. Tsuchimochi,  N. M. Tubman,  
 L. Vogt,  M. L. Vidal,  O. Vydrov,  M. A. Watson,  J. Wenzel,  
 M. de Wergifosse,  T. A. Wesolowski,  A. White,  J. Witte,  A. Yamada,  
 Jun Yang,  K. Yao,  S. Yeganeh,  S. R. Yost,  Zhi-Qiang You,  A. Zech,  
 Igor Ying Zhang,  Xing Zhang,  Yan Zhao,  Ying Zhu,  B. R. Brooks,  
 G. K. L. Chan,  C. J. Cramer,  M. S. Gordon,  W. J. Hehre,  A. Klamt,  
 M. W. Schmidt,  C. D. Sherrill,  D. G. Truhlar,  A. Aspuru-Guzik,  R. Baer,  
 A. T. Bell,  N. A. Besley,  Jeng-Da Chai,  A. E. DePrince, III,  
 R. A. DiStasio Jr.,  A. Dreuw,  B. D. Dunietz,  T. R. Furlani,  
 Chao-Ping Hsu,  Yousung Jung,  Jing Kong,  D. S. Lambrecht,  WanZhen Liang,  
 C. Ochsenfeld,  V. A. Rassolov,  L. V. Slipchenko,  J. E. Subotnik,  
 T. Van Voorhis,  J. M. Herbert,  A. I. Krylov,  P. M. W. Gill,  M. Head-Gordon

 Contributors to earlier versions of Q-Chem not listed above: 
 R. D. Adamson,  B. Austin,  J. Baker,  G. J. O. Beran,  K. Brandhorst,  
 S. T. Brown,  E. F. C. Byrd,  A. K. Chakraborty,  C.-L. Cheng,  
 Siu Hung Chien,  D. M. Chipman,  D. L. Crittenden,  H. Dachsel,  
 R. J. Doerksen,  A. D. Dutoi,  L. Fusti-Molnar,  W. A. Goddard III,  
 A. Golubeva-Zadorozhnaya,  S. R. Gwaltney,  G. Hawkins,  A. Heyden,  
 S. Hirata,  G. Kedziora,  F. J. Keil,  C. Kelley,  Jihan Kim,  R. A. King,  
 R. Z. Khaliullin,  P. P. Korambath,  W. Kurlancheek,  A. M. Lee,  M. S. Lee,  
 S. V. Levchenko,  Ching Yeh Lin,  D. Liotard,  R. C. Lochan,  I. Lotan,  
 P. E. Maslen,  N. Nair,  D. P. O'Neill,  D. Neuhauser,  E. Neuscamman,  
 C. M. Oana,  R. Olson,  B. Peters,  R. Peverati,  P. A. Pieniazek,  
 Y. M. Rhee,  J. Ritchie,  M. A. Rohrdanz,  E. Rosta,  N. J. Russ,  
 H. F. Schaefer III,  N. E. Schultz,  N. Shenvi,  A. C. Simmonett,  A. Sodt,  
 D. Stuck,  K. S. Thanthiriwatte,  V. Vanovschi,  Tao Wang,  A. Warshel,  
 C. F. Williams,  Q. Wu,  X. Xu,  W. Zhang

 Please cite Q-Chem as follows:
 Y. Shao et al., Mol. Phys. 113, 184-215 (2015)
 DOI: 10.1080/00268976.2014.952696

 Q-Chem 5.1.2 for Intel X86 EM64T Linux

 Parts of Q-Chem use Armadillo 8.300.2 (Tropical Shenanigans).
 http://arma.sourceforge.net/

 Q-Chem begins on Sun Feb 10 06:08:54 2019  

Host: 
0

     Scratch files written to /scratch/taweetham/qchem23748//
The previous job contains 0 fragments, simply inherited here
Input Ideriv = 2
Curr. Ideriv = -1
Max.  Ideriv = 2

Checking the input file for inconsistencies... 	...done.

--------------------------------------------------------------
User input:
--------------------------------------------------------------

$molecule
read
$end

$rem
   JOB_TYPE 	FREQUENCY
   BASIS 		6-311++G**
   EXCHANGE 	HF	
$end

--------------------------------------------------------------
 ----------------------------------------------------------------
             Standard Nuclear Orientation (Angstroms)
    I     Atom           X                Y                Z
 ----------------------------------------------------------------
    1      I       0.9112720477    -0.0166692024     0.0000000000
    2      N      -1.0996668189     0.5220907594    -0.0000000000
    3      N      -1.8138721600    -0.4183779382     0.0000000000
    4      F      -3.1002939638     0.0174975532    -0.0000000000
 ----------------------------------------------------------------
 Molecular Point Group                 Cs    NOp =  2
 Largest Abelian Subgroup              Cs    NOp =  2
 Nuclear Repulsion Energy =   291.1543758147 hartrees
 There are       38 alpha and       38 beta electrons
 Requested basis set is 6-311++G(d,p)
 There are 42 shells and 128 basis functions

 Total QAlloc Memory Limit   2000 MB
 Mega-Array Size       188 MB
 MEM_STATIC part       192 MB

                       Distance Matrix (Angstroms)
             I (  1)   N (  2)   N (  3)
   N (  2)  2.081859
   N (  3)  2.754593  1.180919
   F (  4)  4.011712  2.063280  1.358259

 A cutoff of  1.0D-11 yielded    782 shell pairs
 There are      7554 function pairs (      8531 Cartesian)

 -------------------------------------------------------
 OpenMP Integral Computing Module                       
 Release: version 1.0, May 2013, Q-Chem Inc. Pittsburgh 
 -------------------------------------------------------
 Integral Job Info:
 Integral job number is                      11
 Integral operator is                         1
 short-range coefficients                     0
 long-range coefficients              100000000
 Omega coefficients                           0
 if combine SR and LR in K                    0
 Integral screening is                        0
 Integral computing path is                   2
 max size of driver memory is            800000
 size of driver memory is                593474
 size of scratch memory is             11861008
 max col of scratch BK array               1296
 max len of scratch array in speh3          155
 max len of scratch index in speh4           18
 max int batch size is                      520
 min int batch size is                       52
 fixed nKL is                                52
 max L of basis functions is                  2
 order of int derivative is                   0
 number of shells is                         42
 number of basis is                         136
 number of cartesian basis is               136
 number of contracted shell pairs           782
 number of primitive shell pairs           1828
 maxK2 (contraction) of shell pair           36
 max number of K2 of shell pair               1
 max number of CS2 of shell pair             73
 max number of PS2 of shell pair            162
 mem total for path MDJ                  519836
 -------------------------------------------------------
 Smallest overlap matrix eigenvalue = 2.09E-04
 Guess from superposition of atomic densities
 Warning:  Energy on first SCF cycle will be non-variational
 SAD guess density has 76.000000 electrons

 -----------------------------------------------------------------------
  General SCF calculation program by
  Eric Jon Sundstrom, Paul Horn, Yuezhi Mao, Dmitri Zuev, Alec White,
  David Stuck, Shaama M.S., Shane Yost, Joonho Lee, David Small,
  Daniel Levine, Susi Lehtola, Hugh Burton, Evgeny Epifanovsky
 -----------------------------------------------------------------------
 Hartree-Fock
 using 4 threads for integral computing
 -------------------------------------------------------
 OpenMP Integral computing Module                
 Release: version 2.0, May 2017, Q-Chem Inc. Pleasanton 
 -------------------------------------------------------
 A restricted SCF calculation will be
 performed using DIIS
 SCF converges when DIIS error is below 1.0e-08
 ---------------------------------------
  Cycle       Energy         DIIS error
 ---------------------------------------
    1   -7125.6387226725      4.62e-02  
    2   -7124.9683980508      7.04e-03  
    3   -7125.0325262189      4.36e-03  
    4   -7125.0613774207      7.46e-04  
    5   -7125.0629645722      3.58e-04  
    6   -7125.0633963134      1.17e-04  
    7   -7125.0634844353      5.52e-05  
    8   -7125.0635004632      2.75e-05  
    9   -7125.0635040359      7.23e-06  
   10   -7125.0635044030      3.70e-06  
   11   -7125.0635044641      1.51e-06  
   12   -7125.0635044826      4.07e-07  
   13   -7125.0635044845      1.03e-07  
   14   -7125.0635044846      3.36e-08  
   15   -7125.0635044847      8.65e-09  Convergence criterion met
 ---------------------------------------
 SCF time:   CPU 7.26s  wall 2.00s 
 SCF   energy in the final basis set =    -7125.0635044847
 Total energy in the final basis set =    -7125.0635044847

 --------------------------------------------------------------
             Orbital Energies (a.u.) and Symmetries
 --------------------------------------------------------------

 Alpha MOs, Restricted
 -- Occupied --                  
******* -180.92 -169.73 -169.73 -169.73  -37.97  -33.16  -33.16
  1 A'    2 A'    3 A'    1 A"    4 A'    5 A'    6 A'    2 A"                 
-33.156 -26.345 -24.347 -24.345 -24.345 -24.339 -24.339 -15.763
  7 A'    8 A'    9 A'    3 A"   10 A'    4 A"   11 A'   12 A'                 
-15.699  -7.290  -5.526  -5.510  -5.510  -2.451  -2.443  -2.443
 13 A'   14 A'   15 A'    5 A"   16 A'   17 A'    6 A"   18 A'                 
 -2.425  -2.425  -1.687  -1.425  -0.965  -0.855  -0.756  -0.742
  7 A"   19 A'   20 A'   21 A'   22 A'   23 A'   24 A'    8 A"                 
 -0.714  -0.601  -0.578  -0.463  -0.410  -0.409
 25 A'   26 A'    9 A"   27 A'   10 A"   28 A'                                 
 -- Virtual --                   
  0.013   0.084   0.144   0.150   0.164   0.171   0.202   0.231
 29 A'   11 A"   30 A'   31 A'   32 A'   12 A"   33 A'   34 A'                 
  0.236   0.285   0.299   0.306   0.312   0.361   0.364   0.372
 13 A"   35 A'   36 A'   37 A'   14 A"   38 A'   15 A"   39 A'                 
  0.446   0.531   0.563   0.567   0.595   0.598   0.623   0.689
 40 A'   41 A'   16 A"   42 A'   17 A"   43 A'   44 A'   45 A'                 
  0.816   0.906   0.922   1.007   1.022   1.036   1.155   1.258
 46 A'   47 A'   18 A"   48 A'   19 A"   49 A'   50 A'   51 A'                 
  1.443   1.496   1.521   1.551   1.553   1.636   1.661   1.904
 52 A'   20 A"   53 A'   54 A'   21 A"   55 A'   56 A'   22 A"                 
  2.037   2.044   2.176   2.381   2.414   2.672   2.730   3.017
 23 A"   57 A'   58 A'   59 A'   24 A"   60 A'   61 A'   62 A'                 
  3.067   3.360   4.042   4.046   4.156   4.173   4.219   4.290
 25 A"   63 A'   64 A'   26 A"   65 A'   27 A"   66 A'   28 A"                 
  4.406   4.445   4.461   4.470   4.483   4.532   4.575   4.712
 67 A'   29 A"   30 A"   68 A'   31 A"   69 A'   70 A'   71 A'                 
  4.822   5.049   5.557   6.491   6.505   6.542   6.897   6.962
 72 A'   73 A'   74 A'   32 A"   75 A'   76 A'   33 A"   77 A'                 
  7.262  28.914  29.486  29.496  29.521  29.837  29.846  29.848
 78 A'   79 A'   34 A"   80 A'   81 A'   35 A"   82 A'   36 A"                 
 29.874  29.959  36.529  37.217  68.729 130.545 130.553 130.583
 83 A'   84 A'   85 A'   86 A'   87 A'   37 A"   88 A'   89 A'                 
154.2991912.219
 90 A'   91 A'                                                                 

 Beta MOs, Restricted
 -- Occupied --                  
******* -180.92 -169.73 -169.73 -169.73  -37.97  -33.16  -33.16
  1 A'    2 A'    3 A'    1 A"    4 A'    5 A'    6 A'    2 A"                 
-33.156 -26.345 -24.347 -24.345 -24.345 -24.339 -24.339 -15.763
  7 A'    8 A'    9 A'    3 A"   10 A'    4 A"   11 A'   12 A'                 
-15.699  -7.290  -5.526  -5.510  -5.510  -2.451  -2.443  -2.443
 13 A'   14 A'   15 A'    5 A"   16 A'   17 A'    6 A"   18 A'                 
 -2.425  -2.425  -1.687  -1.425  -0.965  -0.855  -0.756  -0.742
  7 A"   19 A'   20 A'   21 A'   22 A'   23 A'   24 A'    8 A"                 
 -0.714  -0.601  -0.578  -0.463  -0.410  -0.409
 25 A'   26 A'    9 A"   27 A'   10 A"   28 A'                                 
 -- Virtual --                   
  0.013   0.084   0.144   0.150   0.164   0.171   0.202   0.231
 29 A'   11 A"   30 A'   31 A'   32 A'   12 A"   33 A'   34 A'                 
  0.236   0.285   0.299   0.306   0.312   0.361   0.364   0.372
 13 A"   35 A'   36 A'   37 A'   14 A"   38 A'   15 A"   39 A'                 
  0.446   0.531   0.563   0.567   0.595   0.598   0.623   0.689
 40 A'   41 A'   16 A"   42 A'   17 A"   43 A'   44 A'   45 A'                 
  0.816   0.906   0.922   1.007   1.022   1.036   1.155   1.258
 46 A'   47 A'   18 A"   48 A'   19 A"   49 A'   50 A'   51 A'                 
  1.443   1.496   1.521   1.551   1.553   1.636   1.661   1.904
 52 A'   20 A"   53 A'   54 A'   21 A"   55 A'   56 A'   22 A"                 
  2.037   2.044   2.176   2.381   2.414   2.672   2.730   3.017
 23 A"   57 A'   58 A'   59 A'   24 A"   60 A'   61 A'   62 A'                 
  3.067   3.360   4.042   4.046   4.156   4.173   4.219   4.290
 25 A"   63 A'   64 A'   26 A"   65 A'   27 A"   66 A'   28 A"                 
  4.406   4.445   4.461   4.470   4.483   4.532   4.575   4.712
 67 A'   29 A"   30 A"   68 A'   31 A"   69 A'   70 A'   71 A'                 
  4.822   5.049   5.557   6.491   6.505   6.542   6.897   6.962
 72 A'   73 A'   74 A'   32 A"   75 A'   76 A'   33 A"   77 A'                 
  7.262  28.914  29.486  29.496  29.521  29.837  29.846  29.848
 78 A'   79 A'   34 A"   80 A'   81 A'   35 A"   82 A'   36 A"                 
 29.874  29.959  36.529  37.217  68.729 130.545 130.553 130.583
 83 A'   84 A'   85 A'   86 A'   87 A'   37 A"   88 A'   89 A'                 
154.2991912.219
 90 A'   91 A'                                                                 
 --------------------------------------------------------------

          Ground-State Mulliken Net Atomic Charges

     Atom                 Charge (a.u.)
  ----------------------------------------
      1 I                     0.196375
      2 N                     0.036007
      3 N                    -0.186567
      4 F                    -0.045815
  ----------------------------------------
  Sum of atomic charges =     0.000000

 -----------------------------------------------------------------
                    Cartesian Multipole Moments
 -----------------------------------------------------------------
    Charge (ESU x 10^10)
                 0.0000
    Dipole Moment (Debye)
         X       2.5282      Y      -0.3623      Z      -0.0000
       Tot       2.5541
    Quadrupole Moments (Debye-Ang)
        XX     -46.9749     XY      -0.1683     YY     -46.3103
        XZ      -0.0000     YZ      -0.0000     ZZ     -43.9397
    Octopole Moments (Debye-Ang^2)
       XXX      46.9683    XXY      -3.2163    XYY       7.1660
       YYY      -0.5392    XXZ       0.0000    XYZ       0.0000
       YYZ      -0.0000    XZZ       3.1247    YZZ      -0.0548
       ZZZ      -0.0000
    Hexadecapole Moments (Debye-Ang^3)
      XXXX    -662.5379   XXXY      -3.6412   XXYY    -118.1646
      XYYY      -1.0338   YYYY     -72.0721   XXXZ      -0.0000
      XXYZ      -0.0000   XYYZ      -0.0000   YYYZ       0.0000
      XXZZ    -110.1676   XYZZ      -0.3281   YYZZ     -20.2549
      XZZZ      -0.0000   YZZZ      -0.0000   ZZZZ     -52.2532
 -----------------------------------------------------------------
 Calculating MO derivatives via CPSCF
 D1JvT checksum  = 111360 11217.2549420866
 D1KAT checksum  = 242208 669.9300427050
   1         3          12      0.090236    0.024975
   2         3          12      0.023843    0.009407
   3         3          12      0.006373    0.002831
   4         3          12      0.001371    0.000526
   5         3          12      0.000247    0.000093
   6         4          11      0.000046    0.000018
   7        13           2      0.000004    0.000003
   8        15           0      0.000000    0.000000    Roots Converged
 Time for AOints: 2.2 s (CPU) 0.5 s (wall)
 ------------------------------------------------------------------------------
                     AOints        : Timing summary (seconds)
 ------------------------------------------------------------------------------
     job step          cpu (% of tot)      sys (% of tot)     wall (% of tot)
 ------------------------------------------------------------------------------
  cpscf_lag         0.5925E+01 (25.4)   0.3000E-05 (37.5)   0.1561E+01 (24.8)
  iterzp            0.1518E+02 (65.1)   0.5000E-05 (62.5)   0.4134E+01 (65.8)
  make_fx           0.0000E+00 ( 0.0)   0.0000E+00 ( 0.0)   0.0000E+00 ( 0.0)
  AOints            0.2155E+01 ( 9.2)   0.0000E+00 ( 0.0)   0.5480E+00 ( 8.7)
 ------------------------------------------------------------------------------
   Grand Totals     0.2331E+02          0.8000E-05          0.6285E+01
 ------------------------------------------------------------------------------
 Calculating analytic Hessian of the SCF energy
 Polarizability Matrix (a.u.)
            1           2           3
    1 -76.6548895   0.3080960  -0.0000000
    2   0.3080960 -31.9006251  -0.0000000
    3  -0.0000000  -0.0000000 -26.9562557

 Direct stationary perturbation theory relativistic correction:

 rels  =      98.220218348327
 relv  =    -321.100482501203
 rel2e =      38.172148760638
 E_rel =    -184.708115392238

 Hessian of the SCF Energy
            1           2           3           4           5           6
    1   0.1675408  -0.0247166   0.0000000  -0.1143338   0.0286438   0.0000000
    2  -0.0247166   0.0208538  -0.0000000   0.0480966  -0.0299982  -0.0000000
    3   0.0000000  -0.0000000   0.0083805  -0.0000000   0.0000000  -0.0093945
    4  -0.1143338   0.0480966  -0.0000000   0.6201064   0.3842530   0.0000000
    5   0.0286438  -0.0299982   0.0000000   0.3842530   0.6973037  -0.0000000
    6   0.0000000  -0.0000000  -0.0093945   0.0000000  -0.0000000   0.0104715
    7  -0.0559574  -0.0198694   0.0000000  -0.3653591  -0.3655781  -0.0000000
    8   0.0021888   0.0078557  -0.0000000  -0.3774493  -0.7170505   0.0000000
    9  -0.0000000   0.0000000  -0.0115448  -0.0000000   0.0000000   0.0130231
   10   0.0027503  -0.0035106  -0.0000000  -0.1404136  -0.0473187   0.0000000
   11  -0.0061159   0.0012887   0.0000000  -0.0549003   0.0497451  -0.0000000
   12   0.0000000  -0.0000000   0.0125588   0.0000000  -0.0000000  -0.0141001
            7           8           9          10          11          12
    1  -0.0559574   0.0021888  -0.0000000   0.0027503  -0.0061159   0.0000000
    2  -0.0198694   0.0078557   0.0000000  -0.0035106   0.0012887  -0.0000000
    3   0.0000000  -0.0000000  -0.0115448  -0.0000000   0.0000000   0.0125588
    4  -0.3653591  -0.3774493  -0.0000000  -0.1404136  -0.0549003   0.0000000
    5  -0.3655781  -0.7170505   0.0000000  -0.0473187   0.0497451  -0.0000000
    6  -0.0000000   0.0000000   0.0130231   0.0000000  -0.0000000  -0.0141001
    7   0.6135844   0.2806904   0.0000000  -0.1922680   0.1047570  -0.0000000
    8   0.2806904   0.8474059  -0.0000000   0.0945701  -0.1382111   0.0000000
    9   0.0000000  -0.0000000   0.0157194  -0.0000000   0.0000000  -0.0171977
   10  -0.1922680   0.0945701  -0.0000000   0.3299312  -0.0437408   0.0000000
   11   0.1047570  -0.1382111   0.0000000  -0.0437408   0.0871773  -0.0000000
   12  -0.0000000   0.0000000  -0.0171977   0.0000000  -0.0000000   0.0187390
 Gradient time:  CPU 35.93 s  wall 9.72 s
 **********************************************************************
 **                                                                  **
 **                       VIBRATIONAL ANALYSIS                       **
 **                       --------------------                       **
 **                                                                  **
 **        VIBRATIONAL FREQUENCIES (CM**-1) AND NORMAL MODES         **
 **     FORCE CONSTANTS (mDYN/ANGSTROM) AND REDUCED MASSES (AMU)     **
 **                  INFRARED INTENSITIES (KM/MOL)                   **
 **                                                                  **
 **********************************************************************


 Mode:                 1                      2                      3
 Frequency:       273.43                 278.57                 372.87
 Force Cnst:      0.7634                 0.7181                 1.5276
 Red. Mass:      17.3312                15.7054                18.6486
 IR Active:          YES                    YES                    YES
 IR Intens:        7.615                  0.532                  0.627
 Raman Active:       YES                    YES                    YES
               X      Y      Z        X      Y      Z        X      Y      Z
 I         -0.126 -0.047  0.000   -0.000 -0.000 -0.053   -0.147  0.044  0.000
 N          0.162  0.590 -0.000    0.000  0.000  0.536    0.387 -0.500 -0.000
 N          0.492  0.325 -0.000    0.000  0.000  0.658    0.221 -0.359 -0.000
 F          0.358 -0.363  0.000    0.000 -0.000 -0.527    0.533  0.338  0.000
 TransDip  -0.088  0.003 -0.000   -0.000  0.000  0.023   -0.024 -0.009 -0.000

 Mode:                 4                      5                      6
 Frequency:       868.85                1067.82                1937.40
 Force Cnst:      6.8699                 9.9879                30.9816
 Red. Mass:      15.4458                14.8671                14.0093
 IR Active:          YES                    YES                    YES
 IR Intens:      133.033                269.590                 68.866
 Raman Active:       YES                    YES                    YES
               X      Y      Z        X      Y      Z        X      Y      Z
 I         -0.031  0.012  0.000   -0.002 -0.006 -0.000    0.001 -0.000 -0.000
 N          0.766 -0.223 -0.000   -0.254  0.177  0.000   -0.426 -0.566  0.000
 N          0.195  0.244 -0.000    0.730 -0.446  0.000    0.379  0.594  0.000
 F         -0.505 -0.097  0.000   -0.338  0.240 -0.000    0.030 -0.019 -0.000
 TransDip   0.367  0.045 -0.000    0.525 -0.029  0.000    0.256  0.070 -0.000

 STANDARD THERMODYNAMIC QUANTITIES AT   298.15 K  AND     1.00 ATM

   This Molecule has  0 Imaginary Frequencies
   Zero point vibrational energy:        6.860 kcal/mol

   Atom    1 Element I  Has Mass  126.90440
   Atom    2 Element N  Has Mass   14.00307
   Atom    3 Element N  Has Mass   14.00307
   Atom    4 Element F  Has Mass   18.99840
   Molecular Mass:   173.908940 amu
   Principal axes and moments of inertia in amu*Bohr^2:
                             1           2           3
    Eigenvalues --       22.52681  1248.21765  1270.74446
          X               1.00000     0.00099     0.00000
          Y              -0.00099     1.00000     0.00000
          Z               0.00000    -0.00000     1.00000
   Rotational Symmetry Number is   1
   The Molecule is an Asymmetric Top
   Translational Enthalpy:        0.889 kcal/mol
   Rotational Enthalpy:           0.889 kcal/mol
   Vibrational Enthalpy:          7.694 kcal/mol
   gas constant (RT):             0.592 kcal/mol
   Translational Entropy:        41.367  cal/mol.K
   Rotational Entropy:           25.083  cal/mol.K
   Vibrational Entropy:           4.416  cal/mol.K

   Total Enthalpy:               10.064 kcal/mol
   Total Entropy:                70.866  cal/mol.K
Archival summary:
1\1\garfield\FREQ\HF\BasisUnspecified\112\taweetha\SunFeb1006:09:052019SunFeb1006:09:052019\0\\#,FREQ,HF,BasisUnspecified,\\0,1\I\N,1,2.08186\N,2,1.18092,1,112.215\F,3,1.35826,2,108.496,1,-180,0\\HF=-7125.0635\\@

 Total job time:  11.62s(wall), 43.33s(cpu) 
 Sun Feb 10 06:09:05 2019

        *************************************************************
        *                                                           *
        *  Thank you very much for using Q-Chem.  Have a nice day.  *
        *                                                           *
        *************************************************************
