# Supplementary material for: Geometric and energetic data from ab initio calculations of haloethene, haloimine, halomethylenephosphine, haloiminophosphine, halodiazene, halodiphosphene and halocyclopropane
Source: Data Brief. 2019 Nov 2;27:104738. doi: 10.1016/j.dib.2019.104738 (PMC6861602; doi:10.1016/j.dib.2019.104738)
Supplement: Multimedia component 6 [file mmc6.zip › NN/HF/FENNFE.out]

Q-Chem Developer Version!
                  Welcome to Q-Chem
     A Quantum Leap Into The Future Of Chemistry


 Q-Chem 5.1, Q-Chem, Inc., Pleasanton, CA (2018)

 Yihan Shao,  Zhengting Gan,  E. Epifanovsky,  A. T. B. Gilbert,  M. Wormit,  
 J. Kussmann,  A. W. Lange,  A. Behn,  Jia Deng,  Xintian Feng,  D. Ghosh,  
 M. Goldey,  P. R. Horn,  L. D. Jacobson,  I. Kaliman,  T. Kus,  A. Landau,  
 Jie Liu,  E. I. Proynov,  R. M. Richard,  R. P. Steele,  E. J. Sundstrom,  
 H. L. Woodcock III,  P. M. Zimmerman,  D. Zuev,  B. Albrecht,  E. Alguire,  
 S. A. Baeppler,  D. Barton,  Z. Benda,  Y. A. Bernard,  E. J. Berquist,  
 K. B. Bravaya,  H. Burton,  D. Casanova,  Chun-Min Chang,  Yunqing Chen,  
 A. Chien,  K. D. Closser,  M. P. Coons,  S. Coriani,  S. Dasgupta,  
 A. L. Dempwolff,  M. Diedenhofen,  Hainam Do,  R. G. Edgar,  Po-Tung Fang,  
 S. Faraji,  S. Fatehi,  Qingguo Feng,  K. D. Fenk,  J. Fosso-Tande,  
 Qinghui Ge,  A. Ghysels,  G. Gidofalvi,  J. Gomes,  J. Gonthier,  A. Gunina,  
 D. Hait,  M. W. D. Hanson-Heine,  P. H. P. Harbach,  A. W. Hauser,  
 J. E. Herr,  E. G. Hohenstein,  Z. C. Holden,  Kerwin Hui,  B. C. Huynh,  
 T.-C. Jagau,  Hyunjun Ji,  B. Kaduk,  K. Khistyaev,  Jaehoon Kim,  
 P. Klunzinger,  K. Koh,  D. Kosenkov,  L. Koulias,  T. Kowalczyk,  
 C. M. Krauter,  A. Kunitsa,  Ka Un Lao,  A. Laurent,  K. V. Lawler,  
 Joonho Lee,  D. Lefrancois,  S. Lehtola,  D. S. Levine,  Yi-Pei Li,  
 You-Sheng Lin,  Fenglai Liu,  E. Livshits,  A. Luenser,  P. Manohar,  
 E. Mansoor,  S. F. Manzer,  Shan-Ping Mao,  Yuezhi Mao,  N. Mardirossian,  
 A. V. Marenich,  T. Markovich,  L. A. Martinez-Martinez,  S. A. Maurer,  
 N. J. Mayhall,  S. C. McKenzie,  J.-M. Mewes,  A. F. Morrison,  
 J. W. Mullinax,  K. Nanda,  T. S. Nguyen-Beck,  R. Olivares-Amaya,  
 J. A. Parkhill,  T. M. Perrine,  F. Plasser,  P. Pokhilko,  S. Prager,  
 A. Prociuk,  E. Ramos,  D. R. Rehn,  F. Rob,  M. Schneider,  N. Sergueev,  
 S. M. Sharada,  S. Sharma,  D. W. Small,  T. Stauch,  T. Stein,  
 Yu-Chuan Su,  A. J. W. Thom,  A. Tkatchenko,  T. Tsuchimochi,  N. M. Tubman,  
 L. Vogt,  M. L. Vidal,  O. Vydrov,  M. A. Watson,  J. Wenzel,  
 M. de Wergifosse,  T. A. Wesolowski,  A. White,  J. Witte,  A. Yamada,  
 Jun Yang,  K. Yao,  S. Yeganeh,  S. R. Yost,  Zhi-Qiang You,  A. Zech,  
 Igor Ying Zhang,  Xing Zhang,  Yan Zhao,  Ying Zhu,  B. R. Brooks,  
 G. K. L. Chan,  C. J. Cramer,  M. S. Gordon,  W. J. Hehre,  A. Klamt,  
 M. W. Schmidt,  C. D. Sherrill,  D. G. Truhlar,  A. Aspuru-Guzik,  R. Baer,  
 A. T. Bell,  N. A. Besley,  Jeng-Da Chai,  A. E. DePrince, III,  
 R. A. DiStasio Jr.,  A. Dreuw,  B. D. Dunietz,  T. R. Furlani,  
 Chao-Ping Hsu,  Yousung Jung,  Jing Kong,  D. S. Lambrecht,  WanZhen Liang,  
 C. Ochsenfeld,  V. A. Rassolov,  L. V. Slipchenko,  J. E. Subotnik,  
 T. Van Voorhis,  J. M. Herbert,  A. I. Krylov,  P. M. W. Gill,  M. Head-Gordon

 Contributors to earlier versions of Q-Chem not listed above: 
 R. D. Adamson,  B. Austin,  J. Baker,  G. J. O. Beran,  K. Brandhorst,  
 S. T. Brown,  E. F. C. Byrd,  A. K. Chakraborty,  C.-L. Cheng,  
 Siu Hung Chien,  D. M. Chipman,  D. L. Crittenden,  H. Dachsel,  
 R. J. Doerksen,  A. D. Dutoi,  L. Fusti-Molnar,  W. A. Goddard III,  
 A. Golubeva-Zadorozhnaya,  S. R. Gwaltney,  G. Hawkins,  A. Heyden,  
 S. Hirata,  G. Kedziora,  F. J. Keil,  C. Kelley,  Jihan Kim,  R. A. King,  
 R. Z. Khaliullin,  P. P. Korambath,  W. Kurlancheek,  A. M. Lee,  M. S. Lee,  
 S. V. Levchenko,  Ching Yeh Lin,  D. Liotard,  R. C. Lochan,  I. Lotan,  
 P. E. Maslen,  N. Nair,  D. P. O'Neill,  D. Neuhauser,  E. Neuscamman,  
 C. M. Oana,  R. Olson,  B. Peters,  R. Peverati,  P. A. Pieniazek,  
 Y. M. Rhee,  J. Ritchie,  M. A. Rohrdanz,  E. Rosta,  N. J. Russ,  
 H. F. Schaefer III,  N. E. Schultz,  N. Shenvi,  A. C. Simmonett,  A. Sodt,  
 D. Stuck,  K. S. Thanthiriwatte,  V. Vanovschi,  Tao Wang,  A. Warshel,  
 C. F. Williams,  Q. Wu,  X. Xu,  W. Zhang

 Please cite Q-Chem as follows:
 Y. Shao et al., Mol. Phys. 113, 184-215 (2015)
 DOI: 10.1080/00268976.2014.952696

 Q-Chem 5.1.2 for Intel X86 EM64T Linux

 Parts of Q-Chem use Armadillo 8.300.2 (Tropical Shenanigans).
 http://arma.sourceforge.net/

 Q-Chem begins on Sun Feb 10 06:08:01 2019  

Host: 
0

     Scratch files written to /scratch/taweetham/qchem23589//
Input Ideriv = 2
Curr. Ideriv = -1
Max.  Ideriv = 2

Checking the input file for inconsistencies... 	...done.

--------------------------------------------------------------
User input:
--------------------------------------------------------------
../HF/F=F_c.inp
$molecule
0 1
N 
N  1 1.210857
F  1 1.394717 2 115.235017
F  2 1.394717 1 115.235017 3 -0.000000 0
$end

$rem
   JOB_TYPE		OPTIMIZATION
   BASIS		6-311++G**
   EXCHANGE		HF
$end

--------------------------------------------------------------
 ----------------------------------------------------------------
             Standard Nuclear Orientation (Angstroms)
    I     Atom           X                Y                Z
 ----------------------------------------------------------------
    1      N       0.6054285000     0.0000000000     0.7096581580
    2      N      -0.6054285000    -0.0000000000     0.7096581580
    3      F       1.2000412780     0.0000000000    -0.5519563451
    4      F      -1.2000412780    -0.0000000000    -0.5519563451
 ----------------------------------------------------------------
 Molecular Point Group                 C2v   NOp =  4
 Largest Abelian Subgroup              C2v   NOp =  4
 Nuclear Repulsion Energy =   117.3516060211 hartrees
 There are       16 alpha and       16 beta electrons
 Requested basis set is 6-311++G(d,p)
 There are 24 shells and 88 basis functions

 Total QAlloc Memory Limit   2000 MB
 Mega-Array Size       188 MB
 MEM_STATIC part       192 MB
 A cutoff of  1.0D-11 yielded    290 shell pairs
 There are      4007 function pairs (      4387 Cartesian)

 -------------------------------------------------------
 OpenMP Integral Computing Module                       
 Release: version 1.0, May 2013, Q-Chem Inc. Pittsburgh 
 -------------------------------------------------------
 Integral Job Info:
 Integral job number is                      11
 Integral operator is                         1
 short-range coefficients                     0
 long-range coefficients              100000000
 Omega coefficients                           0
 if combine SR and LR in K                    0
 Integral screening is                        0
 Integral computing path is                   2
 max size of driver memory is            800000
 size of driver memory is                593474
 size of scratch memory is              2361544
 max col of scratch BK array               1296
 max len of scratch array in speh3          155
 max len of scratch index in speh4           18
 max int batch size is                      520
 min int batch size is                       52
 fixed nKL is                                52
 max L of basis functions is                  2
 order of int derivative is                   0
 number of shells is                         24
 number of basis is                          92
 number of cartesian basis is                92
 number of contracted shell pairs           290
 number of primitive shell pairs           1029
 maxK2 (contraction) of shell pair           36
 max number of K2 of shell pair               1
 max number of CS2 of shell pair             80
 max number of PS2 of shell pair            288
 mem total for path MDJ                  515132
 -------------------------------------------------------
 Smallest overlap matrix eigenvalue = 1.70E-04

 Scale SEOQF with 1.000000e-01/1.000000e-01/1.000000e-01

 Standard Electronic Orientation quadrupole field applied
 Nucleus-field energy     =    -0.0000000002 hartrees
 Guess from superposition of atomic densities
 Warning:  Energy on first SCF cycle will be non-variational
 SAD guess density has 32.000000 electrons

 -----------------------------------------------------------------------
  General SCF calculation program by
  Eric Jon Sundstrom, Paul Horn, Yuezhi Mao, Dmitri Zuev, Alec White,
  David Stuck, Shaama M.S., Shane Yost, Joonho Lee, David Small,
  Daniel Levine, Susi Lehtola, Hugh Burton, Evgeny Epifanovsky
 -----------------------------------------------------------------------
 Hartree-Fock
 using 4 threads for integral computing
 -------------------------------------------------------
 OpenMP Integral computing Module                
 Release: version 2.0, May 2017, Q-Chem Inc. Pleasanton 
 -------------------------------------------------------
 A restricted SCF calculation will be
 performed using DIIS
 SCF converges when DIIS error is below 1.0e-08
 ---------------------------------------
  Cycle       Energy         DIIS error
 ---------------------------------------
    1    -308.0325598270      6.11e-02  
    2    -307.5414873654      1.21e-02  
    3    -307.6222125095      7.83e-03  
    4    -307.6601543328      1.47e-03  
    5    -307.6621223216      4.62e-04  
    6    -307.6625395859      1.06e-04  
    7    -307.6625746183      2.69e-05  
    8    -307.6625766272      7.64e-06  
    9    -307.6625767903      1.87e-06  
   10    -307.6625768007      6.66e-07  
   11    -307.6625768024      1.43e-07  
   12    -307.6625768025      2.18e-08  
   13    -307.6625768025      2.14e-09  Convergence criterion met
 ---------------------------------------
 SCF time:   CPU 1.34s  wall 1.00s 
 SCF   energy in the final basis set =     -307.6625768025
 Total energy in the final basis set =     -307.6625768025

 --------------------------------------------------------------
             Orbital Energies (a.u.) and Symmetries
 --------------------------------------------------------------

 Alpha MOs, Restricted
 -- Occupied --                  
-26.385 -26.385 -15.796 -15.795  -1.722  -1.668  -1.418  -0.958
  1 B1    1 A1    2 A1    2 B1    3 A1    3 B1    4 A1    4 B1                 
 -0.832  -0.807  -0.784  -0.726  -0.707  -0.618  -0.570  -0.564
  5 A1    6 A1    1 B2    1 A2    5 B1    7 A1    2 B2    6 B1                 
 -- Virtual --                   
  0.068   0.086   0.140   0.140   0.158   0.189   0.195   0.224
  2 A2    8 A1    9 A1    7 B1    3 B2    8 B1   10 A1    3 A2                 
  0.225   0.298   0.308   0.324   0.339   0.398   0.408   0.409
 11 A1   12 A1    9 B1    4 B2   10 B1   13 A1    4 A2   11 B1                 
  0.479   0.493   0.576   0.642   0.854   0.891   0.929   0.976
 12 B1   14 A1   13 B1   14 B1   15 A1    5 B2   16 A1   15 B1                 
  0.988   1.144   1.186   1.404   1.428   1.480   1.543   1.571
  5 A2   16 B1   17 A1   18 A1   17 B1    6 B2   19 A1    6 A2                 
  1.619   1.759   1.857   1.987   2.004   2.100   2.260   2.368
 18 B1   19 B1    7 B2   20 A1    8 B2   21 A1   20 B1    7 A2                 
  2.382   2.638   2.667   2.916   2.978   3.274   3.878   3.972
 22 A1   23 A1   21 B1   22 B1    8 A2   23 B1   24 A1    9 B2                 
  4.067   4.140   4.158   4.163   4.183   4.220   4.264   4.309
 24 B1    9 A2   10 B2   25 A1   25 B1   10 A2   26 A1   11 B2                 
  4.338   4.392   4.426   4.944   5.212   5.631   6.813   6.837
 27 A1   11 A2   26 B1   27 B1   28 A1   28 B1   29 A1   12 B2                 
  6.895   7.028   7.029   7.267  36.470  37.036  68.679  68.701
 12 A2   30 A1   29 B1   30 B1   31 A1   31 B1   32 A1   32 B1                 

 Beta MOs, Restricted
 -- Occupied --                  
-26.385 -26.385 -15.796 -15.795  -1.722  -1.668  -1.418  -0.958
  1 B1    1 A1    2 A1    2 B1    3 A1    3 B1    4 A1    4 B1                 
 -0.832  -0.807  -0.784  -0.726  -0.707  -0.618  -0.570  -0.564
  5 A1    6 A1    1 B2    1 A2    5 B1    7 A1    2 B2    6 B1                 
 -- Virtual --                   
  0.068   0.086   0.140   0.140   0.158   0.189   0.195   0.224
  2 A2    8 A1    9 A1    7 B1    3 B2    8 B1   10 A1    3 A2                 
  0.225   0.298   0.308   0.324   0.339   0.398   0.408   0.409
 11 A1   12 A1    9 B1    4 B2   10 B1   13 A1    4 A2   11 B1                 
  0.479   0.493   0.576   0.642   0.854   0.891   0.929   0.976
 12 B1   14 A1   13 B1   14 B1   15 A1    5 B2   16 A1   15 B1                 
  0.988   1.144   1.186   1.404   1.428   1.480   1.543   1.571
  5 A2   16 B1   17 A1   18 A1   17 B1    6 B2   19 A1    6 A2                 
  1.619   1.759   1.857   1.987   2.004   2.100   2.260   2.368
 18 B1   19 B1    7 B2   20 A1    8 B2   21 A1   20 B1    7 A2                 
  2.382   2.638   2.667   2.916   2.978   3.274   3.878   3.972
 22 A1   23 A1   21 B1   22 B1    8 A2   23 B1   24 A1    9 B2                 
  4.067   4.140   4.158   4.163   4.183   4.220   4.264   4.309
 24 B1    9 A2   10 B2   25 A1   25 B1   10 A2   26 A1   11 B2                 
  4.338   4.392   4.426   4.944   5.212   5.631   6.813   6.837
 27 A1   11 A2   26 B1   27 B1   28 A1   28 B1   29 A1   12 B2                 
  6.895   7.028   7.029   7.267  36.470  37.036  68.679  68.701
 12 A2   30 A1   29 B1   30 B1   31 A1   31 B1   32 A1   32 B1                 
 --------------------------------------------------------------

          Ground-State Mulliken Net Atomic Charges

     Atom                 Charge (a.u.)
  ----------------------------------------
      1 N                     0.070127
      2 N                     0.070127
      3 F                    -0.070127
      4 F                    -0.070127
  ----------------------------------------
  Sum of atomic charges =     0.000000

 -----------------------------------------------------------------
                    Cartesian Multipole Moments
 -----------------------------------------------------------------
    Charge (ESU x 10^10)
                 0.0000
    Dipole Moment (Debye)
         X       0.0000      Y       0.0000      Z       0.5710
       Tot       0.5710
    Quadrupole Moments (Debye-Ang)
        XX     -22.5215     XY      -0.0000     YY     -19.6071
        XZ      -0.0000     YZ       0.0000     ZZ     -22.0870
    Octopole Moments (Debye-Ang^2)
       XXX      -0.0000    XXY       0.0000    XYY      -0.0000
       YYY       0.0000    XXZ      -2.3386    XYZ       0.0000
       YYZ      -2.1249    XZZ      -0.0000    YZZ       0.0000
       ZZZ      -9.0269
    Hexadecapole Moments (Debye-Ang^3)
      XXXX    -124.9497   XXXY      -0.0000   XXYY     -22.4971
      XYYY      -0.0000   YYYY     -13.8639   XXXZ      -0.0000
      XXYZ      -0.0000   XYYZ      -0.0000   YYYZ       0.0000
      XXZZ     -33.4924   XYZZ      -0.0000   YYZZ     -13.6065
      XZZZ      -0.0000   YZZZ       0.0000   ZZZZ     -67.0804
 -----------------------------------------------------------------
 Calculating analytic gradient of the SCF energy
 Gradient of SCF Energy
            1           2           3           4
    1   0.0283426  -0.0283426   0.0265812  -0.0265812
    2   0.0000000   0.0000000  -0.0000000  -0.0000000
    3   0.0423449   0.0423449  -0.0423449  -0.0423449
 Max gradient component =       4.234E-02
 RMS gradient           =       2.914E-02
 Gradient time:  CPU 0.55 s  wall 0.19 s
 Geometry Optimization Parameters
   NAtoms,    NIC,     NZ,  NCons,   NDum,   NFix, NCnnct, MaxDiis
        4      14       4       0       0       0       0       0


** GEOMETRY OPTIMIZATION IN DELOCALIZED INTERNAL COORDINATES **
   Searching for a Minimum

   Optimization Cycle:   1

                       Coordinates (Angstroms)
     ATOM                X               Y               Z
      1  N         0.6054285000    0.0000000000    0.7096581580
      2  N        -0.6054285000    0.0000000000    0.7096581580
      3  F         1.2000412780    0.0000000000   -0.5519563451
      4  F        -1.2000412780    0.0000000000   -0.5519563451
   Point Group: c2v   Number of degrees of freedom:     3


   Energy is   -307.662576803


 Attempting to Generate Delocalized Internal Coordinates

  3 Hessian modes will be used to form the next step
  Hessian Eigenvalues:
     0.250000    0.465074    0.995517

 Minimum Search - Taking Simple RFO Step
 Searching for Lamda that Minimizes Along All modes
 Value Taken    Lamda =  -0.01512779
 Step Taken.  Stepsize is  0.177249

                             Maximum     Tolerance    Cnvgd?
         Gradient           0.080483      0.000300      NO
         Displacement       0.120419      0.001200      NO
         Energy change     *********      0.000001      NO


 New Cartesian Coordinates Obtained by Inverse Iteration

 Displacement from previous Coordinates is:  0.300618
 ----------------------------------------------------------------
             Standard Nuclear Orientation (Angstroms)
    I     Atom           X                Y                Z
 ----------------------------------------------------------------
    1      N       0.5910493529     0.0000000000     0.7008476354
    2      N      -0.5910493529     0.0000000000     0.7008476354
    3      F       1.0891754891     0.0000000000    -0.5431458225
    4      F      -1.0891754891     0.0000000000    -0.5431458225
 ----------------------------------------------------------------
 Molecular Point Group                 C2v   NOp =  4
 Largest Abelian Subgroup              C2v   NOp =  4
 Nuclear Repulsion Energy =   123.2631875191 hartrees
 There are       16 alpha and       16 beta electrons
 Applying Cartesian multipole field
    Component          Value
    ---------          -----
     (2,0,0)        1.00000E-11
     (0,2,0)        2.00000E-11
     (0,0,2)       -3.00000E-11
 Nucleus-field energy     =    -0.0000000004 hartrees
 Requested basis set is 6-311++G(d,p)
 There are 24 shells and 88 basis functions
 A cutoff of  1.0D-11 yielded    294 shell pairs
 There are      4025 function pairs (      4407 Cartesian)
 Smallest overlap matrix eigenvalue = 1.45E-04
 Guess MOs from SCF MO coefficient file

 -----------------------------------------------------------------------
  General SCF calculation program by
  Eric Jon Sundstrom, Paul Horn, Yuezhi Mao, Dmitri Zuev, Alec White,
  David Stuck, Shaama M.S., Shane Yost, Joonho Lee, David Small,
  Daniel Levine, Susi Lehtola, Hugh Burton, Evgeny Epifanovsky
 -----------------------------------------------------------------------
 Hartree-Fock
 using 4 threads for integral computing
 -------------------------------------------------------
 OpenMP Integral computing Module                
 Release: version 2.0, May 2017, Q-Chem Inc. Pleasanton 
 -------------------------------------------------------
 A restricted SCF calculation will be
 performed using DIIS
 SCF converges when DIIS error is below 1.0e-08
 ---------------------------------------
  Cycle       Energy         DIIS error
 ---------------------------------------
    1    -307.6603197585      2.78e-03  
    2    -307.6674478336      7.05e-04  
    3    -307.6682276318      3.07e-04  
    4    -307.6683503726      1.25e-04  
    5    -307.6683723433      4.81e-05  
    6    -307.6683766340      1.25e-05  
    7    -307.6683770995      2.89e-06  
    8    -307.6683771266      5.85e-07  
    9    -307.6683771277      1.38e-07  
   10    -307.6683771278      2.06e-08  
   11    -307.6683771278      4.69e-09  Convergence criterion met
 ---------------------------------------
 SCF time:   CPU 1.58s  wall 0.00s 
 SCF   energy in the final basis set =     -307.6683771278
 Total energy in the final basis set =     -307.6683771278

 --------------------------------------------------------------
             Orbital Energies (a.u.) and Symmetries
 --------------------------------------------------------------

 Alpha MOs, Restricted
 -- Occupied --                  
-26.384 -26.383 -15.778 -15.776  -1.765  -1.686  -1.420  -0.961
  1 B1    1 A1    2 A1    2 B1    3 A1    3 B1    4 A1    4 B1                 
 -0.854  -0.834  -0.807  -0.732  -0.702  -0.615  -0.564  -0.561
  5 A1    6 A1    1 B2    1 A2    5 B1    7 A1    2 B2    6 B1                 
 -- Virtual --                   
  0.088   0.101   0.140   0.144   0.157   0.193   0.212   0.226
  2 A2    8 A1    7 B1    9 A1    3 B2    8 B1   10 A1    3 A2                 
  0.240   0.298   0.308   0.326   0.356   0.405   0.412   0.457
 11 A1   12 A1    9 B1    4 B2   10 B1   13 A1    4 A2   11 B1                 
  0.485   0.506   0.606   0.654   0.859   0.890   0.917   0.981
 12 B1   14 A1   13 B1   14 B1   15 A1    5 B2   16 A1   15 B1                 
  0.991   1.163   1.200   1.367   1.433   1.467   1.520   1.591
  5 A2   16 B1   17 A1   18 A1   17 B1    6 B2   19 A1    6 A2                 
  1.610   1.788   1.869   2.000   2.002   2.100   2.335   2.371
 18 B1   19 B1    7 B2    8 B2   20 A1   21 A1   20 B1    7 A2                 
  2.399   2.681   2.736   2.937   3.020   3.318   3.931   3.970
 22 A1   23 A1   21 B1   22 B1    8 A2   23 B1   24 A1    9 B2                 
  4.084   4.124   4.153   4.159   4.186   4.223   4.279   4.362
 24 B1    9 A2   10 B2   25 A1   25 B1   10 A2   26 A1   11 B2                 
  4.425   4.476   4.479   5.060   5.316   5.726   6.826   6.863
 27 A1   11 A2   26 B1   27 B1   28 A1   28 B1   12 B2   29 A1                 
  6.905   7.036   7.125   7.417  36.494  37.177  68.667  68.719
 12 A2   29 B1   30 A1   30 B1   31 A1   31 B1   32 A1   32 B1                 

 Beta MOs, Restricted
 -- Occupied --                  
-26.384 -26.383 -15.778 -15.776  -1.765  -1.686  -1.420  -0.961
  1 B1    1 A1    2 A1    2 B1    3 A1    3 B1    4 A1    4 B1                 
 -0.854  -0.834  -0.807  -0.732  -0.702  -0.615  -0.564  -0.561
  5 A1    6 A1    1 B2    1 A2    5 B1    7 A1    2 B2    6 B1                 
 -- Virtual --                   
  0.088   0.101   0.140   0.144   0.157   0.193   0.212   0.226
  2 A2    8 A1    7 B1    9 A1    3 B2    8 B1   10 A1    3 A2                 
  0.240   0.298   0.308   0.326   0.356   0.405   0.412   0.457
 11 A1   12 A1    9 B1    4 B2   10 B1   13 A1    4 A2   11 B1                 
  0.485   0.506   0.606   0.654   0.859   0.890   0.917   0.981
 12 B1   14 A1   13 B1   14 B1   15 A1    5 B2   16 A1   15 B1                 
  0.991   1.163   1.200   1.367   1.433   1.467   1.520   1.591
  5 A2   16 B1   17 A1   18 A1   17 B1    6 B2   19 A1    6 A2                 
  1.610   1.788   1.869   2.000   2.002   2.100   2.335   2.371
 18 B1   19 B1    7 B2    8 B2   20 A1   21 A1   20 B1    7 A2                 
  2.399   2.681   2.736   2.937   3.020   3.318   3.931   3.970
 22 A1   23 A1   21 B1   22 B1    8 A2   23 B1   24 A1    9 B2                 
  4.084   4.124   4.153   4.159   4.186   4.223   4.279   4.362
 24 B1    9 A2   10 B2   25 A1   25 B1   10 A2   26 A1   11 B2                 
  4.425   4.476   4.479   5.060   5.316   5.726   6.826   6.863
 27 A1   11 A2   26 B1   27 B1   28 A1   28 B1   12 B2   29 A1                 
  6.905   7.036   7.125   7.417  36.494  37.177  68.667  68.719
 12 A2   29 B1   30 A1   30 B1   31 A1   31 B1   32 A1   32 B1                 
 --------------------------------------------------------------

          Ground-State Mulliken Net Atomic Charges

     Atom                 Charge (a.u.)
  ----------------------------------------
      1 N                     0.052500
      2 N                     0.052500
      3 F                    -0.052500
      4 F                    -0.052500
  ----------------------------------------
  Sum of atomic charges =    -0.000000

 -----------------------------------------------------------------
                    Cartesian Multipole Moments
 -----------------------------------------------------------------
    Charge (ESU x 10^10)
                 0.0000
    Dipole Moment (Debye)
         X      -0.0000      Y      -0.0000      Z       0.3758
       Tot       0.3758
    Quadrupole Moments (Debye-Ang)
        XX     -22.1238     XY       0.0000     YY     -19.4176
        XZ      -0.0000     YZ       0.0000     ZZ     -22.0473
    Octopole Moments (Debye-Ang^2)
       XXX       0.0000    XXY      -0.0000    XYY      -0.0000
       YYY      -0.0000    XXZ      -2.6890    XYZ       0.0000
       YYZ      -2.1732    XZZ      -0.0000    YZZ       0.0000
       ZZZ      -9.2040
    Hexadecapole Moments (Debye-Ang^3)
      XXXX    -107.8278   XXXY       0.0000   XXYY     -19.7077
      XYYY       0.0000   YYYY     -13.6203   XXXZ      -0.0000
      XXYZ       0.0000   XYYZ      -0.0000   YYYZ       0.0000
      XXZZ     -30.8588   XYZZ       0.0000   YYZZ     -13.3310
      XZZZ      -0.0000   YZZZ       0.0000   ZZZZ     -65.3088
 -----------------------------------------------------------------
 Calculating analytic gradient of the SCF energy
 Gradient of SCF Energy
            1           2           3           4
    1  -0.0167112   0.0167112  -0.0128500   0.0128500
    2   0.0000000   0.0000000  -0.0000000  -0.0000000
    3   0.0129402   0.0129402  -0.0129402  -0.0129402
 Max gradient component =       1.671E-02
 RMS gradient           =       1.140E-02
 Gradient time:  CPU 0.55 s  wall 0.19 s
 Geometry Optimization Parameters
   NAtoms,    NIC,     NZ,  NCons,   NDum,   NFix, NCnnct, MaxDiis
        4      14       4       0       0       0       0       0

 Cartesian Hessian Update
 Hessian Updated using BFGS Update


** GEOMETRY OPTIMIZATION IN DELOCALIZED INTERNAL COORDINATES **
   Searching for a Minimum

   Optimization Cycle:   2

                       Coordinates (Angstroms)
     ATOM                X               Y               Z
      1  N         0.5910493529    0.0000000000    0.7008476354
      2  N        -0.5910493529    0.0000000000    0.7008476354
      3  F         1.0891754891    0.0000000000   -0.5431458225
      4  F        -1.0891754891    0.0000000000   -0.5431458225
   Point Group: c2v   Number of degrees of freedom:     3


   Energy is   -307.668377128

 Hessian Updated using BFGS Update

  3 Hessian modes will be used to form the next step
  Hessian Eigenvalues:
     0.237692    0.538815    1.251363

 Minimum Search - Taking Simple RFO Step
 Searching for Lamda that Minimizes Along All modes
 Value Taken    Lamda =  -0.00864174
 Step Taken.  Stepsize is  0.158052

                             Maximum     Tolerance    Cnvgd?
         Gradient           0.064633      0.000300      NO
         Displacement       0.116421      0.001200      NO
         Energy change     -0.005800      0.000001      NO


 New Cartesian Coordinates Obtained by Inverse Iteration

 Displacement from previous Coordinates is:  0.301265
 ----------------------------------------------------------------
             Standard Nuclear Orientation (Angstroms)
    I     Atom           X                Y                Z
 ----------------------------------------------------------------
    1      N       0.5898160288     0.0000000000     0.6604587097
    2      N      -0.5898160288     0.0000000000     0.6604587097
    3      F       1.1863545062     0.0000000000    -0.5027568968
    4      F      -1.1863545062     0.0000000000    -0.5027568968
 ----------------------------------------------------------------
 Molecular Point Group                 C2v   NOp =  4
 Largest Abelian Subgroup              C2v   NOp =  4
 Nuclear Repulsion Energy =   122.4550935952 hartrees
 There are       16 alpha and       16 beta electrons
 Applying Cartesian multipole field
    Component          Value
    ---------          -----
     (2,0,0)        1.00000E-11
     (0,2,0)        2.00000E-11
     (0,0,2)       -3.00000E-11
 Requested basis set is 6-311++G(d,p)
 There are 24 shells and 88 basis functions
 A cutoff of  1.0D-11 yielded    294 shell pairs
 There are      4025 function pairs (      4407 Cartesian)
 Smallest overlap matrix eigenvalue = 1.38E-04
 Guess MOs from SCF MO coefficient file

 -----------------------------------------------------------------------
  General SCF calculation program by
  Eric Jon Sundstrom, Paul Horn, Yuezhi Mao, Dmitri Zuev, Alec White,
  David Stuck, Shaama M.S., Shane Yost, Joonho Lee, David Small,
  Daniel Levine, Susi Lehtola, Hugh Burton, Evgeny Epifanovsky
 -----------------------------------------------------------------------
 Hartree-Fock
 using 4 threads for integral computing
 -------------------------------------------------------
 OpenMP Integral computing Module                
 Release: version 2.0, May 2017, Q-Chem Inc. Pleasanton 
 -------------------------------------------------------
 A restricted SCF calculation will be
 performed using DIIS
 SCF converges when DIIS error is below 1.0e-08
 ---------------------------------------
  Cycle       Energy         DIIS error
 ---------------------------------------
    1    -307.6567884218      3.08e-03  
    2    -307.6673037462      8.39e-04  
    3    -307.6687390166      2.36e-04  
    4    -307.6688686185      6.11e-05  
    5    -307.6688741719      2.56e-05  
    6    -307.6688748012      7.95e-06  
    7    -307.6688749009      2.55e-06  
    8    -307.6688749186      7.69e-07  
    9    -307.6688749204      1.16e-07  
   10    -307.6688749204      2.32e-08  
   11    -307.6688749204      3.60e-09  Convergence criterion met
 ---------------------------------------
 SCF time:   CPU 1.54s  wall 0.00s 
 SCF   energy in the final basis set =     -307.6688749204
 Total energy in the final basis set =     -307.6688749204

 --------------------------------------------------------------
             Orbital Energies (a.u.) and Symmetries
 --------------------------------------------------------------

 Alpha MOs, Restricted
 -- Occupied --                  
-26.392 -26.392 -15.771 -15.769  -1.776  -1.714  -1.416  -0.974
  1 B1    1 A1    2 A1    2 B1    3 A1    3 B1    4 A1    4 B1                 
 -0.871  -0.836  -0.815  -0.748  -0.731  -0.601  -0.556  -0.546
  5 A1    6 A1    1 B2    1 A2    5 B1    7 A1    2 B2    6 B1                 
 -- Virtual --                   
  0.098   0.102   0.140   0.152   0.158   0.193   0.220   0.226
  2 A2    8 A1    7 B1    9 A1    3 B2    8 B1   10 A1    3 A2                 
  0.262   0.298   0.310   0.324   0.358   0.397   0.410   0.474
 11 A1   12 A1    9 B1    4 B2   10 B1   13 A1    4 A2   11 B1                 
  0.488   0.493   0.597   0.675   0.864   0.892   0.932   0.988
 14 A1   12 B1   13 B1   14 B1   15 A1    5 B2   16 A1   15 B1                 
  0.996   1.176   1.203   1.390   1.433   1.483   1.520   1.578
  5 A2   16 B1   17 A1   18 A1   17 B1    6 B2   19 A1    6 A2                 
  1.600   1.755   1.877   1.992   2.009   2.150   2.250   2.374
 18 B1   19 B1    7 B2    8 B2   20 A1   21 A1   20 B1    7 A2                 
  2.414   2.664   2.715   3.007   3.021   3.315   3.956   3.979
 22 A1   23 A1   21 B1    8 A2   22 B1   23 B1    9 B2   24 A1                 
  4.117   4.120   4.144   4.152   4.175   4.247   4.303   4.403
 24 B1    9 A2   10 B2   25 A1   25 B1   10 A2   26 A1   11 B2                 
  4.424   4.497   4.573   5.006   5.364   5.779   6.813   6.828
 27 A1   11 A2   26 B1   27 B1   28 A1   28 B1   29 A1   12 B2                 
  6.892   7.028   7.181   7.521  36.514  37.195  68.671  68.699
 12 A2   29 B1   30 A1   30 B1   31 A1   31 B1   32 A1   32 B1                 

 Beta MOs, Restricted
 -- Occupied --                  
-26.392 -26.392 -15.771 -15.769  -1.776  -1.714  -1.416  -0.974
  1 B1    1 A1    2 A1    2 B1    3 A1    3 B1    4 A1    4 B1                 
 -0.871  -0.836  -0.815  -0.748  -0.731  -0.601  -0.556  -0.546
  5 A1    6 A1    1 B2    1 A2    5 B1    7 A1    2 B2    6 B1                 
 -- Virtual --                   
  0.098   0.102   0.140   0.152   0.158   0.193   0.220   0.226
  2 A2    8 A1    7 B1    9 A1    3 B2    8 B1   10 A1    3 A2                 
  0.262   0.298   0.310   0.324   0.358   0.397   0.410   0.474
 11 A1   12 A1    9 B1    4 B2   10 B1   13 A1    4 A2   11 B1                 
  0.488   0.493   0.597   0.675   0.864   0.892   0.932   0.988
 14 A1   12 B1   13 B1   14 B1   15 A1    5 B2   16 A1   15 B1                 
  0.996   1.176   1.203   1.390   1.433   1.483   1.520   1.578
  5 A2   16 B1   17 A1   18 A1   17 B1    6 B2   19 A1    6 A2                 
  1.600   1.755   1.877   1.992   2.009   2.150   2.250   2.374
 18 B1   19 B1    7 B2    8 B2   20 A1   21 A1   20 B1    7 A2                 
  2.414   2.664   2.715   3.007   3.021   3.315   3.956   3.979
 22 A1   23 A1   21 B1    8 A2   22 B1   23 B1    9 B2   24 A1                 
  4.117   4.120   4.144   4.152   4.175   4.247   4.303   4.403
 24 B1    9 A2   10 B2   25 A1   25 B1   10 A2   26 A1   11 B2                 
  4.424   4.497   4.573   5.006   5.364   5.779   6.813   6.828
 27 A1   11 A2   26 B1   27 B1   28 A1   28 B1   29 A1   12 B2                 
  6.892   7.028   7.181   7.521  36.514  37.195  68.671  68.699
 12 A2   29 B1   30 A1   30 B1   31 A1   31 B1   32 A1   32 B1                 
 --------------------------------------------------------------

          Ground-State Mulliken Net Atomic Charges

     Atom                 Charge (a.u.)
  ----------------------------------------
      1 N                     0.035358
      2 N                     0.035358
      3 F                    -0.035358
      4 F                    -0.035358
  ----------------------------------------
  Sum of atomic charges =     0.000000

 -----------------------------------------------------------------
                    Cartesian Multipole Moments
 -----------------------------------------------------------------
    Charge (ESU x 10^10)
                 0.0000
    Dipole Moment (Debye)
         X       0.0000      Y      -0.0000      Z      -0.0198
       Tot       0.0198
    Quadrupole Moments (Debye-Ang)
        XX     -22.0759     XY      -0.0000     YY     -19.3541
        XZ       0.0000     YZ      -0.0000     ZZ     -22.3433
    Octopole Moments (Debye-Ang^2)
       XXX       0.0000    XXY      -0.0000    XYY      -0.0000
       YYY      -0.0000    XXZ      -2.6882    XYZ      -0.0000
       YYZ      -2.2620    XZZ      -0.0000    YZZ      -0.0000
       ZZZ      -9.5729
    Hexadecapole Moments (Debye-Ang^3)
      XXXX    -119.8095   XXXY      -0.0000   XXYY     -21.6609
      XYYY      -0.0000   YYYY     -13.5757   XXXZ       0.0000
      XXYZ       0.0000   XYYZ      -0.0000   YYYZ      -0.0000
      XXZZ     -31.7053   XYZZ      -0.0000   YYZZ     -12.4204
      XZZZ      -0.0000   YZZZ      -0.0000   ZZZZ     -60.6850
 -----------------------------------------------------------------
 Calculating analytic gradient of the SCF energy
 Gradient of SCF Energy
            1           2           3           4
    1  -0.0185614   0.0185614   0.0008113  -0.0008113
    2  -0.0000000   0.0000000   0.0000000   0.0000000
    3  -0.0194686  -0.0194686   0.0194686   0.0194686
 Max gradient component =       1.947E-02
 RMS gradient           =       1.356E-02
 Gradient time:  CPU 0.54 s  wall 0.19 s
 Geometry Optimization Parameters
   NAtoms,    NIC,     NZ,  NCons,   NDum,   NFix, NCnnct, MaxDiis
        4      14       4       0       0       0       0       0

 Cartesian Hessian Update
 Hessian Updated using BFGS Update


** GEOMETRY OPTIMIZATION IN DELOCALIZED INTERNAL COORDINATES **
   Searching for a Minimum

   Optimization Cycle:   3

                       Coordinates (Angstroms)
     ATOM                X               Y               Z
      1  N         0.5898160288    0.0000000000    0.6604587097
      2  N        -0.5898160288    0.0000000000    0.6604587097
      3  F         1.1863545062    0.0000000000   -0.5027568968
      4  F        -1.1863545062    0.0000000000   -0.5027568968
   Point Group: c2v   Number of degrees of freedom:     3


   Energy is   -307.668874920

 Hessian Updated using BFGS Update

  3 Hessian modes will be used to form the next step
  Hessian Eigenvalues:
     0.392957    0.671893    1.097680

 Minimum Search - Taking Simple RFO Step
 Searching for Lamda that Minimizes Along All modes
 Value Taken    Lamda =  -0.00355860
 Step Taken.  Stepsize is  0.082160

                             Maximum     Tolerance    Cnvgd?
         Gradient           0.037300      0.000300      NO
         Displacement       0.071660      0.001200      NO
         Energy change     -0.000498      0.000001      NO


 New Cartesian Coordinates Obtained by Inverse Iteration

 Displacement from previous Coordinates is:  0.106605
 ----------------------------------------------------------------
             Standard Nuclear Orientation (Angstroms)
    I     Atom           X                Y                Z
 ----------------------------------------------------------------
    1      N       0.5958457327     0.0000000000     0.6810360346
    2      N      -0.5958457327     0.0000000000     0.6810360346
    3      F       1.1597462347     0.0000000000    -0.5233342217
    4      F      -1.1597462347     0.0000000000    -0.5233342217
 ----------------------------------------------------------------
 Molecular Point Group                 C2v   NOp =  4
 Largest Abelian Subgroup              C2v   NOp =  4
 Nuclear Repulsion Energy =   121.6949640917 hartrees
 There are       16 alpha and       16 beta electrons
 Applying Cartesian multipole field
    Component          Value
    ---------          -----
     (2,0,0)        1.00000E-11
     (0,2,0)        2.00000E-11
     (0,0,2)       -3.00000E-11
 Nucleus-field energy     =    -0.0000000002 hartrees
 Requested basis set is 6-311++G(d,p)
 There are 24 shells and 88 basis functions
 A cutoff of  1.0D-11 yielded    294 shell pairs
 There are      4025 function pairs (      4407 Cartesian)
 Smallest overlap matrix eigenvalue = 1.49E-04
 Guess MOs from SCF MO coefficient file

 -----------------------------------------------------------------------
  General SCF calculation program by
  Eric Jon Sundstrom, Paul Horn, Yuezhi Mao, Dmitri Zuev, Alec White,
  David Stuck, Shaama M.S., Shane Yost, Joonho Lee, David Small,
  Daniel Levine, Susi Lehtola, Hugh Burton, Evgeny Epifanovsky
 -----------------------------------------------------------------------
 Hartree-Fock
 using 4 threads for integral computing
 -------------------------------------------------------
 OpenMP Integral computing Module                
 Release: version 2.0, May 2017, Q-Chem Inc. Pleasanton 
 -------------------------------------------------------
 A restricted SCF calculation will be
 performed using DIIS
 SCF converges when DIIS error is below 1.0e-08
 ---------------------------------------
  Cycle       Energy         DIIS error
 ---------------------------------------
    1    -307.6682227094      1.47e-03  
    2    -307.6703695295      3.73e-04  
    3    -307.6706221046      1.32e-04  
    4    -307.6706506656      5.91e-05  
    5    -307.6706553964      2.06e-05  
    6    -307.6706558932      3.80e-06  
    7    -307.6706559197      9.56e-07  
    8    -307.6706559222      3.35e-07  
    9    -307.6706559226      7.47e-08  
   10    -307.6706559226      1.17e-08  
   11    -307.6706559226      2.39e-09  Convergence criterion met
 ---------------------------------------
 SCF time:   CPU 1.54s  wall 1.00s 
 SCF   energy in the final basis set =     -307.6706559226
 Total energy in the final basis set =     -307.6706559226

 --------------------------------------------------------------
             Orbital Energies (a.u.) and Symmetries
 --------------------------------------------------------------

 Alpha MOs, Restricted
 -- Occupied --                  
-26.389 -26.389 -15.778 -15.776  -1.763  -1.699  -1.413  -0.969
  1 B1    1 A1    2 A1    2 B1    3 A1    3 B1    4 A1    4 B1                 
 -0.859  -0.830  -0.807  -0.740  -0.719  -0.607  -0.558  -0.556
  5 A1    6 A1    1 B2    1 A2    5 B1    7 A1    2 B2    6 B1                 
 -- Virtual --                   
  0.088   0.101   0.140   0.148   0.158   0.193   0.216   0.225
  2 A2    8 A1    7 B1    9 A1    3 B2    8 B1   10 A1    3 A2                 
  0.247   0.297   0.309   0.324   0.355   0.400   0.410   0.463
 11 A1   12 A1    9 B1    4 B2   10 B1   13 A1    4 A2   11 B1                 
  0.482   0.494   0.594   0.657   0.863   0.893   0.928   0.982
 12 B1   14 A1   13 B1   14 B1   15 A1    5 B2   16 A1   15 B1                 
  0.993   1.162   1.200   1.379   1.431   1.478   1.522   1.580
  5 A2   16 B1   17 A1   18 A1   17 B1    6 B2   19 A1    6 A2                 
  1.604   1.771   1.868   1.999   2.004   2.129   2.274   2.369
 18 B1   19 B1    7 B2    8 B2   20 A1   21 A1   20 B1    7 A2                 
  2.404   2.660   2.714   2.966   2.999   3.301   3.945   3.961
 22 A1   23 A1   21 B1   22 B1    8 A2   23 B1   24 A1    9 B2                 
  4.097   4.123   4.148   4.155   4.177   4.231   4.283   4.376
 24 B1    9 A2   10 B2   25 A1   25 B1   10 A2   26 A1   11 B2                 
  4.403   4.472   4.518   5.015   5.325   5.745   6.819   6.828
 27 A1   11 A2   26 B1   27 B1   28 A1   28 B1   29 A1   12 B2                 
  6.895   7.036   7.137   7.446  36.502  37.134  68.671  68.703
 12 A2   29 B1   30 A1   30 B1   31 A1   31 B1   32 A1   32 B1                 

 Beta MOs, Restricted
 -- Occupied --                  
-26.389 -26.389 -15.778 -15.776  -1.763  -1.699  -1.413  -0.969
  1 B1    1 A1    2 A1    2 B1    3 A1    3 B1    4 A1    4 B1                 
 -0.859  -0.830  -0.807  -0.740  -0.719  -0.607  -0.558  -0.556
  5 A1    6 A1    1 B2    1 A2    5 B1    7 A1    2 B2    6 B1                 
 -- Virtual --                   
  0.088   0.101   0.140   0.148   0.158   0.193   0.216   0.225
  2 A2    8 A1    7 B1    9 A1    3 B2    8 B1   10 A1    3 A2                 
  0.247   0.297   0.309   0.324   0.355   0.400   0.410   0.463
 11 A1   12 A1    9 B1    4 B2   10 B1   13 A1    4 A2   11 B1                 
  0.482   0.494   0.594   0.657   0.863   0.893   0.928   0.982
 12 B1   14 A1   13 B1   14 B1   15 A1    5 B2   16 A1   15 B1                 
  0.993   1.162   1.200   1.379   1.431   1.478   1.522   1.580
  5 A2   16 B1   17 A1   18 A1   17 B1    6 B2   19 A1    6 A2                 
  1.604   1.771   1.868   1.999   2.004   2.129   2.274   2.369
 18 B1   19 B1    7 B2    8 B2   20 A1   21 A1   20 B1    7 A2                 
  2.404   2.660   2.714   2.966   2.999   3.301   3.945   3.961
 22 A1   23 A1   21 B1   22 B1    8 A2   23 B1   24 A1    9 B2                 
  4.097   4.123   4.148   4.155   4.177   4.231   4.283   4.376
 24 B1    9 A2   10 B2   25 A1   25 B1   10 A2   26 A1   11 B2                 
  4.403   4.472   4.518   5.015   5.325   5.745   6.819   6.828
 27 A1   11 A2   26 B1   27 B1   28 A1   28 B1   29 A1   12 B2                 
  6.895   7.036   7.137   7.446  36.502  37.134  68.671  68.703
 12 A2   29 B1   30 A1   30 B1   31 A1   31 B1   32 A1   32 B1                 
 --------------------------------------------------------------

          Ground-State Mulliken Net Atomic Charges

     Atom                 Charge (a.u.)
  ----------------------------------------
      1 N                     0.045481
      2 N                     0.045481
      3 F                    -0.045481
      4 F                    -0.045481
  ----------------------------------------
  Sum of atomic charges =    -0.000000

 -----------------------------------------------------------------
                    Cartesian Multipole Moments
 -----------------------------------------------------------------
    Charge (ESU x 10^10)
                -0.0000
    Dipole Moment (Debye)
         X       0.0000      Y      -0.0000      Z       0.1879
       Tot       0.1879
    Quadrupole Moments (Debye-Ang)
        XX     -22.1519     XY       0.0000     YY     -19.4337
        XZ       0.0000     YZ       0.0000     ZZ     -22.2345
    Octopole Moments (Debye-Ang^2)
       XXX      -0.0000    XXY      -0.0000    XYY       0.0000
       YYY      -0.0000    XXZ      -2.6583    XYZ      -0.0000
       YYZ      -2.2337    XZZ       0.0000    YZZ      -0.0000
       ZZZ      -9.4178
    Hexadecapole Moments (Debye-Ang^3)
      XXXX    -117.1510   XXXY       0.0000   XXYY     -21.2365
      XYYY       0.0000   YYYY     -13.6720   XXXZ      -0.0000
      XXYZ       0.0000   XYYZ       0.0000   YYYZ       0.0000
      XXZZ     -31.7912   XYZZ       0.0000   YYZZ     -12.9103
      XZZZ       0.0000   YZZZ       0.0000   ZZZZ     -63.1839
 -----------------------------------------------------------------
 Calculating analytic gradient of the SCF energy
 Gradient of SCF Energy
            1           2           3           4
    1   0.0013467  -0.0013467   0.0036520  -0.0036520
    2  -0.0000000   0.0000000   0.0000000  -0.0000000
    3   0.0020859   0.0020859  -0.0020859  -0.0020859
 Max gradient component =       3.652E-03
 RMS gradient           =       1.994E-03
 Gradient time:  CPU 0.54 s  wall 0.19 s
 Geometry Optimization Parameters
   NAtoms,    NIC,     NZ,  NCons,   NDum,   NFix, NCnnct, MaxDiis
        4      14       4       0       0       0       0       0

 Cartesian Hessian Update
 Hessian Updated using BFGS Update


** GEOMETRY OPTIMIZATION IN DELOCALIZED INTERNAL COORDINATES **
   Searching for a Minimum

   Optimization Cycle:   4

                       Coordinates (Angstroms)
     ATOM                X               Y               Z
      1  N         0.5958457327    0.0000000000    0.6810360346
      2  N        -0.5958457327    0.0000000000    0.6810360346
      3  F         1.1597462347    0.0000000000   -0.5233342217
      4  F        -1.1597462347    0.0000000000   -0.5233342217
   Point Group: c2v   Number of degrees of freedom:     3


   Energy is   -307.670655923

 Hessian Updated using BFGS Update

  3 Hessian modes will be used to form the next step
  Hessian Eigenvalues:
     0.460345    0.545218    1.152532

 Minimum Search - Taking Simple RFO Step
 Searching for Lamda that Minimizes Along All modes
 Value Taken    Lamda =  -0.00017714
 Step Taken.  Stepsize is  0.017001

                             Maximum     Tolerance    Cnvgd?
         Gradient           0.010071      0.000300      NO
         Displacement       0.014859      0.001200      NO
         Energy change     -0.001781      0.000001      NO


 New Cartesian Coordinates Obtained by Inverse Iteration

 Displacement from previous Coordinates is:  0.037697
 ----------------------------------------------------------------
             Standard Nuclear Orientation (Angstroms)
    I     Atom           X                Y                Z
 ----------------------------------------------------------------
    1      N       0.5952740829     0.0000000000     0.6822078927
    2      N      -0.5952740829     0.0000000000     0.6822078927
    3      F       1.1457501308     0.0000000000    -0.5245060799
    4      F      -1.1457501308     0.0000000000    -0.5245060799
 ----------------------------------------------------------------
 Molecular Point Group                 C2v   NOp =  4
 Largest Abelian Subgroup              C2v   NOp =  4
 Nuclear Repulsion Energy =   122.2317210986 hartrees
 There are       16 alpha and       16 beta electrons
 Applying Cartesian multipole field
    Component          Value
    ---------          -----
     (2,0,0)        1.00000E-11
     (0,2,0)        2.00000E-11
     (0,0,2)       -3.00000E-11
 Nucleus-field energy     =    -0.0000000002 hartrees
 Requested basis set is 6-311++G(d,p)
 There are 24 shells and 88 basis functions
 A cutoff of  1.0D-11 yielded    294 shell pairs
 There are      4025 function pairs (      4407 Cartesian)
 Smallest overlap matrix eigenvalue = 1.49E-04
 Guess MOs from SCF MO coefficient file

 -----------------------------------------------------------------------
  General SCF calculation program by
  Eric Jon Sundstrom, Paul Horn, Yuezhi Mao, Dmitri Zuev, Alec White,
  David Stuck, Shaama M.S., Shane Yost, Joonho Lee, David Small,
  Daniel Levine, Susi Lehtola, Hugh Burton, Evgeny Epifanovsky
 -----------------------------------------------------------------------
 Hartree-Fock
 using 4 threads for integral computing
 -------------------------------------------------------
 OpenMP Integral computing Module                
 Release: version 2.0, May 2017, Q-Chem Inc. Pleasanton 
 -------------------------------------------------------
 A restricted SCF calculation will be
 performed using DIIS
 SCF converges when DIIS error is below 1.0e-08
 ---------------------------------------
  Cycle       Energy         DIIS error
 ---------------------------------------
    1    -307.6706011678      3.25e-04  
    2    -307.6707149946      8.77e-05  
    3    -307.6707300110      3.05e-05  
    4    -307.6707317049      1.19e-05  
    5    -307.6707319374      4.96e-06  
    6    -307.6707319646      1.34e-06  
    7    -307.6707319690      3.54e-07  
    8    -307.6707319694      8.51e-08  
    9    -307.6707319694      1.65e-08  
   10    -307.6707319694      2.68e-09  Convergence criterion met
 ---------------------------------------
 SCF time:   CPU 1.42s  wall 0.00s 
 SCF   energy in the final basis set =     -307.6707319694
 Total energy in the final basis set =     -307.6707319694

 --------------------------------------------------------------
             Orbital Energies (a.u.) and Symmetries
 --------------------------------------------------------------

 Alpha MOs, Restricted
 -- Occupied --                  
-26.389 -26.388 -15.777 -15.775  -1.767  -1.700  -1.413  -0.969
  1 B1    1 A1    2 A1    2 B1    3 A1    3 B1    4 A1    4 B1                 
 -0.861  -0.832  -0.809  -0.740  -0.718  -0.606  -0.557  -0.557
  5 A1    6 A1    1 B2    1 A2    5 B1    7 A1    2 B2    6 B1                 
 -- Virtual --                   
  0.089   0.102   0.140   0.148   0.158   0.193   0.216   0.226
  2 A2    8 A1    7 B1    9 A1    3 B2    8 B1   10 A1    3 A2                 
  0.249   0.297   0.309   0.325   0.356   0.401   0.410   0.465
 11 A1   12 A1    9 B1    4 B2   10 B1   13 A1    4 A2   11 B1                 
  0.484   0.496   0.596   0.657   0.864   0.893   0.926   0.982
 12 B1   14 A1   13 B1   14 B1   15 A1    5 B2   16 A1   15 B1                 
  0.993   1.162   1.201   1.373   1.432   1.476   1.520   1.582
  5 A2   16 B1   17 A1   18 A1   17 B1    6 B2   19 A1    6 A2                 
  1.603   1.775   1.868   1.999   2.004   2.126   2.283   2.368
 18 B1   19 B1    7 B2    8 B2   20 A1   21 A1   20 B1    7 A2                 
  2.408   2.663   2.720   2.963   3.002   3.304   3.948   3.961
 22 A1   23 A1   21 B1   22 B1    8 A2   23 B1   24 A1    9 B2                 
  4.099   4.122   4.148   4.155   4.177   4.230   4.283   4.379
 24 B1    9 A2   10 B2   25 A1   25 B1   10 A2   26 A1   11 B2                 
  4.410   4.479   4.518   5.030   5.331   5.751   6.824   6.827
 27 A1   11 A2   26 B1   27 B1   28 A1   28 B1   29 A1   12 B2                 
  6.897   7.038   7.144   7.456  36.504  37.140  68.670  68.705
 12 A2   29 B1   30 A1   30 B1   31 A1   31 B1   32 A1   32 B1                 

 Beta MOs, Restricted
 -- Occupied --                  
-26.389 -26.388 -15.777 -15.775  -1.767  -1.700  -1.413  -0.969
  1 B1    1 A1    2 A1    2 B1    3 A1    3 B1    4 A1    4 B1                 
 -0.861  -0.832  -0.809  -0.740  -0.718  -0.606  -0.557  -0.557
  5 A1    6 A1    1 B2    1 A2    5 B1    7 A1    2 B2    6 B1                 
 -- Virtual --                   
  0.089   0.102   0.140   0.148   0.158   0.193   0.216   0.226
  2 A2    8 A1    7 B1    9 A1    3 B2    8 B1   10 A1    3 A2                 
  0.249   0.297   0.309   0.325   0.356   0.401   0.410   0.465
 11 A1   12 A1    9 B1    4 B2   10 B1   13 A1    4 A2   11 B1                 
  0.484   0.496   0.596   0.657   0.864   0.893   0.926   0.982
 12 B1   14 A1   13 B1   14 B1   15 A1    5 B2   16 A1   15 B1                 
  0.993   1.162   1.201   1.373   1.432   1.476   1.520   1.582
  5 A2   16 B1   17 A1   18 A1   17 B1    6 B2   19 A1    6 A2                 
  1.603   1.775   1.868   1.999   2.004   2.126   2.283   2.368
 18 B1   19 B1    7 B2    8 B2   20 A1   21 A1   20 B1    7 A2                 
  2.408   2.663   2.720   2.963   3.002   3.304   3.948   3.961
 22 A1   23 A1   21 B1   22 B1    8 A2   23 B1   24 A1    9 B2                 
  4.099   4.122   4.148   4.155   4.177   4.230   4.283   4.379
 24 B1    9 A2   10 B2   25 A1   25 B1   10 A2   26 A1   11 B2                 
  4.410   4.479   4.518   5.030   5.331   5.751   6.824   6.827
 27 A1   11 A2   26 B1   27 B1   28 A1   28 B1   29 A1   12 B2                 
  6.897   7.038   7.144   7.456  36.504  37.140  68.670  68.705
 12 A2   29 B1   30 A1   30 B1   31 A1   31 B1   32 A1   32 B1                 
 --------------------------------------------------------------

          Ground-State Mulliken Net Atomic Charges

     Atom                 Charge (a.u.)
  ----------------------------------------
      1 N                     0.044225
      2 N                     0.044225
      3 F                    -0.044225
      4 F                    -0.044225
  ----------------------------------------
  Sum of atomic charges =     0.000000

 -----------------------------------------------------------------
                    Cartesian Multipole Moments
 -----------------------------------------------------------------
    Charge (ESU x 10^10)
                 0.0000
    Dipole Moment (Debye)
         X       0.0000      Y       0.0000      Z       0.1867
       Tot       0.1867
    Quadrupole Moments (Debye-Ang)
        XX     -22.1165     XY       0.0000     YY     -19.4234
        XZ       0.0000     YZ       0.0000     ZZ     -22.2204
    Octopole Moments (Debye-Ang^2)
       XXX       0.0000    XXY       0.0000    XYY      -0.0000
       YYY       0.0000    XXZ      -2.6941    XYZ       0.0000
       YYZ      -2.2390    XZZ       0.0000    YZZ       0.0000
       ZZZ      -9.4239
    Hexadecapole Moments (Debye-Ang^3)
      XXXX    -115.1504   XXXY       0.0000   XXYY     -20.9122
      XYYY       0.0000   YYYY     -13.6605   XXXZ       0.0000
      XXYZ       0.0000   XYYZ      -0.0000   YYYZ       0.0000
      XXZZ     -31.5384   XYZZ       0.0000   YYZZ     -12.9365
      XZZZ      -0.0000   YZZZ       0.0000   ZZZZ     -63.2724
 -----------------------------------------------------------------
 Calculating analytic gradient of the SCF energy
 Gradient of SCF Energy
            1           2           3           4
    1  -0.0000052   0.0000052  -0.0005035   0.0005035
    2   0.0000000   0.0000000  -0.0000000  -0.0000000
    3   0.0000764   0.0000764  -0.0000764  -0.0000764
 Max gradient component =       5.035E-04
 RMS gradient           =       2.102E-04
 Gradient time:  CPU 0.55 s  wall 0.19 s
 Geometry Optimization Parameters
   NAtoms,    NIC,     NZ,  NCons,   NDum,   NFix, NCnnct, MaxDiis
        4      14       4       0       0       0       0       0

 Cartesian Hessian Update
 Hessian Updated using BFGS Update


** GEOMETRY OPTIMIZATION IN DELOCALIZED INTERNAL COORDINATES **
   Searching for a Minimum

   Optimization Cycle:   5

                       Coordinates (Angstroms)
     ATOM                X               Y               Z
      1  N         0.5952740829    0.0000000000    0.6822078927
      2  N        -0.5952740829    0.0000000000    0.6822078927
      3  F         1.1457501308    0.0000000000   -0.5245060799
      4  F        -1.1457501308    0.0000000000   -0.5245060799
   Point Group: c2v   Number of degrees of freedom:     3


   Energy is   -307.670731969

 Hessian Updated using BFGS Update

  3 Hessian modes will be used to form the next step
  Hessian Eigenvalues:
     0.450178    0.624615    1.187635

 Minimum Search - Taking Simple RFO Step
 Searching for Lamda that Minimizes Along All modes
 Value Taken    Lamda =  -0.00000443
 Step Taken.  Stepsize is  0.002523

                             Maximum     Tolerance    Cnvgd?
         Gradient           0.001819      0.000300      NO
         Displacement       0.002437      0.001200      NO
         Energy change     -0.000076      0.000001      NO


 New Cartesian Coordinates Obtained by Inverse Iteration

 Displacement from previous Coordinates is:  0.006102
 ----------------------------------------------------------------
             Standard Nuclear Orientation (Angstroms)
    I     Atom           X                Y                Z
 ----------------------------------------------------------------
    1      N       0.5952885280     0.0000000000     0.6817498260
    2      N      -0.5952885280     0.0000000000     0.6817498260
    3      F       1.1479396544     0.0000000000    -0.5240480131
    4      F      -1.1479396544     0.0000000000    -0.5240480131
 ----------------------------------------------------------------
 Molecular Point Group                 C2v   NOp =  4
 Largest Abelian Subgroup              C2v   NOp =  4
 Nuclear Repulsion Energy =   122.1736483667 hartrees
 There are       16 alpha and       16 beta electrons
 Applying Cartesian multipole field
    Component          Value
    ---------          -----
     (2,0,0)        1.00000E-11
     (0,2,0)        2.00000E-11
     (0,0,2)       -3.00000E-11
 Nucleus-field energy     =    -0.0000000002 hartrees
 Requested basis set is 6-311++G(d,p)
 There are 24 shells and 88 basis functions
 A cutoff of  1.0D-11 yielded    294 shell pairs
 There are      4025 function pairs (      4407 Cartesian)
 Smallest overlap matrix eigenvalue = 1.48E-04
 Guess MOs from SCF MO coefficient file

 -----------------------------------------------------------------------
  General SCF calculation program by
  Eric Jon Sundstrom, Paul Horn, Yuezhi Mao, Dmitri Zuev, Alec White,
  David Stuck, Shaama M.S., Shane Yost, Joonho Lee, David Small,
  Daniel Levine, Susi Lehtola, Hugh Burton, Evgeny Epifanovsky
 -----------------------------------------------------------------------
 Hartree-Fock
 using 4 threads for integral computing
 -------------------------------------------------------
 OpenMP Integral computing Module                
 Release: version 2.0, May 2017, Q-Chem Inc. Pleasanton 
 -------------------------------------------------------
 A restricted SCF calculation will be
 performed using DIIS
 SCF converges when DIIS error is below 1.0e-08
 ---------------------------------------
  Cycle       Energy         DIIS error
 ---------------------------------------
    1    -307.6707303994      5.26e-05  
    2    -307.6707336029      1.48e-05  
    3    -307.6707340678      4.39e-06  
    4    -307.6707341124      1.40e-06  
    5    -307.6707341153      5.51e-07  
    6    -307.6707341157      1.91e-07  
    7    -307.6707341157      5.66e-08  
    8    -307.6707341157      1.53e-08  
    9    -307.6707341157      2.51e-09  Convergence criterion met
 ---------------------------------------
 SCF time:   CPU 1.27s  wall 1.00s 
 SCF   energy in the final basis set =     -307.6707341157
 Total energy in the final basis set =     -307.6707341157

 --------------------------------------------------------------
             Orbital Energies (a.u.) and Symmetries
 --------------------------------------------------------------

 Alpha MOs, Restricted
 -- Occupied --                  
-26.389 -26.389 -15.777 -15.775  -1.766  -1.700  -1.413  -0.969
  1 B1    1 A1    2 A1    2 B1    3 A1    3 B1    4 A1    4 B1                 
 -0.861  -0.832  -0.809  -0.741  -0.719  -0.606  -0.557  -0.557
  5 A1    6 A1    1 B2    1 A2    5 B1    7 A1    2 B2    6 B1                 
 -- Virtual --                   
  0.089   0.102   0.140   0.148   0.158   0.193   0.216   0.226
  2 A2    8 A1    7 B1    9 A1    3 B2    8 B1   10 A1    3 A2                 
  0.249   0.297   0.309   0.325   0.356   0.401   0.410   0.465
 11 A1   12 A1    9 B1    4 B2   10 B1   13 A1    4 A2   11 B1                 
  0.484   0.495   0.596   0.657   0.864   0.893   0.927   0.982
 12 B1   14 A1   13 B1   14 B1   15 A1    5 B2   16 A1   15 B1                 
  0.993   1.163   1.201   1.374   1.432   1.477   1.521   1.582
  5 A2   16 B1   17 A1   18 A1   17 B1    6 B2   19 A1    6 A2                 
  1.603   1.774   1.868   1.999   2.004   2.127   2.282   2.368
 18 B1   19 B1    7 B2    8 B2   20 A1   21 A1   20 B1    7 A2                 
  2.407   2.663   2.719   2.964   3.002   3.304   3.948   3.961
 22 A1   23 A1   21 B1   22 B1    8 A2   23 B1   24 A1    9 B2                 
  4.099   4.122   4.148   4.154   4.177   4.231   4.283   4.379
 24 B1    9 A2   10 B2   25 A1   25 B1   10 A2   26 A1   11 B2                 
  4.409   4.479   4.519   5.028   5.331   5.751   6.823   6.827
 27 A1   11 A2   26 B1   27 B1   28 A1   28 B1   29 A1   12 B2                 
  6.897   7.038   7.143   7.456  36.504  37.140  68.670  68.705
 12 A2   29 B1   30 A1   30 B1   31 A1   31 B1   32 A1   32 B1                 

 Beta MOs, Restricted
 -- Occupied --                  
-26.389 -26.389 -15.777 -15.775  -1.766  -1.700  -1.413  -0.969
  1 B1    1 A1    2 A1    2 B1    3 A1    3 B1    4 A1    4 B1                 
 -0.861  -0.832  -0.809  -0.741  -0.719  -0.606  -0.557  -0.557
  5 A1    6 A1    1 B2    1 A2    5 B1    7 A1    2 B2    6 B1                 
 -- Virtual --                   
  0.089   0.102   0.140   0.148   0.158   0.193   0.216   0.226
  2 A2    8 A1    7 B1    9 A1    3 B2    8 B1   10 A1    3 A2                 
  0.249   0.297   0.309   0.325   0.356   0.401   0.410   0.465
 11 A1   12 A1    9 B1    4 B2   10 B1   13 A1    4 A2   11 B1                 
  0.484   0.495   0.596   0.657   0.864   0.893   0.927   0.982
 12 B1   14 A1   13 B1   14 B1   15 A1    5 B2   16 A1   15 B1                 
  0.993   1.163   1.201   1.374   1.432   1.477   1.521   1.582
  5 A2   16 B1   17 A1   18 A1   17 B1    6 B2   19 A1    6 A2                 
  1.603   1.774   1.868   1.999   2.004   2.127   2.282   2.368
 18 B1   19 B1    7 B2    8 B2   20 A1   21 A1   20 B1    7 A2                 
  2.407   2.663   2.719   2.964   3.002   3.304   3.948   3.961
 22 A1   23 A1   21 B1   22 B1    8 A2   23 B1   24 A1    9 B2                 
  4.099   4.122   4.148   4.154   4.177   4.231   4.283   4.379
 24 B1    9 A2   10 B2   25 A1   25 B1   10 A2   26 A1   11 B2                 
  4.409   4.479   4.519   5.028   5.331   5.751   6.823   6.827
 27 A1   11 A2   26 B1   27 B1   28 A1   28 B1   29 A1   12 B2                 
  6.897   7.038   7.143   7.456  36.504  37.140  68.670  68.705
 12 A2   29 B1   30 A1   30 B1   31 A1   31 B1   32 A1   32 B1                 
 --------------------------------------------------------------

          Ground-State Mulliken Net Atomic Charges

     Atom                 Charge (a.u.)
  ----------------------------------------
      1 N                     0.044214
      2 N                     0.044214
      3 F                    -0.044214
      4 F                    -0.044214
  ----------------------------------------
  Sum of atomic charges =    -0.000000

 -----------------------------------------------------------------
                    Cartesian Multipole Moments
 -----------------------------------------------------------------
    Charge (ESU x 10^10)
                -0.0000
    Dipole Moment (Debye)
         X      -0.0000      Y      -0.0000      Z       0.1836
       Tot       0.1836
    Quadrupole Moments (Debye-Ang)
        XX     -22.1196     XY       0.0000     YY     -19.4237
        XZ       0.0000     YZ       0.0000     ZZ     -22.2242
    Octopole Moments (Debye-Ang^2)
       XXX      -0.0000    XXY      -0.0000    XYY       0.0000
       YYY      -0.0000    XXZ      -2.6904    XYZ      -0.0000
       YYZ      -2.2390    XZZ       0.0000    YZZ       0.0000
       ZZZ      -9.4262
    Hexadecapole Moments (Debye-Ang^3)
      XXXX    -115.4448   XXXY       0.0000   XXYY     -20.9599
      XYYY       0.0000   YYYY     -13.6609   XXXZ      -0.0000
      XXYZ       0.0000   XYYZ       0.0000   YYYZ       0.0000
      XXZZ     -31.5695   XYZZ       0.0000   YYZZ     -12.9260
      XZZZ       0.0000   YZZZ       0.0000   ZZZZ     -63.2239
 -----------------------------------------------------------------
 Calculating analytic gradient of the SCF energy
 Gradient of SCF Energy
            1           2           3           4
    1  -0.0000044   0.0000044   0.0000179  -0.0000179
    2  -0.0000000  -0.0000000   0.0000000  -0.0000000
    3   0.0000051   0.0000051  -0.0000051  -0.0000051
 Max gradient component =       1.786E-05
 RMS gradient           =       8.071E-06
 Gradient time:  CPU 0.54 s  wall 0.19 s
 Geometry Optimization Parameters
   NAtoms,    NIC,     NZ,  NCons,   NDum,   NFix, NCnnct, MaxDiis
        4      14       4       0       0       0       0       0

 Cartesian Hessian Update
 Hessian Updated using BFGS Update


** GEOMETRY OPTIMIZATION IN DELOCALIZED INTERNAL COORDINATES **
   Searching for a Minimum

   Optimization Cycle:   6

                       Coordinates (Angstroms)
     ATOM                X               Y               Z
      1  N         0.5952885280    0.0000000000    0.6817498260
      2  N        -0.5952885280    0.0000000000    0.6817498260
      3  F         1.1479396544    0.0000000000   -0.5240480131
      4  F        -1.1479396544    0.0000000000   -0.5240480131
   Point Group: c2v   Number of degrees of freedom:     3


   Energy is   -307.670734116

 Hessian Updated using BFGS Update

  3 Hessian modes will be used to form the next step
  Hessian Eigenvalues:
     0.449876    0.639231    1.195258

 Minimum Search - Taking Simple RFO Step
 Searching for Lamda that Minimizes Along All modes
 Value Taken    Lamda =   0.00000000
 Step Taken.  Stepsize is  0.000076

                             Maximum     Tolerance    Cnvgd?
         Gradient           0.000053      0.000300     YES
         Displacement       0.000069      0.001200     YES
         Energy change     -0.000002      0.000001      NO


                       Distance Matrix (Angstroms)
             N (  1)   N (  2)   F (  3)
   N (  2)  1.190577
   F (  3)  1.326413  2.119621
   F (  4)  2.119621  1.326413  2.295879

 Final energy is   -307.67073411573062     


 ******************************
 **  OPTIMIZATION CONVERGED  **
 ******************************

                       Coordinates (Angstroms)
     ATOM                X               Y               Z
      1  N         0.5952885280    0.0000000000    0.6817498260
      2  N        -0.5952885280    0.0000000000    0.6817498260
      3  F         1.1479396544    0.0000000000   -0.5240480131
      4  F        -1.1479396544    0.0000000000   -0.5240480131

Z-matrix Print:
$molecule
0 1
N 
N  1 1.190577
F  2 1.326413 1 114.623321
F  1 1.326413 2 114.623321 3 -0.000000 0
$end


 --------------------------------------------------------------
             Orbital Energies (a.u.) and Symmetries
 --------------------------------------------------------------

 Alpha MOs, Restricted
 -- Occupied --                  
-26.389 -26.389 -15.777 -15.775  -1.766  -1.700  -1.413  -0.969
  1 B1    1 A1    2 A1    2 B1    3 A1    3 B1    4 A1    4 B1                 
 -0.861  -0.832  -0.809  -0.741  -0.719  -0.606  -0.557  -0.557
  5 A1    6 A1    1 B2    1 A2    5 B1    7 A1    2 B2    6 B1                 
 -- Virtual --                   
  0.089   0.102   0.140   0.148   0.158   0.193   0.216   0.226
  2 A2    8 A1    7 B1    9 A1    3 B2    8 B1   10 A1    3 A2                 
  0.249   0.297   0.309   0.325   0.356   0.401   0.410   0.465
 11 A1   12 A1    9 B1    4 B2   10 B1   13 A1    4 A2   11 B1                 
  0.484   0.495   0.596   0.657   0.864   0.893   0.927   0.982
 12 B1   14 A1   13 B1   14 B1   15 A1    5 B2   16 A1   15 B1                 
  0.993   1.163   1.201   1.374   1.432   1.477   1.521   1.582
  5 A2   16 B1   17 A1   18 A1   17 B1    6 B2   19 A1    6 A2                 
  1.603   1.774   1.868   1.999   2.004   2.127   2.282   2.368
 18 B1   19 B1    7 B2    8 B2   20 A1   21 A1   20 B1    7 A2                 
  2.407   2.663   2.719   2.964   3.002   3.304   3.948   3.961
 22 A1   23 A1   21 B1   22 B1    8 A2   23 B1   24 A1    9 B2                 
  4.099   4.122   4.148   4.154   4.177   4.231   4.283   4.379
 24 B1    9 A2   10 B2   25 A1   25 B1   10 A2   26 A1   11 B2                 
  4.409   4.479   4.519   5.028   5.331   5.751   6.823   6.827
 27 A1   11 A2   26 B1   27 B1   28 A1   28 B1   29 A1   12 B2                 
  6.897   7.038   7.143   7.456  36.504  37.140  68.670  68.705
 12 A2   29 B1   30 A1   30 B1   31 A1   31 B1   32 A1   32 B1                 

 Beta MOs, Restricted
 -- Occupied --                  
-26.389 -26.389 -15.777 -15.775  -1.766  -1.700  -1.413  -0.969
  1 B1    1 A1    2 A1    2 B1    3 A1    3 B1    4 A1    4 B1                 
 -0.861  -0.832  -0.809  -0.741  -0.719  -0.606  -0.557  -0.557
  5 A1    6 A1    1 B2    1 A2    5 B1    7 A1    2 B2    6 B1                 
 -- Virtual --                   
  0.089   0.102   0.140   0.148   0.158   0.193   0.216   0.226
  2 A2    8 A1    7 B1    9 A1    3 B2    8 B1   10 A1    3 A2                 
  0.249   0.297   0.309   0.325   0.356   0.401   0.410   0.465
 11 A1   12 A1    9 B1    4 B2   10 B1   13 A1    4 A2   11 B1                 
  0.484   0.495   0.596   0.657   0.864   0.893   0.927   0.982
 12 B1   14 A1   13 B1   14 B1   15 A1    5 B2   16 A1   15 B1                 
  0.993   1.163   1.201   1.374   1.432   1.477   1.521   1.582
  5 A2   16 B1   17 A1   18 A1   17 B1    6 B2   19 A1    6 A2                 
  1.603   1.774   1.868   1.999   2.004   2.127   2.282   2.368
 18 B1   19 B1    7 B2    8 B2   20 A1   21 A1   20 B1    7 A2                 
  2.407   2.663   2.719   2.964   3.002   3.304   3.948   3.961
 22 A1   23 A1   21 B1   22 B1    8 A2   23 B1   24 A1    9 B2                 
  4.099   4.122   4.148   4.154   4.177   4.231   4.283   4.379
 24 B1    9 A2   10 B2   25 A1   25 B1   10 A2   26 A1   11 B2                 
  4.409   4.479   4.519   5.028   5.331   5.751   6.823   6.827
 27 A1   11 A2   26 B1   27 B1   28 A1   28 B1   29 A1   12 B2                 
  6.897   7.038   7.143   7.456  36.504  37.140  68.670  68.705
 12 A2   29 B1   30 A1   30 B1   31 A1   31 B1   32 A1   32 B1                 
 --------------------------------------------------------------

          Ground-State Mulliken Net Atomic Charges

     Atom                 Charge (a.u.)
  ----------------------------------------
      1 N                     0.044214
      2 N                     0.044214
      3 F                    -0.044214
      4 F                    -0.044214
  ----------------------------------------
  Sum of atomic charges =    -0.000000

 -----------------------------------------------------------------
                    Cartesian Multipole Moments
 -----------------------------------------------------------------
    Charge (ESU x 10^10)
                -0.0000
    Dipole Moment (Debye)
         X      -0.0000      Y      -0.0000      Z       0.1836
       Tot       0.1836
    Quadrupole Moments (Debye-Ang)
        XX     -22.1196     XY       0.0000     YY     -19.4237
        XZ       0.0000     YZ       0.0000     ZZ     -22.2242
    Octopole Moments (Debye-Ang^2)
       XXX      -0.0000    XXY      -0.0000    XYY       0.0000
       YYY      -0.0000    XXZ      -2.6904    XYZ      -0.0000
       YYZ      -2.2390    XZZ       0.0000    YZZ       0.0000
       ZZZ      -9.4262
    Hexadecapole Moments (Debye-Ang^3)
      XXXX    -115.4448   XXXY       0.0000   XXYY     -20.9599
      XYYY       0.0000   YYYY     -13.6609   XXXZ      -0.0000
      XXYZ       0.0000   XYYZ       0.0000   YYYZ       0.0000
      XXZZ     -31.5695   XYZZ       0.0000   YYZZ     -12.9260
      XZZZ       0.0000   YZZZ       0.0000   ZZZZ     -63.2239
 -----------------------------------------------------------------
Archival summary:
1\1\garfield\OPT\HF\BasisUnspecified\22\taweetha\SunFeb1006:08:052019SunFeb1006:08:052019\0\\#,OPT,HF,BasisUnspecified,\\0,1\N\N,1,1.19058\F,2,1.32641,1,114.623\F,1,1.32641,2,114.623,3,-0,0\\HF=-307.670734\\@

 Total job time:  3.49s(wall), 12.56s(cpu) 
 Sun Feb 10 06:08:05 2019

        *************************************************************
        *                                                           *
        *  Thank you very much for using Q-Chem.  Have a nice day.  *
        *                                                           *
        *************************************************************


 
User input: 2 of 2 
 
Q-Chem Developer Version!
                  Welcome to Q-Chem
     A Quantum Leap Into The Future Of Chemistry


 Q-Chem 5.1, Q-Chem, Inc., Pleasanton, CA (2018)

 Yihan Shao,  Zhengting Gan,  E. Epifanovsky,  A. T. B. Gilbert,  M. Wormit,  
 J. Kussmann,  A. W. Lange,  A. Behn,  Jia Deng,  Xintian Feng,  D. Ghosh,  
 M. Goldey,  P. R. Horn,  L. D. Jacobson,  I. Kaliman,  T. Kus,  A. Landau,  
 Jie Liu,  E. I. Proynov,  R. M. Richard,  R. P. Steele,  E. J. Sundstrom,  
 H. L. Woodcock III,  P. M. Zimmerman,  D. Zuev,  B. Albrecht,  E. Alguire,  
 S. A. Baeppler,  D. Barton,  Z. Benda,  Y. A. Bernard,  E. J. Berquist,  
 K. B. Bravaya,  H. Burton,  D. Casanova,  Chun-Min Chang,  Yunqing Chen,  
 A. Chien,  K. D. Closser,  M. P. Coons,  S. Coriani,  S. Dasgupta,  
 A. L. Dempwolff,  M. Diedenhofen,  Hainam Do,  R. G. Edgar,  Po-Tung Fang,  
 S. Faraji,  S. Fatehi,  Qingguo Feng,  K. D. Fenk,  J. Fosso-Tande,  
 Qinghui Ge,  A. Ghysels,  G. Gidofalvi,  J. Gomes,  J. Gonthier,  A. Gunina,  
 D. Hait,  M. W. D. Hanson-Heine,  P. H. P. Harbach,  A. W. Hauser,  
 J. E. Herr,  E. G. Hohenstein,  Z. C. Holden,  Kerwin Hui,  B. C. Huynh,  
 T.-C. Jagau,  Hyunjun Ji,  B. Kaduk,  K. Khistyaev,  Jaehoon Kim,  
 P. Klunzinger,  K. Koh,  D. Kosenkov,  L. Koulias,  T. Kowalczyk,  
 C. M. Krauter,  A. Kunitsa,  Ka Un Lao,  A. Laurent,  K. V. Lawler,  
 Joonho Lee,  D. Lefrancois,  S. Lehtola,  D. S. Levine,  Yi-Pei Li,  
 You-Sheng Lin,  Fenglai Liu,  E. Livshits,  A. Luenser,  P. Manohar,  
 E. Mansoor,  S. F. Manzer,  Shan-Ping Mao,  Yuezhi Mao,  N. Mardirossian,  
 A. V. Marenich,  T. Markovich,  L. A. Martinez-Martinez,  S. A. Maurer,  
 N. J. Mayhall,  S. C. McKenzie,  J.-M. Mewes,  A. F. Morrison,  
 J. W. Mullinax,  K. Nanda,  T. S. Nguyen-Beck,  R. Olivares-Amaya,  
 J. A. Parkhill,  T. M. Perrine,  F. Plasser,  P. Pokhilko,  S. Prager,  
 A. Prociuk,  E. Ramos,  D. R. Rehn,  F. Rob,  M. Schneider,  N. Sergueev,  
 S. M. Sharada,  S. Sharma,  D. W. Small,  T. Stauch,  T. Stein,  
 Yu-Chuan Su,  A. J. W. Thom,  A. Tkatchenko,  T. Tsuchimochi,  N. M. Tubman,  
 L. Vogt,  M. L. Vidal,  O. Vydrov,  M. A. Watson,  J. Wenzel,  
 M. de Wergifosse,  T. A. Wesolowski,  A. White,  J. Witte,  A. Yamada,  
 Jun Yang,  K. Yao,  S. Yeganeh,  S. R. Yost,  Zhi-Qiang You,  A. Zech,  
 Igor Ying Zhang,  Xing Zhang,  Yan Zhao,  Ying Zhu,  B. R. Brooks,  
 G. K. L. Chan,  C. J. Cramer,  M. S. Gordon,  W. J. Hehre,  A. Klamt,  
 M. W. Schmidt,  C. D. Sherrill,  D. G. Truhlar,  A. Aspuru-Guzik,  R. Baer,  
 A. T. Bell,  N. A. Besley,  Jeng-Da Chai,  A. E. DePrince, III,  
 R. A. DiStasio Jr.,  A. Dreuw,  B. D. Dunietz,  T. R. Furlani,  
 Chao-Ping Hsu,  Yousung Jung,  Jing Kong,  D. S. Lambrecht,  WanZhen Liang,  
 C. Ochsenfeld,  V. A. Rassolov,  L. V. Slipchenko,  J. E. Subotnik,  
 T. Van Voorhis,  J. M. Herbert,  A. I. Krylov,  P. M. W. Gill,  M. Head-Gordon

 Contributors to earlier versions of Q-Chem not listed above: 
 R. D. Adamson,  B. Austin,  J. Baker,  G. J. O. Beran,  K. Brandhorst,  
 S. T. Brown,  E. F. C. Byrd,  A. K. Chakraborty,  C.-L. Cheng,  
 Siu Hung Chien,  D. M. Chipman,  D. L. Crittenden,  H. Dachsel,  
 R. J. Doerksen,  A. D. Dutoi,  L. Fusti-Molnar,  W. A. Goddard III,  
 A. Golubeva-Zadorozhnaya,  S. R. Gwaltney,  G. Hawkins,  A. Heyden,  
 S. Hirata,  G. Kedziora,  F. J. Keil,  C. Kelley,  Jihan Kim,  R. A. King,  
 R. Z. Khaliullin,  P. P. Korambath,  W. Kurlancheek,  A. M. Lee,  M. S. Lee,  
 S. V. Levchenko,  Ching Yeh Lin,  D. Liotard,  R. C. Lochan,  I. Lotan,  
 P. E. Maslen,  N. Nair,  D. P. O'Neill,  D. Neuhauser,  E. Neuscamman,  
 C. M. Oana,  R. Olson,  B. Peters,  R. Peverati,  P. A. Pieniazek,  
 Y. M. Rhee,  J. Ritchie,  M. A. Rohrdanz,  E. Rosta,  N. J. Russ,  
 H. F. Schaefer III,  N. E. Schultz,  N. Shenvi,  A. C. Simmonett,  A. Sodt,  
 D. Stuck,  K. S. Thanthiriwatte,  V. Vanovschi,  Tao Wang,  A. Warshel,  
 C. F. Williams,  Q. Wu,  X. Xu,  W. Zhang

 Please cite Q-Chem as follows:
 Y. Shao et al., Mol. Phys. 113, 184-215 (2015)
 DOI: 10.1080/00268976.2014.952696

 Q-Chem 5.1.2 for Intel X86 EM64T Linux

 Parts of Q-Chem use Armadillo 8.300.2 (Tropical Shenanigans).
 http://arma.sourceforge.net/

 Q-Chem begins on Sun Feb 10 06:08:05 2019  

Host: 
0

     Scratch files written to /scratch/taweetham/qchem23589//
The previous job contains 0 fragments, simply inherited here
Input Ideriv = 2
Curr. Ideriv = -1
Max.  Ideriv = 2

Checking the input file for inconsistencies... 	...done.

--------------------------------------------------------------
User input:
--------------------------------------------------------------

$molecule
read
$end

$rem
   JOB_TYPE 	FREQUENCY
   BASIS 		6-311++G**
   EXCHANGE 	HF	
$end

--------------------------------------------------------------
 ----------------------------------------------------------------
             Standard Nuclear Orientation (Angstroms)
    I     Atom           X                Y                Z
 ----------------------------------------------------------------
    1      N       0.5952885280     0.0000000000     0.6782612845
    2      N      -0.5952885280    -0.0000000000     0.6782612845
    3      F       1.1479396544     0.0000000000    -0.5275365546
    4      F      -1.1479396544    -0.0000000000    -0.5275365546
 ----------------------------------------------------------------
 Molecular Point Group                 C2v   NOp =  4
 Largest Abelian Subgroup              C2v   NOp =  4
 Nuclear Repulsion Energy =   122.1736483667 hartrees
 There are       16 alpha and       16 beta electrons
 Requested basis set is 6-311++G(d,p)
 There are 24 shells and 88 basis functions

 Total QAlloc Memory Limit   2000 MB
 Mega-Array Size       188 MB
 MEM_STATIC part       192 MB

                       Distance Matrix (Angstroms)
             N (  1)   N (  2)   F (  3)
   N (  2)  1.190577
   F (  3)  1.326413  2.119621
   F (  4)  2.119621  1.326413  2.295879

 A cutoff of  1.0D-11 yielded    294 shell pairs
 There are      4025 function pairs (      4407 Cartesian)

 -------------------------------------------------------
 OpenMP Integral Computing Module                       
 Release: version 1.0, May 2013, Q-Chem Inc. Pittsburgh 
 -------------------------------------------------------
 Integral Job Info:
 Integral job number is                      11
 Integral operator is                         1
 short-range coefficients                     0
 long-range coefficients              100000000
 Omega coefficients                           0
 if combine SR and LR in K                    0
 Integral screening is                        0
 Integral computing path is                   2
 max size of driver memory is            800000
 size of driver memory is                593474
 size of scratch memory is              2361544
 max col of scratch BK array               1296
 max len of scratch array in speh3          155
 max len of scratch index in speh4           18
 max int batch size is                      520
 min int batch size is                       52
 fixed nKL is                                52
 max L of basis functions is                  2
 order of int derivative is                   0
 number of shells is                         24
 number of basis is                          92
 number of cartesian basis is                92
 number of contracted shell pairs           294
 number of primitive shell pairs           1043
 maxK2 (contraction) of shell pair           36
 max number of K2 of shell pair               1
 max number of CS2 of shell pair             80
 max number of PS2 of shell pair            288
 mem total for path MDJ                  515132
 -------------------------------------------------------
 Smallest overlap matrix eigenvalue = 1.48E-04
 Guess from superposition of atomic densities
 Warning:  Energy on first SCF cycle will be non-variational
 SAD guess density has 32.000000 electrons

 -----------------------------------------------------------------------
  General SCF calculation program by
  Eric Jon Sundstrom, Paul Horn, Yuezhi Mao, Dmitri Zuev, Alec White,
  David Stuck, Shaama M.S., Shane Yost, Joonho Lee, David Small,
  Daniel Levine, Susi Lehtola, Hugh Burton, Evgeny Epifanovsky
 -----------------------------------------------------------------------
 Hartree-Fock
 using 4 threads for integral computing
 -------------------------------------------------------
 OpenMP Integral computing Module                
 Release: version 2.0, May 2017, Q-Chem Inc. Pleasanton 
 -------------------------------------------------------
 A restricted SCF calculation will be
 performed using DIIS
 SCF converges when DIIS error is below 1.0e-08
 ---------------------------------------
  Cycle       Energy         DIIS error
 ---------------------------------------
    1    -308.4038475698      6.86e-02  
    2    -307.5694174911      1.14e-02  
    3    -307.6449557298      6.25e-03  
    4    -307.6688734054      1.38e-03  
    5    -307.6704226801      4.11e-04  
    6    -307.6707103884      8.86e-05  
    7    -307.6707326344      2.33e-05  
    8    -307.6707340404      5.49e-06  
    9    -307.6707341128      1.05e-06  
   10    -307.6707341153      3.41e-07  
   11    -307.6707341157      8.53e-08  
   12    -307.6707341158      1.34e-08  
   13    -307.6707341158      1.24e-09  Convergence criterion met
 ---------------------------------------
 SCF time:   CPU 1.34s  wall 0.00s 
 SCF   energy in the final basis set =     -307.6707341158
 Total energy in the final basis set =     -307.6707341158

 --------------------------------------------------------------
             Orbital Energies (a.u.) and Symmetries
 --------------------------------------------------------------

 Alpha MOs, Restricted
 -- Occupied --                  
-26.389 -26.389 -15.777 -15.775  -1.766  -1.700  -1.413  -0.969
  1 B1    1 A1    2 A1    2 B1    3 A1    3 B1    4 A1    4 B1                 
 -0.861  -0.832  -0.809  -0.741  -0.719  -0.606  -0.557  -0.557
  5 A1    6 A1    1 B2    1 A2    5 B1    7 A1    2 B2    6 B1                 
 -- Virtual --                   
  0.089   0.102   0.140   0.148   0.158   0.193   0.216   0.226
  2 A2    8 A1    7 B1    9 A1    3 B2    8 B1   10 A1    3 A2                 
  0.249   0.297   0.309   0.325   0.356   0.401   0.410   0.465
 11 A1   12 A1    9 B1    4 B2   10 B1   13 A1    4 A2   11 B1                 
  0.484   0.495   0.596   0.657   0.864   0.893   0.927   0.982
 12 B1   14 A1   13 B1   14 B1   15 A1    5 B2   16 A1   15 B1                 
  0.993   1.163   1.201   1.374   1.432   1.477   1.521   1.582
  5 A2   16 B1   17 A1   18 A1   17 B1    6 B2   19 A1    6 A2                 
  1.603   1.774   1.868   1.999   2.004   2.127   2.282   2.368
 18 B1   19 B1    7 B2    8 B2   20 A1   21 A1   20 B1    7 A2                 
  2.407   2.663   2.719   2.964   3.002   3.304   3.948   3.961
 22 A1   23 A1   21 B1   22 B1    8 A2   23 B1   24 A1    9 B2                 
  4.099   4.122   4.148   4.154   4.177   4.231   4.283   4.379
 24 B1    9 A2   10 B2   25 A1   25 B1   10 A2   26 A1   11 B2                 
  4.409   4.479   4.519   5.028   5.331   5.751   6.823   6.827
 27 A1   11 A2   26 B1   27 B1   28 A1   28 B1   29 A1   12 B2                 
  6.897   7.038   7.143   7.456  36.504  37.140  68.670  68.705
 12 A2   29 B1   30 A1   30 B1   31 A1   31 B1   32 A1   32 B1                 

 Beta MOs, Restricted
 -- Occupied --                  
-26.389 -26.389 -15.777 -15.775  -1.766  -1.700  -1.413  -0.969
  1 B1    1 A1    2 A1    2 B1    3 A1    3 B1    4 A1    4 B1                 
 -0.861  -0.832  -0.809  -0.741  -0.719  -0.606  -0.557  -0.557
  5 A1    6 A1    1 B2    1 A2    5 B1    7 A1    2 B2    6 B1                 
 -- Virtual --                   
  0.089   0.102   0.140   0.148   0.158   0.193   0.216   0.226
  2 A2    8 A1    7 B1    9 A1    3 B2    8 B1   10 A1    3 A2                 
  0.249   0.297   0.309   0.325   0.356   0.401   0.410   0.465
 11 A1   12 A1    9 B1    4 B2   10 B1   13 A1    4 A2   11 B1                 
  0.484   0.495   0.596   0.657   0.864   0.893   0.927   0.982
 12 B1   14 A1   13 B1   14 B1   15 A1    5 B2   16 A1   15 B1                 
  0.993   1.163   1.201   1.374   1.432   1.477   1.521   1.582
  5 A2   16 B1   17 A1   18 A1   17 B1    6 B2   19 A1    6 A2                 
  1.603   1.774   1.868   1.999   2.004   2.127   2.282   2.368
 18 B1   19 B1    7 B2    8 B2   20 A1   21 A1   20 B1    7 A2                 
  2.407   2.663   2.719   2.964   3.002   3.304   3.948   3.961
 22 A1   23 A1   21 B1   22 B1    8 A2   23 B1   24 A1    9 B2                 
  4.099   4.122   4.148   4.154   4.177   4.231   4.283   4.379
 24 B1    9 A2   10 B2   25 A1   25 B1   10 A2   26 A1   11 B2                 
  4.409   4.479   4.519   5.028   5.331   5.751   6.823   6.827
 27 A1   11 A2   26 B1   27 B1   28 A1   28 B1   29 A1   12 B2                 
  6.897   7.038   7.143   7.456  36.504  37.140  68.670  68.705
 12 A2   29 B1   30 A1   30 B1   31 A1   31 B1   32 A1   32 B1                 
 --------------------------------------------------------------

          Ground-State Mulliken Net Atomic Charges

     Atom                 Charge (a.u.)
  ----------------------------------------
      1 N                     0.044214
      2 N                     0.044214
      3 F                    -0.044214
      4 F                    -0.044214
  ----------------------------------------
  Sum of atomic charges =    -0.000000

 -----------------------------------------------------------------
                    Cartesian Multipole Moments
 -----------------------------------------------------------------
    Charge (ESU x 10^10)
                -0.0000
    Dipole Moment (Debye)
         X       0.0000      Y       0.0000      Z       0.1836
       Tot       0.1836
    Quadrupole Moments (Debye-Ang)
        XX     -22.1196     XY      -0.0000     YY     -19.4237
        XZ      -0.0000     YZ       0.0000     ZZ     -22.2254
    Octopole Moments (Debye-Ang^2)
       XXX       0.0000    XXY       0.0000    XYY       0.0000
       YYY       0.0000    XXZ      -2.6132    XYZ      -0.0000
       YYZ      -2.1712    XZZ       0.0000    YZZ       0.0000
       ZZZ      -9.1936
    Hexadecapole Moments (Debye-Ang^3)
      XXXX    -115.4448   XXXY      -0.0000   XXYY     -20.9599
      XYYY      -0.0000   YYYY     -13.6609   XXXZ      -0.0000
      XXYZ       0.0000   XYYZ       0.0000   YYYZ       0.0000
      XXZZ     -31.5510   XYZZ       0.0000   YYZZ     -12.9106
      XZZZ       0.0000   YZZZ       0.0000   ZZZZ     -63.0940
 -----------------------------------------------------------------
 Calculating MO derivatives via CPSCF
 D1JvT checksum  = 53520 7099.8917863084
 D1KAT checksum  = 102912 747.7078627012
   1         3          12      0.120618    0.026149
   2         3          12      0.027733    0.007133
   3         3          12      0.006765    0.001844
   4         3          12      0.001373    0.000342
   5         3          12      0.000249    0.000065
   6         3          12      0.000038    0.000010
   7        13           2      0.000002    0.000001
   8        15           0      0.000000    0.000000    Roots Converged
 Time for AOints: 0.6 s (CPU) 0.2 s (wall)
 ------------------------------------------------------------------------------
                     AOints        : Timing summary (seconds)
 ------------------------------------------------------------------------------
     job step          cpu (% of tot)      sys (% of tot)     wall (% of tot)
 ------------------------------------------------------------------------------
  cpscf_lag         0.1610E+01 (24.4)   0.2000E-05 (33.3)   0.4504E+00 (25.1)
  iterzp            0.4388E+01 (66.4)   0.4000E-05 (66.7)   0.1173E+01 (65.3)
  make_fx           0.0000E+00 ( 0.0)   0.0000E+00 ( 0.0)   0.0000E+00 ( 0.0)
  AOints            0.5977E+00 ( 9.0)   0.0000E+00 ( 0.0)   0.1585E+00 ( 8.8)
 ------------------------------------------------------------------------------
   Grand Totals     0.6609E+01          0.6000E-05          0.1795E+01
 ------------------------------------------------------------------------------
 Calculating analytic Hessian of the SCF energy
 Polarizability Matrix (a.u.)
            1           2           3
    1 -24.3651680  -0.0000000  -0.0000000
    2  -0.0000000 -10.7780308   0.0000000
    3  -0.0000000   0.0000000 -16.9630659

 Direct stationary perturbation theory relativistic correction:

 rels  =       0.143738188418
 relv  =      -0.545677985892
 rel2e =       0.157024983759
 E_rel =      -0.244914813714

 Hessian of the SCF Energy
            1           2           3           4           5           6
    1   1.0951304  -0.0000000  -0.0021338  -0.9109818   0.0000000  -0.0639417
    2  -0.0000000   0.0915857  -0.0000000  -0.0000000  -0.0915835   0.0000000
    3  -0.0021338  -0.0000000   0.5032031   0.0639417  -0.0000000  -0.1226566
    4  -0.9109818  -0.0000000   0.0639417   1.0951304   0.0000000   0.0021338
    5   0.0000000  -0.0915835  -0.0000000   0.0000000   0.0915857  -0.0000000
    6  -0.0639417   0.0000000  -0.1226566   0.0021338  -0.0000000   0.5032031
    7  -0.1125025   0.0000000   0.0404794  -0.0716460  -0.0000000   0.1022873
    8   0.0000000  -0.0474953   0.0000000   0.0000000   0.0474930  -0.0000000
    9   0.1137256   0.0000000  -0.3200892   0.0476501   0.0000000  -0.0604574
   10  -0.0716460   0.0000000  -0.1022873  -0.1125025  -0.0000000  -0.0404794
   11  -0.0000000   0.0474930   0.0000000  -0.0000000  -0.0474953  -0.0000000
   12  -0.0476501  -0.0000000  -0.0604574  -0.1137256   0.0000000  -0.3200892
            7           8           9          10          11          12
    1  -0.1125025   0.0000000   0.1137256  -0.0716460  -0.0000000  -0.0476501
    2   0.0000000  -0.0474953   0.0000000   0.0000000   0.0474930  -0.0000000
    3   0.0404794   0.0000000  -0.3200892  -0.1022873   0.0000000  -0.0604574
    4  -0.0716460   0.0000000   0.0476501  -0.1125025  -0.0000000  -0.1137256
    5  -0.0000000   0.0474930   0.0000000  -0.0000000  -0.0474953   0.0000000
    6   0.1022873  -0.0000000  -0.0604574  -0.0404794  -0.0000000  -0.3200892
    7   0.1847651  -0.0000000  -0.1520712  -0.0006165   0.0000000   0.0093045
    8  -0.0000000   0.0246343  -0.0000000  -0.0000000  -0.0246321   0.0000000
    9  -0.1520712  -0.0000000   0.3423509  -0.0093045  -0.0000000   0.0381957
   10  -0.0006165  -0.0000000  -0.0093045   0.1847651   0.0000000   0.1520712
   11   0.0000000  -0.0246321  -0.0000000   0.0000000   0.0246343   0.0000000
   12   0.0093045   0.0000000   0.0381957   0.1520712   0.0000000   0.3423509
 Gradient time:  CPU 10.02 s  wall 2.75 s
 **********************************************************************
 **                                                                  **
 **                       VIBRATIONAL ANALYSIS                       **
 **                       --------------------                       **
 **                                                                  **
 **        VIBRATIONAL FREQUENCIES (CM**-1) AND NORMAL MODES         **
 **     FORCE CONSTANTS (mDYN/ANGSTROM) AND REDUCED MASSES (AMU)     **
 **                  INFRARED INTENSITIES (KM/MOL)                   **
 **                                                                  **
 **********************************************************************


 Mode:                 1                      2                      3
 Frequency:       413.98                 643.56                 916.23
 Force Cnst:      1.8896                 3.5724                 8.0717
 Red. Mass:      18.7142                14.6398                16.3194
 IR Active:          YES                    NO                     YES
 IR Intens:        2.470                  0.000                 69.152
 Raman Active:       YES                    YES                    YES
               X      Y      Z        X      Y      Z        X      Y      Z
 N          0.004 -0.000 -0.169    0.000  0.661  0.000    0.491 -0.000  0.164
 N         -0.004  0.000 -0.169    0.000 -0.661 -0.000    0.491  0.000 -0.164
 F          0.675  0.000  0.124   -0.000 -0.252  0.000   -0.362  0.000  0.318
 F         -0.675 -0.000  0.124   -0.000  0.252 -0.000   -0.362 -0.000 -0.318
 TransDip  -0.000  0.000 -0.050    0.000 -0.000 -0.000    0.266  0.000  0.000

 Mode:                 4                      5                      6
 Frequency:      1149.43                1169.71                1948.94
 Force Cnst:     12.4164                11.8009                31.3586
 Red. Mass:      15.9506                14.6388                14.0123
 IR Active:          YES                    YES                    YES
 IR Intens:      104.285                140.667                 26.348
 Raman Active:       YES                    YES                    YES
               X      Y      Z        X      Y      Z        X      Y      Z
 N          0.054  0.000  0.550    0.000 -0.000  0.661   -0.706 -0.000  0.036
 N         -0.054 -0.000  0.550    0.000  0.000 -0.661    0.706  0.000  0.036
 F          0.175 -0.000 -0.405   -0.000  0.000 -0.252    0.015  0.000 -0.027
 F         -0.175  0.000 -0.405   -0.000 -0.000  0.252   -0.015 -0.000 -0.027
 TransDip   0.000  0.000  0.327   -0.380  0.000  0.000    0.000 -0.000  0.164

 STANDARD THERMODYNAMIC QUANTITIES AT   298.15 K  AND     1.00 ATM

   This Molecule has  0 Imaginary Frequencies
   Zero point vibrational energy:        8.923 kcal/mol

   Atom    1 Element N  Has Mass   14.00307
   Atom    2 Element N  Has Mass   14.00307
   Atom    3 Element F  Has Mass   18.99840
   Atom    4 Element F  Has Mass   18.99840
   Molecular Mass:    66.002940 amu
   Principal axes and moments of inertia in amu*Bohr^2:
                             1           2           3
    Eigenvalues --       83.71123   214.24733   297.95856
          X               1.00000     0.00000    -0.00000
          Y               0.00000     0.00000     1.00000
          Z               0.00000     1.00000    -0.00000
   Rotational Symmetry Number is   2
   The Molecule is an Asymmetric Top
   Translational Enthalpy:        0.889 kcal/mol
   Rotational Enthalpy:           0.889 kcal/mol
   Vibrational Enthalpy:          9.252 kcal/mol
   gas constant (RT):             0.592 kcal/mol
   Translational Entropy:        38.479  cal/mol.K
   Rotational Entropy:           21.818  cal/mol.K
   Vibrational Entropy:           1.524  cal/mol.K

   Total Enthalpy:               11.622 kcal/mol
   Total Entropy:                61.821  cal/mol.K
Archival summary:
1\1\garfield\FREQ\HF\BasisUnspecified\22\taweetha\SunFeb1006:08:082019SunFeb1006:08:082019\0\\#,FREQ,HF,BasisUnspecified,\\0,1\N\N,1,1.19058\F,2,1.32641,1,114.623\F,1,1.32641,2,114.623,3,0,0\\HF=-307.670734\\@

 Total job time:  3.13s(wall), 11.47s(cpu) 
 Sun Feb 10 06:08:08 2019

        *************************************************************
        *                                                           *
        *  Thank you very much for using Q-Chem.  Have a nice day.  *
        *                                                           *
        *************************************************************
