# Supplementary material for: Geometric and energetic data from ab initio calculations of haloethene, haloimine, halomethylenephosphine, haloiminophosphine, halodiazene, halodiphosphene and halocyclopropane
Source: Data Brief. 2019 Nov 2;27:104738. doi: 10.1016/j.dib.2019.104738 (PMC6861602; doi:10.1016/j.dib.2019.104738)
Supplement: Multimedia component 6 [file mmc6.zip › NN/HF/FENNIE.out]

Q-Chem Developer Version!
                  Welcome to Q-Chem
     A Quantum Leap Into The Future Of Chemistry


 Q-Chem 5.1, Q-Chem, Inc., Pleasanton, CA (2018)

 Yihan Shao,  Zhengting Gan,  E. Epifanovsky,  A. T. B. Gilbert,  M. Wormit,  
 J. Kussmann,  A. W. Lange,  A. Behn,  Jia Deng,  Xintian Feng,  D. Ghosh,  
 M. Goldey,  P. R. Horn,  L. D. Jacobson,  I. Kaliman,  T. Kus,  A. Landau,  
 Jie Liu,  E. I. Proynov,  R. M. Richard,  R. P. Steele,  E. J. Sundstrom,  
 H. L. Woodcock III,  P. M. Zimmerman,  D. Zuev,  B. Albrecht,  E. Alguire,  
 S. A. Baeppler,  D. Barton,  Z. Benda,  Y. A. Bernard,  E. J. Berquist,  
 K. B. Bravaya,  H. Burton,  D. Casanova,  Chun-Min Chang,  Yunqing Chen,  
 A. Chien,  K. D. Closser,  M. P. Coons,  S. Coriani,  S. Dasgupta,  
 A. L. Dempwolff,  M. Diedenhofen,  Hainam Do,  R. G. Edgar,  Po-Tung Fang,  
 S. Faraji,  S. Fatehi,  Qingguo Feng,  K. D. Fenk,  J. Fosso-Tande,  
 Qinghui Ge,  A. Ghysels,  G. Gidofalvi,  J. Gomes,  J. Gonthier,  A. Gunina,  
 D. Hait,  M. W. D. Hanson-Heine,  P. H. P. Harbach,  A. W. Hauser,  
 J. E. Herr,  E. G. Hohenstein,  Z. C. Holden,  Kerwin Hui,  B. C. Huynh,  
 T.-C. Jagau,  Hyunjun Ji,  B. Kaduk,  K. Khistyaev,  Jaehoon Kim,  
 P. Klunzinger,  K. Koh,  D. Kosenkov,  L. Koulias,  T. Kowalczyk,  
 C. M. Krauter,  A. Kunitsa,  Ka Un Lao,  A. Laurent,  K. V. Lawler,  
 Joonho Lee,  D. Lefrancois,  S. Lehtola,  D. S. Levine,  Yi-Pei Li,  
 You-Sheng Lin,  Fenglai Liu,  E. Livshits,  A. Luenser,  P. Manohar,  
 E. Mansoor,  S. F. Manzer,  Shan-Ping Mao,  Yuezhi Mao,  N. Mardirossian,  
 A. V. Marenich,  T. Markovich,  L. A. Martinez-Martinez,  S. A. Maurer,  
 N. J. Mayhall,  S. C. McKenzie,  J.-M. Mewes,  A. F. Morrison,  
 J. W. Mullinax,  K. Nanda,  T. S. Nguyen-Beck,  R. Olivares-Amaya,  
 J. A. Parkhill,  T. M. Perrine,  F. Plasser,  P. Pokhilko,  S. Prager,  
 A. Prociuk,  E. Ramos,  D. R. Rehn,  F. Rob,  M. Schneider,  N. Sergueev,  
 S. M. Sharada,  S. Sharma,  D. W. Small,  T. Stauch,  T. Stein,  
 Yu-Chuan Su,  A. J. W. Thom,  A. Tkatchenko,  T. Tsuchimochi,  N. M. Tubman,  
 L. Vogt,  M. L. Vidal,  O. Vydrov,  M. A. Watson,  J. Wenzel,  
 M. de Wergifosse,  T. A. Wesolowski,  A. White,  J. Witte,  A. Yamada,  
 Jun Yang,  K. Yao,  S. Yeganeh,  S. R. Yost,  Zhi-Qiang You,  A. Zech,  
 Igor Ying Zhang,  Xing Zhang,  Yan Zhao,  Ying Zhu,  B. R. Brooks,  
 G. K. L. Chan,  C. J. Cramer,  M. S. Gordon,  W. J. Hehre,  A. Klamt,  
 M. W. Schmidt,  C. D. Sherrill,  D. G. Truhlar,  A. Aspuru-Guzik,  R. Baer,  
 A. T. Bell,  N. A. Besley,  Jeng-Da Chai,  A. E. DePrince, III,  
 R. A. DiStasio Jr.,  A. Dreuw,  B. D. Dunietz,  T. R. Furlani,  
 Chao-Ping Hsu,  Yousung Jung,  Jing Kong,  D. S. Lambrecht,  WanZhen Liang,  
 C. Ochsenfeld,  V. A. Rassolov,  L. V. Slipchenko,  J. E. Subotnik,  
 T. Van Voorhis,  J. M. Herbert,  A. I. Krylov,  P. M. W. Gill,  M. Head-Gordon

 Contributors to earlier versions of Q-Chem not listed above: 
 R. D. Adamson,  B. Austin,  J. Baker,  G. J. O. Beran,  K. Brandhorst,  
 S. T. Brown,  E. F. C. Byrd,  A. K. Chakraborty,  C.-L. Cheng,  
 Siu Hung Chien,  D. M. Chipman,  D. L. Crittenden,  H. Dachsel,  
 R. J. Doerksen,  A. D. Dutoi,  L. Fusti-Molnar,  W. A. Goddard III,  
 A. Golubeva-Zadorozhnaya,  S. R. Gwaltney,  G. Hawkins,  A. Heyden,  
 S. Hirata,  G. Kedziora,  F. J. Keil,  C. Kelley,  Jihan Kim,  R. A. King,  
 R. Z. Khaliullin,  P. P. Korambath,  W. Kurlancheek,  A. M. Lee,  M. S. Lee,  
 S. V. Levchenko,  Ching Yeh Lin,  D. Liotard,  R. C. Lochan,  I. Lotan,  
 P. E. Maslen,  N. Nair,  D. P. O'Neill,  D. Neuhauser,  E. Neuscamman,  
 C. M. Oana,  R. Olson,  B. Peters,  R. Peverati,  P. A. Pieniazek,  
 Y. M. Rhee,  J. Ritchie,  M. A. Rohrdanz,  E. Rosta,  N. J. Russ,  
 H. F. Schaefer III,  N. E. Schultz,  N. Shenvi,  A. C. Simmonett,  A. Sodt,  
 D. Stuck,  K. S. Thanthiriwatte,  V. Vanovschi,  Tao Wang,  A. Warshel,  
 C. F. Williams,  Q. Wu,  X. Xu,  W. Zhang

 Please cite Q-Chem as follows:
 Y. Shao et al., Mol. Phys. 113, 184-215 (2015)
 DOI: 10.1080/00268976.2014.952696

 Q-Chem 5.1.2 for Intel X86 EM64T Linux

 Parts of Q-Chem use Armadillo 8.300.2 (Tropical Shenanigans).
 http://arma.sourceforge.net/

 Q-Chem begins on Sun Feb 10 06:08:14 2019  

Host: 
0

     Scratch files written to /scratch/taweetham/qchem23695//
Input Ideriv = 2
Curr. Ideriv = -1
Max.  Ideriv = 2

Checking the input file for inconsistencies... 	...done.

--------------------------------------------------------------
User input:
--------------------------------------------------------------
../HF/F=I_c.inp
$molecule
0 1
I 
N  1 2.171641
N  2 1.177553 1 123.763462
F  3 1.507311 2 115.700150 1 -0.000000 0
$end

$rem
   JOB_TYPE		OPTIMIZATION
   BASIS		6-311++G**
   EXCHANGE		HF
$end

--------------------------------------------------------------
 ----------------------------------------------------------------
             Standard Nuclear Orientation (Angstroms)
    I     Atom           X                Y                Z
 ----------------------------------------------------------------
    1      I       0.7892356210    -0.0511523829    -0.0000000000
    2      N      -1.0766690478     1.0598941507     0.0000000000
    3      N      -2.1398205411     0.5535938740     0.0000000000
    4      F      -2.1460067546    -0.9537044314    -0.0000000000
 ----------------------------------------------------------------
 Molecular Point Group                 Cs    NOp =  2
 Largest Abelian Subgroup              Cs    NOp =  2
 Nuclear Repulsion Energy =   297.0034735252 hartrees
 There are       38 alpha and       38 beta electrons
 Requested basis set is 6-311++G(d,p)
 There are 42 shells and 128 basis functions

 Total QAlloc Memory Limit   2000 MB
 Mega-Array Size       188 MB
 MEM_STATIC part       192 MB
 A cutoff of  1.0D-11 yielded    777 shell pairs
 There are      7550 function pairs (      8538 Cartesian)

 -------------------------------------------------------
 OpenMP Integral Computing Module                       
 Release: version 1.0, May 2013, Q-Chem Inc. Pittsburgh 
 -------------------------------------------------------
 Integral Job Info:
 Integral job number is                      11
 Integral operator is                         1
 short-range coefficients                     0
 long-range coefficients              100000000
 Omega coefficients                           0
 if combine SR and LR in K                    0
 Integral screening is                        0
 Integral computing path is                   2
 max size of driver memory is            800000
 size of driver memory is                593474
 size of scratch memory is             11861008
 max col of scratch BK array               1296
 max len of scratch array in speh3          155
 max len of scratch index in speh4           18
 max int batch size is                      520
 min int batch size is                       52
 fixed nKL is                                52
 max L of basis functions is                  2
 order of int derivative is                   0
 number of shells is                         42
 number of basis is                         136
 number of cartesian basis is               136
 number of contracted shell pairs           777
 number of primitive shell pairs           1813
 maxK2 (contraction) of shell pair           36
 max number of K2 of shell pair               1
 max number of CS2 of shell pair             71
 max number of PS2 of shell pair            162
 mem total for path MDJ                  519962
 -------------------------------------------------------
 Smallest overlap matrix eigenvalue = 1.78E-04

 Scale SEOQF with 1.000000e-01/1.000000e-01/1.000000e-01

 Standard Electronic Orientation quadrupole field applied
 Nucleus-field energy     =     0.0000000054 hartrees
 Guess from superposition of atomic densities
 Warning:  Energy on first SCF cycle will be non-variational
 SAD guess density has 76.000000 electrons

 -----------------------------------------------------------------------
  General SCF calculation program by
  Eric Jon Sundstrom, Paul Horn, Yuezhi Mao, Dmitri Zuev, Alec White,
  David Stuck, Shaama M.S., Shane Yost, Joonho Lee, David Small,
  Daniel Levine, Susi Lehtola, Hugh Burton, Evgeny Epifanovsky
 -----------------------------------------------------------------------
 Hartree-Fock
 using 4 threads for integral computing
 -------------------------------------------------------
 OpenMP Integral computing Module                
 Release: version 2.0, May 2017, Q-Chem Inc. Pleasanton 
 -------------------------------------------------------
 A restricted SCF calculation will be
 performed using DIIS
 SCF converges when DIIS error is below 1.0e-08
 ---------------------------------------
  Cycle       Energy         DIIS error
 ---------------------------------------
    1   -7125.2610178358      4.06e-02  
    2   -7124.9267817493      7.66e-03  
    3   -7124.9894800234      6.37e-03  
    4   -7125.0509940772      9.06e-04  
    5   -7125.0535703955      4.66e-04  
    6   -7125.0543834321      1.52e-04  
    7   -7125.0545023491      8.02e-05  
    8   -7125.0545270178      2.50e-05  
    9   -7125.0545311978      1.13e-05  
   10   -7125.0545319799      6.16e-06  
   11   -7125.0545322455      1.82e-06  
   12   -7125.0545322756      5.14e-07  
   13   -7125.0545322781      1.43e-07  
   14   -7125.0545322786      6.05e-08  
   15   -7125.0545322786      2.38e-08  
   16   -7125.0545322785      7.76e-09  Convergence criterion met
 ---------------------------------------
 SCF time:   CPU 7.44s  wall 2.00s 
 SCF   energy in the final basis set =    -7125.0545322785
 Total energy in the final basis set =    -7125.0545322785

 --------------------------------------------------------------
             Orbital Energies (a.u.) and Symmetries
 --------------------------------------------------------------

 Alpha MOs, Restricted
 -- Occupied --                  
******* -180.93 -169.74 -169.74 -169.74  -37.98  -33.17  -33.17
  1 A'    2 A'    3 A'    1 A"    4 A'    5 A'    6 A'    2 A"                 
-33.166 -26.310 -24.357 -24.355 -24.355 -24.348 -24.348 -15.778
  7 A'    8 A'    9 A'    3 A"   10 A'    4 A"   11 A'   12 A'                 
-15.717  -7.299  -5.536  -5.519  -5.519  -2.460  -2.453  -2.452
 13 A'   14 A'   15 A'    5 A"   16 A'   17 A'    6 A"   18 A'                 
 -2.433  -2.433  -1.604  -1.436  -0.953  -0.836  -0.713  -0.699
  7 A"   19 A'   20 A'   21 A'   22 A'   23 A'   24 A'   25 A'                 
 -0.693  -0.603  -0.584  -0.457  -0.420  -0.411
  8 A"   26 A'    9 A"   27 A'   10 A"   28 A'                                 
 -- Virtual --                   
 -0.023   0.080   0.131   0.153   0.168   0.172   0.190   0.231
 29 A'   11 A"   30 A'   31 A'   32 A'   12 A"   33 A'   34 A'                 
  0.244   0.266   0.291   0.302   0.306   0.311   0.366   0.383
 13 A"   35 A'   36 A'   37 A'   14 A"   38 A'   15 A"   39 A'                 
  0.411   0.509   0.555   0.560   0.582   0.590   0.652   0.739
 40 A'   41 A'   16 A"   42 A'   43 A'   17 A"   44 A'   45 A'                 
  0.830   0.898   0.915   0.967   1.028   1.041   1.183   1.212
 46 A'   47 A'   18 A"   48 A'   19 A"   49 A'   50 A'   51 A'                 
  1.457   1.491   1.512   1.539   1.568   1.665   1.667   1.911
 52 A'   20 A"   53 A'   54 A'   21 A"   55 A'   56 A'   22 A"                 
  2.004   2.010   2.088   2.374   2.430   2.635   2.727   3.032
 57 A'   23 A"   58 A'   59 A'   24 A"   60 A'   61 A'   62 A'                 
  3.067   3.374   3.979   4.068   4.194   4.219   4.241   4.282
 25 A"   63 A'   64 A'   26 A"   65 A'   27 A"   66 A'   28 A"                 
  4.360   4.408   4.440   4.460   4.466   4.471   4.546   4.690
 29 A"   67 A'   30 A"   68 A'   69 A'   31 A"   70 A'   71 A'                 
  4.798   4.907   5.337   6.482   6.493   6.520   6.932   6.988
 72 A'   73 A'   74 A'   32 A"   75 A'   76 A'   33 A"   77 A'                 
  7.049  28.885  29.475  29.486  29.507  29.827  29.836  29.837
 78 A'   79 A'   34 A"   80 A'   81 A'   35 A"   36 A"   82 A'                 
 29.864  29.940  36.477  37.219  68.763 130.534 130.542 130.569
 83 A'   84 A'   85 A'   86 A'   87 A'   37 A"   88 A'   89 A'                 
154.2741912.192
 90 A'   91 A'                                                                 

 Beta MOs, Restricted
 -- Occupied --                  
******* -180.93 -169.74 -169.74 -169.74  -37.98  -33.17  -33.17
  1 A'    2 A'    3 A'    1 A"    4 A'    5 A'    6 A'    2 A"                 
-33.166 -26.310 -24.357 -24.355 -24.355 -24.348 -24.348 -15.778
  7 A'    8 A'    9 A'    3 A"   10 A'    4 A"   11 A'   12 A'                 
-15.717  -7.299  -5.536  -5.519  -5.519  -2.460  -2.453  -2.452
 13 A'   14 A'   15 A'    5 A"   16 A'   17 A'    6 A"   18 A'                 
 -2.433  -2.433  -1.604  -1.436  -0.953  -0.836  -0.713  -0.699
  7 A"   19 A'   20 A'   21 A'   22 A'   23 A'   24 A'   25 A'                 
 -0.693  -0.603  -0.584  -0.457  -0.420  -0.411
  8 A"   26 A'    9 A"   27 A'   10 A"   28 A'                                 
 -- Virtual --                   
 -0.023   0.080   0.131   0.153   0.168   0.172   0.190   0.231
 29 A'   11 A"   30 A'   31 A'   32 A'   12 A"   33 A'   34 A'                 
  0.244   0.266   0.291   0.302   0.306   0.311   0.366   0.383
 13 A"   35 A'   36 A'   37 A'   14 A"   38 A'   15 A"   39 A'                 
  0.411   0.509   0.555   0.560   0.582   0.590   0.652   0.739
 40 A'   41 A'   16 A"   42 A'   43 A'   17 A"   44 A'   45 A'                 
  0.830   0.898   0.915   0.967   1.028   1.041   1.183   1.212
 46 A'   47 A'   18 A"   48 A'   19 A"   49 A'   50 A'   51 A'                 
  1.457   1.491   1.512   1.539   1.568   1.665   1.667   1.911
 52 A'   20 A"   53 A'   54 A'   21 A"   55 A'   56 A'   22 A"                 
  2.004   2.010   2.088   2.374   2.430   2.635   2.727   3.032
 57 A'   23 A"   58 A'   59 A'   24 A"   60 A'   61 A'   62 A'                 
  3.067   3.374   3.979   4.068   4.194   4.219   4.241   4.282
 25 A"   63 A'   64 A'   26 A"   65 A'   27 A"   66 A'   28 A"                 
  4.360   4.408   4.440   4.460   4.466   4.471   4.546   4.690
 29 A"   67 A'   30 A"   68 A'   69 A'   31 A"   70 A'   71 A'                 
  4.798   4.907   5.337   6.482   6.493   6.520   6.932   6.988
 72 A'   73 A'   74 A'   32 A"   75 A'   76 A'   33 A"   77 A'                 
  7.049  28.885  29.475  29.486  29.507  29.827  29.836  29.837
 78 A'   79 A'   34 A"   80 A'   81 A'   35 A"   36 A"   82 A'                 
 29.864  29.940  36.477  37.219  68.763 130.534 130.542 130.569
 83 A'   84 A'   85 A'   86 A'   87 A'   37 A"   88 A'   89 A'                 
154.2741912.192
 90 A'   91 A'                                                                 
 --------------------------------------------------------------

          Ground-State Mulliken Net Atomic Charges

     Atom                 Charge (a.u.)
  ----------------------------------------
      1 I                     0.225513
      2 N                     0.039839
      3 N                    -0.075649
      4 F                    -0.189703
  ----------------------------------------
  Sum of atomic charges =     0.000000

 -----------------------------------------------------------------
                    Cartesian Multipole Moments
 -----------------------------------------------------------------
    Charge (ESU x 10^10)
                 0.0000
    Dipole Moment (Debye)
         X       2.7141      Y       0.4293      Z       0.0000
       Tot       2.7478
    Quadrupole Moments (Debye-Ang)
        XX     -46.2514     XY      -3.5636     YY     -47.0872
        XZ      -0.0000     YZ      -0.0000     ZZ     -43.9887
    Octopole Moments (Debye-Ang^2)
       XXX      39.6270    XXY      -1.8106    XYY      11.6077
       YYY      -9.6675    XXZ      -0.0000    XYZ       0.0000
       YYZ      -0.0000    XZZ       4.3862    YZZ      -1.9755
       ZZZ      -0.0000
    Hexadecapole Moments (Debye-Ang^3)
      XXXX    -502.2695   XXXY      -5.3184   XXYY    -109.4834
      XYYY       9.0712   YYYY    -132.7314   XXXZ      -0.0000
      XXYZ      -0.0000   XYYZ       0.0000   YYYZ       0.0000
      XXZZ     -87.2450   XYZZ       2.2377   YYZZ     -29.7745
      XZZZ       0.0000   YZZZ       0.0000   ZZZZ     -51.9096
 -----------------------------------------------------------------
 Calculating analytic gradient of the SCF energy
 Gradient of SCF Energy
            1           2           3           4
    1   0.0172754   0.0194569  -0.0281781  -0.0085542
    2  -0.0084274   0.0345417   0.0157494  -0.0418637
    3  -0.0000000  -0.0000000  -0.0000000   0.0000000
 Max gradient component =       4.186E-02
 RMS gradient           =       2.002E-02
 Gradient time:  CPU 1.77 s  wall 0.50 s
 Geometry Optimization Parameters
   NAtoms,    NIC,     NZ,  NCons,   NDum,   NFix, NCnnct, MaxDiis
        4      14       4       0       0       0       0       0


** GEOMETRY OPTIMIZATION IN DELOCALIZED INTERNAL COORDINATES **
   Searching for a Minimum

   Optimization Cycle:   1

                       Coordinates (Angstroms)
     ATOM                X               Y               Z
      1  I         0.7892356210   -0.0511523829    0.0000000000
      2  N        -1.0766690478    1.0598941507    0.0000000000
      3  N        -2.1398205411    0.5535938740    0.0000000000
      4  F        -2.1460067546   -0.9537044314    0.0000000000
   Point Group: cs    Number of degrees of freedom:     5


   Energy is  -7125.054532278


 Attempting to Generate Delocalized Internal Coordinates

  5 Hessian modes will be used to form the next step
  Hessian Eigenvalues:
     0.100758    0.250000    0.250000    0.316223    1.169623

 Minimum Search - Taking Simple RFO Step
 Searching for Lamda that Minimizes Along All modes
 Value Taken    Lamda =  -0.01257794
 Step Taken.  Stepsize is  0.234743

                             Maximum     Tolerance    Cnvgd?
         Gradient           0.053478      0.000300      NO
         Displacement       0.159162      0.001200      NO
         Energy change     *********      0.000001      NO


 New Cartesian Coordinates Obtained by Inverse Iteration

 Displacement from previous Coordinates is:  0.361709
 ----------------------------------------------------------------
             Standard Nuclear Orientation (Angstroms)
    I     Atom           X                Y                Z
 ----------------------------------------------------------------
    1      I       0.6679929530    -0.0844558078     0.0000000000
    2      N      -1.0865961416     1.0367011459     0.0000000000
    3      N      -2.1350516024     0.5458146446     0.0000000000
    4      F      -2.0196059314    -0.8894287722     0.0000000000
 ----------------------------------------------------------------
 Molecular Point Group                 Cs    NOp =  2
 Largest Abelian Subgroup              Cs    NOp =  2
 Nuclear Repulsion Energy =   313.7195649447 hartrees
 There are       38 alpha and       38 beta electrons
 Applying Cartesian multipole field
    Component          Value
    ---------          -----
     (2,0,0)        1.00000E-11
     (0,2,0)        2.00000E-11
     (0,0,2)       -3.00000E-11
 Nucleus-field energy     =     0.0000000048 hartrees
 Requested basis set is 6-311++G(d,p)
 There are 42 shells and 128 basis functions
 A cutoff of  1.0D-11 yielded    796 shell pairs
 There are      7758 function pairs (      8770 Cartesian)
 Smallest overlap matrix eigenvalue = 1.63E-04
 Guess MOs from SCF MO coefficient file

 -----------------------------------------------------------------------
  General SCF calculation program by
  Eric Jon Sundstrom, Paul Horn, Yuezhi Mao, Dmitri Zuev, Alec White,
  David Stuck, Shaama M.S., Shane Yost, Joonho Lee, David Small,
  Daniel Levine, Susi Lehtola, Hugh Burton, Evgeny Epifanovsky
 -----------------------------------------------------------------------
 Hartree-Fock
 using 4 threads for integral computing
 -------------------------------------------------------
 OpenMP Integral computing Module                
 Release: version 2.0, May 2017, Q-Chem Inc. Pleasanton 
 -------------------------------------------------------
 A restricted SCF calculation will be
 performed using DIIS
 SCF converges when DIIS error is below 1.0e-08
 ---------------------------------------
  Cycle       Energy         DIIS error
 ---------------------------------------
    1   -7125.0518079719      1.67e-03  
    2   -7125.0580984096      4.83e-04  
    3   -7125.0589038835      2.61e-04  
    4   -7125.0591066756      1.05e-04  
    5   -7125.0591556103      4.53e-05  
    6   -7125.0591651842      1.52e-05  
    7   -7125.0591665326      6.22e-06  
    8   -7125.0591666845      1.91e-06  
    9   -7125.0591667089      6.42e-07  
   10   -7125.0591667114      3.04e-07  
   11   -7125.0591667117      1.23e-07  
   12   -7125.0591667120      4.74e-08  
   13   -7125.0591667121      1.18e-08  
   14   -7125.0591667120      2.89e-09  Convergence criterion met
 ---------------------------------------
 SCF time:   CPU 6.55s  wall 1.00s 
 SCF   energy in the final basis set =    -7125.0591667120
 Total energy in the final basis set =    -7125.0591667120

 --------------------------------------------------------------
             Orbital Energies (a.u.) and Symmetries
 --------------------------------------------------------------

 Alpha MOs, Restricted
 -- Occupied --                  
******* -180.92 -169.73 -169.73 -169.73  -37.98  -33.16  -33.16
  1 A'    2 A'    3 A'    1 A"    4 A'    5 A'    6 A'    2 A"                 
-33.158 -26.325 -24.349 -24.347 -24.346 -24.340 -24.340 -15.770
  7 A'    8 A'    9 A'    3 A"   10 A'    4 A"   11 A'   12 A'                 
-15.701  -7.292  -5.528  -5.512  -5.511  -2.453  -2.445  -2.444
 13 A'   14 A'   15 A'    5 A"   16 A'   17 A'    6 A"   18 A'                 
 -2.426  -2.426  -1.649  -1.443  -0.969  -0.843  -0.741  -0.722
  7 A"   19 A'   20 A'   21 A'   22 A'   23 A'   24 A'    8 A"                 
 -0.705  -0.607  -0.588  -0.466  -0.415  -0.401
 25 A'   26 A'    9 A"   27 A'   10 A"   28 A'                                 
 -- Virtual --                   
  0.007   0.088   0.133   0.152   0.167   0.170   0.198   0.230
 29 A'   11 A"   30 A'   31 A'   32 A'   12 A"   33 A'   34 A'                 
  0.243   0.273   0.292   0.308   0.310   0.314   0.359   0.393
 13 A"   35 A'   36 A'   37 A'   14 A"   38 A'   15 A"   39 A'                 
  0.438   0.510   0.567   0.570   0.596   0.606   0.673   0.766
 40 A'   41 A'   16 A"   42 A'   43 A'   17 A"   44 A'   45 A'                 
  0.862   0.909   0.914   0.954   1.031   1.040   1.180   1.221
 46 A'   47 A'   18 A"   48 A'   19 A"   49 A'   50 A'   51 A'                 
  1.432   1.489   1.495   1.537   1.564   1.641   1.711   1.920
 52 A'   20 A"   53 A'   54 A'   21 A"   55 A'   56 A'   22 A"                 
  2.012   2.036   2.145   2.363   2.439   2.665   2.750   3.047
 23 A"   57 A'   58 A'   59 A'   24 A"   60 A'   61 A'   62 A'                 
  3.092   3.394   3.979   4.064   4.171   4.193   4.224   4.285
 25 A"   63 A'   64 A'   26 A"   65 A'   27 A"   66 A'   28 A"                 
  4.399   4.429   4.451   4.476   4.487   4.511   4.587   4.726
 29 A"   67 A'   30 A"   68 A'   31 A"   69 A'   70 A'   71 A'                 
  4.830   4.969   5.425   6.489   6.507   6.541   6.915   6.994
 72 A'   73 A'   74 A'   32 A"   75 A'   76 A'   33 A"   77 A'                 
  7.119  28.919  29.484  29.499  29.522  29.836  29.848  29.849
 78 A'   79 A'   34 A"   80 A'   81 A'   35 A"   82 A'   36 A"                 
 29.885  29.960  36.488  37.330  68.749 130.544 130.555 130.583
 83 A'   84 A'   85 A'   86 A'   87 A'   37 A"   88 A'   89 A'                 
154.3031912.223
 90 A'   91 A'                                                                 

 Beta MOs, Restricted
 -- Occupied --                  
******* -180.92 -169.73 -169.73 -169.73  -37.98  -33.16  -33.16
  1 A'    2 A'    3 A'    1 A"    4 A'    5 A'    6 A'    2 A"                 
-33.158 -26.325 -24.349 -24.347 -24.346 -24.340 -24.340 -15.770
  7 A'    8 A'    9 A'    3 A"   10 A'    4 A"   11 A'   12 A'                 
-15.701  -7.292  -5.528  -5.512  -5.511  -2.453  -2.445  -2.444
 13 A'   14 A'   15 A'    5 A"   16 A'   17 A'    6 A"   18 A'                 
 -2.426  -2.426  -1.649  -1.443  -0.969  -0.843  -0.741  -0.722
  7 A"   19 A'   20 A'   21 A'   22 A'   23 A'   24 A'    8 A"                 
 -0.705  -0.607  -0.588  -0.466  -0.415  -0.401
 25 A'   26 A'    9 A"   27 A'   10 A"   28 A'                                 
 -- Virtual --                   
  0.007   0.088   0.133   0.152   0.167   0.170   0.198   0.230
 29 A'   11 A"   30 A'   31 A'   32 A'   12 A"   33 A'   34 A'                 
  0.243   0.273   0.292   0.308   0.310   0.314   0.359   0.393
 13 A"   35 A'   36 A'   37 A'   14 A"   38 A'   15 A"   39 A'                 
  0.438   0.510   0.567   0.570   0.596   0.606   0.673   0.766
 40 A'   41 A'   16 A"   42 A'   43 A'   17 A"   44 A'   45 A'                 
  0.862   0.909   0.914   0.954   1.031   1.040   1.180   1.221
 46 A'   47 A'   18 A"   48 A'   19 A"   49 A'   50 A'   51 A'                 
  1.432   1.489   1.495   1.537   1.564   1.641   1.711   1.920
 52 A'   20 A"   53 A'   54 A'   21 A"   55 A'   56 A'   22 A"                 
  2.012   2.036   2.145   2.363   2.439   2.665   2.750   3.047
 23 A"   57 A'   58 A'   59 A'   24 A"   60 A'   61 A'   62 A'                 
  3.092   3.394   3.979   4.064   4.171   4.193   4.224   4.285
 25 A"   63 A'   64 A'   26 A"   65 A'   27 A"   66 A'   28 A"                 
  4.399   4.429   4.451   4.476   4.487   4.511   4.587   4.726
 29 A"   67 A'   30 A"   68 A'   31 A"   69 A'   70 A'   71 A'                 
  4.830   4.969   5.425   6.489   6.507   6.541   6.915   6.994
 72 A'   73 A'   74 A'   32 A"   75 A'   76 A'   33 A"   77 A'                 
  7.119  28.919  29.484  29.499  29.522  29.836  29.848  29.849
 78 A'   79 A'   34 A"   80 A'   81 A'   35 A"   82 A'   36 A"                 
 29.885  29.960  36.488  37.330  68.749 130.544 130.555 130.583
 83 A'   84 A'   85 A'   86 A'   87 A'   37 A"   88 A'   89 A'                 
154.3031912.223
 90 A'   91 A'                                                                 
 --------------------------------------------------------------

          Ground-State Mulliken Net Atomic Charges

     Atom                 Charge (a.u.)
  ----------------------------------------
      1 I                     0.204431
      2 N                     0.045979
      3 N                    -0.109626
      4 F                    -0.140784
  ----------------------------------------
  Sum of atomic charges =    -0.000000

 -----------------------------------------------------------------
                    Cartesian Multipole Moments
 -----------------------------------------------------------------
    Charge (ESU x 10^10)
                -0.0000
    Dipole Moment (Debye)
         X       2.0517      Y       0.0590      Z       0.0000
       Tot       2.0525
    Quadrupole Moments (Debye-Ang)
        XX     -45.6116     XY      -2.7789     YY     -46.8287
        XZ      -0.0000     YZ       0.0000     ZZ     -43.8022
    Octopole Moments (Debye-Ang^2)
       XXX      42.6616    XXY      -2.7346    XYY      13.6349
       YYY      -8.0642    XXZ       0.0000    XYZ      -0.0000
       YYZ       0.0000    XZZ       6.7844    YZZ      -1.2018
       ZZZ       0.0000
    Hexadecapole Moments (Debye-Ang^3)
      XXXX    -452.0694   XXXY       5.0228   XXYY     -99.0262
      XYYY      14.8102   YYYY    -127.5597   XXXZ      -0.0000
      XXYZ      -0.0000   XYYZ      -0.0000   YYYZ      -0.0000
      XXZZ     -78.9286   XYZZ       3.9418   YYZZ     -28.8542
      XZZZ      -0.0000   YZZZ      -0.0000   ZZZZ     -51.6737
 -----------------------------------------------------------------
 Calculating analytic gradient of the SCF energy
 Gradient of SCF Energy
            1           2           3           4
    1  -0.0097526  -0.0160812   0.0090943   0.0167394
    2  -0.0015399  -0.0187982   0.0354702  -0.0151321
    3  -0.0000000  -0.0000000  -0.0000000   0.0000000
 Max gradient component =       3.547E-02
 RMS gradient           =       1.460E-02
 Gradient time:  CPU 1.83 s  wall 0.51 s
 Geometry Optimization Parameters
   NAtoms,    NIC,     NZ,  NCons,   NDum,   NFix, NCnnct, MaxDiis
        4      14       4       0       0       0       0       0

 Cartesian Hessian Update
 Hessian Updated using BFGS Update


** GEOMETRY OPTIMIZATION IN DELOCALIZED INTERNAL COORDINATES **
   Searching for a Minimum

   Optimization Cycle:   2

                       Coordinates (Angstroms)
     ATOM                X               Y               Z
      1  I         0.6679929530   -0.0844558078    0.0000000000
      2  N        -1.0865961416    1.0367011459    0.0000000000
      3  N        -2.1350516024    0.5458146446    0.0000000000
      4  F        -2.0196059314   -0.8894287722    0.0000000000
   Point Group: cs    Number of degrees of freedom:     5


   Energy is  -7125.059166712

 Hessian Updated using BFGS Update

  5 Hessian modes will be used to form the next step
  Hessian Eigenvalues:
     0.096564    0.211500    0.253068    0.467865    1.410767

 Minimum Search - Taking Simple RFO Step
 Searching for Lamda that Minimizes Along All modes
 Value Taken    Lamda =  -0.00645456
 Step Taken.  Stepsize is  0.136952

                             Maximum     Tolerance    Cnvgd?
         Gradient           0.052788      0.000300      NO
         Displacement       0.094005      0.001200      NO
         Energy change     -0.004634      0.000001      NO


 New Cartesian Coordinates Obtained by Inverse Iteration

 Displacement from previous Coordinates is:  0.297237
 ----------------------------------------------------------------
             Standard Nuclear Orientation (Angstroms)
    I     Atom           X                Y                Z
 ----------------------------------------------------------------
    1      I       0.7391349232    -0.0243852240     0.0000000000
    2      N      -1.0629761642     0.9967866852     0.0000000000
    3      N      -2.1179168750     0.5144989735     0.0000000000
    4      F      -2.1315026064    -0.8782692241     0.0000000000
 ----------------------------------------------------------------
 Molecular Point Group                 Cs    NOp =  2
 Largest Abelian Subgroup              Cs    NOp =  2
 Nuclear Repulsion Energy =   308.3256802404 hartrees
 There are       38 alpha and       38 beta electrons
 Applying Cartesian multipole field
    Component          Value
    ---------          -----
     (2,0,0)        1.00000E-11
     (0,2,0)        2.00000E-11
     (0,0,2)       -3.00000E-11
 Nucleus-field energy     =     0.0000000050 hartrees
 Requested basis set is 6-311++G(d,p)
 There are 42 shells and 128 basis functions
 A cutoff of  1.0D-11 yielded    791 shell pairs
 There are      7674 function pairs (      8674 Cartesian)
 Smallest overlap matrix eigenvalue = 1.57E-04
 Guess MOs from SCF MO coefficient file

 -----------------------------------------------------------------------
  General SCF calculation program by
  Eric Jon Sundstrom, Paul Horn, Yuezhi Mao, Dmitri Zuev, Alec White,
  David Stuck, Shaama M.S., Shane Yost, Joonho Lee, David Small,
  Daniel Levine, Susi Lehtola, Hugh Burton, Evgeny Epifanovsky
 -----------------------------------------------------------------------
 Hartree-Fock
 using 4 threads for integral computing
 -------------------------------------------------------
 OpenMP Integral computing Module                
 Release: version 2.0, May 2017, Q-Chem Inc. Pleasanton 
 -------------------------------------------------------
 A restricted SCF calculation will be
 performed using DIIS
 SCF converges when DIIS error is below 1.0e-08
 ---------------------------------------
  Cycle       Energy         DIIS error
 ---------------------------------------
    1   -7125.0546140438      1.50e-03  
    2   -7125.0607499947      4.58e-04  
    3   -7125.0617394510      2.12e-04  
    4   -7125.0618904669      1.15e-04  
    5   -7125.0619506273      2.89e-05  
    6   -7125.0619553888      1.30e-05  
    7   -7125.0619564517      5.59e-06  
    8   -7125.0619567692      2.21e-06  
    9   -7125.0619568187      9.63e-07  
   10   -7125.0619568250      3.24e-07  
   11   -7125.0619568259      1.07e-07  
   12   -7125.0619568259      3.56e-08  
   13   -7125.0619568259      9.28e-09  Convergence criterion met
 ---------------------------------------
 SCF time:   CPU 6.02s  wall 1.00s 
 SCF   energy in the final basis set =    -7125.0619568259
 Total energy in the final basis set =    -7125.0619568259

 --------------------------------------------------------------
             Orbital Energies (a.u.) and Symmetries
 --------------------------------------------------------------

 Alpha MOs, Restricted
 -- Occupied --                  
******* -180.92 -169.73 -169.73 -169.73  -37.97  -33.16  -33.16
  1 A'    2 A'    3 A'    1 A"    4 A'    5 A'    6 A'    2 A"                 
-33.157 -26.340 -24.348 -24.346 -24.345 -24.339 -24.339 -15.766
  7 A'    8 A'    9 A'    3 A"   10 A'    4 A"   11 A'   12 A'                 
-15.697  -7.291  -5.527  -5.511  -5.510  -2.451  -2.444  -2.443
 13 A'   14 A'   15 A'    5 A"   16 A'   17 A'    6 A"   18 A'                 
 -2.425  -2.425  -1.671  -1.439  -0.973  -0.857  -0.752  -0.736
  7 A"   19 A'   20 A'   21 A'   22 A'   23 A'   24 A'    8 A"                 
 -0.706  -0.606  -0.586  -0.461  -0.413  -0.401
 25 A'   26 A'    9 A"   27 A'   10 A"   28 A'                                 
 -- Virtual --                   
  0.013   0.091   0.131   0.155   0.169   0.171   0.201   0.232
 29 A'   11 A"   30 A'   31 A'   32 A'   12 A"   33 A'   34 A'                 
  0.244   0.284   0.295   0.310   0.310   0.327   0.363   0.397
 13 A"   35 A'   36 A'   14 A"   37 A'   38 A'   15 A"   39 A'                 
  0.417   0.504   0.561   0.571   0.606   0.606   0.665   0.762
 40 A'   41 A'   16 A"   42 A'   43 A'   17 A"   44 A'   45 A'                 
  0.874   0.915   0.916   0.960   1.036   1.046   1.181   1.224
 46 A'   47 A'   18 A"   48 A'   19 A"   49 A'   50 A'   51 A'                 
  1.444   1.496   1.512   1.539   1.559   1.624   1.675   1.923
 52 A'   20 A"   53 A'   54 A'   21 A"   55 A'   56 A'   22 A"                 
  2.010   2.033   2.171   2.351   2.437   2.671   2.741   3.045
 23 A"   57 A'   58 A'   59 A'   24 A"   60 A'   61 A'   62 A'                 
  3.083   3.391   3.999   4.052   4.172   4.180   4.227   4.307
 25 A"   63 A'   64 A'   26 A"   65 A'   27 A"   66 A'   28 A"                 
  4.416   4.442   4.449   4.473   4.490   4.518   4.596   4.724
 29 A"   67 A'   30 A"   68 A'   31 A"   69 A'   70 A'   71 A'                 
  4.834   4.968   5.510   6.490   6.502   6.540   6.903   6.969
 72 A'   73 A'   74 A'   32 A"   75 A'   76 A'   33 A"   77 A'                 
  7.192  28.926  29.485  29.496  29.521  29.836  29.847  29.850
 78 A'   79 A'   34 A"   80 A'   81 A'   35 A"   82 A'   36 A"                 
 29.881  29.961  36.495  37.324  68.735 130.545 130.553 130.582
 83 A'   84 A'   85 A'   86 A'   87 A'   37 A"   88 A'   89 A'                 
154.3091912.229
 90 A'   91 A'                                                                 

 Beta MOs, Restricted
 -- Occupied --                  
******* -180.92 -169.73 -169.73 -169.73  -37.97  -33.16  -33.16
  1 A'    2 A'    3 A'    1 A"    4 A'    5 A'    6 A'    2 A"                 
-33.157 -26.340 -24.348 -24.346 -24.345 -24.339 -24.339 -15.766
  7 A'    8 A'    9 A'    3 A"   10 A'    4 A"   11 A'   12 A'                 
-15.697  -7.291  -5.527  -5.511  -5.510  -2.451  -2.444  -2.443
 13 A'   14 A'   15 A'    5 A"   16 A'   17 A'    6 A"   18 A'                 
 -2.425  -2.425  -1.671  -1.439  -0.973  -0.857  -0.752  -0.736
  7 A"   19 A'   20 A'   21 A'   22 A'   23 A'   24 A'    8 A"                 
 -0.706  -0.606  -0.586  -0.461  -0.413  -0.401
 25 A'   26 A'    9 A"   27 A'   10 A"   28 A'                                 
 -- Virtual --                   
  0.013   0.091   0.131   0.155   0.169   0.171   0.201   0.232
 29 A'   11 A"   30 A'   31 A'   32 A'   12 A"   33 A'   34 A'                 
  0.244   0.284   0.295   0.310   0.310   0.327   0.363   0.397
 13 A"   35 A'   36 A'   14 A"   37 A'   38 A'   15 A"   39 A'                 
  0.417   0.504   0.561   0.571   0.606   0.606   0.665   0.762
 40 A'   41 A'   16 A"   42 A'   43 A'   17 A"   44 A'   45 A'                 
  0.874   0.915   0.916   0.960   1.036   1.046   1.181   1.224
 46 A'   47 A'   18 A"   48 A'   19 A"   49 A'   50 A'   51 A'                 
  1.444   1.496   1.512   1.539   1.559   1.624   1.675   1.923
 52 A'   20 A"   53 A'   54 A'   21 A"   55 A'   56 A'   22 A"                 
  2.010   2.033   2.171   2.351   2.437   2.671   2.741   3.045
 23 A"   57 A'   58 A'   59 A'   24 A"   60 A'   61 A'   62 A'                 
  3.083   3.391   3.999   4.052   4.172   4.180   4.227   4.307
 25 A"   63 A'   64 A'   26 A"   65 A'   27 A"   66 A'   28 A"                 
  4.416   4.442   4.449   4.473   4.490   4.518   4.596   4.724
 29 A"   67 A'   30 A"   68 A'   31 A"   69 A'   70 A'   71 A'                 
  4.834   4.968   5.510   6.490   6.502   6.540   6.903   6.969
 72 A'   73 A'   74 A'   32 A"   75 A'   76 A'   33 A"   77 A'                 
  7.192  28.926  29.485  29.496  29.521  29.836  29.847  29.850
 78 A'   79 A'   34 A"   80 A'   81 A'   35 A"   82 A'   36 A"                 
 29.881  29.961  36.495  37.324  68.735 130.545 130.553 130.582
 83 A'   84 A'   85 A'   86 A'   87 A'   37 A"   88 A'   89 A'                 
154.3091912.229
 90 A'   91 A'                                                                 
 --------------------------------------------------------------

          Ground-State Mulliken Net Atomic Charges

     Atom                 Charge (a.u.)
  ----------------------------------------
      1 I                     0.193326
      2 N                     0.042211
      3 N                    -0.126068
      4 F                    -0.109469
  ----------------------------------------
  Sum of atomic charges =    -0.000000

 -----------------------------------------------------------------
                    Cartesian Multipole Moments
 -----------------------------------------------------------------
    Charge (ESU x 10^10)
                -0.0000
    Dipole Moment (Debye)
         X       2.0926      Y      -0.0972      Z       0.0000
       Tot       2.0948
    Quadrupole Moments (Debye-Ang)
        XX     -45.5068     XY      -1.9686     YY     -47.0176
        XZ      -0.0000     YZ      -0.0000     ZZ     -43.7982
    Octopole Moments (Debye-Ang^2)
       XXX      39.2384    XXY      -4.9459    XYY      11.6057
       YYY     -12.1806    XXZ       0.0000    XYZ       0.0000
       YYZ       0.0000    XZZ       4.9755    YZZ      -2.6768
       ZZZ      -0.0000
    Hexadecapole Moments (Debye-Ang^3)
      XXXX    -477.4325   XXXY       1.2856   XXYY    -103.3634
      XYYY       9.6849   YYYY    -122.2035   XXXZ      -0.0000
      XXYZ      -0.0000   XYYZ      -0.0000   YYYZ      -0.0000
      XXZZ     -83.2243   XYZZ       2.0503   YYZZ     -28.0669
      XZZZ      -0.0000   YZZZ      -0.0000   ZZZZ     -51.7494
 -----------------------------------------------------------------
 Calculating analytic gradient of the SCF energy
 Gradient of SCF Energy
            1           2           3           4
    1  -0.0038609  -0.0189953   0.0253237  -0.0024675
    2   0.0052672  -0.0177940   0.0183397  -0.0058129
    3  -0.0000000   0.0000000   0.0000000  -0.0000000
 Max gradient component =       2.532E-02
 RMS gradient           =       1.203E-02
 Gradient time:  CPU 1.84 s  wall 0.51 s
 Geometry Optimization Parameters
   NAtoms,    NIC,     NZ,  NCons,   NDum,   NFix, NCnnct, MaxDiis
        4      14       4       0       0       0       0       0

 Cartesian Hessian Update
 Hessian Updated using BFGS Update


** GEOMETRY OPTIMIZATION IN DELOCALIZED INTERNAL COORDINATES **
   Searching for a Minimum

   Optimization Cycle:   3

                       Coordinates (Angstroms)
     ATOM                X               Y               Z
      1  I         0.7391349232   -0.0243852240    0.0000000000
      2  N        -1.0629761642    0.9967866852    0.0000000000
      3  N        -2.1179168750    0.5144989735    0.0000000000
      4  F        -2.1315026064   -0.8782692241    0.0000000000
   Point Group: cs    Number of degrees of freedom:     5


   Energy is  -7125.061956826

 Hessian Updated using BFGS Update

  5 Hessian modes will be used to form the next step
  Hessian Eigenvalues:
     0.105416    0.184422    0.251073    0.658665    1.191442

 Minimum Search - Taking Simple RFO Step
 Searching for Lamda that Minimizes Along All modes
 Value Taken    Lamda =  -0.00137588
 Step Taken.  Stepsize is  0.071002

                             Maximum     Tolerance    Cnvgd?
         Gradient           0.020614      0.000300      NO
         Displacement       0.053440      0.001200      NO
         Energy change     -0.002790      0.000001      NO


 New Cartesian Coordinates Obtained by Inverse Iteration

 Displacement from previous Coordinates is:  0.064710
 ----------------------------------------------------------------
             Standard Nuclear Orientation (Angstroms)
    I     Atom           X                Y                Z
 ----------------------------------------------------------------
    1      I       0.7450624749    -0.0408228305     0.0000000000
    2      N      -1.0727622354     1.0122094787     0.0000000000
    3      N      -2.1304871106     0.5077543497     0.0000000000
    4      F      -2.1150738513    -0.8705097873     0.0000000000
 ----------------------------------------------------------------
 Molecular Point Group                 Cs    NOp =  2
 Largest Abelian Subgroup              Cs    NOp =  2
 Nuclear Repulsion Energy =   307.0818694297 hartrees
 There are       38 alpha and       38 beta electrons
 Applying Cartesian multipole field
    Component          Value
    ---------          -----
     (2,0,0)        1.00000E-11
     (0,2,0)        2.00000E-11
     (0,0,2)       -3.00000E-11
 Nucleus-field energy     =     0.0000000050 hartrees
 Requested basis set is 6-311++G(d,p)
 There are 42 shells and 128 basis functions
 A cutoff of  1.0D-11 yielded    789 shell pairs
 There are      7666 function pairs (      8670 Cartesian)
 Smallest overlap matrix eigenvalue = 1.69E-04
 Guess MOs from SCF MO coefficient file

 -----------------------------------------------------------------------
  General SCF calculation program by
  Eric Jon Sundstrom, Paul Horn, Yuezhi Mao, Dmitri Zuev, Alec White,
  David Stuck, Shaama M.S., Shane Yost, Joonho Lee, David Small,
  Daniel Levine, Susi Lehtola, Hugh Burton, Evgeny Epifanovsky
 -----------------------------------------------------------------------
 Hartree-Fock
 using 4 threads for integral computing
 -------------------------------------------------------
 OpenMP Integral computing Module                
 Release: version 2.0, May 2017, Q-Chem Inc. Pleasanton 
 -------------------------------------------------------
 A restricted SCF calculation will be
 performed using DIIS
 SCF converges when DIIS error is below 1.0e-08
 ---------------------------------------
  Cycle       Energy         DIIS error
 ---------------------------------------
    1   -7125.0618137620      6.29e-04  
    2   -7125.0626332007      2.19e-04  
    3   -7125.0627260436      1.41e-04  
    4   -7125.0627667933      2.91e-05  
    5   -7125.0627712979      1.37e-05  
    6   -7125.0627722306      5.40e-06  
    7   -7125.0627724441      2.19e-06  
    8   -7125.0627724699      8.27e-07  
    9   -7125.0627724743      2.39e-07  
   10   -7125.0627724745      1.10e-07  
   11   -7125.0627724745      3.54e-08  
   12   -7125.0627724746      1.42e-08  
   13   -7125.0627724746      3.90e-09  Convergence criterion met
 ---------------------------------------
 SCF time:   CPU 6.07s  wall 2.00s 
 SCF   energy in the final basis set =    -7125.0627724746
 Total energy in the final basis set =    -7125.0627724746

 --------------------------------------------------------------
             Orbital Energies (a.u.) and Symmetries
 --------------------------------------------------------------

 Alpha MOs, Restricted
 -- Occupied --                  
******* -180.92 -169.73 -169.72 -169.72  -37.97  -33.16  -33.15
  1 A'    2 A'    3 A'    1 A"    4 A'    5 A'    6 A'    2 A"                 
-33.155 -26.348 -24.346 -24.344 -24.343 -24.337 -24.337 -15.768
  7 A'    8 A'    9 A'    3 A"   10 A'    4 A"   11 A'   12 A'                 
-15.700  -7.288  -5.525  -5.509  -5.508  -2.449  -2.442  -2.441
 13 A'   14 A'   15 A'    5 A"   16 A'   17 A'    6 A"   18 A'                 
 -2.423  -2.423  -1.682  -1.430  -0.968  -0.861  -0.757  -0.742
  7 A"   19 A'   20 A'   21 A'   22 A'   23 A'   24 A'    8 A"                 
 -0.707  -0.605  -0.581  -0.460  -0.412  -0.401
 25 A'   26 A'    9 A"   27 A'   10 A"   28 A'                                 
 -- Virtual --                   
  0.010   0.088   0.132   0.154   0.169   0.171   0.203   0.232
 29 A'   11 A"   30 A'   31 A'   32 A'   12 A"   33 A'   34 A'                 
  0.243   0.285   0.296   0.310   0.311   0.328   0.361   0.397
 13 A"   35 A'   36 A'   37 A'   14 A"   38 A'   15 A"   39 A'                 
  0.418   0.503   0.563   0.569   0.599   0.605   0.663   0.758
 40 A'   41 A'   16 A"   42 A'   43 A'   17 A"   44 A'   45 A'                 
  0.863   0.913   0.918   0.959   1.033   1.043   1.183   1.221
 46 A'   47 A'   18 A"   48 A'   19 A"   49 A'   50 A'   51 A'                 
  1.440   1.496   1.508   1.537   1.556   1.617   1.675   1.915
 52 A'   20 A"   53 A'   54 A'   21 A"   55 A'   56 A'   22 A"                 
  2.014   2.029   2.177   2.345   2.427   2.669   2.730   3.032
 23 A"   57 A'   58 A'   59 A'   24 A"   60 A'   61 A'   62 A'                 
  3.068   3.373   4.000   4.046   4.167   4.172   4.224   4.305
 25 A"   63 A'   64 A'   26 A"   65 A'   27 A"   66 A'   28 A"                 
  4.421   4.428   4.451   4.475   4.489   4.518   4.590   4.725
 29 A"   67 A'   30 A"   68 A'   31 A"   69 A'   70 A'   71 A'                 
  4.825   4.984   5.534   6.492   6.504   6.537   6.896   6.965
 72 A'   73 A'   74 A'   32 A"   75 A'   76 A'   33 A"   77 A'                 
  7.211  28.917  29.487  29.498  29.521  29.838  29.849  29.851
 78 A'   79 A'   34 A"   80 A'   81 A'   35 A"   82 A'   36 A"                 
 29.882  29.961  36.501  37.262  68.727 130.546 130.555 130.583
 83 A'   84 A'   85 A'   86 A'   87 A'   37 A"   88 A'   89 A'                 
154.3021912.221
 90 A'   91 A'                                                                 

 Beta MOs, Restricted
 -- Occupied --                  
******* -180.92 -169.73 -169.72 -169.72  -37.97  -33.16  -33.15
  1 A'    2 A'    3 A'    1 A"    4 A'    5 A'    6 A'    2 A"                 
-33.155 -26.348 -24.346 -24.344 -24.343 -24.337 -24.337 -15.768
  7 A'    8 A'    9 A'    3 A"   10 A'    4 A"   11 A'   12 A'                 
-15.700  -7.288  -5.525  -5.509  -5.508  -2.449  -2.442  -2.441
 13 A'   14 A'   15 A'    5 A"   16 A'   17 A'    6 A"   18 A'                 
 -2.423  -2.423  -1.682  -1.430  -0.968  -0.861  -0.757  -0.742
  7 A"   19 A'   20 A'   21 A'   22 A'   23 A'   24 A'    8 A"                 
 -0.707  -0.605  -0.581  -0.460  -0.412  -0.401
 25 A'   26 A'    9 A"   27 A'   10 A"   28 A'                                 
 -- Virtual --                   
  0.010   0.088   0.132   0.154   0.169   0.171   0.203   0.232
 29 A'   11 A"   30 A'   31 A'   32 A'   12 A"   33 A'   34 A'                 
  0.243   0.285   0.296   0.310   0.311   0.328   0.361   0.397
 13 A"   35 A'   36 A'   37 A'   14 A"   38 A'   15 A"   39 A'                 
  0.418   0.503   0.563   0.569   0.599   0.605   0.663   0.758
 40 A'   41 A'   16 A"   42 A'   43 A'   17 A"   44 A'   45 A'                 
  0.863   0.913   0.918   0.959   1.033   1.043   1.183   1.221
 46 A'   47 A'   18 A"   48 A'   19 A"   49 A'   50 A'   51 A'                 
  1.440   1.496   1.508   1.537   1.556   1.617   1.675   1.915
 52 A'   20 A"   53 A'   54 A'   21 A"   55 A'   56 A'   22 A"                 
  2.014   2.029   2.177   2.345   2.427   2.669   2.730   3.032
 23 A"   57 A'   58 A'   59 A'   24 A"   60 A'   61 A'   62 A'                 
  3.068   3.373   4.000   4.046   4.167   4.172   4.224   4.305
 25 A"   63 A'   64 A'   26 A"   65 A'   27 A"   66 A'   28 A"                 
  4.421   4.428   4.451   4.475   4.489   4.518   4.590   4.725
 29 A"   67 A'   30 A"   68 A'   31 A"   69 A'   70 A'   71 A'                 
  4.825   4.984   5.534   6.492   6.504   6.537   6.896   6.965
 72 A'   73 A'   74 A'   32 A"   75 A'   76 A'   33 A"   77 A'                 
  7.211  28.917  29.487  29.498  29.521  29.838  29.849  29.851
 78 A'   79 A'   34 A"   80 A'   81 A'   35 A"   82 A'   36 A"                 
 29.882  29.961  36.501  37.262  68.727 130.546 130.555 130.583
 83 A'   84 A'   85 A'   86 A'   87 A'   37 A"   88 A'   89 A'                 
154.3021912.221
 90 A'   91 A'                                                                 
 --------------------------------------------------------------

          Ground-State Mulliken Net Atomic Charges

     Atom                 Charge (a.u.)
  ----------------------------------------
      1 I                     0.177327
      2 N                     0.038223
      3 N                    -0.124038
      4 F                    -0.091511
  ----------------------------------------
  Sum of atomic charges =    -0.000000

 -----------------------------------------------------------------
                    Cartesian Multipole Moments
 -----------------------------------------------------------------
    Charge (ESU x 10^10)
                 0.0000
    Dipole Moment (Debye)
         X       1.9188      Y      -0.2189      Z       0.0000
       Tot       1.9312
    Quadrupole Moments (Debye-Ang)
        XX     -45.2146     XY      -1.7623     YY     -47.0166
        XZ      -0.0000     YZ      -0.0000     ZZ     -43.8893
    Octopole Moments (Debye-Ang^2)
       XXX      37.7343    XXY      -5.2044    XYY      11.3889
       YYY     -11.4443    XXZ       0.0000    XYZ      -0.0000
       YYZ       0.0000    XZZ       4.8137    YZZ      -2.3776
       ZZZ       0.0000
    Hexadecapole Moments (Debye-Ang^3)
      XXXX    -477.3013   XXXY       4.3701   XXYY    -103.2816
      XYYY      12.0438   YYYY    -123.0976   XXXZ      -0.0000
      XXYZ       0.0000   XYYZ      -0.0000   YYYZ      -0.0000
      XXZZ     -83.5810   XYZZ       2.8094   YYZZ     -28.2472
      XZZZ      -0.0000   YZZZ       0.0000   ZZZZ     -52.0187
 -----------------------------------------------------------------
 Calculating analytic gradient of the SCF energy
 Gradient of SCF Energy
            1           2           3           4
    1   0.0026531  -0.0048886   0.0024359  -0.0002004
    2   0.0007127  -0.0053421   0.0074904  -0.0028610
    3  -0.0000000   0.0000000   0.0000000  -0.0000000
 Max gradient component =       7.490E-03
 RMS gradient           =       3.295E-03
 Gradient time:  CPU 1.83 s  wall 0.51 s
 Geometry Optimization Parameters
   NAtoms,    NIC,     NZ,  NCons,   NDum,   NFix, NCnnct, MaxDiis
        4      14       4       0       0       0       0       0

 Cartesian Hessian Update
 Hessian Updated using BFGS Update


** GEOMETRY OPTIMIZATION IN DELOCALIZED INTERNAL COORDINATES **
   Searching for a Minimum

   Optimization Cycle:   4

                       Coordinates (Angstroms)
     ATOM                X               Y               Z
      1  I         0.7450624749   -0.0408228305    0.0000000000
      2  N        -1.0727622354    1.0122094787    0.0000000000
      3  N        -2.1304871106    0.5077543497    0.0000000000
      4  F        -2.1150738513   -0.8705097873    0.0000000000
   Point Group: cs    Number of degrees of freedom:     5


   Energy is  -7125.062772475

 Hessian Updated using BFGS Update

  5 Hessian modes will be used to form the next step
  Hessian Eigenvalues:
     0.126968    0.153764    0.233568    0.578789    1.180808

 Minimum Search - Taking Simple RFO Step
 Searching for Lamda that Minimizes Along All modes
 Value Taken    Lamda =  -0.00038169
 Step Taken.  Stepsize is  0.044626

                             Maximum     Tolerance    Cnvgd?
         Gradient           0.005443      0.000300      NO
         Displacement       0.031886      0.001200      NO
         Energy change     -0.000816      0.000001      NO


 New Cartesian Coordinates Obtained by Inverse Iteration

 Displacement from previous Coordinates is:  0.062031
 ----------------------------------------------------------------
             Standard Nuclear Orientation (Angstroms)
    I     Atom           X                Y                Z
 ----------------------------------------------------------------
    1      I       0.7249546816    -0.0502601336     0.0000000000
    2      N      -1.0735032563     1.0263485477     0.0000000000
    3      N      -2.1261646448     0.4990469165     0.0000000000
    4      F      -2.0985475029    -0.8665041200     0.0000000000
 ----------------------------------------------------------------
 Molecular Point Group                 Cs    NOp =  2
 Largest Abelian Subgroup              Cs    NOp =  2
 Nuclear Repulsion Energy =   309.0804491070 hartrees
 There are       38 alpha and       38 beta electrons
 Applying Cartesian multipole field
    Component          Value
    ---------          -----
     (2,0,0)        1.00000E-11
     (0,2,0)        2.00000E-11
     (0,0,2)       -3.00000E-11
 Nucleus-field energy     =     0.0000000050 hartrees
 Requested basis set is 6-311++G(d,p)
 There are 42 shells and 128 basis functions
 A cutoff of  1.0D-11 yielded    789 shell pairs
 There are      7666 function pairs (      8670 Cartesian)
 Smallest overlap matrix eigenvalue = 1.74E-04
 Guess MOs from SCF MO coefficient file

 -----------------------------------------------------------------------
  General SCF calculation program by
  Eric Jon Sundstrom, Paul Horn, Yuezhi Mao, Dmitri Zuev, Alec White,
  David Stuck, Shaama M.S., Shane Yost, Joonho Lee, David Small,
  Daniel Levine, Susi Lehtola, Hugh Burton, Evgeny Epifanovsky
 -----------------------------------------------------------------------
 Hartree-Fock
 using 4 threads for integral computing
 -------------------------------------------------------
 OpenMP Integral computing Module                
 Release: version 2.0, May 2017, Q-Chem Inc. Pleasanton 
 -------------------------------------------------------
 A restricted SCF calculation will be
 performed using DIIS
 SCF converges when DIIS error is below 1.0e-08
 ---------------------------------------
  Cycle       Energy         DIIS error
 ---------------------------------------
    1   -7125.0623576320      4.67e-04  
    2   -7125.0628332753      1.13e-04  
    3   -7125.0628820831      5.97e-05  
    4   -7125.0628908502      2.15e-05  
    5   -7125.0628939109      8.14e-06  
    6   -7125.0628946157      4.22e-06  
    7   -7125.0628947731      1.55e-06  
    8   -7125.0628947980      4.84e-07  
    9   -7125.0628948007      1.55e-07  
   10   -7125.0628948010      5.58e-08  
   11   -7125.0628948010      2.27e-08  
   12   -7125.0628948010      6.28e-09  Convergence criterion met
 ---------------------------------------
 SCF time:   CPU 5.75s  wall 2.00s 
 SCF   energy in the final basis set =    -7125.0628948010
 Total energy in the final basis set =    -7125.0628948010

 --------------------------------------------------------------
             Orbital Energies (a.u.) and Symmetries
 --------------------------------------------------------------

 Alpha MOs, Restricted
 -- Occupied --                  
******* -180.92 -169.72 -169.72 -169.72  -37.97  -33.16  -33.15
  1 A'    2 A'    3 A'    1 A"    4 A'    5 A'    6 A'    2 A"                 
-33.153 -26.355 -24.343 -24.341 -24.341 -24.335 -24.335 -15.769
  7 A'    8 A'    9 A'    3 A"   10 A'    4 A"   11 A'   12 A'                 
-15.701  -7.286  -5.522  -5.507  -5.506  -2.447  -2.440  -2.439
 13 A'   14 A'   15 A'    5 A"   16 A'   17 A'    6 A"   18 A'                 
 -2.421  -2.421  -1.692  -1.428  -0.970  -0.865  -0.763  -0.748
  7 A"   19 A'   20 A'   21 A'   22 A'   23 A'   24 A'    8 A"                 
 -0.708  -0.604  -0.580  -0.461  -0.410  -0.400
 25 A'   26 A'    9 A"   27 A'   10 A"   28 A'                                 
 -- Virtual --                   
  0.014   0.087   0.131   0.154   0.169   0.171   0.204   0.231
 29 A'   11 A"   30 A'   31 A'   32 A'   12 A"   33 A'   34 A'                 
  0.242   0.285   0.296   0.308   0.311   0.330   0.360   0.399
 13 A"   35 A'   36 A'   37 A'   14 A"   38 A'   15 A"   39 A'                 
  0.424   0.503   0.565   0.567   0.597   0.605   0.665   0.757
 40 A'   41 A'   16 A"   42 A'   43 A'   17 A"   44 A'   45 A'                 
  0.862   0.915   0.919   0.959   1.032   1.038   1.180   1.220
 46 A'   47 A'   18 A"   48 A'   19 A"   49 A'   50 A'   51 A'                 
  1.441   1.495   1.497   1.535   1.556   1.613   1.685   1.911
 52 A'   20 A"   53 A'   54 A'   21 A"   55 A'   56 A'   22 A"                 
  2.015   2.023   2.185   2.343   2.423   2.674   2.722   3.029
 23 A"   57 A'   58 A'   59 A'   24 A"   60 A'   61 A'   62 A'                 
  3.060   3.364   4.005   4.041   4.163   4.166   4.224   4.307
 25 A"   63 A'   64 A'   26 A"   65 A'   27 A"   66 A'   28 A"                 
  4.422   4.425   4.453   4.477   4.491   4.517   4.591   4.727
 67 A'   29 A"   30 A"   68 A'   31 A"   69 A'   70 A'   71 A'                 
  4.826   4.993   5.553   6.493   6.506   6.539   6.891   6.962
 72 A'   73 A'   74 A'   32 A"   75 A'   76 A'   33 A"   77 A'                 
  7.232  28.918  29.489  29.501  29.524  29.840  29.851  29.853
 78 A'   79 A'   34 A"   80 A'   81 A'   35 A"   82 A'   36 A"                 
 29.884  29.963  36.505  37.236  68.721 130.549 130.558 130.585
 83 A'   84 A'   85 A'   86 A'   87 A'   37 A"   88 A'   89 A'                 
154.3031912.223
 90 A'   91 A'                                                                 

 Beta MOs, Restricted
 -- Occupied --                  
******* -180.92 -169.72 -169.72 -169.72  -37.97  -33.16  -33.15
  1 A'    2 A'    3 A'    1 A"    4 A'    5 A'    6 A'    2 A"                 
-33.153 -26.355 -24.343 -24.341 -24.341 -24.335 -24.335 -15.769
  7 A'    8 A'    9 A'    3 A"   10 A'    4 A"   11 A'   12 A'                 
-15.701  -7.286  -5.522  -5.507  -5.506  -2.447  -2.440  -2.439
 13 A'   14 A'   15 A'    5 A"   16 A'   17 A'    6 A"   18 A'                 
 -2.421  -2.421  -1.692  -1.428  -0.970  -0.865  -0.763  -0.748
  7 A"   19 A'   20 A'   21 A'   22 A'   23 A'   24 A'    8 A"                 
 -0.708  -0.604  -0.580  -0.461  -0.410  -0.400
 25 A'   26 A'    9 A"   27 A'   10 A"   28 A'                                 
 -- Virtual --                   
  0.014   0.087   0.131   0.154   0.169   0.171   0.204   0.231
 29 A'   11 A"   30 A'   31 A'   32 A'   12 A"   33 A'   34 A'                 
  0.242   0.285   0.296   0.308   0.311   0.330   0.360   0.399
 13 A"   35 A'   36 A'   37 A'   14 A"   38 A'   15 A"   39 A'                 
  0.424   0.503   0.565   0.567   0.597   0.605   0.665   0.757
 40 A'   41 A'   16 A"   42 A'   43 A'   17 A"   44 A'   45 A'                 
  0.862   0.915   0.919   0.959   1.032   1.038   1.180   1.220
 46 A'   47 A'   18 A"   48 A'   19 A"   49 A'   50 A'   51 A'                 
  1.441   1.495   1.497   1.535   1.556   1.613   1.685   1.911
 52 A'   20 A"   53 A'   54 A'   21 A"   55 A'   56 A'   22 A"                 
  2.015   2.023   2.185   2.343   2.423   2.674   2.722   3.029
 23 A"   57 A'   58 A'   59 A'   24 A"   60 A'   61 A'   62 A'                 
  3.060   3.364   4.005   4.041   4.163   4.166   4.224   4.307
 25 A"   63 A'   64 A'   26 A"   65 A'   27 A"   66 A'   28 A"                 
  4.422   4.425   4.453   4.477   4.491   4.517   4.591   4.727
 67 A'   29 A"   30 A"   68 A'   31 A"   69 A'   70 A'   71 A'                 
  4.826   4.993   5.553   6.493   6.506   6.539   6.891   6.962
 72 A'   73 A'   74 A'   32 A"   75 A'   76 A'   33 A"   77 A'                 
  7.232  28.918  29.489  29.501  29.524  29.840  29.851  29.853
 78 A'   79 A'   34 A"   80 A'   81 A'   35 A"   82 A'   36 A"                 
 29.884  29.963  36.505  37.236  68.721 130.549 130.558 130.585
 83 A'   84 A'   85 A'   86 A'   87 A'   37 A"   88 A'   89 A'                 
154.3031912.223
 90 A'   91 A'                                                                 
 --------------------------------------------------------------

          Ground-State Mulliken Net Atomic Charges

     Atom                 Charge (a.u.)
  ----------------------------------------
      1 I                     0.164807
      2 N                     0.042908
      3 N                    -0.132998
      4 F                    -0.074716
  ----------------------------------------
  Sum of atomic charges =     0.000000

 -----------------------------------------------------------------
                    Cartesian Multipole Moments
 -----------------------------------------------------------------
    Charge (ESU x 10^10)
                -0.0000
    Dipole Moment (Debye)
         X       1.7733      Y      -0.3080      Z       0.0000
       Tot       1.7998
    Quadrupole Moments (Debye-Ang)
        XX     -45.1875     XY      -1.5941     YY     -46.9503
        XZ      -0.0000     YZ       0.0000     ZZ     -43.9110
    Octopole Moments (Debye-Ang^2)
       XXX      38.1960    XXY      -5.5039    XYY      11.8023
       YYY     -11.0355    XXZ       0.0000    XYZ       0.0000
       YYZ       0.0000    XZZ       5.2357    YZZ      -2.1957
       ZZZ       0.0000
    Hexadecapole Moments (Debye-Ang^3)
      XXXX    -470.0337   XXXY       6.3860   XXYY    -101.7060
      XYYY      13.1559   YYYY    -123.6641   XXXZ       0.0000
      XXYZ      -0.0000   XYYZ      -0.0000   YYYZ       0.0000
      XXZZ     -82.3173   XYZZ       3.1578   YYZZ     -28.3419
      XZZZ       0.0000   YZZZ       0.0000   ZZZZ     -52.1127
 -----------------------------------------------------------------
 Calculating analytic gradient of the SCF energy
 Gradient of SCF Energy
            1           2           3           4
    1  -0.0014416   0.0024322  -0.0001432  -0.0008474
    2   0.0001415   0.0026806  -0.0030575   0.0002355
    3  -0.0000000   0.0000000   0.0000000  -0.0000000
 Max gradient component =       3.058E-03
 RMS gradient           =       1.453E-03
 Gradient time:  CPU 1.87 s  wall 0.52 s
 Geometry Optimization Parameters
   NAtoms,    NIC,     NZ,  NCons,   NDum,   NFix, NCnnct, MaxDiis
        4      14       4       0       0       0       0       0

 Cartesian Hessian Update
 Hessian Updated using BFGS Update


** GEOMETRY OPTIMIZATION IN DELOCALIZED INTERNAL COORDINATES **
   Searching for a Minimum

   Optimization Cycle:   5

                       Coordinates (Angstroms)
     ATOM                X               Y               Z
      1  I         0.7249546816   -0.0502601336    0.0000000000
      2  N        -1.0735032563    1.0263485477    0.0000000000
      3  N        -2.1261646448    0.4990469165    0.0000000000
      4  F        -2.0985475029   -0.8665041200    0.0000000000
   Point Group: cs    Number of degrees of freedom:     5


   Energy is  -7125.062894801

 Hessian Updated using BFGS Update

  5 Hessian modes will be used to form the next step
  Hessian Eigenvalues:
     0.125715    0.166250    0.310143    0.555536    1.197551

 Minimum Search - Taking Simple RFO Step
 Searching for Lamda that Minimizes Along All modes
 Value Taken    Lamda =  -0.00004886
 Step Taken.  Stepsize is  0.012795

                             Maximum     Tolerance    Cnvgd?
         Gradient           0.003225      0.000300      NO
         Displacement       0.009286      0.001200      NO
         Energy change     -0.000122      0.000001      NO


 New Cartesian Coordinates Obtained by Inverse Iteration

 Displacement from previous Coordinates is:  0.014425
 ----------------------------------------------------------------
             Standard Nuclear Orientation (Angstroms)
    I     Atom           X                Y                Z
 ----------------------------------------------------------------
    1      I       0.7301389228    -0.0493381969     0.0000000000
    2      N      -1.0746609596     1.0225092931     0.0000000000
    3      N      -2.1286819288     0.5013967478     0.0000000000
    4      F      -2.1000567569    -0.8659366334     0.0000000000
 ----------------------------------------------------------------
 Molecular Point Group                 Cs    NOp =  2
 Largest Abelian Subgroup              Cs    NOp =  2
 Nuclear Repulsion Energy =   308.5973178645 hartrees
 There are       38 alpha and       38 beta electrons
 Applying Cartesian multipole field
    Component          Value
    ---------          -----
     (2,0,0)        1.00000E-11
     (0,2,0)        2.00000E-11
     (0,0,2)       -3.00000E-11
 Nucleus-field energy     =     0.0000000050 hartrees
 Requested basis set is 6-311++G(d,p)
 There are 42 shells and 128 basis functions
 A cutoff of  1.0D-11 yielded    789 shell pairs
 There are      7666 function pairs (      8670 Cartesian)
 Smallest overlap matrix eigenvalue = 1.73E-04
 Guess MOs from SCF MO coefficient file

 -----------------------------------------------------------------------
  General SCF calculation program by
  Eric Jon Sundstrom, Paul Horn, Yuezhi Mao, Dmitri Zuev, Alec White,
  David Stuck, Shaama M.S., Shane Yost, Joonho Lee, David Small,
  Daniel Levine, Susi Lehtola, Hugh Burton, Evgeny Epifanovsky
 -----------------------------------------------------------------------
 Hartree-Fock
 using 4 threads for integral computing
 -------------------------------------------------------
 OpenMP Integral computing Module                
 Release: version 2.0, May 2017, Q-Chem Inc. Pleasanton 
 -------------------------------------------------------
 A restricted SCF calculation will be
 performed using DIIS
 SCF converges when DIIS error is below 1.0e-08
 ---------------------------------------
  Cycle       Energy         DIIS error
 ---------------------------------------
    1   -7125.0628874684      1.11e-04  
    2   -7125.0629134870      2.60e-05  
    3   -7125.0629164325      1.20e-05  
    4   -7125.0629169755      5.71e-06  
    5   -7125.0629172071      2.11e-06  
    6   -7125.0629172673      7.69e-07  
    7   -7125.0629172756      2.24e-07  
    8   -7125.0629172762      1.06e-07  
    9   -7125.0629172763      4.43e-08  
   10   -7125.0629172764      2.01e-08  
   11   -7125.0629172763      7.86e-09  Convergence criterion met
 ---------------------------------------
 SCF time:   CPU 5.28s  wall 2.00s 
 SCF   energy in the final basis set =    -7125.0629172763
 Total energy in the final basis set =    -7125.0629172763

 --------------------------------------------------------------
             Orbital Energies (a.u.) and Symmetries
 --------------------------------------------------------------

 Alpha MOs, Restricted
 -- Occupied --                  
******* -180.92 -169.72 -169.72 -169.72  -37.97  -33.16  -33.15
  1 A'    2 A'    3 A'    1 A"    4 A'    5 A'    6 A'    2 A"                 
-33.153 -26.353 -24.344 -24.342 -24.341 -24.336 -24.336 -15.768
  7 A'    8 A'    9 A'    3 A"   10 A'    4 A"   11 A'   12 A'                 
-15.701  -7.287  -5.523  -5.507  -5.507  -2.447  -2.440  -2.439
 13 A'   14 A'   15 A'    5 A"   16 A'   17 A'    6 A"   18 A'                 
 -2.422  -2.422  -1.691  -1.428  -0.969  -0.864  -0.762  -0.747
  7 A"   19 A'   20 A'   21 A'   22 A'   23 A'   24 A'    8 A"                 
 -0.708  -0.604  -0.580  -0.460  -0.410  -0.400
 25 A'   26 A'    9 A"   27 A'   10 A"   28 A'                                 
 -- Virtual --                   
  0.012   0.087   0.131   0.154   0.169   0.171   0.204   0.232
 29 A'   11 A"   30 A'   31 A'   32 A'   12 A"   33 A'   34 A'                 
  0.242   0.285   0.296   0.309   0.311   0.329   0.360   0.399
 13 A"   35 A'   36 A'   37 A'   14 A"   38 A'   15 A"   39 A'                 
  0.423   0.503   0.565   0.568   0.598   0.605   0.664   0.758
 40 A'   41 A'   16 A"   42 A'   43 A'   17 A"   44 A'   45 A'                 
  0.862   0.914   0.918   0.959   1.032   1.040   1.181   1.221
 46 A'   47 A'   18 A"   48 A'   19 A"   49 A'   50 A'   51 A'                 
  1.439   1.495   1.500   1.535   1.556   1.613   1.682   1.912
 52 A'   20 A"   53 A'   54 A'   21 A"   55 A'   56 A'   22 A"                 
  2.015   2.025   2.183   2.343   2.424   2.674   2.725   3.029
 23 A"   57 A'   58 A'   59 A'   24 A"   60 A'   61 A'   62 A'                 
  3.062   3.366   4.004   4.042   4.164   4.167   4.224   4.306
 25 A"   63 A'   64 A'   26 A"   65 A'   27 A"   66 A'   28 A"                 
  4.424   4.425   4.453   4.477   4.490   4.518   4.591   4.727
 67 A'   29 A"   30 A"   68 A'   31 A"   69 A'   70 A'   71 A'                 
  4.825   4.993   5.550   6.493   6.506   6.539   6.892   6.963
 72 A'   73 A'   74 A'   32 A"   75 A'   76 A'   33 A"   77 A'                 
  7.229  28.917  29.489  29.501  29.523  29.839  29.851  29.853
 78 A'   79 A'   34 A"   80 A'   81 A'   35 A"   82 A'   36 A"                 
 29.884  29.962  36.505  37.243  68.722 130.548 130.557 130.585
 83 A'   84 A'   85 A'   86 A'   87 A'   37 A"   88 A'   89 A'                 
154.3021912.222
 90 A'   91 A'                                                                 

 Beta MOs, Restricted
 -- Occupied --                  
******* -180.92 -169.72 -169.72 -169.72  -37.97  -33.16  -33.15
  1 A'    2 A'    3 A'    1 A"    4 A'    5 A'    6 A'    2 A"                 
-33.153 -26.353 -24.344 -24.342 -24.341 -24.336 -24.336 -15.768
  7 A'    8 A'    9 A'    3 A"   10 A'    4 A"   11 A'   12 A'                 
-15.701  -7.287  -5.523  -5.507  -5.507  -2.447  -2.440  -2.439
 13 A'   14 A'   15 A'    5 A"   16 A'   17 A'    6 A"   18 A'                 
 -2.422  -2.422  -1.691  -1.428  -0.969  -0.864  -0.762  -0.747
  7 A"   19 A'   20 A'   21 A'   22 A'   23 A'   24 A'    8 A"                 
 -0.708  -0.604  -0.580  -0.460  -0.410  -0.400
 25 A'   26 A'    9 A"   27 A'   10 A"   28 A'                                 
 -- Virtual --                   
  0.012   0.087   0.131   0.154   0.169   0.171   0.204   0.232
 29 A'   11 A"   30 A'   31 A'   32 A'   12 A"   33 A'   34 A'                 
  0.242   0.285   0.296   0.309   0.311   0.329   0.360   0.399
 13 A"   35 A'   36 A'   37 A'   14 A"   38 A'   15 A"   39 A'                 
  0.423   0.503   0.565   0.568   0.598   0.605   0.664   0.758
 40 A'   41 A'   16 A"   42 A'   43 A'   17 A"   44 A'   45 A'                 
  0.862   0.914   0.918   0.959   1.032   1.040   1.181   1.221
 46 A'   47 A'   18 A"   48 A'   19 A"   49 A'   50 A'   51 A'                 
  1.439   1.495   1.500   1.535   1.556   1.613   1.682   1.912
 52 A'   20 A"   53 A'   54 A'   21 A"   55 A'   56 A'   22 A"                 
  2.015   2.025   2.183   2.343   2.424   2.674   2.725   3.029
 23 A"   57 A'   58 A'   59 A'   24 A"   60 A'   61 A'   62 A'                 
  3.062   3.366   4.004   4.042   4.164   4.167   4.224   4.306
 25 A"   63 A'   64 A'   26 A"   65 A'   27 A"   66 A'   28 A"                 
  4.424   4.425   4.453   4.477   4.490   4.518   4.591   4.727
 67 A'   29 A"   30 A"   68 A'   31 A"   69 A'   70 A'   71 A'                 
  4.825   4.993   5.550   6.493   6.506   6.539   6.892   6.963
 72 A'   73 A'   74 A'   32 A"   75 A'   76 A'   33 A"   77 A'                 
  7.229  28.917  29.489  29.501  29.523  29.839  29.851  29.853
 78 A'   79 A'   34 A"   80 A'   81 A'   35 A"   82 A'   36 A"                 
 29.884  29.962  36.505  37.243  68.722 130.548 130.557 130.585
 83 A'   84 A'   85 A'   86 A'   87 A'   37 A"   88 A'   89 A'                 
154.3021912.222
 90 A'   91 A'                                                                 
 --------------------------------------------------------------

          Ground-State Mulliken Net Atomic Charges

     Atom                 Charge (a.u.)
  ----------------------------------------
      1 I                     0.167441
      2 N                     0.041161
      3 N                    -0.130498
      4 F                    -0.078104
  ----------------------------------------
  Sum of atomic charges =     0.000000

 -----------------------------------------------------------------
                    Cartesian Multipole Moments
 -----------------------------------------------------------------
    Charge (ESU x 10^10)
                 0.0000
    Dipole Moment (Debye)
         X       1.7976      Y      -0.2931      Z      -0.0000
       Tot       1.8214
    Quadrupole Moments (Debye-Ang)
        XX     -45.1602     XY      -1.6253     YY     -46.9686
        XZ       0.0000     YZ      -0.0000     ZZ     -43.9072
    Octopole Moments (Debye-Ang^2)
       XXX      37.9705    XXY      -5.4244    XYY      11.6831
       YYY     -11.0572    XXZ      -0.0000    XYZ      -0.0000
       YYZ      -0.0000    XZZ       5.1205    YZZ      -2.2101
       ZZZ      -0.0000
    Hexadecapole Moments (Debye-Ang^3)
      XXXX    -471.5706   XXXY       6.1537   XXYY    -102.0452
      XYYY      13.1107   YYYY    -123.4729   XXXZ       0.0000
      XXYZ       0.0000   XYYZ       0.0000   YYYZ       0.0000
      XXZZ     -82.6194   XYZZ       3.1464   YYZZ     -28.3107
      XZZZ       0.0000   YZZZ       0.0000   ZZZZ     -52.0984
 -----------------------------------------------------------------
 Calculating analytic gradient of the SCF energy
 Gradient of SCF Energy
            1           2           3           4
    1   0.0000833  -0.0000805  -0.0001397   0.0001368
    2   0.0000296  -0.0003535  -0.0001270   0.0004509
    3   0.0000000  -0.0000000  -0.0000000   0.0000000
 Max gradient component =       4.509E-04
 RMS gradient           =       1.819E-04
 Gradient time:  CPU 1.87 s  wall 0.52 s
 Geometry Optimization Parameters
   NAtoms,    NIC,     NZ,  NCons,   NDum,   NFix, NCnnct, MaxDiis
        4      14       4       0       0       0       0       0

 Cartesian Hessian Update
 Hessian Updated using BFGS Update


** GEOMETRY OPTIMIZATION IN DELOCALIZED INTERNAL COORDINATES **
   Searching for a Minimum

   Optimization Cycle:   6

                       Coordinates (Angstroms)
     ATOM                X               Y               Z
      1  I         0.7301389228   -0.0493381969    0.0000000000
      2  N        -1.0746609596    1.0225092931    0.0000000000
      3  N        -2.1286819288    0.5013967478    0.0000000000
      4  F        -2.1000567569   -0.8659366334    0.0000000000
   Point Group: cs    Number of degrees of freedom:     5


   Energy is  -7125.062917276

 Hessian Updated using BFGS Update

  5 Hessian modes will be used to form the next step
  Hessian Eigenvalues:
     0.125679    0.151826    0.360085    0.561017    1.206009

 Minimum Search - Taking Simple RFO Step
 Searching for Lamda that Minimizes Along All modes
 Value Taken    Lamda =  -0.00000148
 Step Taken.  Stepsize is  0.002556

                             Maximum     Tolerance    Cnvgd?
         Gradient           0.000605      0.000300      NO
         Displacement       0.001751      0.001200      NO
         Energy change     -0.000022      0.000001      NO


 New Cartesian Coordinates Obtained by Inverse Iteration

 Displacement from previous Coordinates is:  0.002399
 ----------------------------------------------------------------
             Standard Nuclear Orientation (Angstroms)
    I     Atom           X                Y                Z
 ----------------------------------------------------------------
    1      I       0.7298381868    -0.0494524449     0.0000000000
    2      N      -1.0745562109     1.0231814370     0.0000000000
    3      N      -2.1283867580     0.5017475051     0.0000000000
    4      F      -2.1001559403    -0.8668452866     0.0000000000
 ----------------------------------------------------------------
 Molecular Point Group                 Cs    NOp =  2
 Largest Abelian Subgroup              Cs    NOp =  2
 Nuclear Repulsion Energy =   308.5732192125 hartrees
 There are       38 alpha and       38 beta electrons
 Applying Cartesian multipole field
    Component          Value
    ---------          -----
     (2,0,0)        1.00000E-11
     (0,2,0)        2.00000E-11
     (0,0,2)       -3.00000E-11
 Nucleus-field energy     =     0.0000000050 hartrees
 Requested basis set is 6-311++G(d,p)
 There are 42 shells and 128 basis functions
 A cutoff of  1.0D-11 yielded    789 shell pairs
 There are      7666 function pairs (      8670 Cartesian)
 Smallest overlap matrix eigenvalue = 1.73E-04
 Guess MOs from SCF MO coefficient file

 -----------------------------------------------------------------------
  General SCF calculation program by
  Eric Jon Sundstrom, Paul Horn, Yuezhi Mao, Dmitri Zuev, Alec White,
  David Stuck, Shaama M.S., Shane Yost, Joonho Lee, David Small,
  Daniel Levine, Susi Lehtola, Hugh Burton, Evgeny Epifanovsky
 -----------------------------------------------------------------------
 Hartree-Fock
 using 4 threads for integral computing
 -------------------------------------------------------
 OpenMP Integral computing Module                
 Release: version 2.0, May 2017, Q-Chem Inc. Pleasanton 
 -------------------------------------------------------
 A restricted SCF calculation will be
 performed using DIIS
 SCF converges when DIIS error is below 1.0e-08
 ---------------------------------------
  Cycle       Energy         DIIS error
 ---------------------------------------
    1   -7125.0629162403      2.47e-05  
    2   -7125.0629174656      5.52e-06  
    3   -7125.0629175991      2.58e-06  
    4   -7125.0629176207      1.26e-06  
    5   -7125.0629176287      4.74e-07  
    6   -7125.0629176304      2.09e-07  
    7   -7125.0629176307      7.72e-08  
    8   -7125.0629176308      3.97e-08  
    9   -7125.0629176309      1.24e-08  
   10   -7125.0629176308      4.27e-09  Convergence criterion met
 ---------------------------------------
 SCF time:   CPU 4.75s  wall 1.00s 
 SCF   energy in the final basis set =    -7125.0629176308
 Total energy in the final basis set =    -7125.0629176308

 --------------------------------------------------------------
             Orbital Energies (a.u.) and Symmetries
 --------------------------------------------------------------

 Alpha MOs, Restricted
 -- Occupied --                  
******* -180.92 -169.72 -169.72 -169.72  -37.97  -33.16  -33.15
  1 A'    2 A'    3 A'    1 A"    4 A'    5 A'    6 A'    2 A"                 
-33.153 -26.353 -24.344 -24.342 -24.342 -24.336 -24.336 -15.768
  7 A'    8 A'    9 A'    3 A"   10 A'    4 A"   11 A'   12 A'                 
-15.701  -7.287  -5.523  -5.507  -5.507  -2.447  -2.440  -2.439
 13 A'   14 A'   15 A'    5 A"   16 A'   17 A'    6 A"   18 A'                 
 -2.422  -2.422  -1.690  -1.428  -0.969  -0.863  -0.761  -0.747
  7 A"   19 A'   20 A'   21 A'   22 A'   23 A'   24 A'    8 A"                 
 -0.708  -0.604  -0.580  -0.460  -0.411  -0.401
 25 A'   26 A'    9 A"   27 A'   10 A"   28 A'                                 
 -- Virtual --                   
  0.012   0.087   0.132   0.154   0.169   0.171   0.204   0.231
 29 A'   11 A"   30 A'   31 A'   32 A'   12 A"   33 A'   34 A'                 
  0.242   0.285   0.296   0.309   0.311   0.329   0.360   0.399
 13 A"   35 A'   36 A'   37 A'   14 A"   38 A'   15 A"   39 A'                 
  0.423   0.503   0.565   0.568   0.597   0.605   0.664   0.758
 40 A'   41 A'   16 A"   42 A'   43 A'   17 A"   44 A'   45 A'                 
  0.861   0.914   0.918   0.959   1.032   1.040   1.181   1.220
 46 A'   47 A'   18 A"   48 A'   19 A"   49 A'   50 A'   51 A'                 
  1.440   1.495   1.500   1.536   1.556   1.614   1.683   1.912
 52 A'   20 A"   53 A'   54 A'   21 A"   55 A'   56 A'   22 A"                 
  2.015   2.025   2.183   2.343   2.424   2.673   2.725   3.029
 23 A"   57 A'   58 A'   59 A'   24 A"   60 A'   61 A'   62 A'                 
  3.062   3.366   4.003   4.042   4.164   4.168   4.223   4.306
 25 A"   63 A'   64 A'   26 A"   65 A'   27 A"   66 A'   28 A"                 
  4.424   4.424   4.453   4.477   4.490   4.517   4.591   4.727
 67 A'   29 A"   30 A"   68 A'   31 A"   69 A'   70 A'   71 A'                 
  4.825   4.992   5.548   6.493   6.506   6.538   6.892   6.963
 72 A'   73 A'   74 A'   32 A"   75 A'   76 A'   33 A"   77 A'                 
  7.227  28.917  29.489  29.501  29.523  29.839  29.851  29.853
 78 A'   79 A'   34 A"   80 A'   81 A'   35 A"   82 A'   36 A"                 
 29.884  29.962  36.504  37.243  68.722 130.548 130.557 130.585
 83 A'   84 A'   85 A'   86 A'   87 A'   37 A"   88 A'   89 A'                 
154.3021912.222
 90 A'   91 A'                                                                 

 Beta MOs, Restricted
 -- Occupied --                  
******* -180.92 -169.72 -169.72 -169.72  -37.97  -33.16  -33.15
  1 A'    2 A'    3 A'    1 A"    4 A'    5 A'    6 A'    2 A"                 
-33.153 -26.353 -24.344 -24.342 -24.342 -24.336 -24.336 -15.768
  7 A'    8 A'    9 A'    3 A"   10 A'    4 A"   11 A'   12 A'                 
-15.701  -7.287  -5.523  -5.507  -5.507  -2.447  -2.440  -2.439
 13 A'   14 A'   15 A'    5 A"   16 A'   17 A'    6 A"   18 A'                 
 -2.422  -2.422  -1.690  -1.428  -0.969  -0.863  -0.761  -0.747
  7 A"   19 A'   20 A'   21 A'   22 A'   23 A'   24 A'    8 A"                 
 -0.708  -0.604  -0.580  -0.460  -0.411  -0.401
 25 A'   26 A'    9 A"   27 A'   10 A"   28 A'                                 
 -- Virtual --                   
  0.012   0.087   0.132   0.154   0.169   0.171   0.204   0.231
 29 A'   11 A"   30 A'   31 A'   32 A'   12 A"   33 A'   34 A'                 
  0.242   0.285   0.296   0.309   0.311   0.329   0.360   0.399
 13 A"   35 A'   36 A'   37 A'   14 A"   38 A'   15 A"   39 A'                 
  0.423   0.503   0.565   0.568   0.597   0.605   0.664   0.758
 40 A'   41 A'   16 A"   42 A'   43 A'   17 A"   44 A'   45 A'                 
  0.861   0.914   0.918   0.959   1.032   1.040   1.181   1.220
 46 A'   47 A'   18 A"   48 A'   19 A"   49 A'   50 A'   51 A'                 
  1.440   1.495   1.500   1.536   1.556   1.614   1.683   1.912
 52 A'   20 A"   53 A'   54 A'   21 A"   55 A'   56 A'   22 A"                 
  2.015   2.025   2.183   2.343   2.424   2.673   2.725   3.029
 23 A"   57 A'   58 A'   59 A'   24 A"   60 A'   61 A'   62 A'                 
  3.062   3.366   4.003   4.042   4.164   4.168   4.223   4.306
 25 A"   63 A'   64 A'   26 A"   65 A'   27 A"   66 A'   28 A"                 
  4.424   4.424   4.453   4.477   4.490   4.517   4.591   4.727
 67 A'   29 A"   30 A"   68 A'   31 A"   69 A'   70 A'   71 A'                 
  4.825   4.992   5.548   6.493   6.506   6.538   6.892   6.963
 72 A'   73 A'   74 A'   32 A"   75 A'   76 A'   33 A"   77 A'                 
  7.227  28.917  29.489  29.501  29.523  29.839  29.851  29.853
 78 A'   79 A'   34 A"   80 A'   81 A'   35 A"   82 A'   36 A"                 
 29.884  29.962  36.504  37.243  68.722 130.548 130.557 130.585
 83 A'   84 A'   85 A'   86 A'   87 A'   37 A"   88 A'   89 A'                 
154.3021912.222
 90 A'   91 A'                                                                 
 --------------------------------------------------------------

          Ground-State Mulliken Net Atomic Charges

     Atom                 Charge (a.u.)
  ----------------------------------------
      1 I                     0.167742
      2 N                     0.041546
      3 N                    -0.130351
      4 F                    -0.078938
  ----------------------------------------
  Sum of atomic charges =    -0.000000

 -----------------------------------------------------------------
                    Cartesian Multipole Moments
 -----------------------------------------------------------------
    Charge (ESU x 10^10)
                 0.0000
    Dipole Moment (Debye)
         X       1.8037      Y      -0.2874      Z      -0.0000
       Tot       1.8264
    Quadrupole Moments (Debye-Ang)
        XX     -45.1756     XY      -1.6411     YY     -46.9663
        XZ      -0.0000     YZ       0.0000     ZZ     -43.9075
    Octopole Moments (Debye-Ang^2)
       XXX      38.0302    XXY      -5.3977    XYY      11.7002
       YYY     -11.0409    XXZ       0.0000    XYZ      -0.0000
       YYZ      -0.0000    XZZ       5.1324    YZZ      -2.2053
       ZZZ      -0.0000
    Hexadecapole Moments (Debye-Ang^3)
      XXXX    -471.5923   XXXY       6.0744   XXYY    -102.0545
      XYYY      13.0782   YYYY    -123.5676   XXXZ      -0.0000
      XXYZ       0.0000   XYYZ      -0.0000   YYYZ       0.0000
      XXZZ     -82.6096   XYZZ       3.1379   YYZZ     -28.3253
      XZZZ      -0.0000   YZZZ       0.0000   ZZZZ     -52.0957
 -----------------------------------------------------------------
 Calculating analytic gradient of the SCF energy
 Gradient of SCF Energy
            1           2           3           4
    1   0.0000216   0.0000277  -0.0000057  -0.0000436
    2  -0.0000179   0.0001152   0.0001903  -0.0002876
    3  -0.0000000   0.0000000   0.0000000  -0.0000000
 Max gradient component =       2.876E-04
 RMS gradient           =       1.063E-04
 Gradient time:  CPU 1.86 s  wall 0.52 s
 Geometry Optimization Parameters
   NAtoms,    NIC,     NZ,  NCons,   NDum,   NFix, NCnnct, MaxDiis
        4      14       4       0       0       0       0       0

 Cartesian Hessian Update
 Hessian Updated using BFGS Update


** GEOMETRY OPTIMIZATION IN DELOCALIZED INTERNAL COORDINATES **
   Searching for a Minimum

   Optimization Cycle:   7

                       Coordinates (Angstroms)
     ATOM                X               Y               Z
      1  I         0.7298381868   -0.0494524449    0.0000000000
      2  N        -1.0745562109    1.0231814370    0.0000000000
      3  N        -2.1283867580    0.5017475051    0.0000000000
      4  F        -2.1001559403   -0.8668452866    0.0000000000
   Point Group: cs    Number of degrees of freedom:     5


   Energy is  -7125.062917631

 Hessian Updated using BFGS Update

  5 Hessian modes will be used to form the next step
  Hessian Eigenvalues:
     0.125685    0.209047    0.376383    0.580340    1.230358

 Minimum Search - Taking Simple RFO Step
 Searching for Lamda that Minimizes Along All modes
 Value Taken    Lamda =   0.00000000
 Step Taken.  Stepsize is  0.001060

                             Maximum     Tolerance    Cnvgd?
         Gradient           0.000207      0.000300     YES
         Displacement       0.000712      0.001200     YES
         Energy change     -0.000000      0.000001     YES


                       Distance Matrix (Angstroms)
             I (  1)   N (  2)   N (  3)
   N (  2)  2.099139
   N (  3)  2.910888  1.175777
   F (  4)  2.945674  2.150362  1.368884

 Final energy is   -7125.0629176307921     


 ******************************
 **  OPTIMIZATION CONVERGED  **
 ******************************

                       Coordinates (Angstroms)
     ATOM                X               Y               Z
      1  I         0.7298381868   -0.0494524449    0.0000000000
      2  N        -1.0745562109    1.0231814370    0.0000000000
      3  N        -2.1283867580    0.5017475051    0.0000000000
      4  F        -2.1001559403   -0.8668452866    0.0000000000

Z-matrix Print:
$molecule
0 1
I 
N  1 2.099139
N  2 1.175777 1 122.944217
F  3 1.368884 2 115.144435 1 -0.000000 0
$end


 --------------------------------------------------------------
             Orbital Energies (a.u.) and Symmetries
 --------------------------------------------------------------

 Alpha MOs, Restricted
 -- Occupied --                  
******* -180.92 -169.72 -169.72 -169.72  -37.97  -33.16  -33.15
  1 A'    2 A'    3 A'    1 A"    4 A'    5 A'    6 A'    2 A"                 
-33.153 -26.353 -24.344 -24.342 -24.342 -24.336 -24.336 -15.768
  7 A'    8 A'    9 A'    3 A"   10 A'    4 A"   11 A'   12 A'                 
-15.701  -7.287  -5.523  -5.507  -5.507  -2.447  -2.440  -2.439
 13 A'   14 A'   15 A'    5 A"   16 A'   17 A'    6 A"   18 A'                 
 -2.422  -2.422  -1.690  -1.428  -0.969  -0.863  -0.761  -0.747
  7 A"   19 A'   20 A'   21 A'   22 A'   23 A'   24 A'    8 A"                 
 -0.708  -0.604  -0.580  -0.460  -0.411  -0.401
 25 A'   26 A'    9 A"   27 A'   10 A"   28 A'                                 
 -- Virtual --                   
  0.012   0.087   0.132   0.154   0.169   0.171   0.204   0.231
 29 A'   11 A"   30 A'   31 A'   32 A'   12 A"   33 A'   34 A'                 
  0.242   0.285   0.296   0.309   0.311   0.329   0.360   0.399
 13 A"   35 A'   36 A'   37 A'   14 A"   38 A'   15 A"   39 A'                 
  0.423   0.503   0.565   0.568   0.597   0.605   0.664   0.758
 40 A'   41 A'   16 A"   42 A'   43 A'   17 A"   44 A'   45 A'                 
  0.861   0.914   0.918   0.959   1.032   1.040   1.181   1.220
 46 A'   47 A'   18 A"   48 A'   19 A"   49 A'   50 A'   51 A'                 
  1.440   1.495   1.500   1.536   1.556   1.614   1.683   1.912
 52 A'   20 A"   53 A'   54 A'   21 A"   55 A'   56 A'   22 A"                 
  2.015   2.025   2.183   2.343   2.424   2.673   2.725   3.029
 23 A"   57 A'   58 A'   59 A'   24 A"   60 A'   61 A'   62 A'                 
  3.062   3.366   4.003   4.042   4.164   4.168   4.223   4.306
 25 A"   63 A'   64 A'   26 A"   65 A'   27 A"   66 A'   28 A"                 
  4.424   4.424   4.453   4.477   4.490   4.517   4.591   4.727
 67 A'   29 A"   30 A"   68 A'   31 A"   69 A'   70 A'   71 A'                 
  4.825   4.992   5.548   6.493   6.506   6.538   6.892   6.963
 72 A'   73 A'   74 A'   32 A"   75 A'   76 A'   33 A"   77 A'                 
  7.227  28.917  29.489  29.501  29.523  29.839  29.851  29.853
 78 A'   79 A'   34 A"   80 A'   81 A'   35 A"   82 A'   36 A"                 
 29.884  29.962  36.504  37.243  68.722 130.548 130.557 130.585
 83 A'   84 A'   85 A'   86 A'   87 A'   37 A"   88 A'   89 A'                 
154.3021912.222
 90 A'   91 A'                                                                 

 Beta MOs, Restricted
 -- Occupied --                  
******* -180.92 -169.72 -169.72 -169.72  -37.97  -33.16  -33.15
  1 A'    2 A'    3 A'    1 A"    4 A'    5 A'    6 A'    2 A"                 
-33.153 -26.353 -24.344 -24.342 -24.342 -24.336 -24.336 -15.768
  7 A'    8 A'    9 A'    3 A"   10 A'    4 A"   11 A'   12 A'                 
-15.701  -7.287  -5.523  -5.507  -5.507  -2.447  -2.440  -2.439
 13 A'   14 A'   15 A'    5 A"   16 A'   17 A'    6 A"   18 A'                 
 -2.422  -2.422  -1.690  -1.428  -0.969  -0.863  -0.761  -0.747
  7 A"   19 A'   20 A'   21 A'   22 A'   23 A'   24 A'    8 A"                 
 -0.708  -0.604  -0.580  -0.460  -0.411  -0.401
 25 A'   26 A'    9 A"   27 A'   10 A"   28 A'                                 
 -- Virtual --                   
  0.012   0.087   0.132   0.154   0.169   0.171   0.204   0.231
 29 A'   11 A"   30 A'   31 A'   32 A'   12 A"   33 A'   34 A'                 
  0.242   0.285   0.296   0.309   0.311   0.329   0.360   0.399
 13 A"   35 A'   36 A'   37 A'   14 A"   38 A'   15 A"   39 A'                 
  0.423   0.503   0.565   0.568   0.597   0.605   0.664   0.758
 40 A'   41 A'   16 A"   42 A'   43 A'   17 A"   44 A'   45 A'                 
  0.861   0.914   0.918   0.959   1.032   1.040   1.181   1.220
 46 A'   47 A'   18 A"   48 A'   19 A"   49 A'   50 A'   51 A'                 
  1.440   1.495   1.500   1.536   1.556   1.614   1.683   1.912
 52 A'   20 A"   53 A'   54 A'   21 A"   55 A'   56 A'   22 A"                 
  2.015   2.025   2.183   2.343   2.424   2.673   2.725   3.029
 23 A"   57 A'   58 A'   59 A'   24 A"   60 A'   61 A'   62 A'                 
  3.062   3.366   4.003   4.042   4.164   4.168   4.223   4.306
 25 A"   63 A'   64 A'   26 A"   65 A'   27 A"   66 A'   28 A"                 
  4.424   4.424   4.453   4.477   4.490   4.517   4.591   4.727
 67 A'   29 A"   30 A"   68 A'   31 A"   69 A'   70 A'   71 A'                 
  4.825   4.992   5.548   6.493   6.506   6.538   6.892   6.963
 72 A'   73 A'   74 A'   32 A"   75 A'   76 A'   33 A"   77 A'                 
  7.227  28.917  29.489  29.501  29.523  29.839  29.851  29.853
 78 A'   79 A'   34 A"   80 A'   81 A'   35 A"   82 A'   36 A"                 
 29.884  29.962  36.504  37.243  68.722 130.548 130.557 130.585
 83 A'   84 A'   85 A'   86 A'   87 A'   37 A"   88 A'   89 A'                 
154.3021912.222
 90 A'   91 A'                                                                 
 --------------------------------------------------------------

          Ground-State Mulliken Net Atomic Charges

     Atom                 Charge (a.u.)
  ----------------------------------------
      1 I                     0.167742
      2 N                     0.041546
      3 N                    -0.130351
      4 F                    -0.078938
  ----------------------------------------
  Sum of atomic charges =    -0.000000

 -----------------------------------------------------------------
                    Cartesian Multipole Moments
 -----------------------------------------------------------------
    Charge (ESU x 10^10)
                 0.0000
    Dipole Moment (Debye)
         X       1.8037      Y      -0.2874      Z      -0.0000
       Tot       1.8264
    Quadrupole Moments (Debye-Ang)
        XX     -45.1756     XY      -1.6411     YY     -46.9663
        XZ      -0.0000     YZ       0.0000     ZZ     -43.9075
    Octopole Moments (Debye-Ang^2)
       XXX      38.0302    XXY      -5.3977    XYY      11.7002
       YYY     -11.0409    XXZ       0.0000    XYZ      -0.0000
       YYZ      -0.0000    XZZ       5.1324    YZZ      -2.2053
       ZZZ      -0.0000
    Hexadecapole Moments (Debye-Ang^3)
      XXXX    -471.5923   XXXY       6.0744   XXYY    -102.0545
      XYYY      13.0782   YYYY    -123.5676   XXXZ      -0.0000
      XXYZ       0.0000   XYYZ      -0.0000   YYYZ       0.0000
      XXZZ     -82.6096   XYZZ       3.1379   YYZZ     -28.3253
      XZZZ      -0.0000   YZZZ       0.0000   ZZZZ     -52.0957
 -----------------------------------------------------------------
Archival summary:
1\1\garfield\OPT\HF\BasisUnspecified\112\taweetha\SunFeb1006:08:292019SunFeb1006:08:292019\0\\#,OPT,HF,BasisUnspecified,\\0,1\I\N,1,2.09914\N,2,1.17578,1,122.944\F,3,1.36888,2,115.144,1,-0,0\\HF=-7125.06292\\@

 Total job time:  14.56s(wall), 55.64s(cpu) 
 Sun Feb 10 06:08:29 2019

        *************************************************************
        *                                                           *
        *  Thank you very much for using Q-Chem.  Have a nice day.  *
        *                                                           *
        *************************************************************


 
User input: 2 of 2 
 
Q-Chem Developer Version!
                  Welcome to Q-Chem
     A Quantum Leap Into The Future Of Chemistry


 Q-Chem 5.1, Q-Chem, Inc., Pleasanton, CA (2018)

 Yihan Shao,  Zhengting Gan,  E. Epifanovsky,  A. T. B. Gilbert,  M. Wormit,  
 J. Kussmann,  A. W. Lange,  A. Behn,  Jia Deng,  Xintian Feng,  D. Ghosh,  
 M. Goldey,  P. R. Horn,  L. D. Jacobson,  I. Kaliman,  T. Kus,  A. Landau,  
 Jie Liu,  E. I. Proynov,  R. M. Richard,  R. P. Steele,  E. J. Sundstrom,  
 H. L. Woodcock III,  P. M. Zimmerman,  D. Zuev,  B. Albrecht,  E. Alguire,  
 S. A. Baeppler,  D. Barton,  Z. Benda,  Y. A. Bernard,  E. J. Berquist,  
 K. B. Bravaya,  H. Burton,  D. Casanova,  Chun-Min Chang,  Yunqing Chen,  
 A. Chien,  K. D. Closser,  M. P. Coons,  S. Coriani,  S. Dasgupta,  
 A. L. Dempwolff,  M. Diedenhofen,  Hainam Do,  R. G. Edgar,  Po-Tung Fang,  
 S. Faraji,  S. Fatehi,  Qingguo Feng,  K. D. Fenk,  J. Fosso-Tande,  
 Qinghui Ge,  A. Ghysels,  G. Gidofalvi,  J. Gomes,  J. Gonthier,  A. Gunina,  
 D. Hait,  M. W. D. Hanson-Heine,  P. H. P. Harbach,  A. W. Hauser,  
 J. E. Herr,  E. G. Hohenstein,  Z. C. Holden,  Kerwin Hui,  B. C. Huynh,  
 T.-C. Jagau,  Hyunjun Ji,  B. Kaduk,  K. Khistyaev,  Jaehoon Kim,  
 P. Klunzinger,  K. Koh,  D. Kosenkov,  L. Koulias,  T. Kowalczyk,  
 C. M. Krauter,  A. Kunitsa,  Ka Un Lao,  A. Laurent,  K. V. Lawler,  
 Joonho Lee,  D. Lefrancois,  S. Lehtola,  D. S. Levine,  Yi-Pei Li,  
 You-Sheng Lin,  Fenglai Liu,  E. Livshits,  A. Luenser,  P. Manohar,  
 E. Mansoor,  S. F. Manzer,  Shan-Ping Mao,  Yuezhi Mao,  N. Mardirossian,  
 A. V. Marenich,  T. Markovich,  L. A. Martinez-Martinez,  S. A. Maurer,  
 N. J. Mayhall,  S. C. McKenzie,  J.-M. Mewes,  A. F. Morrison,  
 J. W. Mullinax,  K. Nanda,  T. S. Nguyen-Beck,  R. Olivares-Amaya,  
 J. A. Parkhill,  T. M. Perrine,  F. Plasser,  P. Pokhilko,  S. Prager,  
 A. Prociuk,  E. Ramos,  D. R. Rehn,  F. Rob,  M. Schneider,  N. Sergueev,  
 S. M. Sharada,  S. Sharma,  D. W. Small,  T. Stauch,  T. Stein,  
 Yu-Chuan Su,  A. J. W. Thom,  A. Tkatchenko,  T. Tsuchimochi,  N. M. Tubman,  
 L. Vogt,  M. L. Vidal,  O. Vydrov,  M. A. Watson,  J. Wenzel,  
 M. de Wergifosse,  T. A. Wesolowski,  A. White,  J. Witte,  A. Yamada,  
 Jun Yang,  K. Yao,  S. Yeganeh,  S. R. Yost,  Zhi-Qiang You,  A. Zech,  
 Igor Ying Zhang,  Xing Zhang,  Yan Zhao,  Ying Zhu,  B. R. Brooks,  
 G. K. L. Chan,  C. J. Cramer,  M. S. Gordon,  W. J. Hehre,  A. Klamt,  
 M. W. Schmidt,  C. D. Sherrill,  D. G. Truhlar,  A. Aspuru-Guzik,  R. Baer,  
 A. T. Bell,  N. A. Besley,  Jeng-Da Chai,  A. E. DePrince, III,  
 R. A. DiStasio Jr.,  A. Dreuw,  B. D. Dunietz,  T. R. Furlani,  
 Chao-Ping Hsu,  Yousung Jung,  Jing Kong,  D. S. Lambrecht,  WanZhen Liang,  
 C. Ochsenfeld,  V. A. Rassolov,  L. V. Slipchenko,  J. E. Subotnik,  
 T. Van Voorhis,  J. M. Herbert,  A. I. Krylov,  P. M. W. Gill,  M. Head-Gordon

 Contributors to earlier versions of Q-Chem not listed above: 
 R. D. Adamson,  B. Austin,  J. Baker,  G. J. O. Beran,  K. Brandhorst,  
 S. T. Brown,  E. F. C. Byrd,  A. K. Chakraborty,  C.-L. Cheng,  
 Siu Hung Chien,  D. M. Chipman,  D. L. Crittenden,  H. Dachsel,  
 R. J. Doerksen,  A. D. Dutoi,  L. Fusti-Molnar,  W. A. Goddard III,  
 A. Golubeva-Zadorozhnaya,  S. R. Gwaltney,  G. Hawkins,  A. Heyden,  
 S. Hirata,  G. Kedziora,  F. J. Keil,  C. Kelley,  Jihan Kim,  R. A. King,  
 R. Z. Khaliullin,  P. P. Korambath,  W. Kurlancheek,  A. M. Lee,  M. S. Lee,  
 S. V. Levchenko,  Ching Yeh Lin,  D. Liotard,  R. C. Lochan,  I. Lotan,  
 P. E. Maslen,  N. Nair,  D. P. O'Neill,  D. Neuhauser,  E. Neuscamman,  
 C. M. Oana,  R. Olson,  B. Peters,  R. Peverati,  P. A. Pieniazek,  
 Y. M. Rhee,  J. Ritchie,  M. A. Rohrdanz,  E. Rosta,  N. J. Russ,  
 H. F. Schaefer III,  N. E. Schultz,  N. Shenvi,  A. C. Simmonett,  A. Sodt,  
 D. Stuck,  K. S. Thanthiriwatte,  V. Vanovschi,  Tao Wang,  A. Warshel,  
 C. F. Williams,  Q. Wu,  X. Xu,  W. Zhang

 Please cite Q-Chem as follows:
 Y. Shao et al., Mol. Phys. 113, 184-215 (2015)
 DOI: 10.1080/00268976.2014.952696

 Q-Chem 5.1.2 for Intel X86 EM64T Linux

 Parts of Q-Chem use Armadillo 8.300.2 (Tropical Shenanigans).
 http://arma.sourceforge.net/

 Q-Chem begins on Sun Feb 10 06:08:29 2019  

Host: 
0

     Scratch files written to /scratch/taweetham/qchem23695//
The previous job contains 0 fragments, simply inherited here
Input Ideriv = 2
Curr. Ideriv = -1
Max.  Ideriv = 2

Checking the input file for inconsistencies... 	...done.

--------------------------------------------------------------
User input:
--------------------------------------------------------------

$molecule
read
$end

$rem
   JOB_TYPE 	FREQUENCY
   BASIS 		6-311++G**
   EXCHANGE 	HF	
$end

--------------------------------------------------------------
 ----------------------------------------------------------------
             Standard Nuclear Orientation (Angstroms)
    I     Atom           X                Y                Z
 ----------------------------------------------------------------
    1      I       0.7649588596    -0.0469996157     0.0000000000
    2      N      -1.0474733628     1.0119961472    -0.0000000000
    3      N      -2.0973416132     0.4826297106    -0.0000000000
    4      F      -2.0587905252    -0.8857112638     0.0000000000
 ----------------------------------------------------------------
 Molecular Point Group                 Cs    NOp =  2
 Largest Abelian Subgroup              Cs    NOp =  2
 Nuclear Repulsion Energy =   308.5732192125 hartrees
 There are       38 alpha and       38 beta electrons
 Requested basis set is 6-311++G(d,p)
 There are 42 shells and 128 basis functions

 Total QAlloc Memory Limit   2000 MB
 Mega-Array Size       188 MB
 MEM_STATIC part       192 MB

                       Distance Matrix (Angstroms)
             I (  1)   N (  2)   N (  3)
   N (  2)  2.099139
   N (  3)  2.910888  1.175777
   F (  4)  2.945674  2.150362  1.368884

 A cutoff of  1.0D-11 yielded    789 shell pairs
 There are      7666 function pairs (      8670 Cartesian)

 -------------------------------------------------------
 OpenMP Integral Computing Module                       
 Release: version 1.0, May 2013, Q-Chem Inc. Pittsburgh 
 -------------------------------------------------------
 Integral Job Info:
 Integral job number is                      11
 Integral operator is                         1
 short-range coefficients                     0
 long-range coefficients              100000000
 Omega coefficients                           0
 if combine SR and LR in K                    0
 Integral screening is                        0
 Integral computing path is                   2
 max size of driver memory is            800000
 size of driver memory is                593474
 size of scratch memory is             11861008
 max col of scratch BK array               1296
 max len of scratch array in speh3          155
 max len of scratch index in speh4           18
 max int batch size is                      520
 min int batch size is                       52
 fixed nKL is                                52
 max L of basis functions is                  2
 order of int derivative is                   0
 number of shells is                         42
 number of basis is                         136
 number of cartesian basis is               136
 number of contracted shell pairs           789
 number of primitive shell pairs           1836
 maxK2 (contraction) of shell pair           36
 max number of K2 of shell pair               1
 max number of CS2 of shell pair             73
 max number of PS2 of shell pair            162
 mem total for path MDJ                  520066
 -------------------------------------------------------
 Smallest overlap matrix eigenvalue = 1.73E-04
 Guess from superposition of atomic densities
 Warning:  Energy on first SCF cycle will be non-variational
 SAD guess density has 76.000000 electrons

 -----------------------------------------------------------------------
  General SCF calculation program by
  Eric Jon Sundstrom, Paul Horn, Yuezhi Mao, Dmitri Zuev, Alec White,
  David Stuck, Shaama M.S., Shane Yost, Joonho Lee, David Small,
  Daniel Levine, Susi Lehtola, Hugh Burton, Evgeny Epifanovsky
 -----------------------------------------------------------------------
 Hartree-Fock
 using 4 threads for integral computing
 -------------------------------------------------------
 OpenMP Integral computing Module                
 Release: version 2.0, May 2017, Q-Chem Inc. Pleasanton 
 -------------------------------------------------------
 A restricted SCF calculation will be
 performed using DIIS
 SCF converges when DIIS error is below 1.0e-08
 ---------------------------------------
  Cycle       Energy         DIIS error
 ---------------------------------------
    1   -7125.5966008140      4.54e-02  
    2   -7124.9548747136      7.22e-03  
    3   -7125.0209050482      4.90e-03  
    4   -7125.0601531134      7.87e-04  
    5   -7125.0622682793      3.94e-04  
    6   -7125.0628197783      1.13e-04  
    7   -7125.0629052402      4.88e-05  
    8   -7125.0629148334      2.33e-05  
    9   -7125.0629171899      7.62e-06  
   10   -7125.0629175614      3.51e-06  
   11   -7125.0629176180      1.33e-06  
   12   -7125.0629176295      3.77e-07  
   13   -7125.0629176307      8.29e-08  
   14   -7125.0629176307      2.88e-08  
   15   -7125.0629176308      1.20e-08  
   16   -7125.0629176307      3.92e-09  Convergence criterion met
 ---------------------------------------
 SCF time:   CPU 7.71s  wall 2.00s 
 SCF   energy in the final basis set =    -7125.0629176307
 Total energy in the final basis set =    -7125.0629176307

 --------------------------------------------------------------
             Orbital Energies (a.u.) and Symmetries
 --------------------------------------------------------------

 Alpha MOs, Restricted
 -- Occupied --                  
******* -180.92 -169.72 -169.72 -169.72  -37.97  -33.16  -33.15
  1 A'    2 A'    3 A'    1 A"    4 A'    5 A'    6 A'    2 A"                 
-33.153 -26.353 -24.344 -24.342 -24.342 -24.336 -24.336 -15.768
  7 A'    8 A'    9 A'    3 A"   10 A'    4 A"   11 A'   12 A'                 
-15.701  -7.287  -5.523  -5.507  -5.507  -2.447  -2.440  -2.439
 13 A'   14 A'   15 A'    5 A"   16 A'   17 A'    6 A"   18 A'                 
 -2.422  -2.422  -1.690  -1.428  -0.969  -0.863  -0.761  -0.747
  7 A"   19 A'   20 A'   21 A'   22 A'   23 A'   24 A'    8 A"                 
 -0.708  -0.604  -0.580  -0.460  -0.411  -0.401
 25 A'   26 A'    9 A"   27 A'   10 A"   28 A'                                 
 -- Virtual --                   
  0.012   0.087   0.132   0.154   0.169   0.171   0.204   0.231
 29 A'   11 A"   30 A'   31 A'   32 A'   12 A"   33 A'   34 A'                 
  0.242   0.285   0.296   0.309   0.311   0.329   0.360   0.399
 13 A"   35 A'   36 A'   37 A'   14 A"   38 A'   15 A"   39 A'                 
  0.423   0.503   0.565   0.568   0.597   0.605   0.664   0.758
 40 A'   41 A'   16 A"   42 A'   43 A'   17 A"   44 A'   45 A'                 
  0.861   0.914   0.918   0.959   1.032   1.040   1.181   1.220
 46 A'   47 A'   18 A"   48 A'   19 A"   49 A'   50 A'   51 A'                 
  1.440   1.495   1.500   1.536   1.556   1.614   1.683   1.912
 52 A'   20 A"   53 A'   54 A'   21 A"   55 A'   56 A'   22 A"                 
  2.015   2.025   2.183   2.343   2.424   2.673   2.725   3.029
 23 A"   57 A'   58 A'   59 A'   24 A"   60 A'   61 A'   62 A'                 
  3.062   3.366   4.003   4.042   4.164   4.168   4.223   4.306
 25 A"   63 A'   64 A'   26 A"   65 A'   27 A"   66 A'   28 A"                 
  4.424   4.424   4.453   4.477   4.490   4.517   4.591   4.727
 67 A'   29 A"   30 A"   68 A'   31 A"   69 A'   70 A'   71 A'                 
  4.825   4.992   5.548   6.493   6.506   6.538   6.892   6.963
 72 A'   73 A'   74 A'   32 A"   75 A'   76 A'   33 A"   77 A'                 
  7.227  28.917  29.489  29.501  29.523  29.839  29.851  29.853
 78 A'   79 A'   34 A"   80 A'   81 A'   35 A"   82 A'   36 A"                 
 29.884  29.962  36.504  37.243  68.722 130.548 130.557 130.585
 83 A'   84 A'   85 A'   86 A'   87 A'   37 A"   88 A'   89 A'                 
154.3021912.222
 90 A'   91 A'                                                                 

 Beta MOs, Restricted
 -- Occupied --                  
******* -180.92 -169.72 -169.72 -169.72  -37.97  -33.16  -33.15
  1 A'    2 A'    3 A'    1 A"    4 A'    5 A'    6 A'    2 A"                 
-33.153 -26.353 -24.344 -24.342 -24.342 -24.336 -24.336 -15.768
  7 A'    8 A'    9 A'    3 A"   10 A'    4 A"   11 A'   12 A'                 
-15.701  -7.287  -5.523  -5.507  -5.507  -2.447  -2.440  -2.439
 13 A'   14 A'   15 A'    5 A"   16 A'   17 A'    6 A"   18 A'                 
 -2.422  -2.422  -1.690  -1.428  -0.969  -0.863  -0.761  -0.747
  7 A"   19 A'   20 A'   21 A'   22 A'   23 A'   24 A'    8 A"                 
 -0.708  -0.604  -0.580  -0.460  -0.411  -0.401
 25 A'   26 A'    9 A"   27 A'   10 A"   28 A'                                 
 -- Virtual --                   
  0.012   0.087   0.132   0.154   0.169   0.171   0.204   0.231
 29 A'   11 A"   30 A'   31 A'   32 A'   12 A"   33 A'   34 A'                 
  0.242   0.285   0.296   0.309   0.311   0.329   0.360   0.399
 13 A"   35 A'   36 A'   37 A'   14 A"   38 A'   15 A"   39 A'                 
  0.423   0.503   0.565   0.568   0.597   0.605   0.664   0.758
 40 A'   41 A'   16 A"   42 A'   43 A'   17 A"   44 A'   45 A'                 
  0.861   0.914   0.918   0.959   1.032   1.040   1.181   1.220
 46 A'   47 A'   18 A"   48 A'   19 A"   49 A'   50 A'   51 A'                 
  1.440   1.495   1.500   1.536   1.556   1.614   1.683   1.912
 52 A'   20 A"   53 A'   54 A'   21 A"   55 A'   56 A'   22 A"                 
  2.015   2.025   2.183   2.343   2.424   2.673   2.725   3.029
 23 A"   57 A'   58 A'   59 A'   24 A"   60 A'   61 A'   62 A'                 
  3.062   3.366   4.003   4.042   4.164   4.168   4.223   4.306
 25 A"   63 A'   64 A'   26 A"   65 A'   27 A"   66 A'   28 A"                 
  4.424   4.424   4.453   4.477   4.490   4.517   4.591   4.727
 67 A'   29 A"   30 A"   68 A'   31 A"   69 A'   70 A'   71 A'                 
  4.825   4.992   5.548   6.493   6.506   6.538   6.892   6.963
 72 A'   73 A'   74 A'   32 A"   75 A'   76 A'   33 A"   77 A'                 
  7.227  28.917  29.489  29.501  29.523  29.839  29.851  29.853
 78 A'   79 A'   34 A"   80 A'   81 A'   35 A"   82 A'   36 A"                 
 29.884  29.962  36.504  37.243  68.722 130.548 130.557 130.585
 83 A'   84 A'   85 A'   86 A'   87 A'   37 A"   88 A'   89 A'                 
154.3021912.222
 90 A'   91 A'                                                                 
 --------------------------------------------------------------

          Ground-State Mulliken Net Atomic Charges

     Atom                 Charge (a.u.)
  ----------------------------------------
      1 I                     0.167742
      2 N                     0.041546
      3 N                    -0.130351
      4 F                    -0.078938
  ----------------------------------------
  Sum of atomic charges =     0.000000

 -----------------------------------------------------------------
                    Cartesian Multipole Moments
 -----------------------------------------------------------------
    Charge (ESU x 10^10)
                 0.0000
    Dipole Moment (Debye)
         X       1.8058      Y      -0.2737      Z       0.0000
       Tot       1.8264
    Quadrupole Moments (Debye-Ang)
        XX     -45.0254     XY      -1.6424     YY     -46.9893
        XZ       0.0000     YZ       0.0000     ZZ     -43.9075
    Octopole Moments (Debye-Ang^2)
       XXX      33.4482    XXY      -5.2629    XYY      10.0781
       YYY     -10.3459    XXZ       0.0000    XYZ      -0.0000
       YYZ       0.0000    XZZ       3.6223    YZZ      -2.0325
       ZZZ      -0.0000
    Hexadecapole Moments (Debye-Ang^3)
      XXXX    -466.7781   XXXY       4.1679   XXYY    -101.3697
      XYYY      11.2316   YYYY    -123.0649   XXXZ       0.0000
      XXYZ       0.0000   XYYZ      -0.0000   YYYZ       0.0000
      XXZZ     -82.3489   XYZZ       2.6418   YYZZ     -28.2682
      XZZZ       0.0000   YZZZ       0.0000   ZZZZ     -52.0957
 -----------------------------------------------------------------
 Calculating MO derivatives via CPSCF
 D1JvT checksum  = 113040 11542.6136692081
 D1KAT checksum  = 242208 652.6608668169
   1         3          12      0.092518    0.024446
   2         3          12      0.023830    0.008187
   3         3          12      0.006523    0.002504
   4         3          12      0.001512    0.000528
   5         3          12      0.000276    0.000096
   6         4          11      0.000048    0.000017
   7        13           2      0.000004    0.000002
   8        15           0      0.000000    0.000000    Roots Converged
 Time for AOints: 2.2 s (CPU) 0.6 s (wall)
 ------------------------------------------------------------------------------
                     AOints        : Timing summary (seconds)
 ------------------------------------------------------------------------------
     job step          cpu (% of tot)      sys (% of tot)     wall (% of tot)
 ------------------------------------------------------------------------------
  cpscf_lag         0.6091E+01 (25.4)   0.2000E-05 (33.3)   0.1602E+01 (24.8)
  iterzp            0.1565E+02 (65.2)   0.4000E-05 (66.7)   0.4250E+01 (65.8)
  make_fx           0.0000E+00 ( 0.0)   0.0000E+00 ( 0.0)   0.0000E+00 ( 0.0)
  AOints            0.2223E+01 ( 9.3)   0.0000E+00 ( 0.0)   0.5656E+00 ( 8.8)
 ------------------------------------------------------------------------------
   Grand Totals     0.2401E+02          0.6000E-05          0.6459E+01
 ------------------------------------------------------------------------------
 Calculating analytic Hessian of the SCF energy
 Polarizability Matrix (a.u.)
            1           2           3
    1 -67.8750611   4.1980743   0.0000000
    2   4.1980743 -37.1623720   0.0000000
    3   0.0000000   0.0000000 -27.0360585

 Direct stationary perturbation theory relativistic correction:

 rels  =      98.219691654382
 relv  =    -321.169154073177
 rel2e =      38.241191237290
 E_rel =    -184.708271181504

 Hessian of the SCF Energy
            1           2           3           4           5           6
    1   0.1320478  -0.0463858  -0.0000000  -0.0669643   0.0298811   0.0000000
    2  -0.0463858   0.0409061  -0.0000000   0.0462409  -0.0523980   0.0000000
    3  -0.0000000  -0.0000000   0.0070571   0.0000000   0.0000000  -0.0188611
    4  -0.0669643   0.0462409   0.0000000   0.8808581   0.3434042   0.0000000
    5   0.0298811  -0.0523980   0.0000000   0.3434042   0.4076705  -0.0000000
    6   0.0000000   0.0000000  -0.0188611   0.0000000  -0.0000000   0.0504521
    7  -0.0621869   0.0099204   0.0000000  -0.8225876  -0.2946752  -0.0000000
    8   0.0168485   0.0021848  -0.0000000  -0.3097833  -0.2390291   0.0000000
    9  -0.0000000  -0.0000000   0.0218254  -0.0000000   0.0000000  -0.0583650
   10  -0.0028966  -0.0097756  -0.0000000   0.0086937  -0.0786101   0.0000000
   11  -0.0003438   0.0093070   0.0000000  -0.0798619  -0.1162435  -0.0000000
   12   0.0000000   0.0000000  -0.0100214  -0.0000000  -0.0000000   0.0267740
            7           8           9          10          11          12
    1  -0.0621869   0.0168485  -0.0000000  -0.0028966  -0.0003438   0.0000000
    2   0.0099204   0.0021848  -0.0000000  -0.0097756   0.0093070   0.0000000
    3   0.0000000  -0.0000000   0.0218254  -0.0000000   0.0000000  -0.0100214
    4  -0.8225876  -0.3097833  -0.0000000   0.0086937  -0.0798619  -0.0000000
    5  -0.2946752  -0.2390291   0.0000000  -0.0786101  -0.1162435  -0.0000000
    6  -0.0000000   0.0000000  -0.0583650   0.0000000  -0.0000000   0.0267740
    7   0.9750539   0.2356461   0.0000000  -0.0902794   0.0491087  -0.0000000
    8   0.2356461   0.4083322  -0.0000000   0.0572887  -0.1714879   0.0000000
    9   0.0000000  -0.0000000   0.0676404  -0.0000000   0.0000000  -0.0311008
   10  -0.0902794   0.0572887  -0.0000000   0.0844824   0.0310969   0.0000000
   11   0.0491087  -0.1714879   0.0000000   0.0310969   0.2784243  -0.0000000
   12  -0.0000000   0.0000000  -0.0311008   0.0000000  -0.0000000   0.0143482
 Gradient time:  CPU 37.12 s  wall 10.02 s
 **********************************************************************
 **                                                                  **
 **                       VIBRATIONAL ANALYSIS                       **
 **                       --------------------                       **
 **                                                                  **
 **        VIBRATIONAL FREQUENCIES (CM**-1) AND NORMAL MODES         **
 **     FORCE CONSTANTS (mDYN/ANGSTROM) AND REDUCED MASSES (AMU)     **
 **                  INFRARED INTENSITIES (KM/MOL)                   **
 **                                                                  **
 **********************************************************************


 Mode:                 1                      2                      3
 Frequency:       217.51                 464.43                 494.04
 Force Cnst:      0.6026                 2.0318                 2.0690
 Red. Mass:      21.6188                15.9873                14.3874
 IR Active:          YES                    YES                    YES
 IR Intens:        3.580                 11.105                  0.854
 Raman Active:       YES                    YES                    YES
               X      Y      Z        X      Y      Z        X      Y      Z
 I         -0.177 -0.040 -0.000   -0.104  0.065  0.000    0.000 -0.000  0.026
 N          0.128  0.305  0.000    0.705 -0.403 -0.000   -0.000 -0.000 -0.633
 N          0.273  0.017 -0.000    0.519 -0.025  0.000   -0.000  0.000  0.733
 F          0.884  0.033  0.000   -0.205 -0.118 -0.000    0.000  0.000 -0.248
 TransDip  -0.060 -0.011 -0.000    0.103  0.027  0.000    0.000  0.000  0.030

 Mode:                 4                      5                      6
 Frequency:       807.73                 933.63                1948.27
 Force Cnst:      6.1687                 7.5091                31.3273
 Red. Mass:      16.0478                14.6214                14.0080
 IR Active:          YES                    YES                    YES
 IR Intens:       70.025                274.043                 56.576
 Raman Active:       YES                    YES                    YES
               X      Y      Z        X      Y      Z        X      Y      Z
 I         -0.003  0.012 -0.000    0.004  0.004 -0.000   -0.000 -0.000  0.000
 N         -0.005 -0.688  0.000    0.086 -0.392  0.000   -0.642 -0.298 -0.000
 N         -0.258 -0.233 -0.000   -0.375  0.759 -0.000    0.656  0.261  0.000
 F          0.215  0.600  0.000    0.184 -0.299  0.000   -0.010  0.030 -0.000
 TransDip  -0.183 -0.196 -0.000    0.434  0.304 -0.000    0.075  0.229  0.000

 STANDARD THERMODYNAMIC QUANTITIES AT   298.15 K  AND     1.00 ATM

   This Molecule has  0 Imaginary Frequencies
   Zero point vibrational energy:        6.956 kcal/mol

   Atom    1 Element I  Has Mass  126.90440
   Atom    2 Element N  Has Mass   14.00307
   Atom    3 Element N  Has Mass   14.00307
   Atom    4 Element F  Has Mass   18.99840
   Molecular Mass:   173.908940 amu
   Principal axes and moments of inertia in amu*Bohr^2:
                             1           2           3
    Eigenvalues --      116.98709   823.63172   940.61881
          X               0.99998    -0.00612     0.00000
          Y               0.00612     0.99998     0.00000
          Z              -0.00000    -0.00000     1.00000
   Rotational Symmetry Number is   1
   The Molecule is an Asymmetric Top
   Translational Enthalpy:        0.889 kcal/mol
   Rotational Enthalpy:           0.889 kcal/mol
   Vibrational Enthalpy:          7.670 kcal/mol
   gas constant (RT):             0.592 kcal/mol
   Translational Entropy:        41.367  cal/mol.K
   Rotational Entropy:           26.008  cal/mol.K
   Vibrational Entropy:           3.731  cal/mol.K

   Total Enthalpy:               10.040 kcal/mol
   Total Entropy:                71.106  cal/mol.K
Archival summary:
1\1\garfield\FREQ\HF\BasisUnspecified\112\taweetha\SunFeb1006:08:412019SunFeb1006:08:412019\0\\#,FREQ,HF,BasisUnspecified,\\0,1\I\N,1,2.09914\N,2,1.17578,1,122.944\F,3,1.36888,2,115.144,1,-0,0\\HF=-7125.06292\\@

 Total job time:  12.03s(wall), 44.98s(cpu) 
 Sun Feb 10 06:08:41 2019

        *************************************************************
        *                                                           *
        *  Thank you very much for using Q-Chem.  Have a nice day.  *
        *                                                           *
        *************************************************************
