# Supplementary material for: Geometric and energetic data from ab initio calculations of haloethene, haloimine, halomethylenephosphine, haloiminophosphine, halodiazene, halodiphosphene and halocyclopropane
Source: Data Brief. 2019 Nov 2;27:104738. doi: 10.1016/j.dib.2019.104738 (PMC6861602; doi:10.1016/j.dib.2019.104738)
Supplement: Multimedia component 6 [file mmc6.zip › NN/HF/HENNBrE.out]

Q-Chem Developer Version!
                  Welcome to Q-Chem
     A Quantum Leap Into The Future Of Chemistry


 Q-Chem 5.1, Q-Chem, Inc., Pleasanton, CA (2018)

 Yihan Shao,  Zhengting Gan,  E. Epifanovsky,  A. T. B. Gilbert,  M. Wormit,  
 J. Kussmann,  A. W. Lange,  A. Behn,  Jia Deng,  Xintian Feng,  D. Ghosh,  
 M. Goldey,  P. R. Horn,  L. D. Jacobson,  I. Kaliman,  T. Kus,  A. Landau,  
 Jie Liu,  E. I. Proynov,  R. M. Richard,  R. P. Steele,  E. J. Sundstrom,  
 H. L. Woodcock III,  P. M. Zimmerman,  D. Zuev,  B. Albrecht,  E. Alguire,  
 S. A. Baeppler,  D. Barton,  Z. Benda,  Y. A. Bernard,  E. J. Berquist,  
 K. B. Bravaya,  H. Burton,  D. Casanova,  Chun-Min Chang,  Yunqing Chen,  
 A. Chien,  K. D. Closser,  M. P. Coons,  S. Coriani,  S. Dasgupta,  
 A. L. Dempwolff,  M. Diedenhofen,  Hainam Do,  R. G. Edgar,  Po-Tung Fang,  
 S. Faraji,  S. Fatehi,  Qingguo Feng,  K. D. Fenk,  J. Fosso-Tande,  
 Qinghui Ge,  A. Ghysels,  G. Gidofalvi,  J. Gomes,  J. Gonthier,  A. Gunina,  
 D. Hait,  M. W. D. Hanson-Heine,  P. H. P. Harbach,  A. W. Hauser,  
 J. E. Herr,  E. G. Hohenstein,  Z. C. Holden,  Kerwin Hui,  B. C. Huynh,  
 T.-C. Jagau,  Hyunjun Ji,  B. Kaduk,  K. Khistyaev,  Jaehoon Kim,  
 P. Klunzinger,  K. Koh,  D. Kosenkov,  L. Koulias,  T. Kowalczyk,  
 C. M. Krauter,  A. Kunitsa,  Ka Un Lao,  A. Laurent,  K. V. Lawler,  
 Joonho Lee,  D. Lefrancois,  S. Lehtola,  D. S. Levine,  Yi-Pei Li,  
 You-Sheng Lin,  Fenglai Liu,  E. Livshits,  A. Luenser,  P. Manohar,  
 E. Mansoor,  S. F. Manzer,  Shan-Ping Mao,  Yuezhi Mao,  N. Mardirossian,  
 A. V. Marenich,  T. Markovich,  L. A. Martinez-Martinez,  S. A. Maurer,  
 N. J. Mayhall,  S. C. McKenzie,  J.-M. Mewes,  A. F. Morrison,  
 J. W. Mullinax,  K. Nanda,  T. S. Nguyen-Beck,  R. Olivares-Amaya,  
 J. A. Parkhill,  T. M. Perrine,  F. Plasser,  P. Pokhilko,  S. Prager,  
 A. Prociuk,  E. Ramos,  D. R. Rehn,  F. Rob,  M. Schneider,  N. Sergueev,  
 S. M. Sharada,  S. Sharma,  D. W. Small,  T. Stauch,  T. Stein,  
 Yu-Chuan Su,  A. J. W. Thom,  A. Tkatchenko,  T. Tsuchimochi,  N. M. Tubman,  
 L. Vogt,  M. L. Vidal,  O. Vydrov,  M. A. Watson,  J. Wenzel,  
 M. de Wergifosse,  T. A. Wesolowski,  A. White,  J. Witte,  A. Yamada,  
 Jun Yang,  K. Yao,  S. Yeganeh,  S. R. Yost,  Zhi-Qiang You,  A. Zech,  
 Igor Ying Zhang,  Xing Zhang,  Yan Zhao,  Ying Zhu,  B. R. Brooks,  
 G. K. L. Chan,  C. J. Cramer,  M. S. Gordon,  W. J. Hehre,  A. Klamt,  
 M. W. Schmidt,  C. D. Sherrill,  D. G. Truhlar,  A. Aspuru-Guzik,  R. Baer,  
 A. T. Bell,  N. A. Besley,  Jeng-Da Chai,  A. E. DePrince, III,  
 R. A. DiStasio Jr.,  A. Dreuw,  B. D. Dunietz,  T. R. Furlani,  
 Chao-Ping Hsu,  Yousung Jung,  Jing Kong,  D. S. Lambrecht,  WanZhen Liang,  
 C. Ochsenfeld,  V. A. Rassolov,  L. V. Slipchenko,  J. E. Subotnik,  
 T. Van Voorhis,  J. M. Herbert,  A. I. Krylov,  P. M. W. Gill,  M. Head-Gordon

 Contributors to earlier versions of Q-Chem not listed above: 
 R. D. Adamson,  B. Austin,  J. Baker,  G. J. O. Beran,  K. Brandhorst,  
 S. T. Brown,  E. F. C. Byrd,  A. K. Chakraborty,  C.-L. Cheng,  
 Siu Hung Chien,  D. M. Chipman,  D. L. Crittenden,  H. Dachsel,  
 R. J. Doerksen,  A. D. Dutoi,  L. Fusti-Molnar,  W. A. Goddard III,  
 A. Golubeva-Zadorozhnaya,  S. R. Gwaltney,  G. Hawkins,  A. Heyden,  
 S. Hirata,  G. Kedziora,  F. J. Keil,  C. Kelley,  Jihan Kim,  R. A. King,  
 R. Z. Khaliullin,  P. P. Korambath,  W. Kurlancheek,  A. M. Lee,  M. S. Lee,  
 S. V. Levchenko,  Ching Yeh Lin,  D. Liotard,  R. C. Lochan,  I. Lotan,  
 P. E. Maslen,  N. Nair,  D. P. O'Neill,  D. Neuhauser,  E. Neuscamman,  
 C. M. Oana,  R. Olson,  B. Peters,  R. Peverati,  P. A. Pieniazek,  
 Y. M. Rhee,  J. Ritchie,  M. A. Rohrdanz,  E. Rosta,  N. J. Russ,  
 H. F. Schaefer III,  N. E. Schultz,  N. Shenvi,  A. C. Simmonett,  A. Sodt,  
 D. Stuck,  K. S. Thanthiriwatte,  V. Vanovschi,  Tao Wang,  A. Warshel,  
 C. F. Williams,  Q. Wu,  X. Xu,  W. Zhang

 Please cite Q-Chem as follows:
 Y. Shao et al., Mol. Phys. 113, 184-215 (2015)
 DOI: 10.1080/00268976.2014.952696

 Q-Chem 5.1.2 for Intel X86 EM64T Linux

 Parts of Q-Chem use Armadillo 8.300.2 (Tropical Shenanigans).
 http://arma.sourceforge.net/

 Q-Chem begins on Sun Feb 10 06:09:05 2019  

Host: 
0

     Scratch files written to /scratch/taweetham/qchem23801//
Input Ideriv = 2
Curr. Ideriv = -1
Max.  Ideriv = 2

Checking the input file for inconsistencies... 	...done.

--------------------------------------------------------------
User input:
--------------------------------------------------------------
../HF/H=Br_c.inp
$molecule
0 1
Br
N  1 2.160342
N  2 1.176638 1 116.037399
H  3 1.033979 2 121.548158 1 -0.000000 0
$end

$rem
   JOB_TYPE		OPTIMIZATION
   BASIS		6-311++G**
   EXCHANGE		HF
$end

--------------------------------------------------------------
 ----------------------------------------------------------------
             Standard Nuclear Orientation (Angstroms)
    I     Atom           X                Y                Z
 ----------------------------------------------------------------
    1      Br      0.7428621495    -0.0297606813    -0.0000000000
    2      N      -1.3249348094     0.5957737254     0.0000000000
    3      N      -2.1254246704    -0.2666026225     0.0000000000
    4      H      -1.8476588734    -1.2625738744    -0.0000000000
 ----------------------------------------------------------------
 Molecular Point Group                 Cs    NOp =  2
 Largest Abelian Subgroup              Cs    NOp =  2
 Nuclear Repulsion Energy =   139.0545255368 hartrees
 There are       25 alpha and       25 beta electrons
 Requested basis set is 6-311++G(d,p)
 There are 36 shells and 99 basis functions

 Total QAlloc Memory Limit   2000 MB
 Mega-Array Size       188 MB
 MEM_STATIC part       192 MB
 A cutoff of  1.0D-11 yielded    623 shell pairs
 There are      4903 function pairs (      5431 Cartesian)

 -------------------------------------------------------
 OpenMP Integral Computing Module                       
 Release: version 1.0, May 2013, Q-Chem Inc. Pittsburgh 
 -------------------------------------------------------
 Integral Job Info:
 Integral job number is                      11
 Integral operator is                         1
 short-range coefficients                     0
 long-range coefficients              100000000
 Omega coefficients                           0
 if combine SR and LR in K                    0
 Integral screening is                        0
 Integral computing path is                   2
 max size of driver memory is            800000
 size of driver memory is                593474
 size of scratch memory is             29623520
 max col of scratch BK array               1296
 max len of scratch array in speh3          155
 max len of scratch index in speh4           18
 max int batch size is                      520
 min int batch size is                       52
 fixed nKL is                                45
 max L of basis functions is                  2
 order of int derivative is                   0
 number of shells is                         36
 number of basis is                         104
 number of cartesian basis is               104
 number of contracted shell pairs           623
 number of primitive shell pairs           1794
 maxK2 (contraction) of shell pair           36
 max number of K2 of shell pair               1
 max number of CS2 of shell pair             64
 max number of PS2 of shell pair            126
 mem total for path MDJ                  515062
 -------------------------------------------------------
 Smallest overlap matrix eigenvalue = 2.13E-04

 Scale SEOQF with 1.000000e-01/1.000000e-01/1.000000e-01

 Standard Electronic Orientation quadrupole field applied
 Nucleus-field energy     =     0.0000000027 hartrees
 Guess from superposition of atomic densities
 Warning:  Energy on first SCF cycle will be non-variational
 SAD guess density has 50.000000 electrons

 -----------------------------------------------------------------------
  General SCF calculation program by
  Eric Jon Sundstrom, Paul Horn, Yuezhi Mao, Dmitri Zuev, Alec White,
  David Stuck, Shaama M.S., Shane Yost, Joonho Lee, David Small,
  Daniel Levine, Susi Lehtola, Hugh Burton, Evgeny Epifanovsky
 -----------------------------------------------------------------------
 Hartree-Fock
 using 4 threads for integral computing
 -------------------------------------------------------
 OpenMP Integral computing Module                
 Release: version 2.0, May 2017, Q-Chem Inc. Pleasanton 
 -------------------------------------------------------
 A restricted SCF calculation will be
 performed using DIIS
 SCF converges when DIIS error is below 1.0e-08
 ---------------------------------------
  Cycle       Energy         DIIS error
 ---------------------------------------
    1   -2682.0053566311      5.03e-02  
    2   -2681.6948155331      7.37e-03  
    3   -2681.7462664065      5.73e-03  
    4   -2681.7844949269      9.18e-04  
    5   -2681.7864047893      4.70e-04  
    6   -2681.7871161785      2.12e-04  
    7   -2681.7873768079      1.18e-04  
    8   -2681.7874193073      4.27e-05  
    9   -2681.7874281342      1.63e-05  
   10   -2681.7874289745      3.91e-06  
   11   -2681.7874290147      1.19e-06  
   12   -2681.7874290205      4.48e-07  
   13   -2681.7874290217      1.53e-07  
   14   -2681.7874290218      3.24e-08  
   15   -2681.7874290218      6.29e-09  Convergence criterion met
 ---------------------------------------
 SCF time:   CPU 4.65s  wall 2.00s 
 SCF   energy in the final basis set =    -2681.7874290218
 Total energy in the final basis set =    -2681.7874290218

 --------------------------------------------------------------
             Orbital Energies (a.u.) and Symmetries
 --------------------------------------------------------------

 Alpha MOs, Restricted
 -- Occupied --                  
-490.02  -65.15  -58.51  -58.51  -58.51  -15.77  -15.71   -9.83
  1 A'    2 A'    3 A'    1 A"    4 A'    5 A'    6 A'    7 A'                 
 -7.442  -7.434  -7.434  -3.181  -3.178  -3.178  -3.169  -3.169
  8 A'    9 A'    2 A"   10 A'    3 A"   11 A'   12 A'    4 A"                 
 -1.474  -1.006  -0.946  -0.727  -0.661  -0.626  -0.413  -0.410
 13 A'   14 A'   15 A'   16 A'   17 A'    5 A"   18 A'    6 A"                 
 -0.392
 19 A'                                                                         
 -- Virtual --                   
  0.016   0.043   0.063   0.101   0.113   0.114   0.136   0.173
 20 A'   21 A'    7 A"   22 A'   23 A'    8 A"   24 A'   25 A'                 
  0.180   0.201   0.224   0.237   0.245   0.263   0.298   0.343
  9 A"   26 A'   27 A'   28 A'   10 A"   29 A'   30 A'   31 A'                 
  0.550   0.568   0.576   0.621   0.652   0.753   0.768   0.795
 32 A'   33 A'   11 A"   34 A'   35 A'   36 A'   12 A"   37 A'                 
  0.797   0.823   0.903   0.924   0.974   1.015   1.038   1.047
 13 A"   38 A'   39 A'   14 A"   40 A'   41 A'   15 A"   42 A'                 
  1.121   1.290   1.455   1.468   1.648   1.920   1.981   2.094
 43 A'   44 A'   16 A"   45 A'   46 A'   17 A"   47 A'   48 A'                 
  2.107   2.239   2.314   2.339   2.618   2.634   2.702   2.799
 18 A"   49 A'   19 A"   50 A'   20 A"   51 A'   52 A'   53 A'                 
  3.029   3.083   3.407   3.466   4.097   4.242   4.347   4.429
 54 A'   21 A"   55 A'   56 A'   22 A"   57 A'   23 A"   58 A'                 
  4.561   4.576   4.584   4.636   4.744   4.818   5.381   7.169
 24 A"   59 A'   25 A"   60 A'   61 A'   62 A'   63 A'   64 A'                 
  8.221   8.237   8.315  36.564  37.231  49.450 293.903 293.919
 26 A"   65 A'   66 A'   67 A'   68 A'   69 A'   27 A"   70 A'                 
294.0051028.379
 71 A'   72 A'                                                                 

 Beta MOs, Restricted
 -- Occupied --                  
-490.02  -65.15  -58.51  -58.51  -58.51  -15.77  -15.71   -9.83
  1 A'    2 A'    3 A'    1 A"    4 A'    5 A'    6 A'    7 A'                 
 -7.442  -7.434  -7.434  -3.181  -3.178  -3.178  -3.169  -3.169
  8 A'    9 A'    2 A"   10 A'    3 A"   11 A'   12 A'    4 A"                 
 -1.474  -1.006  -0.946  -0.727  -0.661  -0.626  -0.413  -0.410
 13 A'   14 A'   15 A'   16 A'   17 A'    5 A"   18 A'    6 A"                 
 -0.392
 19 A'                                                                         
 -- Virtual --                   
  0.016   0.043   0.063   0.101   0.113   0.114   0.136   0.173
 20 A'   21 A'    7 A"   22 A'   23 A'    8 A"   24 A'   25 A'                 
  0.180   0.201   0.224   0.237   0.245   0.263   0.298   0.343
  9 A"   26 A'   27 A'   28 A'   10 A"   29 A'   30 A'   31 A'                 
  0.550   0.568   0.576   0.621   0.652   0.753   0.768   0.795
 32 A'   33 A'   11 A"   34 A'   35 A'   36 A'   12 A"   37 A'                 
  0.797   0.823   0.903   0.924   0.974   1.015   1.038   1.047
 13 A"   38 A'   39 A'   14 A"   40 A'   41 A'   15 A"   42 A'                 
  1.121   1.290   1.455   1.468   1.648   1.920   1.981   2.094
 43 A'   44 A'   16 A"   45 A'   46 A'   17 A"   47 A'   48 A'                 
  2.107   2.239   2.314   2.339   2.618   2.634   2.702   2.799
 18 A"   49 A'   19 A"   50 A'   20 A"   51 A'   52 A'   53 A'                 
  3.029   3.083   3.407   3.466   4.097   4.242   4.347   4.429
 54 A'   21 A"   55 A'   56 A'   22 A"   57 A'   23 A"   58 A'                 
  4.561   4.576   4.584   4.636   4.744   4.818   5.381   7.169
 24 A"   59 A'   25 A"   60 A'   61 A'   62 A'   63 A'   64 A'                 
  8.221   8.237   8.315  36.564  37.231  49.450 293.903 293.919
 26 A"   65 A'   66 A'   67 A'   68 A'   69 A'   27 A"   70 A'                 
294.0051028.379
 71 A'   72 A'                                                                 
 --------------------------------------------------------------

          Ground-State Mulliken Net Atomic Charges

     Atom                 Charge (a.u.)
  ----------------------------------------
      1 Br                   -0.296499
      2 N                     0.162588
      3 N                    -0.159818
      4 H                     0.293728
  ----------------------------------------
  Sum of atomic charges =    -0.000000

 -----------------------------------------------------------------
                    Cartesian Multipole Moments
 -----------------------------------------------------------------
    Charge (ESU x 10^10)
                 0.0000
    Dipole Moment (Debye)
         X      -2.2145      Y      -1.9724      Z      -0.0000
       Tot       2.9656
    Quadrupole Moments (Debye-Ang)
        XX     -29.6207     XY       3.5094     YY     -28.7736
        XZ      -0.0000     YZ      -0.0000     ZZ     -30.6761
    Octopole Moments (Debye-Ang^2)
       XXX      24.4775    XXY      -8.0289    XYY       0.4221
       YYY      -6.1097    XXZ       0.0000    XYZ       0.0000
       YYZ       0.0000    XZZ       4.0035    YZZ      -0.3838
       ZZZ      -0.0000
    Hexadecapole Moments (Debye-Ang^3)
      XXXX    -335.1467   XXXY      10.8128   XXYY     -52.1374
      XYYY      10.3629   YYYY     -50.2363   XXXZ      -0.0000
      XXYZ      -0.0000   XYYZ       0.0000   YYYZ      -0.0000
      XXZZ     -57.3128   XYZZ       0.6044   YYZZ     -14.6831
      XZZZ      -0.0000   YZZZ      -0.0000   ZZZZ     -34.9778
 -----------------------------------------------------------------
 Calculating analytic gradient of the SCF energy
 Gradient of SCF Energy
            1           2           3           4
    1   0.0176851   0.0164981  -0.0335943  -0.0005889
    2  -0.0024458   0.0383357  -0.0190793  -0.0168107
    3   0.0000000   0.0000000  -0.0000000  -0.0000000
 Max gradient component =       3.834E-02
 RMS gradient           =       1.788E-02
 Gradient time:  CPU 1.07 s  wall 0.32 s
 Geometry Optimization Parameters
   NAtoms,    NIC,     NZ,  NCons,   NDum,   NFix, NCnnct, MaxDiis
        4      14       4       0       0       0       0       0


** GEOMETRY OPTIMIZATION IN DELOCALIZED INTERNAL COORDINATES **
   Searching for a Minimum

   Optimization Cycle:   1

                       Coordinates (Angstroms)
     ATOM                X               Y               Z
      1  Br        0.7428621495   -0.0297606813    0.0000000000
      2  N        -1.3249348094    0.5957737254    0.0000000000
      3  N        -2.1254246704   -0.2666026225    0.0000000000
      4  H        -1.8476588734   -1.2625738744    0.0000000000
   Point Group: cs    Number of degrees of freedom:     5


   Energy is  -2681.787429022


 Attempting to Generate Delocalized Internal Coordinates

  5 Hessian modes will be used to form the next step
  Hessian Eigenvalues:
     0.103299    0.160000    0.250000    0.421806    1.174960

 Minimum Search - Taking Simple RFO Step
 Searching for Lamda that Minimizes Along All modes
 Value Taken    Lamda =  -0.00660315
 Step Taken.  Stepsize is  0.185526

                             Maximum     Tolerance    Cnvgd?
         Gradient           0.041876      0.000300      NO
         Displacement       0.119114      0.001200      NO
         Energy change     *********      0.000001      NO


 New Cartesian Coordinates Obtained by Inverse Iteration

 Displacement from previous Coordinates is:  0.284770
 ----------------------------------------------------------------
             Standard Nuclear Orientation (Angstroms)
    I     Atom           X                Y                Z
 ----------------------------------------------------------------
    1      Br      0.6379542017    -0.0725102105     0.0000000000
    2      N      -1.3282839652     0.5917966413     0.0000000000
    3      N      -2.1033187885    -0.2638069089     0.0000000000
    4      H      -1.7615076517    -1.2186429747     0.0000000000
 ----------------------------------------------------------------
 Molecular Point Group                 Cs    NOp =  2
 Largest Abelian Subgroup              Cs    NOp =  2
 Nuclear Repulsion Energy =   144.7167838904 hartrees
 There are       25 alpha and       25 beta electrons
 Applying Cartesian multipole field
    Component          Value
    ---------          -----
     (2,0,0)        1.00000E-11
     (0,2,0)        2.00000E-11
     (0,0,2)       -3.00000E-11
 Nucleus-field energy     =     0.0000000025 hartrees
 Requested basis set is 6-311++G(d,p)
 There are 36 shells and 99 basis functions
 A cutoff of  1.0D-11 yielded    630 shell pairs
 There are      4943 function pairs (      5472 Cartesian)
 Smallest overlap matrix eigenvalue = 1.87E-04
 Guess MOs from SCF MO coefficient file

 -----------------------------------------------------------------------
  General SCF calculation program by
  Eric Jon Sundstrom, Paul Horn, Yuezhi Mao, Dmitri Zuev, Alec White,
  David Stuck, Shaama M.S., Shane Yost, Joonho Lee, David Small,
  Daniel Levine, Susi Lehtola, Hugh Burton, Evgeny Epifanovsky
 -----------------------------------------------------------------------
 Hartree-Fock
 using 4 threads for integral computing
 -------------------------------------------------------
 OpenMP Integral computing Module                
 Release: version 2.0, May 2017, Q-Chem Inc. Pleasanton 
 -------------------------------------------------------
 A restricted SCF calculation will be
 performed using DIIS
 SCF converges when DIIS error is below 1.0e-08
 ---------------------------------------
  Cycle       Energy         DIIS error
 ---------------------------------------
    1   -2681.7878790652      1.22e-03  
    2   -2681.7898970086      4.01e-04  
    3   -2681.7901747453      2.01e-04  
    4   -2681.7902685788      8.76e-05  
    5   -2681.7902930968      3.90e-05  
    6   -2681.7903016410      1.41e-05  
    7   -2681.7903026557      6.50e-06  
    8   -2681.7903027561      2.24e-06  
    9   -2681.7903027691      4.78e-07  
   10   -2681.7903027700      1.46e-07  
   11   -2681.7903027701      6.02e-08  
   12   -2681.7903027701      1.99e-08  
   13   -2681.7903027701      4.44e-09  Convergence criterion met
 ---------------------------------------
 SCF time:   CPU 4.10s  wall 1.00s 
 SCF   energy in the final basis set =    -2681.7903027701
 Total energy in the final basis set =    -2681.7903027701

 --------------------------------------------------------------
             Orbital Energies (a.u.) and Symmetries
 --------------------------------------------------------------

 Alpha MOs, Restricted
 -- Occupied --                  
-490.02  -65.16  -58.52  -58.52  -58.52  -15.75  -15.69   -9.84
  1 A'    2 A'    3 A'    1 A"    4 A'    5 A'    6 A'    7 A'                 
 -7.450  -7.442  -7.442  -3.190  -3.186  -3.186  -3.176  -3.176
  8 A'    9 A'    2 A"   10 A'   11 A'    3 A"   12 A'    4 A"                 
 -1.489  -1.019  -0.944  -0.729  -0.664  -0.633  -0.420  -0.417
 13 A'   14 A'   15 A'   16 A'   17 A'    5 A"   18 A'    6 A"                 
 -0.397
 19 A'                                                                         
 -- Virtual --                   
  0.029   0.048   0.073   0.099   0.113   0.113   0.138   0.175
 20 A'   21 A'    7 A"   22 A'    8 A"   23 A'   24 A'   25 A'                 
  0.183   0.204   0.227   0.243   0.248   0.268   0.296   0.347
  9 A"   26 A'   27 A'   28 A'   10 A"   29 A'   30 A'   31 A'                 
  0.549   0.565   0.570   0.640   0.668   0.736   0.759   0.790
 32 A'   33 A'   11 A"   34 A'   35 A'   36 A'   12 A"   13 A"                 
  0.800   0.824   0.905   0.931   0.997   1.029   1.043   1.052
 37 A'   38 A'   39 A'   14 A"   40 A'   41 A'   15 A"   42 A'                 
  1.137   1.302   1.465   1.469   1.645   1.933   2.024   2.111
 43 A'   44 A'   16 A"   45 A'   46 A'   17 A"   47 A'   18 A"                 
  2.124   2.264   2.315   2.352   2.662   2.677   2.710   2.821
 48 A'   49 A'   19 A"   50 A'   20 A"   51 A'   52 A'   53 A'                 
  3.065   3.114   3.455   3.488   4.112   4.255   4.365   4.459
 54 A'   21 A"   55 A'   56 A'   22 A"   57 A'   23 A"   58 A'                 
  4.555   4.572   4.583   4.644   4.805   4.871   5.393   7.175
 24 A"   59 A'   25 A"   60 A'   61 A'   62 A'   63 A'   64 A'                 
  8.214   8.232   8.318  36.580  37.358  49.456 293.896 293.915
 26 A"   65 A'   66 A'   67 A'   68 A'   69 A'   27 A"   70 A'                 
294.0141028.388
 71 A'   72 A'                                                                 

 Beta MOs, Restricted
 -- Occupied --                  
-490.02  -65.16  -58.52  -58.52  -58.52  -15.75  -15.69   -9.84
  1 A'    2 A'    3 A'    1 A"    4 A'    5 A'    6 A'    7 A'                 
 -7.450  -7.442  -7.442  -3.190  -3.186  -3.186  -3.176  -3.176
  8 A'    9 A'    2 A"   10 A'   11 A'    3 A"   12 A'    4 A"                 
 -1.489  -1.019  -0.944  -0.729  -0.664  -0.633  -0.420  -0.417
 13 A'   14 A'   15 A'   16 A'   17 A'    5 A"   18 A'    6 A"                 
 -0.397
 19 A'                                                                         
 -- Virtual --                   
  0.029   0.048   0.073   0.099   0.113   0.113   0.138   0.175
 20 A'   21 A'    7 A"   22 A'    8 A"   23 A'   24 A'   25 A'                 
  0.183   0.204   0.227   0.243   0.248   0.268   0.296   0.347
  9 A"   26 A'   27 A'   28 A'   10 A"   29 A'   30 A'   31 A'                 
  0.549   0.565   0.570   0.640   0.668   0.736   0.759   0.790
 32 A'   33 A'   11 A"   34 A'   35 A'   36 A'   12 A"   13 A"                 
  0.800   0.824   0.905   0.931   0.997   1.029   1.043   1.052
 37 A'   38 A'   39 A'   14 A"   40 A'   41 A'   15 A"   42 A'                 
  1.137   1.302   1.465   1.469   1.645   1.933   2.024   2.111
 43 A'   44 A'   16 A"   45 A'   46 A'   17 A"   47 A'   18 A"                 
  2.124   2.264   2.315   2.352   2.662   2.677   2.710   2.821
 48 A'   49 A'   19 A"   50 A'   20 A"   51 A'   52 A'   53 A'                 
  3.065   3.114   3.455   3.488   4.112   4.255   4.365   4.459
 54 A'   21 A"   55 A'   56 A'   22 A"   57 A'   23 A"   58 A'                 
  4.555   4.572   4.583   4.644   4.805   4.871   5.393   7.175
 24 A"   59 A'   25 A"   60 A'   61 A'   62 A'   63 A'   64 A'                 
  8.214   8.232   8.318  36.580  37.358  49.456 293.896 293.915
 26 A"   65 A'   66 A'   67 A'   68 A'   69 A'   27 A"   70 A'                 
294.0141028.388
 71 A'   72 A'                                                                 
 --------------------------------------------------------------

          Ground-State Mulliken Net Atomic Charges

     Atom                 Charge (a.u.)
  ----------------------------------------
      1 Br                   -0.268910
      2 N                     0.167655
      3 N                    -0.171808
      4 H                     0.273063
  ----------------------------------------
  Sum of atomic charges =     0.000000

 -----------------------------------------------------------------
                    Cartesian Multipole Moments
 -----------------------------------------------------------------
    Charge (ESU x 10^10)
                 0.0000
    Dipole Moment (Debye)
         X      -1.5755      Y      -1.8325      Z      -0.0000
       Tot       2.4167
    Quadrupole Moments (Debye-Ang)
        XX     -30.3665     XY       3.0294     YY     -28.9503
        XZ       0.0000     YZ      -0.0000     ZZ     -30.4214
    Octopole Moments (Debye-Ang^2)
       XXX      32.5171    XXY      -6.1718    XYY       3.5147
       YYY      -3.2170    XXZ      -0.0000    XYZ       0.0000
       YYZ      -0.0000    XZZ       5.9030    YZZ       0.4562
       ZZZ      -0.0000
    Hexadecapole Moments (Debye-Ang^3)
      XXXX    -320.8756   XXXY       9.1262   XXYY     -50.4667
      XYYY      10.9292   YYYY     -51.0142   XXXZ       0.0000
      XXYZ      -0.0000   XYYZ       0.0000   YYYZ      -0.0000
      XXZZ     -53.4891   XYZZ       1.1740   YYZZ     -14.5097
      XZZZ       0.0000   YZZZ      -0.0000   ZZZZ     -34.2915
 -----------------------------------------------------------------
 Calculating analytic gradient of the SCF energy
 Gradient of SCF Energy
            1           2           3           4
    1   0.0017446  -0.0185550   0.0145393   0.0022711
    2  -0.0033480  -0.0113484   0.0139282   0.0007682
    3   0.0000000  -0.0000000   0.0000000  -0.0000000
 Max gradient component =       1.855E-02
 RMS gradient           =       8.653E-03
 Gradient time:  CPU 1.10 s  wall 0.33 s
 Geometry Optimization Parameters
   NAtoms,    NIC,     NZ,  NCons,   NDum,   NFix, NCnnct, MaxDiis
        4      14       4       0       0       0       0       0

 Cartesian Hessian Update
 Hessian Updated using BFGS Update


** GEOMETRY OPTIMIZATION IN DELOCALIZED INTERNAL COORDINATES **
   Searching for a Minimum

   Optimization Cycle:   2

                       Coordinates (Angstroms)
     ATOM                X               Y               Z
      1  Br        0.6379542017   -0.0725102105    0.0000000000
      2  N        -1.3282839652    0.5917966413    0.0000000000
      3  N        -2.1033187885   -0.2638069089    0.0000000000
      4  H        -1.7615076517   -1.2186429747    0.0000000000
   Point Group: cs    Number of degrees of freedom:     5


   Energy is  -2681.790302770

 Hessian Updated using BFGS Update

  5 Hessian modes will be used to form the next step
  Hessian Eigenvalues:
     0.087426    0.166967    0.281644    0.416704    1.466446

 Minimum Search - Taking Simple RFO Step
 Searching for Lamda that Minimizes Along All modes
 Value Taken    Lamda =  -0.00077609
 Step Taken.  Stepsize is  0.053107

                             Maximum     Tolerance    Cnvgd?
         Gradient           0.016273      0.000300      NO
         Displacement       0.033005      0.001200      NO
         Energy change     -0.002874      0.000001      NO


 New Cartesian Coordinates Obtained by Inverse Iteration

 Displacement from previous Coordinates is:  0.092725
 ----------------------------------------------------------------
             Standard Nuclear Orientation (Angstroms)
    I     Atom           X                Y                Z
 ----------------------------------------------------------------
    1      Br      0.6488462122    -0.0495128463     0.0000000000
    2      N      -1.3077101415     0.5818006948     0.0000000000
    3      N      -2.1016178669    -0.2653326133     0.0000000000
    4      H      -1.7946744075    -1.2301186880     0.0000000000
 ----------------------------------------------------------------
 Molecular Point Group                 Cs    NOp =  2
 Largest Abelian Subgroup              Cs    NOp =  2
 Nuclear Repulsion Energy =   144.8463395432 hartrees
 There are       25 alpha and       25 beta electrons
 Applying Cartesian multipole field
    Component          Value
    ---------          -----
     (2,0,0)        1.00000E-11
     (0,2,0)        2.00000E-11
     (0,0,2)       -3.00000E-11
 Nucleus-field energy     =     0.0000000025 hartrees
 Requested basis set is 6-311++G(d,p)
 There are 36 shells and 99 basis functions
 A cutoff of  1.0D-11 yielded    629 shell pairs
 There are      4940 function pairs (      5469 Cartesian)
 Smallest overlap matrix eigenvalue = 1.92E-04
 Guess MOs from SCF MO coefficient file

 -----------------------------------------------------------------------
  General SCF calculation program by
  Eric Jon Sundstrom, Paul Horn, Yuezhi Mao, Dmitri Zuev, Alec White,
  David Stuck, Shaama M.S., Shane Yost, Joonho Lee, David Small,
  Daniel Levine, Susi Lehtola, Hugh Burton, Evgeny Epifanovsky
 -----------------------------------------------------------------------
 Hartree-Fock
 using 4 threads for integral computing
 -------------------------------------------------------
 OpenMP Integral computing Module                
 Release: version 2.0, May 2017, Q-Chem Inc. Pleasanton 
 -------------------------------------------------------
 A restricted SCF calculation will be
 performed using DIIS
 SCF converges when DIIS error is below 1.0e-08
 ---------------------------------------
  Cycle       Energy         DIIS error
 ---------------------------------------
    1   -2681.7901995818      5.64e-04  
    2   -2681.7906954791      1.43e-04  
    3   -2681.7907647226      5.01e-05  
    4   -2681.7907757062      2.72e-05  
    5   -2681.7907792339      1.20e-05  
    6   -2681.7907801448      5.10e-06  
    7   -2681.7907802373      1.26e-06  
    8   -2681.7907802439      3.45e-07  
    9   -2681.7907802445      1.45e-07  
   10   -2681.7907802446      7.80e-08  
   11   -2681.7907802446      2.12e-08  
   12   -2681.7907802446      3.25e-09  Convergence criterion met
 ---------------------------------------
 SCF time:   CPU 3.78s  wall 1.00s 
 SCF   energy in the final basis set =    -2681.7907802446
 Total energy in the final basis set =    -2681.7907802446

 --------------------------------------------------------------
             Orbital Energies (a.u.) and Symmetries
 --------------------------------------------------------------

 Alpha MOs, Restricted
 -- Occupied --                  
-490.03  -65.16  -58.52  -58.52  -58.52  -15.75  -15.69   -9.84
  1 A'    2 A'    3 A'    1 A"    4 A'    5 A'    6 A'    7 A'                 
 -7.453  -7.445  -7.445  -3.193  -3.189  -3.189  -3.179  -3.179
  8 A'    9 A'    2 A"   10 A'    3 A"   11 A'   12 A'    4 A"                 
 -1.480  -1.024  -0.942  -0.727  -0.660  -0.627  -0.422  -0.418
 13 A'   14 A'   15 A'   16 A'   17 A'    5 A"   18 A'    6 A"                 
 -0.397
 19 A'                                                                         
 -- Virtual --                   
  0.032   0.049   0.073   0.098   0.113   0.113   0.138   0.177
 20 A'   21 A'    7 A"   22 A'    8 A"   23 A'   24 A'   25 A'                 
  0.184   0.204   0.228   0.243   0.249   0.269   0.298   0.347
  9 A"   26 A'   27 A'   28 A'   10 A"   29 A'   30 A'   31 A'                 
  0.548   0.562   0.569   0.638   0.664   0.743   0.759   0.788
 32 A'   33 A'   11 A"   34 A'   35 A'   36 A'   12 A"   13 A"                 
  0.803   0.821   0.910   0.934   1.003   1.033   1.047   1.058
 37 A'   38 A'   39 A'   14 A"   40 A'   41 A'   15 A"   42 A'                 
  1.135   1.298   1.468   1.469   1.653   1.934   2.028   2.114
 43 A'   44 A'   16 A"   45 A'   46 A'   17 A"   47 A'   18 A"                 
  2.122   2.270   2.314   2.352   2.661   2.682   2.712   2.818
 48 A'   49 A'   19 A"   50 A'   20 A"   51 A'   52 A'   53 A'                 
  3.061   3.110   3.448   3.497   4.114   4.256   4.366   4.453
 54 A'   21 A"   55 A'   56 A'   22 A"   57 A'   23 A"   58 A'                 
  4.552   4.570   4.583   4.644   4.796   4.878   5.407   7.176
 24 A"   59 A'   25 A"   60 A'   61 A'   62 A'   63 A'   64 A'                 
  8.212   8.230   8.316  36.588  37.328  49.456 293.894 293.913
 26 A"   65 A'   66 A'   67 A'   68 A'   69 A'   27 A"   70 A'                 
294.0131028.389
 71 A'   72 A'                                                                 

 Beta MOs, Restricted
 -- Occupied --                  
-490.03  -65.16  -58.52  -58.52  -58.52  -15.75  -15.69   -9.84
  1 A'    2 A'    3 A'    1 A"    4 A'    5 A'    6 A'    7 A'                 
 -7.453  -7.445  -7.445  -3.193  -3.189  -3.189  -3.179  -3.179
  8 A'    9 A'    2 A"   10 A'    3 A"   11 A'   12 A'    4 A"                 
 -1.480  -1.024  -0.942  -0.727  -0.660  -0.627  -0.422  -0.418
 13 A'   14 A'   15 A'   16 A'   17 A'    5 A"   18 A'    6 A"                 
 -0.397
 19 A'                                                                         
 -- Virtual --                   
  0.032   0.049   0.073   0.098   0.113   0.113   0.138   0.177
 20 A'   21 A'    7 A"   22 A'    8 A"   23 A'   24 A'   25 A'                 
  0.184   0.204   0.228   0.243   0.249   0.269   0.298   0.347
  9 A"   26 A'   27 A'   28 A'   10 A"   29 A'   30 A'   31 A'                 
  0.548   0.562   0.569   0.638   0.664   0.743   0.759   0.788
 32 A'   33 A'   11 A"   34 A'   35 A'   36 A'   12 A"   13 A"                 
  0.803   0.821   0.910   0.934   1.003   1.033   1.047   1.058
 37 A'   38 A'   39 A'   14 A"   40 A'   41 A'   15 A"   42 A'                 
  1.135   1.298   1.468   1.469   1.653   1.934   2.028   2.114
 43 A'   44 A'   16 A"   45 A'   46 A'   17 A"   47 A'   18 A"                 
  2.122   2.270   2.314   2.352   2.661   2.682   2.712   2.818
 48 A'   49 A'   19 A"   50 A'   20 A"   51 A'   52 A'   53 A'                 
  3.061   3.110   3.448   3.497   4.114   4.256   4.366   4.453
 54 A'   21 A"   55 A'   56 A'   22 A"   57 A'   23 A"   58 A'                 
  4.552   4.570   4.583   4.644   4.796   4.878   5.407   7.176
 24 A"   59 A'   25 A"   60 A'   61 A'   62 A'   63 A'   64 A'                 
  8.212   8.230   8.316  36.588  37.328  49.456 293.894 293.913
 26 A"   65 A'   66 A'   67 A'   68 A'   69 A'   27 A"   70 A'                 
294.0131028.389
 71 A'   72 A'                                                                 
 --------------------------------------------------------------

          Ground-State Mulliken Net Atomic Charges

     Atom                 Charge (a.u.)
  ----------------------------------------
      1 Br                   -0.251481
      2 N                     0.152328
      3 N                    -0.171136
      4 H                     0.270288
  ----------------------------------------
  Sum of atomic charges =     0.000000

 -----------------------------------------------------------------
                    Cartesian Multipole Moments
 -----------------------------------------------------------------
    Charge (ESU x 10^10)
                 0.0000
    Dipole Moment (Debye)
         X      -1.4238      Y      -1.9034      Z       0.0000
       Tot       2.3770
    Quadrupole Moments (Debye-Ang)
        XX     -30.4281     XY       3.2159     YY     -28.9613
        XZ       0.0000     YZ       0.0000     ZZ     -30.3934
    Octopole Moments (Debye-Ang^2)
       XXX      32.3278    XXY      -6.9306    XYY       3.1132
       YYY      -4.4619    XXZ      -0.0000    XYZ       0.0000
       YYZ       0.0000    XZZ       5.7139    YZZ       0.0520
       ZZZ       0.0000
    Hexadecapole Moments (Debye-Ang^3)
      XXXX    -321.2075   XXXY       9.1043   XXYY     -50.1475
      XYYY       9.9196   YYYY     -50.3090   XXXZ      -0.0000
      XXYZ      -0.0000   XYYZ      -0.0000   YYYZ      -0.0000
      XXZZ     -53.6105   XYZZ       0.7538   YYZZ     -14.3986
      XZZZ      -0.0000   YZZZ       0.0000   ZZZZ     -34.1786
 -----------------------------------------------------------------
 Calculating analytic gradient of the SCF energy
 Gradient of SCF Energy
            1           2           3           4
    1   0.0025473  -0.0097492   0.0085885  -0.0013865
    2  -0.0008193  -0.0056460   0.0052781   0.0011872
    3   0.0000000  -0.0000000   0.0000000  -0.0000000
 Max gradient component =       9.749E-03
 RMS gradient           =       4.463E-03
 Gradient time:  CPU 1.10 s  wall 0.33 s
 Geometry Optimization Parameters
   NAtoms,    NIC,     NZ,  NCons,   NDum,   NFix, NCnnct, MaxDiis
        4      14       4       0       0       0       0       0

 Cartesian Hessian Update
 Hessian Updated using BFGS Update


** GEOMETRY OPTIMIZATION IN DELOCALIZED INTERNAL COORDINATES **
   Searching for a Minimum

   Optimization Cycle:   3

                       Coordinates (Angstroms)
     ATOM                X               Y               Z
      1  Br        0.6488462122   -0.0495128463    0.0000000000
      2  N        -1.3077101415    0.5818006948    0.0000000000
      3  N        -2.1016178669   -0.2653326133    0.0000000000
      4  H        -1.7946744075   -1.2301186880    0.0000000000
   Point Group: cs    Number of degrees of freedom:     5


   Energy is  -2681.790780245

 Hessian Updated using BFGS Update

  5 Hessian modes will be used to form the next step
  Hessian Eigenvalues:
     0.064567    0.177733    0.364831    0.423455    1.094474

 Minimum Search - Taking Simple RFO Step
 Searching for Lamda that Minimizes Along All modes
 Value Taken    Lamda =  -0.00028533
 Step Taken.  Stepsize is  0.053289

                             Maximum     Tolerance    Cnvgd?
         Gradient           0.008312      0.000300      NO
         Displacement       0.041289      0.001200      NO
         Energy change     -0.000477      0.000001      NO


 New Cartesian Coordinates Obtained by Inverse Iteration

 Displacement from previous Coordinates is:  0.035529
 ----------------------------------------------------------------
             Standard Nuclear Orientation (Angstroms)
    I     Atom           X                Y                Z
 ----------------------------------------------------------------
    1      Br      0.6354126707    -0.0464254298     0.0000000000
    2      N      -1.2952561617     0.5793965370     0.0000000000
    3      N      -2.1019961683    -0.2652292693     0.0000000000
    4      H      -1.7933165444    -1.2309052907     0.0000000000
 ----------------------------------------------------------------
 Molecular Point Group                 Cs    NOp =  2
 Largest Abelian Subgroup              Cs    NOp =  2
 Nuclear Repulsion Energy =   145.7720041450 hartrees
 There are       25 alpha and       25 beta electrons
 Applying Cartesian multipole field
    Component          Value
    ---------          -----
     (2,0,0)        1.00000E-11
     (0,2,0)        2.00000E-11
     (0,0,2)       -3.00000E-11
 Nucleus-field energy     =     0.0000000025 hartrees
 Requested basis set is 6-311++G(d,p)
 There are 36 shells and 99 basis functions
 A cutoff of  1.0D-11 yielded    630 shell pairs
 There are      4941 function pairs (      5470 Cartesian)
 Smallest overlap matrix eigenvalue = 1.97E-04
 Guess MOs from SCF MO coefficient file

 -----------------------------------------------------------------------
  General SCF calculation program by
  Eric Jon Sundstrom, Paul Horn, Yuezhi Mao, Dmitri Zuev, Alec White,
  David Stuck, Shaama M.S., Shane Yost, Joonho Lee, David Small,
  Daniel Levine, Susi Lehtola, Hugh Burton, Evgeny Epifanovsky
 -----------------------------------------------------------------------
 Hartree-Fock
 using 4 threads for integral computing
 -------------------------------------------------------
 OpenMP Integral computing Module                
 Release: version 2.0, May 2017, Q-Chem Inc. Pleasanton 
 -------------------------------------------------------
 A restricted SCF calculation will be
 performed using DIIS
 SCF converges when DIIS error is below 1.0e-08
 ---------------------------------------
  Cycle       Energy         DIIS error
 ---------------------------------------
    1   -2681.7906277520      4.08e-04  
    2   -2681.7909093858      1.20e-04  
    3   -2681.7909515661      6.78e-05  
    4   -2681.7909615512      3.17e-05  
    5   -2681.7909656072      1.08e-05  
    6   -2681.7909664381      4.48e-06  
    7   -2681.7909665160      1.08e-06  
    8   -2681.7909665197      4.38e-07  
    9   -2681.7909665202      1.90e-07  
   10   -2681.7909665202      4.25e-08  
   11   -2681.7909665202      1.33e-08  
   12   -2681.7909665202      4.76e-09  Convergence criterion met
 ---------------------------------------
 SCF time:   CPU 3.80s  wall 1.00s 
 SCF   energy in the final basis set =    -2681.7909665202
 Total energy in the final basis set =    -2681.7909665202

 --------------------------------------------------------------
             Orbital Energies (a.u.) and Symmetries
 --------------------------------------------------------------

 Alpha MOs, Restricted
 -- Occupied --                  
-490.03  -65.16  -58.53  -58.52  -58.52  -15.74  -15.69   -9.84
  1 A'    2 A'    3 A'    1 A"    4 A'    5 A'    6 A'    7 A'                 
 -7.458  -7.449  -7.449  -3.198  -3.194  -3.194  -3.183  -3.183
  8 A'    9 A'    2 A"   10 A'    3 A"   11 A'   12 A'    4 A"                 
 -1.472  -1.030  -0.937  -0.725  -0.656  -0.621  -0.425  -0.421
 13 A'   14 A'   15 A'   16 A'   17 A'    5 A"   18 A'    6 A"                 
 -0.400
 19 A'                                                                         
 -- Virtual --                   
  0.035   0.050   0.073   0.097   0.112   0.113   0.138   0.179
 20 A'   21 A'    7 A"   22 A'    8 A"   23 A'   24 A'   25 A'                 
  0.185   0.205   0.229   0.244   0.250   0.270   0.298   0.347
  9 A"   26 A'   27 A'   28 A'   10 A"   29 A'   30 A'   31 A'                 
  0.547   0.558   0.566   0.637   0.665   0.742   0.756   0.784
 32 A'   33 A'   11 A"   34 A'   35 A'   36 A'   12 A"   13 A"                 
  0.804   0.819   0.914   0.938   1.010   1.034   1.050   1.064
 37 A'   38 A'   39 A'   14 A"   40 A'   41 A'   15 A"   42 A'                 
  1.137   1.294   1.468   1.472   1.653   1.934   2.035   2.117
 43 A'   44 A'   45 A'   16 A"   46 A'   17 A"   47 A'   18 A"                 
  2.128   2.274   2.314   2.351   2.664   2.687   2.712   2.819
 48 A'   49 A'   19 A"   50 A'   20 A"   51 A'   52 A'   53 A'                 
  3.063   3.103   3.440   3.491   4.116   4.255   4.367   4.452
 54 A'   21 A"   55 A'   56 A'   22 A"   57 A'   23 A"   58 A'                 
  4.548   4.566   4.582   4.641   4.797   4.887   5.416   7.177
 24 A"   59 A'   25 A"   60 A'   61 A'   62 A'   63 A'   64 A'                 
  8.208   8.227   8.313  36.595  37.298  49.456 293.890 293.909
 26 A"   65 A'   66 A'   67 A'   68 A'   69 A'   27 A"   70 A'                 
294.0121028.390
 71 A'   72 A'                                                                 

 Beta MOs, Restricted
 -- Occupied --                  
-490.03  -65.16  -58.53  -58.52  -58.52  -15.74  -15.69   -9.84
  1 A'    2 A'    3 A'    1 A"    4 A'    5 A'    6 A'    7 A'                 
 -7.458  -7.449  -7.449  -3.198  -3.194  -3.194  -3.183  -3.183
  8 A'    9 A'    2 A"   10 A'    3 A"   11 A'   12 A'    4 A"                 
 -1.472  -1.030  -0.937  -0.725  -0.656  -0.621  -0.425  -0.421
 13 A'   14 A'   15 A'   16 A'   17 A'    5 A"   18 A'    6 A"                 
 -0.400
 19 A'                                                                         
 -- Virtual --                   
  0.035   0.050   0.073   0.097   0.112   0.113   0.138   0.179
 20 A'   21 A'    7 A"   22 A'    8 A"   23 A'   24 A'   25 A'                 
  0.185   0.205   0.229   0.244   0.250   0.270   0.298   0.347
  9 A"   26 A'   27 A'   28 A'   10 A"   29 A'   30 A'   31 A'                 
  0.547   0.558   0.566   0.637   0.665   0.742   0.756   0.784
 32 A'   33 A'   11 A"   34 A'   35 A'   36 A'   12 A"   13 A"                 
  0.804   0.819   0.914   0.938   1.010   1.034   1.050   1.064
 37 A'   38 A'   39 A'   14 A"   40 A'   41 A'   15 A"   42 A'                 
  1.137   1.294   1.468   1.472   1.653   1.934   2.035   2.117
 43 A'   44 A'   45 A'   16 A"   46 A'   17 A"   47 A'   18 A"                 
  2.128   2.274   2.314   2.351   2.664   2.687   2.712   2.819
 48 A'   49 A'   19 A"   50 A'   20 A"   51 A'   52 A'   53 A'                 
  3.063   3.103   3.440   3.491   4.116   4.255   4.367   4.452
 54 A'   21 A"   55 A'   56 A'   22 A"   57 A'   23 A"   58 A'                 
  4.548   4.566   4.582   4.641   4.797   4.887   5.416   7.177
 24 A"   59 A'   25 A"   60 A'   61 A'   62 A'   63 A'   64 A'                 
  8.208   8.227   8.313  36.595  37.298  49.456 293.890 293.909
 26 A"   65 A'   66 A'   67 A'   68 A'   69 A'   27 A"   70 A'                 
294.0121028.390
 71 A'   72 A'                                                                 
 --------------------------------------------------------------

          Ground-State Mulliken Net Atomic Charges

     Atom                 Charge (a.u.)
  ----------------------------------------
      1 Br                   -0.229862
      2 N                     0.141039
      3 N                    -0.173567
      4 H                     0.262391
  ----------------------------------------
  Sum of atomic charges =     0.000000

 -----------------------------------------------------------------
                    Cartesian Multipole Moments
 -----------------------------------------------------------------
    Charge (ESU x 10^10)
                 0.0000
    Dipole Moment (Debye)
         X      -1.1399      Y      -1.9164      Z      -0.0000
       Tot       2.2298
    Quadrupole Moments (Debye-Ang)
        XX     -30.7227     XY       3.2027     YY     -29.0162
        XZ       0.0000     YZ      -0.0000     ZZ     -30.3491
    Octopole Moments (Debye-Ang^2)
       XXX      34.2822    XXY      -6.9663    XYY       3.5856
       YYY      -4.5985    XXZ      -0.0000    XYZ      -0.0000
       YYZ      -0.0000    XZZ       6.0650    YZZ      -0.0047
       ZZZ      -0.0000
    Hexadecapole Moments (Debye-Ang^3)
      XXXX    -320.7277   XXXY       8.7034   XXYY     -49.9543
      XYYY       9.5265   YYYY     -50.3247   XXXZ       0.0000
      XXYZ       0.0000   XYYZ       0.0000   YYYZ      -0.0000
      XXZZ     -53.2186   XYZZ       0.6489   YYZZ     -14.3525
      XZZZ       0.0000   YZZZ      -0.0000   ZZZZ     -33.9968
 -----------------------------------------------------------------
 Calculating analytic gradient of the SCF energy
 Gradient of SCF Energy
            1           2           3           4
    1   0.0009181  -0.0026704   0.0028541  -0.0011018
    2   0.0000213  -0.0013318   0.0012278   0.0000827
    3   0.0000000  -0.0000000   0.0000000  -0.0000000
 Max gradient component =       2.854E-03
 RMS gradient           =       1.311E-03
 Gradient time:  CPU 1.11 s  wall 0.33 s
 Geometry Optimization Parameters
   NAtoms,    NIC,     NZ,  NCons,   NDum,   NFix, NCnnct, MaxDiis
        4      14       4       0       0       0       0       0

 Cartesian Hessian Update
 Hessian Updated using BFGS Update


** GEOMETRY OPTIMIZATION IN DELOCALIZED INTERNAL COORDINATES **
   Searching for a Minimum

   Optimization Cycle:   4

                       Coordinates (Angstroms)
     ATOM                X               Y               Z
      1  Br        0.6354126707   -0.0464254298    0.0000000000
      2  N        -1.2952561617    0.5793965370    0.0000000000
      3  N        -2.1019961683   -0.2652292693    0.0000000000
      4  H        -1.7933165444   -1.2309052907    0.0000000000
   Point Group: cs    Number of degrees of freedom:     5


   Energy is  -2681.790966520

 Hessian Updated using BFGS Update

  5 Hessian modes will be used to form the next step
  Hessian Eigenvalues:
     0.052378    0.166001    0.350385    0.417230    1.075960

 Minimum Search - Taking Simple RFO Step
 Searching for Lamda that Minimizes Along All modes
 Value Taken    Lamda =  -0.00005862
 Step Taken.  Stepsize is  0.026379

                             Maximum     Tolerance    Cnvgd?
         Gradient           0.002374      0.000300      NO
         Displacement       0.020673      0.001200      NO
         Energy change     -0.000186      0.000001      NO


 New Cartesian Coordinates Obtained by Inverse Iteration

 Displacement from previous Coordinates is:  0.025730
 ----------------------------------------------------------------
             Standard Nuclear Orientation (Angstroms)
    I     Atom           X                Y                Z
 ----------------------------------------------------------------
    1      Br      0.6259389873    -0.0491915380     0.0000000000
    2      N      -1.2918970244     0.5790104293     0.0000000000
    3      N      -2.1038992253    -0.2650095836     0.0000000000
    4      H      -1.7852989413    -1.2279727605     0.0000000000
 ----------------------------------------------------------------
 Molecular Point Group                 Cs    NOp =  2
 Largest Abelian Subgroup              Cs    NOp =  2
 Nuclear Repulsion Energy =   146.2577704700 hartrees
 There are       25 alpha and       25 beta electrons
 Applying Cartesian multipole field
    Component          Value
    ---------          -----
     (2,0,0)        1.00000E-11
     (0,2,0)        2.00000E-11
     (0,0,2)       -3.00000E-11
 Nucleus-field energy     =     0.0000000024 hartrees
 Requested basis set is 6-311++G(d,p)
 There are 36 shells and 99 basis functions
 A cutoff of  1.0D-11 yielded    632 shell pairs
 There are      4948 function pairs (      5477 Cartesian)
 Smallest overlap matrix eigenvalue = 1.99E-04
 Guess MOs from SCF MO coefficient file

 -----------------------------------------------------------------------
  General SCF calculation program by
  Eric Jon Sundstrom, Paul Horn, Yuezhi Mao, Dmitri Zuev, Alec White,
  David Stuck, Shaama M.S., Shane Yost, Joonho Lee, David Small,
  Daniel Levine, Susi Lehtola, Hugh Burton, Evgeny Epifanovsky
 -----------------------------------------------------------------------
 Hartree-Fock
 using 4 threads for integral computing
 -------------------------------------------------------
 OpenMP Integral computing Module                
 Release: version 2.0, May 2017, Q-Chem Inc. Pleasanton 
 -------------------------------------------------------
 A restricted SCF calculation will be
 performed using DIIS
 SCF converges when DIIS error is below 1.0e-08
 ---------------------------------------
  Cycle       Energy         DIIS error
 ---------------------------------------
    1   -2681.7909177229      1.94e-04  
    2   -2681.7909818281      5.68e-05  
    3   -2681.7909914065      3.19e-05  
    4   -2681.7909936218      1.50e-05  
    5   -2681.7909945133      4.92e-06  
    6   -2681.7909946850      2.05e-06  
    7   -2681.7909947016      5.65e-07  
    8   -2681.7909947025      2.33e-07  
    9   -2681.7909947026      8.31e-08  
   10   -2681.7909947026      1.61e-08  
   11   -2681.7909947027      4.57e-09  Convergence criterion met
 ---------------------------------------
 SCF time:   CPU 3.53s  wall 1.00s 
 SCF   energy in the final basis set =    -2681.7909947027
 Total energy in the final basis set =    -2681.7909947027

 --------------------------------------------------------------
             Orbital Energies (a.u.) and Symmetries
 --------------------------------------------------------------

 Alpha MOs, Restricted
 -- Occupied --                  
-490.03  -65.17  -58.53  -58.53  -58.53  -15.74  -15.68   -9.85
  1 A'    2 A'    3 A'    1 A"    4 A'    5 A'    6 A'    7 A'                 
 -7.461  -7.452  -7.452  -3.200  -3.196  -3.196  -3.186  -3.186
  8 A'    9 A'    2 A"   10 A'    3 A"   11 A'   12 A'    4 A"                 
 -1.469  -1.033  -0.935  -0.725  -0.654  -0.619  -0.427  -0.423
 13 A'   14 A'   15 A'   16 A'   17 A'    5 A"   18 A'    6 A"                 
 -0.402
 19 A'                                                                         
 -- Virtual --                   
  0.036   0.051   0.073   0.096   0.112   0.113   0.138   0.180
 20 A'   21 A'    7 A"   22 A'    8 A"   23 A'   24 A'   25 A'                 
  0.186   0.205   0.230   0.245   0.250   0.270   0.298   0.347
  9 A"   26 A'   27 A'   28 A'   10 A"   29 A'   30 A'   31 A'                 
  0.546   0.556   0.565   0.637   0.666   0.740   0.755   0.782
 32 A'   33 A'   11 A"   34 A'   35 A'   36 A'   12 A"   13 A"                 
  0.804   0.818   0.916   0.940   1.012   1.034   1.051   1.067
 37 A'   38 A'   39 A'   14 A"   40 A'   41 A'   15 A"   42 A'                 
  1.139   1.292   1.468   1.473   1.650   1.933   2.041   2.119
 43 A'   44 A'   45 A'   16 A"   46 A'   17 A"   47 A'   18 A"                 
  2.133   2.274   2.314   2.351   2.666   2.688   2.712   2.821
 48 A'   49 A'   19 A"   50 A'   20 A"   51 A'   52 A'   53 A'                 
  3.066   3.099   3.435   3.486   4.117   4.255   4.368   4.453
 54 A'   21 A"   55 A'   56 A'   22 A"   57 A'   23 A"   58 A'                 
  4.546   4.564   4.581   4.639   4.800   4.891   5.419   7.178
 24 A"   59 A'   25 A"   60 A'   61 A'   62 A'   63 A'   64 A'                 
  8.206   8.225   8.311  36.598  37.285  49.456 293.888 293.907
 26 A"   65 A'   66 A'   67 A'   68 A'   69 A'   27 A"   70 A'                 
294.0121028.391
 71 A'   72 A'                                                                 

 Beta MOs, Restricted
 -- Occupied --                  
-490.03  -65.17  -58.53  -58.53  -58.53  -15.74  -15.68   -9.85
  1 A'    2 A'    3 A'    1 A"    4 A'    5 A'    6 A'    7 A'                 
 -7.461  -7.452  -7.452  -3.200  -3.196  -3.196  -3.186  -3.186
  8 A'    9 A'    2 A"   10 A'    3 A"   11 A'   12 A'    4 A"                 
 -1.469  -1.033  -0.935  -0.725  -0.654  -0.619  -0.427  -0.423
 13 A'   14 A'   15 A'   16 A'   17 A'    5 A"   18 A'    6 A"                 
 -0.402
 19 A'                                                                         
 -- Virtual --                   
  0.036   0.051   0.073   0.096   0.112   0.113   0.138   0.180
 20 A'   21 A'    7 A"   22 A'    8 A"   23 A'   24 A'   25 A'                 
  0.186   0.205   0.230   0.245   0.250   0.270   0.298   0.347
  9 A"   26 A'   27 A'   28 A'   10 A"   29 A'   30 A'   31 A'                 
  0.546   0.556   0.565   0.637   0.666   0.740   0.755   0.782
 32 A'   33 A'   11 A"   34 A'   35 A'   36 A'   12 A"   13 A"                 
  0.804   0.818   0.916   0.940   1.012   1.034   1.051   1.067
 37 A'   38 A'   39 A'   14 A"   40 A'   41 A'   15 A"   42 A'                 
  1.139   1.292   1.468   1.473   1.650   1.933   2.041   2.119
 43 A'   44 A'   45 A'   16 A"   46 A'   17 A"   47 A'   18 A"                 
  2.133   2.274   2.314   2.351   2.666   2.688   2.712   2.821
 48 A'   49 A'   19 A"   50 A'   20 A"   51 A'   52 A'   53 A'                 
  3.066   3.099   3.435   3.486   4.117   4.255   4.368   4.453
 54 A'   21 A"   55 A'   56 A'   22 A"   57 A'   23 A"   58 A'                 
  4.546   4.564   4.581   4.639   4.800   4.891   5.419   7.178
 24 A"   59 A'   25 A"   60 A'   61 A'   62 A'   63 A'   64 A'                 
  8.206   8.225   8.311  36.598  37.285  49.456 293.888 293.907
 26 A"   65 A'   66 A'   67 A'   68 A'   69 A'   27 A"   70 A'                 
294.0121028.391
 71 A'   72 A'                                                                 
 --------------------------------------------------------------

          Ground-State Mulliken Net Atomic Charges

     Atom                 Charge (a.u.)
  ----------------------------------------
      1 Br                   -0.220048
      2 N                     0.137006
      3 N                    -0.174782
      4 H                     0.257823
  ----------------------------------------
  Sum of atomic charges =     0.000000

 -----------------------------------------------------------------
                    Cartesian Multipole Moments
 -----------------------------------------------------------------
    Charge (ESU x 10^10)
                -0.0000
    Dipole Moment (Debye)
         X      -0.9994      Y      -1.9093      Z      -0.0000
       Tot       2.1551
    Quadrupole Moments (Debye-Ang)
        XX     -30.8879     XY       3.1532     YY     -29.0553
        XZ      -0.0000     YZ       0.0000     ZZ     -30.3286
    Octopole Moments (Debye-Ang^2)
       XXX      35.4780    XXY      -6.8140    XYY       3.9519
       YYY      -4.4075    XXZ       0.0000    XYZ      -0.0000
       YYZ      -0.0000    XZZ       6.3060    YZZ       0.0458
       ZZZ      -0.0000
    Hexadecapole Moments (Debye-Ang^3)
      XXXX    -320.6739   XXXY       8.4098   XXYY     -49.9749
      XYYY       9.4494   YYYY     -50.4408   XXXZ      -0.0000
      XXYZ       0.0000   XYYZ       0.0000   YYYZ       0.0000
      XXZZ     -53.0113   XYZZ       0.6637   YYZZ     -14.3390
      XZZZ      -0.0000   YZZZ       0.0000   ZZZZ     -33.9119
 -----------------------------------------------------------------
 Calculating analytic gradient of the SCF energy
 Gradient of SCF Energy
            1           2           3           4
    1   0.0000285   0.0003231  -0.0003607   0.0000091
    2   0.0001193  -0.0001005  -0.0001005   0.0000817
    3   0.0000000   0.0000000  -0.0000000   0.0000000
 Max gradient component =       3.607E-04
 RMS gradient           =       1.518E-04
 Gradient time:  CPU 1.13 s  wall 0.34 s
 Geometry Optimization Parameters
   NAtoms,    NIC,     NZ,  NCons,   NDum,   NFix, NCnnct, MaxDiis
        4      14       4       0       0       0       0       0

 Cartesian Hessian Update
 Hessian Updated using BFGS Update


** GEOMETRY OPTIMIZATION IN DELOCALIZED INTERNAL COORDINATES **
   Searching for a Minimum

   Optimization Cycle:   5

                       Coordinates (Angstroms)
     ATOM                X               Y               Z
      1  Br        0.6259389873   -0.0491915380    0.0000000000
      2  N        -1.2918970244    0.5790104293    0.0000000000
      3  N        -2.1038992253   -0.2650095836    0.0000000000
      4  H        -1.7852989413   -1.2279727605    0.0000000000
   Point Group: cs    Number of degrees of freedom:     5


   Energy is  -2681.790994703

 Hessian Updated using BFGS Update

  5 Hessian modes will be used to form the next step
  Hessian Eigenvalues:
     0.055572    0.175745    0.323543    0.416410    1.090792

 Minimum Search - Taking Simple RFO Step
 Searching for Lamda that Minimizes Along All modes
 Value Taken    Lamda =   0.00000000
 Step Taken.  Stepsize is  0.002393

                             Maximum     Tolerance    Cnvgd?
         Gradient           0.000408      0.000300      NO
         Displacement       0.001492      0.001200      NO
         Energy change     -0.000028      0.000001      NO


 New Cartesian Coordinates Obtained by Inverse Iteration

 Displacement from previous Coordinates is:  0.002537
 ----------------------------------------------------------------
             Standard Nuclear Orientation (Angstroms)
    I     Atom           X                Y                Z
 ----------------------------------------------------------------
    1      Br      0.6256394923    -0.0497937905     0.0000000000
    2      N      -1.2925239842     0.5797266532     0.0000000000
    3      N      -2.1034888533    -0.2650347434     0.0000000000
    4      H      -1.7847828585    -1.2280615721     0.0000000000
 ----------------------------------------------------------------
 Molecular Point Group                 Cs    NOp =  2
 Largest Abelian Subgroup              Cs    NOp =  2
 Nuclear Repulsion Energy =   146.2529293681 hartrees
 There are       25 alpha and       25 beta electrons
 Applying Cartesian multipole field
    Component          Value
    ---------          -----
     (2,0,0)        1.00000E-11
     (0,2,0)        2.00000E-11
     (0,0,2)       -3.00000E-11
 Nucleus-field energy     =     0.0000000024 hartrees
 Requested basis set is 6-311++G(d,p)
 There are 36 shells and 99 basis functions
 A cutoff of  1.0D-11 yielded    632 shell pairs
 There are      4948 function pairs (      5477 Cartesian)
 Smallest overlap matrix eigenvalue = 1.99E-04
 Guess MOs from SCF MO coefficient file

 -----------------------------------------------------------------------
  General SCF calculation program by
  Eric Jon Sundstrom, Paul Horn, Yuezhi Mao, Dmitri Zuev, Alec White,
  David Stuck, Shaama M.S., Shane Yost, Joonho Lee, David Small,
  Daniel Levine, Susi Lehtola, Hugh Burton, Evgeny Epifanovsky
 -----------------------------------------------------------------------
 Hartree-Fock
 using 4 threads for integral computing
 -------------------------------------------------------
 OpenMP Integral computing Module                
 Release: version 2.0, May 2017, Q-Chem Inc. Pleasanton 
 -------------------------------------------------------
 A restricted SCF calculation will be
 performed using DIIS
 SCF converges when DIIS error is below 1.0e-08
 ---------------------------------------
  Cycle       Energy         DIIS error
 ---------------------------------------
    1   -2681.7909939555      2.47e-05  
    2   -2681.7909949258      6.43e-06  
    3   -2681.7909950612      2.23e-06  
    4   -2681.7909950803      1.42e-06  
    5   -2681.7909950869      4.82e-07  
    6   -2681.7909950887      1.90e-07  
    7   -2681.7909950887      6.18e-08  
    8   -2681.7909950888      1.77e-08  
    9   -2681.7909950888      6.56e-09  Convergence criterion met
 ---------------------------------------
 SCF time:   CPU 2.94s  wall 1.00s 
 SCF   energy in the final basis set =    -2681.7909950888
 Total energy in the final basis set =    -2681.7909950888

 --------------------------------------------------------------
             Orbital Energies (a.u.) and Symmetries
 --------------------------------------------------------------

 Alpha MOs, Restricted
 -- Occupied --                  
-490.03  -65.17  -58.53  -58.53  -58.53  -15.74  -15.68   -9.85
  1 A'    2 A'    3 A'    1 A"    4 A'    5 A'    6 A'    7 A'                 
 -7.460  -7.451  -7.451  -3.200  -3.196  -3.196  -3.185  -3.185
  8 A'    9 A'    2 A"   10 A'    3 A"   11 A'   12 A'    4 A"                 
 -1.469  -1.033  -0.935  -0.725  -0.654  -0.619  -0.427  -0.423
 13 A'   14 A'   15 A'   16 A'   17 A'    5 A"   18 A'    6 A"                 
 -0.402
 19 A'                                                                         
 -- Virtual --                   
  0.036   0.051   0.073   0.096   0.112   0.113   0.138   0.180
 20 A'   21 A'    7 A"   22 A'    8 A"   23 A'   24 A'   25 A'                 
  0.186   0.205   0.230   0.245   0.250   0.270   0.298   0.347
  9 A"   26 A'   27 A'   28 A'   10 A"   29 A'   30 A'   31 A'                 
  0.546   0.556   0.565   0.637   0.666   0.740   0.755   0.782
 32 A'   33 A'   11 A"   34 A'   35 A'   36 A'   12 A"   13 A"                 
  0.804   0.818   0.916   0.940   1.011   1.034   1.050   1.066
 37 A'   38 A'   39 A'   14 A"   40 A'   41 A'   15 A"   42 A'                 
  1.139   1.292   1.468   1.473   1.650   1.933   2.040   2.119
 43 A'   44 A'   45 A'   16 A"   46 A'   17 A"   47 A'   18 A"                 
  2.132   2.274   2.314   2.351   2.666   2.688   2.712   2.821
 48 A'   49 A'   19 A"   50 A'   20 A"   51 A'   52 A'   53 A'                 
  3.066   3.099   3.435   3.486   4.117   4.255   4.368   4.453
 54 A'   21 A"   55 A'   56 A'   22 A"   57 A'   23 A"   58 A'                 
  4.546   4.564   4.581   4.639   4.800   4.891   5.419   7.178
 24 A"   59 A'   25 A"   60 A'   61 A'   62 A'   63 A'   64 A'                 
  8.206   8.225   8.311  36.598  37.285  49.456 293.888 293.907
 26 A"   65 A'   66 A'   67 A'   68 A'   69 A'   27 A"   70 A'                 
294.0121028.391
 71 A'   72 A'                                                                 

 Beta MOs, Restricted
 -- Occupied --                  
-490.03  -65.17  -58.53  -58.53  -58.53  -15.74  -15.68   -9.85
  1 A'    2 A'    3 A'    1 A"    4 A'    5 A'    6 A'    7 A'                 
 -7.460  -7.451  -7.451  -3.200  -3.196  -3.196  -3.185  -3.185
  8 A'    9 A'    2 A"   10 A'    3 A"   11 A'   12 A'    4 A"                 
 -1.469  -1.033  -0.935  -0.725  -0.654  -0.619  -0.427  -0.423
 13 A'   14 A'   15 A'   16 A'   17 A'    5 A"   18 A'    6 A"                 
 -0.402
 19 A'                                                                         
 -- Virtual --                   
  0.036   0.051   0.073   0.096   0.112   0.113   0.138   0.180
 20 A'   21 A'    7 A"   22 A'    8 A"   23 A'   24 A'   25 A'                 
  0.186   0.205   0.230   0.245   0.250   0.270   0.298   0.347
  9 A"   26 A'   27 A'   28 A'   10 A"   29 A'   30 A'   31 A'                 
  0.546   0.556   0.565   0.637   0.666   0.740   0.755   0.782
 32 A'   33 A'   11 A"   34 A'   35 A'   36 A'   12 A"   13 A"                 
  0.804   0.818   0.916   0.940   1.011   1.034   1.050   1.066
 37 A'   38 A'   39 A'   14 A"   40 A'   41 A'   15 A"   42 A'                 
  1.139   1.292   1.468   1.473   1.650   1.933   2.040   2.119
 43 A'   44 A'   45 A'   16 A"   46 A'   17 A"   47 A'   18 A"                 
  2.132   2.274   2.314   2.351   2.666   2.688   2.712   2.821
 48 A'   49 A'   19 A"   50 A'   20 A"   51 A'   52 A'   53 A'                 
  3.066   3.099   3.435   3.486   4.117   4.255   4.368   4.453
 54 A'   21 A"   55 A'   56 A'   22 A"   57 A'   23 A"   58 A'                 
  4.546   4.564   4.581   4.639   4.800   4.891   5.419   7.178
 24 A"   59 A'   25 A"   60 A'   61 A'   62 A'   63 A'   64 A'                 
  8.206   8.225   8.311  36.598  37.285  49.456 293.888 293.907
 26 A"   65 A'   66 A'   67 A'   68 A'   69 A'   27 A"   70 A'                 
294.0121028.391
 71 A'   72 A'                                                                 
 --------------------------------------------------------------

          Ground-State Mulliken Net Atomic Charges

     Atom                 Charge (a.u.)
  ----------------------------------------
      1 Br                   -0.220810
      2 N                     0.137576
      3 N                    -0.174911
      4 H                     0.258145
  ----------------------------------------
  Sum of atomic charges =    -0.000000

 -----------------------------------------------------------------
                    Cartesian Multipole Moments
 -----------------------------------------------------------------
    Charge (ESU x 10^10)
                -0.0000
    Dipole Moment (Debye)
         X      -1.0070      Y      -1.9083      Z       0.0000
       Tot       2.1577
    Quadrupole Moments (Debye-Ang)
        XX     -30.8838     XY       3.1499     YY     -29.0511
        XZ      -0.0000     YZ       0.0000     ZZ     -30.3301
    Octopole Moments (Debye-Ang^2)
       XXX      35.4622    XXY      -6.8053    XYY       3.9526
       YYY      -4.3862    XXZ       0.0000    XYZ       0.0000
       YYZ       0.0000    XZZ       6.3079    YZZ       0.0544
       ZZZ       0.0000
    Hexadecapole Moments (Debye-Ang^3)
      XXXX    -320.6027   XXXY       8.4325   XXYY     -49.9615
      XYYY       9.4944   YYYY     -50.4666   XXXZ      -0.0000
      XXYZ      -0.0000   XYYZ       0.0000   YYYZ       0.0000
      XXZZ     -53.0005   XYZZ       0.6769   YYZZ     -14.3447
      XZZZ      -0.0000   YZZZ       0.0000   ZZZZ     -33.9174
 -----------------------------------------------------------------
 Calculating analytic gradient of the SCF energy
 Gradient of SCF Energy
            1           2           3           4
    1  -0.0000284   0.0000342   0.0000194  -0.0000252
    2  -0.0000159   0.0001340  -0.0000606  -0.0000575
    3  -0.0000000  -0.0000000   0.0000000  -0.0000000
 Max gradient component =       1.340E-04
 RMS gradient           =       4.848E-05
 Gradient time:  CPU 1.13 s  wall 0.34 s
 Geometry Optimization Parameters
   NAtoms,    NIC,     NZ,  NCons,   NDum,   NFix, NCnnct, MaxDiis
        4      14       4       0       0       0       0       0

 Cartesian Hessian Update
 Hessian Updated using BFGS Update


** GEOMETRY OPTIMIZATION IN DELOCALIZED INTERNAL COORDINATES **
   Searching for a Minimum

   Optimization Cycle:   6

                       Coordinates (Angstroms)
     ATOM                X               Y               Z
      1  Br        0.6256394923   -0.0497937905    0.0000000000
      2  N        -1.2925239842    0.5797266532    0.0000000000
      3  N        -2.1034888533   -0.2650347434    0.0000000000
      4  H        -1.7847828585   -1.2280615721    0.0000000000
   Point Group: cs    Number of degrees of freedom:     5


   Energy is  -2681.790995089

 Hessian Updated using BFGS Update

  5 Hessian modes will be used to form the next step
  Hessian Eigenvalues:
     0.052034    0.201835    0.362279    0.431290    1.038421

 Minimum Search - Taking Simple RFO Step
 Searching for Lamda that Minimizes Along All modes
 Value Taken    Lamda =   0.00000000
 Step Taken.  Stepsize is  0.000525

                             Maximum     Tolerance    Cnvgd?
         Gradient           0.000146      0.000300     YES
         Displacement       0.000466      0.001200     YES
         Energy change     -0.000000      0.000001     YES


                       Distance Matrix (Angstroms)
             Br(  1)   N (  2)   N (  3)
   N (  2)  2.018823
   N (  3)  2.737603  1.171019
   H (  4)  2.682993  1.873611  1.014394

 Final energy is   -2681.7909950887761     


 ******************************
 **  OPTIMIZATION CONVERGED  **
 ******************************

                       Coordinates (Angstroms)
     ATOM                X               Y               Z
      1  Br        0.6256394923   -0.0497937905    0.0000000000
      2  N        -1.2925239842    0.5797266532    0.0000000000
      3  N        -2.1034888533   -0.2650347434    0.0000000000
      4  H        -1.7847828585   -1.2280615721    0.0000000000

Z-matrix Print:
$molecule
0 1
Br
N  1 2.018823
N  2 1.171019 1 115.661372
H  3 1.014394 2 117.857807 1 -0.000000 0
$end


 --------------------------------------------------------------
             Orbital Energies (a.u.) and Symmetries
 --------------------------------------------------------------

 Alpha MOs, Restricted
 -- Occupied --                  
-490.03  -65.17  -58.53  -58.53  -58.53  -15.74  -15.68   -9.85
  1 A'    2 A'    3 A'    1 A"    4 A'    5 A'    6 A'    7 A'                 
 -7.460  -7.451  -7.451  -3.200  -3.196  -3.196  -3.185  -3.185
  8 A'    9 A'    2 A"   10 A'    3 A"   11 A'   12 A'    4 A"                 
 -1.469  -1.033  -0.935  -0.725  -0.654  -0.619  -0.427  -0.423
 13 A'   14 A'   15 A'   16 A'   17 A'    5 A"   18 A'    6 A"                 
 -0.402
 19 A'                                                                         
 -- Virtual --                   
  0.036   0.051   0.073   0.096   0.112   0.113   0.138   0.180
 20 A'   21 A'    7 A"   22 A'    8 A"   23 A'   24 A'   25 A'                 
  0.186   0.205   0.230   0.245   0.250   0.270   0.298   0.347
  9 A"   26 A'   27 A'   28 A'   10 A"   29 A'   30 A'   31 A'                 
  0.546   0.556   0.565   0.637   0.666   0.740   0.755   0.782
 32 A'   33 A'   11 A"   34 A'   35 A'   36 A'   12 A"   13 A"                 
  0.804   0.818   0.916   0.940   1.011   1.034   1.050   1.066
 37 A'   38 A'   39 A'   14 A"   40 A'   41 A'   15 A"   42 A'                 
  1.139   1.292   1.468   1.473   1.650   1.933   2.040   2.119
 43 A'   44 A'   45 A'   16 A"   46 A'   17 A"   47 A'   18 A"                 
  2.132   2.274   2.314   2.351   2.666   2.688   2.712   2.821
 48 A'   49 A'   19 A"   50 A'   20 A"   51 A'   52 A'   53 A'                 
  3.066   3.099   3.435   3.486   4.117   4.255   4.368   4.453
 54 A'   21 A"   55 A'   56 A'   22 A"   57 A'   23 A"   58 A'                 
  4.546   4.564   4.581   4.639   4.800   4.891   5.419   7.178
 24 A"   59 A'   25 A"   60 A'   61 A'   62 A'   63 A'   64 A'                 
  8.206   8.225   8.311  36.598  37.285  49.456 293.888 293.907
 26 A"   65 A'   66 A'   67 A'   68 A'   69 A'   27 A"   70 A'                 
294.0121028.391
 71 A'   72 A'                                                                 

 Beta MOs, Restricted
 -- Occupied --                  
-490.03  -65.17  -58.53  -58.53  -58.53  -15.74  -15.68   -9.85
  1 A'    2 A'    3 A'    1 A"    4 A'    5 A'    6 A'    7 A'                 
 -7.460  -7.451  -7.451  -3.200  -3.196  -3.196  -3.185  -3.185
  8 A'    9 A'    2 A"   10 A'    3 A"   11 A'   12 A'    4 A"                 
 -1.469  -1.033  -0.935  -0.725  -0.654  -0.619  -0.427  -0.423
 13 A'   14 A'   15 A'   16 A'   17 A'    5 A"   18 A'    6 A"                 
 -0.402
 19 A'                                                                         
 -- Virtual --                   
  0.036   0.051   0.073   0.096   0.112   0.113   0.138   0.180
 20 A'   21 A'    7 A"   22 A'    8 A"   23 A'   24 A'   25 A'                 
  0.186   0.205   0.230   0.245   0.250   0.270   0.298   0.347
  9 A"   26 A'   27 A'   28 A'   10 A"   29 A'   30 A'   31 A'                 
  0.546   0.556   0.565   0.637   0.666   0.740   0.755   0.782
 32 A'   33 A'   11 A"   34 A'   35 A'   36 A'   12 A"   13 A"                 
  0.804   0.818   0.916   0.940   1.011   1.034   1.050   1.066
 37 A'   38 A'   39 A'   14 A"   40 A'   41 A'   15 A"   42 A'                 
  1.139   1.292   1.468   1.473   1.650   1.933   2.040   2.119
 43 A'   44 A'   45 A'   16 A"   46 A'   17 A"   47 A'   18 A"                 
  2.132   2.274   2.314   2.351   2.666   2.688   2.712   2.821
 48 A'   49 A'   19 A"   50 A'   20 A"   51 A'   52 A'   53 A'                 
  3.066   3.099   3.435   3.486   4.117   4.255   4.368   4.453
 54 A'   21 A"   55 A'   56 A'   22 A"   57 A'   23 A"   58 A'                 
  4.546   4.564   4.581   4.639   4.800   4.891   5.419   7.178
 24 A"   59 A'   25 A"   60 A'   61 A'   62 A'   63 A'   64 A'                 
  8.206   8.225   8.311  36.598  37.285  49.456 293.888 293.907
 26 A"   65 A'   66 A'   67 A'   68 A'   69 A'   27 A"   70 A'                 
294.0121028.391
 71 A'   72 A'                                                                 
 --------------------------------------------------------------

          Ground-State Mulliken Net Atomic Charges

     Atom                 Charge (a.u.)
  ----------------------------------------
      1 Br                   -0.220810
      2 N                     0.137576
      3 N                    -0.174911
      4 H                     0.258145
  ----------------------------------------
  Sum of atomic charges =    -0.000000

 -----------------------------------------------------------------
                    Cartesian Multipole Moments
 -----------------------------------------------------------------
    Charge (ESU x 10^10)
                -0.0000
    Dipole Moment (Debye)
         X      -1.0070      Y      -1.9083      Z       0.0000
       Tot       2.1577
    Quadrupole Moments (Debye-Ang)
        XX     -30.8838     XY       3.1499     YY     -29.0511
        XZ      -0.0000     YZ       0.0000     ZZ     -30.3301
    Octopole Moments (Debye-Ang^2)
       XXX      35.4622    XXY      -6.8053    XYY       3.9526
       YYY      -4.3862    XXZ       0.0000    XYZ       0.0000
       YYZ       0.0000    XZZ       6.3079    YZZ       0.0544
       ZZZ       0.0000
    Hexadecapole Moments (Debye-Ang^3)
      XXXX    -320.6027   XXXY       8.4325   XXYY     -49.9615
      XYYY       9.4944   YYYY     -50.4666   XXXZ      -0.0000
      XXYZ      -0.0000   XYYZ       0.0000   YYYZ       0.0000
      XXZZ     -53.0005   XYZZ       0.6769   YYZZ     -14.3447
      XZZZ      -0.0000   YZZZ       0.0000   ZZZZ     -33.9174
 -----------------------------------------------------------------
Archival summary:
1\1\garfield\OPT\HF\BasisUnspecified\r121\taweetha\SunFeb1006:09:132019SunFeb1006:09:132019\0\\#,OPT,HF,BasisUnspecified,\\0,1\Br\N,1,2.01882\N,2,1.17102,1,115.661\H,3,1.01439,2,117.858,1,-0,0\\HF=-2681.791\\@

 Total job time:  7.89s(wall), 30.06s(cpu) 
 Sun Feb 10 06:09:13 2019

        *************************************************************
        *                                                           *
        *  Thank you very much for using Q-Chem.  Have a nice day.  *
        *                                                           *
        *************************************************************


 
User input: 2 of 2 
 
Q-Chem Developer Version!
                  Welcome to Q-Chem
     A Quantum Leap Into The Future Of Chemistry


 Q-Chem 5.1, Q-Chem, Inc., Pleasanton, CA (2018)

 Yihan Shao,  Zhengting Gan,  E. Epifanovsky,  A. T. B. Gilbert,  M. Wormit,  
 J. Kussmann,  A. W. Lange,  A. Behn,  Jia Deng,  Xintian Feng,  D. Ghosh,  
 M. Goldey,  P. R. Horn,  L. D. Jacobson,  I. Kaliman,  T. Kus,  A. Landau,  
 Jie Liu,  E. I. Proynov,  R. M. Richard,  R. P. Steele,  E. J. Sundstrom,  
 H. L. Woodcock III,  P. M. Zimmerman,  D. Zuev,  B. Albrecht,  E. Alguire,  
 S. A. Baeppler,  D. Barton,  Z. Benda,  Y. A. Bernard,  E. J. Berquist,  
 K. B. Bravaya,  H. Burton,  D. Casanova,  Chun-Min Chang,  Yunqing Chen,  
 A. Chien,  K. D. Closser,  M. P. Coons,  S. Coriani,  S. Dasgupta,  
 A. L. Dempwolff,  M. Diedenhofen,  Hainam Do,  R. G. Edgar,  Po-Tung Fang,  
 S. Faraji,  S. Fatehi,  Qingguo Feng,  K. D. Fenk,  J. Fosso-Tande,  
 Qinghui Ge,  A. Ghysels,  G. Gidofalvi,  J. Gomes,  J. Gonthier,  A. Gunina,  
 D. Hait,  M. W. D. Hanson-Heine,  P. H. P. Harbach,  A. W. Hauser,  
 J. E. Herr,  E. G. Hohenstein,  Z. C. Holden,  Kerwin Hui,  B. C. Huynh,  
 T.-C. Jagau,  Hyunjun Ji,  B. Kaduk,  K. Khistyaev,  Jaehoon Kim,  
 P. Klunzinger,  K. Koh,  D. Kosenkov,  L. Koulias,  T. Kowalczyk,  
 C. M. Krauter,  A. Kunitsa,  Ka Un Lao,  A. Laurent,  K. V. Lawler,  
 Joonho Lee,  D. Lefrancois,  S. Lehtola,  D. S. Levine,  Yi-Pei Li,  
 You-Sheng Lin,  Fenglai Liu,  E. Livshits,  A. Luenser,  P. Manohar,  
 E. Mansoor,  S. F. Manzer,  Shan-Ping Mao,  Yuezhi Mao,  N. Mardirossian,  
 A. V. Marenich,  T. Markovich,  L. A. Martinez-Martinez,  S. A. Maurer,  
 N. J. Mayhall,  S. C. McKenzie,  J.-M. Mewes,  A. F. Morrison,  
 J. W. Mullinax,  K. Nanda,  T. S. Nguyen-Beck,  R. Olivares-Amaya,  
 J. A. Parkhill,  T. M. Perrine,  F. Plasser,  P. Pokhilko,  S. Prager,  
 A. Prociuk,  E. Ramos,  D. R. Rehn,  F. Rob,  M. Schneider,  N. Sergueev,  
 S. M. Sharada,  S. Sharma,  D. W. Small,  T. Stauch,  T. Stein,  
 Yu-Chuan Su,  A. J. W. Thom,  A. Tkatchenko,  T. Tsuchimochi,  N. M. Tubman,  
 L. Vogt,  M. L. Vidal,  O. Vydrov,  M. A. Watson,  J. Wenzel,  
 M. de Wergifosse,  T. A. Wesolowski,  A. White,  J. Witte,  A. Yamada,  
 Jun Yang,  K. Yao,  S. Yeganeh,  S. R. Yost,  Zhi-Qiang You,  A. Zech,  
 Igor Ying Zhang,  Xing Zhang,  Yan Zhao,  Ying Zhu,  B. R. Brooks,  
 G. K. L. Chan,  C. J. Cramer,  M. S. Gordon,  W. J. Hehre,  A. Klamt,  
 M. W. Schmidt,  C. D. Sherrill,  D. G. Truhlar,  A. Aspuru-Guzik,  R. Baer,  
 A. T. Bell,  N. A. Besley,  Jeng-Da Chai,  A. E. DePrince, III,  
 R. A. DiStasio Jr.,  A. Dreuw,  B. D. Dunietz,  T. R. Furlani,  
 Chao-Ping Hsu,  Yousung Jung,  Jing Kong,  D. S. Lambrecht,  WanZhen Liang,  
 C. Ochsenfeld,  V. A. Rassolov,  L. V. Slipchenko,  J. E. Subotnik,  
 T. Van Voorhis,  J. M. Herbert,  A. I. Krylov,  P. M. W. Gill,  M. Head-Gordon

 Contributors to earlier versions of Q-Chem not listed above: 
 R. D. Adamson,  B. Austin,  J. Baker,  G. J. O. Beran,  K. Brandhorst,  
 S. T. Brown,  E. F. C. Byrd,  A. K. Chakraborty,  C.-L. Cheng,  
 Siu Hung Chien,  D. M. Chipman,  D. L. Crittenden,  H. Dachsel,  
 R. J. Doerksen,  A. D. Dutoi,  L. Fusti-Molnar,  W. A. Goddard III,  
 A. Golubeva-Zadorozhnaya,  S. R. Gwaltney,  G. Hawkins,  A. Heyden,  
 S. Hirata,  G. Kedziora,  F. J. Keil,  C. Kelley,  Jihan Kim,  R. A. King,  
 R. Z. Khaliullin,  P. P. Korambath,  W. Kurlancheek,  A. M. Lee,  M. S. Lee,  
 S. V. Levchenko,  Ching Yeh Lin,  D. Liotard,  R. C. Lochan,  I. Lotan,  
 P. E. Maslen,  N. Nair,  D. P. O'Neill,  D. Neuhauser,  E. Neuscamman,  
 C. M. Oana,  R. Olson,  B. Peters,  R. Peverati,  P. A. Pieniazek,  
 Y. M. Rhee,  J. Ritchie,  M. A. Rohrdanz,  E. Rosta,  N. J. Russ,  
 H. F. Schaefer III,  N. E. Schultz,  N. Shenvi,  A. C. Simmonett,  A. Sodt,  
 D. Stuck,  K. S. Thanthiriwatte,  V. Vanovschi,  Tao Wang,  A. Warshel,  
 C. F. Williams,  Q. Wu,  X. Xu,  W. Zhang

 Please cite Q-Chem as follows:
 Y. Shao et al., Mol. Phys. 113, 184-215 (2015)
 DOI: 10.1080/00268976.2014.952696

 Q-Chem 5.1.2 for Intel X86 EM64T Linux

 Parts of Q-Chem use Armadillo 8.300.2 (Tropical Shenanigans).
 http://arma.sourceforge.net/

 Q-Chem begins on Sun Feb 10 06:09:13 2019  

Host: 
0

     Scratch files written to /scratch/taweetham/qchem23801//
The previous job contains 0 fragments, simply inherited here
Input Ideriv = 2
Curr. Ideriv = -1
Max.  Ideriv = 2

Checking the input file for inconsistencies... 	...done.

--------------------------------------------------------------
User input:
--------------------------------------------------------------

$molecule
read
$end

$rem
   JOB_TYPE 	FREQUENCY
   BASIS 		6-311++G**
   EXCHANGE 	HF	
$end

--------------------------------------------------------------
 ----------------------------------------------------------------
             Standard Nuclear Orientation (Angstroms)
    I     Atom           X                Y                Z
 ----------------------------------------------------------------
    1      Br      0.6990057203    -0.0306444313    -0.0000000000
    2      N      -1.2225426286     0.5884670727     0.0000000000
    3      N      -2.0289155443    -0.2606787079    -0.0000000000
    4      H      -1.7049930010    -1.2219634576    -0.0000000000
 ----------------------------------------------------------------
 Molecular Point Group                 Cs    NOp =  2
 Largest Abelian Subgroup              Cs    NOp =  2
 Nuclear Repulsion Energy =   146.2529293681 hartrees
 There are       25 alpha and       25 beta electrons
 Requested basis set is 6-311++G(d,p)
 There are 36 shells and 99 basis functions

 Total QAlloc Memory Limit   2000 MB
 Mega-Array Size       188 MB
 MEM_STATIC part       192 MB

                       Distance Matrix (Angstroms)
             Br(  1)   N (  2)   N (  3)
   N (  2)  2.018823
   N (  3)  2.737603  1.171019
   H (  4)  2.682993  1.873611  1.014394

 A cutoff of  1.0D-11 yielded    632 shell pairs
 There are      4948 function pairs (      5477 Cartesian)

 -------------------------------------------------------
 OpenMP Integral Computing Module                       
 Release: version 1.0, May 2013, Q-Chem Inc. Pittsburgh 
 -------------------------------------------------------
 Integral Job Info:
 Integral job number is                      11
 Integral operator is                         1
 short-range coefficients                     0
 long-range coefficients              100000000
 Omega coefficients                           0
 if combine SR and LR in K                    0
 Integral screening is                        0
 Integral computing path is                   2
 max size of driver memory is            800000
 size of driver memory is                593474
 size of scratch memory is             29623520
 max col of scratch BK array               1296
 max len of scratch array in speh3          155
 max len of scratch index in speh4           18
 max int batch size is                      520
 min int batch size is                       52
 fixed nKL is                                45
 max L of basis functions is                  2
 order of int derivative is                   0
 number of shells is                         36
 number of basis is                         104
 number of cartesian basis is               104
 number of contracted shell pairs           632
 number of primitive shell pairs           1825
 maxK2 (contraction) of shell pair           36
 max number of K2 of shell pair               1
 max number of CS2 of shell pair             66
 max number of PS2 of shell pair            126
 mem total for path MDJ                  515062
 -------------------------------------------------------
 Smallest overlap matrix eigenvalue = 1.99E-04
 Guess from superposition of atomic densities
 Warning:  Energy on first SCF cycle will be non-variational
 SAD guess density has 50.000000 electrons

 -----------------------------------------------------------------------
  General SCF calculation program by
  Eric Jon Sundstrom, Paul Horn, Yuezhi Mao, Dmitri Zuev, Alec White,
  David Stuck, Shaama M.S., Shane Yost, Joonho Lee, David Small,
  Daniel Levine, Susi Lehtola, Hugh Burton, Evgeny Epifanovsky
 -----------------------------------------------------------------------
 Hartree-Fock
 using 4 threads for integral computing
 -------------------------------------------------------
 OpenMP Integral computing Module                
 Release: version 2.0, May 2017, Q-Chem Inc. Pleasanton 
 -------------------------------------------------------
 A restricted SCF calculation will be
 performed using DIIS
 SCF converges when DIIS error is below 1.0e-08
 ---------------------------------------
  Cycle       Energy         DIIS error
 ---------------------------------------
    1   -2682.1726748413      5.40e-02  
    2   -2681.7153327929      6.94e-03  
    3   -2681.7612263021      4.92e-03  
    4   -2681.7883540315      8.65e-04  
    5   -2681.7901481509      4.57e-04  
    6   -2681.7907492038      1.94e-04  
    7   -2681.7909502391      1.08e-04  
    8   -2681.7909890837      3.61e-05  
    9   -2681.7909946159      1.25e-05  
   10   -2681.7909950738      2.54e-06  
   11   -2681.7909950880      5.63e-07  
   12   -2681.7909950887      1.44e-07  
   13   -2681.7909950888      5.14e-08  
   14   -2681.7909950888      1.81e-08  
   15   -2681.7909950888      3.71e-09  Convergence criterion met
 ---------------------------------------
 SCF time:   CPU 4.89s  wall 2.00s 
 SCF   energy in the final basis set =    -2681.7909950888
 Total energy in the final basis set =    -2681.7909950888

 --------------------------------------------------------------
             Orbital Energies (a.u.) and Symmetries
 --------------------------------------------------------------

 Alpha MOs, Restricted
 -- Occupied --                  
-490.03  -65.17  -58.53  -58.53  -58.53  -15.74  -15.68   -9.85
  1 A'    2 A'    3 A'    1 A"    4 A'    5 A'    6 A'    7 A'                 
 -7.460  -7.451  -7.451  -3.200  -3.196  -3.196  -3.185  -3.185
  8 A'    9 A'    2 A"   10 A'    3 A"   11 A'   12 A'    4 A"                 
 -1.469  -1.033  -0.935  -0.725  -0.654  -0.619  -0.427  -0.423
 13 A'   14 A'   15 A'   16 A'   17 A'    5 A"   18 A'    6 A"                 
 -0.402
 19 A'                                                                         
 -- Virtual --                   
  0.036   0.051   0.073   0.096   0.112   0.113   0.138   0.180
 20 A'   21 A'    7 A"   22 A'    8 A"   23 A'   24 A'   25 A'                 
  0.186   0.205   0.230   0.245   0.250   0.270   0.298   0.347
  9 A"   26 A'   27 A'   28 A'   10 A"   29 A'   30 A'   31 A'                 
  0.546   0.556   0.565   0.637   0.666   0.740   0.755   0.782
 32 A'   33 A'   11 A"   34 A'   35 A'   36 A'   12 A"   13 A"                 
  0.804   0.818   0.916   0.940   1.011   1.034   1.050   1.066
 37 A'   38 A'   39 A'   14 A"   40 A'   41 A'   15 A"   42 A'                 
  1.139   1.292   1.468   1.473   1.650   1.933   2.040   2.119
 43 A'   44 A'   45 A'   16 A"   46 A'   17 A"   47 A'   18 A"                 
  2.132   2.274   2.314   2.351   2.666   2.688   2.712   2.821
 48 A'   49 A'   19 A"   50 A'   20 A"   51 A'   52 A'   53 A'                 
  3.066   3.099   3.435   3.486   4.117   4.255   4.368   4.453
 54 A'   21 A"   55 A'   56 A'   22 A"   57 A'   23 A"   58 A'                 
  4.546   4.564   4.581   4.639   4.800   4.891   5.419   7.178
 24 A"   59 A'   25 A"   60 A'   61 A'   62 A'   63 A'   64 A'                 
  8.206   8.225   8.311  36.598  37.285  49.456 293.888 293.907
 26 A"   65 A'   66 A'   67 A'   68 A'   69 A'   27 A"   70 A'                 
294.0121028.391
 71 A'   72 A'                                                                 

 Beta MOs, Restricted
 -- Occupied --                  
-490.03  -65.17  -58.53  -58.53  -58.53  -15.74  -15.68   -9.85
  1 A'    2 A'    3 A'    1 A"    4 A'    5 A'    6 A'    7 A'                 
 -7.460  -7.451  -7.451  -3.200  -3.196  -3.196  -3.185  -3.185
  8 A'    9 A'    2 A"   10 A'    3 A"   11 A'   12 A'    4 A"                 
 -1.469  -1.033  -0.935  -0.725  -0.654  -0.619  -0.427  -0.423
 13 A'   14 A'   15 A'   16 A'   17 A'    5 A"   18 A'    6 A"                 
 -0.402
 19 A'                                                                         
 -- Virtual --                   
  0.036   0.051   0.073   0.096   0.112   0.113   0.138   0.180
 20 A'   21 A'    7 A"   22 A'    8 A"   23 A'   24 A'   25 A'                 
  0.186   0.205   0.230   0.245   0.250   0.270   0.298   0.347
  9 A"   26 A'   27 A'   28 A'   10 A"   29 A'   30 A'   31 A'                 
  0.546   0.556   0.565   0.637   0.666   0.740   0.755   0.782
 32 A'   33 A'   11 A"   34 A'   35 A'   36 A'   12 A"   13 A"                 
  0.804   0.818   0.916   0.940   1.011   1.034   1.050   1.066
 37 A'   38 A'   39 A'   14 A"   40 A'   41 A'   15 A"   42 A'                 
  1.139   1.292   1.468   1.473   1.650   1.933   2.040   2.119
 43 A'   44 A'   45 A'   16 A"   46 A'   17 A"   47 A'   18 A"                 
  2.132   2.274   2.314   2.351   2.666   2.688   2.712   2.821
 48 A'   49 A'   19 A"   50 A'   20 A"   51 A'   52 A'   53 A'                 
  3.066   3.099   3.435   3.486   4.117   4.255   4.368   4.453
 54 A'   21 A"   55 A'   56 A'   22 A"   57 A'   23 A"   58 A'                 
  4.546   4.564   4.581   4.639   4.800   4.891   5.419   7.178
 24 A"   59 A'   25 A"   60 A'   61 A'   62 A'   63 A'   64 A'                 
  8.206   8.225   8.311  36.598  37.285  49.456 293.888 293.907
 26 A"   65 A'   66 A'   67 A'   68 A'   69 A'   27 A"   70 A'                 
294.0121028.391
 71 A'   72 A'                                                                 
 --------------------------------------------------------------

          Ground-State Mulliken Net Atomic Charges

     Atom                 Charge (a.u.)
  ----------------------------------------
      1 Br                   -0.220810
      2 N                     0.137577
      3 N                    -0.174912
      4 H                     0.258145
  ----------------------------------------
  Sum of atomic charges =     0.000000

 -----------------------------------------------------------------
                    Cartesian Multipole Moments
 -----------------------------------------------------------------
    Charge (ESU x 10^10)
                 0.0000
    Dipole Moment (Debye)
         X      -0.9966      Y      -1.9137      Z       0.0000
       Tot       2.1577
    Quadrupole Moments (Debye-Ang)
        XX     -31.0637     XY       2.9842     YY     -29.0773
        XZ      -0.0000     YZ      -0.0000     ZZ     -30.3301
    Octopole Moments (Debye-Ang^2)
       XXX      28.7749    XXY      -6.6959    XYY       1.8762
       YYY      -5.6954    XXZ       0.0000    XYZ       0.0000
       YYZ       0.0000    XZZ       4.0903    YZZ      -0.3893
       ZZZ       0.0000
    Hexadecapole Moments (Debye-Ang^3)
      XXXX    -311.3666   XXXY       6.5499   XXYY     -49.7628
      XYYY       8.7252   YYYY     -50.5822   XXXZ      -0.0000
      XXYZ      -0.0000   XYYZ      -0.0000   YYYZ      -0.0000
      XXZZ     -52.2466   XYZZ       0.5382   YYZZ     -14.3433
      XZZZ      -0.0000   YZZZ       0.0000   ZZZZ     -33.9174
 -----------------------------------------------------------------
 Calculating MO derivatives via CPSCF
 D1JvT checksum  = 74160 7333.6389631436
 D1KAT checksum  = 147120 552.1196499781
   1         3          12      0.123100    0.037490
   2         3          12      0.032785    0.013628
   3         3          12      0.009332    0.004185
   4         3          12      0.002344    0.000977
   5         3          12      0.000419    0.000157
   6         5          10      0.000055    0.000023
   7        13           2      0.000004    0.000003
   8        15           0      0.000000    0.000000    Roots Converged
 Time for AOints: 1.0 s (CPU) 0.3 s (wall)
 ------------------------------------------------------------------------------
                     AOints        : Timing summary (seconds)
 ------------------------------------------------------------------------------
     job step          cpu (% of tot)      sys (% of tot)     wall (% of tot)
 ------------------------------------------------------------------------------
  cpscf_lag         0.3139E+01 (26.5)   0.1000E-05 (25.0)   0.8446E+00 (26.6)
  iterzp            0.7683E+01 (65.0)   0.2000E-05 (50.0)   0.2060E+01 (64.8)
  make_fx           0.0000E+00 ( 0.0)   0.0000E+00 ( 0.0)   0.0000E+00 ( 0.0)
  AOints            0.9845E+00 ( 8.3)   0.0000E+00 ( 0.0)   0.2565E+00 ( 8.1)
 ------------------------------------------------------------------------------
   Grand Totals     0.1183E+02          0.4000E-05          0.3180E+01
 ------------------------------------------------------------------------------
 Calculating analytic Hessian of the SCF energy
 Polarizability Matrix (a.u.)
            1           2           3
    1 -67.3216343  -0.0981844   0.0000000
    2  -0.0981844 -28.2619360   0.0000000
    3   0.0000000   0.0000000 -22.1627643

 Direct stationary perturbation theory relativistic correction:

 rels  =      17.128139264421
 relv  =     -56.629257438749
 rel2e =       7.890871962038
 E_rel =     -31.610246212290

 Hessian of the SCF Energy
            1           2           3           4           5           6
    1   0.0895410  -0.0088091   0.0000000   0.0208456   0.0673491  -0.0000000
    2  -0.0088091   0.0246380  -0.0000000   0.0138544  -0.0656586  -0.0000000
    3   0.0000000  -0.0000000   0.0069794  -0.0000000   0.0000000  -0.0179388
    4   0.0208456   0.0138544  -0.0000000   0.4050206   0.3973403   0.0000000
    5   0.0673491  -0.0656586   0.0000000   0.3973403   0.7477930   0.0000000
    6  -0.0000000  -0.0000000  -0.0179388   0.0000000   0.0000000   0.0461028
    7  -0.1169976   0.0007774   0.0000000  -0.4171479  -0.4062578  -0.0000000
    8  -0.0637074   0.0377632   0.0000000  -0.4075776  -0.6364167  -0.0000000
    9   0.0000000   0.0000000   0.0251264  -0.0000000  -0.0000000  -0.0645221
   10   0.0066110  -0.0058228  -0.0000000  -0.0087184  -0.0584315   0.0000000
   11   0.0051674   0.0032574  -0.0000000  -0.0036171  -0.0457177   0.0000000
   12  -0.0000000   0.0000000  -0.0141671   0.0000000   0.0000000   0.0363581
            7           8           9          10          11          12
    1  -0.1169976  -0.0637074   0.0000000   0.0066110   0.0051674  -0.0000000
    2   0.0007774   0.0377632   0.0000000  -0.0058228   0.0032574   0.0000000
    3   0.0000000   0.0000000   0.0251264  -0.0000000  -0.0000000  -0.0141671
    4  -0.4171479  -0.4075776  -0.0000000  -0.0087184  -0.0036171   0.0000000
    5  -0.4062578  -0.6364167  -0.0000000  -0.0584315  -0.0457177   0.0000000
    6  -0.0000000  -0.0000000  -0.0645221   0.0000000   0.0000000   0.0363581
    7   0.6296877   0.2936727   0.0000000  -0.0955422   0.1118077  -0.0000000
    8   0.2936727   0.9731230   0.0000000   0.1776123  -0.3744695  -0.0000000
    9   0.0000000   0.0000000   0.0903449  -0.0000000   0.0000000  -0.0509492
   10  -0.0955422   0.1776123  -0.0000000   0.0976495  -0.1133580   0.0000000
   11   0.1118077  -0.3744695   0.0000000  -0.1133580   0.4169297  -0.0000000
   12  -0.0000000  -0.0000000  -0.0509492   0.0000000  -0.0000000   0.0287583
 Gradient time:  CPU 18.22 s  wall 4.97 s
 **********************************************************************
 **                                                                  **
 **                       VIBRATIONAL ANALYSIS                       **
 **                       --------------------                       **
 **                                                                  **
 **        VIBRATIONAL FREQUENCIES (CM**-1) AND NORMAL MODES         **
 **     FORCE CONSTANTS (mDYN/ANGSTROM) AND REDUCED MASSES (AMU)     **
 **                  INFRARED INTENSITIES (KM/MOL)                   **
 **                                                                  **
 **********************************************************************


 Mode:                 1                      2                      3
 Frequency:       310.13                 561.68                1006.75
 Force Cnst:      0.5793                 0.9008                 0.7898
 Red. Mass:      10.2228                 4.8463                 1.3225
 IR Active:          YES                    YES                    YES
 IR Intens:      160.039                 66.930                 87.885
 Raman Active:       YES                    YES                    YES
               X      Y      Z        X      Y      Z        X      Y      Z
 Br        -0.186  0.009  0.000    0.002 -0.039 -0.000   -0.000  0.000 -0.006
 N          0.516  0.007 -0.000   -0.316  0.336  0.000    0.000 -0.000  0.090
 N          0.481 -0.061  0.000    0.242 -0.124 -0.000    0.000  0.000 -0.126
 H          0.681  0.009 -0.000    0.839  0.089  0.000   -0.000 -0.000  0.988
 TransDip   0.405  0.003 -0.000   -0.251  0.074  0.000   -0.000 -0.000  0.300

 Mode:                 4                      5                      6
 Frequency:      1372.89                1930.22                3564.83
 Force Cnst:      1.4060                20.3161                 8.0682
 Red. Mass:       1.2661                 9.2550                 1.0776
 IR Active:          YES                    YES                    YES
 IR Intens:      423.370                500.278                 21.439
 Raman Active:       YES                    YES                    YES
               X      Y      Z        X      Y      Z        X      Y      Z
 Br         0.004 -0.000 -0.000    0.009 -0.004 -0.000    0.000  0.000  0.000
 N          0.041 -0.037  0.000    0.327  0.476  0.000    0.003  0.002 -0.000
 N         -0.129  0.013 -0.000   -0.353 -0.419 -0.000    0.018 -0.071  0.000
 H          0.924  0.354  0.000   -0.354 -0.490  0.000   -0.315  0.946 -0.000
 TransDip   0.636  0.172  0.000    0.713 -0.071  0.000   -0.018  0.147 -0.000

 STANDARD THERMODYNAMIC QUANTITIES AT   298.15 K  AND     1.00 ATM

   This Molecule has  0 Imaginary Frequencies
   Zero point vibrational energy:       12.504 kcal/mol

   Atom    1 Element Br Has Mass   78.91830
   Atom    2 Element N  Has Mass   14.00307
   Atom    3 Element N  Has Mass   14.00307
   Atom    4 Element H  Has Mass    1.00783
   Molecular Mass:   107.932270 amu
   Principal axes and moments of inertia in amu*Bohr^2:
                             1           2           3
    Eigenvalues --       26.15173   426.85113   453.00286
          X               0.99978     0.02075    -0.00000
          Y              -0.02075     0.99978    -0.00000
          Z              -0.00000     0.00000     1.00000
   Rotational Symmetry Number is   1
   The Molecule is an Asymmetric Top
   Translational Enthalpy:        0.889 kcal/mol
   Rotational Enthalpy:           0.889 kcal/mol
   Vibrational Enthalpy:         12.902 kcal/mol
   gas constant (RT):             0.592 kcal/mol
   Translational Entropy:        39.945  cal/mol.K
   Rotational Entropy:           23.140  cal/mol.K
   Vibrational Entropy:           1.995  cal/mol.K

   Total Enthalpy:               15.272 kcal/mol
   Total Entropy:                65.081  cal/mol.K
Archival summary:
1\1\garfield\FREQ\HF\BasisUnspecified\r121\taweetha\SunFeb1006:09:202019SunFeb1006:09:202019\0\\#,FREQ,HF,BasisUnspecified,\\0,1\Br\N,1,2.01882\N,2,1.17102,1,115.661\H,3,1.01439,2,117.858,1,-0,0\\HF=-2681.791\\@

 Total job time:  6.24s(wall), 23.23s(cpu) 
 Sun Feb 10 06:09:20 2019

        *************************************************************
        *                                                           *
        *  Thank you very much for using Q-Chem.  Have a nice day.  *
        *                                                           *
        *************************************************************
