# Supplementary material for: Geometric and energetic data from ab initio calculations of haloethene, haloimine, halomethylenephosphine, haloiminophosphine, halodiazene, halodiphosphene and halocyclopropane
Source: Data Brief. 2019 Nov 2;27:104738. doi: 10.1016/j.dib.2019.104738 (PMC6861602; doi:10.1016/j.dib.2019.104738)
Supplement: Multimedia component 6 [file mmc6.zip › NN/HF/HENNClE.out]

Q-Chem Developer Version!
                  Welcome to Q-Chem
     A Quantum Leap Into The Future Of Chemistry


 Q-Chem 5.1, Q-Chem, Inc., Pleasanton, CA (2018)

 Yihan Shao,  Zhengting Gan,  E. Epifanovsky,  A. T. B. Gilbert,  M. Wormit,  
 J. Kussmann,  A. W. Lange,  A. Behn,  Jia Deng,  Xintian Feng,  D. Ghosh,  
 M. Goldey,  P. R. Horn,  L. D. Jacobson,  I. Kaliman,  T. Kus,  A. Landau,  
 Jie Liu,  E. I. Proynov,  R. M. Richard,  R. P. Steele,  E. J. Sundstrom,  
 H. L. Woodcock III,  P. M. Zimmerman,  D. Zuev,  B. Albrecht,  E. Alguire,  
 S. A. Baeppler,  D. Barton,  Z. Benda,  Y. A. Bernard,  E. J. Berquist,  
 K. B. Bravaya,  H. Burton,  D. Casanova,  Chun-Min Chang,  Yunqing Chen,  
 A. Chien,  K. D. Closser,  M. P. Coons,  S. Coriani,  S. Dasgupta,  
 A. L. Dempwolff,  M. Diedenhofen,  Hainam Do,  R. G. Edgar,  Po-Tung Fang,  
 S. Faraji,  S. Fatehi,  Qingguo Feng,  K. D. Fenk,  J. Fosso-Tande,  
 Qinghui Ge,  A. Ghysels,  G. Gidofalvi,  J. Gomes,  J. Gonthier,  A. Gunina,  
 D. Hait,  M. W. D. Hanson-Heine,  P. H. P. Harbach,  A. W. Hauser,  
 J. E. Herr,  E. G. Hohenstein,  Z. C. Holden,  Kerwin Hui,  B. C. Huynh,  
 T.-C. Jagau,  Hyunjun Ji,  B. Kaduk,  K. Khistyaev,  Jaehoon Kim,  
 P. Klunzinger,  K. Koh,  D. Kosenkov,  L. Koulias,  T. Kowalczyk,  
 C. M. Krauter,  A. Kunitsa,  Ka Un Lao,  A. Laurent,  K. V. Lawler,  
 Joonho Lee,  D. Lefrancois,  S. Lehtola,  D. S. Levine,  Yi-Pei Li,  
 You-Sheng Lin,  Fenglai Liu,  E. Livshits,  A. Luenser,  P. Manohar,  
 E. Mansoor,  S. F. Manzer,  Shan-Ping Mao,  Yuezhi Mao,  N. Mardirossian,  
 A. V. Marenich,  T. Markovich,  L. A. Martinez-Martinez,  S. A. Maurer,  
 N. J. Mayhall,  S. C. McKenzie,  J.-M. Mewes,  A. F. Morrison,  
 J. W. Mullinax,  K. Nanda,  T. S. Nguyen-Beck,  R. Olivares-Amaya,  
 J. A. Parkhill,  T. M. Perrine,  F. Plasser,  P. Pokhilko,  S. Prager,  
 A. Prociuk,  E. Ramos,  D. R. Rehn,  F. Rob,  M. Schneider,  N. Sergueev,  
 S. M. Sharada,  S. Sharma,  D. W. Small,  T. Stauch,  T. Stein,  
 Yu-Chuan Su,  A. J. W. Thom,  A. Tkatchenko,  T. Tsuchimochi,  N. M. Tubman,  
 L. Vogt,  M. L. Vidal,  O. Vydrov,  M. A. Watson,  J. Wenzel,  
 M. de Wergifosse,  T. A. Wesolowski,  A. White,  J. Witte,  A. Yamada,  
 Jun Yang,  K. Yao,  S. Yeganeh,  S. R. Yost,  Zhi-Qiang You,  A. Zech,  
 Igor Ying Zhang,  Xing Zhang,  Yan Zhao,  Ying Zhu,  B. R. Brooks,  
 G. K. L. Chan,  C. J. Cramer,  M. S. Gordon,  W. J. Hehre,  A. Klamt,  
 M. W. Schmidt,  C. D. Sherrill,  D. G. Truhlar,  A. Aspuru-Guzik,  R. Baer,  
 A. T. Bell,  N. A. Besley,  Jeng-Da Chai,  A. E. DePrince, III,  
 R. A. DiStasio Jr.,  A. Dreuw,  B. D. Dunietz,  T. R. Furlani,  
 Chao-Ping Hsu,  Yousung Jung,  Jing Kong,  D. S. Lambrecht,  WanZhen Liang,  
 C. Ochsenfeld,  V. A. Rassolov,  L. V. Slipchenko,  J. E. Subotnik,  
 T. Van Voorhis,  J. M. Herbert,  A. I. Krylov,  P. M. W. Gill,  M. Head-Gordon

 Contributors to earlier versions of Q-Chem not listed above: 
 R. D. Adamson,  B. Austin,  J. Baker,  G. J. O. Beran,  K. Brandhorst,  
 S. T. Brown,  E. F. C. Byrd,  A. K. Chakraborty,  C.-L. Cheng,  
 Siu Hung Chien,  D. M. Chipman,  D. L. Crittenden,  H. Dachsel,  
 R. J. Doerksen,  A. D. Dutoi,  L. Fusti-Molnar,  W. A. Goddard III,  
 A. Golubeva-Zadorozhnaya,  S. R. Gwaltney,  G. Hawkins,  A. Heyden,  
 S. Hirata,  G. Kedziora,  F. J. Keil,  C. Kelley,  Jihan Kim,  R. A. King,  
 R. Z. Khaliullin,  P. P. Korambath,  W. Kurlancheek,  A. M. Lee,  M. S. Lee,  
 S. V. Levchenko,  Ching Yeh Lin,  D. Liotard,  R. C. Lochan,  I. Lotan,  
 P. E. Maslen,  N. Nair,  D. P. O'Neill,  D. Neuhauser,  E. Neuscamman,  
 C. M. Oana,  R. Olson,  B. Peters,  R. Peverati,  P. A. Pieniazek,  
 Y. M. Rhee,  J. Ritchie,  M. A. Rohrdanz,  E. Rosta,  N. J. Russ,  
 H. F. Schaefer III,  N. E. Schultz,  N. Shenvi,  A. C. Simmonett,  A. Sodt,  
 D. Stuck,  K. S. Thanthiriwatte,  V. Vanovschi,  Tao Wang,  A. Warshel,  
 C. F. Williams,  Q. Wu,  X. Xu,  W. Zhang

 Please cite Q-Chem as follows:
 Y. Shao et al., Mol. Phys. 113, 184-215 (2015)
 DOI: 10.1080/00268976.2014.952696

 Q-Chem 5.1.2 for Intel X86 EM64T Linux

 Parts of Q-Chem use Armadillo 8.300.2 (Tropical Shenanigans).
 http://arma.sourceforge.net/

 Q-Chem begins on Sun Feb 10 06:09:33 2019  

Host: 
0

     Scratch files written to /scratch/taweetham/qchem23907//
Input Ideriv = 2
Curr. Ideriv = -1
Max.  Ideriv = 2

Checking the input file for inconsistencies... 	...done.

--------------------------------------------------------------
User input:
--------------------------------------------------------------
../HF/H=Cl_c.inp
$molecule
0 1
Cl
N  1 1.990988
N  2 1.178527 1 114.957588
H  3 1.033324 2 120.541478 1 -0.000000 0
$end

$rem
   JOB_TYPE		OPTIMIZATION
   BASIS		6-311++G**
   EXCHANGE		HF
$end

--------------------------------------------------------------
 ----------------------------------------------------------------
             Standard Nuclear Orientation (Angstroms)
    I     Atom           X                Y                Z
 ----------------------------------------------------------------
    1      Cl      1.0779380220    -0.0669386878     0.0000000000
    2      N      -0.8007567434     0.5922571819    -0.0000000000
    3      N      -1.6237479637    -0.2513134085     0.0000000000
    4      H      -1.3534134249    -1.2486487213     0.0000000000
 ----------------------------------------------------------------
 Molecular Point Group                 Cs    NOp =  2
 Largest Abelian Subgroup              Cs    NOp =  2
 Nuclear Repulsion Energy =    85.7244519450 hartrees
 There are       16 alpha and       16 beta electrons
 Requested basis set is 6-311++G(d,p)
 There are 30 shells and 81 basis functions

 Total QAlloc Memory Limit   2000 MB
 Mega-Array Size       188 MB
 MEM_STATIC part       192 MB
 A cutoff of  1.0D-11 yielded    445 shell pairs
 There are      3357 function pairs (      3621 Cartesian)

 -------------------------------------------------------
 OpenMP Integral Computing Module                       
 Release: version 1.0, May 2013, Q-Chem Inc. Pittsburgh 
 -------------------------------------------------------
 Integral Job Info:
 Integral job number is                      11
 Integral operator is                         1
 short-range coefficients                     0
 long-range coefficients              100000000
 Omega coefficients                           0
 if combine SR and LR in K                    0
 Integral screening is                        0
 Integral computing path is                   2
 max size of driver memory is            800000
 size of driver memory is                593474
 size of scratch memory is              8114252
 max col of scratch BK array               1296
 max len of scratch array in speh3          155
 max len of scratch index in speh4           18
 max int batch size is                      520
 min int batch size is                       52
 fixed nKL is                                52
 max L of basis functions is                  2
 order of int derivative is                   0
 number of shells is                         30
 number of basis is                          84
 number of cartesian basis is                84
 number of contracted shell pairs           445
 number of primitive shell pairs           1347
 maxK2 (contraction) of shell pair           36
 max number of K2 of shell pair               1
 max number of CS2 of shell pair             50
 max number of PS2 of shell pair            126
 mem total for path MDJ                  510786
 -------------------------------------------------------
 Smallest overlap matrix eigenvalue = 2.28E-04

 Scale SEOQF with 1.000000e-01/1.000000e-01/1.000000e-01

 Standard Electronic Orientation quadrupole field applied
 Nucleus-field energy     =     0.0000000019 hartrees
 Guess from superposition of atomic densities
 Warning:  Energy on first SCF cycle will be non-variational
 SAD guess density has 32.000000 electrons

 -----------------------------------------------------------------------
  General SCF calculation program by
  Eric Jon Sundstrom, Paul Horn, Yuezhi Mao, Dmitri Zuev, Alec White,
  David Stuck, Shaama M.S., Shane Yost, Joonho Lee, David Small,
  Daniel Levine, Susi Lehtola, Hugh Burton, Evgeny Epifanovsky
 -----------------------------------------------------------------------
 Hartree-Fock
 using 4 threads for integral computing
 -------------------------------------------------------
 OpenMP Integral computing Module                
 Release: version 2.0, May 2017, Q-Chem Inc. Pleasanton 
 -------------------------------------------------------
 A restricted SCF calculation will be
 performed using DIIS
 SCF converges when DIIS error is below 1.0e-08
 ---------------------------------------
  Cycle       Energy         DIIS error
 ---------------------------------------
    1    -569.1728373788      6.08e-02  
    2    -568.8263406462      9.22e-03  
    3    -568.8816475964      6.60e-03  
    4    -568.9158444308      8.68e-04  
    5    -568.9178881597      4.66e-04  
    6    -568.9184035967      2.47e-04  
    7    -568.9185925698      1.29e-04  
    8    -568.9186313699      3.75e-05  
    9    -568.9186356346      1.08e-05  
   10    -568.9186358363      3.02e-06  
   11    -568.9186358528      9.89e-07  
   12    -568.9186358557      3.56e-07  
   13    -568.9186358562      9.14e-08  
   14    -568.9186358562      1.63e-08  
   15    -568.9186358562      4.28e-09  Convergence criterion met
 ---------------------------------------
 SCF time:   CPU 2.35s  wall 1.00s 
 SCF   energy in the final basis set =     -568.9186358562
 Total energy in the final basis set =     -568.9186358562

 --------------------------------------------------------------
             Orbital Energies (a.u.) and Symmetries
 --------------------------------------------------------------

 Alpha MOs, Restricted
 -- Occupied --                  
-104.83  -15.77  -15.71  -10.56   -8.02   -8.02   -8.02   -1.48
  1 A'    2 A'    3 A'    4 A'    5 A'    6 A'    1 A"    7 A'                 
 -1.077  -0.952  -0.736  -0.664  -0.629  -0.453  -0.450  -0.419
  8 A'    9 A'   10 A'   11 A'    2 A"   12 A'    3 A"   13 A'                 
 -- Virtual --                   
  0.032   0.049   0.064   0.118   0.129   0.130   0.158   0.177
 14 A'   15 A'    4 A"   16 A'    5 A"   17 A'   18 A'   19 A'                 
  0.186   0.208   0.226   0.245   0.252   0.266   0.304   0.358
  6 A"   20 A'   21 A'    7 A"   22 A'   23 A'   24 A'   25 A'                 
  0.575   0.591   0.607   0.629   0.686   0.816   0.901   0.915
 26 A'   27 A'    8 A"   28 A'   29 A'   30 A'    9 A"   31 A'                 
  0.966   0.998   1.076   1.123   1.161   1.176   1.195   1.213
 10 A"   32 A'   33 A'   34 A'   11 A"   35 A'   36 A'   12 A"                 
  1.241   1.358   1.458   1.542   1.647   1.918   2.004   2.109
 37 A'   38 A'   13 A"   39 A'   40 A'   14 A"   41 A'   15 A"                 
  2.127   2.326   2.585   2.612   2.654   2.714   2.803   2.880
 42 A'   43 A'   16 A"   44 A'   17 A"   45 A'   46 A'   47 A'                 
  3.032   3.079   3.406   3.472   4.097   4.245   4.347   4.478
 48 A'   18 A"   49 A'   50 A'   19 A"   51 A'   20 A"   52 A'                 
  4.745   5.382  10.318  26.647  26.708  27.028  36.568  37.222
 53 A'   54 A'   55 A'   21 A"   56 A'   57 A'   58 A'   59 A'                 
219.159
 60 A'                                                                         

 Beta MOs, Restricted
 -- Occupied --                  
-104.83  -15.77  -15.71  -10.56   -8.02   -8.02   -8.02   -1.48
  1 A'    2 A'    3 A'    4 A'    5 A'    6 A'    1 A"    7 A'                 
 -1.077  -0.952  -0.736  -0.664  -0.629  -0.453  -0.450  -0.419
  8 A'    9 A'   10 A'   11 A'    2 A"   12 A'    3 A"   13 A'                 
 -- Virtual --                   
  0.032   0.049   0.064   0.118   0.129   0.130   0.158   0.177
 14 A'   15 A'    4 A"   16 A'    5 A"   17 A'   18 A'   19 A'                 
  0.186   0.208   0.226   0.245   0.252   0.266   0.304   0.358
  6 A"   20 A'   21 A'    7 A"   22 A'   23 A'   24 A'   25 A'                 
  0.575   0.591   0.607   0.629   0.686   0.816   0.901   0.915
 26 A'   27 A'    8 A"   28 A'   29 A'   30 A'    9 A"   31 A'                 
  0.966   0.998   1.076   1.123   1.161   1.176   1.195   1.213
 10 A"   32 A'   33 A'   34 A'   11 A"   35 A'   36 A'   12 A"                 
  1.241   1.358   1.458   1.542   1.647   1.918   2.004   2.109
 37 A'   38 A'   13 A"   39 A'   40 A'   14 A"   41 A'   15 A"                 
  2.127   2.326   2.585   2.612   2.654   2.714   2.803   2.880
 42 A'   43 A'   16 A"   44 A'   17 A"   45 A'   46 A'   47 A'                 
  3.032   3.079   3.406   3.472   4.097   4.245   4.347   4.478
 48 A'   18 A"   49 A'   50 A'   19 A"   51 A'   20 A"   52 A'                 
  4.745   5.382  10.318  26.647  26.708  27.028  36.568  37.222
 53 A'   54 A'   55 A'   21 A"   56 A'   57 A'   58 A'   59 A'                 
219.159
 60 A'                                                                         
 --------------------------------------------------------------

          Ground-State Mulliken Net Atomic Charges

     Atom                 Charge (a.u.)
  ----------------------------------------
      1 Cl                   -0.305089
      2 N                     0.237154
      3 N                    -0.217301
      4 H                     0.285236
  ----------------------------------------
  Sum of atomic charges =    -0.000000

 -----------------------------------------------------------------
                    Cartesian Multipole Moments
 -----------------------------------------------------------------
    Charge (ESU x 10^10)
                -0.0000
    Dipole Moment (Debye)
         X      -2.1817      Y      -1.9464      Z      -0.0000
       Tot       2.9237
    Quadrupole Moments (Debye-Ang)
        XX     -26.3010     XY       2.6319     YY     -22.8316
        XZ      -0.0000     YZ      -0.0000     ZZ     -24.5904
    Octopole Moments (Debye-Ang^2)
       XXX       4.8485    XXY      -4.5117    XYY      -4.2798
       YYY      -5.4744    XXZ       0.0000    XYZ       0.0000
       YYZ      -0.0000    XZZ      -1.6542    YZZ      -0.1842
       ZZZ      -0.0000
    Hexadecapole Moments (Debye-Ang^3)
      XXXX    -244.5125   XXXY       3.4308   XXYY     -41.3209
      XYYY       7.9873   YYYY     -41.4558   XXXZ      -0.0000
      XXYZ       0.0000   XYYZ       0.0000   YYYZ       0.0000
      XXZZ     -43.4252   XYZZ       0.7590   YYZZ     -11.6898
      XZZZ      -0.0000   YZZZ      -0.0000   ZZZZ     -25.9359
 -----------------------------------------------------------------
 Calculating analytic gradient of the SCF energy
 Gradient of SCF Energy
            1           2           3           4
    1   0.0220474   0.0115831  -0.0328259  -0.0008047
    2  -0.0043584   0.0376081  -0.0164655  -0.0167842
    3   0.0000000  -0.0000000   0.0000000   0.0000000
 Max gradient component =       3.761E-02
 RMS gradient           =       1.752E-02
 Gradient time:  CPU 0.55 s  wall 0.19 s
 Geometry Optimization Parameters
   NAtoms,    NIC,     NZ,  NCons,   NDum,   NFix, NCnnct, MaxDiis
        4      14       4       0       0       0       0       0


** GEOMETRY OPTIMIZATION IN DELOCALIZED INTERNAL COORDINATES **
   Searching for a Minimum

   Optimization Cycle:   1

                       Coordinates (Angstroms)
     ATOM                X               Y               Z
      1  Cl        1.0779380220   -0.0669386878    0.0000000000
      2  N        -0.8007567434    0.5922571819    0.0000000000
      3  N        -1.6237479637   -0.2513134085    0.0000000000
      4  H        -1.3534134249   -1.2486487213    0.0000000000
   Point Group: cs    Number of degrees of freedom:     5


   Energy is   -568.918635856


 Attempting to Generate Delocalized Internal Coordinates

  5 Hessian modes will be used to form the next step
  Hessian Eigenvalues:
     0.154191    0.160000    0.250000    0.422785    1.163977

 Minimum Search - Taking Simple RFO Step
 Searching for Lamda that Minimizes Along All modes
 Value Taken    Lamda =  -0.00675098
 Step Taken.  Stepsize is  0.167235

                             Maximum     Tolerance    Cnvgd?
         Gradient           0.043604      0.000300      NO
         Displacement       0.103058      0.001200      NO
         Energy change     *********      0.000001      NO


 New Cartesian Coordinates Obtained by Inverse Iteration

 Displacement from previous Coordinates is:  0.271704
 ----------------------------------------------------------------
             Standard Nuclear Orientation (Angstroms)
    I     Atom           X                Y                Z
 ----------------------------------------------------------------
    1      Cl      0.9801826259    -0.1094825825     0.0000000000
    2      N      -0.8060007132     0.5888437245     0.0000000000
    3      N      -1.6045113362    -0.2486443551     0.0000000000
    4      H      -1.2696506865    -1.2053604226     0.0000000000
 ----------------------------------------------------------------
 Molecular Point Group                 Cs    NOp =  2
 Largest Abelian Subgroup              Cs    NOp =  2
 Nuclear Repulsion Energy =    88.8193727901 hartrees
 There are       16 alpha and       16 beta electrons
 Applying Cartesian multipole field
    Component          Value
    ---------          -----
     (2,0,0)        1.00000E-11
     (0,2,0)        2.00000E-11
     (0,0,2)       -3.00000E-11
 Nucleus-field energy     =     0.0000000018 hartrees
 Requested basis set is 6-311++G(d,p)
 There are 30 shells and 81 basis functions
 A cutoff of  1.0D-11 yielded    451 shell pairs
 There are      3371 function pairs (      3635 Cartesian)
 Smallest overlap matrix eigenvalue = 2.02E-04
 Guess MOs from SCF MO coefficient file

 -----------------------------------------------------------------------
  General SCF calculation program by
  Eric Jon Sundstrom, Paul Horn, Yuezhi Mao, Dmitri Zuev, Alec White,
  David Stuck, Shaama M.S., Shane Yost, Joonho Lee, David Small,
  Daniel Levine, Susi Lehtola, Hugh Burton, Evgeny Epifanovsky
 -----------------------------------------------------------------------
 Hartree-Fock
 using 4 threads for integral computing
 -------------------------------------------------------
 OpenMP Integral computing Module                
 Release: version 2.0, May 2017, Q-Chem Inc. Pleasanton 
 -------------------------------------------------------
 A restricted SCF calculation will be
 performed using DIIS
 SCF converges when DIIS error is below 1.0e-08
 ---------------------------------------
  Cycle       Energy         DIIS error
 ---------------------------------------
    1    -568.9192119987      1.54e-03  
    2    -568.9214344090      4.85e-04  
    3    -568.9217300729      2.30e-04  
    4    -568.9218197550      1.02e-04  
    5    -568.9218429585      4.38e-05  
    6    -568.9218496212      1.78e-05  
    7    -568.9218503692      6.00e-06  
    8    -568.9218504575      1.45e-06  
    9    -568.9218504618      2.88e-07  
   10    -568.9218504620      9.92e-08  
   11    -568.9218504621      3.54e-08  
   12    -568.9218504621      9.59e-09  Convergence criterion met
 ---------------------------------------
 SCF time:   CPU 1.90s  wall 1.00s 
 SCF   energy in the final basis set =     -568.9218504621
 Total energy in the final basis set =     -568.9218504621

 --------------------------------------------------------------
             Orbital Energies (a.u.) and Symmetries
 --------------------------------------------------------------

 Alpha MOs, Restricted
 -- Occupied --                  
-104.84  -15.76  -15.69  -10.56   -8.03   -8.03   -8.03   -1.49
  1 A'    2 A'    3 A'    4 A'    5 A'    6 A'    1 A"    7 A'                 
 -1.093  -0.948  -0.740  -0.667  -0.636  -0.461  -0.457  -0.424
  8 A'    9 A'   10 A'   11 A'    2 A"   12 A'    3 A"   13 A'                 
 -- Virtual --                   
  0.040   0.061   0.074   0.116   0.128   0.129   0.161   0.179
 14 A'   15 A'    4 A"   16 A'    5 A"   17 A'   18 A'   19 A'                 
  0.188   0.211   0.227   0.247   0.256   0.272   0.304   0.361
  6 A"   20 A'   21 A'    7 A"   22 A'   23 A'   24 A'   25 A'                 
  0.575   0.591   0.600   0.643   0.704   0.804   0.896   0.913
 26 A'   27 A'    8 A"   28 A'   29 A'   30 A'    9 A"   31 A'                 
  0.973   1.005   1.081   1.127   1.151   1.172   1.207   1.211
 10 A"   32 A'   33 A'   34 A'   11 A"   35 A'   12 A"   36 A'                 
  1.261   1.368   1.467   1.523   1.641   1.931   2.052   2.117
 37 A'   38 A'   13 A"   39 A'   40 A'   14 A"   41 A'   15 A"                 
  2.165   2.370   2.591   2.632   2.685   2.712   2.821   2.907
 42 A'   43 A'   16 A"   44 A'   17 A"   45 A'   46 A'   47 A'                 
  3.069   3.109   3.445   3.501   4.111   4.265   4.364   4.536
 48 A'   18 A"   49 A'   50 A'   19 A"   51 A'   20 A"   52 A'                 
  4.799   5.392  10.321  26.642  26.711  27.076  36.585  37.343
 53 A'   54 A'   55 A'   21 A"   56 A'   57 A'   58 A'   59 A'                 
219.165
 60 A'                                                                         

 Beta MOs, Restricted
 -- Occupied --                  
-104.84  -15.76  -15.69  -10.56   -8.03   -8.03   -8.03   -1.49
  1 A'    2 A'    3 A'    4 A'    5 A'    6 A'    1 A"    7 A'                 
 -1.093  -0.948  -0.740  -0.667  -0.636  -0.461  -0.457  -0.424
  8 A'    9 A'   10 A'   11 A'    2 A"   12 A'    3 A"   13 A'                 
 -- Virtual --                   
  0.040   0.061   0.074   0.116   0.128   0.129   0.161   0.179
 14 A'   15 A'    4 A"   16 A'    5 A"   17 A'   18 A'   19 A'                 
  0.188   0.211   0.227   0.247   0.256   0.272   0.304   0.361
  6 A"   20 A'   21 A'    7 A"   22 A'   23 A'   24 A'   25 A'                 
  0.575   0.591   0.600   0.643   0.704   0.804   0.896   0.913
 26 A'   27 A'    8 A"   28 A'   29 A'   30 A'    9 A"   31 A'                 
  0.973   1.005   1.081   1.127   1.151   1.172   1.207   1.211
 10 A"   32 A'   33 A'   34 A'   11 A"   35 A'   12 A"   36 A'                 
  1.261   1.368   1.467   1.523   1.641   1.931   2.052   2.117
 37 A'   38 A'   13 A"   39 A'   40 A'   14 A"   41 A'   15 A"                 
  2.165   2.370   2.591   2.632   2.685   2.712   2.821   2.907
 42 A'   43 A'   16 A"   44 A'   17 A"   45 A'   46 A'   47 A'                 
  3.069   3.109   3.445   3.501   4.111   4.265   4.364   4.536
 48 A'   18 A"   49 A'   50 A'   19 A"   51 A'   20 A"   52 A'                 
  4.799   5.392  10.321  26.642  26.711  27.076  36.585  37.343
 53 A'   54 A'   55 A'   21 A"   56 A'   57 A'   58 A'   59 A'                 
219.165
 60 A'                                                                         
 --------------------------------------------------------------

          Ground-State Mulliken Net Atomic Charges

     Atom                 Charge (a.u.)
  ----------------------------------------
      1 Cl                   -0.272717
      2 N                     0.244721
      3 N                    -0.236965
      4 H                     0.264960
  ----------------------------------------
  Sum of atomic charges =     0.000000

 -----------------------------------------------------------------
                    Cartesian Multipole Moments
 -----------------------------------------------------------------
    Charge (ESU x 10^10)
                 0.0000
    Dipole Moment (Debye)
         X      -1.5762      Y      -1.8163      Z      -0.0000
       Tot       2.4048
    Quadrupole Moments (Debye-Ang)
        XX     -26.4790     XY       2.2402     YY     -23.0306
        XZ      -0.0000     YZ      -0.0000     ZZ     -24.3697
    Octopole Moments (Debye-Ang^2)
       XXX      10.1230    XXY      -3.2659    XYY      -2.1034
       YYY      -3.4445    XXZ      -0.0000    XYZ       0.0000
       YYZ       0.0000    XZZ      -0.3663    YZZ       0.3784
       ZZZ      -0.0000
    Hexadecapole Moments (Debye-Ang^3)
      XXXX    -227.9278   XXXY       3.2469   XXYY     -38.9936
      XYYY       8.7961   YYYY     -42.4794   XXXZ      -0.0000
      XXYZ      -0.0000   XYYZ      -0.0000   YYYZ      -0.0000
      XXZZ     -39.9997   XYZZ       1.3437   YYZZ     -11.6067
      XZZZ      -0.0000   YZZZ       0.0000   ZZZZ     -25.4507
 -----------------------------------------------------------------
 Calculating analytic gradient of the SCF energy
 Gradient of SCF Energy
            1           2           3           4
    1   0.0063029  -0.0241008   0.0154448   0.0023531
    2  -0.0063770  -0.0067408   0.0122009   0.0009169
    3  -0.0000000  -0.0000000   0.0000000  -0.0000000
 Max gradient component =       2.410E-02
 RMS gradient           =       9.576E-03
 Gradient time:  CPU 0.56 s  wall 0.19 s
 Geometry Optimization Parameters
   NAtoms,    NIC,     NZ,  NCons,   NDum,   NFix, NCnnct, MaxDiis
        4      14       4       0       0       0       0       0

 Cartesian Hessian Update
 Hessian Updated using BFGS Update


** GEOMETRY OPTIMIZATION IN DELOCALIZED INTERNAL COORDINATES **
   Searching for a Minimum

   Optimization Cycle:   2

                       Coordinates (Angstroms)
     ATOM                X               Y               Z
      1  Cl        0.9801826259   -0.1094825825    0.0000000000
      2  N        -0.8060007132    0.5888437245    0.0000000000
      3  N        -1.6045113362   -0.2486443551    0.0000000000
      4  H        -1.2696506865   -1.2053604226    0.0000000000
   Point Group: cs    Number of degrees of freedom:     5


   Energy is   -568.921850462

 Hessian Updated using BFGS Update

  5 Hessian modes will be used to form the next step
  Hessian Eigenvalues:
     0.108779    0.167328    0.297173    0.423543    1.496152

 Minimum Search - Taking Simple RFO Step
 Searching for Lamda that Minimizes Along All modes
 Value Taken    Lamda =  -0.00139817
 Step Taken.  Stepsize is  0.086521

                             Maximum     Tolerance    Cnvgd?
         Gradient           0.019251      0.000300      NO
         Displacement       0.053407      0.001200      NO
         Energy change     -0.003215      0.000001      NO


 New Cartesian Coordinates Obtained by Inverse Iteration

 Displacement from previous Coordinates is:  0.101615
 ----------------------------------------------------------------
             Standard Nuclear Orientation (Angstroms)
    I     Atom           X                Y                Z
 ----------------------------------------------------------------
    1      Cl      0.9810121209    -0.0824605680     0.0000000000
    2      N      -0.7791248958     0.5728630272     0.0000000000
    3      N      -1.5996178897    -0.2499620122     0.0000000000
    4      H      -1.3022494452    -1.2150840827     0.0000000000
 ----------------------------------------------------------------
 Molecular Point Group                 Cs    NOp =  2
 Largest Abelian Subgroup              Cs    NOp =  2
 Nuclear Repulsion Energy =    89.3795746587 hartrees
 There are       16 alpha and       16 beta electrons
 Applying Cartesian multipole field
    Component          Value
    ---------          -----
     (2,0,0)        1.00000E-11
     (0,2,0)        2.00000E-11
     (0,0,2)       -3.00000E-11
 Nucleus-field energy     =     0.0000000017 hartrees
 Requested basis set is 6-311++G(d,p)
 There are 30 shells and 81 basis functions
 A cutoff of  1.0D-11 yielded    451 shell pairs
 There are      3371 function pairs (      3635 Cartesian)
 Smallest overlap matrix eigenvalue = 2.04E-04
 Guess MOs from SCF MO coefficient file

 -----------------------------------------------------------------------
  General SCF calculation program by
  Eric Jon Sundstrom, Paul Horn, Yuezhi Mao, Dmitri Zuev, Alec White,
  David Stuck, Shaama M.S., Shane Yost, Joonho Lee, David Small,
  Daniel Levine, Susi Lehtola, Hugh Burton, Evgeny Epifanovsky
 -----------------------------------------------------------------------
 Hartree-Fock
 using 4 threads for integral computing
 -------------------------------------------------------
 OpenMP Integral computing Module                
 Release: version 2.0, May 2017, Q-Chem Inc. Pleasanton 
 -------------------------------------------------------
 A restricted SCF calculation will be
 performed using DIIS
 SCF converges when DIIS error is below 1.0e-08
 ---------------------------------------
  Cycle       Energy         DIIS error
 ---------------------------------------
    1    -568.9216008319      9.63e-04  
    2    -568.9226606281      2.69e-04  
    3    -568.9228052831      1.13e-04  
    4    -568.9228273474      6.24e-05  
    5    -568.9228366159      2.00e-05  
    6    -568.9228381689      7.19e-06  
    7    -568.9228382811      2.09e-06  
    8    -568.9228382921      5.79e-07  
    9    -568.9228382930      2.25e-07  
   10    -568.9228382931      6.67e-08  
   11    -568.9228382931      1.31e-08  
   12    -568.9228382931      2.35e-09  Convergence criterion met
 ---------------------------------------
 SCF time:   CPU 1.90s  wall 0.00s 
 SCF   energy in the final basis set =     -568.9228382931
 Total energy in the final basis set =     -568.9228382931

 --------------------------------------------------------------
             Orbital Energies (a.u.) and Symmetries
 --------------------------------------------------------------

 Alpha MOs, Restricted
 -- Occupied --                  
-104.85  -15.75  -15.68  -10.57   -8.04   -8.04   -8.04   -1.48
  1 A'    2 A'    3 A'    4 A'    5 A'    6 A'    1 A"    7 A'                 
 -1.103  -0.945  -0.740  -0.663  -0.631  -0.465  -0.461  -0.424
  8 A'    9 A'   10 A'   11 A'    2 A"   12 A'    3 A"   13 A'                 
 -- Virtual --                   
  0.041   0.069   0.076   0.114   0.128   0.129   0.162   0.182
 14 A'   15 A'    4 A"   16 A'    5 A"   17 A'   18 A'   19 A'                 
  0.190   0.211   0.229   0.249   0.257   0.275   0.306   0.363
  6 A"   20 A'   21 A'    7 A"   22 A'   23 A'   24 A'   25 A'                 
  0.572   0.586   0.597   0.645   0.707   0.807   0.899   0.919
 26 A'   27 A'    8 A"   28 A'   29 A'   30 A'    9 A"   31 A'                 
  0.974   1.007   1.081   1.128   1.145   1.170   1.206   1.224
 10 A"   32 A'   33 A'   34 A'   11 A"   35 A'   12 A"   36 A'                 
  1.267   1.367   1.474   1.514   1.651   1.934   2.062   2.125
 37 A'   38 A'   13 A"   39 A'   40 A'   14 A"   41 A'   15 A"                 
  2.169   2.395   2.587   2.621   2.692   2.723   2.821   2.917
 42 A'   43 A'   16 A"   44 A'   17 A"   45 A'   46 A'   47 A'                 
  3.068   3.108   3.445   3.520   4.116   4.270   4.368   4.538
 48 A'   18 A"   49 A'   50 A'   19 A"   51 A'   20 A"   52 A'                 
  4.798   5.411  10.320  26.639  26.710  27.090  36.597  37.327
 53 A'   54 A'   55 A'   21 A"   56 A'   57 A'   58 A'   59 A'                 
219.165
 60 A'                                                                         

 Beta MOs, Restricted
 -- Occupied --                  
-104.85  -15.75  -15.68  -10.57   -8.04   -8.04   -8.04   -1.48
  1 A'    2 A'    3 A'    4 A'    5 A'    6 A'    1 A"    7 A'                 
 -1.103  -0.945  -0.740  -0.663  -0.631  -0.465  -0.461  -0.424
  8 A'    9 A'   10 A'   11 A'    2 A"   12 A'    3 A"   13 A'                 
 -- Virtual --                   
  0.041   0.069   0.076   0.114   0.128   0.129   0.162   0.182
 14 A'   15 A'    4 A"   16 A'    5 A"   17 A'   18 A'   19 A'                 
  0.190   0.211   0.229   0.249   0.257   0.275   0.306   0.363
  6 A"   20 A'   21 A'    7 A"   22 A'   23 A'   24 A'   25 A'                 
  0.572   0.586   0.597   0.645   0.707   0.807   0.899   0.919
 26 A'   27 A'    8 A"   28 A'   29 A'   30 A'    9 A"   31 A'                 
  0.974   1.007   1.081   1.128   1.145   1.170   1.206   1.224
 10 A"   32 A'   33 A'   34 A'   11 A"   35 A'   12 A"   36 A'                 
  1.267   1.367   1.474   1.514   1.651   1.934   2.062   2.125
 37 A'   38 A'   13 A"   39 A'   40 A'   14 A"   41 A'   15 A"                 
  2.169   2.395   2.587   2.621   2.692   2.723   2.821   2.917
 42 A'   43 A'   16 A"   44 A'   17 A"   45 A'   46 A'   47 A'                 
  3.068   3.108   3.445   3.520   4.116   4.270   4.368   4.538
 48 A'   18 A"   49 A'   50 A'   19 A"   51 A'   20 A"   52 A'                 
  4.798   5.411  10.320  26.639  26.710  27.090  36.597  37.327
 53 A'   54 A'   55 A'   21 A"   56 A'   57 A'   58 A'   59 A'                 
219.165
 60 A'                                                                         
 --------------------------------------------------------------

          Ground-State Mulliken Net Atomic Charges

     Atom                 Charge (a.u.)
  ----------------------------------------
      1 Cl                   -0.246795
      2 N                     0.224971
      3 N                    -0.235694
      4 H                     0.257518
  ----------------------------------------
  Sum of atomic charges =     0.000000

 -----------------------------------------------------------------
                    Cartesian Multipole Moments
 -----------------------------------------------------------------
    Charge (ESU x 10^10)
                 0.0000
    Dipole Moment (Debye)
         X      -1.2730      Y      -1.9094      Z       0.0000
       Tot       2.2949
    Quadrupole Moments (Debye-Ang)
        XX     -26.4297     XY       2.3685     YY     -23.0869
        XZ       0.0000     YZ       0.0000     ZZ     -24.3033
    Octopole Moments (Debye-Ang^2)
       XXX      10.6949    XXY      -3.7997    XYY      -2.2035
       YYY      -4.3317    XXZ       0.0000    XYZ      -0.0000
       YYZ      -0.0000    XZZ      -0.3396    YZZ       0.0811
       ZZZ       0.0000
    Hexadecapole Moments (Debye-Ang^3)
      XXXX    -225.9259   XXXY       2.3613   XXYY     -38.5091
      XYYY       7.4139   YYYY     -41.6281   XXXZ       0.0000
      XXYZ       0.0000   XYYZ      -0.0000   YYYZ       0.0000
      XXZZ     -39.7386   XYZZ       0.8217   YYZZ     -11.4409
      XZZZ       0.0000   YZZZ       0.0000   ZZZZ     -25.2800
 -----------------------------------------------------------------
 Calculating analytic gradient of the SCF energy
 Gradient of SCF Energy
            1           2           3           4
    1   0.0051771  -0.0185524   0.0151054  -0.0017301
    2  -0.0020800  -0.0101640   0.0089523   0.0032917
    3   0.0000000   0.0000000  -0.0000000  -0.0000000
 Max gradient component =       1.855E-02
 RMS gradient           =       8.169E-03
 Gradient time:  CPU 0.57 s  wall 0.19 s
 Geometry Optimization Parameters
   NAtoms,    NIC,     NZ,  NCons,   NDum,   NFix, NCnnct, MaxDiis
        4      14       4       0       0       0       0       0

 Cartesian Hessian Update
 Hessian Updated using BFGS Update


** GEOMETRY OPTIMIZATION IN DELOCALIZED INTERNAL COORDINATES **
   Searching for a Minimum

   Optimization Cycle:   3

                       Coordinates (Angstroms)
     ATOM                X               Y               Z
      1  Cl        0.9810121209   -0.0824605680    0.0000000000
      2  N        -0.7791248958    0.5728630272    0.0000000000
      3  N        -1.5996178897   -0.2499620122    0.0000000000
      4  H        -1.3022494452   -1.2150840827    0.0000000000
   Point Group: cs    Number of degrees of freedom:     5


   Energy is   -568.922838293

 Hessian Updated using BFGS Update

  5 Hessian modes will be used to form the next step
  Hessian Eigenvalues:
     0.057155    0.173810    0.392111    0.461563    1.154559

 Minimum Search - Taking Simple RFO Step
 Searching for Lamda that Minimizes Along All modes
 Value Taken    Lamda =  -0.00117069
 Step Taken.  Stepsize is  0.123456

                             Maximum     Tolerance    Cnvgd?
         Gradient           0.015181      0.000300      NO
         Displacement       0.091467      0.001200      NO
         Energy change     -0.000988      0.000001      NO


 New Cartesian Coordinates Obtained by Inverse Iteration

 Displacement from previous Coordinates is:  0.085073
 ----------------------------------------------------------------
             Standard Nuclear Orientation (Angstroms)
    I     Atom           X                Y                Z
 ----------------------------------------------------------------
    1      Cl      0.9511148302    -0.0707035796     0.0000000000
    2      N      -0.7492105812     0.5655593914     0.0000000000
    3      N      -1.5962050956    -0.2496302225     0.0000000000
    4      H      -1.3056792633    -1.2198692250     0.0000000000
 ----------------------------------------------------------------
 Molecular Point Group                 Cs    NOp =  2
 Largest Abelian Subgroup              Cs    NOp =  2
 Nuclear Repulsion Energy =    90.5942091243 hartrees
 There are       16 alpha and       16 beta electrons
 Applying Cartesian multipole field
    Component          Value
    ---------          -----
     (2,0,0)        1.00000E-11
     (0,2,0)        2.00000E-11
     (0,0,2)       -3.00000E-11
 Nucleus-field energy     =     0.0000000017 hartrees
 Requested basis set is 6-311++G(d,p)
 There are 30 shells and 81 basis functions
 A cutoff of  1.0D-11 yielded    452 shell pairs
 There are      3383 function pairs (      3647 Cartesian)
 Smallest overlap matrix eigenvalue = 2.14E-04
 Guess MOs from SCF MO coefficient file

 -----------------------------------------------------------------------
  General SCF calculation program by
  Eric Jon Sundstrom, Paul Horn, Yuezhi Mao, Dmitri Zuev, Alec White,
  David Stuck, Shaama M.S., Shane Yost, Joonho Lee, David Small,
  Daniel Levine, Susi Lehtola, Hugh Burton, Evgeny Epifanovsky
 -----------------------------------------------------------------------
 Hartree-Fock
 using 4 threads for integral computing
 -------------------------------------------------------
 OpenMP Integral computing Module                
 Release: version 2.0, May 2017, Q-Chem Inc. Pleasanton 
 -------------------------------------------------------
 A restricted SCF calculation will be
 performed using DIIS
 SCF converges when DIIS error is below 1.0e-08
 ---------------------------------------
  Cycle       Energy         DIIS error
 ---------------------------------------
    1    -568.9212219409      1.28e-03  
    2    -568.9230990982      3.84e-04  
    3    -568.9233539679      2.18e-04  
    4    -568.9234140370      8.94e-05  
    5    -568.9234343143      2.80e-05  
    6    -568.9234376844      7.45e-06  
    7    -568.9234378616      1.96e-06  
    8    -568.9234378704      6.98e-07  
    9    -568.9234378711      2.44e-07  
   10    -568.9234378712      6.79e-08  
   11    -568.9234378712      1.98e-08  
   12    -568.9234378712      5.20e-09  Convergence criterion met
 ---------------------------------------
 SCF time:   CPU 1.90s  wall 0.00s 
 SCF   energy in the final basis set =     -568.9234378712
 Total energy in the final basis set =     -568.9234378712

 --------------------------------------------------------------
             Orbital Energies (a.u.) and Symmetries
 --------------------------------------------------------------

 Alpha MOs, Restricted
 -- Occupied --                  
-104.86  -15.74  -15.68  -10.58   -8.05   -8.05   -8.05   -1.47
  1 A'    2 A'    3 A'    4 A'    5 A'    6 A'    1 A"    7 A'                 
 -1.121  -0.935  -0.740  -0.657  -0.623  -0.472  -0.466  -0.428
  8 A'    9 A'   10 A'   11 A'    2 A"   12 A'    3 A"   13 A'                 
 -- Virtual --                   
  0.043   0.077   0.079   0.111   0.127   0.130   0.164   0.187
 14 A'    4 A"   15 A'   16 A'    5 A"   17 A'   18 A'   19 A'                 
  0.193   0.211   0.232   0.251   0.259   0.278   0.307   0.364
  6 A"   20 A'   21 A'    7 A"   22 A'   23 A'   24 A'   25 A'                 
  0.570   0.576   0.591   0.644   0.708   0.811   0.904   0.927
 26 A'   27 A'    8 A"   28 A'   29 A'   30 A'    9 A"   31 A'                 
  0.978   1.008   1.077   1.127   1.134   1.163   1.200   1.240
 10 A"   32 A'   33 A'   34 A'   11 A"   35 A'   12 A"   36 A'                 
  1.279   1.365   1.482   1.499   1.656   1.935   2.076   2.139
 37 A'   38 A'   13 A"   39 A'   40 A'   14 A"   41 A'   15 A"                 
  2.181   2.432   2.580   2.613   2.699   2.725   2.823   2.927
 42 A'   43 A'   16 A"   44 A'   17 A"   45 A'   46 A'   47 A'                 
  3.073   3.096   3.429   3.521   4.122   4.277   4.371   4.544
 48 A'   18 A"   49 A'   50 A'   19 A"   51 A'   20 A"   52 A'                 
  4.795   5.430  10.322  26.633  26.709  27.100  36.613  37.273
 53 A'   54 A'   55 A'   21 A"   56 A'   57 A'   58 A'   59 A'                 
219.167
 60 A'                                                                         

 Beta MOs, Restricted
 -- Occupied --                  
-104.86  -15.74  -15.68  -10.58   -8.05   -8.05   -8.05   -1.47
  1 A'    2 A'    3 A'    4 A'    5 A'    6 A'    1 A"    7 A'                 
 -1.121  -0.935  -0.740  -0.657  -0.623  -0.472  -0.466  -0.428
  8 A'    9 A'   10 A'   11 A'    2 A"   12 A'    3 A"   13 A'                 
 -- Virtual --                   
  0.043   0.077   0.079   0.111   0.127   0.130   0.164   0.187
 14 A'    4 A"   15 A'   16 A'    5 A"   17 A'   18 A'   19 A'                 
  0.193   0.211   0.232   0.251   0.259   0.278   0.307   0.364
  6 A"   20 A'   21 A'    7 A"   22 A'   23 A'   24 A'   25 A'                 
  0.570   0.576   0.591   0.644   0.708   0.811   0.904   0.927
 26 A'   27 A'    8 A"   28 A'   29 A'   30 A'    9 A"   31 A'                 
  0.978   1.008   1.077   1.127   1.134   1.163   1.200   1.240
 10 A"   32 A'   33 A'   34 A'   11 A"   35 A'   12 A"   36 A'                 
  1.279   1.365   1.482   1.499   1.656   1.935   2.076   2.139
 37 A'   38 A'   13 A"   39 A'   40 A'   14 A"   41 A'   15 A"                 
  2.181   2.432   2.580   2.613   2.699   2.725   2.823   2.927
 42 A'   43 A'   16 A"   44 A'   17 A"   45 A'   46 A'   47 A'                 
  3.073   3.096   3.429   3.521   4.122   4.277   4.371   4.544
 48 A'   18 A"   49 A'   50 A'   19 A"   51 A'   20 A"   52 A'                 
  4.795   5.430  10.322  26.633  26.709  27.100  36.613  37.273
 53 A'   54 A'   55 A'   21 A"   56 A'   57 A'   58 A'   59 A'                 
219.167
 60 A'                                                                         
 --------------------------------------------------------------

          Ground-State Mulliken Net Atomic Charges

     Atom                 Charge (a.u.)
  ----------------------------------------
      1 Cl                   -0.202873
      2 N                     0.199722
      3 N                    -0.237742
      4 H                     0.240893
  ----------------------------------------
  Sum of atomic charges =     0.000000

 -----------------------------------------------------------------
                    Cartesian Multipole Moments
 -----------------------------------------------------------------
    Charge (ESU x 10^10)
                 0.0000
    Dipole Moment (Debye)
         X      -0.6914      Y      -1.9609      Z      -0.0000
       Tot       2.0792
    Quadrupole Moments (Debye-Ang)
        XX     -26.5351     XY       2.3533     YY     -23.2116
        XZ      -0.0000     YZ      -0.0000     ZZ     -24.2175
    Octopole Moments (Debye-Ang^2)
       XXX      13.3675    XXY      -3.9824    XYY      -1.5273
       YYY      -4.7051    XXZ      -0.0000    XYZ       0.0000
       YYZ      -0.0000    XZZ       0.2245    YZZ      -0.0594
       ZZZ      -0.0000
    Hexadecapole Moments (Debye-Ang^3)
      XXXX    -220.5070   XXXY       1.4510   XXYY     -37.5486
      XYYY       6.4074   YYYY     -41.6502   XXXZ      -0.0000
      XXYZ      -0.0000   XYYZ       0.0000   YYYZ      -0.0000
      XXZZ     -38.6826   XYZZ       0.5109   YYZZ     -11.3729
      XZZZ      -0.0000   YZZZ      -0.0000   ZZZZ     -25.0397
 -----------------------------------------------------------------
 Calculating analytic gradient of the SCF energy
 Gradient of SCF Energy
            1           2           3           4
    1  -0.0014598  -0.0029258   0.0066081  -0.0022224
    2   0.0011268  -0.0042337   0.0023299   0.0007770
    3  -0.0000000   0.0000000  -0.0000000  -0.0000000
 Max gradient component =       6.608E-03
 RMS gradient           =       2.654E-03
 Gradient time:  CPU 0.56 s  wall 0.19 s
 Geometry Optimization Parameters
   NAtoms,    NIC,     NZ,  NCons,   NDum,   NFix, NCnnct, MaxDiis
        4      14       4       0       0       0       0       0

 Cartesian Hessian Update
 Hessian Updated using BFGS Update


** GEOMETRY OPTIMIZATION IN DELOCALIZED INTERNAL COORDINATES **
   Searching for a Minimum

   Optimization Cycle:   4

                       Coordinates (Angstroms)
     ATOM                X               Y               Z
      1  Cl        0.9511148302   -0.0707035796    0.0000000000
      2  N        -0.7492105812    0.5655593914    0.0000000000
      3  N        -1.5962050956   -0.2496302225    0.0000000000
      4  H        -1.3056792633   -1.2198692250    0.0000000000
   Point Group: cs    Number of degrees of freedom:     5


   Energy is   -568.923437871

 Hessian Updated using BFGS Update

  5 Hessian modes will be used to form the next step
  Hessian Eigenvalues:
     0.067939    0.179391    0.397134    0.449553    1.013685

 Minimum Search - Taking Simple RFO Step
 Searching for Lamda that Minimizes Along All modes
 Value Taken    Lamda =  -0.00012104
 Step Taken.  Stepsize is  0.021979

                             Maximum     Tolerance    Cnvgd?
         Gradient           0.006047      0.000300      NO
         Displacement       0.017349      0.001200      NO
         Energy change     -0.000600      0.000001      NO


 New Cartesian Coordinates Obtained by Inverse Iteration

 Displacement from previous Coordinates is:  0.027107
 ----------------------------------------------------------------
             Standard Nuclear Orientation (Angstroms)
    I     Atom           X                Y                Z
 ----------------------------------------------------------------
    1      Cl      0.9512542096    -0.0765717478     0.0000000000
    2      N      -0.7527785308     0.5670958474     0.0000000000
    3      N      -1.6027143422    -0.2491527745     0.0000000000
    4      H      -1.2957414465    -1.2160149608     0.0000000000
 ----------------------------------------------------------------
 Molecular Point Group                 Cs    NOp =  2
 Largest Abelian Subgroup              Cs    NOp =  2
 Nuclear Repulsion Energy =    90.3846478484 hartrees
 There are       16 alpha and       16 beta electrons
 Applying Cartesian multipole field
    Component          Value
    ---------          -----
     (2,0,0)        1.00000E-11
     (0,2,0)        2.00000E-11
     (0,0,2)       -3.00000E-11
 Nucleus-field energy     =     0.0000000017 hartrees
 Requested basis set is 6-311++G(d,p)
 There are 30 shells and 81 basis functions
 A cutoff of  1.0D-11 yielded    451 shell pairs
 There are      3371 function pairs (      3635 Cartesian)
 Smallest overlap matrix eigenvalue = 2.16E-04
 Guess MOs from SCF MO coefficient file

 -----------------------------------------------------------------------
  General SCF calculation program by
  Eric Jon Sundstrom, Paul Horn, Yuezhi Mao, Dmitri Zuev, Alec White,
  David Stuck, Shaama M.S., Shane Yost, Joonho Lee, David Small,
  Daniel Levine, Susi Lehtola, Hugh Burton, Evgeny Epifanovsky
 -----------------------------------------------------------------------
 Hartree-Fock
 using 4 threads for integral computing
 -------------------------------------------------------
 OpenMP Integral computing Module                
 Release: version 2.0, May 2017, Q-Chem Inc. Pleasanton 
 -------------------------------------------------------
 A restricted SCF calculation will be
 performed using DIIS
 SCF converges when DIIS error is below 1.0e-08
 ---------------------------------------
  Cycle       Energy         DIIS error
 ---------------------------------------
    1    -568.9234477537      2.19e-04  
    2    -568.9234902402      5.88e-05  
    3    -568.9234942928      2.94e-05  
    4    -568.9234951967      9.37e-06  
    5    -568.9234953446      3.97e-06  
    6    -568.9234953735      1.30e-06  
    7    -568.9234953787      5.26e-07  
    8    -568.9234953793      1.42e-07  
    9    -568.9234953793      3.66e-08  
   10    -568.9234953793      9.30e-09  Convergence criterion met
 ---------------------------------------
 SCF time:   CPU 1.58s  wall 1.00s 
 SCF   energy in the final basis set =     -568.9234953793
 Total energy in the final basis set =     -568.9234953793

 --------------------------------------------------------------
             Orbital Energies (a.u.) and Symmetries
 --------------------------------------------------------------

 Alpha MOs, Restricted
 -- Occupied --                  
-104.86  -15.74  -15.68  -10.58   -8.05   -8.05   -8.05   -1.47
  1 A'    2 A'    3 A'    4 A'    5 A'    6 A'    1 A"    7 A'                 
 -1.119  -0.935  -0.739  -0.656  -0.622  -0.472  -0.466  -0.430
  8 A'    9 A'   10 A'   11 A'    2 A"   12 A'    3 A"   13 A'                 
 -- Virtual --                   
  0.044   0.077   0.077   0.112   0.126   0.129   0.164   0.186
 14 A'    4 A"   15 A'   16 A'    5 A"   17 A'   18 A'   19 A'                 
  0.193   0.211   0.232   0.251   0.259   0.277   0.307   0.364
  6 A"   20 A'   21 A'    7 A"   22 A'   23 A'   24 A'   25 A'                 
  0.569   0.576   0.591   0.643   0.706   0.812   0.904   0.927
 26 A'   27 A'    8 A"   28 A'   29 A'   30 A'    9 A"   31 A'                 
  0.978   1.008   1.076   1.127   1.134   1.163   1.200   1.237
 10 A"   32 A'   33 A'   34 A'   11 A"   35 A'   12 A"   36 A'                 
  1.276   1.363   1.480   1.501   1.649   1.932   2.077   2.138
 37 A'   38 A'   13 A"   39 A'   40 A'   14 A"   41 A'   15 A"                 
  2.181   2.424   2.581   2.615   2.697   2.719   2.825   2.926
 42 A'   43 A'   16 A"   44 A'   17 A"   45 A'   46 A'   47 A'                 
  3.074   3.091   3.421   3.511   4.121   4.274   4.370   4.541
 48 A'   18 A"   49 A'   50 A'   19 A"   51 A'   20 A"   52 A'                 
  4.796   5.427  10.320  26.633  26.708  27.099  36.611  37.258
 53 A'   54 A'   55 A'   21 A"   56 A'   57 A'   58 A'   59 A'                 
219.165
 60 A'                                                                         

 Beta MOs, Restricted
 -- Occupied --                  
-104.86  -15.74  -15.68  -10.58   -8.05   -8.05   -8.05   -1.47
  1 A'    2 A'    3 A'    4 A'    5 A'    6 A'    1 A"    7 A'                 
 -1.119  -0.935  -0.739  -0.656  -0.622  -0.472  -0.466  -0.430
  8 A'    9 A'   10 A'   11 A'    2 A"   12 A'    3 A"   13 A'                 
 -- Virtual --                   
  0.044   0.077   0.077   0.112   0.126   0.129   0.164   0.186
 14 A'    4 A"   15 A'   16 A'    5 A"   17 A'   18 A'   19 A'                 
  0.193   0.211   0.232   0.251   0.259   0.277   0.307   0.364
  6 A"   20 A'   21 A'    7 A"   22 A'   23 A'   24 A'   25 A'                 
  0.569   0.576   0.591   0.643   0.706   0.812   0.904   0.927
 26 A'   27 A'    8 A"   28 A'   29 A'   30 A'    9 A"   31 A'                 
  0.978   1.008   1.076   1.127   1.134   1.163   1.200   1.237
 10 A"   32 A'   33 A'   34 A'   11 A"   35 A'   12 A"   36 A'                 
  1.276   1.363   1.480   1.501   1.649   1.932   2.077   2.138
 37 A'   38 A'   13 A"   39 A'   40 A'   14 A"   41 A'   15 A"                 
  2.181   2.424   2.581   2.615   2.697   2.719   2.825   2.926
 42 A'   43 A'   16 A"   44 A'   17 A"   45 A'   46 A'   47 A'                 
  3.074   3.091   3.421   3.511   4.121   4.274   4.370   4.541
 48 A'   18 A"   49 A'   50 A'   19 A"   51 A'   20 A"   52 A'                 
  4.796   5.427  10.320  26.633  26.708  27.099  36.611  37.258
 53 A'   54 A'   55 A'   21 A"   56 A'   57 A'   58 A'   59 A'                 
219.165
 60 A'                                                                         
 --------------------------------------------------------------

          Ground-State Mulliken Net Atomic Charges

     Atom                 Charge (a.u.)
  ----------------------------------------
      1 Cl                   -0.203440
      2 N                     0.201260
      3 N                    -0.237532
      4 H                     0.239711
  ----------------------------------------
  Sum of atomic charges =     0.000000

 -----------------------------------------------------------------
                    Cartesian Multipole Moments
 -----------------------------------------------------------------
    Charge (ESU x 10^10)
                 0.0000
    Dipole Moment (Debye)
         X      -0.6927      Y      -1.9432      Z       0.0000
       Tot       2.0630
    Quadrupole Moments (Debye-Ang)
        XX     -26.5639     XY       2.3046     YY     -23.2365
        XZ       0.0000     YZ      -0.0000     ZZ     -24.2373
    Octopole Moments (Debye-Ang^2)
       XXX      13.5610    XXY      -3.8287    XYY      -1.4116
       YYY      -4.4756    XXZ       0.0000    XYZ       0.0000
       YYZ      -0.0000    XZZ       0.2761    YZZ       0.0071
       ZZZ       0.0000
    Hexadecapole Moments (Debye-Ang^3)
      XXXX    -221.5010   XXXY       1.4983   XXYY     -37.7951
      XYYY       6.5787   YYYY     -41.8233   XXXZ       0.0000
      XXYZ      -0.0000   XYYZ       0.0000   YYYZ      -0.0000
      XXZZ     -38.8262   XYZZ       0.6014   YYZZ     -11.3989
      XZZZ       0.0000   YZZZ       0.0000   ZZZZ     -25.0758
 -----------------------------------------------------------------
 Calculating analytic gradient of the SCF energy
 Gradient of SCF Energy
            1           2           3           4
    1   0.0006144   0.0000208  -0.0007118   0.0000767
    2   0.0002953  -0.0008814   0.0004429   0.0001432
    3  -0.0000000  -0.0000000   0.0000000  -0.0000000
 Max gradient component =       8.814E-04
 RMS gradient           =       4.053E-04
 Gradient time:  CPU 0.56 s  wall 0.19 s
 Geometry Optimization Parameters
   NAtoms,    NIC,     NZ,  NCons,   NDum,   NFix, NCnnct, MaxDiis
        4      14       4       0       0       0       0       0

 Cartesian Hessian Update
 Hessian Updated using BFGS Update


** GEOMETRY OPTIMIZATION IN DELOCALIZED INTERNAL COORDINATES **
   Searching for a Minimum

   Optimization Cycle:   5

                       Coordinates (Angstroms)
     ATOM                X               Y               Z
      1  Cl        0.9512542096   -0.0765717478    0.0000000000
      2  N        -0.7527785308    0.5670958474    0.0000000000
      3  N        -1.6027143422   -0.2491527745    0.0000000000
      4  H        -1.2957414465   -1.2160149608    0.0000000000
   Point Group: cs    Number of degrees of freedom:     5


   Energy is   -568.923495379

 Hessian Updated using BFGS Update

  5 Hessian modes will be used to form the next step
  Hessian Eigenvalues:
     0.068357    0.220082    0.353628    0.424045    1.025435

 Minimum Search - Taking Simple RFO Step
 Searching for Lamda that Minimizes Along All modes
 Value Taken    Lamda =  -0.00000921
 Step Taken.  Stepsize is  0.005326

                             Maximum     Tolerance    Cnvgd?
         Gradient           0.001321      0.000300      NO
         Displacement       0.003833      0.001200      NO
         Energy change     -0.000058      0.000001      NO


 New Cartesian Coordinates Obtained by Inverse Iteration

 Displacement from previous Coordinates is:  0.008901
 ----------------------------------------------------------------
             Standard Nuclear Orientation (Angstroms)
    I     Atom           X                Y                Z
 ----------------------------------------------------------------
    1      Cl      0.9482644078    -0.0783544054     0.0000000000
    2      N      -0.7531635324     0.5690432300     0.0000000000
    3      N      -1.6014790448    -0.2493137833     0.0000000000
    4      H      -1.2936019405    -1.2160186769     0.0000000000
 ----------------------------------------------------------------
 Molecular Point Group                 Cs    NOp =  2
 Largest Abelian Subgroup              Cs    NOp =  2
 Nuclear Repulsion Energy =    90.4479044883 hartrees
 There are       16 alpha and       16 beta electrons
 Applying Cartesian multipole field
    Component          Value
    ---------          -----
     (2,0,0)        1.00000E-11
     (0,2,0)        2.00000E-11
     (0,0,2)       -3.00000E-11
 Nucleus-field energy     =     0.0000000017 hartrees
 Requested basis set is 6-311++G(d,p)
 There are 30 shells and 81 basis functions
 A cutoff of  1.0D-11 yielded    452 shell pairs
 There are      3383 function pairs (      3647 Cartesian)
 Smallest overlap matrix eigenvalue = 2.17E-04
 Guess MOs from SCF MO coefficient file

 -----------------------------------------------------------------------
  General SCF calculation program by
  Eric Jon Sundstrom, Paul Horn, Yuezhi Mao, Dmitri Zuev, Alec White,
  David Stuck, Shaama M.S., Shane Yost, Joonho Lee, David Small,
  Daniel Levine, Susi Lehtola, Hugh Burton, Evgeny Epifanovsky
 -----------------------------------------------------------------------
 Hartree-Fock
 using 4 threads for integral computing
 -------------------------------------------------------
 OpenMP Integral computing Module                
 Release: version 2.0, May 2017, Q-Chem Inc. Pleasanton 
 -------------------------------------------------------
 A restricted SCF calculation will be
 performed using DIIS
 SCF converges when DIIS error is below 1.0e-08
 ---------------------------------------
  Cycle       Energy         DIIS error
 ---------------------------------------
    1    -568.9234921085      7.06e-05  
    2    -568.9234976714      1.93e-05  
    3    -568.9234985552      8.36e-06  
    4    -568.9234987173      5.17e-06  
    5    -568.9234987778      1.45e-06  
    6    -568.9234987867      4.71e-07  
    7    -568.9234987872      1.15e-07  
    8    -568.9234987872      5.25e-08  
    9    -568.9234987872      1.58e-08  
   10    -568.9234987872      5.59e-09  Convergence criterion met
 ---------------------------------------
 SCF time:   CPU 1.59s  wall 0.00s 
 SCF   energy in the final basis set =     -568.9234987872
 Total energy in the final basis set =     -568.9234987872

 --------------------------------------------------------------
             Orbital Energies (a.u.) and Symmetries
 --------------------------------------------------------------

 Alpha MOs, Restricted
 -- Occupied --                  
-104.86  -15.74  -15.68  -10.58   -8.05   -8.05   -8.05   -1.47
  1 A'    2 A'    3 A'    4 A'    5 A'    6 A'    1 A"    7 A'                 
 -1.120  -0.935  -0.739  -0.656  -0.622  -0.472  -0.466  -0.430
  8 A'    9 A'   10 A'   11 A'    2 A"   12 A'    3 A"   13 A'                 
 -- Virtual --                   
  0.044   0.077   0.078   0.111   0.126   0.130   0.164   0.186
 14 A'    4 A"   15 A'   16 A'    5 A"   17 A'   18 A'   19 A'                 
  0.193   0.211   0.232   0.250   0.259   0.277   0.307   0.364
  6 A"   20 A'   21 A'    7 A"   22 A'   23 A'   24 A'   25 A'                 
  0.570   0.576   0.591   0.642   0.707   0.812   0.904   0.927
 26 A'   27 A'    8 A"   28 A'   29 A'   30 A'    9 A"   31 A'                 
  0.978   1.007   1.076   1.126   1.134   1.163   1.199   1.238
 10 A"   32 A'   33 A'   34 A'   11 A"   35 A'   12 A"   36 A'                 
  1.276   1.363   1.481   1.500   1.650   1.932   2.077   2.139
 37 A'   38 A'   13 A"   39 A'   40 A'   14 A"   41 A'   15 A"                 
  2.182   2.425   2.581   2.616   2.697   2.719   2.824   2.926
 42 A'   43 A'   16 A"   44 A'   17 A"   45 A'   46 A'   47 A'                 
  3.074   3.091   3.421   3.510   4.121   4.275   4.370   4.541
 48 A'   18 A"   49 A'   50 A'   19 A"   51 A'   20 A"   52 A'                 
  4.795   5.428  10.320  26.633  26.708  27.099  36.612  37.257
 53 A'   54 A'   55 A'   21 A"   56 A'   57 A'   58 A'   59 A'                 
219.166
 60 A'                                                                         

 Beta MOs, Restricted
 -- Occupied --                  
-104.86  -15.74  -15.68  -10.58   -8.05   -8.05   -8.05   -1.47
  1 A'    2 A'    3 A'    4 A'    5 A'    6 A'    1 A"    7 A'                 
 -1.120  -0.935  -0.739  -0.656  -0.622  -0.472  -0.466  -0.430
  8 A'    9 A'   10 A'   11 A'    2 A"   12 A'    3 A"   13 A'                 
 -- Virtual --                   
  0.044   0.077   0.078   0.111   0.126   0.130   0.164   0.186
 14 A'    4 A"   15 A'   16 A'    5 A"   17 A'   18 A'   19 A'                 
  0.193   0.211   0.232   0.250   0.259   0.277   0.307   0.364
  6 A"   20 A'   21 A'    7 A"   22 A'   23 A'   24 A'   25 A'                 
  0.570   0.576   0.591   0.642   0.707   0.812   0.904   0.927
 26 A'   27 A'    8 A"   28 A'   29 A'   30 A'    9 A"   31 A'                 
  0.978   1.007   1.076   1.126   1.134   1.163   1.199   1.238
 10 A"   32 A'   33 A'   34 A'   11 A"   35 A'   12 A"   36 A'                 
  1.276   1.363   1.481   1.500   1.650   1.932   2.077   2.139
 37 A'   38 A'   13 A"   39 A'   40 A'   14 A"   41 A'   15 A"                 
  2.182   2.425   2.581   2.616   2.697   2.719   2.824   2.926
 42 A'   43 A'   16 A"   44 A'   17 A"   45 A'   46 A'   47 A'                 
  3.074   3.091   3.421   3.510   4.121   4.275   4.370   4.541
 48 A'   18 A"   49 A'   50 A'   19 A"   51 A'   20 A"   52 A'                 
  4.795   5.428  10.320  26.633  26.708  27.099  36.612  37.257
 53 A'   54 A'   55 A'   21 A"   56 A'   57 A'   58 A'   59 A'                 
219.166
 60 A'                                                                         
 --------------------------------------------------------------

          Ground-State Mulliken Net Atomic Charges

     Atom                 Charge (a.u.)
  ----------------------------------------
      1 Cl                   -0.202851
      2 N                     0.201393
      3 N                    -0.238248
      4 H                     0.239706
  ----------------------------------------
  Sum of atomic charges =     0.000000

 -----------------------------------------------------------------
                    Cartesian Multipole Moments
 -----------------------------------------------------------------
    Charge (ESU x 10^10)
                 0.0000
    Dipole Moment (Debye)
         X      -0.6821      Y      -1.9402      Z       0.0000
       Tot       2.0567
    Quadrupole Moments (Debye-Ang)
        XX     -26.5791     XY       2.2936     YY     -23.2310
        XZ      -0.0000     YZ       0.0000     ZZ     -24.2360
    Octopole Moments (Debye-Ang^2)
       XXX      13.6937    XXY      -3.8106    XYY      -1.3608
       YYY      -4.4398    XXZ       0.0000    XYZ      -0.0000
       YYZ       0.0000    XZZ       0.3137    YZZ       0.0217
       ZZZ       0.0000
    Hexadecapole Moments (Debye-Ang^3)
      XXXX    -221.0839   XXXY       1.5246   XXYY     -37.7135
      XYYY       6.6590   YYYY     -41.9135   XXXZ      -0.0000
      XXYZ       0.0000   XYYZ       0.0000   YYYZ       0.0000
      XXZZ     -38.7335   XYZZ       0.6297   YYZZ     -11.4122
      XZZZ      -0.0000   YZZZ       0.0000   ZZZZ     -25.0727
 -----------------------------------------------------------------
 Calculating analytic gradient of the SCF energy
 Gradient of SCF Energy
            1           2           3           4
    1  -0.0000521   0.0000649   0.0000223  -0.0000351
    2  -0.0001148   0.0004890  -0.0002312  -0.0001430
    3   0.0000000  -0.0000000   0.0000000   0.0000000
 Max gradient component =       4.890E-04
 RMS gradient           =       1.670E-04
 Gradient time:  CPU 0.56 s  wall 0.19 s
 Geometry Optimization Parameters
   NAtoms,    NIC,     NZ,  NCons,   NDum,   NFix, NCnnct, MaxDiis
        4      14       4       0       0       0       0       0

 Cartesian Hessian Update
 Hessian Updated using BFGS Update


** GEOMETRY OPTIMIZATION IN DELOCALIZED INTERNAL COORDINATES **
   Searching for a Minimum

   Optimization Cycle:   6

                       Coordinates (Angstroms)
     ATOM                X               Y               Z
      1  Cl        0.9482644078   -0.0783544054    0.0000000000
      2  N        -0.7531635324    0.5690432300    0.0000000000
      3  N        -1.6014790448   -0.2493137833    0.0000000000
      4  H        -1.2936019405   -1.2160186769    0.0000000000
   Point Group: cs    Number of degrees of freedom:     5


   Energy is   -568.923498787

 Hessian Updated using BFGS Update

  5 Hessian modes will be used to form the next step
  Hessian Eigenvalues:
     0.067427    0.227526    0.405456    0.461919    1.016135

 Minimum Search - Taking Simple RFO Step
 Searching for Lamda that Minimizes Along All modes
 Value Taken    Lamda =   0.00000000
 Step Taken.  Stepsize is  0.001493

                             Maximum     Tolerance    Cnvgd?
         Gradient           0.000424      0.000300      NO
         Displacement       0.000945      0.001200     YES
         Energy change     -0.000003      0.000001      NO


 New Cartesian Coordinates Obtained by Inverse Iteration

 Displacement from previous Coordinates is:  0.001517
 ----------------------------------------------------------------
             Standard Nuclear Orientation (Angstroms)
    I     Atom           X                Y                Z
 ----------------------------------------------------------------
    1      Cl      0.9484657912    -0.0780358741     0.0000000000
    2      N      -0.7529468456     0.5684735454     0.0000000000
    3      N      -1.6017122897    -0.2492624703     0.0000000000
    4      H      -1.2937867658    -1.2158188367     0.0000000000
 ----------------------------------------------------------------
 Molecular Point Group                 Cs    NOp =  2
 Largest Abelian Subgroup              Cs    NOp =  2
 Nuclear Repulsion Energy =    90.4523719050 hartrees
 There are       16 alpha and       16 beta electrons
 Applying Cartesian multipole field
    Component          Value
    ---------          -----
     (2,0,0)        1.00000E-11
     (0,2,0)        2.00000E-11
     (0,0,2)       -3.00000E-11
 Nucleus-field energy     =     0.0000000017 hartrees
 Requested basis set is 6-311++G(d,p)
 There are 30 shells and 81 basis functions
 A cutoff of  1.0D-11 yielded    452 shell pairs
 There are      3383 function pairs (      3647 Cartesian)
 Smallest overlap matrix eigenvalue = 2.16E-04
 Guess MOs from SCF MO coefficient file

 -----------------------------------------------------------------------
  General SCF calculation program by
  Eric Jon Sundstrom, Paul Horn, Yuezhi Mao, Dmitri Zuev, Alec White,
  David Stuck, Shaama M.S., Shane Yost, Joonho Lee, David Small,
  Daniel Levine, Susi Lehtola, Hugh Burton, Evgeny Epifanovsky
 -----------------------------------------------------------------------
 Hartree-Fock
 using 4 threads for integral computing
 -------------------------------------------------------
 OpenMP Integral computing Module                
 Release: version 2.0, May 2017, Q-Chem Inc. Pleasanton 
 -------------------------------------------------------
 A restricted SCF calculation will be
 performed using DIIS
 SCF converges when DIIS error is below 1.0e-08
 ---------------------------------------
  Cycle       Energy         DIIS error
 ---------------------------------------
    1    -568.9234986910      1.83e-05  
    2    -568.9234990395      4.87e-06  
    3    -568.9234990840      2.10e-06  
    4    -568.9234990912      9.17e-07  
    5    -568.9234990938      3.59e-07  
    6    -568.9234990941      1.57e-07  
    7    -568.9234990942      2.75e-08  
    8    -568.9234990942      7.98e-09  Convergence criterion met
 ---------------------------------------
 SCF time:   CPU 1.28s  wall 1.00s 
 SCF   energy in the final basis set =     -568.9234990942
 Total energy in the final basis set =     -568.9234990942

 --------------------------------------------------------------
             Orbital Energies (a.u.) and Symmetries
 --------------------------------------------------------------

 Alpha MOs, Restricted
 -- Occupied --                  
-104.86  -15.74  -15.68  -10.58   -8.05   -8.05   -8.05   -1.47
  1 A'    2 A'    3 A'    4 A'    5 A'    6 A'    1 A"    7 A'                 
 -1.120  -0.935  -0.739  -0.656  -0.622  -0.472  -0.466  -0.430
  8 A'    9 A'   10 A'   11 A'    2 A"   12 A'    3 A"   13 A'                 
 -- Virtual --                   
  0.044   0.077   0.078   0.111   0.126   0.130   0.164   0.186
 14 A'    4 A"   15 A'   16 A'    5 A"   17 A'   18 A'   19 A'                 
  0.193   0.211   0.232   0.250   0.259   0.277   0.307   0.364
  6 A"   20 A'   21 A'    7 A"   22 A'   23 A'   24 A'   25 A'                 
  0.569   0.576   0.591   0.642   0.707   0.812   0.904   0.927
 26 A'   27 A'    8 A"   28 A'   29 A'   30 A'    9 A"   31 A'                 
  0.978   1.007   1.076   1.126   1.134   1.163   1.199   1.238
 10 A"   32 A'   33 A'   34 A'   11 A"   35 A'   12 A"   36 A'                 
  1.276   1.363   1.481   1.500   1.650   1.932   2.077   2.139
 37 A'   38 A'   13 A"   39 A'   40 A'   14 A"   41 A'   15 A"                 
  2.182   2.425   2.581   2.616   2.698   2.719   2.825   2.926
 42 A'   43 A'   16 A"   44 A'   17 A"   45 A'   46 A'   47 A'                 
  3.074   3.091   3.421   3.510   4.121   4.275   4.370   4.541
 48 A'   18 A"   49 A'   50 A'   19 A"   51 A'   20 A"   52 A'                 
  4.796   5.428  10.320  26.633  26.708  27.099  36.612  37.257
 53 A'   54 A'   55 A'   21 A"   56 A'   57 A'   58 A'   59 A'                 
219.166
 60 A'                                                                         

 Beta MOs, Restricted
 -- Occupied --                  
-104.86  -15.74  -15.68  -10.58   -8.05   -8.05   -8.05   -1.47
  1 A'    2 A'    3 A'    4 A'    5 A'    6 A'    1 A"    7 A'                 
 -1.120  -0.935  -0.739  -0.656  -0.622  -0.472  -0.466  -0.430
  8 A'    9 A'   10 A'   11 A'    2 A"   12 A'    3 A"   13 A'                 
 -- Virtual --                   
  0.044   0.077   0.078   0.111   0.126   0.130   0.164   0.186
 14 A'    4 A"   15 A'   16 A'    5 A"   17 A'   18 A'   19 A'                 
  0.193   0.211   0.232   0.250   0.259   0.277   0.307   0.364
  6 A"   20 A'   21 A'    7 A"   22 A'   23 A'   24 A'   25 A'                 
  0.569   0.576   0.591   0.642   0.707   0.812   0.904   0.927
 26 A'   27 A'    8 A"   28 A'   29 A'   30 A'    9 A"   31 A'                 
  0.978   1.007   1.076   1.126   1.134   1.163   1.199   1.238
 10 A"   32 A'   33 A'   34 A'   11 A"   35 A'   12 A"   36 A'                 
  1.276   1.363   1.481   1.500   1.650   1.932   2.077   2.139
 37 A'   38 A'   13 A"   39 A'   40 A'   14 A"   41 A'   15 A"                 
  2.182   2.425   2.581   2.616   2.698   2.719   2.825   2.926
 42 A'   43 A'   16 A"   44 A'   17 A"   45 A'   46 A'   47 A'                 
  3.074   3.091   3.421   3.510   4.121   4.275   4.370   4.541
 48 A'   18 A"   49 A'   50 A'   19 A"   51 A'   20 A"   52 A'                 
  4.796   5.428  10.320  26.633  26.708  27.099  36.612  37.257
 53 A'   54 A'   55 A'   21 A"   56 A'   57 A'   58 A'   59 A'                 
219.166
 60 A'                                                                         
 --------------------------------------------------------------

          Ground-State Mulliken Net Atomic Charges

     Atom                 Charge (a.u.)
  ----------------------------------------
      1 Cl                   -0.202659
      2 N                     0.201262
      3 N                    -0.238137
      4 H                     0.239534
  ----------------------------------------
  Sum of atomic charges =     0.000000

 -----------------------------------------------------------------
                    Cartesian Multipole Moments
 -----------------------------------------------------------------
    Charge (ESU x 10^10)
                 0.0000
    Dipole Moment (Debye)
         X      -0.6799      Y      -1.9407      Z      -0.0000
       Tot       2.0563
    Quadrupole Moments (Debye-Ang)
        XX     -26.5769     XY       2.2945     YY     -23.2339
        XZ       0.0000     YZ       0.0000     ZZ     -24.2349
    Octopole Moments (Debye-Ang^2)
       XXX      13.6929    XXY      -3.8104    XYY      -1.3614
       YYY      -4.4412    XXZ      -0.0000    XYZ      -0.0000
       YYZ      -0.0000    XZZ       0.3121    YZZ       0.0199
       ZZZ      -0.0000
    Hexadecapole Moments (Debye-Ang^3)
      XXXX    -221.1034   XXXY       1.5123   XXYY     -37.7209
      XYYY       6.6366   YYYY     -41.8938   XXXZ       0.0000
      XXYZ       0.0000   XYYZ       0.0000   YYYZ       0.0000
      XXZZ     -38.7390   XYZZ       0.6234   YYZZ     -11.4079
      XZZZ      -0.0000   YZZZ       0.0000   ZZZZ     -25.0702
 -----------------------------------------------------------------
 Calculating analytic gradient of the SCF energy
 Gradient of SCF Energy
            1           2           3           4
    1  -0.0000240   0.0000072   0.0000089   0.0000079
    2   0.0000089  -0.0000428   0.0000088   0.0000251
    3   0.0000000  -0.0000000   0.0000000  -0.0000000
 Max gradient component =       4.283E-05
 RMS gradient           =       1.682E-05
 Gradient time:  CPU 0.56 s  wall 0.19 s
 Geometry Optimization Parameters
   NAtoms,    NIC,     NZ,  NCons,   NDum,   NFix, NCnnct, MaxDiis
        4      14       4       0       0       0       0       0

 Cartesian Hessian Update
 Hessian Updated using BFGS Update


** GEOMETRY OPTIMIZATION IN DELOCALIZED INTERNAL COORDINATES **
   Searching for a Minimum

   Optimization Cycle:   7

                       Coordinates (Angstroms)
     ATOM                X               Y               Z
      1  Cl        0.9484657912   -0.0780358741    0.0000000000
      2  N        -0.7529468456    0.5684735454    0.0000000000
      3  N        -1.6017122897   -0.2492624703    0.0000000000
      4  H        -1.2937867658   -1.2158188367    0.0000000000
   Point Group: cs    Number of degrees of freedom:     5


   Energy is   -568.923499094

 Hessian Updated using BFGS Update

  5 Hessian modes will be used to form the next step
  Hessian Eigenvalues:
     0.071857    0.232220    0.389737    0.463536    1.040008

 Minimum Search - Taking Simple RFO Step
 Searching for Lamda that Minimizes Along All modes
 Value Taken    Lamda =   0.00000000
 Step Taken.  Stepsize is  0.000377

                             Maximum     Tolerance    Cnvgd?
         Gradient           0.000036      0.000300     YES
         Displacement       0.000275      0.001200     YES
         Energy change     -0.000000      0.000001     YES


                       Distance Matrix (Angstroms)
             Cl(  1)   N (  2)   N (  3)
   N (  2)  1.820104
   N (  3)  2.555920  1.178599
   H (  4)  2.514408  1.864459  1.014421

 Final energy is   -568.92349909415782     


 ******************************
 **  OPTIMIZATION CONVERGED  **
 ******************************

                       Coordinates (Angstroms)
     ATOM                X               Y               Z
      1  Cl        0.9484657912   -0.0780358741    0.0000000000
      2  N        -0.7529468456    0.5684735454    0.0000000000
      3  N        -1.6017122897   -0.2492624703    0.0000000000
      4  H        -1.2937867658   -1.2158188367    0.0000000000

Z-matrix Print:
$molecule
0 1
Cl
N  1 1.820104
N  2 1.178599 1 115.260710
H  3 1.014421 2 116.262466 1 -0.000000 0
$end


 --------------------------------------------------------------
             Orbital Energies (a.u.) and Symmetries
 --------------------------------------------------------------

 Alpha MOs, Restricted
 -- Occupied --                  
-104.86  -15.74  -15.68  -10.58   -8.05   -8.05   -8.05   -1.47
  1 A'    2 A'    3 A'    4 A'    5 A'    6 A'    1 A"    7 A'                 
 -1.120  -0.935  -0.739  -0.656  -0.622  -0.472  -0.466  -0.430
  8 A'    9 A'   10 A'   11 A'    2 A"   12 A'    3 A"   13 A'                 
 -- Virtual --                   
  0.044   0.077   0.078   0.111   0.126   0.130   0.164   0.186
 14 A'    4 A"   15 A'   16 A'    5 A"   17 A'   18 A'   19 A'                 
  0.193   0.211   0.232   0.250   0.259   0.277   0.307   0.364
  6 A"   20 A'   21 A'    7 A"   22 A'   23 A'   24 A'   25 A'                 
  0.569   0.576   0.591   0.642   0.707   0.812   0.904   0.927
 26 A'   27 A'    8 A"   28 A'   29 A'   30 A'    9 A"   31 A'                 
  0.978   1.007   1.076   1.126   1.134   1.163   1.199   1.238
 10 A"   32 A'   33 A'   34 A'   11 A"   35 A'   12 A"   36 A'                 
  1.276   1.363   1.481   1.500   1.650   1.932   2.077   2.139
 37 A'   38 A'   13 A"   39 A'   40 A'   14 A"   41 A'   15 A"                 
  2.182   2.425   2.581   2.616   2.698   2.719   2.825   2.926
 42 A'   43 A'   16 A"   44 A'   17 A"   45 A'   46 A'   47 A'                 
  3.074   3.091   3.421   3.510   4.121   4.275   4.370   4.541
 48 A'   18 A"   49 A'   50 A'   19 A"   51 A'   20 A"   52 A'                 
  4.796   5.428  10.320  26.633  26.708  27.099  36.612  37.257
 53 A'   54 A'   55 A'   21 A"   56 A'   57 A'   58 A'   59 A'                 
219.166
 60 A'                                                                         

 Beta MOs, Restricted
 -- Occupied --                  
-104.86  -15.74  -15.68  -10.58   -8.05   -8.05   -8.05   -1.47
  1 A'    2 A'    3 A'    4 A'    5 A'    6 A'    1 A"    7 A'                 
 -1.120  -0.935  -0.739  -0.656  -0.622  -0.472  -0.466  -0.430
  8 A'    9 A'   10 A'   11 A'    2 A"   12 A'    3 A"   13 A'                 
 -- Virtual --                   
  0.044   0.077   0.078   0.111   0.126   0.130   0.164   0.186
 14 A'    4 A"   15 A'   16 A'    5 A"   17 A'   18 A'   19 A'                 
  0.193   0.211   0.232   0.250   0.259   0.277   0.307   0.364
  6 A"   20 A'   21 A'    7 A"   22 A'   23 A'   24 A'   25 A'                 
  0.569   0.576   0.591   0.642   0.707   0.812   0.904   0.927
 26 A'   27 A'    8 A"   28 A'   29 A'   30 A'    9 A"   31 A'                 
  0.978   1.007   1.076   1.126   1.134   1.163   1.199   1.238
 10 A"   32 A'   33 A'   34 A'   11 A"   35 A'   12 A"   36 A'                 
  1.276   1.363   1.481   1.500   1.650   1.932   2.077   2.139
 37 A'   38 A'   13 A"   39 A'   40 A'   14 A"   41 A'   15 A"                 
  2.182   2.425   2.581   2.616   2.698   2.719   2.825   2.926
 42 A'   43 A'   16 A"   44 A'   17 A"   45 A'   46 A'   47 A'                 
  3.074   3.091   3.421   3.510   4.121   4.275   4.370   4.541
 48 A'   18 A"   49 A'   50 A'   19 A"   51 A'   20 A"   52 A'                 
  4.796   5.428  10.320  26.633  26.708  27.099  36.612  37.257
 53 A'   54 A'   55 A'   21 A"   56 A'   57 A'   58 A'   59 A'                 
219.166
 60 A'                                                                         
 --------------------------------------------------------------

          Ground-State Mulliken Net Atomic Charges

     Atom                 Charge (a.u.)
  ----------------------------------------
      1 Cl                   -0.202659
      2 N                     0.201262
      3 N                    -0.238137
      4 H                     0.239534
  ----------------------------------------
  Sum of atomic charges =     0.000000

 -----------------------------------------------------------------
                    Cartesian Multipole Moments
 -----------------------------------------------------------------
    Charge (ESU x 10^10)
                 0.0000
    Dipole Moment (Debye)
         X      -0.6799      Y      -1.9407      Z      -0.0000
       Tot       2.0563
    Quadrupole Moments (Debye-Ang)
        XX     -26.5769     XY       2.2945     YY     -23.2339
        XZ       0.0000     YZ       0.0000     ZZ     -24.2349
    Octopole Moments (Debye-Ang^2)
       XXX      13.6929    XXY      -3.8104    XYY      -1.3614
       YYY      -4.4412    XXZ      -0.0000    XYZ      -0.0000
       YYZ      -0.0000    XZZ       0.3121    YZZ       0.0199
       ZZZ      -0.0000
    Hexadecapole Moments (Debye-Ang^3)
      XXXX    -221.1034   XXXY       1.5123   XXYY     -37.7209
      XYYY       6.6366   YYYY     -41.8938   XXXZ       0.0000
      XXYZ       0.0000   XYYZ       0.0000   YYYZ       0.0000
      XXZZ     -38.7390   XYZZ       0.6234   YYZZ     -11.4079
      XZZZ      -0.0000   YZZZ       0.0000   ZZZZ     -25.0702
 -----------------------------------------------------------------
Archival summary:
1\1\garfield\OPT\HF\BasisUnspecified\l121\taweetha\SunFeb1006:09:382019SunFeb1006:09:382019\0\\#,OPT,HF,BasisUnspecified,\\0,1\Cl\N,1,1.8201\N,2,1.1786,1,115.261\H,3,1.01442,2,116.262,1,-0,0\\HF=-568.923499\\@

 Total job time:  4.68s(wall), 17.16s(cpu) 
 Sun Feb 10 06:09:38 2019

        *************************************************************
        *                                                           *
        *  Thank you very much for using Q-Chem.  Have a nice day.  *
        *                                                           *
        *************************************************************


 
User input: 2 of 2 
 
Q-Chem Developer Version!
                  Welcome to Q-Chem
     A Quantum Leap Into The Future Of Chemistry


 Q-Chem 5.1, Q-Chem, Inc., Pleasanton, CA (2018)

 Yihan Shao,  Zhengting Gan,  E. Epifanovsky,  A. T. B. Gilbert,  M. Wormit,  
 J. Kussmann,  A. W. Lange,  A. Behn,  Jia Deng,  Xintian Feng,  D. Ghosh,  
 M. Goldey,  P. R. Horn,  L. D. Jacobson,  I. Kaliman,  T. Kus,  A. Landau,  
 Jie Liu,  E. I. Proynov,  R. M. Richard,  R. P. Steele,  E. J. Sundstrom,  
 H. L. Woodcock III,  P. M. Zimmerman,  D. Zuev,  B. Albrecht,  E. Alguire,  
 S. A. Baeppler,  D. Barton,  Z. Benda,  Y. A. Bernard,  E. J. Berquist,  
 K. B. Bravaya,  H. Burton,  D. Casanova,  Chun-Min Chang,  Yunqing Chen,  
 A. Chien,  K. D. Closser,  M. P. Coons,  S. Coriani,  S. Dasgupta,  
 A. L. Dempwolff,  M. Diedenhofen,  Hainam Do,  R. G. Edgar,  Po-Tung Fang,  
 S. Faraji,  S. Fatehi,  Qingguo Feng,  K. D. Fenk,  J. Fosso-Tande,  
 Qinghui Ge,  A. Ghysels,  G. Gidofalvi,  J. Gomes,  J. Gonthier,  A. Gunina,  
 D. Hait,  M. W. D. Hanson-Heine,  P. H. P. Harbach,  A. W. Hauser,  
 J. E. Herr,  E. G. Hohenstein,  Z. C. Holden,  Kerwin Hui,  B. C. Huynh,  
 T.-C. Jagau,  Hyunjun Ji,  B. Kaduk,  K. Khistyaev,  Jaehoon Kim,  
 P. Klunzinger,  K. Koh,  D. Kosenkov,  L. Koulias,  T. Kowalczyk,  
 C. M. Krauter,  A. Kunitsa,  Ka Un Lao,  A. Laurent,  K. V. Lawler,  
 Joonho Lee,  D. Lefrancois,  S. Lehtola,  D. S. Levine,  Yi-Pei Li,  
 You-Sheng Lin,  Fenglai Liu,  E. Livshits,  A. Luenser,  P. Manohar,  
 E. Mansoor,  S. F. Manzer,  Shan-Ping Mao,  Yuezhi Mao,  N. Mardirossian,  
 A. V. Marenich,  T. Markovich,  L. A. Martinez-Martinez,  S. A. Maurer,  
 N. J. Mayhall,  S. C. McKenzie,  J.-M. Mewes,  A. F. Morrison,  
 J. W. Mullinax,  K. Nanda,  T. S. Nguyen-Beck,  R. Olivares-Amaya,  
 J. A. Parkhill,  T. M. Perrine,  F. Plasser,  P. Pokhilko,  S. Prager,  
 A. Prociuk,  E. Ramos,  D. R. Rehn,  F. Rob,  M. Schneider,  N. Sergueev,  
 S. M. Sharada,  S. Sharma,  D. W. Small,  T. Stauch,  T. Stein,  
 Yu-Chuan Su,  A. J. W. Thom,  A. Tkatchenko,  T. Tsuchimochi,  N. M. Tubman,  
 L. Vogt,  M. L. Vidal,  O. Vydrov,  M. A. Watson,  J. Wenzel,  
 M. de Wergifosse,  T. A. Wesolowski,  A. White,  J. Witte,  A. Yamada,  
 Jun Yang,  K. Yao,  S. Yeganeh,  S. R. Yost,  Zhi-Qiang You,  A. Zech,  
 Igor Ying Zhang,  Xing Zhang,  Yan Zhao,  Ying Zhu,  B. R. Brooks,  
 G. K. L. Chan,  C. J. Cramer,  M. S. Gordon,  W. J. Hehre,  A. Klamt,  
 M. W. Schmidt,  C. D. Sherrill,  D. G. Truhlar,  A. Aspuru-Guzik,  R. Baer,  
 A. T. Bell,  N. A. Besley,  Jeng-Da Chai,  A. E. DePrince, III,  
 R. A. DiStasio Jr.,  A. Dreuw,  B. D. Dunietz,  T. R. Furlani,  
 Chao-Ping Hsu,  Yousung Jung,  Jing Kong,  D. S. Lambrecht,  WanZhen Liang,  
 C. Ochsenfeld,  V. A. Rassolov,  L. V. Slipchenko,  J. E. Subotnik,  
 T. Van Voorhis,  J. M. Herbert,  A. I. Krylov,  P. M. W. Gill,  M. Head-Gordon

 Contributors to earlier versions of Q-Chem not listed above: 
 R. D. Adamson,  B. Austin,  J. Baker,  G. J. O. Beran,  K. Brandhorst,  
 S. T. Brown,  E. F. C. Byrd,  A. K. Chakraborty,  C.-L. Cheng,  
 Siu Hung Chien,  D. M. Chipman,  D. L. Crittenden,  H. Dachsel,  
 R. J. Doerksen,  A. D. Dutoi,  L. Fusti-Molnar,  W. A. Goddard III,  
 A. Golubeva-Zadorozhnaya,  S. R. Gwaltney,  G. Hawkins,  A. Heyden,  
 S. Hirata,  G. Kedziora,  F. J. Keil,  C. Kelley,  Jihan Kim,  R. A. King,  
 R. Z. Khaliullin,  P. P. Korambath,  W. Kurlancheek,  A. M. Lee,  M. S. Lee,  
 S. V. Levchenko,  Ching Yeh Lin,  D. Liotard,  R. C. Lochan,  I. Lotan,  
 P. E. Maslen,  N. Nair,  D. P. O'Neill,  D. Neuhauser,  E. Neuscamman,  
 C. M. Oana,  R. Olson,  B. Peters,  R. Peverati,  P. A. Pieniazek,  
 Y. M. Rhee,  J. Ritchie,  M. A. Rohrdanz,  E. Rosta,  N. J. Russ,  
 H. F. Schaefer III,  N. E. Schultz,  N. Shenvi,  A. C. Simmonett,  A. Sodt,  
 D. Stuck,  K. S. Thanthiriwatte,  V. Vanovschi,  Tao Wang,  A. Warshel,  
 C. F. Williams,  Q. Wu,  X. Xu,  W. Zhang

 Please cite Q-Chem as follows:
 Y. Shao et al., Mol. Phys. 113, 184-215 (2015)
 DOI: 10.1080/00268976.2014.952696

 Q-Chem 5.1.2 for Intel X86 EM64T Linux

 Parts of Q-Chem use Armadillo 8.300.2 (Tropical Shenanigans).
 http://arma.sourceforge.net/

 Q-Chem begins on Sun Feb 10 06:09:38 2019  

Host: 
0

     Scratch files written to /scratch/taweetham/qchem23907//
The previous job contains 0 fragments, simply inherited here
Input Ideriv = 2
Curr. Ideriv = -1
Max.  Ideriv = 2

Checking the input file for inconsistencies... 	...done.

--------------------------------------------------------------
User input:
--------------------------------------------------------------

$molecule
read
$end

$rem
   JOB_TYPE 	FREQUENCY
   BASIS 		6-311++G**
   EXCHANGE 	HF	
$end

--------------------------------------------------------------
 ----------------------------------------------------------------
             Standard Nuclear Orientation (Angstroms)
    I     Atom           X                Y                Z
 ----------------------------------------------------------------
    1      Cl      0.9999089718    -0.0712322929    -0.0000000000
    2      N      -0.6996738302     0.5800723124     0.0000000000
    3      N      -1.5507418061    -0.2352670469    -0.0000000000
    4      H      -1.2455430663    -1.2026878793    -0.0000000000
 ----------------------------------------------------------------
 Molecular Point Group                 Cs    NOp =  2
 Largest Abelian Subgroup              Cs    NOp =  2
 Nuclear Repulsion Energy =    90.4523719050 hartrees
 There are       16 alpha and       16 beta electrons
 Requested basis set is 6-311++G(d,p)
 There are 30 shells and 81 basis functions

 Total QAlloc Memory Limit   2000 MB
 Mega-Array Size       188 MB
 MEM_STATIC part       192 MB

                       Distance Matrix (Angstroms)
             Cl(  1)   N (  2)   N (  3)
   N (  2)  1.820104
   N (  3)  2.555920  1.178599
   H (  4)  2.514408  1.864459  1.014421

 A cutoff of  1.0D-11 yielded    452 shell pairs
 There are      3383 function pairs (      3647 Cartesian)

 -------------------------------------------------------
 OpenMP Integral Computing Module                       
 Release: version 1.0, May 2013, Q-Chem Inc. Pittsburgh 
 -------------------------------------------------------
 Integral Job Info:
 Integral job number is                      11
 Integral operator is                         1
 short-range coefficients                     0
 long-range coefficients              100000000
 Omega coefficients                           0
 if combine SR and LR in K                    0
 Integral screening is                        0
 Integral computing path is                   2
 max size of driver memory is            800000
 size of driver memory is                593474
 size of scratch memory is              8114252
 max col of scratch BK array               1296
 max len of scratch array in speh3          155
 max len of scratch index in speh4           18
 max int batch size is                      520
 min int batch size is                       52
 fixed nKL is                                52
 max L of basis functions is                  2
 order of int derivative is                   0
 number of shells is                         30
 number of basis is                          84
 number of cartesian basis is                84
 number of contracted shell pairs           452
 number of primitive shell pairs           1378
 maxK2 (contraction) of shell pair           36
 max number of K2 of shell pair               1
 max number of CS2 of shell pair             50
 max number of PS2 of shell pair            132
 mem total for path MDJ                  510786
 -------------------------------------------------------
 Smallest overlap matrix eigenvalue = 2.16E-04
 Guess from superposition of atomic densities
 Warning:  Energy on first SCF cycle will be non-variational
 SAD guess density has 32.000000 electrons

 -----------------------------------------------------------------------
  General SCF calculation program by
  Eric Jon Sundstrom, Paul Horn, Yuezhi Mao, Dmitri Zuev, Alec White,
  David Stuck, Shaama M.S., Shane Yost, Joonho Lee, David Small,
  Daniel Levine, Susi Lehtola, Hugh Burton, Evgeny Epifanovsky
 -----------------------------------------------------------------------
 Hartree-Fock
 using 4 threads for integral computing
 -------------------------------------------------------
 OpenMP Integral computing Module                
 Release: version 2.0, May 2017, Q-Chem Inc. Pleasanton 
 -------------------------------------------------------
 A restricted SCF calculation will be
 performed using DIIS
 SCF converges when DIIS error is below 1.0e-08
 ---------------------------------------
  Cycle       Energy         DIIS error
 ---------------------------------------
    1    -569.3822105858      6.52e-02  
    2    -568.8521883630      8.56e-03  
    3    -568.8988255149      5.58e-03  
    4    -568.9211102672      9.30e-04  
    5    -568.9228530008      5.37e-04  
    6    -568.9233210713      2.16e-04  
    7    -568.9234714059      9.34e-05  
    8    -568.9234971431      2.71e-05  
    9    -568.9234990198      6.60e-06  
   10    -568.9234990892      1.68e-06  
   11    -568.9234990936      4.68e-07  
   12    -568.9234990941      1.47e-07  
   13    -568.9234990941      3.98e-08  
   14    -568.9234990942      7.13e-09  Convergence criterion met
 ---------------------------------------
 SCF time:   CPU 2.22s  wall 1.00s 
 SCF   energy in the final basis set =     -568.9234990942
 Total energy in the final basis set =     -568.9234990942

 --------------------------------------------------------------
             Orbital Energies (a.u.) and Symmetries
 --------------------------------------------------------------

 Alpha MOs, Restricted
 -- Occupied --                  
-104.86  -15.74  -15.68  -10.58   -8.05   -8.05   -8.05   -1.47
  1 A'    2 A'    3 A'    4 A'    5 A'    6 A'    1 A"    7 A'                 
 -1.120  -0.935  -0.739  -0.656  -0.622  -0.472  -0.466  -0.430
  8 A'    9 A'   10 A'   11 A'    2 A"   12 A'    3 A"   13 A'                 
 -- Virtual --                   
  0.044   0.077   0.078   0.111   0.126   0.130   0.164   0.186
 14 A'    4 A"   15 A'   16 A'    5 A"   17 A'   18 A'   19 A'                 
  0.193   0.211   0.232   0.250   0.259   0.277   0.307   0.364
  6 A"   20 A'   21 A'    7 A"   22 A'   23 A'   24 A'   25 A'                 
  0.569   0.576   0.591   0.642   0.707   0.812   0.904   0.927
 26 A'   27 A'    8 A"   28 A'   29 A'   30 A'    9 A"   31 A'                 
  0.978   1.007   1.076   1.126   1.134   1.163   1.199   1.238
 10 A"   32 A'   33 A'   34 A'   11 A"   35 A'   12 A"   36 A'                 
  1.276   1.363   1.481   1.500   1.650   1.932   2.077   2.139
 37 A'   38 A'   13 A"   39 A'   40 A'   14 A"   41 A'   15 A"                 
  2.182   2.425   2.581   2.616   2.698   2.719   2.825   2.926
 42 A'   43 A'   16 A"   44 A'   17 A"   45 A'   46 A'   47 A'                 
  3.074   3.091   3.421   3.510   4.121   4.275   4.370   4.541
 48 A'   18 A"   49 A'   50 A'   19 A"   51 A'   20 A"   52 A'                 
  4.796   5.428  10.320  26.633  26.708  27.099  36.612  37.257
 53 A'   54 A'   55 A'   21 A"   56 A'   57 A'   58 A'   59 A'                 
219.166
 60 A'                                                                         

 Beta MOs, Restricted
 -- Occupied --                  
-104.86  -15.74  -15.68  -10.58   -8.05   -8.05   -8.05   -1.47
  1 A'    2 A'    3 A'    4 A'    5 A'    6 A'    1 A"    7 A'                 
 -1.120  -0.935  -0.739  -0.656  -0.622  -0.472  -0.466  -0.430
  8 A'    9 A'   10 A'   11 A'    2 A"   12 A'    3 A"   13 A'                 
 -- Virtual --                   
  0.044   0.077   0.078   0.111   0.126   0.130   0.164   0.186
 14 A'    4 A"   15 A'   16 A'    5 A"   17 A'   18 A'   19 A'                 
  0.193   0.211   0.232   0.250   0.259   0.277   0.307   0.364
  6 A"   20 A'   21 A'    7 A"   22 A'   23 A'   24 A'   25 A'                 
  0.569   0.576   0.591   0.642   0.707   0.812   0.904   0.927
 26 A'   27 A'    8 A"   28 A'   29 A'   30 A'    9 A"   31 A'                 
  0.978   1.007   1.076   1.126   1.134   1.163   1.199   1.238
 10 A"   32 A'   33 A'   34 A'   11 A"   35 A'   12 A"   36 A'                 
  1.276   1.363   1.481   1.500   1.650   1.932   2.077   2.139
 37 A'   38 A'   13 A"   39 A'   40 A'   14 A"   41 A'   15 A"                 
  2.182   2.425   2.581   2.616   2.698   2.719   2.825   2.926
 42 A'   43 A'   16 A"   44 A'   17 A"   45 A'   46 A'   47 A'                 
  3.074   3.091   3.421   3.510   4.121   4.275   4.370   4.541
 48 A'   18 A"   49 A'   50 A'   19 A"   51 A'   20 A"   52 A'                 
  4.796   5.428  10.320  26.633  26.708  27.099  36.612  37.257
 53 A'   54 A'   55 A'   21 A"   56 A'   57 A'   58 A'   59 A'                 
219.166
 60 A'                                                                         
 --------------------------------------------------------------

          Ground-State Mulliken Net Atomic Charges

     Atom                 Charge (a.u.)
  ----------------------------------------
      1 Cl                   -0.202659
      2 N                     0.201262
      3 N                    -0.238137
      4 H                     0.239534
  ----------------------------------------
  Sum of atomic charges =     0.000000

 -----------------------------------------------------------------
                    Cartesian Multipole Moments
 -----------------------------------------------------------------
    Charge (ESU x 10^10)
                 0.0000
    Dipole Moment (Debye)
         X      -0.6853      Y      -1.9388      Z      -0.0000
       Tot       2.0563
    Quadrupole Moments (Debye-Ang)
        XX     -26.6347     XY       2.1972     YY     -23.2836
        XZ       0.0000     YZ       0.0000     ZZ     -24.2349
    Octopole Moments (Debye-Ang^2)
       XXX       9.5376    XXY      -3.8761    XYY      -2.5117
       YYY      -5.0912    XXZ      -0.0000    XYZ      -0.0000
       YYZ      -0.0000    XZZ      -0.9400    YZZ      -0.2107
       ZZZ      -0.0000
    Hexadecapole Moments (Debye-Ang^3)
      XXXX    -218.6873   XXXY       1.3276   XXYY     -37.9652
      XYYY       6.5364   YYYY     -42.1502   XXXZ       0.0000
      XXYZ       0.0000   XYYZ       0.0000   YYYZ       0.0000
      XXZZ     -38.7677   XYZZ       0.6925   YYZZ     -11.4135
      XZZZ       0.0000   YZZZ       0.0000   ZZZZ     -25.0702
 -----------------------------------------------------------------
 Calculating MO derivatives via CPSCF
 D1JvT checksum  = 49248 5190.9050041037
 D1KAT checksum  = 95472 539.1140109292
   1         3          12      0.145399    0.041250
   2         3          12      0.035944    0.013364
   3         3          12      0.009816    0.003768
   4         3          12      0.002294    0.000769
   5         3          12      0.000365    0.000114
   6         4          11      0.000045    0.000014
   7        13           2      0.000003    0.000002
   8        15           0      0.000000    0.000000    Roots Converged
 Time for AOints: 0.4 s (CPU) 0.1 s (wall)
 ------------------------------------------------------------------------------
                     AOints        : Timing summary (seconds)
 ------------------------------------------------------------------------------
     job step          cpu (% of tot)      sys (% of tot)     wall (% of tot)
 ------------------------------------------------------------------------------
  cpscf_lag         0.1384E+01 (25.0)   0.1000E-05 (50.0)   0.3998E+00 (26.4)
  iterzp            0.3698E+01 (66.8)   0.1000E-05 (50.0)   0.9828E+00 (64.9)
  make_fx           0.0000E+00 ( 0.0)   0.0000E+00 ( 0.0)   0.0000E+00 ( 0.0)
  AOints            0.4453E+00 ( 8.0)   0.0000E+00 ( 0.0)   0.1208E+00 ( 8.0)
 ------------------------------------------------------------------------------
   Grand Totals     0.5538E+01          0.2000E-05          0.1514E+01
 ------------------------------------------------------------------------------
 Calculating analytic Hessian of the SCF energy
 Polarizability Matrix (a.u.)
            1           2           3
    1 -48.9063828  -0.3820449   0.0000000
    2  -0.3820449 -22.9143879   0.0000000
    3   0.0000000   0.0000000 -16.5849633

 Direct stationary perturbation theory relativistic correction:

 rels  =       0.842281286875
 relv  =      -2.896488908585
 rel2e =       0.548670946313
 E_rel =      -1.505536675397

 Hessian of the SCF Energy
            1           2           3           4           5           6
    1   0.1181291  -0.0135409   0.0000000   0.0047238   0.0578585  -0.0000000
    2  -0.0135409   0.0356606  -0.0000000   0.0199119  -0.0844588   0.0000000
    3   0.0000000  -0.0000000   0.0096083  -0.0000000   0.0000000  -0.0225717
    4   0.0047238   0.0199119  -0.0000000   0.4648470   0.3958996   0.0000000
    5   0.0578585  -0.0844588   0.0000000   0.3958996   0.7259689  -0.0000000
    6  -0.0000000   0.0000000  -0.0225717   0.0000000  -0.0000000   0.0529980
    7  -0.1302661   0.0003535  -0.0000000  -0.4617567  -0.3957608  -0.0000000
    8  -0.0487373   0.0441165   0.0000000  -0.4146293  -0.5955430   0.0000000
    9  -0.0000000   0.0000000   0.0303624  -0.0000000   0.0000000  -0.0712892
   10   0.0074133  -0.0067244  -0.0000000  -0.0078140  -0.0579973   0.0000000
   11   0.0044197   0.0046817   0.0000000  -0.0011822  -0.0459671  -0.0000000
   12  -0.0000000   0.0000000  -0.0173991   0.0000000  -0.0000000   0.0408628
            7           8           9          10          11          12
    1  -0.1302661  -0.0487373  -0.0000000   0.0074133   0.0044197  -0.0000000
    2   0.0003535   0.0441165   0.0000000  -0.0067244   0.0046817   0.0000000
    3  -0.0000000   0.0000000   0.0303624  -0.0000000   0.0000000  -0.0173991
    4  -0.4617567  -0.4146293  -0.0000000  -0.0078140  -0.0011822   0.0000000
    5  -0.3957608  -0.5955430   0.0000000  -0.0579973  -0.0459671  -0.0000000
    6  -0.0000000   0.0000000  -0.0712892   0.0000000  -0.0000000   0.0408628
    7   0.6884436   0.2927335   0.0000000  -0.0964207   0.1026738  -0.0000000
    8   0.2927335   0.9341466  -0.0000000   0.1706332  -0.3827201   0.0000000
    9   0.0000000  -0.0000000   0.0958656  -0.0000000   0.0000000  -0.0549389
   10  -0.0964207   0.1706332  -0.0000000   0.0968215  -0.1059114   0.0000000
   11   0.1026738  -0.3827201   0.0000000  -0.1059114   0.4240055  -0.0000000
   12  -0.0000000   0.0000000  -0.0549389   0.0000000  -0.0000000   0.0314751
 Gradient time:  CPU 8.24 s  wall 2.35 s
 **********************************************************************
 **                                                                  **
 **                       VIBRATIONAL ANALYSIS                       **
 **                       --------------------                       **
 **                                                                  **
 **        VIBRATIONAL FREQUENCIES (CM**-1) AND NORMAL MODES         **
 **     FORCE CONSTANTS (mDYN/ANGSTROM) AND REDUCED MASSES (AMU)     **
 **                  INFRARED INTENSITIES (KM/MOL)                   **
 **                                                                  **
 **********************************************************************


 Mode:                 1                      2                      3
 Frequency:       423.15                 629.13                1055.25
 Force Cnst:      1.1288                 1.1546                 0.8706
 Red. Mass:      10.6997                 4.9513                 1.3269
 IR Active:          YES                    YES                    YES
 IR Intens:      177.525                 76.059                 93.527
 Raman Active:       YES                    YES                    YES
               X      Y      Z        X      Y      Z        X      Y      Z
 Cl         0.370 -0.024  0.000    0.009 -0.095 -0.000   -0.000  0.000 -0.016
 N         -0.448 -0.016 -0.000   -0.305  0.351  0.000    0.000 -0.000  0.092
 N         -0.426  0.076  0.000    0.222 -0.120 -0.000   -0.000  0.000 -0.124
 H         -0.689 -0.007 -0.000    0.839  0.088  0.000   -0.000 -0.000  0.988
 TransDip  -0.427  0.001 -0.000   -0.263  0.095  0.000    0.000 -0.000  0.310

 Mode:                 4                      5                      6
 Frequency:      1427.80                1924.15                3572.86
 Force Cnst:      1.5250                21.5184                 8.0990
 Red. Mass:       1.2696                 9.8647                 1.0768
 IR Active:          YES                    YES                    YES
 IR Intens:      263.082                254.442                 16.031
 Raman Active:       YES                    YES                    YES
               X      Y      Z        X      Y      Z        X      Y      Z
 Cl         0.008  0.000 -0.000    0.020 -0.011  0.000    0.000  0.000  0.000
 N          0.039 -0.046  0.000    0.362  0.475 -0.000    0.004  0.002 -0.000
 N         -0.126  0.021 -0.000   -0.389 -0.415  0.000    0.017 -0.071  0.000
 H          0.930  0.339  0.000   -0.324 -0.463 -0.000   -0.294  0.953 -0.000
 TransDip   0.496  0.154  0.000    0.507 -0.060 -0.000   -0.028  0.125 -0.000

 STANDARD THERMODYNAMIC QUANTITIES AT   298.15 K  AND     1.00 ATM

   This Molecule has  0 Imaginary Frequencies
   Zero point vibrational energy:       12.912 kcal/mol

   Atom    1 Element Cl Has Mass   34.96885
   Atom    2 Element N  Has Mass   14.00307
   Atom    3 Element N  Has Mass   14.00307
   Atom    4 Element H  Has Mass    1.00783
   Molecular Mass:    63.982820 amu
   Principal axes and moments of inertia in amu*Bohr^2:
                             1           2           3
    Eigenvalues --       25.23302   275.03115   300.26418
          X               0.99974     0.02279     0.00000
          Y              -0.02279     0.99974     0.00000
          Z               0.00000    -0.00000     1.00000
   Rotational Symmetry Number is   1
   The Molecule is an Asymmetric Top
   Translational Enthalpy:        0.889 kcal/mol
   Rotational Enthalpy:           0.889 kcal/mol
   Vibrational Enthalpy:         13.207 kcal/mol
   gas constant (RT):             0.592 kcal/mol
   Translational Entropy:        38.387  cal/mol.K
   Rotational Entropy:           22.259  cal/mol.K
   Vibrational Entropy:           1.376  cal/mol.K

   Total Enthalpy:               15.577 kcal/mol
   Total Entropy:                62.022  cal/mol.K
Archival summary:
1\1\garfield\FREQ\HF\BasisUnspecified\l121\taweetha\SunFeb1006:09:412019SunFeb1006:09:412019\0\\#,FREQ,HF,BasisUnspecified,\\0,1\Cl\N,1,1.8201\N,2,1.1786,1,115.261\H,3,1.01442,2,116.262,1,-0,0\\HF=-568.923499\\@

 Total job time:  2.95s(wall), 10.59s(cpu) 
 Sun Feb 10 06:09:41 2019

        *************************************************************
        *                                                           *
        *  Thank you very much for using Q-Chem.  Have a nice day.  *
        *                                                           *
        *************************************************************
