# Supplementary material for: Geometric and energetic data from ab initio calculations of haloethene, haloimine, halomethylenephosphine, haloiminophosphine, halodiazene, halodiphosphene and halocyclopropane
Source: Data Brief. 2019 Nov 2;27:104738. doi: 10.1016/j.dib.2019.104738 (PMC6861602; doi:10.1016/j.dib.2019.104738)
Supplement: Multimedia component 6 [file mmc6.zip › NN/HF/HENNEBr.out]

Q-Chem Developer Version!
                  Welcome to Q-Chem
     A Quantum Leap Into The Future Of Chemistry


 Q-Chem 5.1, Q-Chem, Inc., Pleasanton, CA (2018)

 Yihan Shao,  Zhengting Gan,  E. Epifanovsky,  A. T. B. Gilbert,  M. Wormit,  
 J. Kussmann,  A. W. Lange,  A. Behn,  Jia Deng,  Xintian Feng,  D. Ghosh,  
 M. Goldey,  P. R. Horn,  L. D. Jacobson,  I. Kaliman,  T. Kus,  A. Landau,  
 Jie Liu,  E. I. Proynov,  R. M. Richard,  R. P. Steele,  E. J. Sundstrom,  
 H. L. Woodcock III,  P. M. Zimmerman,  D. Zuev,  B. Albrecht,  E. Alguire,  
 S. A. Baeppler,  D. Barton,  Z. Benda,  Y. A. Bernard,  E. J. Berquist,  
 K. B. Bravaya,  H. Burton,  D. Casanova,  Chun-Min Chang,  Yunqing Chen,  
 A. Chien,  K. D. Closser,  M. P. Coons,  S. Coriani,  S. Dasgupta,  
 A. L. Dempwolff,  M. Diedenhofen,  Hainam Do,  R. G. Edgar,  Po-Tung Fang,  
 S. Faraji,  S. Fatehi,  Qingguo Feng,  K. D. Fenk,  J. Fosso-Tande,  
 Qinghui Ge,  A. Ghysels,  G. Gidofalvi,  J. Gomes,  J. Gonthier,  A. Gunina,  
 D. Hait,  M. W. D. Hanson-Heine,  P. H. P. Harbach,  A. W. Hauser,  
 J. E. Herr,  E. G. Hohenstein,  Z. C. Holden,  Kerwin Hui,  B. C. Huynh,  
 T.-C. Jagau,  Hyunjun Ji,  B. Kaduk,  K. Khistyaev,  Jaehoon Kim,  
 P. Klunzinger,  K. Koh,  D. Kosenkov,  L. Koulias,  T. Kowalczyk,  
 C. M. Krauter,  A. Kunitsa,  Ka Un Lao,  A. Laurent,  K. V. Lawler,  
 Joonho Lee,  D. Lefrancois,  S. Lehtola,  D. S. Levine,  Yi-Pei Li,  
 You-Sheng Lin,  Fenglai Liu,  E. Livshits,  A. Luenser,  P. Manohar,  
 E. Mansoor,  S. F. Manzer,  Shan-Ping Mao,  Yuezhi Mao,  N. Mardirossian,  
 A. V. Marenich,  T. Markovich,  L. A. Martinez-Martinez,  S. A. Maurer,  
 N. J. Mayhall,  S. C. McKenzie,  J.-M. Mewes,  A. F. Morrison,  
 J. W. Mullinax,  K. Nanda,  T. S. Nguyen-Beck,  R. Olivares-Amaya,  
 J. A. Parkhill,  T. M. Perrine,  F. Plasser,  P. Pokhilko,  S. Prager,  
 A. Prociuk,  E. Ramos,  D. R. Rehn,  F. Rob,  M. Schneider,  N. Sergueev,  
 S. M. Sharada,  S. Sharma,  D. W. Small,  T. Stauch,  T. Stein,  
 Yu-Chuan Su,  A. J. W. Thom,  A. Tkatchenko,  T. Tsuchimochi,  N. M. Tubman,  
 L. Vogt,  M. L. Vidal,  O. Vydrov,  M. A. Watson,  J. Wenzel,  
 M. de Wergifosse,  T. A. Wesolowski,  A. White,  J. Witte,  A. Yamada,  
 Jun Yang,  K. Yao,  S. Yeganeh,  S. R. Yost,  Zhi-Qiang You,  A. Zech,  
 Igor Ying Zhang,  Xing Zhang,  Yan Zhao,  Ying Zhu,  B. R. Brooks,  
 G. K. L. Chan,  C. J. Cramer,  M. S. Gordon,  W. J. Hehre,  A. Klamt,  
 M. W. Schmidt,  C. D. Sherrill,  D. G. Truhlar,  A. Aspuru-Guzik,  R. Baer,  
 A. T. Bell,  N. A. Besley,  Jeng-Da Chai,  A. E. DePrince, III,  
 R. A. DiStasio Jr.,  A. Dreuw,  B. D. Dunietz,  T. R. Furlani,  
 Chao-Ping Hsu,  Yousung Jung,  Jing Kong,  D. S. Lambrecht,  WanZhen Liang,  
 C. Ochsenfeld,  V. A. Rassolov,  L. V. Slipchenko,  J. E. Subotnik,  
 T. Van Voorhis,  J. M. Herbert,  A. I. Krylov,  P. M. W. Gill,  M. Head-Gordon

 Contributors to earlier versions of Q-Chem not listed above: 
 R. D. Adamson,  B. Austin,  J. Baker,  G. J. O. Beran,  K. Brandhorst,  
 S. T. Brown,  E. F. C. Byrd,  A. K. Chakraborty,  C.-L. Cheng,  
 Siu Hung Chien,  D. M. Chipman,  D. L. Crittenden,  H. Dachsel,  
 R. J. Doerksen,  A. D. Dutoi,  L. Fusti-Molnar,  W. A. Goddard III,  
 A. Golubeva-Zadorozhnaya,  S. R. Gwaltney,  G. Hawkins,  A. Heyden,  
 S. Hirata,  G. Kedziora,  F. J. Keil,  C. Kelley,  Jihan Kim,  R. A. King,  
 R. Z. Khaliullin,  P. P. Korambath,  W. Kurlancheek,  A. M. Lee,  M. S. Lee,  
 S. V. Levchenko,  Ching Yeh Lin,  D. Liotard,  R. C. Lochan,  I. Lotan,  
 P. E. Maslen,  N. Nair,  D. P. O'Neill,  D. Neuhauser,  E. Neuscamman,  
 C. M. Oana,  R. Olson,  B. Peters,  R. Peverati,  P. A. Pieniazek,  
 Y. M. Rhee,  J. Ritchie,  M. A. Rohrdanz,  E. Rosta,  N. J. Russ,  
 H. F. Schaefer III,  N. E. Schultz,  N. Shenvi,  A. C. Simmonett,  A. Sodt,  
 D. Stuck,  K. S. Thanthiriwatte,  V. Vanovschi,  Tao Wang,  A. Warshel,  
 C. F. Williams,  Q. Wu,  X. Xu,  W. Zhang

 Please cite Q-Chem as follows:
 Y. Shao et al., Mol. Phys. 113, 184-215 (2015)
 DOI: 10.1080/00268976.2014.952696

 Q-Chem 5.1.2 for Intel X86 EM64T Linux

 Parts of Q-Chem use Armadillo 8.300.2 (Tropical Shenanigans).
 http://arma.sourceforge.net/

 Q-Chem begins on Sun Feb 10 06:09:20 2019  

Host: 
0

     Scratch files written to /scratch/taweetham/qchem23854//
Input Ideriv = 2
Curr. Ideriv = -1
Max.  Ideriv = 2

Checking the input file for inconsistencies... 	...done.

--------------------------------------------------------------
User input:
--------------------------------------------------------------
../HF/H=Br_t.inp
$molecule
0 1
Br
N  1 2.064678
N  2 1.195148 1 112.573710
H  3 1.038191 2 107.478175 1 -180.000000 0
$end

$rem
   JOB_TYPE		OPTIMIZATION
   BASIS		6-311++G**
   EXCHANGE		HF
$end

--------------------------------------------------------------
 ----------------------------------------------------------------
             Standard Nuclear Orientation (Angstroms)
    I     Atom           X                Y                Z
 ----------------------------------------------------------------
    1      Br      0.7339686186    -0.0298172489     0.0000000000
    2      N      -1.2498619452     0.5422942245    -0.0000000000
    3      N      -1.9964778405    -0.3909492843     0.0000000000
    4      H      -2.9645231512    -0.0158108713     0.0000000000
 ----------------------------------------------------------------
 Molecular Point Group                 Cs    NOp =  2
 Largest Abelian Subgroup              Cs    NOp =  2
 Nuclear Repulsion Energy =   142.1918495034 hartrees
 There are       25 alpha and       25 beta electrons
 Requested basis set is 6-311++G(d,p)
 There are 36 shells and 99 basis functions

 Total QAlloc Memory Limit   2000 MB
 Mega-Array Size       188 MB
 MEM_STATIC part       192 MB
 A cutoff of  1.0D-11 yielded    612 shell pairs
 There are      4859 function pairs (      5383 Cartesian)

 -------------------------------------------------------
 OpenMP Integral Computing Module                       
 Release: version 1.0, May 2013, Q-Chem Inc. Pittsburgh 
 -------------------------------------------------------
 Integral Job Info:
 Integral job number is                      11
 Integral operator is                         1
 short-range coefficients                     0
 long-range coefficients              100000000
 Omega coefficients                           0
 if combine SR and LR in K                    0
 Integral screening is                        0
 Integral computing path is                   2
 max size of driver memory is            800000
 size of driver memory is                593474
 size of scratch memory is             29623520
 max col of scratch BK array               1296
 max len of scratch array in speh3          155
 max len of scratch index in speh4           18
 max int batch size is                      520
 min int batch size is                       52
 fixed nKL is                                45
 max L of basis functions is                  2
 order of int derivative is                   0
 number of shells is                         36
 number of basis is                         104
 number of cartesian basis is               104
 number of contracted shell pairs           612
 number of primitive shell pairs           1774
 maxK2 (contraction) of shell pair           36
 max number of K2 of shell pair               1
 max number of CS2 of shell pair             65
 max number of PS2 of shell pair            126
 mem total for path MDJ                  515062
 -------------------------------------------------------
 Smallest overlap matrix eigenvalue = 2.13E-04

 Scale SEOQF with 1.000000e-01/1.000000e-01/1.000000e-01

 Standard Electronic Orientation quadrupole field applied
 Nucleus-field energy     =     0.0000000026 hartrees
 Guess from superposition of atomic densities
 Warning:  Energy on first SCF cycle will be non-variational
 SAD guess density has 50.000000 electrons

 -----------------------------------------------------------------------
  General SCF calculation program by
  Eric Jon Sundstrom, Paul Horn, Yuezhi Mao, Dmitri Zuev, Alec White,
  David Stuck, Shaama M.S., Shane Yost, Joonho Lee, David Small,
  Daniel Levine, Susi Lehtola, Hugh Burton, Evgeny Epifanovsky
 -----------------------------------------------------------------------
 Hartree-Fock
 using 4 threads for integral computing
 -------------------------------------------------------
 OpenMP Integral computing Module                
 Release: version 2.0, May 2017, Q-Chem Inc. Pleasanton 
 -------------------------------------------------------
 A restricted SCF calculation will be
 performed using DIIS
 SCF converges when DIIS error is below 1.0e-08
 ---------------------------------------
  Cycle       Energy         DIIS error
 ---------------------------------------
    1   -2682.0361172174      5.09e-02  
    2   -2681.6971705298      7.39e-03  
    3   -2681.7466822459      5.87e-03  
    4   -2681.7843297821      9.84e-04  
    5   -2681.7867239594      5.47e-04  
    6   -2681.7876626018      2.38e-04  
    7   -2681.7879628066      1.34e-04  
    8   -2681.7880213946      4.11e-05  
    9   -2681.7880283096      9.22e-06  
   10   -2681.7880286306      2.53e-06  
   11   -2681.7880286617      8.76e-07  
   12   -2681.7880286668      3.40e-07  
   13   -2681.7880286678      1.04e-07  
   14   -2681.7880286678      1.88e-08  
   15   -2681.7880286678      5.70e-09  Convergence criterion met
 ---------------------------------------
 SCF time:   CPU 4.61s  wall 1.00s 
 SCF   energy in the final basis set =    -2681.7880286678
 Total energy in the final basis set =    -2681.7880286678

 --------------------------------------------------------------
             Orbital Energies (a.u.) and Symmetries
 --------------------------------------------------------------

 Alpha MOs, Restricted
 -- Occupied --                  
-490.03  -65.16  -58.52  -58.52  -58.52  -15.74  -15.68   -9.84
  1 A'    2 A'    3 A'    1 A"    4 A'    5 A'    6 A'    7 A'                 
 -7.456  -7.447  -7.447  -3.196  -3.192  -3.192  -3.180  -3.180
  8 A'    2 A"    9 A'   10 A'    3 A"   11 A'    4 A"   12 A'                 
 -1.449  -1.026  -0.897  -0.723  -0.644  -0.604  -0.419  -0.415
 13 A'   14 A'   15 A'   16 A'   17 A'    5 A"   18 A'    6 A"                 
 -0.400
 19 A'                                                                         
 -- Virtual --                   
  0.035   0.042   0.075   0.098   0.116   0.117   0.141   0.159
 20 A'   21 A'    7 A"   22 A'   23 A'    8 A"   24 A'   25 A'                 
  0.183   0.214   0.227   0.246   0.249   0.269   0.306   0.340
  9 A"   26 A'   27 A'   28 A'   10 A"   29 A'   30 A'   31 A'                 
  0.552   0.574   0.578   0.599   0.675   0.756   0.764   0.784
 32 A'   11 A"   33 A'   34 A'   35 A'   36 A'   12 A"   37 A'                 
  0.792   0.823   0.913   0.947   0.956   1.035   1.048   1.102
 13 A"   38 A'   39 A'   14 A"   40 A'   41 A'   15 A"   42 A'                 
  1.123   1.313   1.445   1.457   1.648   1.920   2.057   2.141
 43 A'   44 A'   45 A'   16 A"   46 A'   17 A"   47 A'   48 A'                 
  2.141   2.262   2.315   2.354   2.576   2.653   2.717   2.864
 18 A"   49 A'   19 A"   50 A'   51 A'   20 A"   52 A'   53 A'                 
  3.070   3.092   3.330   3.454   4.115   4.246   4.362   4.471
 21 A"   54 A'   55 A'   56 A'   22 A"   57 A'   23 A"   58 A'                 
  4.553   4.569   4.579   4.609   4.780   4.910   5.376   7.165
 24 A"   59 A'   25 A"   60 A'   61 A'   62 A'   63 A'   64 A'                 
  8.211   8.221   8.312  36.600  37.175  49.445 293.890 293.899
 26 A"   65 A'   66 A'   67 A'   68 A'   69 A'   27 A"   70 A'                 
294.0081028.375
 71 A'   72 A'                                                                 

 Beta MOs, Restricted
 -- Occupied --                  
-490.03  -65.16  -58.52  -58.52  -58.52  -15.74  -15.68   -9.84
  1 A'    2 A'    3 A'    1 A"    4 A'    5 A'    6 A'    7 A'                 
 -7.456  -7.447  -7.447  -3.196  -3.192  -3.192  -3.180  -3.180
  8 A'    2 A"    9 A'   10 A'    3 A"   11 A'    4 A"   12 A'                 
 -1.449  -1.026  -0.897  -0.723  -0.644  -0.604  -0.419  -0.415
 13 A'   14 A'   15 A'   16 A'   17 A'    5 A"   18 A'    6 A"                 
 -0.400
 19 A'                                                                         
 -- Virtual --                   
  0.035   0.042   0.075   0.098   0.116   0.117   0.141   0.159
 20 A'   21 A'    7 A"   22 A'   23 A'    8 A"   24 A'   25 A'                 
  0.183   0.214   0.227   0.246   0.249   0.269   0.306   0.340
  9 A"   26 A'   27 A'   28 A'   10 A"   29 A'   30 A'   31 A'                 
  0.552   0.574   0.578   0.599   0.675   0.756   0.764   0.784
 32 A'   11 A"   33 A'   34 A'   35 A'   36 A'   12 A"   37 A'                 
  0.792   0.823   0.913   0.947   0.956   1.035   1.048   1.102
 13 A"   38 A'   39 A'   14 A"   40 A'   41 A'   15 A"   42 A'                 
  1.123   1.313   1.445   1.457   1.648   1.920   2.057   2.141
 43 A'   44 A'   45 A'   16 A"   46 A'   17 A"   47 A'   48 A'                 
  2.141   2.262   2.315   2.354   2.576   2.653   2.717   2.864
 18 A"   49 A'   19 A"   50 A'   51 A'   20 A"   52 A'   53 A'                 
  3.070   3.092   3.330   3.454   4.115   4.246   4.362   4.471
 21 A"   54 A'   55 A'   56 A'   22 A"   57 A'   23 A"   58 A'                 
  4.553   4.569   4.579   4.609   4.780   4.910   5.376   7.165
 24 A"   59 A'   25 A"   60 A'   61 A'   62 A'   63 A'   64 A'                 
  8.211   8.221   8.312  36.600  37.175  49.445 293.890 293.899
 26 A"   65 A'   66 A'   67 A'   68 A'   69 A'   27 A"   70 A'                 
294.0081028.375
 71 A'   72 A'                                                                 
 --------------------------------------------------------------

          Ground-State Mulliken Net Atomic Charges

     Atom                 Charge (a.u.)
  ----------------------------------------
      1 Br                   -0.151976
      2 N                     0.075069
      3 N                    -0.186406
      4 H                     0.263313
  ----------------------------------------
  Sum of atomic charges =    -0.000000

 -----------------------------------------------------------------
                    Cartesian Multipole Moments
 -----------------------------------------------------------------
    Charge (ESU x 10^10)
                -0.0000
    Dipole Moment (Debye)
         X      -2.9916      Y       0.3001      Z      -0.0000
       Tot       3.0066
    Quadrupole Moments (Debye-Ang)
        XX     -19.5680     XY      -1.3838     YY     -32.8226
        XZ      -0.0000     YZ      -0.0000     ZZ     -30.4747
    Octopole Moments (Debye-Ang^2)
       XXX     -13.2883    XXY       1.0870    XYY       8.4078
       YYY      -0.4486    XXZ      -0.0000    XYZ       0.0000
       YYZ      -0.0000    XZZ       4.1711    YZZ      -0.0587
       ZZZ      -0.0000
    Hexadecapole Moments (Debye-Ang^3)
      XXXX    -183.8381   XXXY      -8.3831   XXYY     -64.5298
      XYYY      -1.7149   YYYY     -54.4294   XXXZ      -0.0000
      XXYZ      -0.0000   XYYZ       0.0000   YYYZ      -0.0000
      XXZZ     -55.2013   XYZZ      -0.4434   YYZZ     -14.3007
      XZZZ      -0.0000   YZZZ      -0.0000   ZZZZ     -34.2553
 -----------------------------------------------------------------
 Calculating analytic gradient of the SCF energy
 Gradient of SCF Energy
            1           2           3           4
    1   0.0258058   0.0059512  -0.0164030  -0.0153539
    2  -0.0047984   0.0333585  -0.0313396   0.0027796
    3   0.0000000  -0.0000000   0.0000000   0.0000000
 Max gradient component =       3.336E-02
 RMS gradient           =       1.666E-02
 Gradient time:  CPU 1.07 s  wall 0.32 s
 Geometry Optimization Parameters
   NAtoms,    NIC,     NZ,  NCons,   NDum,   NFix, NCnnct, MaxDiis
        4      14       4       0       0       0       0       0


** GEOMETRY OPTIMIZATION IN DELOCALIZED INTERNAL COORDINATES **
   Searching for a Minimum

   Optimization Cycle:   1

                       Coordinates (Angstroms)
     ATOM                X               Y               Z
      1  Br        0.7339686186   -0.0298172489    0.0000000000
      2  N        -1.2498619452    0.5422942245    0.0000000000
      3  N        -1.9964778405   -0.3909492843    0.0000000000
      4  H        -2.9645231512   -0.0158108713    0.0000000000
   Point Group: cs    Number of degrees of freedom:     5


   Energy is  -2681.788028668


 Attempting to Generate Delocalized Internal Coordinates

  5 Hessian modes will be used to form the next step
  Hessian Eigenvalues:
     0.128675    0.160000    0.250000    0.415580    1.072994

 Minimum Search - Taking Simple RFO Step
 Searching for Lamda that Minimizes Along All modes
 Value Taken    Lamda =  -0.00778132
 Step Taken.  Stepsize is  0.205321

                             Maximum     Tolerance    Cnvgd?
         Gradient           0.038573      0.000300      NO
         Displacement       0.129805      0.001200      NO
         Energy change     *********      0.000001      NO


 New Cartesian Coordinates Obtained by Inverse Iteration

 Displacement from previous Coordinates is:  0.235464
 ----------------------------------------------------------------
             Standard Nuclear Orientation (Angstroms)
    I     Atom           X                Y                Z
 ----------------------------------------------------------------
    1      Br      0.6318310476    -0.0321906125     0.0000000000
    2      N      -1.2457767526     0.5417387570     0.0000000000
    3      N      -1.9586238636    -0.3917142673     0.0000000000
    4      H      -2.9043247496    -0.0121170572     0.0000000000
 ----------------------------------------------------------------
 Molecular Point Group                 Cs    NOp =  2
 Largest Abelian Subgroup              Cs    NOp =  2
 Nuclear Repulsion Energy =   148.6750584828 hartrees
 There are       25 alpha and       25 beta electrons
 Applying Cartesian multipole field
    Component          Value
    ---------          -----
     (2,0,0)        1.00000E-11
     (0,2,0)        2.00000E-11
     (0,0,2)       -3.00000E-11
 Nucleus-field energy     =     0.0000000024 hartrees
 Requested basis set is 6-311++G(d,p)
 There are 36 shells and 99 basis functions
 A cutoff of  1.0D-11 yielded    620 shell pairs
 There are      4887 function pairs (      5412 Cartesian)
 Smallest overlap matrix eigenvalue = 1.92E-04
 Guess MOs from SCF MO coefficient file

 -----------------------------------------------------------------------
  General SCF calculation program by
  Eric Jon Sundstrom, Paul Horn, Yuezhi Mao, Dmitri Zuev, Alec White,
  David Stuck, Shaama M.S., Shane Yost, Joonho Lee, David Small,
  Daniel Levine, Susi Lehtola, Hugh Burton, Evgeny Epifanovsky
 -----------------------------------------------------------------------
 Hartree-Fock
 using 4 threads for integral computing
 -------------------------------------------------------
 OpenMP Integral computing Module                
 Release: version 2.0, May 2017, Q-Chem Inc. Pleasanton 
 -------------------------------------------------------
 A restricted SCF calculation will be
 performed using DIIS
 SCF converges when DIIS error is below 1.0e-08
 ---------------------------------------
  Cycle       Energy         DIIS error
 ---------------------------------------
    1   -2681.7885091969      1.36e-03  
    2   -2681.7910585729      4.98e-04  
    3   -2681.7914533538      2.62e-04  
    4   -2681.7916015901      1.04e-04  
    5   -2681.7916435622      4.80e-05  
    6   -2681.7916547101      1.40e-05  
    7   -2681.7916557782      5.73e-06  
    8   -2681.7916558436      1.75e-06  
    9   -2681.7916558570      4.33e-07  
   10   -2681.7916558578      1.24e-07  
   11   -2681.7916558579      3.76e-08  
   12   -2681.7916558579      1.23e-08  
   13   -2681.7916558579      3.79e-09  Convergence criterion met
 ---------------------------------------
 SCF time:   CPU 4.05s  wall 1.00s 
 SCF   energy in the final basis set =    -2681.7916558579
 Total energy in the final basis set =    -2681.7916558579

 --------------------------------------------------------------
             Orbital Energies (a.u.) and Symmetries
 --------------------------------------------------------------

 Alpha MOs, Restricted
 -- Occupied --                  
-490.03  -65.17  -58.53  -58.53  -58.53  -15.72  -15.67   -9.85
  1 A'    2 A'    3 A'    1 A"    4 A'    5 A'    6 A'    7 A'                 
 -7.462  -7.452  -7.452  -3.202  -3.198  -3.197  -3.185  -3.185
  8 A'    2 A"    9 A'   10 A'    3 A"   11 A'    4 A"   12 A'                 
 -1.464  -1.046  -0.888  -0.727  -0.650  -0.612  -0.422  -0.418
 13 A'   14 A'   15 A'   16 A'   17 A'    5 A"   18 A'    6 A"                 
 -0.406
 19 A'                                                                         
 -- Virtual --                   
  0.041   0.059   0.084   0.096   0.115   0.116   0.149   0.162
 20 A'   21 A'    7 A"   22 A'   23 A'    8 A"   24 A'   25 A'                 
  0.186   0.213   0.231   0.248   0.251   0.277   0.308   0.339
  9 A"   26 A'   27 A'   28 A'   10 A"   29 A'   30 A'   31 A'                 
  0.553   0.569   0.571   0.612   0.670   0.760   0.776   0.786
 32 A'   11 A"   33 A'   34 A'   35 A'   12 A"   36 A'   13 A"                 
  0.795   0.828   0.916   0.954   0.961   1.046   1.050   1.129
 37 A'   38 A'   39 A'   14 A"   40 A'   41 A'   15 A"   42 A'                 
  1.153   1.322   1.445   1.467   1.651   1.935   2.090   2.146
 43 A'   44 A'   45 A'   16 A"   46 A'   17 A"   47 A'   18 A"                 
  2.203   2.274   2.326   2.376   2.614   2.684   2.739   2.871
 48 A'   49 A'   19 A"   50 A'   51 A'   20 A"   52 A'   53 A'                 
  3.101   3.124   3.357   3.503   4.129   4.258   4.379   4.516
 21 A"   54 A'   55 A'   56 A'   22 A"   57 A'   23 A"   58 A'                 
  4.549   4.570   4.586   4.626   4.808   4.972   5.378   7.190
 24 A"   59 A'   25 A"   60 A'   61 A'   62 A'   63 A'   64 A'                 
  8.207   8.219   8.307  36.619  37.286  49.464 293.887 293.898
 26 A"   65 A'   66 A'   67 A'   68 A'   69 A'   27 A"   70 A'                 
294.0131028.400
 71 A'   72 A'                                                                 

 Beta MOs, Restricted
 -- Occupied --                  
-490.03  -65.17  -58.53  -58.53  -58.53  -15.72  -15.67   -9.85
  1 A'    2 A'    3 A'    1 A"    4 A'    5 A'    6 A'    7 A'                 
 -7.462  -7.452  -7.452  -3.202  -3.198  -3.197  -3.185  -3.185
  8 A'    2 A"    9 A'   10 A'    3 A"   11 A'    4 A"   12 A'                 
 -1.464  -1.046  -0.888  -0.727  -0.650  -0.612  -0.422  -0.418
 13 A'   14 A'   15 A'   16 A'   17 A'    5 A"   18 A'    6 A"                 
 -0.406
 19 A'                                                                         
 -- Virtual --                   
  0.041   0.059   0.084   0.096   0.115   0.116   0.149   0.162
 20 A'   21 A'    7 A"   22 A'   23 A'    8 A"   24 A'   25 A'                 
  0.186   0.213   0.231   0.248   0.251   0.277   0.308   0.339
  9 A"   26 A'   27 A'   28 A'   10 A"   29 A'   30 A'   31 A'                 
  0.553   0.569   0.571   0.612   0.670   0.760   0.776   0.786
 32 A'   11 A"   33 A'   34 A'   35 A'   12 A"   36 A'   13 A"                 
  0.795   0.828   0.916   0.954   0.961   1.046   1.050   1.129
 37 A'   38 A'   39 A'   14 A"   40 A'   41 A'   15 A"   42 A'                 
  1.153   1.322   1.445   1.467   1.651   1.935   2.090   2.146
 43 A'   44 A'   45 A'   16 A"   46 A'   17 A"   47 A'   18 A"                 
  2.203   2.274   2.326   2.376   2.614   2.684   2.739   2.871
 48 A'   49 A'   19 A"   50 A'   51 A'   20 A"   52 A'   53 A'                 
  3.101   3.124   3.357   3.503   4.129   4.258   4.379   4.516
 21 A"   54 A'   55 A'   56 A'   22 A"   57 A'   23 A"   58 A'                 
  4.549   4.570   4.586   4.626   4.808   4.972   5.378   7.190
 24 A"   59 A'   25 A"   60 A'   61 A'   62 A'   63 A'   64 A'                 
  8.207   8.219   8.307  36.619  37.286  49.464 293.887 293.898
 26 A"   65 A'   66 A'   67 A'   68 A'   69 A'   27 A"   70 A'                 
294.0131028.400
 71 A'   72 A'                                                                 
 --------------------------------------------------------------

          Ground-State Mulliken Net Atomic Charges

     Atom                 Charge (a.u.)
  ----------------------------------------
      1 Br                   -0.122819
      2 N                     0.064005
      3 N                    -0.195943
      4 H                     0.254756
  ----------------------------------------
  Sum of atomic charges =    -0.000000

 -----------------------------------------------------------------
                    Cartesian Multipole Moments
 -----------------------------------------------------------------
    Charge (ESU x 10^10)
                -0.0000
    Dipole Moment (Debye)
         X      -2.4833      Y       0.2639      Z      -0.0000
       Tot       2.4973
    Quadrupole Moments (Debye-Ang)
        XX     -20.5332     XY      -1.4102     YY     -32.7366
        XZ      -0.0000     YZ      -0.0000     ZZ     -30.2283
    Octopole Moments (Debye-Ang^2)
       XXX      -4.5885    XXY       0.9355    XYY      10.3789
       YYY      -0.3608    XXZ      -0.0000    XYZ       0.0000
       YYZ       0.0000    XZZ       5.8487    YZZ       0.0013
       ZZZ      -0.0000
    Hexadecapole Moments (Debye-Ang^3)
      XXXX    -176.2430   XXXY      -8.2812   XXYY     -60.7561
      XYYY      -1.5282   YYYY     -54.3486   XXXZ      -0.0000
      XXYZ      -0.0000   XYYZ      -0.0000   YYYZ      -0.0000
      XXZZ     -51.1478   XYZZ      -0.4460   YYZZ     -14.1633
      XZZZ      -0.0000   YZZZ      -0.0000   ZZZZ     -33.6704
 -----------------------------------------------------------------
 Calculating analytic gradient of the SCF energy
 Gradient of SCF Energy
            1           2           3           4
    1   0.0020855  -0.0237064   0.0196301   0.0019908
    2  -0.0049135  -0.0065576   0.0080657   0.0034054
    3   0.0000000   0.0000000  -0.0000000   0.0000000
 Max gradient component =       2.371E-02
 RMS gradient           =       9.572E-03
 Gradient time:  CPU 1.10 s  wall 0.33 s
 Geometry Optimization Parameters
   NAtoms,    NIC,     NZ,  NCons,   NDum,   NFix, NCnnct, MaxDiis
        4      14       4       0       0       0       0       0

 Cartesian Hessian Update
 Hessian Updated using BFGS Update


** GEOMETRY OPTIMIZATION IN DELOCALIZED INTERNAL COORDINATES **
   Searching for a Minimum

   Optimization Cycle:   2

                       Coordinates (Angstroms)
     ATOM                X               Y               Z
      1  Br        0.6318310476   -0.0321906125    0.0000000000
      2  N        -1.2457767526    0.5417387570    0.0000000000
      3  N        -1.9586238636   -0.3917142673    0.0000000000
      4  H        -2.9043247496   -0.0121170572    0.0000000000
   Point Group: cs    Number of degrees of freedom:     5


   Energy is  -2681.791655858

 Hessian Updated using BFGS Update

  5 Hessian modes will be used to form the next step
  Hessian Eigenvalues:
     0.098047    0.168833    0.297271    0.417065    1.328736

 Minimum Search - Taking Simple RFO Step
 Searching for Lamda that Minimizes Along All modes
 Value Taken    Lamda =  -0.00142232
 Step Taken.  Stepsize is  0.081185

                             Maximum     Tolerance    Cnvgd?
         Gradient           0.016708      0.000300      NO
         Displacement       0.064912      0.001200      NO
         Energy change     -0.003627      0.000001      NO


 New Cartesian Coordinates Obtained by Inverse Iteration

 Displacement from previous Coordinates is:  0.068335
 ----------------------------------------------------------------
             Standard Nuclear Orientation (Angstroms)
    I     Atom           X                Y                Z
 ----------------------------------------------------------------
    1      Br      0.6334056818    -0.0197440139     0.0000000000
    2      N      -1.2228747030     0.5241353601     0.0000000000
    3      N      -1.9719830864    -0.3886289265     0.0000000000
    4      H      -2.9154422107    -0.0100455997     0.0000000000
 ----------------------------------------------------------------
 Molecular Point Group                 Cs    NOp =  2
 Largest Abelian Subgroup              Cs    NOp =  2
 Nuclear Repulsion Energy =   149.2047772892 hartrees
 There are       25 alpha and       25 beta electrons
 Applying Cartesian multipole field
    Component          Value
    ---------          -----
     (2,0,0)        1.00000E-11
     (0,2,0)        2.00000E-11
     (0,0,2)       -3.00000E-11
 Nucleus-field energy     =     0.0000000024 hartrees
 Requested basis set is 6-311++G(d,p)
 There are 36 shells and 99 basis functions
 A cutoff of  1.0D-11 yielded    620 shell pairs
 There are      4887 function pairs (      5412 Cartesian)
 Smallest overlap matrix eigenvalue = 1.93E-04
 Guess MOs from SCF MO coefficient file

 -----------------------------------------------------------------------
  General SCF calculation program by
  Eric Jon Sundstrom, Paul Horn, Yuezhi Mao, Dmitri Zuev, Alec White,
  David Stuck, Shaama M.S., Shane Yost, Joonho Lee, David Small,
  Daniel Levine, Susi Lehtola, Hugh Burton, Evgeny Epifanovsky
 -----------------------------------------------------------------------
 Hartree-Fock
 using 4 threads for integral computing
 -------------------------------------------------------
 OpenMP Integral computing Module                
 Release: version 2.0, May 2017, Q-Chem Inc. Pleasanton 
 -------------------------------------------------------
 A restricted SCF calculation will be
 performed using DIIS
 SCF converges when DIIS error is below 1.0e-08
 ---------------------------------------
  Cycle       Energy         DIIS error
 ---------------------------------------
    1   -2681.7912139002      8.03e-04  
    2   -2681.7921996521      2.03e-04  
    3   -2681.7923119852      6.88e-05  
    4   -2681.7923240667      4.26e-05  
    5   -2681.7923285565      1.17e-05  
    6   -2681.7923295476      3.42e-06  
    7   -2681.7923296199      1.17e-06  
    8   -2681.7923296254      4.31e-07  
    9   -2681.7923296260      1.60e-07  
   10   -2681.7923296261      6.82e-08  
   11   -2681.7923296261      2.54e-08  
   12   -2681.7923296261      6.21e-09  Convergence criterion met
 ---------------------------------------
 SCF time:   CPU 3.75s  wall 1.00s 
 SCF   energy in the final basis set =    -2681.7923296261
 Total energy in the final basis set =    -2681.7923296261

 --------------------------------------------------------------
             Orbital Energies (a.u.) and Symmetries
 --------------------------------------------------------------

 Alpha MOs, Restricted
 -- Occupied --                  
-490.04  -65.17  -58.53  -58.53  -58.53  -15.72  -15.67   -9.85
  1 A'    2 A'    3 A'    1 A"    4 A'    5 A'    6 A'    7 A'                 
 -7.467  -7.457  -7.456  -3.207  -3.202  -3.202  -3.190  -3.190
  8 A'    2 A"    9 A'   10 A'    3 A"   11 A'    4 A"   12 A'                 
 -1.454  -1.054  -0.888  -0.724  -0.649  -0.607  -0.427  -0.420
 13 A'   14 A'   15 A'   16 A'   17 A'    5 A"   18 A'    6 A"                 
 -0.403
 19 A'                                                                         
 -- Virtual --                   
  0.042   0.062   0.084   0.095   0.115   0.116   0.151   0.163
 20 A'   21 A'    7 A"   22 A'   23 A'    8 A"   24 A'   25 A'                 
  0.187   0.215   0.234   0.249   0.252   0.279   0.307   0.338
  9 A"   26 A'   27 A'   28 A'   10 A"   29 A'   30 A'   31 A'                 
  0.554   0.565   0.567   0.612   0.678   0.761   0.775   0.783
 32 A'   33 A'   11 A"   34 A'   35 A'   12 A"   36 A'   13 A"                 
  0.795   0.826   0.923   0.957   0.966   1.053   1.055   1.128
 37 A'   38 A'   39 A'   14 A"   40 A'   41 A'   15 A"   42 A'                 
  1.154   1.317   1.443   1.472   1.674   1.938   2.087   2.149
 43 A'   44 A'   45 A'   16 A"   46 A'   17 A"   47 A'   18 A"                 
  2.214   2.274   2.326   2.385   2.605   2.688   2.733   2.867
 48 A'   49 A'   19 A"   50 A'   51 A'   20 A"   52 A'   53 A'                 
  3.095   3.129   3.377   3.493   4.132   4.263   4.381   4.506
 21 A"   54 A'   55 A'   56 A'   22 A"   57 A'   23 A"   58 A'                 
  4.545   4.566   4.587   4.627   4.809   4.971   5.401   7.192
 24 A"   59 A'   25 A"   60 A'   61 A'   62 A'   63 A'   64 A'                 
  8.204   8.216   8.302  36.626  37.261  49.465 293.884 293.895
 26 A"   65 A'   66 A'   67 A'   68 A'   69 A'   27 A"   70 A'                 
294.0101028.402
 71 A'   72 A'                                                                 

 Beta MOs, Restricted
 -- Occupied --                  
-490.04  -65.17  -58.53  -58.53  -58.53  -15.72  -15.67   -9.85
  1 A'    2 A'    3 A'    1 A"    4 A'    5 A'    6 A'    7 A'                 
 -7.467  -7.457  -7.456  -3.207  -3.202  -3.202  -3.190  -3.190
  8 A'    2 A"    9 A'   10 A'    3 A"   11 A'    4 A"   12 A'                 
 -1.454  -1.054  -0.888  -0.724  -0.649  -0.607  -0.427  -0.420
 13 A'   14 A'   15 A'   16 A'   17 A'    5 A"   18 A'    6 A"                 
 -0.403
 19 A'                                                                         
 -- Virtual --                   
  0.042   0.062   0.084   0.095   0.115   0.116   0.151   0.163
 20 A'   21 A'    7 A"   22 A'   23 A'    8 A"   24 A'   25 A'                 
  0.187   0.215   0.234   0.249   0.252   0.279   0.307   0.338
  9 A"   26 A'   27 A'   28 A'   10 A"   29 A'   30 A'   31 A'                 
  0.554   0.565   0.567   0.612   0.678   0.761   0.775   0.783
 32 A'   33 A'   11 A"   34 A'   35 A'   12 A"   36 A'   13 A"                 
  0.795   0.826   0.923   0.957   0.966   1.053   1.055   1.128
 37 A'   38 A'   39 A'   14 A"   40 A'   41 A'   15 A"   42 A'                 
  1.154   1.317   1.443   1.472   1.674   1.938   2.087   2.149
 43 A'   44 A'   45 A'   16 A"   46 A'   17 A"   47 A'   18 A"                 
  2.214   2.274   2.326   2.385   2.605   2.688   2.733   2.867
 48 A'   49 A'   19 A"   50 A'   51 A'   20 A"   52 A'   53 A'                 
  3.095   3.129   3.377   3.493   4.132   4.263   4.381   4.506
 21 A"   54 A'   55 A'   56 A'   22 A"   57 A'   23 A"   58 A'                 
  4.545   4.566   4.587   4.627   4.809   4.971   5.401   7.192
 24 A"   59 A'   25 A"   60 A'   61 A'   62 A'   63 A'   64 A'                 
  8.204   8.216   8.302  36.626  37.261  49.465 293.884 293.895
 26 A"   65 A'   66 A'   67 A'   68 A'   69 A'   27 A"   70 A'                 
294.0101028.402
 71 A'   72 A'                                                                 
 --------------------------------------------------------------

          Ground-State Mulliken Net Atomic Charges

     Atom                 Charge (a.u.)
  ----------------------------------------
      1 Br                   -0.099652
      2 N                     0.052276
      3 N                    -0.209379
      4 H                     0.256756
  ----------------------------------------
  Sum of atomic charges =    -0.000000

 -----------------------------------------------------------------
                    Cartesian Multipole Moments
 -----------------------------------------------------------------
    Charge (ESU x 10^10)
                -0.0000
    Dipole Moment (Debye)
         X      -2.2621      Y       0.2715      Z      -0.0000
       Tot       2.2784
    Quadrupole Moments (Debye-Ang)
        XX     -20.6064     XY      -1.3940     YY     -32.8346
        XZ       0.0000     YZ       0.0000     ZZ     -30.1900
    Octopole Moments (Debye-Ang^2)
       XXX      -4.2467    XXY       1.0483    XYY      10.5135
       YYY      -0.7401    XXZ      -0.0000    XYZ      -0.0000
       YYZ      -0.0000    XZZ       5.9279    YZZ      -0.1465
       ZZZ      -0.0000
    Hexadecapole Moments (Debye-Ang^3)
      XXXX    -175.1904   XXXY      -9.3737   XXYY     -61.1164
      XYYY      -2.6521   YYYY     -53.8216   XXXZ       0.0000
      XXYZ       0.0000   XYYZ       0.0000   YYYZ       0.0000
      XXZZ     -51.2701   XYZZ      -0.7745   YYZZ     -14.0603
      XZZZ       0.0000   YZZZ       0.0000   ZZZZ     -33.5478
 -----------------------------------------------------------------
 Calculating analytic gradient of the SCF energy
 Gradient of SCF Energy
            1           2           3           4
    1   0.0003800  -0.0044778   0.0041745  -0.0000767
    2   0.0004912  -0.0089876   0.0100618  -0.0015653
    3   0.0000000  -0.0000000   0.0000000  -0.0000000
 Max gradient component =       1.006E-02
 RMS gradient           =       4.304E-03
 Gradient time:  CPU 1.11 s  wall 0.33 s
 Geometry Optimization Parameters
   NAtoms,    NIC,     NZ,  NCons,   NDum,   NFix, NCnnct, MaxDiis
        4      14       4       0       0       0       0       0

 Cartesian Hessian Update
 Hessian Updated using BFGS Update


** GEOMETRY OPTIMIZATION IN DELOCALIZED INTERNAL COORDINATES **
   Searching for a Minimum

   Optimization Cycle:   3

                       Coordinates (Angstroms)
     ATOM                X               Y               Z
      1  Br        0.6334056818   -0.0197440139    0.0000000000
      2  N        -1.2228747030    0.5241353601    0.0000000000
      3  N        -1.9719830864   -0.3886289265    0.0000000000
      4  H        -2.9154422107   -0.0100455997    0.0000000000
   Point Group: cs    Number of degrees of freedom:     5


   Energy is  -2681.792329626

 Hessian Updated using BFGS Update

  5 Hessian modes will be used to form the next step
  Hessian Eigenvalues:
     0.097654    0.178294    0.366361    0.421277    1.078743

 Minimum Search - Taking Simple RFO Step
 Searching for Lamda that Minimizes Along All modes
 Value Taken    Lamda =  -0.00013578
 Step Taken.  Stepsize is  0.017731

                             Maximum     Tolerance    Cnvgd?
         Gradient           0.009583      0.000300      NO
         Displacement       0.015676      0.001200      NO
         Energy change     -0.000674      0.000001      NO


 New Cartesian Coordinates Obtained by Inverse Iteration

 Displacement from previous Coordinates is:  0.015542
 ----------------------------------------------------------------
             Standard Nuclear Orientation (Angstroms)
    I     Atom           X                Y                Z
 ----------------------------------------------------------------
    1      Br      0.6307827684    -0.0187008282     0.0000000000
    2      N      -1.2233524096     0.5250687752     0.0000000000
    3      N      -1.9720560813    -0.3944414954     0.0000000000
    4      H      -2.9122685958    -0.0062096315     0.0000000000
 ----------------------------------------------------------------
 Molecular Point Group                 Cs    NOp =  2
 Largest Abelian Subgroup              Cs    NOp =  2
 Nuclear Repulsion Energy =   149.2257890783 hartrees
 There are       25 alpha and       25 beta electrons
 Applying Cartesian multipole field
    Component          Value
    ---------          -----
     (2,0,0)        1.00000E-11
     (0,2,0)        2.00000E-11
     (0,0,2)       -3.00000E-11
 Nucleus-field energy     =     0.0000000024 hartrees
 Requested basis set is 6-311++G(d,p)
 There are 36 shells and 99 basis functions
 A cutoff of  1.0D-11 yielded    620 shell pairs
 There are      4887 function pairs (      5412 Cartesian)
 Smallest overlap matrix eigenvalue = 1.98E-04
 Guess MOs from SCF MO coefficient file

 -----------------------------------------------------------------------
  General SCF calculation program by
  Eric Jon Sundstrom, Paul Horn, Yuezhi Mao, Dmitri Zuev, Alec White,
  David Stuck, Shaama M.S., Shane Yost, Joonho Lee, David Small,
  Daniel Levine, Susi Lehtola, Hugh Burton, Evgeny Epifanovsky
 -----------------------------------------------------------------------
 Hartree-Fock
 using 4 threads for integral computing
 -------------------------------------------------------
 OpenMP Integral computing Module                
 Release: version 2.0, May 2017, Q-Chem Inc. Pleasanton 
 -------------------------------------------------------
 A restricted SCF calculation will be
 performed using DIIS
 SCF converges when DIIS error is below 1.0e-08
 ---------------------------------------
  Cycle       Energy         DIIS error
 ---------------------------------------
    1   -2681.7923581577      1.83e-04  
    2   -2681.7924000055      4.57e-05  
    3   -2681.7924050199      2.29e-05  
    4   -2681.7924060692      7.78e-06  
    5   -2681.7924063456      4.55e-06  
    6   -2681.7924064059      1.66e-06  
    7   -2681.7924064206      6.27e-07  
    8   -2681.7924064217      2.09e-07  
    9   -2681.7924064218      7.55e-08  
   10   -2681.7924064218      1.77e-08  
   11   -2681.7924064219      5.59e-09  Convergence criterion met
 ---------------------------------------
 SCF time:   CPU 3.49s  wall 1.00s 
 SCF   energy in the final basis set =    -2681.7924064219
 Total energy in the final basis set =    -2681.7924064219

 --------------------------------------------------------------
             Orbital Energies (a.u.) and Symmetries
 --------------------------------------------------------------

 Alpha MOs, Restricted
 -- Occupied --                  
-490.04  -65.17  -58.53  -58.53  -58.53  -15.72  -15.67   -9.85
  1 A'    2 A'    3 A'    1 A"    4 A'    5 A'    6 A'    7 A'                 
 -7.467  -7.457  -7.457  -3.207  -3.203  -3.202  -3.190  -3.190
  8 A'    2 A"    9 A'   10 A'    3 A"   11 A'    4 A"   12 A'                 
 -1.451  -1.054  -0.887  -0.723  -0.648  -0.605  -0.428  -0.421
 13 A'   14 A'   15 A'   16 A'   17 A'    5 A"   18 A'    6 A"                 
 -0.405
 19 A'                                                                         
 -- Virtual --                   
  0.042   0.062   0.083   0.095   0.115   0.116   0.151   0.163
 20 A'   21 A'    7 A"   22 A'   23 A'    8 A"   24 A'   25 A'                 
  0.188   0.215   0.234   0.249   0.251   0.279   0.308   0.338
  9 A"   26 A'   27 A'   28 A'   10 A"   29 A'   30 A'   31 A'                 
  0.553   0.565   0.567   0.609   0.676   0.761   0.776   0.783
 32 A'   33 A'   11 A"   34 A'   35 A'   12 A"   36 A'   13 A"                 
  0.796   0.826   0.924   0.958   0.964   1.053   1.054   1.126
 37 A'   38 A'   39 A'   14 A"   40 A'   41 A'   15 A"   42 A'                 
  1.154   1.317   1.442   1.472   1.670   1.935   2.090   2.150
 43 A'   44 A'   45 A'   16 A"   46 A'   17 A"   47 A'   18 A"                 
  2.217   2.272   2.327   2.382   2.607   2.686   2.729   2.869
 48 A'   49 A'   19 A"   50 A'   51 A'   20 A"   52 A'   53 A'                 
  3.089   3.127   3.364   3.490   4.131   4.262   4.379   4.500
 21 A"   54 A'   55 A'   56 A'   22 A"   57 A'   23 A"   58 A'                 
  4.545   4.565   4.586   4.625   4.811   4.971   5.400   7.193
 24 A"   59 A'   25 A"   60 A'   61 A'   62 A'   63 A'   64 A'                 
  8.203   8.215   8.301  36.628  37.239  49.466 293.883 293.894
 26 A"   65 A'   66 A'   67 A'   68 A'   69 A'   27 A"   70 A'                 
294.0101028.403
 71 A'   72 A'                                                                 

 Beta MOs, Restricted
 -- Occupied --                  
-490.04  -65.17  -58.53  -58.53  -58.53  -15.72  -15.67   -9.85
  1 A'    2 A'    3 A'    1 A"    4 A'    5 A'    6 A'    7 A'                 
 -7.467  -7.457  -7.457  -3.207  -3.203  -3.202  -3.190  -3.190
  8 A'    2 A"    9 A'   10 A'    3 A"   11 A'    4 A"   12 A'                 
 -1.451  -1.054  -0.887  -0.723  -0.648  -0.605  -0.428  -0.421
 13 A'   14 A'   15 A'   16 A'   17 A'    5 A"   18 A'    6 A"                 
 -0.405
 19 A'                                                                         
 -- Virtual --                   
  0.042   0.062   0.083   0.095   0.115   0.116   0.151   0.163
 20 A'   21 A'    7 A"   22 A'   23 A'    8 A"   24 A'   25 A'                 
  0.188   0.215   0.234   0.249   0.251   0.279   0.308   0.338
  9 A"   26 A'   27 A'   28 A'   10 A"   29 A'   30 A'   31 A'                 
  0.553   0.565   0.567   0.609   0.676   0.761   0.776   0.783
 32 A'   33 A'   11 A"   34 A'   35 A'   12 A"   36 A'   13 A"                 
  0.796   0.826   0.924   0.958   0.964   1.053   1.054   1.126
 37 A'   38 A'   39 A'   14 A"   40 A'   41 A'   15 A"   42 A'                 
  1.154   1.317   1.442   1.472   1.670   1.935   2.090   2.150
 43 A'   44 A'   45 A'   16 A"   46 A'   17 A"   47 A'   18 A"                 
  2.217   2.272   2.327   2.382   2.607   2.686   2.729   2.869
 48 A'   49 A'   19 A"   50 A'   51 A'   20 A"   52 A'   53 A'                 
  3.089   3.127   3.364   3.490   4.131   4.262   4.379   4.500
 21 A"   54 A'   55 A'   56 A'   22 A"   57 A'   23 A"   58 A'                 
  4.545   4.565   4.586   4.625   4.811   4.971   5.400   7.193
 24 A"   59 A'   25 A"   60 A'   61 A'   62 A'   63 A'   64 A'                 
  8.203   8.215   8.301  36.628  37.239  49.466 293.883 293.894
 26 A"   65 A'   66 A'   67 A'   68 A'   69 A'   27 A"   70 A'                 
294.0101028.403
 71 A'   72 A'                                                                 
 --------------------------------------------------------------

          Ground-State Mulliken Net Atomic Charges

     Atom                 Charge (a.u.)
  ----------------------------------------
      1 Br                   -0.097366
      2 N                     0.050093
      3 N                    -0.207780
      4 H                     0.255053
  ----------------------------------------
  Sum of atomic charges =    -0.000000

 -----------------------------------------------------------------
                    Cartesian Multipole Moments
 -----------------------------------------------------------------
    Charge (ESU x 10^10)
                -0.0000
    Dipole Moment (Debye)
         X      -2.2178      Y       0.2758      Z      -0.0000
       Tot       2.2348
    Quadrupole Moments (Debye-Ang)
        XX     -20.6982     XY      -1.4197     YY     -32.8387
        XZ       0.0000     YZ       0.0000     ZZ     -30.1990
    Octopole Moments (Debye-Ang^2)
       XXX      -3.6957    XXY       1.1093    XYY      10.6093
       YYY      -0.7231    XXZ      -0.0000    XYZ      -0.0000
       YYZ      -0.0000    XZZ       6.0230    YZZ      -0.1464
       ZZZ      -0.0000
    Hexadecapole Moments (Debye-Ang^3)
      XXXX    -176.0405   XXXY      -9.7868   XXYY     -61.1395
      XYYY      -2.8583   YYYY     -53.9962   XXXZ       0.0000
      XXYZ       0.0000   XYYZ       0.0000   YYYZ       0.0000
      XXZZ     -51.2677   XYZZ      -0.8362   YYZZ     -14.0874
      XZZZ      -0.0000   YZZZ       0.0000   ZZZZ     -33.5520
 -----------------------------------------------------------------
 Calculating analytic gradient of the SCF energy
 Gradient of SCF Energy
            1           2           3           4
    1   0.0004286  -0.0009891   0.0004849   0.0000756
    2   0.0000891  -0.0013496   0.0013237  -0.0000632
    3  -0.0000000  -0.0000000   0.0000000   0.0000000
 Max gradient component =       1.350E-03
 RMS gradient           =       6.447E-04
 Gradient time:  CPU 1.11 s  wall 0.33 s
 Geometry Optimization Parameters
   NAtoms,    NIC,     NZ,  NCons,   NDum,   NFix, NCnnct, MaxDiis
        4      14       4       0       0       0       0       0

 Cartesian Hessian Update
 Hessian Updated using BFGS Update


** GEOMETRY OPTIMIZATION IN DELOCALIZED INTERNAL COORDINATES **
   Searching for a Minimum

   Optimization Cycle:   4

                       Coordinates (Angstroms)
     ATOM                X               Y               Z
      1  Br        0.6307827684   -0.0187008282    0.0000000000
      2  N        -1.2233524096    0.5250687752    0.0000000000
      3  N        -1.9720560813   -0.3944414954    0.0000000000
      4  H        -2.9122685958   -0.0062096315    0.0000000000
   Point Group: cs    Number of degrees of freedom:     5


   Energy is  -2681.792406422

 Hessian Updated using BFGS Update

  5 Hessian modes will be used to form the next step
  Hessian Eigenvalues:
     0.095329    0.190770    0.330885    0.418837    0.997706

 Minimum Search - Taking Simple RFO Step
 Searching for Lamda that Minimizes Along All modes
 Value Taken    Lamda =  -0.00000627
 Step Taken.  Stepsize is  0.005542

                             Maximum     Tolerance    Cnvgd?
         Gradient           0.001385      0.000300      NO
         Displacement       0.002865      0.001200      NO
         Energy change     -0.000077      0.000001      NO


 New Cartesian Coordinates Obtained by Inverse Iteration

 Displacement from previous Coordinates is:  0.006284
 ----------------------------------------------------------------
             Standard Nuclear Orientation (Angstroms)
    I     Atom           X                Y                Z
 ----------------------------------------------------------------
    1      Br      0.6284353597    -0.0194212707     0.0000000000
    2      N      -1.2225394897     0.5266026154     0.0000000000
    3      N      -1.9710438555    -0.3944092995     0.0000000000
    4      H      -2.9117463327    -0.0070552250     0.0000000000
 ----------------------------------------------------------------
 Molecular Point Group                 Cs    NOp =  2
 Largest Abelian Subgroup              Cs    NOp =  2
 Nuclear Repulsion Energy =   149.3570177843 hartrees
 There are       25 alpha and       25 beta electrons
 Applying Cartesian multipole field
    Component          Value
    ---------          -----
     (2,0,0)        1.00000E-11
     (0,2,0)        2.00000E-11
     (0,0,2)       -3.00000E-11
 Nucleus-field energy     =     0.0000000024 hartrees
 Requested basis set is 6-311++G(d,p)
 There are 36 shells and 99 basis functions
 A cutoff of  1.0D-11 yielded    620 shell pairs
 There are      4887 function pairs (      5412 Cartesian)
 Smallest overlap matrix eigenvalue = 1.99E-04
 Guess MOs from SCF MO coefficient file

 -----------------------------------------------------------------------
  General SCF calculation program by
  Eric Jon Sundstrom, Paul Horn, Yuezhi Mao, Dmitri Zuev, Alec White,
  David Stuck, Shaama M.S., Shane Yost, Joonho Lee, David Small,
  Daniel Levine, Susi Lehtola, Hugh Burton, Evgeny Epifanovsky
 -----------------------------------------------------------------------
 Hartree-Fock
 using 4 threads for integral computing
 -------------------------------------------------------
 OpenMP Integral computing Module                
 Release: version 2.0, May 2017, Q-Chem Inc. Pleasanton 
 -------------------------------------------------------
 A restricted SCF calculation will be
 performed using DIIS
 SCF converges when DIIS error is below 1.0e-08
 ---------------------------------------
  Cycle       Energy         DIIS error
 ---------------------------------------
    1   -2681.7924036293      5.21e-05  
    2   -2681.7924078350      1.56e-05  
    3   -2681.7924084749      9.24e-06  
    4   -2681.7924086595      3.94e-06  
    5   -2681.7924087291      1.45e-06  
    6   -2681.7924087437      6.08e-07  
    7   -2681.7924087453      1.81e-07  
    8   -2681.7924087454      6.03e-08  
    9   -2681.7924087454      1.52e-08  
   10   -2681.7924087454      4.37e-09  Convergence criterion met
 ---------------------------------------
 SCF time:   CPU 3.17s  wall 1.00s 
 SCF   energy in the final basis set =    -2681.7924087454
 Total energy in the final basis set =    -2681.7924087454

 --------------------------------------------------------------
             Orbital Energies (a.u.) and Symmetries
 --------------------------------------------------------------

 Alpha MOs, Restricted
 -- Occupied --                  
-490.04  -65.17  -58.53  -58.53  -58.53  -15.72  -15.67   -9.85
  1 A'    2 A'    3 A'    1 A"    4 A'    5 A'    6 A'    7 A'                 
 -7.468  -7.457  -7.457  -3.208  -3.203  -3.202  -3.191  -3.191
  8 A'    2 A"    9 A'   10 A'    3 A"   11 A'    4 A"   12 A'                 
 -1.450  -1.055  -0.887  -0.723  -0.647  -0.604  -0.428  -0.421
 13 A'   14 A'   15 A'   16 A'   17 A'    5 A"   18 A'    6 A"                 
 -0.405
 19 A'                                                                         
 -- Virtual --                   
  0.042   0.062   0.082   0.094   0.115   0.116   0.152   0.163
 20 A'   21 A'    7 A"   22 A'   23 A'    8 A"   24 A'   25 A'                 
  0.188   0.215   0.234   0.249   0.251   0.279   0.308   0.338
  9 A"   26 A'   27 A'   28 A'   10 A"   29 A'   30 A'   31 A'                 
  0.553   0.564   0.566   0.608   0.676   0.760   0.776   0.782
 32 A'   33 A'   11 A"   34 A'   35 A'   12 A"   36 A'   13 A"                 
  0.796   0.826   0.924   0.958   0.964   1.054   1.054   1.125
 37 A'   38 A'   39 A'   14 A"   40 A'   41 A'   15 A"   42 A'                 
  1.155   1.317   1.442   1.473   1.670   1.934   2.090   2.150
 43 A'   44 A'   45 A'   16 A"   46 A'   17 A"   47 A'   18 A"                 
  2.218   2.272   2.327   2.382   2.607   2.686   2.729   2.869
 48 A'   49 A'   19 A"   50 A'   51 A'   20 A"   52 A'   53 A'                 
  3.088   3.127   3.363   3.490   4.131   4.262   4.378   4.498
 21 A"   54 A'   55 A'   56 A'   22 A"   57 A'   23 A"   58 A'                 
  4.545   4.565   4.586   4.625   4.811   4.971   5.401   7.194
 24 A"   59 A'   25 A"   60 A'   61 A'   62 A'   63 A'   64 A'                 
  8.203   8.215   8.300  36.628  37.234  49.466 293.883 293.894
 26 A"   65 A'   66 A'   67 A'   68 A'   69 A'   27 A"   70 A'                 
294.0101028.403
 71 A'   72 A'                                                                 

 Beta MOs, Restricted
 -- Occupied --                  
-490.04  -65.17  -58.53  -58.53  -58.53  -15.72  -15.67   -9.85
  1 A'    2 A'    3 A'    1 A"    4 A'    5 A'    6 A'    7 A'                 
 -7.468  -7.457  -7.457  -3.208  -3.203  -3.202  -3.191  -3.191
  8 A'    2 A"    9 A'   10 A'    3 A"   11 A'    4 A"   12 A'                 
 -1.450  -1.055  -0.887  -0.723  -0.647  -0.604  -0.428  -0.421
 13 A'   14 A'   15 A'   16 A'   17 A'    5 A"   18 A'    6 A"                 
 -0.405
 19 A'                                                                         
 -- Virtual --                   
  0.042   0.062   0.082   0.094   0.115   0.116   0.152   0.163
 20 A'   21 A'    7 A"   22 A'   23 A'    8 A"   24 A'   25 A'                 
  0.188   0.215   0.234   0.249   0.251   0.279   0.308   0.338
  9 A"   26 A'   27 A'   28 A'   10 A"   29 A'   30 A'   31 A'                 
  0.553   0.564   0.566   0.608   0.676   0.760   0.776   0.782
 32 A'   33 A'   11 A"   34 A'   35 A'   12 A"   36 A'   13 A"                 
  0.796   0.826   0.924   0.958   0.964   1.054   1.054   1.125
 37 A'   38 A'   39 A'   14 A"   40 A'   41 A'   15 A"   42 A'                 
  1.155   1.317   1.442   1.473   1.670   1.934   2.090   2.150
 43 A'   44 A'   45 A'   16 A"   46 A'   17 A"   47 A'   18 A"                 
  2.218   2.272   2.327   2.382   2.607   2.686   2.729   2.869
 48 A'   49 A'   19 A"   50 A'   51 A'   20 A"   52 A'   53 A'                 
  3.088   3.127   3.363   3.490   4.131   4.262   4.378   4.498
 21 A"   54 A'   55 A'   56 A'   22 A"   57 A'   23 A"   58 A'                 
  4.545   4.565   4.586   4.625   4.811   4.971   5.401   7.194
 24 A"   59 A'   25 A"   60 A'   61 A'   62 A'   63 A'   64 A'                 
  8.203   8.215   8.300  36.628  37.234  49.466 293.883 293.894
 26 A"   65 A'   66 A'   67 A'   68 A'   69 A'   27 A"   70 A'                 
294.0101028.403
 71 A'   72 A'                                                                 
 --------------------------------------------------------------

          Ground-State Mulliken Net Atomic Charges

     Atom                 Charge (a.u.)
  ----------------------------------------
      1 Br                   -0.095916
      2 N                     0.049284
      3 N                    -0.208155
      4 H                     0.254787
  ----------------------------------------
  Sum of atomic charges =    -0.000000

 -----------------------------------------------------------------
                    Cartesian Multipole Moments
 -----------------------------------------------------------------
    Charge (ESU x 10^10)
                -0.0000
    Dipole Moment (Debye)
         X      -2.2008      Y       0.2733      Z      -0.0000
       Tot       2.2177
    Quadrupole Moments (Debye-Ang)
        XX     -20.7219     XY      -1.4189     YY     -32.8387
        XZ       0.0000     YZ       0.0000     ZZ     -30.1973
    Octopole Moments (Debye-Ang^2)
       XXX      -3.5085    XXY       1.0826    XYY      10.6628
       YYY      -0.7127    XXZ       0.0000    XYZ      -0.0000
       YYZ      -0.0000    XZZ       6.0697    YZZ      -0.1409
       ZZZ      -0.0000
    Hexadecapole Moments (Debye-Ang^3)
      XXXX    -175.7928   XXXY      -9.6928   XXYY     -61.0632
      XYYY      -2.8033   YYYY     -54.0540   XXXZ      -0.0000
      XXYZ       0.0000   XYYZ       0.0000   YYYZ       0.0000
      XXZZ     -51.1916   XYZZ      -0.8208   YYZZ     -14.0938
      XZZZ      -0.0000   YZZZ       0.0000   ZZZZ     -33.5437
 -----------------------------------------------------------------
 Calculating analytic gradient of the SCF energy
 Gradient of SCF Energy
            1           2           3           4
    1  -0.0001801   0.0001564   0.0001110  -0.0000873
    2  -0.0000381   0.0001077  -0.0000049  -0.0000648
    3   0.0000000   0.0000000  -0.0000000  -0.0000000
 Max gradient component =       1.801E-04
 RMS gradient           =       8.857E-05
 Gradient time:  CPU 1.11 s  wall 0.33 s
 Geometry Optimization Parameters
   NAtoms,    NIC,     NZ,  NCons,   NDum,   NFix, NCnnct, MaxDiis
        4      14       4       0       0       0       0       0

 Cartesian Hessian Update
 Hessian Updated using BFGS Update


** GEOMETRY OPTIMIZATION IN DELOCALIZED INTERNAL COORDINATES **
   Searching for a Minimum

   Optimization Cycle:   5

                       Coordinates (Angstroms)
     ATOM                X               Y               Z
      1  Br        0.6284353597   -0.0194212707    0.0000000000
      2  N        -1.2225394897    0.5266026154    0.0000000000
      3  N        -1.9710438555   -0.3944092995    0.0000000000
      4  H        -2.9117463327   -0.0070552250    0.0000000000
   Point Group: cs    Number of degrees of freedom:     5


   Energy is  -2681.792408745

 Hessian Updated using BFGS Update

  5 Hessian modes will be used to form the next step
  Hessian Eigenvalues:
     0.100414    0.207274    0.382559    0.418051    0.952193

 Minimum Search - Taking Simple RFO Step
 Searching for Lamda that Minimizes Along All modes
 Value Taken    Lamda =   0.00000000
 Step Taken.  Stepsize is  0.001541

                             Maximum     Tolerance    Cnvgd?
         Gradient           0.000368      0.000300      NO
         Displacement       0.001163      0.001200     YES
         Energy change     -0.000002      0.000001      NO


 New Cartesian Coordinates Obtained by Inverse Iteration

 Displacement from previous Coordinates is:  0.002344
 ----------------------------------------------------------------
             Standard Nuclear Orientation (Angstroms)
    I     Atom           X                Y                Z
 ----------------------------------------------------------------
    1      Br      0.6290109446    -0.0190368181     0.0000000000
    2      N      -1.2227881578     0.5260251811     0.0000000000
    3      N      -1.9714394644    -0.3948049686     0.0000000000
    4      H      -2.9116776406    -0.0064665744     0.0000000000
 ----------------------------------------------------------------
 Molecular Point Group                 Cs    NOp =  2
 Largest Abelian Subgroup              Cs    NOp =  2
 Nuclear Repulsion Energy =   149.3199151105 hartrees
 There are       25 alpha and       25 beta electrons
 Applying Cartesian multipole field
    Component          Value
    ---------          -----
     (2,0,0)        1.00000E-11
     (0,2,0)        2.00000E-11
     (0,0,2)       -3.00000E-11
 Nucleus-field energy     =     0.0000000024 hartrees
 Requested basis set is 6-311++G(d,p)
 There are 36 shells and 99 basis functions
 A cutoff of  1.0D-11 yielded    620 shell pairs
 There are      4887 function pairs (      5412 Cartesian)
 Smallest overlap matrix eigenvalue = 1.99E-04
 Guess MOs from SCF MO coefficient file

 -----------------------------------------------------------------------
  General SCF calculation program by
  Eric Jon Sundstrom, Paul Horn, Yuezhi Mao, Dmitri Zuev, Alec White,
  David Stuck, Shaama M.S., Shane Yost, Joonho Lee, David Small,
  Daniel Levine, Susi Lehtola, Hugh Burton, Evgeny Epifanovsky
 -----------------------------------------------------------------------
 Hartree-Fock
 using 4 threads for integral computing
 -------------------------------------------------------
 OpenMP Integral computing Module                
 Release: version 2.0, May 2017, Q-Chem Inc. Pleasanton 
 -------------------------------------------------------
 A restricted SCF calculation will be
 performed using DIIS
 SCF converges when DIIS error is below 1.0e-08
 ---------------------------------------
  Cycle       Energy         DIIS error
 ---------------------------------------
    1   -2681.7924086504      1.34e-05  
    2   -2681.7924089480      4.42e-06  
    3   -2681.7924089901      2.77e-06  
    4   -2681.7924090043      9.27e-07  
    5   -2681.7924090090      3.12e-07  
    6   -2681.7924090097      1.00e-07  
    7   -2681.7924090098      3.33e-08  
    8   -2681.7924090098      1.19e-08  
    9   -2681.7924090098      2.85e-09  Convergence criterion met
 ---------------------------------------
 SCF time:   CPU 2.87s  wall 1.00s 
 SCF   energy in the final basis set =    -2681.7924090098
 Total energy in the final basis set =    -2681.7924090098

 --------------------------------------------------------------
             Orbital Energies (a.u.) and Symmetries
 --------------------------------------------------------------

 Alpha MOs, Restricted
 -- Occupied --                  
-490.04  -65.17  -58.53  -58.53  -58.53  -15.72  -15.67   -9.85
  1 A'    2 A'    3 A'    1 A"    4 A'    5 A'    6 A'    7 A'                 
 -7.468  -7.457  -7.457  -3.208  -3.203  -3.202  -3.191  -3.191
  8 A'    2 A"    9 A'   10 A'    3 A"   11 A'    4 A"   12 A'                 
 -1.450  -1.055  -0.887  -0.723  -0.647  -0.604  -0.428  -0.421
 13 A'   14 A'   15 A'   16 A'   17 A'    5 A"   18 A'    6 A"                 
 -0.405
 19 A'                                                                         
 -- Virtual --                   
  0.042   0.062   0.082   0.094   0.115   0.116   0.152   0.163
 20 A'   21 A'    7 A"   22 A'   23 A'    8 A"   24 A'   25 A'                 
  0.188   0.215   0.234   0.249   0.251   0.279   0.308   0.338
  9 A"   26 A'   27 A'   28 A'   10 A"   29 A'   30 A'   31 A'                 
  0.553   0.564   0.566   0.608   0.676   0.760   0.776   0.782
 32 A'   33 A'   11 A"   34 A'   35 A'   12 A"   36 A'   13 A"                 
  0.796   0.826   0.924   0.958   0.964   1.054   1.054   1.125
 37 A'   38 A'   39 A'   14 A"   40 A'   41 A'   15 A"   42 A'                 
  1.155   1.317   1.442   1.472   1.669   1.934   2.090   2.150
 43 A'   44 A'   45 A'   16 A"   46 A'   17 A"   47 A'   18 A"                 
  2.218   2.272   2.327   2.382   2.607   2.686   2.729   2.869
 48 A'   49 A'   19 A"   50 A'   51 A'   20 A"   52 A'   53 A'                 
  3.088   3.127   3.363   3.490   4.131   4.262   4.378   4.499
 21 A"   54 A'   55 A'   56 A'   22 A"   57 A'   23 A"   58 A'                 
  4.545   4.565   4.586   4.625   4.812   4.971   5.401   7.194
 24 A"   59 A'   25 A"   60 A'   61 A'   62 A'   63 A'   64 A'                 
  8.203   8.215   8.300  36.628  37.234  49.466 293.883 293.894
 26 A"   65 A'   66 A'   67 A'   68 A'   69 A'   27 A"   70 A'                 
294.0101028.403
 71 A'   72 A'                                                                 

 Beta MOs, Restricted
 -- Occupied --                  
-490.04  -65.17  -58.53  -58.53  -58.53  -15.72  -15.67   -9.85
  1 A'    2 A'    3 A'    1 A"    4 A'    5 A'    6 A'    7 A'                 
 -7.468  -7.457  -7.457  -3.208  -3.203  -3.202  -3.191  -3.191
  8 A'    2 A"    9 A'   10 A'    3 A"   11 A'    4 A"   12 A'                 
 -1.450  -1.055  -0.887  -0.723  -0.647  -0.604  -0.428  -0.421
 13 A'   14 A'   15 A'   16 A'   17 A'    5 A"   18 A'    6 A"                 
 -0.405
 19 A'                                                                         
 -- Virtual --                   
  0.042   0.062   0.082   0.094   0.115   0.116   0.152   0.163
 20 A'   21 A'    7 A"   22 A'   23 A'    8 A"   24 A'   25 A'                 
  0.188   0.215   0.234   0.249   0.251   0.279   0.308   0.338
  9 A"   26 A'   27 A'   28 A'   10 A"   29 A'   30 A'   31 A'                 
  0.553   0.564   0.566   0.608   0.676   0.760   0.776   0.782
 32 A'   33 A'   11 A"   34 A'   35 A'   12 A"   36 A'   13 A"                 
  0.796   0.826   0.924   0.958   0.964   1.054   1.054   1.125
 37 A'   38 A'   39 A'   14 A"   40 A'   41 A'   15 A"   42 A'                 
  1.155   1.317   1.442   1.472   1.669   1.934   2.090   2.150
 43 A'   44 A'   45 A'   16 A"   46 A'   17 A"   47 A'   18 A"                 
  2.218   2.272   2.327   2.382   2.607   2.686   2.729   2.869
 48 A'   49 A'   19 A"   50 A'   51 A'   20 A"   52 A'   53 A'                 
  3.088   3.127   3.363   3.490   4.131   4.262   4.378   4.499
 21 A"   54 A'   55 A'   56 A'   22 A"   57 A'   23 A"   58 A'                 
  4.545   4.565   4.586   4.625   4.812   4.971   5.401   7.194
 24 A"   59 A'   25 A"   60 A'   61 A'   62 A'   63 A'   64 A'                 
  8.203   8.215   8.300  36.628  37.234  49.466 293.883 293.894
 26 A"   65 A'   66 A'   67 A'   68 A'   69 A'   27 A"   70 A'                 
294.0101028.403
 71 A'   72 A'                                                                 
 --------------------------------------------------------------

          Ground-State Mulliken Net Atomic Charges

     Atom                 Charge (a.u.)
  ----------------------------------------
      1 Br                   -0.096184
      2 N                     0.049377
      3 N                    -0.207965
      4 H                     0.254772
  ----------------------------------------
  Sum of atomic charges =    -0.000000

 -----------------------------------------------------------------
                    Cartesian Multipole Moments
 -----------------------------------------------------------------
    Charge (ESU x 10^10)
                -0.0000
    Dipole Moment (Debye)
         X      -2.2028      Y       0.2745      Z      -0.0000
       Tot       2.2198
    Quadrupole Moments (Debye-Ang)
        XX     -20.7207     XY      -1.4209     YY     -32.8392
        XZ       0.0000     YZ      -0.0000     ZZ     -30.1981
    Octopole Moments (Debye-Ang^2)
       XXX      -3.5292    XXY       1.0970    XYY      10.6522
       YYY      -0.7167    XXZ       0.0000    XYZ       0.0000
       YYZ      -0.0000    XZZ       6.0611    YZZ      -0.1434
       ZZZ      -0.0000
    Hexadecapole Moments (Debye-Ang^3)
      XXXX    -175.9318   XXXY      -9.7598   XXYY     -61.0902
      XYYY      -2.8418   YYYY     -54.0423   XXXZ      -0.0000
      XXYZ      -0.0000   XYYZ       0.0000   YYYZ      -0.0000
      XXZZ     -51.2156   XYZZ      -0.8320   YYZZ     -14.0927
      XZZZ       0.0000   YZZZ      -0.0000   ZZZZ     -33.5459
 -----------------------------------------------------------------
 Calculating analytic gradient of the SCF energy
 Gradient of SCF Energy
            1           2           3           4
    1   0.0000010   0.0000072  -0.0000246   0.0000164
    2   0.0000055   0.0000180  -0.0000387   0.0000152
    3   0.0000000  -0.0000000  -0.0000000   0.0000000
 Max gradient component =       3.866E-05
 RMS gradient           =       1.582E-05
 Gradient time:  CPU 1.11 s  wall 0.33 s
 Geometry Optimization Parameters
   NAtoms,    NIC,     NZ,  NCons,   NDum,   NFix, NCnnct, MaxDiis
        4      14       4       0       0       0       0       0

 Cartesian Hessian Update
 Hessian Updated using BFGS Update


** GEOMETRY OPTIMIZATION IN DELOCALIZED INTERNAL COORDINATES **
   Searching for a Minimum

   Optimization Cycle:   6

                       Coordinates (Angstroms)
     ATOM                X               Y               Z
      1  Br        0.6290109446   -0.0190368181    0.0000000000
      2  N        -1.2227881578    0.5260251811    0.0000000000
      3  N        -1.9714394644   -0.3948049686    0.0000000000
      4  H        -2.9116776406   -0.0064665744    0.0000000000
   Point Group: cs    Number of degrees of freedom:     5


   Energy is  -2681.792409010

 Hessian Updated using BFGS Update

  5 Hessian modes will be used to form the next step
  Hessian Eigenvalues:
     0.097017    0.230804    0.384967    0.418214    0.952890

 Minimum Search - Taking Simple RFO Step
 Searching for Lamda that Minimizes Along All modes
 Value Taken    Lamda =   0.00000000
 Step Taken.  Stepsize is  0.000219

                             Maximum     Tolerance    Cnvgd?
         Gradient           0.000034      0.000300     YES
         Displacement       0.000145      0.001200     YES
         Energy change     -0.000000      0.000001     YES


                       Distance Matrix (Angstroms)
             Br(  1)   N (  2)   N (  3)
   N (  2)  1.930350
   N (  3)  2.627460  1.186763
   H (  4)  3.540711  1.770846  1.017278

 Final energy is   -2681.7924090098086     


 ******************************
 **  OPTIMIZATION CONVERGED  **
 ******************************

                       Coordinates (Angstroms)
     ATOM                X               Y               Z
      1  Br        0.6290109446   -0.0190368181    0.0000000000
      2  N        -1.2227881578    0.5260251811    0.0000000000
      3  N        -1.9714394644   -0.3948049686    0.0000000000
      4  H        -2.9116776406   -0.0064665744    0.0000000000

Z-matrix Print:
$molecule
0 1
Br
N  1 1.930350
N  2 1.186763 1 112.710362
H  3 1.017278 2 106.670057 1 -180.000000 0
$end


 --------------------------------------------------------------
             Orbital Energies (a.u.) and Symmetries
 --------------------------------------------------------------

 Alpha MOs, Restricted
 -- Occupied --                  
-490.04  -65.17  -58.53  -58.53  -58.53  -15.72  -15.67   -9.85
  1 A'    2 A'    3 A'    1 A"    4 A'    5 A'    6 A'    7 A'                 
 -7.468  -7.457  -7.457  -3.208  -3.203  -3.202  -3.191  -3.191
  8 A'    2 A"    9 A'   10 A'    3 A"   11 A'    4 A"   12 A'                 
 -1.450  -1.055  -0.887  -0.723  -0.647  -0.604  -0.428  -0.421
 13 A'   14 A'   15 A'   16 A'   17 A'    5 A"   18 A'    6 A"                 
 -0.405
 19 A'                                                                         
 -- Virtual --                   
  0.042   0.062   0.082   0.094   0.115   0.116   0.152   0.163
 20 A'   21 A'    7 A"   22 A'   23 A'    8 A"   24 A'   25 A'                 
  0.188   0.215   0.234   0.249   0.251   0.279   0.308   0.338
  9 A"   26 A'   27 A'   28 A'   10 A"   29 A'   30 A'   31 A'                 
  0.553   0.564   0.566   0.608   0.676   0.760   0.776   0.782
 32 A'   33 A'   11 A"   34 A'   35 A'   12 A"   36 A'   13 A"                 
  0.796   0.826   0.924   0.958   0.964   1.054   1.054   1.125
 37 A'   38 A'   39 A'   14 A"   40 A'   41 A'   15 A"   42 A'                 
  1.155   1.317   1.442   1.472   1.669   1.934   2.090   2.150
 43 A'   44 A'   45 A'   16 A"   46 A'   17 A"   47 A'   18 A"                 
  2.218   2.272   2.327   2.382   2.607   2.686   2.729   2.869
 48 A'   49 A'   19 A"   50 A'   51 A'   20 A"   52 A'   53 A'                 
  3.088   3.127   3.363   3.490   4.131   4.262   4.378   4.499
 21 A"   54 A'   55 A'   56 A'   22 A"   57 A'   23 A"   58 A'                 
  4.545   4.565   4.586   4.625   4.812   4.971   5.401   7.194
 24 A"   59 A'   25 A"   60 A'   61 A'   62 A'   63 A'   64 A'                 
  8.203   8.215   8.300  36.628  37.234  49.466 293.883 293.894
 26 A"   65 A'   66 A'   67 A'   68 A'   69 A'   27 A"   70 A'                 
294.0101028.403
 71 A'   72 A'                                                                 

 Beta MOs, Restricted
 -- Occupied --                  
-490.04  -65.17  -58.53  -58.53  -58.53  -15.72  -15.67   -9.85
  1 A'    2 A'    3 A'    1 A"    4 A'    5 A'    6 A'    7 A'                 
 -7.468  -7.457  -7.457  -3.208  -3.203  -3.202  -3.191  -3.191
  8 A'    2 A"    9 A'   10 A'    3 A"   11 A'    4 A"   12 A'                 
 -1.450  -1.055  -0.887  -0.723  -0.647  -0.604  -0.428  -0.421
 13 A'   14 A'   15 A'   16 A'   17 A'    5 A"   18 A'    6 A"                 
 -0.405
 19 A'                                                                         
 -- Virtual --                   
  0.042   0.062   0.082   0.094   0.115   0.116   0.152   0.163
 20 A'   21 A'    7 A"   22 A'   23 A'    8 A"   24 A'   25 A'                 
  0.188   0.215   0.234   0.249   0.251   0.279   0.308   0.338
  9 A"   26 A'   27 A'   28 A'   10 A"   29 A'   30 A'   31 A'                 
  0.553   0.564   0.566   0.608   0.676   0.760   0.776   0.782
 32 A'   33 A'   11 A"   34 A'   35 A'   12 A"   36 A'   13 A"                 
  0.796   0.826   0.924   0.958   0.964   1.054   1.054   1.125
 37 A'   38 A'   39 A'   14 A"   40 A'   41 A'   15 A"   42 A'                 
  1.155   1.317   1.442   1.472   1.669   1.934   2.090   2.150
 43 A'   44 A'   45 A'   16 A"   46 A'   17 A"   47 A'   18 A"                 
  2.218   2.272   2.327   2.382   2.607   2.686   2.729   2.869
 48 A'   49 A'   19 A"   50 A'   51 A'   20 A"   52 A'   53 A'                 
  3.088   3.127   3.363   3.490   4.131   4.262   4.378   4.499
 21 A"   54 A'   55 A'   56 A'   22 A"   57 A'   23 A"   58 A'                 
  4.545   4.565   4.586   4.625   4.812   4.971   5.401   7.194
 24 A"   59 A'   25 A"   60 A'   61 A'   62 A'   63 A'   64 A'                 
  8.203   8.215   8.300  36.628  37.234  49.466 293.883 293.894
 26 A"   65 A'   66 A'   67 A'   68 A'   69 A'   27 A"   70 A'                 
294.0101028.403
 71 A'   72 A'                                                                 
 --------------------------------------------------------------

          Ground-State Mulliken Net Atomic Charges

     Atom                 Charge (a.u.)
  ----------------------------------------
      1 Br                   -0.096184
      2 N                     0.049377
      3 N                    -0.207965
      4 H                     0.254772
  ----------------------------------------
  Sum of atomic charges =    -0.000000

 -----------------------------------------------------------------
                    Cartesian Multipole Moments
 -----------------------------------------------------------------
    Charge (ESU x 10^10)
                -0.0000
    Dipole Moment (Debye)
         X      -2.2028      Y       0.2745      Z      -0.0000
       Tot       2.2198
    Quadrupole Moments (Debye-Ang)
        XX     -20.7207     XY      -1.4209     YY     -32.8392
        XZ       0.0000     YZ      -0.0000     ZZ     -30.1981
    Octopole Moments (Debye-Ang^2)
       XXX      -3.5292    XXY       1.0970    XYY      10.6522
       YYY      -0.7167    XXZ       0.0000    XYZ       0.0000
       YYZ      -0.0000    XZZ       6.0611    YZZ      -0.1434
       ZZZ      -0.0000
    Hexadecapole Moments (Debye-Ang^3)
      XXXX    -175.9318   XXXY      -9.7598   XXYY     -61.0902
      XYYY      -2.8418   YYYY     -54.0423   XXXZ      -0.0000
      XXYZ      -0.0000   XYYZ       0.0000   YYYZ      -0.0000
      XXZZ     -51.2156   XYZZ      -0.8320   YYZZ     -14.0927
      XZZZ       0.0000   YZZZ      -0.0000   ZZZZ     -33.5459
 -----------------------------------------------------------------
Archival summary:
1\1\garfield\OPT\HF\BasisUnspecified\r121\taweetha\SunFeb1006:09:272019SunFeb1006:09:272019\0\\#,OPT,HF,BasisUnspecified,\\0,1\Br\N,1,1.93035\N,2,1.18676,1,112.71\H,3,1.01728,2,106.67,1,-180,0\\HF=-2681.79241\\@

 Total job time:  7.67s(wall), 29.17s(cpu) 
 Sun Feb 10 06:09:27 2019

        *************************************************************
        *                                                           *
        *  Thank you very much for using Q-Chem.  Have a nice day.  *
        *                                                           *
        *************************************************************


 
User input: 2 of 2 
 
Q-Chem Developer Version!
                  Welcome to Q-Chem
     A Quantum Leap Into The Future Of Chemistry


 Q-Chem 5.1, Q-Chem, Inc., Pleasanton, CA (2018)

 Yihan Shao,  Zhengting Gan,  E. Epifanovsky,  A. T. B. Gilbert,  M. Wormit,  
 J. Kussmann,  A. W. Lange,  A. Behn,  Jia Deng,  Xintian Feng,  D. Ghosh,  
 M. Goldey,  P. R. Horn,  L. D. Jacobson,  I. Kaliman,  T. Kus,  A. Landau,  
 Jie Liu,  E. I. Proynov,  R. M. Richard,  R. P. Steele,  E. J. Sundstrom,  
 H. L. Woodcock III,  P. M. Zimmerman,  D. Zuev,  B. Albrecht,  E. Alguire,  
 S. A. Baeppler,  D. Barton,  Z. Benda,  Y. A. Bernard,  E. J. Berquist,  
 K. B. Bravaya,  H. Burton,  D. Casanova,  Chun-Min Chang,  Yunqing Chen,  
 A. Chien,  K. D. Closser,  M. P. Coons,  S. Coriani,  S. Dasgupta,  
 A. L. Dempwolff,  M. Diedenhofen,  Hainam Do,  R. G. Edgar,  Po-Tung Fang,  
 S. Faraji,  S. Fatehi,  Qingguo Feng,  K. D. Fenk,  J. Fosso-Tande,  
 Qinghui Ge,  A. Ghysels,  G. Gidofalvi,  J. Gomes,  J. Gonthier,  A. Gunina,  
 D. Hait,  M. W. D. Hanson-Heine,  P. H. P. Harbach,  A. W. Hauser,  
 J. E. Herr,  E. G. Hohenstein,  Z. C. Holden,  Kerwin Hui,  B. C. Huynh,  
 T.-C. Jagau,  Hyunjun Ji,  B. Kaduk,  K. Khistyaev,  Jaehoon Kim,  
 P. Klunzinger,  K. Koh,  D. Kosenkov,  L. Koulias,  T. Kowalczyk,  
 C. M. Krauter,  A. Kunitsa,  Ka Un Lao,  A. Laurent,  K. V. Lawler,  
 Joonho Lee,  D. Lefrancois,  S. Lehtola,  D. S. Levine,  Yi-Pei Li,  
 You-Sheng Lin,  Fenglai Liu,  E. Livshits,  A. Luenser,  P. Manohar,  
 E. Mansoor,  S. F. Manzer,  Shan-Ping Mao,  Yuezhi Mao,  N. Mardirossian,  
 A. V. Marenich,  T. Markovich,  L. A. Martinez-Martinez,  S. A. Maurer,  
 N. J. Mayhall,  S. C. McKenzie,  J.-M. Mewes,  A. F. Morrison,  
 J. W. Mullinax,  K. Nanda,  T. S. Nguyen-Beck,  R. Olivares-Amaya,  
 J. A. Parkhill,  T. M. Perrine,  F. Plasser,  P. Pokhilko,  S. Prager,  
 A. Prociuk,  E. Ramos,  D. R. Rehn,  F. Rob,  M. Schneider,  N. Sergueev,  
 S. M. Sharada,  S. Sharma,  D. W. Small,  T. Stauch,  T. Stein,  
 Yu-Chuan Su,  A. J. W. Thom,  A. Tkatchenko,  T. Tsuchimochi,  N. M. Tubman,  
 L. Vogt,  M. L. Vidal,  O. Vydrov,  M. A. Watson,  J. Wenzel,  
 M. de Wergifosse,  T. A. Wesolowski,  A. White,  J. Witte,  A. Yamada,  
 Jun Yang,  K. Yao,  S. Yeganeh,  S. R. Yost,  Zhi-Qiang You,  A. Zech,  
 Igor Ying Zhang,  Xing Zhang,  Yan Zhao,  Ying Zhu,  B. R. Brooks,  
 G. K. L. Chan,  C. J. Cramer,  M. S. Gordon,  W. J. Hehre,  A. Klamt,  
 M. W. Schmidt,  C. D. Sherrill,  D. G. Truhlar,  A. Aspuru-Guzik,  R. Baer,  
 A. T. Bell,  N. A. Besley,  Jeng-Da Chai,  A. E. DePrince, III,  
 R. A. DiStasio Jr.,  A. Dreuw,  B. D. Dunietz,  T. R. Furlani,  
 Chao-Ping Hsu,  Yousung Jung,  Jing Kong,  D. S. Lambrecht,  WanZhen Liang,  
 C. Ochsenfeld,  V. A. Rassolov,  L. V. Slipchenko,  J. E. Subotnik,  
 T. Van Voorhis,  J. M. Herbert,  A. I. Krylov,  P. M. W. Gill,  M. Head-Gordon

 Contributors to earlier versions of Q-Chem not listed above: 
 R. D. Adamson,  B. Austin,  J. Baker,  G. J. O. Beran,  K. Brandhorst,  
 S. T. Brown,  E. F. C. Byrd,  A. K. Chakraborty,  C.-L. Cheng,  
 Siu Hung Chien,  D. M. Chipman,  D. L. Crittenden,  H. Dachsel,  
 R. J. Doerksen,  A. D. Dutoi,  L. Fusti-Molnar,  W. A. Goddard III,  
 A. Golubeva-Zadorozhnaya,  S. R. Gwaltney,  G. Hawkins,  A. Heyden,  
 S. Hirata,  G. Kedziora,  F. J. Keil,  C. Kelley,  Jihan Kim,  R. A. King,  
 R. Z. Khaliullin,  P. P. Korambath,  W. Kurlancheek,  A. M. Lee,  M. S. Lee,  
 S. V. Levchenko,  Ching Yeh Lin,  D. Liotard,  R. C. Lochan,  I. Lotan,  
 P. E. Maslen,  N. Nair,  D. P. O'Neill,  D. Neuhauser,  E. Neuscamman,  
 C. M. Oana,  R. Olson,  B. Peters,  R. Peverati,  P. A. Pieniazek,  
 Y. M. Rhee,  J. Ritchie,  M. A. Rohrdanz,  E. Rosta,  N. J. Russ,  
 H. F. Schaefer III,  N. E. Schultz,  N. Shenvi,  A. C. Simmonett,  A. Sodt,  
 D. Stuck,  K. S. Thanthiriwatte,  V. Vanovschi,  Tao Wang,  A. Warshel,  
 C. F. Williams,  Q. Wu,  X. Xu,  W. Zhang

 Please cite Q-Chem as follows:
 Y. Shao et al., Mol. Phys. 113, 184-215 (2015)
 DOI: 10.1080/00268976.2014.952696

 Q-Chem 5.1.2 for Intel X86 EM64T Linux

 Parts of Q-Chem use Armadillo 8.300.2 (Tropical Shenanigans).
 http://arma.sourceforge.net/

 Q-Chem begins on Sun Feb 10 06:09:27 2019  

Host: 
0

     Scratch files written to /scratch/taweetham/qchem23854//
The previous job contains 0 fragments, simply inherited here
Input Ideriv = 2
Curr. Ideriv = -1
Max.  Ideriv = 2

Checking the input file for inconsistencies... 	...done.

--------------------------------------------------------------
User input:
--------------------------------------------------------------

$molecule
read
$end

$rem
   JOB_TYPE 	FREQUENCY
   BASIS 		6-311++G**
   EXCHANGE 	HF	
$end

--------------------------------------------------------------
 ----------------------------------------------------------------
             Standard Nuclear Orientation (Angstroms)
    I     Atom           X                Y                Z
 ----------------------------------------------------------------
    1      Br      0.6938577342    -0.0308192439    -0.0000000000
    2      N      -1.1524577526     0.5325382109     0.0000000000
    3      N      -1.9101833235    -0.3808395329    -0.0000000000
    4      H      -2.8465331644     0.0167827901     0.0000000000
 ----------------------------------------------------------------
 Molecular Point Group                 Cs    NOp =  2
 Largest Abelian Subgroup              Cs    NOp =  2
 Nuclear Repulsion Energy =   149.3199151105 hartrees
 There are       25 alpha and       25 beta electrons
 Requested basis set is 6-311++G(d,p)
 There are 36 shells and 99 basis functions

 Total QAlloc Memory Limit   2000 MB
 Mega-Array Size       188 MB
 MEM_STATIC part       192 MB

                       Distance Matrix (Angstroms)
             Br(  1)   N (  2)   N (  3)
   N (  2)  1.930350
   N (  3)  2.627460  1.186763
   H (  4)  3.540711  1.770846  1.017278

 A cutoff of  1.0D-11 yielded    620 shell pairs
 There are      4887 function pairs (      5412 Cartesian)

 -------------------------------------------------------
 OpenMP Integral Computing Module                       
 Release: version 1.0, May 2013, Q-Chem Inc. Pittsburgh 
 -------------------------------------------------------
 Integral Job Info:
 Integral job number is                      11
 Integral operator is                         1
 short-range coefficients                     0
 long-range coefficients              100000000
 Omega coefficients                           0
 if combine SR and LR in K                    0
 Integral screening is                        0
 Integral computing path is                   2
 max size of driver memory is            800000
 size of driver memory is                593474
 size of scratch memory is             29623520
 max col of scratch BK array               1296
 max len of scratch array in speh3          155
 max len of scratch index in speh4           18
 max int batch size is                      520
 min int batch size is                       52
 fixed nKL is                                45
 max L of basis functions is                  2
 order of int derivative is                   0
 number of shells is                         36
 number of basis is                         104
 number of cartesian basis is               104
 number of contracted shell pairs           620
 number of primitive shell pairs           1796
 maxK2 (contraction) of shell pair           36
 max number of K2 of shell pair               1
 max number of CS2 of shell pair             67
 max number of PS2 of shell pair            132
 mem total for path MDJ                  515062
 -------------------------------------------------------
 Smallest overlap matrix eigenvalue = 1.99E-04
 Guess from superposition of atomic densities
 Warning:  Energy on first SCF cycle will be non-variational
 SAD guess density has 50.000000 electrons

 -----------------------------------------------------------------------
  General SCF calculation program by
  Eric Jon Sundstrom, Paul Horn, Yuezhi Mao, Dmitri Zuev, Alec White,
  David Stuck, Shaama M.S., Shane Yost, Joonho Lee, David Small,
  Daniel Levine, Susi Lehtola, Hugh Burton, Evgeny Epifanovsky
 -----------------------------------------------------------------------
 Hartree-Fock
 using 4 threads for integral computing
 -------------------------------------------------------
 OpenMP Integral computing Module                
 Release: version 2.0, May 2017, Q-Chem Inc. Pleasanton 
 -------------------------------------------------------
 A restricted SCF calculation will be
 performed using DIIS
 SCF converges when DIIS error is below 1.0e-08
 ---------------------------------------
  Cycle       Energy         DIIS error
 ---------------------------------------
    1   -2682.2294895670      5.54e-02  
    2   -2681.7187484170      6.96e-03  
    3   -2681.7619583747      5.13e-03  
    4   -2681.7894916389      8.72e-04  
    5   -2681.7915136249      4.85e-04  
    6   -2681.7921713333      1.93e-04  
    7   -2681.7923761610      9.42e-05  
    8   -2681.7924050837      3.26e-05  
    9   -2681.7924088130      6.58e-06  
   10   -2681.7924089879      1.82e-06  
   11   -2681.7924090070      6.24e-07  
   12   -2681.7924090096      2.07e-07  
   13   -2681.7924090098      5.76e-08  
   14   -2681.7924090099      1.07e-08  
   15   -2681.7924090098      3.10e-09  Convergence criterion met
 ---------------------------------------
 SCF time:   CPU 4.70s  wall 1.00s 
 SCF   energy in the final basis set =    -2681.7924090098
 Total energy in the final basis set =    -2681.7924090098

 --------------------------------------------------------------
             Orbital Energies (a.u.) and Symmetries
 --------------------------------------------------------------

 Alpha MOs, Restricted
 -- Occupied --                  
-490.04  -65.17  -58.53  -58.53  -58.53  -15.72  -15.67   -9.85
  1 A'    2 A'    3 A'    1 A"    4 A'    5 A'    6 A'    7 A'                 
 -7.468  -7.457  -7.457  -3.208  -3.203  -3.202  -3.191  -3.191
  8 A'    2 A"    9 A'   10 A'    3 A"   11 A'    4 A"   12 A'                 
 -1.450  -1.055  -0.887  -0.723  -0.647  -0.604  -0.428  -0.421
 13 A'   14 A'   15 A'   16 A'   17 A'    5 A"   18 A'    6 A"                 
 -0.405
 19 A'                                                                         
 -- Virtual --                   
  0.042   0.062   0.082   0.094   0.115   0.116   0.152   0.163
 20 A'   21 A'    7 A"   22 A'   23 A'    8 A"   24 A'   25 A'                 
  0.188   0.215   0.234   0.249   0.251   0.279   0.308   0.338
  9 A"   26 A'   27 A'   28 A'   10 A"   29 A'   30 A'   31 A'                 
  0.553   0.564   0.566   0.608   0.676   0.760   0.776   0.782
 32 A'   33 A'   11 A"   34 A'   35 A'   12 A"   36 A'   13 A"                 
  0.796   0.826   0.924   0.958   0.964   1.054   1.054   1.125
 37 A'   38 A'   39 A'   14 A"   40 A'   41 A'   15 A"   42 A'                 
  1.155   1.317   1.442   1.472   1.669   1.934   2.090   2.150
 43 A'   44 A'   45 A'   16 A"   46 A'   17 A"   47 A'   18 A"                 
  2.218   2.272   2.327   2.382   2.607   2.686   2.729   2.869
 48 A'   49 A'   19 A"   50 A'   51 A'   20 A"   52 A'   53 A'                 
  3.088   3.127   3.363   3.490   4.131   4.262   4.378   4.499
 21 A"   54 A'   55 A'   56 A'   22 A"   57 A'   23 A"   58 A'                 
  4.545   4.565   4.586   4.625   4.812   4.971   5.401   7.194
 24 A"   59 A'   25 A"   60 A'   61 A'   62 A'   63 A'   64 A'                 
  8.203   8.215   8.300  36.628  37.234  49.466 293.883 293.894
 26 A"   65 A'   66 A'   67 A'   68 A'   69 A'   27 A"   70 A'                 
294.0101028.403
 71 A'   72 A'                                                                 

 Beta MOs, Restricted
 -- Occupied --                  
-490.04  -65.17  -58.53  -58.53  -58.53  -15.72  -15.67   -9.85
  1 A'    2 A'    3 A'    1 A"    4 A'    5 A'    6 A'    7 A'                 
 -7.468  -7.457  -7.457  -3.208  -3.203  -3.202  -3.191  -3.191
  8 A'    2 A"    9 A'   10 A'    3 A"   11 A'    4 A"   12 A'                 
 -1.450  -1.055  -0.887  -0.723  -0.647  -0.604  -0.428  -0.421
 13 A'   14 A'   15 A'   16 A'   17 A'    5 A"   18 A'    6 A"                 
 -0.405
 19 A'                                                                         
 -- Virtual --                   
  0.042   0.062   0.082   0.094   0.115   0.116   0.152   0.163
 20 A'   21 A'    7 A"   22 A'   23 A'    8 A"   24 A'   25 A'                 
  0.188   0.215   0.234   0.249   0.251   0.279   0.308   0.338
  9 A"   26 A'   27 A'   28 A'   10 A"   29 A'   30 A'   31 A'                 
  0.553   0.564   0.566   0.608   0.676   0.760   0.776   0.782
 32 A'   33 A'   11 A"   34 A'   35 A'   12 A"   36 A'   13 A"                 
  0.796   0.826   0.924   0.958   0.964   1.054   1.054   1.125
 37 A'   38 A'   39 A'   14 A"   40 A'   41 A'   15 A"   42 A'                 
  1.155   1.317   1.442   1.472   1.669   1.934   2.090   2.150
 43 A'   44 A'   45 A'   16 A"   46 A'   17 A"   47 A'   18 A"                 
  2.218   2.272   2.327   2.382   2.607   2.686   2.729   2.869
 48 A'   49 A'   19 A"   50 A'   51 A'   20 A"   52 A'   53 A'                 
  3.088   3.127   3.363   3.490   4.131   4.262   4.378   4.499
 21 A"   54 A'   55 A'   56 A'   22 A"   57 A'   23 A"   58 A'                 
  4.545   4.565   4.586   4.625   4.812   4.971   5.401   7.194
 24 A"   59 A'   25 A"   60 A'   61 A'   62 A'   63 A'   64 A'                 
  8.203   8.215   8.300  36.628  37.234  49.466 293.883 293.894
 26 A"   65 A'   66 A'   67 A'   68 A'   69 A'   27 A"   70 A'                 
294.0101028.403
 71 A'   72 A'                                                                 
 --------------------------------------------------------------

          Ground-State Mulliken Net Atomic Charges

     Atom                 Charge (a.u.)
  ----------------------------------------
      1 Br                   -0.096184
      2 N                     0.049377
      3 N                    -0.207965
      4 H                     0.254772
  ----------------------------------------
  Sum of atomic charges =    -0.000000

 -----------------------------------------------------------------
                    Cartesian Multipole Moments
 -----------------------------------------------------------------
    Charge (ESU x 10^10)
                -0.0000
    Dipole Moment (Debye)
         X      -2.2000      Y       0.2963      Z       0.0000
       Tot       2.2198
    Quadrupole Moments (Debye-Ang)
        XX     -21.0363     XY      -1.5091     YY     -32.8132
        XZ       0.0000     YZ       0.0000     ZZ     -30.1981
    Octopole Moments (Debye-Ang^2)
       XXX      -7.5713    XXY       1.2600    XYY       8.5015
       YYY      -0.4851    XXZ      -0.0000    XYZ       0.0000
       YYZ       0.0000    XZZ       4.0945    YZZ      -0.0355
       ZZZ       0.0000
    Hexadecapole Moments (Debye-Ang^3)
      XXXX    -177.7581   XXXY      -9.5437   XXYY     -59.7103
      XYYY      -1.7737   YYYY     -53.9382   XXXZ       0.0000
      XXYZ      -0.0000   XYYZ       0.0000   YYYZ      -0.0000
      XXZZ     -50.5678   XYZZ      -0.5006   YYZZ     -14.0786
      XZZZ       0.0000   YZZZ      -0.0000   ZZZZ     -33.5459
 -----------------------------------------------------------------
 Calculating MO derivatives via CPSCF
 D1JvT checksum  = 73056 7521.6665838388
 D1KAT checksum  = 147120 567.8065448982
   1         3          12      0.118047    0.032311
   2         3          12      0.030885    0.011817
   3         3          12      0.008679    0.003783
   4         3          12      0.002024    0.000873
   5         3          12      0.000311    0.000139
   6         6           9      0.000038    0.000017
   7        14           1      0.000002    0.000002
   8        15           0      0.000000    0.000000    Roots Converged
 Time for AOints: 1.0 s (CPU) 0.3 s (wall)
 ------------------------------------------------------------------------------
                     AOints        : Timing summary (seconds)
 ------------------------------------------------------------------------------
     job step          cpu (% of tot)      sys (% of tot)     wall (% of tot)
 ------------------------------------------------------------------------------
  cpscf_lag         0.2983E+01 (26.3)   0.2000E-05 (50.0)   0.8059E+00 (26.4)
  iterzp            0.7357E+01 (65.0)   0.2000E-05 (50.0)   0.1972E+01 (64.7)
  make_fx           0.0000E+00 ( 0.0)   0.0000E+00 ( 0.0)   0.0000E+00 ( 0.0)
  AOints            0.9669E+00 ( 8.5)   0.0000E+00 ( 0.0)   0.2519E+00 ( 8.3)
 ------------------------------------------------------------------------------
   Grand Totals     0.1133E+02          0.4000E-05          0.3049E+01
 ------------------------------------------------------------------------------
 Calculating analytic Hessian of the SCF energy
 Polarizability Matrix (a.u.)
            1           2           3
    1 -62.3495878   0.0798427   0.0000000
    2   0.0798427 -25.9580723  -0.0000000
    3   0.0000000  -0.0000000 -21.8178220

 Direct stationary perturbation theory relativistic correction:

 rels  =      17.128517291847
 relv  =     -56.636308028587
 rel2e =       7.897720198102
 E_rel =     -31.610070538638

 Hessian of the SCF Energy
            1           2           3           4           5           6
    1   0.1362740  -0.0191845  -0.0000000  -0.0426151   0.0732443   0.0000000
    2  -0.0191845   0.0314447  -0.0000000   0.0435254  -0.0663444   0.0000000
    3  -0.0000000  -0.0000000   0.0100899   0.0000000   0.0000000  -0.0118902
    4  -0.0426151   0.0435254   0.0000000   0.5080564   0.3442320  -0.0000000
    5   0.0732443  -0.0663444   0.0000000   0.3442320   0.6877709  -0.0000000
    6   0.0000000   0.0000000  -0.0118902  -0.0000000  -0.0000000   0.0140236
    7  -0.0980437  -0.0188907  -0.0000000  -0.4066060  -0.4184109   0.0000000
    8  -0.0487481   0.0341107  -0.0000000  -0.3327008  -0.6299186   0.0000000
    9  -0.0000000  -0.0000000  -0.0166380   0.0000000   0.0000000   0.0195896
   10   0.0043848  -0.0054503   0.0000000  -0.0588353   0.0009345  -0.0000000
   11  -0.0053117   0.0007891   0.0000000  -0.0550566   0.0084921  -0.0000000
   12   0.0000000   0.0000000   0.0184382  -0.0000000  -0.0000000  -0.0217231
            7           8           9          10          11          12
    1  -0.0980437  -0.0487481  -0.0000000   0.0043848  -0.0053117   0.0000000
    2  -0.0188907   0.0341107  -0.0000000  -0.0054503   0.0007891   0.0000000
    3  -0.0000000  -0.0000000  -0.0166380   0.0000000   0.0000000   0.0184382
    4  -0.4066060  -0.3327008   0.0000000  -0.0588353  -0.0550566  -0.0000000
    5  -0.4184109  -0.6299186   0.0000000   0.0009345   0.0084921  -0.0000000
    6   0.0000000   0.0000000   0.0195896  -0.0000000  -0.0000000  -0.0217231
    7   0.8504089   0.2483436  -0.0000000  -0.3457592   0.1889579   0.0000000
    8   0.2483436   0.7244435  -0.0000000   0.1331053  -0.1286356   0.0000000
    9  -0.0000000  -0.0000000   0.0274527   0.0000000   0.0000000  -0.0304044
   10  -0.3457592   0.1331053   0.0000000   0.4002098  -0.1285896   0.0000000
   11   0.1889579  -0.1286356   0.0000000  -0.1285896   0.1193544  -0.0000000
   12   0.0000000   0.0000000  -0.0304044   0.0000000  -0.0000000   0.0336893
 Gradient time:  CPU 17.51 s  wall 4.78 s
 **********************************************************************
 **                                                                  **
 **                       VIBRATIONAL ANALYSIS                       **
 **                       --------------------                       **
 **                                                                  **
 **        VIBRATIONAL FREQUENCIES (CM**-1) AND NORMAL MODES         **
 **     FORCE CONSTANTS (mDYN/ANGSTROM) AND REDUCED MASSES (AMU)     **
 **                  INFRARED INTENSITIES (KM/MOL)                   **
 **                                                                  **
 **********************************************************************


 Mode:                 1                      2                      3
 Frequency:       391.60                 621.59                 982.30
 Force Cnst:      1.0496                 1.1729                 0.6219
 Red. Mass:      11.6168                 5.1526                 1.0939
 IR Active:          YES                    YES                    YES
 IR Intens:       35.693                121.911                 74.029
 Raman Active:       YES                    YES                    YES
               X      Y      Z        X      Y      Z        X      Y      Z
 Br        -0.194 -0.005 -0.000   -0.028  0.041  0.000    0.000 -0.000  0.007
 N          0.444  0.122  0.000    0.360 -0.356 -0.000   -0.000  0.000 -0.046
 N          0.611 -0.071  0.000   -0.209  0.066 -0.000    0.000 -0.000 -0.065
 H          0.530 -0.302 -0.000    0.121  0.824  0.000   -0.000 -0.000  0.997
 TransDip   0.188 -0.037 -0.000    0.340  0.096  0.000   -0.000 -0.000  0.276

 Mode:                 4                      5                      6
 Frequency:      1486.78                1886.37                3549.46
 Force Cnst:      1.6068                27.6609                 7.9650
 Red. Mass:       1.2337                13.1935                 1.0730
 IR Active:          YES                    YES                    YES
 IR Intens:       33.538                242.986                 17.601
 Raman Active:       YES                    YES                    YES
               X      Y      Z        X      Y      Z        X      Y      Z
 Br         0.000 -0.002  0.000    0.009 -0.003 -0.000    0.000 -0.000  0.000
 N         -0.080  0.033 -0.000    0.406  0.548  0.000   -0.002  0.001 -0.000
 N          0.047 -0.087 -0.000   -0.437 -0.530  0.000   -0.066  0.026 -0.000
 H          0.435  0.891  0.000   -0.244 -0.056 -0.000    0.925 -0.373  0.000
 TransDip   0.032  0.183  0.000    0.499 -0.014 -0.000    0.130 -0.035 -0.000

 STANDARD THERMODYNAMIC QUANTITIES AT   298.15 K  AND     1.00 ATM

   This Molecule has  0 Imaginary Frequencies
   Zero point vibrational energy:       12.749 kcal/mol

   Atom    1 Element Br Has Mass   78.91830
   Atom    2 Element N  Has Mass   14.00307
   Atom    3 Element N  Has Mass   14.00307
   Atom    4 Element H  Has Mass    1.00783
   Molecular Mass:   107.932270 amu
   Principal axes and moments of inertia in amu*Bohr^2:
                             1           2           3
    Eigenvalues --       21.69973   411.03812   432.73785
          X               1.00000     0.00109     0.00000
          Y              -0.00109     1.00000     0.00000
          Z               0.00000    -0.00000     1.00000
   Rotational Symmetry Number is   1
   The Molecule is an Asymmetric Top
   Translational Enthalpy:        0.889 kcal/mol
   Rotational Enthalpy:           0.889 kcal/mol
   Vibrational Enthalpy:         13.070 kcal/mol
   gas constant (RT):             0.592 kcal/mol
   Translational Entropy:        39.945  cal/mol.K
   Rotational Entropy:           22.872  cal/mol.K
   Vibrational Entropy:           1.523  cal/mol.K

   Total Enthalpy:               15.440 kcal/mol
   Total Entropy:                64.340  cal/mol.K
Archival summary:
1\1\garfield\FREQ\HF\BasisUnspecified\r121\taweetha\SunFeb1006:09:332019SunFeb1006:09:332019\0\\#,FREQ,HF,BasisUnspecified,\\0,1\Br\N,1,1.93035\N,2,1.18676,1,112.71\H,3,1.01728,2,106.67,1,-180,0\\HF=-2681.79241\\@

 Total job time:  6.01s(wall), 22.33s(cpu) 
 Sun Feb 10 06:09:33 2019

        *************************************************************
        *                                                           *
        *  Thank you very much for using Q-Chem.  Have a nice day.  *
        *                                                           *
        *************************************************************
