# Supplementary material for: Geometric and energetic data from ab initio calculations of haloethene, haloimine, halomethylenephosphine, haloiminophosphine, halodiazene, halodiphosphene and halocyclopropane
Source: Data Brief. 2019 Nov 2;27:104738. doi: 10.1016/j.dib.2019.104738 (PMC6861602; doi:10.1016/j.dib.2019.104738)
Supplement: Multimedia component 6 [file mmc6.zip › NN/HF/HENNECl.out]

Q-Chem Developer Version!
                  Welcome to Q-Chem
     A Quantum Leap Into The Future Of Chemistry


 Q-Chem 5.1, Q-Chem, Inc., Pleasanton, CA (2018)

 Yihan Shao,  Zhengting Gan,  E. Epifanovsky,  A. T. B. Gilbert,  M. Wormit,  
 J. Kussmann,  A. W. Lange,  A. Behn,  Jia Deng,  Xintian Feng,  D. Ghosh,  
 M. Goldey,  P. R. Horn,  L. D. Jacobson,  I. Kaliman,  T. Kus,  A. Landau,  
 Jie Liu,  E. I. Proynov,  R. M. Richard,  R. P. Steele,  E. J. Sundstrom,  
 H. L. Woodcock III,  P. M. Zimmerman,  D. Zuev,  B. Albrecht,  E. Alguire,  
 S. A. Baeppler,  D. Barton,  Z. Benda,  Y. A. Bernard,  E. J. Berquist,  
 K. B. Bravaya,  H. Burton,  D. Casanova,  Chun-Min Chang,  Yunqing Chen,  
 A. Chien,  K. D. Closser,  M. P. Coons,  S. Coriani,  S. Dasgupta,  
 A. L. Dempwolff,  M. Diedenhofen,  Hainam Do,  R. G. Edgar,  Po-Tung Fang,  
 S. Faraji,  S. Fatehi,  Qingguo Feng,  K. D. Fenk,  J. Fosso-Tande,  
 Qinghui Ge,  A. Ghysels,  G. Gidofalvi,  J. Gomes,  J. Gonthier,  A. Gunina,  
 D. Hait,  M. W. D. Hanson-Heine,  P. H. P. Harbach,  A. W. Hauser,  
 J. E. Herr,  E. G. Hohenstein,  Z. C. Holden,  Kerwin Hui,  B. C. Huynh,  
 T.-C. Jagau,  Hyunjun Ji,  B. Kaduk,  K. Khistyaev,  Jaehoon Kim,  
 P. Klunzinger,  K. Koh,  D. Kosenkov,  L. Koulias,  T. Kowalczyk,  
 C. M. Krauter,  A. Kunitsa,  Ka Un Lao,  A. Laurent,  K. V. Lawler,  
 Joonho Lee,  D. Lefrancois,  S. Lehtola,  D. S. Levine,  Yi-Pei Li,  
 You-Sheng Lin,  Fenglai Liu,  E. Livshits,  A. Luenser,  P. Manohar,  
 E. Mansoor,  S. F. Manzer,  Shan-Ping Mao,  Yuezhi Mao,  N. Mardirossian,  
 A. V. Marenich,  T. Markovich,  L. A. Martinez-Martinez,  S. A. Maurer,  
 N. J. Mayhall,  S. C. McKenzie,  J.-M. Mewes,  A. F. Morrison,  
 J. W. Mullinax,  K. Nanda,  T. S. Nguyen-Beck,  R. Olivares-Amaya,  
 J. A. Parkhill,  T. M. Perrine,  F. Plasser,  P. Pokhilko,  S. Prager,  
 A. Prociuk,  E. Ramos,  D. R. Rehn,  F. Rob,  M. Schneider,  N. Sergueev,  
 S. M. Sharada,  S. Sharma,  D. W. Small,  T. Stauch,  T. Stein,  
 Yu-Chuan Su,  A. J. W. Thom,  A. Tkatchenko,  T. Tsuchimochi,  N. M. Tubman,  
 L. Vogt,  M. L. Vidal,  O. Vydrov,  M. A. Watson,  J. Wenzel,  
 M. de Wergifosse,  T. A. Wesolowski,  A. White,  J. Witte,  A. Yamada,  
 Jun Yang,  K. Yao,  S. Yeganeh,  S. R. Yost,  Zhi-Qiang You,  A. Zech,  
 Igor Ying Zhang,  Xing Zhang,  Yan Zhao,  Ying Zhu,  B. R. Brooks,  
 G. K. L. Chan,  C. J. Cramer,  M. S. Gordon,  W. J. Hehre,  A. Klamt,  
 M. W. Schmidt,  C. D. Sherrill,  D. G. Truhlar,  A. Aspuru-Guzik,  R. Baer,  
 A. T. Bell,  N. A. Besley,  Jeng-Da Chai,  A. E. DePrince, III,  
 R. A. DiStasio Jr.,  A. Dreuw,  B. D. Dunietz,  T. R. Furlani,  
 Chao-Ping Hsu,  Yousung Jung,  Jing Kong,  D. S. Lambrecht,  WanZhen Liang,  
 C. Ochsenfeld,  V. A. Rassolov,  L. V. Slipchenko,  J. E. Subotnik,  
 T. Van Voorhis,  J. M. Herbert,  A. I. Krylov,  P. M. W. Gill,  M. Head-Gordon

 Contributors to earlier versions of Q-Chem not listed above: 
 R. D. Adamson,  B. Austin,  J. Baker,  G. J. O. Beran,  K. Brandhorst,  
 S. T. Brown,  E. F. C. Byrd,  A. K. Chakraborty,  C.-L. Cheng,  
 Siu Hung Chien,  D. M. Chipman,  D. L. Crittenden,  H. Dachsel,  
 R. J. Doerksen,  A. D. Dutoi,  L. Fusti-Molnar,  W. A. Goddard III,  
 A. Golubeva-Zadorozhnaya,  S. R. Gwaltney,  G. Hawkins,  A. Heyden,  
 S. Hirata,  G. Kedziora,  F. J. Keil,  C. Kelley,  Jihan Kim,  R. A. King,  
 R. Z. Khaliullin,  P. P. Korambath,  W. Kurlancheek,  A. M. Lee,  M. S. Lee,  
 S. V. Levchenko,  Ching Yeh Lin,  D. Liotard,  R. C. Lochan,  I. Lotan,  
 P. E. Maslen,  N. Nair,  D. P. O'Neill,  D. Neuhauser,  E. Neuscamman,  
 C. M. Oana,  R. Olson,  B. Peters,  R. Peverati,  P. A. Pieniazek,  
 Y. M. Rhee,  J. Ritchie,  M. A. Rohrdanz,  E. Rosta,  N. J. Russ,  
 H. F. Schaefer III,  N. E. Schultz,  N. Shenvi,  A. C. Simmonett,  A. Sodt,  
 D. Stuck,  K. S. Thanthiriwatte,  V. Vanovschi,  Tao Wang,  A. Warshel,  
 C. F. Williams,  Q. Wu,  X. Xu,  W. Zhang

 Please cite Q-Chem as follows:
 Y. Shao et al., Mol. Phys. 113, 184-215 (2015)
 DOI: 10.1080/00268976.2014.952696

 Q-Chem 5.1.2 for Intel X86 EM64T Linux

 Parts of Q-Chem use Armadillo 8.300.2 (Tropical Shenanigans).
 http://arma.sourceforge.net/

 Q-Chem begins on Sun Feb 10 06:09:41 2019  

Host: 
0

     Scratch files written to /scratch/taweetham/qchem23960//
Input Ideriv = 2
Curr. Ideriv = -1
Max.  Ideriv = 2

Checking the input file for inconsistencies... 	...done.

--------------------------------------------------------------
User input:
--------------------------------------------------------------
../HF/H=Cl_t.inp
$molecule
0 1
Cl
N  1 1.861802
N  2 1.202524 1 111.678710
H  3 1.035115 2 106.306154 1 -180.000000 0
$end

$rem
   JOB_TYPE		OPTIMIZATION
   BASIS		6-311++G**
   EXCHANGE		HF
$end

--------------------------------------------------------------
 ----------------------------------------------------------------
             Standard Nuclear Orientation (Angstroms)
    I     Atom           X                Y                Z
 ----------------------------------------------------------------
    1      Cl      1.0507769085    -0.0666570073    -0.0000000000
    2      N      -0.7112176775     0.5347428316     0.0000000000
    3      N      -1.4925836970    -0.3793310791     0.0000000000
    4      H      -2.4365978235     0.0452868575    -0.0000000000
 ----------------------------------------------------------------
 Molecular Point Group                 Cs    NOp =  2
 Largest Abelian Subgroup              Cs    NOp =  2
 Nuclear Repulsion Energy =    88.1825628146 hartrees
 There are       16 alpha and       16 beta electrons
 Requested basis set is 6-311++G(d,p)
 There are 30 shells and 81 basis functions

 Total QAlloc Memory Limit   2000 MB
 Mega-Array Size       188 MB
 MEM_STATIC part       192 MB
 A cutoff of  1.0D-11 yielded    441 shell pairs
 There are      3343 function pairs (      3607 Cartesian)

 -------------------------------------------------------
 OpenMP Integral Computing Module                       
 Release: version 1.0, May 2013, Q-Chem Inc. Pittsburgh 
 -------------------------------------------------------
 Integral Job Info:
 Integral job number is                      11
 Integral operator is                         1
 short-range coefficients                     0
 long-range coefficients              100000000
 Omega coefficients                           0
 if combine SR and LR in K                    0
 Integral screening is                        0
 Integral computing path is                   2
 max size of driver memory is            800000
 size of driver memory is                593474
 size of scratch memory is              8114252
 max col of scratch BK array               1296
 max len of scratch array in speh3          155
 max len of scratch index in speh4           18
 max int batch size is                      520
 min int batch size is                       52
 fixed nKL is                                52
 max L of basis functions is                  2
 order of int derivative is                   0
 number of shells is                         30
 number of basis is                          84
 number of cartesian basis is                84
 number of contracted shell pairs           441
 number of primitive shell pairs           1338
 maxK2 (contraction) of shell pair           36
 max number of K2 of shell pair               1
 max number of CS2 of shell pair             50
 max number of PS2 of shell pair            132
 mem total for path MDJ                  510786
 -------------------------------------------------------
 Smallest overlap matrix eigenvalue = 2.25E-04

 Scale SEOQF with 1.000000e-01/1.000000e-01/1.000000e-01

 Standard Electronic Orientation quadrupole field applied
 Nucleus-field energy     =     0.0000000018 hartrees
 Guess from superposition of atomic densities
 Warning:  Energy on first SCF cycle will be non-variational
 SAD guess density has 32.000000 electrons

 -----------------------------------------------------------------------
  General SCF calculation program by
  Eric Jon Sundstrom, Paul Horn, Yuezhi Mao, Dmitri Zuev, Alec White,
  David Stuck, Shaama M.S., Shane Yost, Joonho Lee, David Small,
  Daniel Levine, Susi Lehtola, Hugh Burton, Evgeny Epifanovsky
 -----------------------------------------------------------------------
 Hartree-Fock
 using 4 threads for integral computing
 -------------------------------------------------------
 OpenMP Integral computing Module                
 Release: version 2.0, May 2017, Q-Chem Inc. Pleasanton 
 -------------------------------------------------------
 A restricted SCF calculation will be
 performed using DIIS
 SCF converges when DIIS error is below 1.0e-08
 ---------------------------------------
  Cycle       Energy         DIIS error
 ---------------------------------------
    1    -569.2415756198      6.17e-02  
    2    -568.8371718263      9.13e-03  
    3    -568.8880516517      6.66e-03  
    4    -568.9192225947      1.03e-03  
    5    -568.9213678628      6.47e-04  
    6    -568.9220412998      2.46e-04  
    7    -568.9222651175      9.51e-05  
    8    -568.9222920585      2.44e-05  
    9    -568.9222934883      5.88e-06  
   10    -568.9222935706      1.98e-06  
   11    -568.9222935842      5.54e-07  
   12    -568.9222935856      1.51e-07  
   13    -568.9222935857      3.48e-08  
   14    -568.9222935857      6.54e-09  Convergence criterion met
 ---------------------------------------
 SCF time:   CPU 2.20s  wall 1.00s 
 SCF   energy in the final basis set =     -568.9222935857
 Total energy in the final basis set =     -568.9222935857

 --------------------------------------------------------------
             Orbital Energies (a.u.) and Symmetries
 --------------------------------------------------------------

 Alpha MOs, Restricted
 -- Occupied --                  
-104.85  -15.74  -15.68  -10.57   -8.04   -8.04   -8.04   -1.45
  1 A'    2 A'    3 A'    4 A'    5 A'    1 A"    6 A'    7 A'                 
 -1.108  -0.905  -0.727  -0.656  -0.608  -0.464  -0.456  -0.429
  8 A'    9 A'   10 A'   11 A'    2 A"   12 A'    3 A"   13 A'                 
 -- Virtual --                   
  0.038   0.076   0.077   0.114   0.133   0.134   0.165   0.171
 14 A'    4 A"   15 A'   16 A'    5 A"   17 A'   18 A'   19 A'                 
  0.188   0.218   0.231   0.248   0.254   0.272   0.313   0.357
  6 A"   20 A'   21 A'    7 A"   22 A'   23 A'   24 A'   25 A'                 
  0.573   0.596   0.604   0.619   0.698   0.822   0.910   0.919
 26 A'   27 A'    8 A"   28 A'   29 A'   30 A'    9 A"   31 A'                 
  0.982   0.985   1.070   1.103   1.147   1.173   1.205   1.222
 10 A"   32 A'   33 A'   34 A'   11 A"   35 A'   12 A"   36 A'                 
  1.299   1.374   1.461   1.475   1.668   1.917   2.068   2.155
 37 A'   38 A'   13 A"   39 A'   40 A'   14 A"   41 A'   15 A"                 
  2.247   2.339   2.582   2.618   2.668   2.686   2.820   2.906
 42 A'   43 A'   16 A"   44 A'   45 A'   17 A"   46 A'   47 A'                 
  3.060   3.135   3.326   3.462   4.115   4.286   4.361   4.462
 18 A"   48 A'   49 A'   50 A'   19 A"   51 A'   20 A"   52 A'                 
  4.837   5.381  10.307  26.638  26.669  27.085  36.613  37.148
 53 A'   54 A'   55 A'   21 A"   56 A'   57 A'   58 A'   59 A'                 
219.147
 60 A'                                                                         

 Beta MOs, Restricted
 -- Occupied --                  
-104.85  -15.74  -15.68  -10.57   -8.04   -8.04   -8.04   -1.45
  1 A'    2 A'    3 A'    4 A'    5 A'    1 A"    6 A'    7 A'                 
 -1.108  -0.905  -0.727  -0.656  -0.608  -0.464  -0.456  -0.429
  8 A'    9 A'   10 A'   11 A'    2 A"   12 A'    3 A"   13 A'                 
 -- Virtual --                   
  0.038   0.076   0.077   0.114   0.133   0.134   0.165   0.171
 14 A'    4 A"   15 A'   16 A'    5 A"   17 A'   18 A'   19 A'                 
  0.188   0.218   0.231   0.248   0.254   0.272   0.313   0.357
  6 A"   20 A'   21 A'    7 A"   22 A'   23 A'   24 A'   25 A'                 
  0.573   0.596   0.604   0.619   0.698   0.822   0.910   0.919
 26 A'   27 A'    8 A"   28 A'   29 A'   30 A'    9 A"   31 A'                 
  0.982   0.985   1.070   1.103   1.147   1.173   1.205   1.222
 10 A"   32 A'   33 A'   34 A'   11 A"   35 A'   12 A"   36 A'                 
  1.299   1.374   1.461   1.475   1.668   1.917   2.068   2.155
 37 A'   38 A'   13 A"   39 A'   40 A'   14 A"   41 A'   15 A"                 
  2.247   2.339   2.582   2.618   2.668   2.686   2.820   2.906
 42 A'   43 A'   16 A"   44 A'   45 A'   17 A"   46 A'   47 A'                 
  3.060   3.135   3.326   3.462   4.115   4.286   4.361   4.462
 18 A"   48 A'   49 A'   50 A'   19 A"   51 A'   20 A"   52 A'                 
  4.837   5.381  10.307  26.638  26.669  27.085  36.613  37.148
 53 A'   54 A'   55 A'   21 A"   56 A'   57 A'   58 A'   59 A'                 
219.147
 60 A'                                                                         
 --------------------------------------------------------------

          Ground-State Mulliken Net Atomic Charges

     Atom                 Charge (a.u.)
  ----------------------------------------
      1 Cl                   -0.163061
      2 N                     0.145470
      3 N                    -0.248648
      4 H                     0.266240
  ----------------------------------------
  Sum of atomic charges =     0.000000

 -----------------------------------------------------------------
                    Cartesian Multipole Moments
 -----------------------------------------------------------------
    Charge (ESU x 10^10)
                 0.0000
    Dipole Moment (Debye)
         X      -2.8039      Y       0.4294      Z       0.0000
       Tot       2.8366
    Quadrupole Moments (Debye-Ang)
        XX     -17.4962     XY      -1.3720     YY     -26.8602
        XZ       0.0000     YZ       0.0000     ZZ     -24.4276
    Octopole Moments (Debye-Ang^2)
       XXX     -17.8602    XXY       1.1438    XYY       1.7797
       YYY       0.2184    XXZ       0.0000    XYZ      -0.0000
       YYZ       0.0000    XZZ      -1.2680    YZZ       0.2036
       ZZZ       0.0000
    Hexadecapole Moments (Debye-Ang^3)
      XXXX    -156.9544   XXXY      -7.4642   XXYY     -46.2544
      XYYY      -1.1374   YYYY     -45.7003   XXXZ       0.0000
      XXYZ       0.0000   XYYZ       0.0000   YYYZ       0.0000
      XXZZ     -40.8094   XYZZ      -0.1534   YYZZ     -11.4054
      XZZZ       0.0000   YZZZ      -0.0000   ZZZZ     -25.5339
 -----------------------------------------------------------------
 Calculating analytic gradient of the SCF energy
 Gradient of SCF Energy
            1           2           3           4
    1   0.0278261   0.0041472  -0.0170153  -0.0149579
    2  -0.0072880   0.0370017  -0.0342008   0.0044871
    3  -0.0000000  -0.0000000   0.0000000  -0.0000000
 Max gradient component =       3.700E-02
 RMS gradient           =       1.807E-02
 Gradient time:  CPU 0.56 s  wall 0.19 s
 Geometry Optimization Parameters
   NAtoms,    NIC,     NZ,  NCons,   NDum,   NFix, NCnnct, MaxDiis
        4      14       4       0       0       0       0       0


** GEOMETRY OPTIMIZATION IN DELOCALIZED INTERNAL COORDINATES **
   Searching for a Minimum

   Optimization Cycle:   1

                       Coordinates (Angstroms)
     ATOM                X               Y               Z
      1  Cl        1.0507769085   -0.0666570073    0.0000000000
      2  N        -0.7112176775    0.5347428316    0.0000000000
      3  N        -1.4925836970   -0.3793310791    0.0000000000
      4  H        -2.4365978235    0.0452868575    0.0000000000
   Point Group: cs    Number of degrees of freedom:     5


   Energy is   -568.922293586


 Attempting to Generate Delocalized Internal Coordinates

  5 Hessian modes will be used to form the next step
  Hessian Eigenvalues:
     0.160000    0.217959    0.250000    0.420115    1.035650

 Minimum Search - Taking Simple RFO Step
 Searching for Lamda that Minimizes Along All modes
 Value Taken    Lamda =  -0.00634310
 Step Taken.  Stepsize is  0.144256

                             Maximum     Tolerance    Cnvgd?
         Gradient           0.037774      0.000300      NO
         Displacement       0.097501      0.001200      NO
         Energy change     *********      0.000001      NO


 New Cartesian Coordinates Obtained by Inverse Iteration

 Displacement from previous Coordinates is:  0.173364
 ----------------------------------------------------------------
             Standard Nuclear Orientation (Angstroms)
    I     Atom           X                Y                Z
 ----------------------------------------------------------------
    1      Cl      0.9775718938    -0.0673830055     0.0000000000
    2      N      -0.7132534695     0.5325955174     0.0000000000
    3      N      -1.4652775851    -0.3773751555     0.0000000000
    4      H      -2.3886631287     0.0462042463     0.0000000000
 ----------------------------------------------------------------
 Molecular Point Group                 Cs    NOp =  2
 Largest Abelian Subgroup              Cs    NOp =  2
 Nuclear Repulsion Energy =    91.0775952996 hartrees
 There are       16 alpha and       16 beta electrons
 Applying Cartesian multipole field
    Component          Value
    ---------          -----
     (2,0,0)        1.00000E-11
     (0,2,0)        2.00000E-11
     (0,0,2)       -3.00000E-11
 Nucleus-field energy     =     0.0000000017 hartrees
 Requested basis set is 6-311++G(d,p)
 There are 30 shells and 81 basis functions
 A cutoff of  1.0D-11 yielded    444 shell pairs
 There are      3368 function pairs (      3632 Cartesian)
 Smallest overlap matrix eigenvalue = 2.04E-04
 Guess MOs from SCF MO coefficient file

 -----------------------------------------------------------------------
  General SCF calculation program by
  Eric Jon Sundstrom, Paul Horn, Yuezhi Mao, Dmitri Zuev, Alec White,
  David Stuck, Shaama M.S., Shane Yost, Joonho Lee, David Small,
  Daniel Levine, Susi Lehtola, Hugh Burton, Evgeny Epifanovsky
 -----------------------------------------------------------------------
 Hartree-Fock
 using 4 threads for integral computing
 -------------------------------------------------------
 OpenMP Integral computing Module                
 Release: version 2.0, May 2017, Q-Chem Inc. Pleasanton 
 -------------------------------------------------------
 A restricted SCF calculation will be
 performed using DIIS
 SCF converges when DIIS error is below 1.0e-08
 ---------------------------------------
  Cycle       Energy         DIIS error
 ---------------------------------------
    1    -568.9232601615      1.47e-03  
    2    -568.9251047145      4.93e-04  
    3    -568.9253502523      2.38e-04  
    4    -568.9254283241      9.28e-05  
    5    -568.9254467947      4.32e-05  
    6    -568.9254520720      1.28e-05  
    7    -568.9254526364      3.81e-06  
    8    -568.9254526728      9.70e-07  
    9    -568.9254526757      1.93e-07  
   10    -568.9254526758      4.92e-08  
   11    -568.9254526758      1.36e-08  
   12    -568.9254526758      3.96e-09  Convergence criterion met
 ---------------------------------------
 SCF time:   CPU 1.87s  wall 0.00s 
 SCF   energy in the final basis set =     -568.9254526758
 Total energy in the final basis set =     -568.9254526758

 --------------------------------------------------------------
             Orbital Energies (a.u.) and Symmetries
 --------------------------------------------------------------

 Alpha MOs, Restricted
 -- Occupied --                  
-104.85  -15.73  -15.67  -10.58   -8.05   -8.04   -8.04   -1.47
  1 A'    2 A'    3 A'    4 A'    5 A'    1 A"    6 A'    7 A'                 
 -1.123  -0.900  -0.734  -0.663  -0.620  -0.465  -0.457  -0.431
  8 A'    9 A'   10 A'   11 A'    2 A"   12 A'    3 A"   13 A'                 
 -- Virtual --                   
  0.041   0.085   0.091   0.113   0.133   0.134   0.167   0.179
 14 A'    4 A"   15 A'   16 A'    5 A"   17 A'   18 A'   19 A'                 
  0.189   0.217   0.234   0.250   0.256   0.278   0.315   0.358
  6 A"   20 A'   21 A'    7 A"   22 A'   23 A'   24 A'   25 A'                 
  0.576   0.599   0.601   0.625   0.701   0.829   0.906   0.912
 26 A'    8 A"   27 A'   28 A'   29 A'   30 A'    9 A"   31 A'                 
  0.988   0.990   1.070   1.115   1.143   1.173   1.197   1.245
 10 A"   32 A'   33 A'   34 A'   11 A"   35 A'   12 A"   36 A'                 
  1.305   1.401   1.469   1.471   1.667   1.932   2.100   2.167
 37 A'   38 A'   13 A"   39 A'   40 A'   14 A"   41 A'   15 A"                 
  2.288   2.387   2.588   2.622   2.704   2.711   2.835   2.912
 42 A'   43 A'   16 A"   44 A'   45 A'   17 A"   46 A'   47 A'                 
  3.091   3.157   3.359   3.509   4.126   4.314   4.376   4.512
 18 A"   48 A'   49 A'   50 A'   19 A"   51 A'   20 A"   52 A'                 
  4.877   5.385  10.325  26.640  26.674  27.096  36.628  37.259
 53 A'   54 A'   55 A'   21 A"   56 A'   57 A'   58 A'   59 A'                 
219.167
 60 A'                                                                         

 Beta MOs, Restricted
 -- Occupied --                  
-104.85  -15.73  -15.67  -10.58   -8.05   -8.04   -8.04   -1.47
  1 A'    2 A'    3 A'    4 A'    5 A'    1 A"    6 A'    7 A'                 
 -1.123  -0.900  -0.734  -0.663  -0.620  -0.465  -0.457  -0.431
  8 A'    9 A'   10 A'   11 A'    2 A"   12 A'    3 A"   13 A'                 
 -- Virtual --                   
  0.041   0.085   0.091   0.113   0.133   0.134   0.167   0.179
 14 A'    4 A"   15 A'   16 A'    5 A"   17 A'   18 A'   19 A'                 
  0.189   0.217   0.234   0.250   0.256   0.278   0.315   0.358
  6 A"   20 A'   21 A'    7 A"   22 A'   23 A'   24 A'   25 A'                 
  0.576   0.599   0.601   0.625   0.701   0.829   0.906   0.912
 26 A'    8 A"   27 A'   28 A'   29 A'   30 A'    9 A"   31 A'                 
  0.988   0.990   1.070   1.115   1.143   1.173   1.197   1.245
 10 A"   32 A'   33 A'   34 A'   11 A"   35 A'   12 A"   36 A'                 
  1.305   1.401   1.469   1.471   1.667   1.932   2.100   2.167
 37 A'   38 A'   13 A"   39 A'   40 A'   14 A"   41 A'   15 A"                 
  2.288   2.387   2.588   2.622   2.704   2.711   2.835   2.912
 42 A'   43 A'   16 A"   44 A'   45 A'   17 A"   46 A'   47 A'                 
  3.091   3.157   3.359   3.509   4.126   4.314   4.376   4.512
 18 A"   48 A'   49 A'   50 A'   19 A"   51 A'   20 A"   52 A'                 
  4.877   5.385  10.325  26.640  26.674  27.096  36.628  37.259
 53 A'   54 A'   55 A'   21 A"   56 A'   57 A'   58 A'   59 A'                 
219.167
 60 A'                                                                         
 --------------------------------------------------------------

          Ground-State Mulliken Net Atomic Charges

     Atom                 Charge (a.u.)
  ----------------------------------------
      1 Cl                   -0.149135
      2 N                     0.145868
      3 N                    -0.258699
      4 H                     0.261966
  ----------------------------------------
  Sum of atomic charges =    -0.000000

 -----------------------------------------------------------------
                    Cartesian Multipole Moments
 -----------------------------------------------------------------
    Charge (ESU x 10^10)
                 0.0000
    Dipole Moment (Debye)
         X      -2.4700      Y       0.4044      Z      -0.0000
       Tot       2.5029
    Quadrupole Moments (Debye-Ang)
        XX     -17.8647     XY      -1.3738     YY     -26.7804
        XZ       0.0000     YZ      -0.0000     ZZ     -24.2369
    Octopole Moments (Debye-Ang^2)
       XXX     -13.6868    XXY       1.0071    XYY       2.7247
       YYY       0.1925    XXZ      -0.0000    XYZ       0.0000
       YYZ      -0.0000    XZZ      -0.4559    YZZ       0.2242
       ZZZ      -0.0000
    Hexadecapole Moments (Debye-Ang^3)
      XXXX    -147.8699   XXXY      -7.3495   XXYY     -43.5012
      XYYY      -1.0246   YYYY     -45.5614   XXXZ       0.0000
      XXYZ      -0.0000   XYYZ       0.0000   YYYZ      -0.0000
      XXZZ     -38.0624   XYZZ      -0.1564   YYZZ     -11.3076
      XZZZ       0.0000   YZZZ      -0.0000   ZZZZ     -25.1723
 -----------------------------------------------------------------
 Calculating analytic gradient of the SCF energy
 Gradient of SCF Energy
            1           2           3           4
    1   0.0057746  -0.0237605   0.0155391   0.0024468
    2  -0.0070050   0.0018520   0.0018223   0.0033307
    3   0.0000000  -0.0000000   0.0000000   0.0000000
 Max gradient component =       2.376E-02
 RMS gradient           =       8.719E-03
 Gradient time:  CPU 0.56 s  wall 0.19 s
 Geometry Optimization Parameters
   NAtoms,    NIC,     NZ,  NCons,   NDum,   NFix, NCnnct, MaxDiis
        4      14       4       0       0       0       0       0

 Cartesian Hessian Update
 Hessian Updated using BFGS Update


** GEOMETRY OPTIMIZATION IN DELOCALIZED INTERNAL COORDINATES **
   Searching for a Minimum

   Optimization Cycle:   2

                       Coordinates (Angstroms)
     ATOM                X               Y               Z
      1  Cl        0.9775718938   -0.0673830055    0.0000000000
      2  N        -0.7132534695    0.5325955174    0.0000000000
      3  N        -1.4652775851   -0.3773751555    0.0000000000
      4  H        -2.3886631287    0.0462042463    0.0000000000
   Point Group: cs    Number of degrees of freedom:     5


   Energy is   -568.925452676

 Hessian Updated using BFGS Update

  5 Hessian modes will be used to form the next step
  Hessian Eigenvalues:
     0.138124    0.172846    0.307301    0.430174    1.289006

 Minimum Search - Taking Simple RFO Step
 Searching for Lamda that Minimizes Along All modes
 Value Taken    Lamda =  -0.00169997
 Step Taken.  Stepsize is  0.094255

                             Maximum     Tolerance    Cnvgd?
         Gradient           0.015589      0.000300      NO
         Displacement       0.076649      0.001200      NO
         Energy change     -0.003159      0.000001      NO


 New Cartesian Coordinates Obtained by Inverse Iteration

 Displacement from previous Coordinates is:  0.072597
 ----------------------------------------------------------------
             Standard Nuclear Orientation (Angstroms)
    I     Atom           X                Y                Z
 ----------------------------------------------------------------
    1      Cl      0.9753790332    -0.0530555266     0.0000000000
    2      N      -0.6903414987     0.5105427752     0.0000000000
    3      N      -1.4770979465    -0.3718217429     0.0000000000
    4      H      -2.3975618774     0.0483760969     0.0000000000
 ----------------------------------------------------------------
 Molecular Point Group                 Cs    NOp =  2
 Largest Abelian Subgroup              Cs    NOp =  2
 Nuclear Repulsion Energy =    91.6281054647 hartrees
 There are       16 alpha and       16 beta electrons
 Applying Cartesian multipole field
    Component          Value
    ---------          -----
     (2,0,0)        1.00000E-11
     (0,2,0)        2.00000E-11
     (0,0,2)       -3.00000E-11
 Nucleus-field energy     =     0.0000000017 hartrees
 Requested basis set is 6-311++G(d,p)
 There are 30 shells and 81 basis functions
 A cutoff of  1.0D-11 yielded    444 shell pairs
 There are      3368 function pairs (      3632 Cartesian)
 Smallest overlap matrix eigenvalue = 1.98E-04
 Guess MOs from SCF MO coefficient file

 -----------------------------------------------------------------------
  General SCF calculation program by
  Eric Jon Sundstrom, Paul Horn, Yuezhi Mao, Dmitri Zuev, Alec White,
  David Stuck, Shaama M.S., Shane Yost, Joonho Lee, David Small,
  Daniel Levine, Susi Lehtola, Hugh Burton, Evgeny Epifanovsky
 -----------------------------------------------------------------------
 Hartree-Fock
 using 4 threads for integral computing
 -------------------------------------------------------
 OpenMP Integral computing Module                
 Release: version 2.0, May 2017, Q-Chem Inc. Pleasanton 
 -------------------------------------------------------
 A restricted SCF calculation will be
 performed using DIIS
 SCF converges when DIIS error is below 1.0e-08
 ---------------------------------------
  Cycle       Energy         DIIS error
 ---------------------------------------
    1    -568.9246743123      1.13e-03  
    2    -568.9260135800      2.98e-04  
    3    -568.9261543921      1.30e-04  
    4    -568.9261733247      5.28e-05  
    5    -568.9261786712      1.67e-05  
    6    -568.9261794802      6.58e-06  
    7    -568.9261796054      1.65e-06  
    8    -568.9261796131      4.47e-07  
    9    -568.9261796136      1.36e-07  
   10    -568.9261796136      5.03e-08  
   11    -568.9261796136      1.53e-08  
   12    -568.9261796136      3.56e-09  Convergence criterion met
 ---------------------------------------
 SCF time:   CPU 1.89s  wall 0.00s 
 SCF   energy in the final basis set =     -568.9261796136
 Total energy in the final basis set =     -568.9261796136

 --------------------------------------------------------------
             Orbital Energies (a.u.) and Symmetries
 --------------------------------------------------------------

 Alpha MOs, Restricted
 -- Occupied --                  
-104.86  -15.72  -15.66  -10.58   -8.05   -8.05   -8.05   -1.46
  1 A'    2 A'    3 A'    4 A'    5 A'    1 A"    6 A'    7 A'                 
 -1.134  -0.899  -0.733  -0.665  -0.618  -0.471  -0.459  -0.426
  8 A'    9 A'   10 A'   11 A'    2 A"   12 A'    3 A"   13 A'                 
 -- Virtual --                   
  0.042   0.086   0.095   0.111   0.132   0.134   0.168   0.184
 14 A'    4 A"   15 A'   16 A'    5 A"   17 A'   18 A'   19 A'                 
  0.191   0.219   0.238   0.252   0.258   0.281   0.314   0.358
  6 A"   20 A'   21 A'    7 A"   22 A'   23 A'   24 A'   25 A'                 
  0.579   0.593   0.596   0.627   0.712   0.825   0.910   0.921
 26 A'   27 A'    8 A"   28 A'   29 A'   30 A'    9 A"   31 A'                 
  0.989   0.991   1.072   1.112   1.137   1.170   1.196   1.253
 10 A"   32 A'   33 A'   34 A'   11 A"   35 A'   12 A"   36 A'                 
  1.315   1.403   1.467   1.475   1.689   1.939   2.095   2.173
 37 A'   38 A'   39 A'   13 A"   40 A'   14 A"   41 A'   15 A"                 
  2.308   2.400   2.585   2.622   2.708   2.720   2.824   2.904
 42 A'   43 A'   16 A"   44 A'   45 A'   17 A"   46 A'   47 A'                 
  3.091   3.176   3.388   3.505   4.131   4.325   4.380   4.511
 18 A"   48 A'   49 A'   50 A'   19 A"   51 A'   20 A"   52 A'                 
  4.880   5.412  10.329  26.639  26.674  27.091  36.636  37.258
 53 A'   54 A'   55 A'   21 A"   56 A'   57 A'   58 A'   59 A'                 
219.171
 60 A'                                                                         

 Beta MOs, Restricted
 -- Occupied --                  
-104.86  -15.72  -15.66  -10.58   -8.05   -8.05   -8.05   -1.46
  1 A'    2 A'    3 A'    4 A'    5 A'    1 A"    6 A'    7 A'                 
 -1.134  -0.899  -0.733  -0.665  -0.618  -0.471  -0.459  -0.426
  8 A'    9 A'   10 A'   11 A'    2 A"   12 A'    3 A"   13 A'                 
 -- Virtual --                   
  0.042   0.086   0.095   0.111   0.132   0.134   0.168   0.184
 14 A'    4 A"   15 A'   16 A'    5 A"   17 A'   18 A'   19 A'                 
  0.191   0.219   0.238   0.252   0.258   0.281   0.314   0.358
  6 A"   20 A'   21 A'    7 A"   22 A'   23 A'   24 A'   25 A'                 
  0.579   0.593   0.596   0.627   0.712   0.825   0.910   0.921
 26 A'   27 A'    8 A"   28 A'   29 A'   30 A'    9 A"   31 A'                 
  0.989   0.991   1.072   1.112   1.137   1.170   1.196   1.253
 10 A"   32 A'   33 A'   34 A'   11 A"   35 A'   12 A"   36 A'                 
  1.315   1.403   1.467   1.475   1.689   1.939   2.095   2.173
 37 A'   38 A'   39 A'   13 A"   40 A'   14 A"   41 A'   15 A"                 
  2.308   2.400   2.585   2.622   2.708   2.720   2.824   2.904
 42 A'   43 A'   16 A"   44 A'   45 A'   17 A"   46 A'   47 A'                 
  3.091   3.176   3.388   3.505   4.131   4.325   4.380   4.511
 18 A"   48 A'   49 A'   50 A'   19 A"   51 A'   20 A"   52 A'                 
  4.880   5.412  10.329  26.639  26.674  27.091  36.636  37.258
 53 A'   54 A'   55 A'   21 A"   56 A'   57 A'   58 A'   59 A'                 
219.171
 60 A'                                                                         
 --------------------------------------------------------------

          Ground-State Mulliken Net Atomic Charges

     Atom                 Charge (a.u.)
  ----------------------------------------
      1 Cl                   -0.125805
      2 N                     0.132987
      3 N                    -0.271644
      4 H                     0.264462
  ----------------------------------------
  Sum of atomic charges =    -0.000000

 -----------------------------------------------------------------
                    Cartesian Multipole Moments
 -----------------------------------------------------------------
    Charge (ESU x 10^10)
                 0.0000
    Dipole Moment (Debye)
         X      -2.2296      Y       0.3959      Z      -0.0000
       Tot       2.2644
    Quadrupole Moments (Debye-Ang)
        XX     -17.7733     XY      -1.3807     YY     -26.8808
        XZ       0.0000     YZ      -0.0000     ZZ     -24.1824
    Octopole Moments (Debye-Ang^2)
       XXX     -13.2472    XXY       1.1485    XYY       2.8708
       YYY      -0.0184    XXZ      -0.0000    XYZ       0.0000
       YYZ      -0.0000    XZZ      -0.3294    YZZ       0.1352
       ZZZ       0.0000
    Hexadecapole Moments (Debye-Ang^3)
      XXXX    -146.0481   XXXY      -8.2386   XXYY     -43.5809
      XYYY      -2.0879   YYYY     -44.8146   XXXZ       0.0000
      XXYZ      -0.0000   XYYZ       0.0000   YYYZ      -0.0000
      XXZZ     -37.9798   XYZZ      -0.4831   YYZZ     -11.1729
      XZZZ      -0.0000   YZZZ      -0.0000   ZZZZ     -25.0709
 -----------------------------------------------------------------
 Calculating analytic gradient of the SCF energy
 Gradient of SCF Energy
            1           2           3           4
    1   0.0015068  -0.0070698   0.0043177   0.0012453
    2   0.0009519  -0.0123752   0.0137776  -0.0023544
    3   0.0000000  -0.0000000  -0.0000000   0.0000000
 Max gradient component =       1.378E-02
 RMS gradient           =       5.929E-03
 Gradient time:  CPU 0.57 s  wall 0.19 s
 Geometry Optimization Parameters
   NAtoms,    NIC,     NZ,  NCons,   NDum,   NFix, NCnnct, MaxDiis
        4      14       4       0       0       0       0       0

 Cartesian Hessian Update
 Hessian Updated using BFGS Update


** GEOMETRY OPTIMIZATION IN DELOCALIZED INTERNAL COORDINATES **
   Searching for a Minimum

   Optimization Cycle:   3

                       Coordinates (Angstroms)
     ATOM                X               Y               Z
      1  Cl        0.9753790332   -0.0530555266    0.0000000000
      2  N        -0.6903414987    0.5105427752    0.0000000000
      3  N        -1.4770979465   -0.3718217429    0.0000000000
      4  H        -2.3975618774    0.0483760969    0.0000000000
   Point Group: cs    Number of degrees of freedom:     5


   Energy is   -568.926179614

 Hessian Updated using BFGS Update

  5 Hessian modes will be used to form the next step
  Hessian Eigenvalues:
     0.135876    0.175059    0.405026    0.436772    1.127246

 Minimum Search - Taking Simple RFO Step
 Searching for Lamda that Minimizes Along All modes
 Value Taken    Lamda =  -0.00024719
 Step Taken.  Stepsize is  0.021584

                             Maximum     Tolerance    Cnvgd?
         Gradient           0.013311      0.000300      NO
         Displacement       0.019238      0.001200      NO
         Energy change     -0.000727      0.000001      NO


 New Cartesian Coordinates Obtained by Inverse Iteration

 Displacement from previous Coordinates is:  0.017431
 ----------------------------------------------------------------
             Standard Nuclear Orientation (Angstroms)
    I     Atom           X                Y                Z
 ----------------------------------------------------------------
    1      Cl      0.9703231542    -0.0539254526     0.0000000000
    2      N      -0.6897049933     0.5149956256     0.0000000000
    3      N      -1.4750478185    -0.3769521329     0.0000000000
    4      H      -2.3951926318     0.0499235626     0.0000000000
 ----------------------------------------------------------------
 Molecular Point Group                 Cs    NOp =  2
 Largest Abelian Subgroup              Cs    NOp =  2
 Nuclear Repulsion Energy =    91.6528601718 hartrees
 There are       16 alpha and       16 beta electrons
 Applying Cartesian multipole field
    Component          Value
    ---------          -----
     (2,0,0)        1.00000E-11
     (0,2,0)        2.00000E-11
     (0,0,2)       -3.00000E-11
 Nucleus-field energy     =     0.0000000016 hartrees
 Requested basis set is 6-311++G(d,p)
 There are 30 shells and 81 basis functions
 A cutoff of  1.0D-11 yielded    444 shell pairs
 There are      3368 function pairs (      3632 Cartesian)
 Smallest overlap matrix eigenvalue = 2.05E-04
 Guess MOs from SCF MO coefficient file

 -----------------------------------------------------------------------
  General SCF calculation program by
  Eric Jon Sundstrom, Paul Horn, Yuezhi Mao, Dmitri Zuev, Alec White,
  David Stuck, Shaama M.S., Shane Yost, Joonho Lee, David Small,
  Daniel Levine, Susi Lehtola, Hugh Burton, Evgeny Epifanovsky
 -----------------------------------------------------------------------
 Hartree-Fock
 using 4 threads for integral computing
 -------------------------------------------------------
 OpenMP Integral computing Module                
 Release: version 2.0, May 2017, Q-Chem Inc. Pleasanton 
 -------------------------------------------------------
 A restricted SCF calculation will be
 performed using DIIS
 SCF converges when DIIS error is below 1.0e-08
 ---------------------------------------
  Cycle       Energy         DIIS error
 ---------------------------------------
    1    -568.9262360918      2.96e-04  
    2    -568.9263126033      7.59e-05  
    3    -568.9263217317      3.69e-05  
    4    -568.9263236026      1.33e-05  
    5    -568.9263241020      6.02e-06  
    6    -568.9263242033      2.97e-06  
    7    -568.9263242226      6.59e-07  
    8    -568.9263242239      1.72e-07  
    9    -568.9263242240      3.77e-08  
   10    -568.9263242240      1.06e-08  
   11    -568.9263242240      2.55e-09  Convergence criterion met
 ---------------------------------------
 SCF time:   CPU 1.73s  wall 1.00s 
 SCF   energy in the final basis set =     -568.9263242240
 Total energy in the final basis set =     -568.9263242240

 --------------------------------------------------------------
             Orbital Energies (a.u.) and Symmetries
 --------------------------------------------------------------

 Alpha MOs, Restricted
 -- Occupied --                  
-104.86  -15.72  -15.66  -10.58   -8.05   -8.05   -8.05   -1.46
  1 A'    2 A'    3 A'    4 A'    5 A'    1 A"    6 A'    7 A'                 
 -1.135  -0.898  -0.732  -0.664  -0.616  -0.472  -0.459  -0.428
  8 A'    9 A'   10 A'   11 A'    2 A"   12 A'    3 A"   13 A'                 
 -- Virtual --                   
  0.042   0.085   0.096   0.111   0.132   0.134   0.168   0.184
 14 A'    4 A"   15 A'   16 A'    5 A"   17 A'   18 A'   19 A'                 
  0.191   0.219   0.238   0.251   0.258   0.281   0.314   0.358
  6 A"   20 A'   21 A'    7 A"   22 A'   23 A'   24 A'   25 A'                 
  0.578   0.591   0.596   0.624   0.709   0.828   0.911   0.920
 26 A'   27 A'    8 A"   28 A'   29 A'   30 A'    9 A"   31 A'                 
  0.989   0.989   1.072   1.109   1.136   1.169   1.194   1.253
 10 A"   32 A'   33 A'   34 A'   11 A"   35 A'   12 A"   36 A'                 
  1.313   1.405   1.466   1.475   1.684   1.935   2.096   2.175
 37 A'   38 A'   39 A'   13 A"   40 A'   14 A"   41 A'   15 A"                 
  2.304   2.403   2.585   2.621   2.703   2.717   2.827   2.906
 42 A'   43 A'   16 A"   44 A'   45 A'   17 A"   46 A'   47 A'                 
  3.083   3.170   3.374   3.500   4.130   4.325   4.378   4.501
 18 A"   48 A'   49 A'   50 A'   19 A"   51 A'   20 A"   52 A'                 
  4.878   5.411  10.330  26.638  26.674  27.090  36.637  37.230
 53 A'   54 A'   55 A'   21 A"   56 A'   57 A'   58 A'   59 A'                 
219.172
 60 A'                                                                         

 Beta MOs, Restricted
 -- Occupied --                  
-104.86  -15.72  -15.66  -10.58   -8.05   -8.05   -8.05   -1.46
  1 A'    2 A'    3 A'    4 A'    5 A'    1 A"    6 A'    7 A'                 
 -1.135  -0.898  -0.732  -0.664  -0.616  -0.472  -0.459  -0.428
  8 A'    9 A'   10 A'   11 A'    2 A"   12 A'    3 A"   13 A'                 
 -- Virtual --                   
  0.042   0.085   0.096   0.111   0.132   0.134   0.168   0.184
 14 A'    4 A"   15 A'   16 A'    5 A"   17 A'   18 A'   19 A'                 
  0.191   0.219   0.238   0.251   0.258   0.281   0.314   0.358
  6 A"   20 A'   21 A'    7 A"   22 A'   23 A'   24 A'   25 A'                 
  0.578   0.591   0.596   0.624   0.709   0.828   0.911   0.920
 26 A'   27 A'    8 A"   28 A'   29 A'   30 A'    9 A"   31 A'                 
  0.989   0.989   1.072   1.109   1.136   1.169   1.194   1.253
 10 A"   32 A'   33 A'   34 A'   11 A"   35 A'   12 A"   36 A'                 
  1.313   1.405   1.466   1.475   1.684   1.935   2.096   2.175
 37 A'   38 A'   39 A'   13 A"   40 A'   14 A"   41 A'   15 A"                 
  2.304   2.403   2.585   2.621   2.703   2.717   2.827   2.906
 42 A'   43 A'   16 A"   44 A'   45 A'   17 A"   46 A'   47 A'                 
  3.083   3.170   3.374   3.500   4.130   4.325   4.378   4.501
 18 A"   48 A'   49 A'   50 A'   19 A"   51 A'   20 A"   52 A'                 
  4.878   5.411  10.330  26.638  26.674  27.090  36.637  37.230
 53 A'   54 A'   55 A'   21 A"   56 A'   57 A'   58 A'   59 A'                 
219.172
 60 A'                                                                         
 --------------------------------------------------------------

          Ground-State Mulliken Net Atomic Charges

     Atom                 Charge (a.u.)
  ----------------------------------------
      1 Cl                   -0.123939
      2 N                     0.130900
      3 N                    -0.269389
      4 H                     0.262429
  ----------------------------------------
  Sum of atomic charges =    -0.000000

 -----------------------------------------------------------------
                    Cartesian Multipole Moments
 -----------------------------------------------------------------
    Charge (ESU x 10^10)
                 0.0000
    Dipole Moment (Debye)
         X      -2.1846      Y       0.3966      Z      -0.0000
       Tot       2.2204
    Quadrupole Moments (Debye-Ang)
        XX     -17.8327     XY      -1.3941     YY     -26.8809
        XZ       0.0000     YZ       0.0000     ZZ     -24.1951
    Octopole Moments (Debye-Ang^2)
       XXX     -12.8304    XXY       1.1336    XYY       2.9692
       YYY       0.0136    XXZ      -0.0000    XYZ       0.0000
       YYZ      -0.0000    XZZ      -0.2319    YZZ       0.1453
       ZZZ       0.0000
    Hexadecapole Moments (Debye-Ang^3)
      XXXX    -145.7748   XXXY      -8.3581   XXYY     -43.4487
      XYYY      -2.1268   YYYY     -45.1017   XXXZ       0.0000
      XXYZ       0.0000   XYYZ       0.0000   YYYZ       0.0000
      XXZZ     -37.8577   XYZZ      -0.4955   YYZZ     -11.2184
      XZZZ       0.0000   YZZZ       0.0000   ZZZZ     -25.0871
 -----------------------------------------------------------------
 Calculating analytic gradient of the SCF energy
 Gradient of SCF Energy
            1           2           3           4
    1   0.0003721  -0.0016072   0.0013344  -0.0000992
    2  -0.0000393  -0.0020353   0.0024427  -0.0003681
    3   0.0000000  -0.0000000  -0.0000000   0.0000000
 Max gradient component =       2.443E-03
 RMS gradient           =       1.109E-03
 Gradient time:  CPU 0.56 s  wall 0.19 s
 Geometry Optimization Parameters
   NAtoms,    NIC,     NZ,  NCons,   NDum,   NFix, NCnnct, MaxDiis
        4      14       4       0       0       0       0       0

 Cartesian Hessian Update
 Hessian Updated using BFGS Update


** GEOMETRY OPTIMIZATION IN DELOCALIZED INTERNAL COORDINATES **
   Searching for a Minimum

   Optimization Cycle:   4

                       Coordinates (Angstroms)
     ATOM                X               Y               Z
      1  Cl        0.9703231542   -0.0539254526    0.0000000000
      2  N        -0.6897049933    0.5149956256    0.0000000000
      3  N        -1.4750478185   -0.3769521329    0.0000000000
      4  H        -2.3951926318    0.0499235626    0.0000000000
   Point Group: cs    Number of degrees of freedom:     5


   Energy is   -568.926324224

 Hessian Updated using BFGS Update

  5 Hessian modes will be used to form the next step
  Hessian Eigenvalues:
     0.133561    0.167997    0.402076    0.431464    1.009287

 Minimum Search - Taking Simple RFO Step
 Searching for Lamda that Minimizes Along All modes
 Value Taken    Lamda =  -0.00001149
 Step Taken.  Stepsize is  0.006414

                             Maximum     Tolerance    Cnvgd?
         Gradient           0.002461      0.000300      NO
         Displacement       0.004870      0.001200      NO
         Energy change     -0.000145      0.000001      NO


 New Cartesian Coordinates Obtained by Inverse Iteration

 Displacement from previous Coordinates is:  0.006376
 ----------------------------------------------------------------
             Standard Nuclear Orientation (Angstroms)
    I     Atom           X                Y                Z
 ----------------------------------------------------------------
    1      Cl      0.9690612646    -0.0530104019     0.0000000000
    2      N      -0.6894599989     0.5145176699     0.0000000000
    3      N      -1.4753739589    -0.3789955616     0.0000000000
    4      H      -2.3938495963     0.0515298963     0.0000000000
 ----------------------------------------------------------------
 Molecular Point Group                 Cs    NOp =  2
 Largest Abelian Subgroup              Cs    NOp =  2
 Nuclear Repulsion Energy =    91.6722406554 hartrees
 There are       16 alpha and       16 beta electrons
 Applying Cartesian multipole field
    Component          Value
    ---------          -----
     (2,0,0)        1.00000E-11
     (0,2,0)        2.00000E-11
     (0,0,2)       -3.00000E-11
 Nucleus-field energy     =     0.0000000016 hartrees
 Requested basis set is 6-311++G(d,p)
 There are 30 shells and 81 basis functions
 A cutoff of  1.0D-11 yielded    444 shell pairs
 There are      3368 function pairs (      3632 Cartesian)
 Smallest overlap matrix eigenvalue = 2.07E-04
 Guess MOs from SCF MO coefficient file

 -----------------------------------------------------------------------
  General SCF calculation program by
  Eric Jon Sundstrom, Paul Horn, Yuezhi Mao, Dmitri Zuev, Alec White,
  David Stuck, Shaama M.S., Shane Yost, Joonho Lee, David Small,
  Daniel Levine, Susi Lehtola, Hugh Burton, Evgeny Epifanovsky
 -----------------------------------------------------------------------
 Hartree-Fock
 using 4 threads for integral computing
 -------------------------------------------------------
 OpenMP Integral computing Module                
 Release: version 2.0, May 2017, Q-Chem Inc. Pleasanton 
 -------------------------------------------------------
 A restricted SCF calculation will be
 performed using DIIS
 SCF converges when DIIS error is below 1.0e-08
 ---------------------------------------
  Cycle       Energy         DIIS error
 ---------------------------------------
    1    -568.9263234446      7.69e-05  
    2    -568.9263288288      1.86e-05  
    3    -568.9263294575      8.08e-06  
    4    -568.9263295570      3.28e-06  
    5    -568.9263295838      1.37e-06  
    6    -568.9263295888      6.47e-07  
    7    -568.9263295895      1.46e-07  
    8    -568.9263295895      5.25e-08  
    9    -568.9263295896      1.32e-08  
   10    -568.9263295896      3.95e-09  Convergence criterion met
 ---------------------------------------
 SCF time:   CPU 1.58s  wall 0.00s 
 SCF   energy in the final basis set =     -568.9263295896
 Total energy in the final basis set =     -568.9263295896

 --------------------------------------------------------------
             Orbital Energies (a.u.) and Symmetries
 --------------------------------------------------------------

 Alpha MOs, Restricted
 -- Occupied --                  
-104.86  -15.72  -15.66  -10.58   -8.05   -8.05   -8.05   -1.46
  1 A'    2 A'    3 A'    4 A'    5 A'    1 A"    6 A'    7 A'                 
 -1.135  -0.898  -0.732  -0.664  -0.616  -0.472  -0.459  -0.429
  8 A'    9 A'   10 A'   11 A'    2 A"   12 A'    3 A"   13 A'                 
 -- Virtual --                   
  0.042   0.085   0.096   0.111   0.132   0.134   0.168   0.185
 14 A'    4 A"   15 A'   16 A'    5 A"   17 A'   18 A'   19 A'                 
  0.191   0.219   0.238   0.251   0.258   0.281   0.314   0.358
  6 A"   20 A'   21 A'    7 A"   22 A'   23 A'   24 A'   25 A'                 
  0.578   0.591   0.596   0.624   0.708   0.829   0.911   0.920
 26 A'   27 A'    8 A"   28 A'   29 A'   30 A'    9 A"   31 A'                 
  0.989   0.989   1.072   1.108   1.136   1.169   1.194   1.253
 32 A'   10 A"   33 A'   34 A'   11 A"   35 A'   12 A"   36 A'                 
  1.313   1.405   1.466   1.475   1.683   1.934   2.098   2.176
 37 A'   38 A'   39 A'   13 A"   40 A'   14 A"   41 A'   15 A"                 
  2.304   2.404   2.585   2.621   2.702   2.717   2.828   2.907
 42 A'   43 A'   16 A"   44 A'   45 A'   17 A"   46 A'   47 A'                 
  3.081   3.170   3.371   3.499   4.130   4.325   4.377   4.499
 18 A"   48 A'   49 A'   50 A'   19 A"   51 A'   20 A"   52 A'                 
  4.879   5.411  10.331  26.638  26.673  27.089  36.638  37.224
 53 A'   54 A'   55 A'   21 A"   56 A'   57 A'   58 A'   59 A'                 
219.173
 60 A'                                                                         

 Beta MOs, Restricted
 -- Occupied --                  
-104.86  -15.72  -15.66  -10.58   -8.05   -8.05   -8.05   -1.46
  1 A'    2 A'    3 A'    4 A'    5 A'    1 A"    6 A'    7 A'                 
 -1.135  -0.898  -0.732  -0.664  -0.616  -0.472  -0.459  -0.429
  8 A'    9 A'   10 A'   11 A'    2 A"   12 A'    3 A"   13 A'                 
 -- Virtual --                   
  0.042   0.085   0.096   0.111   0.132   0.134   0.168   0.185
 14 A'    4 A"   15 A'   16 A'    5 A"   17 A'   18 A'   19 A'                 
  0.191   0.219   0.238   0.251   0.258   0.281   0.314   0.358
  6 A"   20 A'   21 A'    7 A"   22 A'   23 A'   24 A'   25 A'                 
  0.578   0.591   0.596   0.624   0.708   0.829   0.911   0.920
 26 A'   27 A'    8 A"   28 A'   29 A'   30 A'    9 A"   31 A'                 
  0.989   0.989   1.072   1.108   1.136   1.169   1.194   1.253
 32 A'   10 A"   33 A'   34 A'   11 A"   35 A'   12 A"   36 A'                 
  1.313   1.405   1.466   1.475   1.683   1.934   2.098   2.176
 37 A'   38 A'   39 A'   13 A"   40 A'   14 A"   41 A'   15 A"                 
  2.304   2.404   2.585   2.621   2.702   2.717   2.828   2.907
 42 A'   43 A'   16 A"   44 A'   45 A'   17 A"   46 A'   47 A'                 
  3.081   3.170   3.371   3.499   4.130   4.325   4.377   4.499
 18 A"   48 A'   49 A'   50 A'   19 A"   51 A'   20 A"   52 A'                 
  4.879   5.411  10.331  26.638  26.673  27.089  36.638  37.224
 53 A'   54 A'   55 A'   21 A"   56 A'   57 A'   58 A'   59 A'                 
219.173
 60 A'                                                                         
 --------------------------------------------------------------

          Ground-State Mulliken Net Atomic Charges

     Atom                 Charge (a.u.)
  ----------------------------------------
      1 Cl                   -0.123157
      2 N                     0.130148
      3 N                    -0.268843
      4 H                     0.261852
  ----------------------------------------
  Sum of atomic charges =    -0.000000

 -----------------------------------------------------------------
                    Cartesian Multipole Moments
 -----------------------------------------------------------------
    Charge (ESU x 10^10)
                 0.0000
    Dipole Moment (Debye)
         X      -2.1649      Y       0.3984      Z      -0.0000
       Tot       2.2012
    Quadrupole Moments (Debye-Ang)
        XX     -17.8542     XY      -1.4018     YY     -26.8832
        XZ      -0.0000     YZ      -0.0000     ZZ     -24.1963
    Octopole Moments (Debye-Ang^2)
       XXX     -12.6665    XXY       1.1559    XYY       2.9996
       YYY       0.0214    XXZ      -0.0000    XYZ      -0.0000
       YYZ      -0.0000    XZZ      -0.2008    YZZ       0.1452
       ZZZ      -0.0000
    Hexadecapole Moments (Debye-Ang^3)
      XXXX    -145.8102   XXXY      -8.4969   XXYY     -43.4339
      XYYY      -2.2244   YYYY     -45.1350   XXXZ       0.0000
      XXYZ      -0.0000   XYYZ       0.0000   YYYZ       0.0000
      XXZZ     -37.8339   XYZZ      -0.5260   YYZZ     -11.2235
      XZZZ      -0.0000   YZZZ      -0.0000   ZZZZ     -25.0877
 -----------------------------------------------------------------
 Calculating analytic gradient of the SCF energy
 Gradient of SCF Energy
            1           2           3           4
    1   0.0000019  -0.0001143   0.0000032   0.0001093
    2   0.0000485  -0.0001165  -0.0000207   0.0000887
    3  -0.0000000   0.0000000  -0.0000000   0.0000000
 Max gradient component =       1.165E-04
 RMS gradient           =       6.406E-05
 Gradient time:  CPU 0.56 s  wall 0.19 s
 Geometry Optimization Parameters
   NAtoms,    NIC,     NZ,  NCons,   NDum,   NFix, NCnnct, MaxDiis
        4      14       4       0       0       0       0       0

 Cartesian Hessian Update
 Hessian Updated using BFGS Update


** GEOMETRY OPTIMIZATION IN DELOCALIZED INTERNAL COORDINATES **
   Searching for a Minimum

   Optimization Cycle:   5

                       Coordinates (Angstroms)
     ATOM                X               Y               Z
      1  Cl        0.9690612646   -0.0530104019    0.0000000000
      2  N        -0.6894599989    0.5145176699    0.0000000000
      3  N        -1.4753739589   -0.3789955616    0.0000000000
      4  H        -2.3938495963    0.0515298963    0.0000000000
   Point Group: cs    Number of degrees of freedom:     5


   Energy is   -568.926329590

 Hessian Updated using BFGS Update

  5 Hessian modes will be used to form the next step
  Hessian Eigenvalues:
     0.132653    0.202358    0.383905    0.431949    0.940807

 Minimum Search - Taking Simple RFO Step
 Searching for Lamda that Minimizes Along All modes
 Value Taken    Lamda =   0.00000000
 Step Taken.  Stepsize is  0.001407

                             Maximum     Tolerance    Cnvgd?
         Gradient           0.000233      0.000300     YES
         Displacement       0.001018      0.001200     YES
         Energy change     -0.000005      0.000001      NO


                       Distance Matrix (Angstroms)
             Cl(  1)   N (  2)   N (  3)
   N (  2)  1.752935
   N (  3)  2.466076  1.189969
   H (  4)  3.364535  1.766154  1.014372

 Final energy is   -568.92632958956074     


 ******************************
 **  OPTIMIZATION CONVERGED  **
 ******************************

                       Coordinates (Angstroms)
     ATOM                X               Y               Z
      1  Cl        0.9690612646   -0.0530104019    0.0000000000
      2  N        -0.6894599989    0.5145176699    0.0000000000
      3  N        -1.4753739589   -0.3789955616    0.0000000000
      4  H        -2.3938495963    0.0515298963    0.0000000000

Z-matrix Print:
$molecule
0 1
Cl
N  1 1.752935
N  2 1.189969 1 112.443733
H  3 1.014372 2 106.219802 1 -180.000000 0
$end


 --------------------------------------------------------------
             Orbital Energies (a.u.) and Symmetries
 --------------------------------------------------------------

 Alpha MOs, Restricted
 -- Occupied --                  
-104.86  -15.72  -15.66  -10.58   -8.05   -8.05   -8.05   -1.46
  1 A'    2 A'    3 A'    4 A'    5 A'    1 A"    6 A'    7 A'                 
 -1.135  -0.898  -0.732  -0.664  -0.616  -0.472  -0.459  -0.429
  8 A'    9 A'   10 A'   11 A'    2 A"   12 A'    3 A"   13 A'                 
 -- Virtual --                   
  0.042   0.085   0.096   0.111   0.132   0.134   0.168   0.185
 14 A'    4 A"   15 A'   16 A'    5 A"   17 A'   18 A'   19 A'                 
  0.191   0.219   0.238   0.251   0.258   0.281   0.314   0.358
  6 A"   20 A'   21 A'    7 A"   22 A'   23 A'   24 A'   25 A'                 
  0.578   0.591   0.596   0.624   0.708   0.829   0.911   0.920
 26 A'   27 A'    8 A"   28 A'   29 A'   30 A'    9 A"   31 A'                 
  0.989   0.989   1.072   1.108   1.136   1.169   1.194   1.253
 32 A'   10 A"   33 A'   34 A'   11 A"   35 A'   12 A"   36 A'                 
  1.313   1.405   1.466   1.475   1.683   1.934   2.098   2.176
 37 A'   38 A'   39 A'   13 A"   40 A'   14 A"   41 A'   15 A"                 
  2.304   2.404   2.585   2.621   2.702   2.717   2.828   2.907
 42 A'   43 A'   16 A"   44 A'   45 A'   17 A"   46 A'   47 A'                 
  3.081   3.170   3.371   3.499   4.130   4.325   4.377   4.499
 18 A"   48 A'   49 A'   50 A'   19 A"   51 A'   20 A"   52 A'                 
  4.879   5.411  10.331  26.638  26.673  27.089  36.638  37.224
 53 A'   54 A'   55 A'   21 A"   56 A'   57 A'   58 A'   59 A'                 
219.173
 60 A'                                                                         

 Beta MOs, Restricted
 -- Occupied --                  
-104.86  -15.72  -15.66  -10.58   -8.05   -8.05   -8.05   -1.46
  1 A'    2 A'    3 A'    4 A'    5 A'    1 A"    6 A'    7 A'                 
 -1.135  -0.898  -0.732  -0.664  -0.616  -0.472  -0.459  -0.429
  8 A'    9 A'   10 A'   11 A'    2 A"   12 A'    3 A"   13 A'                 
 -- Virtual --                   
  0.042   0.085   0.096   0.111   0.132   0.134   0.168   0.185
 14 A'    4 A"   15 A'   16 A'    5 A"   17 A'   18 A'   19 A'                 
  0.191   0.219   0.238   0.251   0.258   0.281   0.314   0.358
  6 A"   20 A'   21 A'    7 A"   22 A'   23 A'   24 A'   25 A'                 
  0.578   0.591   0.596   0.624   0.708   0.829   0.911   0.920
 26 A'   27 A'    8 A"   28 A'   29 A'   30 A'    9 A"   31 A'                 
  0.989   0.989   1.072   1.108   1.136   1.169   1.194   1.253
 32 A'   10 A"   33 A'   34 A'   11 A"   35 A'   12 A"   36 A'                 
  1.313   1.405   1.466   1.475   1.683   1.934   2.098   2.176
 37 A'   38 A'   39 A'   13 A"   40 A'   14 A"   41 A'   15 A"                 
  2.304   2.404   2.585   2.621   2.702   2.717   2.828   2.907
 42 A'   43 A'   16 A"   44 A'   45 A'   17 A"   46 A'   47 A'                 
  3.081   3.170   3.371   3.499   4.130   4.325   4.377   4.499
 18 A"   48 A'   49 A'   50 A'   19 A"   51 A'   20 A"   52 A'                 
  4.879   5.411  10.331  26.638  26.673  27.089  36.638  37.224
 53 A'   54 A'   55 A'   21 A"   56 A'   57 A'   58 A'   59 A'                 
219.173
 60 A'                                                                         
 --------------------------------------------------------------

          Ground-State Mulliken Net Atomic Charges

     Atom                 Charge (a.u.)
  ----------------------------------------
      1 Cl                   -0.123157
      2 N                     0.130148
      3 N                    -0.268843
      4 H                     0.261852
  ----------------------------------------
  Sum of atomic charges =    -0.000000

 -----------------------------------------------------------------
                    Cartesian Multipole Moments
 -----------------------------------------------------------------
    Charge (ESU x 10^10)
                 0.0000
    Dipole Moment (Debye)
         X      -2.1649      Y       0.3984      Z      -0.0000
       Tot       2.2012
    Quadrupole Moments (Debye-Ang)
        XX     -17.8542     XY      -1.4018     YY     -26.8832
        XZ      -0.0000     YZ      -0.0000     ZZ     -24.1963
    Octopole Moments (Debye-Ang^2)
       XXX     -12.6665    XXY       1.1559    XYY       2.9996
       YYY       0.0214    XXZ      -0.0000    XYZ      -0.0000
       YYZ      -0.0000    XZZ      -0.2008    YZZ       0.1452
       ZZZ      -0.0000
    Hexadecapole Moments (Debye-Ang^3)
      XXXX    -145.8102   XXXY      -8.4969   XXYY     -43.4339
      XYYY      -2.2244   YYYY     -45.1350   XXXZ       0.0000
      XXYZ      -0.0000   XYYZ       0.0000   YYYZ       0.0000
      XXZZ     -37.8339   XYZZ      -0.5260   YYZZ     -11.2235
      XZZZ      -0.0000   YZZZ      -0.0000   ZZZZ     -25.0877
 -----------------------------------------------------------------
Archival summary:
1\1\garfield\OPT\HF\BasisUnspecified\l121\taweetha\SunFeb1006:09:442019SunFeb1006:09:442019\0\\#,OPT,HF,BasisUnspecified,\\0,1\Cl\N,1,1.75293\N,2,1.18997,1,112.444\H,3,1.01437,2,106.22,1,-180,0\\HF=-568.92633\\@

 Total job time:  3.43s(wall), 12.59s(cpu) 
 Sun Feb 10 06:09:44 2019

        *************************************************************
        *                                                           *
        *  Thank you very much for using Q-Chem.  Have a nice day.  *
        *                                                           *
        *************************************************************


 
User input: 2 of 2 
 
Q-Chem Developer Version!
                  Welcome to Q-Chem
     A Quantum Leap Into The Future Of Chemistry


 Q-Chem 5.1, Q-Chem, Inc., Pleasanton, CA (2018)

 Yihan Shao,  Zhengting Gan,  E. Epifanovsky,  A. T. B. Gilbert,  M. Wormit,  
 J. Kussmann,  A. W. Lange,  A. Behn,  Jia Deng,  Xintian Feng,  D. Ghosh,  
 M. Goldey,  P. R. Horn,  L. D. Jacobson,  I. Kaliman,  T. Kus,  A. Landau,  
 Jie Liu,  E. I. Proynov,  R. M. Richard,  R. P. Steele,  E. J. Sundstrom,  
 H. L. Woodcock III,  P. M. Zimmerman,  D. Zuev,  B. Albrecht,  E. Alguire,  
 S. A. Baeppler,  D. Barton,  Z. Benda,  Y. A. Bernard,  E. J. Berquist,  
 K. B. Bravaya,  H. Burton,  D. Casanova,  Chun-Min Chang,  Yunqing Chen,  
 A. Chien,  K. D. Closser,  M. P. Coons,  S. Coriani,  S. Dasgupta,  
 A. L. Dempwolff,  M. Diedenhofen,  Hainam Do,  R. G. Edgar,  Po-Tung Fang,  
 S. Faraji,  S. Fatehi,  Qingguo Feng,  K. D. Fenk,  J. Fosso-Tande,  
 Qinghui Ge,  A. Ghysels,  G. Gidofalvi,  J. Gomes,  J. Gonthier,  A. Gunina,  
 D. Hait,  M. W. D. Hanson-Heine,  P. H. P. Harbach,  A. W. Hauser,  
 J. E. Herr,  E. G. Hohenstein,  Z. C. Holden,  Kerwin Hui,  B. C. Huynh,  
 T.-C. Jagau,  Hyunjun Ji,  B. Kaduk,  K. Khistyaev,  Jaehoon Kim,  
 P. Klunzinger,  K. Koh,  D. Kosenkov,  L. Koulias,  T. Kowalczyk,  
 C. M. Krauter,  A. Kunitsa,  Ka Un Lao,  A. Laurent,  K. V. Lawler,  
 Joonho Lee,  D. Lefrancois,  S. Lehtola,  D. S. Levine,  Yi-Pei Li,  
 You-Sheng Lin,  Fenglai Liu,  E. Livshits,  A. Luenser,  P. Manohar,  
 E. Mansoor,  S. F. Manzer,  Shan-Ping Mao,  Yuezhi Mao,  N. Mardirossian,  
 A. V. Marenich,  T. Markovich,  L. A. Martinez-Martinez,  S. A. Maurer,  
 N. J. Mayhall,  S. C. McKenzie,  J.-M. Mewes,  A. F. Morrison,  
 J. W. Mullinax,  K. Nanda,  T. S. Nguyen-Beck,  R. Olivares-Amaya,  
 J. A. Parkhill,  T. M. Perrine,  F. Plasser,  P. Pokhilko,  S. Prager,  
 A. Prociuk,  E. Ramos,  D. R. Rehn,  F. Rob,  M. Schneider,  N. Sergueev,  
 S. M. Sharada,  S. Sharma,  D. W. Small,  T. Stauch,  T. Stein,  
 Yu-Chuan Su,  A. J. W. Thom,  A. Tkatchenko,  T. Tsuchimochi,  N. M. Tubman,  
 L. Vogt,  M. L. Vidal,  O. Vydrov,  M. A. Watson,  J. Wenzel,  
 M. de Wergifosse,  T. A. Wesolowski,  A. White,  J. Witte,  A. Yamada,  
 Jun Yang,  K. Yao,  S. Yeganeh,  S. R. Yost,  Zhi-Qiang You,  A. Zech,  
 Igor Ying Zhang,  Xing Zhang,  Yan Zhao,  Ying Zhu,  B. R. Brooks,  
 G. K. L. Chan,  C. J. Cramer,  M. S. Gordon,  W. J. Hehre,  A. Klamt,  
 M. W. Schmidt,  C. D. Sherrill,  D. G. Truhlar,  A. Aspuru-Guzik,  R. Baer,  
 A. T. Bell,  N. A. Besley,  Jeng-Da Chai,  A. E. DePrince, III,  
 R. A. DiStasio Jr.,  A. Dreuw,  B. D. Dunietz,  T. R. Furlani,  
 Chao-Ping Hsu,  Yousung Jung,  Jing Kong,  D. S. Lambrecht,  WanZhen Liang,  
 C. Ochsenfeld,  V. A. Rassolov,  L. V. Slipchenko,  J. E. Subotnik,  
 T. Van Voorhis,  J. M. Herbert,  A. I. Krylov,  P. M. W. Gill,  M. Head-Gordon

 Contributors to earlier versions of Q-Chem not listed above: 
 R. D. Adamson,  B. Austin,  J. Baker,  G. J. O. Beran,  K. Brandhorst,  
 S. T. Brown,  E. F. C. Byrd,  A. K. Chakraborty,  C.-L. Cheng,  
 Siu Hung Chien,  D. M. Chipman,  D. L. Crittenden,  H. Dachsel,  
 R. J. Doerksen,  A. D. Dutoi,  L. Fusti-Molnar,  W. A. Goddard III,  
 A. Golubeva-Zadorozhnaya,  S. R. Gwaltney,  G. Hawkins,  A. Heyden,  
 S. Hirata,  G. Kedziora,  F. J. Keil,  C. Kelley,  Jihan Kim,  R. A. King,  
 R. Z. Khaliullin,  P. P. Korambath,  W. Kurlancheek,  A. M. Lee,  M. S. Lee,  
 S. V. Levchenko,  Ching Yeh Lin,  D. Liotard,  R. C. Lochan,  I. Lotan,  
 P. E. Maslen,  N. Nair,  D. P. O'Neill,  D. Neuhauser,  E. Neuscamman,  
 C. M. Oana,  R. Olson,  B. Peters,  R. Peverati,  P. A. Pieniazek,  
 Y. M. Rhee,  J. Ritchie,  M. A. Rohrdanz,  E. Rosta,  N. J. Russ,  
 H. F. Schaefer III,  N. E. Schultz,  N. Shenvi,  A. C. Simmonett,  A. Sodt,  
 D. Stuck,  K. S. Thanthiriwatte,  V. Vanovschi,  Tao Wang,  A. Warshel,  
 C. F. Williams,  Q. Wu,  X. Xu,  W. Zhang

 Please cite Q-Chem as follows:
 Y. Shao et al., Mol. Phys. 113, 184-215 (2015)
 DOI: 10.1080/00268976.2014.952696

 Q-Chem 5.1.2 for Intel X86 EM64T Linux

 Parts of Q-Chem use Armadillo 8.300.2 (Tropical Shenanigans).
 http://arma.sourceforge.net/

 Q-Chem begins on Sun Feb 10 06:09:44 2019  

Host: 
0

     Scratch files written to /scratch/taweetham/qchem23960//
The previous job contains 0 fragments, simply inherited here
Input Ideriv = 2
Curr. Ideriv = -1
Max.  Ideriv = 2

Checking the input file for inconsistencies... 	...done.

--------------------------------------------------------------
User input:
--------------------------------------------------------------

$molecule
read
$end

$rem
   JOB_TYPE 	FREQUENCY
   BASIS 		6-311++G**
   EXCHANGE 	HF	
$end

--------------------------------------------------------------
 ----------------------------------------------------------------
             Standard Nuclear Orientation (Angstroms)
    I     Atom           X                Y                Z
 ----------------------------------------------------------------
    1      Cl      1.0018859310    -0.0678564848    -0.0000000000
    2      N      -0.6498668764     0.5190792499     0.0000000000
    3      N      -1.4462035299    -0.3651574728    -0.0000000000
    4      H      -2.3595679831     0.0761078013     0.0000000000
 ----------------------------------------------------------------
 Molecular Point Group                 Cs    NOp =  2
 Largest Abelian Subgroup              Cs    NOp =  2
 Nuclear Repulsion Energy =    91.6722406554 hartrees
 There are       16 alpha and       16 beta electrons
 Requested basis set is 6-311++G(d,p)
 There are 30 shells and 81 basis functions

 Total QAlloc Memory Limit   2000 MB
 Mega-Array Size       188 MB
 MEM_STATIC part       192 MB

                       Distance Matrix (Angstroms)
             Cl(  1)   N (  2)   N (  3)
   N (  2)  1.752935
   N (  3)  2.466076  1.189969
   H (  4)  3.364535  1.766154  1.014372

 A cutoff of  1.0D-11 yielded    444 shell pairs
 There are      3368 function pairs (      3632 Cartesian)

 -------------------------------------------------------
 OpenMP Integral Computing Module                       
 Release: version 1.0, May 2013, Q-Chem Inc. Pittsburgh 
 -------------------------------------------------------
 Integral Job Info:
 Integral job number is                      11
 Integral operator is                         1
 short-range coefficients                     0
 long-range coefficients              100000000
 Omega coefficients                           0
 if combine SR and LR in K                    0
 Integral screening is                        0
 Integral computing path is                   2
 max size of driver memory is            800000
 size of driver memory is                593474
 size of scratch memory is              8114252
 max col of scratch BK array               1296
 max len of scratch array in speh3          155
 max len of scratch index in speh4           18
 max int batch size is                      520
 min int batch size is                       52
 fixed nKL is                                52
 max L of basis functions is                  2
 order of int derivative is                   0
 number of shells is                         30
 number of basis is                          84
 number of cartesian basis is                84
 number of contracted shell pairs           444
 number of primitive shell pairs           1349
 maxK2 (contraction) of shell pair           36
 max number of K2 of shell pair               1
 max number of CS2 of shell pair             51
 max number of PS2 of shell pair            132
 mem total for path MDJ                  510786
 -------------------------------------------------------
 Smallest overlap matrix eigenvalue = 2.07E-04
 Guess from superposition of atomic densities
 Warning:  Energy on first SCF cycle will be non-variational
 SAD guess density has 32.000000 electrons

 -----------------------------------------------------------------------
  General SCF calculation program by
  Eric Jon Sundstrom, Paul Horn, Yuezhi Mao, Dmitri Zuev, Alec White,
  David Stuck, Shaama M.S., Shane Yost, Joonho Lee, David Small,
  Daniel Levine, Susi Lehtola, Hugh Burton, Evgeny Epifanovsky
 -----------------------------------------------------------------------
 Hartree-Fock
 using 4 threads for integral computing
 -------------------------------------------------------
 OpenMP Integral computing Module                
 Release: version 2.0, May 2017, Q-Chem Inc. Pleasanton 
 -------------------------------------------------------
 A restricted SCF calculation will be
 performed using DIIS
 SCF converges when DIIS error is below 1.0e-08
 ---------------------------------------
  Cycle       Energy         DIIS error
 ---------------------------------------
    1    -569.4478267520      6.67e-02  
    2    -568.8553729271      8.62e-03  
    3    -568.9001753489      5.94e-03  
    4    -568.9238758573      9.60e-04  
    5    -568.9256798720      5.52e-04  
    6    -568.9261691552      2.04e-04  
    7    -568.9263118308      7.58e-05  
    8    -568.9263287559      1.84e-05  
    9    -568.9263295324      4.50e-06  
   10    -568.9263295810      1.51e-06  
   11    -568.9263295889      4.06e-07  
   12    -568.9263295895      8.73e-08  
   13    -568.9263295896      2.06e-08  
   14    -568.9263295896      3.77e-09  Convergence criterion met
 ---------------------------------------
 SCF time:   CPU 2.20s  wall 1.00s 
 SCF   energy in the final basis set =     -568.9263295896
 Total energy in the final basis set =     -568.9263295896

 --------------------------------------------------------------
             Orbital Energies (a.u.) and Symmetries
 --------------------------------------------------------------

 Alpha MOs, Restricted
 -- Occupied --                  
-104.86  -15.72  -15.66  -10.58   -8.05   -8.05   -8.05   -1.46
  1 A'    2 A'    3 A'    4 A'    5 A'    1 A"    6 A'    7 A'                 
 -1.135  -0.898  -0.732  -0.664  -0.616  -0.472  -0.459  -0.429
  8 A'    9 A'   10 A'   11 A'    2 A"   12 A'    3 A"   13 A'                 
 -- Virtual --                   
  0.042   0.085   0.096   0.111   0.132   0.134   0.168   0.185
 14 A'    4 A"   15 A'   16 A'    5 A"   17 A'   18 A'   19 A'                 
  0.191   0.219   0.238   0.251   0.258   0.281   0.314   0.358
  6 A"   20 A'   21 A'    7 A"   22 A'   23 A'   24 A'   25 A'                 
  0.578   0.591   0.596   0.624   0.708   0.829   0.911   0.920
 26 A'   27 A'    8 A"   28 A'   29 A'   30 A'    9 A"   31 A'                 
  0.989   0.989   1.072   1.108   1.136   1.169   1.194   1.253
 32 A'   10 A"   33 A'   34 A'   11 A"   35 A'   12 A"   36 A'                 
  1.313   1.405   1.466   1.475   1.683   1.934   2.098   2.176
 37 A'   38 A'   39 A'   13 A"   40 A'   14 A"   41 A'   15 A"                 
  2.304   2.404   2.585   2.621   2.702   2.717   2.828   2.907
 42 A'   43 A'   16 A"   44 A'   45 A'   17 A"   46 A'   47 A'                 
  3.081   3.170   3.371   3.499   4.130   4.325   4.377   4.499
 18 A"   48 A'   49 A'   50 A'   19 A"   51 A'   20 A"   52 A'                 
  4.879   5.411  10.331  26.638  26.673  27.089  36.638  37.224
 53 A'   54 A'   55 A'   21 A"   56 A'   57 A'   58 A'   59 A'                 
219.173
 60 A'                                                                         

 Beta MOs, Restricted
 -- Occupied --                  
-104.86  -15.72  -15.66  -10.58   -8.05   -8.05   -8.05   -1.46
  1 A'    2 A'    3 A'    4 A'    5 A'    1 A"    6 A'    7 A'                 
 -1.135  -0.898  -0.732  -0.664  -0.616  -0.472  -0.459  -0.429
  8 A'    9 A'   10 A'   11 A'    2 A"   12 A'    3 A"   13 A'                 
 -- Virtual --                   
  0.042   0.085   0.096   0.111   0.132   0.134   0.168   0.185
 14 A'    4 A"   15 A'   16 A'    5 A"   17 A'   18 A'   19 A'                 
  0.191   0.219   0.238   0.251   0.258   0.281   0.314   0.358
  6 A"   20 A'   21 A'    7 A"   22 A'   23 A'   24 A'   25 A'                 
  0.578   0.591   0.596   0.624   0.708   0.829   0.911   0.920
 26 A'   27 A'    8 A"   28 A'   29 A'   30 A'    9 A"   31 A'                 
  0.989   0.989   1.072   1.108   1.136   1.169   1.194   1.253
 32 A'   10 A"   33 A'   34 A'   11 A"   35 A'   12 A"   36 A'                 
  1.313   1.405   1.466   1.475   1.683   1.934   2.098   2.176
 37 A'   38 A'   39 A'   13 A"   40 A'   14 A"   41 A'   15 A"                 
  2.304   2.404   2.585   2.621   2.702   2.717   2.828   2.907
 42 A'   43 A'   16 A"   44 A'   45 A'   17 A"   46 A'   47 A'                 
  3.081   3.170   3.371   3.499   4.130   4.325   4.377   4.499
 18 A"   48 A'   49 A'   50 A'   19 A"   51 A'   20 A"   52 A'                 
  4.879   5.411  10.331  26.638  26.673  27.089  36.638  37.224
 53 A'   54 A'   55 A'   21 A"   56 A'   57 A'   58 A'   59 A'                 
219.173
 60 A'                                                                         
 --------------------------------------------------------------

          Ground-State Mulliken Net Atomic Charges

     Atom                 Charge (a.u.)
  ----------------------------------------
      1 Cl                   -0.123157
      2 N                     0.130148
      3 N                    -0.268843
      4 H                     0.261852
  ----------------------------------------
  Sum of atomic charges =     0.000000

 -----------------------------------------------------------------
                    Cartesian Multipole Moments
 -----------------------------------------------------------------
    Charge (ESU x 10^10)
                 0.0000
    Dipole Moment (Debye)
         X      -2.1600      Y       0.4237      Z      -0.0000
       Tot       2.2012
    Quadrupole Moments (Debye-Ang)
        XX     -18.0331     XY      -1.4856     YY     -26.8520
        XZ      -0.0000     YZ       0.0000     ZZ     -24.1963
    Octopole Moments (Debye-Ang^2)
       XXX     -14.4278    XXY       1.3365    XYY       2.0801
       YYY       0.1973    XXZ      -0.0000    XYZ      -0.0000
       YYZ       0.0000    XZZ      -1.0099    YZZ       0.2319
       ZZZ      -0.0000
    Hexadecapole Moments (Debye-Ang^3)
      XXXX    -148.0172   XXXY      -8.1266   XXYY     -43.1175
      XYYY      -1.2525   YYYY     -45.0548   XXXZ       0.0000
      XXYZ      -0.0000   XYYZ      -0.0000   YYYZ      -0.0000
      XXZZ     -37.8831   XYZZ      -0.2054   YYZZ     -11.2161
      XZZZ      -0.0000   YZZZ       0.0000   ZZZZ     -25.0877
 -----------------------------------------------------------------
 Calculating MO derivatives via CPSCF
 D1JvT checksum  = 48864 5276.9246537001
 D1KAT checksum  = 95472 550.2488037709
   1         3          12      0.140493    0.035054
   2         3          12      0.034395    0.011788
   3         3          12      0.009250    0.003283
   4         3          12      0.001903    0.000542
   5         3          12      0.000258    0.000068
   6         6           9      0.000032    0.000008
   7        14           1      0.000001    0.000001
   8        15           0      0.000000    0.000000    Roots Converged
 Time for AOints: 0.4 s (CPU) 0.1 s (wall)
 ------------------------------------------------------------------------------
                     AOints        : Timing summary (seconds)
 ------------------------------------------------------------------------------
     job step          cpu (% of tot)      sys (% of tot)     wall (% of tot)
 ------------------------------------------------------------------------------
  cpscf_lag         0.1363E+01 (25.2)   0.1000E-05 (33.3)   0.3966E+00 (26.8)
  iterzp            0.3582E+01 (66.2)   0.2000E-05 (66.7)   0.9515E+00 (64.3)
  make_fx           0.0000E+00 ( 0.0)   0.0000E+00 ( 0.0)   0.0000E+00 ( 0.0)
  AOints            0.4463E+00 ( 8.2)   0.0000E+00 ( 0.0)   0.1195E+00 ( 8.1)
 ------------------------------------------------------------------------------
   Grand Totals     0.5414E+01          0.3000E-05          0.1479E+01
 ------------------------------------------------------------------------------
 Calculating analytic Hessian of the SCF energy
 Polarizability Matrix (a.u.)
            1           2           3
    1 -47.1677884  -0.2733641   0.0000000
    2  -0.2733641 -20.7276981   0.0000000
    3   0.0000000   0.0000000 -16.4636787

 Direct stationary perturbation theory relativistic correction:

 rels  =       0.842268272809
 relv  =      -2.897746323903
 rel2e =       0.550008469910
 E_rel =      -1.505469581185

 Hessian of the SCF Energy
            1           2           3           4           5           6
    1   0.1779595  -0.0290291  -0.0000000  -0.0688270   0.0718677   0.0000000
    2  -0.0290291   0.0446219   0.0000000   0.0562123  -0.0875301  -0.0000000
    3  -0.0000000   0.0000000   0.0132295   0.0000000  -0.0000000  -0.0154092
    4  -0.0688270   0.0562123   0.0000000   0.5665382   0.3381784   0.0000000
    5   0.0718677  -0.0875301  -0.0000000   0.3381784   0.6885142   0.0000000
    6   0.0000000  -0.0000000  -0.0154092   0.0000000   0.0000000   0.0179008
    7  -0.1119613  -0.0207886   0.0000000  -0.4393945  -0.4194026  -0.0000000
    8  -0.0350587   0.0415059   0.0000000  -0.3419441  -0.6114332  -0.0000000
    9  -0.0000000   0.0000000  -0.0198431  -0.0000000  -0.0000000   0.0231354
   10   0.0028288  -0.0063945  -0.0000000  -0.0583167   0.0093566   0.0000000
   11  -0.0077799   0.0014023  -0.0000000  -0.0524465   0.0104492   0.0000000
   12   0.0000000  -0.0000000   0.0220228   0.0000000   0.0000000  -0.0256270
            7           8           9          10          11          12
    1  -0.1119613  -0.0350587  -0.0000000   0.0028288  -0.0077799   0.0000000
    2  -0.0207886   0.0415059   0.0000000  -0.0063945   0.0014023  -0.0000000
    3   0.0000000   0.0000000  -0.0198431  -0.0000000  -0.0000000   0.0220228
    4  -0.4393945  -0.3419441  -0.0000000  -0.0583167  -0.0524465   0.0000000
    5  -0.4194026  -0.6114332  -0.0000000   0.0093566   0.0104492   0.0000000
    6  -0.0000000  -0.0000000   0.0231354   0.0000000   0.0000000  -0.0256270
    7   0.8928797   0.2347657   0.0000000  -0.3415238   0.2054256   0.0000000
    8   0.2347657   0.7180388   0.0000000   0.1422372  -0.1481115  -0.0000000
    9   0.0000000   0.0000000   0.0297236   0.0000000  -0.0000000  -0.0330159
   10  -0.3415238   0.1422372   0.0000000   0.3970118  -0.1451993  -0.0000000
   11   0.2054256  -0.1481115  -0.0000000  -0.1451993   0.1362600   0.0000000
   12   0.0000000  -0.0000000  -0.0330159  -0.0000000   0.0000000   0.0366202
 Gradient time:  CPU 8.06 s  wall 2.30 s
 **********************************************************************
 **                                                                  **
 **                       VIBRATIONAL ANALYSIS                       **
 **                       --------------------                       **
 **                                                                  **
 **        VIBRATIONAL FREQUENCIES (CM**-1) AND NORMAL MODES         **
 **     FORCE CONSTANTS (mDYN/ANGSTROM) AND REDUCED MASSES (AMU)     **
 **                  INFRARED INTENSITIES (KM/MOL)                   **
 **                                                                  **
 **********************************************************************


 Mode:                 1                      2                      3
 Frequency:       512.94                 702.70                1029.65
 Force Cnst:      1.7816                 1.6030                 0.6902
 Red. Mass:      11.4925                 5.5101                 1.1050
 IR Active:          YES                    YES                    YES
 IR Intens:       27.120                158.511                 65.554
 Raman Active:       YES                    YES                    YES
               X      Y      Z        X      Y      Z        X      Y      Z
 Cl        -0.360 -0.030  0.000   -0.094  0.099 -0.000   -0.000  0.000  0.017
 N          0.298  0.200 -0.000    0.375 -0.360  0.000    0.000 -0.000 -0.050
 N          0.573 -0.089 -0.000   -0.156  0.054  0.000   -0.000  0.000 -0.065
 H          0.393 -0.499  0.000    0.215  0.799 -0.000   -0.000 -0.000  0.996
 TransDip   0.161 -0.045  0.000    0.398  0.063 -0.000   -0.000 -0.000  0.259

 Mode:                 4                      5                      6
 Frequency:      1510.93                1894.38                3595.85
 Force Cnst:      1.6677                28.2106                 8.1802
 Red. Mass:       1.2399                13.3422                 1.0738
 IR Active:          YES                    YES                    YES
 IR Intens:       30.813                139.802                 18.976
 Raman Active:       YES                    YES                    YES
               X      Y      Z        X      Y      Z        X      Y      Z
 Cl         0.000 -0.005  0.000    0.017 -0.007  0.000    0.001 -0.000 -0.000
 N         -0.083  0.036 -0.000    0.427  0.538 -0.000   -0.002  0.002  0.000
 N          0.048 -0.086 -0.000   -0.453 -0.521 -0.000   -0.065  0.028  0.000
 H          0.481  0.866  0.000   -0.226  0.014  0.000    0.906 -0.418 -0.000
 TransDip   0.030  0.175  0.000    0.379 -0.003  0.000    0.135 -0.036 -0.000

 STANDARD THERMODYNAMIC QUANTITIES AT   298.15 K  AND     1.00 ATM

   This Molecule has  0 Imaginary Frequencies
   Zero point vibrational energy:       13.218 kcal/mol

   Atom    1 Element Cl Has Mass   34.96885
   Atom    2 Element N  Has Mass   14.00307
   Atom    3 Element N  Has Mass   14.00307
   Atom    4 Element H  Has Mass    1.00783
   Molecular Mass:    63.982820 amu
   Principal axes and moments of inertia in amu*Bohr^2:
                             1           2           3
    Eigenvalues --       20.73552   270.48259   291.21812
          X               1.00000    -0.00172     0.00000
          Y               0.00172     1.00000     0.00000
          Z              -0.00000    -0.00000     1.00000
   Rotational Symmetry Number is   1
   The Molecule is an Asymmetric Top
   Translational Enthalpy:        0.889 kcal/mol
   Rotational Enthalpy:           0.889 kcal/mol
   Vibrational Enthalpy:         13.447 kcal/mol
   gas constant (RT):             0.592 kcal/mol
   Translational Entropy:        38.387  cal/mol.K
   Rotational Entropy:           22.017  cal/mol.K
   Vibrational Entropy:           1.026  cal/mol.K

   Total Enthalpy:               15.817 kcal/mol
   Total Entropy:                61.430  cal/mol.K
Archival summary:
1\1\garfield\FREQ\HF\BasisUnspecified\l121\taweetha\SunFeb1006:09:472019SunFeb1006:09:472019\0\\#,FREQ,HF,BasisUnspecified,\\0,1\Cl\N,1,1.75293\N,2,1.18997,1,112.444\H,3,1.01437,2,106.22,1,-180,0\\HF=-568.92633\\@

 Total job time:  2.89s(wall), 10.39s(cpu) 
 Sun Feb 10 06:09:47 2019

        *************************************************************
        *                                                           *
        *  Thank you very much for using Q-Chem.  Have a nice day.  *
        *                                                           *
        *************************************************************
