# Supplementary material for: Geometric and energetic data from ab initio calculations of haloethene, haloimine, halomethylenephosphine, haloiminophosphine, halodiazene, halodiphosphene and halocyclopropane
Source: Data Brief. 2019 Nov 2;27:104738. doi: 10.1016/j.dib.2019.104738 (PMC6861602; doi:10.1016/j.dib.2019.104738)
Supplement: Multimedia component 6 [file mmc6.zip › NN/HF/HENNEF.out]

Q-Chem Developer Version!
                  Welcome to Q-Chem
     A Quantum Leap Into The Future Of Chemistry


 Q-Chem 5.1, Q-Chem, Inc., Pleasanton, CA (2018)

 Yihan Shao,  Zhengting Gan,  E. Epifanovsky,  A. T. B. Gilbert,  M. Wormit,  
 J. Kussmann,  A. W. Lange,  A. Behn,  Jia Deng,  Xintian Feng,  D. Ghosh,  
 M. Goldey,  P. R. Horn,  L. D. Jacobson,  I. Kaliman,  T. Kus,  A. Landau,  
 Jie Liu,  E. I. Proynov,  R. M. Richard,  R. P. Steele,  E. J. Sundstrom,  
 H. L. Woodcock III,  P. M. Zimmerman,  D. Zuev,  B. Albrecht,  E. Alguire,  
 S. A. Baeppler,  D. Barton,  Z. Benda,  Y. A. Bernard,  E. J. Berquist,  
 K. B. Bravaya,  H. Burton,  D. Casanova,  Chun-Min Chang,  Yunqing Chen,  
 A. Chien,  K. D. Closser,  M. P. Coons,  S. Coriani,  S. Dasgupta,  
 A. L. Dempwolff,  M. Diedenhofen,  Hainam Do,  R. G. Edgar,  Po-Tung Fang,  
 S. Faraji,  S. Fatehi,  Qingguo Feng,  K. D. Fenk,  J. Fosso-Tande,  
 Qinghui Ge,  A. Ghysels,  G. Gidofalvi,  J. Gomes,  J. Gonthier,  A. Gunina,  
 D. Hait,  M. W. D. Hanson-Heine,  P. H. P. Harbach,  A. W. Hauser,  
 J. E. Herr,  E. G. Hohenstein,  Z. C. Holden,  Kerwin Hui,  B. C. Huynh,  
 T.-C. Jagau,  Hyunjun Ji,  B. Kaduk,  K. Khistyaev,  Jaehoon Kim,  
 P. Klunzinger,  K. Koh,  D. Kosenkov,  L. Koulias,  T. Kowalczyk,  
 C. M. Krauter,  A. Kunitsa,  Ka Un Lao,  A. Laurent,  K. V. Lawler,  
 Joonho Lee,  D. Lefrancois,  S. Lehtola,  D. S. Levine,  Yi-Pei Li,  
 You-Sheng Lin,  Fenglai Liu,  E. Livshits,  A. Luenser,  P. Manohar,  
 E. Mansoor,  S. F. Manzer,  Shan-Ping Mao,  Yuezhi Mao,  N. Mardirossian,  
 A. V. Marenich,  T. Markovich,  L. A. Martinez-Martinez,  S. A. Maurer,  
 N. J. Mayhall,  S. C. McKenzie,  J.-M. Mewes,  A. F. Morrison,  
 J. W. Mullinax,  K. Nanda,  T. S. Nguyen-Beck,  R. Olivares-Amaya,  
 J. A. Parkhill,  T. M. Perrine,  F. Plasser,  P. Pokhilko,  S. Prager,  
 A. Prociuk,  E. Ramos,  D. R. Rehn,  F. Rob,  M. Schneider,  N. Sergueev,  
 S. M. Sharada,  S. Sharma,  D. W. Small,  T. Stauch,  T. Stein,  
 Yu-Chuan Su,  A. J. W. Thom,  A. Tkatchenko,  T. Tsuchimochi,  N. M. Tubman,  
 L. Vogt,  M. L. Vidal,  O. Vydrov,  M. A. Watson,  J. Wenzel,  
 M. de Wergifosse,  T. A. Wesolowski,  A. White,  J. Witte,  A. Yamada,  
 Jun Yang,  K. Yao,  S. Yeganeh,  S. R. Yost,  Zhi-Qiang You,  A. Zech,  
 Igor Ying Zhang,  Xing Zhang,  Yan Zhao,  Ying Zhu,  B. R. Brooks,  
 G. K. L. Chan,  C. J. Cramer,  M. S. Gordon,  W. J. Hehre,  A. Klamt,  
 M. W. Schmidt,  C. D. Sherrill,  D. G. Truhlar,  A. Aspuru-Guzik,  R. Baer,  
 A. T. Bell,  N. A. Besley,  Jeng-Da Chai,  A. E. DePrince, III,  
 R. A. DiStasio Jr.,  A. Dreuw,  B. D. Dunietz,  T. R. Furlani,  
 Chao-Ping Hsu,  Yousung Jung,  Jing Kong,  D. S. Lambrecht,  WanZhen Liang,  
 C. Ochsenfeld,  V. A. Rassolov,  L. V. Slipchenko,  J. E. Subotnik,  
 T. Van Voorhis,  J. M. Herbert,  A. I. Krylov,  P. M. W. Gill,  M. Head-Gordon

 Contributors to earlier versions of Q-Chem not listed above: 
 R. D. Adamson,  B. Austin,  J. Baker,  G. J. O. Beran,  K. Brandhorst,  
 S. T. Brown,  E. F. C. Byrd,  A. K. Chakraborty,  C.-L. Cheng,  
 Siu Hung Chien,  D. M. Chipman,  D. L. Crittenden,  H. Dachsel,  
 R. J. Doerksen,  A. D. Dutoi,  L. Fusti-Molnar,  W. A. Goddard III,  
 A. Golubeva-Zadorozhnaya,  S. R. Gwaltney,  G. Hawkins,  A. Heyden,  
 S. Hirata,  G. Kedziora,  F. J. Keil,  C. Kelley,  Jihan Kim,  R. A. King,  
 R. Z. Khaliullin,  P. P. Korambath,  W. Kurlancheek,  A. M. Lee,  M. S. Lee,  
 S. V. Levchenko,  Ching Yeh Lin,  D. Liotard,  R. C. Lochan,  I. Lotan,  
 P. E. Maslen,  N. Nair,  D. P. O'Neill,  D. Neuhauser,  E. Neuscamman,  
 C. M. Oana,  R. Olson,  B. Peters,  R. Peverati,  P. A. Pieniazek,  
 Y. M. Rhee,  J. Ritchie,  M. A. Rohrdanz,  E. Rosta,  N. J. Russ,  
 H. F. Schaefer III,  N. E. Schultz,  N. Shenvi,  A. C. Simmonett,  A. Sodt,  
 D. Stuck,  K. S. Thanthiriwatte,  V. Vanovschi,  Tao Wang,  A. Warshel,  
 C. F. Williams,  Q. Wu,  X. Xu,  W. Zhang

 Please cite Q-Chem as follows:
 Y. Shao et al., Mol. Phys. 113, 184-215 (2015)
 DOI: 10.1080/00268976.2014.952696

 Q-Chem 5.1.2 for Intel X86 EM64T Linux

 Parts of Q-Chem use Armadillo 8.300.2 (Tropical Shenanigans).
 http://arma.sourceforge.net/

 Q-Chem begins on Sun Feb 10 06:09:52 2019  

Host: 
0

     Scratch files written to /scratch/taweetham/qchem24066//
Input Ideriv = 2
Curr. Ideriv = -1
Max.  Ideriv = 2

Checking the input file for inconsistencies... 	...done.

--------------------------------------------------------------
User input:
--------------------------------------------------------------
../HF/H=F_t.inp
$molecule
0 1
N 
N  1 1.200783
H  2 1.029993 1 105.532093
F  1 1.439984 2 108.196031 3 -180.000000 0
$end

$rem
   JOB_TYPE		OPTIMIZATION
   BASIS		6-311++G**
   EXCHANGE		HF
$end

--------------------------------------------------------------
 ----------------------------------------------------------------
             Standard Nuclear Orientation (Angstroms)
    I     Atom           X                Y                Z
 ----------------------------------------------------------------
    1      N      -0.1591681306    -0.5061852430     0.0000000000
    2      N      -1.0122932121     0.3388339334    -0.0000000000
    3      H      -1.9066086184    -0.1721313630    -0.0000000000
    4      F       1.1229820019     0.1492878367     0.0000000000
 ----------------------------------------------------------------
 Molecular Point Group                 Cs    NOp =  2
 Largest Abelian Subgroup              Cs    NOp =  2
 Nuclear Repulsion Energy =    67.5393709874 hartrees
 There are       12 alpha and       12 beta electrons
 Requested basis set is 6-311++G(d,p)
 There are 23 shells and 73 basis functions

 Total QAlloc Memory Limit   2000 MB
 Mega-Array Size       188 MB
 MEM_STATIC part       192 MB
 A cutoff of  1.0D-11 yielded    273 shell pairs
 There are      2800 function pairs (      3040 Cartesian)

 -------------------------------------------------------
 OpenMP Integral Computing Module                       
 Release: version 1.0, May 2013, Q-Chem Inc. Pittsburgh 
 -------------------------------------------------------
 Integral Job Info:
 Integral job number is                      11
 Integral operator is                         1
 short-range coefficients                     0
 long-range coefficients              100000000
 Omega coefficients                           0
 if combine SR and LR in K                    0
 Integral screening is                        0
 Integral computing path is                   2
 max size of driver memory is            800000
 size of driver memory is                593474
 size of scratch memory is              2361544
 max col of scratch BK array               1296
 max len of scratch array in speh3          155
 max len of scratch index in speh4           18
 max int batch size is                      520
 min int batch size is                       52
 fixed nKL is                                52
 max L of basis functions is                  2
 order of int derivative is                   0
 number of shells is                         23
 number of basis is                          76
 number of cartesian basis is                76
 number of contracted shell pairs           273
 number of primitive shell pairs            903
 maxK2 (contraction) of shell pair           36
 max number of K2 of shell pair               1
 max number of CS2 of shell pair             46
 max number of PS2 of shell pair            162
 mem total for path MDJ                  511440
 -------------------------------------------------------
 Smallest overlap matrix eigenvalue = 2.24E-04

 Scale SEOQF with 1.000000e-01/1.000000e-01/1.000000e-01

 Standard Electronic Orientation quadrupole field applied
 Nucleus-field energy     =     0.0000000010 hartrees
 Guess from superposition of atomic densities
 Warning:  Energy on first SCF cycle will be non-variational
 SAD guess density has 24.000000 electrons

 -----------------------------------------------------------------------
  General SCF calculation program by
  Eric Jon Sundstrom, Paul Horn, Yuezhi Mao, Dmitri Zuev, Alec White,
  David Stuck, Shaama M.S., Shane Yost, Joonho Lee, David Small,
  Daniel Levine, Susi Lehtola, Hugh Burton, Evgeny Epifanovsky
 -----------------------------------------------------------------------
 Hartree-Fock
 using 4 threads for integral computing
 -------------------------------------------------------
 OpenMP Integral computing Module                
 Release: version 2.0, May 2017, Q-Chem Inc. Pleasanton 
 -------------------------------------------------------
 A restricted SCF calculation will be
 performed using DIIS
 SCF converges when DIIS error is below 1.0e-08
 ---------------------------------------
  Cycle       Energy         DIIS error
 ---------------------------------------
    1    -209.1481147319      7.08e-02  
    2    -208.7773603265      1.18e-02  
    3    -208.8287214047      8.68e-03  
    4    -208.8602104290      1.18e-03  
    5    -208.8619732710      5.38e-04  
    6    -208.8624474350      1.97e-04  
    7    -208.8625395280      9.52e-05  
    8    -208.8625516443      3.39e-05  
    9    -208.8625532892      9.81e-06  
   10    -208.8625534333      2.65e-06  
   11    -208.8625534464      7.25e-07  
   12    -208.8625534474      1.61e-07  
   13    -208.8625534475      4.16e-08  
   14    -208.8625534475      7.36e-09  Convergence criterion met
 ---------------------------------------
 SCF time:   CPU 1.48s  wall 1.00s 
 SCF   energy in the final basis set =     -208.8625534475
 Total energy in the final basis set =     -208.8625534475

 --------------------------------------------------------------
             Orbital Energies (a.u.) and Symmetries
 --------------------------------------------------------------

 Alpha MOs, Restricted
 -- Occupied --                  
-26.316 -15.768 -15.680  -1.627  -1.418  -0.943  -0.770  -0.714
  1 A'    2 A'    3 A'    4 A'    5 A'    6 A'    7 A'    8 A'                 
 -0.700  -0.619  -0.556  -0.490
  1 A"    9 A'    2 A"   10 A'                                                 
 -- Virtual --                   
  0.038   0.081   0.138   0.154   0.163   0.177   0.209   0.229
 11 A'    3 A"   12 A'   13 A'    4 A"   14 A'   15 A'   16 A'                 
  0.234   0.240   0.304   0.322   0.366   0.369   0.438   0.539
 17 A'    5 A"   18 A'   19 A'    6 A"   20 A'   21 A'   22 A'                 
  0.610   0.693   0.859   0.913   0.939   0.995   1.008   1.100
 23 A'   24 A'   25 A'    7 A"   26 A'   27 A'    8 A"   28 A'                 
  1.238   1.393   1.460   1.552   1.556   1.629   1.705   1.912
 29 A'   30 A'    9 A"   31 A'   10 A"   32 A'   33 A'   11 A"                 
  2.080   2.174   2.185   2.275   2.519   2.647   2.675   2.851
 34 A'   12 A"   35 A'   36 A'   37 A'   13 A"   38 A'   39 A'                 
  3.038   3.053   3.271   3.424   4.028   4.065   4.209   4.229
 40 A'   14 A"   41 A'   42 A'   43 A'   15 A"   16 A"   44 A'                 
  4.285   4.298   4.399   4.495   4.715   5.170   5.537   6.919
 17 A"   45 A'   18 A"   46 A'   47 A'   48 A'   49 A'   19 A"                 
  6.971   7.124  36.585  37.149  68.755
 50 A'   51 A'   52 A'   53 A'   54 A'                                         

 Beta MOs, Restricted
 -- Occupied --                  
-26.316 -15.768 -15.680  -1.627  -1.418  -0.943  -0.770  -0.714
  1 A'    2 A'    3 A'    4 A'    5 A'    6 A'    7 A'    8 A'                 
 -0.700  -0.619  -0.556  -0.490
  1 A"    9 A'    2 A"   10 A'                                                 
 -- Virtual --                   
  0.038   0.081   0.138   0.154   0.163   0.177   0.209   0.229
 11 A'    3 A"   12 A'   13 A'    4 A"   14 A'   15 A'   16 A'                 
  0.234   0.240   0.304   0.322   0.366   0.369   0.438   0.539
 17 A'    5 A"   18 A'   19 A'    6 A"   20 A'   21 A'   22 A'                 
  0.610   0.693   0.859   0.913   0.939   0.995   1.008   1.100
 23 A'   24 A'   25 A'    7 A"   26 A'   27 A'    8 A"   28 A'                 
  1.238   1.393   1.460   1.552   1.556   1.629   1.705   1.912
 29 A'   30 A'    9 A"   31 A'   10 A"   32 A'   33 A'   11 A"                 
  2.080   2.174   2.185   2.275   2.519   2.647   2.675   2.851
 34 A'   12 A"   35 A'   36 A'   37 A'   13 A"   38 A'   39 A'                 
  3.038   3.053   3.271   3.424   4.028   4.065   4.209   4.229
 40 A'   14 A"   41 A'   42 A'   43 A'   15 A"   16 A"   44 A'                 
  4.285   4.298   4.399   4.495   4.715   5.170   5.537   6.919
 17 A"   45 A'   18 A"   46 A'   47 A'   48 A'   49 A'   19 A"                 
  6.971   7.124  36.585  37.149  68.755
 50 A'   51 A'   52 A'   53 A'   54 A'                                         
 --------------------------------------------------------------

          Ground-State Mulliken Net Atomic Charges

     Atom                 Charge (a.u.)
  ----------------------------------------
      1 N                    -0.013120
      2 N                    -0.103888
      3 H                     0.245812
      4 F                    -0.128804
  ----------------------------------------
  Sum of atomic charges =    -0.000000

 -----------------------------------------------------------------
                    Cartesian Multipole Moments
 -----------------------------------------------------------------
    Charge (ESU x 10^10)
                -0.0000
    Dipole Moment (Debye)
         X      -3.1395      Y      -0.9424      Z       0.0000
       Tot       3.2779
    Quadrupole Moments (Debye-Ang)
        XX     -13.2697     XY       1.1489     YY     -18.2837
        XZ      -0.0000     YZ       0.0000     ZZ     -16.0252
    Octopole Moments (Debye-Ang^2)
       XXX      -6.9707    XXY      -2.2026    XYY       2.7110
       YYY       0.5945    XXZ       0.0000    XYZ      -0.0000
       YYZ       0.0000    XZZ       1.5879    YZZ       0.0829
       ZZZ       0.0000
    Hexadecapole Moments (Debye-Ang^3)
      XXXX     -75.1153   XXXY       5.1511   XXYY     -20.9496
      XYYY       2.5857   YYYY     -30.7701   XXXZ       0.0000
      XXYZ       0.0000   XYYZ      -0.0000   YYYZ      -0.0000
      XXZZ     -18.0341   XYZZ       0.4761   YYZZ      -6.9054
      XZZZ      -0.0000   YZZZ      -0.0000   ZZZZ     -12.7393
 -----------------------------------------------------------------
 Calculating analytic gradient of the SCF energy
 Gradient of SCF Energy
            1           2           3           4
    1  -0.0060407  -0.0229519  -0.0140163   0.0430089
    2  -0.0505528   0.0373543  -0.0062911   0.0194896
    3   0.0000000  -0.0000000   0.0000000   0.0000000
 Max gradient component =       5.055E-02
 RMS gradient           =       2.412E-02
 Gradient time:  CPU 0.36 s  wall 0.15 s
 Geometry Optimization Parameters
   NAtoms,    NIC,     NZ,  NCons,   NDum,   NFix, NCnnct, MaxDiis
        4      14       4       0       0       0       0       0


** GEOMETRY OPTIMIZATION IN DELOCALIZED INTERNAL COORDINATES **
   Searching for a Minimum

   Optimization Cycle:   1

                       Coordinates (Angstroms)
     ATOM                X               Y               Z
      1  N        -0.1591681306   -0.5061852430    0.0000000000
      2  N        -1.0122932121    0.3388339334    0.0000000000
      3  H        -1.9066086184   -0.1721313630    0.0000000000
      4  F         1.1229820019    0.1492878367    0.0000000000
   Point Group: cs    Number of degrees of freedom:     5


   Energy is   -208.862553447


 Attempting to Generate Delocalized Internal Coordinates

  5 Hessian modes will be used to form the next step
  Hessian Eigenvalues:
     0.160000    0.250000    0.395876    0.427812    1.044306

 Minimum Search - Taking Simple RFO Step
 Searching for Lamda that Minimizes Along All modes
 Value Taken    Lamda =  -0.00843012
 Step Taken.  Stepsize is  0.133316

                             Maximum     Tolerance    Cnvgd?
         Gradient           0.043122      0.000300      NO
         Displacement       0.084623      0.001200      NO
         Energy change     *********      0.000001      NO


 New Cartesian Coordinates Obtained by Inverse Iteration

 Displacement from previous Coordinates is:  0.155732
 ----------------------------------------------------------------
             Standard Nuclear Orientation (Angstroms)
    I     Atom           X                Y                Z
 ----------------------------------------------------------------
    1      N      -0.1611848777    -0.4997693570     0.0000000000
    2      N      -0.9884358057     0.3369056905     0.0000000000
    3      H      -1.8632183410    -0.1708105158     0.0000000000
    4      F       1.0577510653     0.1434793464     0.0000000000
 ----------------------------------------------------------------
 Molecular Point Group                 Cs    NOp =  2
 Largest Abelian Subgroup              Cs    NOp =  2
 Nuclear Repulsion Energy =    69.8674968466 hartrees
 There are       12 alpha and       12 beta electrons
 Applying Cartesian multipole field
    Component          Value
    ---------          -----
     (2,0,0)        1.00000E-11
     (0,2,0)        2.00000E-11
     (0,0,2)       -3.00000E-11
 Nucleus-field energy     =     0.0000000009 hartrees
 Requested basis set is 6-311++G(d,p)
 There are 23 shells and 73 basis functions
 A cutoff of  1.0D-11 yielded    273 shell pairs
 There are      2800 function pairs (      3040 Cartesian)
 Smallest overlap matrix eigenvalue = 2.01E-04
 Guess MOs from SCF MO coefficient file

 -----------------------------------------------------------------------
  General SCF calculation program by
  Eric Jon Sundstrom, Paul Horn, Yuezhi Mao, Dmitri Zuev, Alec White,
  David Stuck, Shaama M.S., Shane Yost, Joonho Lee, David Small,
  Daniel Levine, Susi Lehtola, Hugh Burton, Evgeny Epifanovsky
 -----------------------------------------------------------------------
 Hartree-Fock
 using 4 threads for integral computing
 -------------------------------------------------------
 OpenMP Integral computing Module                
 Release: version 2.0, May 2017, Q-Chem Inc. Pleasanton 
 -------------------------------------------------------
 A restricted SCF calculation will be
 performed using DIIS
 SCF converges when DIIS error is below 1.0e-08
 ---------------------------------------
  Cycle       Energy         DIIS error
 ---------------------------------------
    1    -208.8641036254      2.13e-03  
    2    -208.8666678525      5.05e-04  
    3    -208.8669008566      2.25e-04  
    4    -208.8669427966      8.82e-05  
    5    -208.8669511356      3.63e-05  
    6    -208.8669531540      1.04e-05  
    7    -208.8669533768      3.33e-06  
    8    -208.8669533900      1.43e-06  
    9    -208.8669533918      2.52e-07  
   10    -208.8669533919      5.65e-08  
   11    -208.8669533920      9.79e-09  Convergence criterion met
 ---------------------------------------
 SCF time:   CPU 1.15s  wall 0.00s 
 SCF   energy in the final basis set =     -208.8669533920
 Total energy in the final basis set =     -208.8669533920

 --------------------------------------------------------------
             Orbital Energies (a.u.) and Symmetries
 --------------------------------------------------------------

 Alpha MOs, Restricted
 -- Occupied --                  
-26.324 -15.757 -15.664  -1.664  -1.425  -0.946  -0.787  -0.727
  1 A'    2 A'    3 A'    4 A'    5 A'    6 A'    7 A'    8 A'                 
 -0.722  -0.619  -0.555  -0.488
  1 A"    9 A'    2 A"   10 A'                                                 
 -- Virtual --                   
  0.040   0.094   0.139   0.154   0.162   0.188   0.208   0.233
 11 A'    3 A"   12 A'   13 A'    4 A"   14 A'   15 A'   16 A'                 
  0.244   0.247   0.315   0.341   0.364   0.373   0.439   0.540
  5 A"   17 A'   18 A'   19 A'    6 A"   20 A'   21 A'   22 A'                 
  0.625   0.710   0.866   0.911   0.941   1.002   1.012   1.123
 23 A'   24 A'   25 A'    7 A"   26 A'   27 A'    8 A"   28 A'                 
  1.246   1.396   1.469   1.544   1.554   1.604   1.718   1.925
 29 A'   30 A'    9 A"   31 A'   10 A"   32 A'   33 A'   11 A"                 
  2.098   2.175   2.228   2.293   2.532   2.671   2.717   2.858
 34 A'   12 A"   35 A'   36 A'   37 A'   13 A"   38 A'   39 A'                 
  3.064   3.086   3.303   3.470   4.059   4.061   4.193   4.219
 40 A'   14 A"   41 A'   42 A'   43 A'   15 A"   16 A"   44 A'                 
  4.300   4.311   4.456   4.583   4.744   5.248   5.612   6.909
 17 A"   45 A'   18 A"   46 A'   47 A'   48 A'   49 A'   19 A"                 
  6.974   7.235  36.604  37.273  68.746
 50 A'   51 A'   52 A'   53 A'   54 A'                                         

 Beta MOs, Restricted
 -- Occupied --                  
-26.324 -15.757 -15.664  -1.664  -1.425  -0.946  -0.787  -0.727
  1 A'    2 A'    3 A'    4 A'    5 A'    6 A'    7 A'    8 A'                 
 -0.722  -0.619  -0.555  -0.488
  1 A"    9 A'    2 A"   10 A'                                                 
 -- Virtual --                   
  0.040   0.094   0.139   0.154   0.162   0.188   0.208   0.233
 11 A'    3 A"   12 A'   13 A'    4 A"   14 A'   15 A'   16 A'                 
  0.244   0.247   0.315   0.341   0.364   0.373   0.439   0.540
  5 A"   17 A'   18 A'   19 A'    6 A"   20 A'   21 A'   22 A'                 
  0.625   0.710   0.866   0.911   0.941   1.002   1.012   1.123
 23 A'   24 A'   25 A'    7 A"   26 A'   27 A'    8 A"   28 A'                 
  1.246   1.396   1.469   1.544   1.554   1.604   1.718   1.925
 29 A'   30 A'    9 A"   31 A'   10 A"   32 A'   33 A'   11 A"                 
  2.098   2.175   2.228   2.293   2.532   2.671   2.717   2.858
 34 A'   12 A"   35 A'   36 A'   37 A'   13 A"   38 A'   39 A'                 
  3.064   3.086   3.303   3.470   4.059   4.061   4.193   4.219
 40 A'   14 A"   41 A'   42 A'   43 A'   15 A"   16 A"   44 A'                 
  4.300   4.311   4.456   4.583   4.744   5.248   5.612   6.909
 17 A"   45 A'   18 A"   46 A'   47 A'   48 A'   49 A'   19 A"                 
  6.974   7.235  36.604  37.273  68.746
 50 A'   51 A'   52 A'   53 A'   54 A'                                         
 --------------------------------------------------------------

          Ground-State Mulliken Net Atomic Charges

     Atom                 Charge (a.u.)
  ----------------------------------------
      1 N                    -0.036816
      2 N                    -0.111309
      3 H                     0.238356
      4 F                    -0.090230
  ----------------------------------------
  Sum of atomic charges =     0.000000

 -----------------------------------------------------------------
                    Cartesian Multipole Moments
 -----------------------------------------------------------------
    Charge (ESU x 10^10)
                 0.0000
    Dipole Moment (Debye)
         X      -2.7392      Y      -0.9069      Z      -0.0000
       Tot       2.8854
    Quadrupole Moments (Debye-Ang)
        XX     -13.3024     XY       1.1383     YY     -18.2641
        XZ       0.0000     YZ      -0.0000     ZZ     -15.8919
    Octopole Moments (Debye-Ang^2)
       XXX      -4.8551    XXY      -2.0784    XYY       3.0032
       YYY       0.6803    XXZ      -0.0000    XYZ      -0.0000
       YYZ       0.0000    XZZ       1.8546    YZZ       0.0826
       ZZZ      -0.0000
    Hexadecapole Moments (Debye-Ang^3)
      XXXX     -70.4775   XXXY       5.0802   XXYY     -19.7077
      XYYY       2.6602   YYYY     -30.6257   XXXZ       0.0000
      XXYZ      -0.0000   XYYZ       0.0000   YYYZ      -0.0000
      XXZZ     -16.8515   XYZZ       0.5252   YYZZ      -6.8435
      XZZZ       0.0000   YZZZ      -0.0000   ZZZZ     -12.5692
 -----------------------------------------------------------------
 Calculating analytic gradient of the SCF energy
 Gradient of SCF Energy
            1           2           3           4
    1  -0.0264055   0.0180383   0.0025896   0.0057775
    2  -0.0125427   0.0025455  -0.0032799   0.0132771
    3  -0.0000000   0.0000000   0.0000000   0.0000000
 Max gradient component =       2.641E-02
 RMS gradient           =       1.085E-02
 Gradient time:  CPU 0.37 s  wall 0.15 s
 Geometry Optimization Parameters
   NAtoms,    NIC,     NZ,  NCons,   NDum,   NFix, NCnnct, MaxDiis
        4      14       4       0       0       0       0       0

 Cartesian Hessian Update
 Hessian Updated using BFGS Update


** GEOMETRY OPTIMIZATION IN DELOCALIZED INTERNAL COORDINATES **
   Searching for a Minimum

   Optimization Cycle:   2

                       Coordinates (Angstroms)
     ATOM                X               Y               Z
      1  N        -0.1611848777   -0.4997693570    0.0000000000
      2  N        -0.9884358057    0.3369056905    0.0000000000
      3  H        -1.8632183410   -0.1708105158    0.0000000000
      4  F         1.0577510653    0.1434793464    0.0000000000
   Point Group: cs    Number of degrees of freedom:     5


   Energy is   -208.866953392

 Hessian Updated using BFGS Update

  5 Hessian modes will be used to form the next step
  Hessian Eigenvalues:
     0.160773    0.204517    0.390010    0.442087    1.282013

 Minimum Search - Taking Simple RFO Step
 Searching for Lamda that Minimizes Along All modes
 Value Taken    Lamda =  -0.00305109
 Step Taken.  Stepsize is  0.117387

                             Maximum     Tolerance    Cnvgd?
         Gradient           0.018816      0.000300      NO
         Displacement       0.097312      0.001200      NO
         Energy change     -0.004400      0.000001      NO


 New Cartesian Coordinates Obtained by Inverse Iteration

 Displacement from previous Coordinates is:  0.101326
 ----------------------------------------------------------------
             Standard Nuclear Orientation (Angstroms)
    I     Atom           X                Y                Z
 ----------------------------------------------------------------
    1      N      -0.1414339348    -0.4635278037     0.0000000000
    2      N      -1.0067513934     0.3318972131     0.0000000000
    3      H      -1.8733887652    -0.1779582065     0.0000000000
    4      F       1.0664861343     0.1193939611     0.0000000000
 ----------------------------------------------------------------
 Molecular Point Group                 Cs    NOp =  2
 Largest Abelian Subgroup              Cs    NOp =  2
 Nuclear Repulsion Energy =    70.3201270221 hartrees
 There are       12 alpha and       12 beta electrons
 Applying Cartesian multipole field
    Component          Value
    ---------          -----
     (2,0,0)        1.00000E-11
     (0,2,0)        2.00000E-11
     (0,0,2)       -3.00000E-11
 Nucleus-field energy     =     0.0000000009 hartrees
 Requested basis set is 6-311++G(d,p)
 There are 23 shells and 73 basis functions
 A cutoff of  1.0D-11 yielded    273 shell pairs
 There are      2800 function pairs (      3040 Cartesian)
 Smallest overlap matrix eigenvalue = 1.94E-04
 Guess MOs from SCF MO coefficient file

 -----------------------------------------------------------------------
  General SCF calculation program by
  Eric Jon Sundstrom, Paul Horn, Yuezhi Mao, Dmitri Zuev, Alec White,
  David Stuck, Shaama M.S., Shane Yost, Joonho Lee, David Small,
  Daniel Levine, Susi Lehtola, Hugh Burton, Evgeny Epifanovsky
 -----------------------------------------------------------------------
 Hartree-Fock
 using 4 threads for integral computing
 -------------------------------------------------------
 OpenMP Integral computing Module                
 Release: version 2.0, May 2017, Q-Chem Inc. Pleasanton 
 -------------------------------------------------------
 A restricted SCF calculation will be
 performed using DIIS
 SCF converges when DIIS error is below 1.0e-08
 ---------------------------------------
  Cycle       Energy         DIIS error
 ---------------------------------------
    1    -208.8643829900      1.97e-03  
    2    -208.8671311514      4.86e-04  
    3    -208.8674074174      1.56e-04  
    4    -208.8674327076      7.55e-05  
    5    -208.8674385243      2.54e-05  
    6    -208.8674392729      8.01e-06  
    7    -208.8674393628      1.86e-06  
    8    -208.8674393681      7.14e-07  
    9    -208.8674393687      3.06e-07  
   10    -208.8674393688      7.17e-08  
   11    -208.8674393688      1.88e-08  
   12    -208.8674393688      4.72e-09  Convergence criterion met
 ---------------------------------------
 SCF time:   CPU 1.25s  wall 1.00s 
 SCF   energy in the final basis set =     -208.8674393688
 Total energy in the final basis set =     -208.8674393688

 --------------------------------------------------------------
             Orbital Energies (a.u.) and Symmetries
 --------------------------------------------------------------

 Alpha MOs, Restricted
 -- Occupied --                  
-26.338 -15.751 -15.657  -1.686  -1.422  -0.953  -0.798  -0.737
  1 A'    2 A'    3 A'    4 A'    5 A'    6 A'    7 A'    8 A'                 
 -0.736  -0.625  -0.552  -0.476
  1 A"    9 A'    2 A"   10 A'                                                 
 -- Virtual --                   
  0.041   0.099   0.140   0.153   0.164   0.191   0.209   0.236
 11 A'    3 A"   12 A'   13 A'    4 A"   14 A'   15 A'   16 A'                 
  0.245   0.252   0.315   0.357   0.364   0.381   0.437   0.536
  5 A"   17 A'   18 A'   19 A'    6 A"   20 A'   21 A'   22 A'                 
  0.633   0.719   0.866   0.914   0.945   1.002   1.015   1.122
 23 A'   24 A'   25 A'    7 A"   26 A'   27 A'    8 A"   28 A'                 
  1.246   1.399   1.476   1.553   1.567   1.592   1.720   1.932
 29 A'   30 A'    9 A"   10 A"   31 A'   32 A'   33 A'   11 A"                 
  2.094   2.169   2.230   2.316   2.519   2.677   2.717   2.852
 34 A'   12 A"   35 A'   36 A'   37 A'   13 A"   38 A'   39 A'                 
  3.075   3.085   3.342   3.457   4.054   4.093   4.181   4.203
 40 A'   14 A"   41 A'   42 A'   15 A"   43 A'   16 A"   44 A'                 
  4.319   4.339   4.476   4.608   4.745   5.264   5.682   6.900
 17 A"   45 A'   18 A"   46 A'   47 A'   48 A'   49 A'   19 A"                 
  6.959   7.309  36.616  37.286  68.734
 50 A'   51 A'   52 A'   53 A'   54 A'                                         

 Beta MOs, Restricted
 -- Occupied --                  
-26.338 -15.751 -15.657  -1.686  -1.422  -0.953  -0.798  -0.737
  1 A'    2 A'    3 A'    4 A'    5 A'    6 A'    7 A'    8 A'                 
 -0.736  -0.625  -0.552  -0.476
  1 A"    9 A'    2 A"   10 A'                                                 
 -- Virtual --                   
  0.041   0.099   0.140   0.153   0.164   0.191   0.209   0.236
 11 A'    3 A"   12 A'   13 A'    4 A"   14 A'   15 A'   16 A'                 
  0.245   0.252   0.315   0.357   0.364   0.381   0.437   0.536
  5 A"   17 A'   18 A'   19 A'    6 A"   20 A'   21 A'   22 A'                 
  0.633   0.719   0.866   0.914   0.945   1.002   1.015   1.122
 23 A'   24 A'   25 A'    7 A"   26 A'   27 A'    8 A"   28 A'                 
  1.246   1.399   1.476   1.553   1.567   1.592   1.720   1.932
 29 A'   30 A'    9 A"   10 A"   31 A'   32 A'   33 A'   11 A"                 
  2.094   2.169   2.230   2.316   2.519   2.677   2.717   2.852
 34 A'   12 A"   35 A'   36 A'   37 A'   13 A"   38 A'   39 A'                 
  3.075   3.085   3.342   3.457   4.054   4.093   4.181   4.203
 40 A'   14 A"   41 A'   42 A'   15 A"   43 A'   16 A"   44 A'                 
  4.319   4.339   4.476   4.608   4.745   5.264   5.682   6.900
 17 A"   45 A'   18 A"   46 A'   47 A'   48 A'   49 A'   19 A"                 
  6.959   7.309  36.616  37.286  68.734
 50 A'   51 A'   52 A'   53 A'   54 A'                                         
 --------------------------------------------------------------

          Ground-State Mulliken Net Atomic Charges

     Atom                 Charge (a.u.)
  ----------------------------------------
      1 N                    -0.066180
      2 N                    -0.125022
      3 H                     0.245973
      4 F                    -0.054771
  ----------------------------------------
  Sum of atomic charges =     0.000000

 -----------------------------------------------------------------
                    Cartesian Multipole Moments
 -----------------------------------------------------------------
    Charge (ESU x 10^10)
                 0.0000
    Dipole Moment (Debye)
         X      -2.4885      Y      -0.8315      Z       0.0000
       Tot       2.6237
    Quadrupole Moments (Debye-Ang)
        XX     -13.1495     XY       1.2807     YY     -18.4003
        XZ      -0.0000     YZ      -0.0000     ZZ     -15.8855
    Octopole Moments (Debye-Ang^2)
       XXX      -4.7593    XXY      -2.2832    XYY       3.1370
       YYY       0.5053    XXZ      -0.0000    XYZ       0.0000
       YYZ       0.0000    XZZ       1.9437    YZZ       0.0391
       ZZZ      -0.0000
    Hexadecapole Moments (Debye-Ang^3)
      XXXX     -70.7792   XXXY       5.9937   XXYY     -19.9334
      XYYY       3.4856   YYYY     -29.5925   XXXZ       0.0000
      XXYZ      -0.0000   XYYZ      -0.0000   YYYZ      -0.0000
      XXZZ     -17.0766   XYZZ       0.7828   YYZZ      -6.6997
      XZZZ       0.0000   YZZZ      -0.0000   ZZZZ     -12.6552
 -----------------------------------------------------------------
 Calculating analytic gradient of the SCF energy
 Gradient of SCF Energy
            1           2           3           4
    1  -0.0040984   0.0024168   0.0013849   0.0002968
    2   0.0265549  -0.0212316   0.0032148  -0.0085381
    3   0.0000000  -0.0000000   0.0000000   0.0000000
 Max gradient component =       2.655E-02
 RMS gradient           =       1.026E-02
 Gradient time:  CPU 0.38 s  wall 0.15 s
 Geometry Optimization Parameters
   NAtoms,    NIC,     NZ,  NCons,   NDum,   NFix, NCnnct, MaxDiis
        4      14       4       0       0       0       0       0

 Cartesian Hessian Update
 Hessian Updated using BFGS Update


** GEOMETRY OPTIMIZATION IN DELOCALIZED INTERNAL COORDINATES **
   Searching for a Minimum

   Optimization Cycle:   3

                       Coordinates (Angstroms)
     ATOM                X               Y               Z
      1  N        -0.1414339348   -0.4635278037    0.0000000000
      2  N        -1.0067513934    0.3318972131    0.0000000000
      3  H        -1.8733887652   -0.1779582065    0.0000000000
      4  F         1.0664861343    0.1193939611    0.0000000000
   Point Group: cs    Number of degrees of freedom:     5


   Energy is   -208.867439369

 Hessian Updated using BFGS Update

  5 Hessian modes will be used to form the next step
  Hessian Eigenvalues:
     0.162870    0.276496    0.428875    0.550417    1.177160

 Minimum Search - Taking Simple RFO Step
 Searching for Lamda that Minimizes Along All modes
 Value Taken    Lamda =  -0.00112900
 Step Taken.  Stepsize is  0.047671

                             Maximum     Tolerance    Cnvgd?
         Gradient           0.016616      0.000300      NO
         Displacement       0.035355      0.001200      NO
         Energy change     -0.000486      0.000001      NO


 New Cartesian Coordinates Obtained by Inverse Iteration

 Displacement from previous Coordinates is:  0.047438
 ----------------------------------------------------------------
             Standard Nuclear Orientation (Angstroms)
    I     Atom           X                Y                Z
 ----------------------------------------------------------------
    1      N      -0.1427274322    -0.4825893731     0.0000000000
    2      N      -0.9992846251     0.3333984770     0.0000000000
    3      H      -1.8734655350    -0.1719881948     0.0000000000
    4      F       1.0603896331     0.1309842550     0.0000000000
 ----------------------------------------------------------------
 Molecular Point Group                 Cs    NOp =  2
 Largest Abelian Subgroup              Cs    NOp =  2
 Nuclear Repulsion Energy =    70.1016497431 hartrees
 There are       12 alpha and       12 beta electrons
 Applying Cartesian multipole field
    Component          Value
    ---------          -----
     (2,0,0)        1.00000E-11
     (0,2,0)        2.00000E-11
     (0,0,2)       -3.00000E-11
 Nucleus-field energy     =     0.0000000009 hartrees
 Requested basis set is 6-311++G(d,p)
 There are 23 shells and 73 basis functions
 A cutoff of  1.0D-11 yielded    273 shell pairs
 There are      2800 function pairs (      3040 Cartesian)
 Smallest overlap matrix eigenvalue = 2.04E-04
 Guess MOs from SCF MO coefficient file

 -----------------------------------------------------------------------
  General SCF calculation program by
  Eric Jon Sundstrom, Paul Horn, Yuezhi Mao, Dmitri Zuev, Alec White,
  David Stuck, Shaama M.S., Shane Yost, Joonho Lee, David Small,
  Daniel Levine, Susi Lehtola, Hugh Burton, Evgeny Epifanovsky
 -----------------------------------------------------------------------
 Hartree-Fock
 using 4 threads for integral computing
 -------------------------------------------------------
 OpenMP Integral computing Module                
 Release: version 2.0, May 2017, Q-Chem Inc. Pleasanton 
 -------------------------------------------------------
 A restricted SCF calculation will be
 performed using DIIS
 SCF converges when DIIS error is below 1.0e-08
 ---------------------------------------
  Cycle       Energy         DIIS error
 ---------------------------------------
    1    -208.8674214602      8.47e-04  
    2    -208.8679366651      2.27e-04  
    3    -208.8679935825      9.25e-05  
    4    -208.8680015260      4.04e-05  
    5    -208.8680032987      1.46e-05  
    6    -208.8680035547      4.11e-06  
    7    -208.8680035833      1.20e-06  
    8    -208.8680035850      5.58e-07  
    9    -208.8680035853      1.33e-07  
   10    -208.8680035853      3.80e-08  
   11    -208.8680035853      8.42e-09  Convergence criterion met
 ---------------------------------------
 SCF time:   CPU 1.15s  wall 0.00s 
 SCF   energy in the final basis set =     -208.8680035853
 Total energy in the final basis set =     -208.8680035853

 --------------------------------------------------------------
             Orbital Energies (a.u.) and Symmetries
 --------------------------------------------------------------

 Alpha MOs, Restricted
 -- Occupied --                  
-26.334 -15.754 -15.660  -1.681  -1.417  -0.951  -0.794  -0.733
  1 A'    2 A'    3 A'    4 A'    5 A'    6 A'    7 A'    8 A'                 
 -0.732  -0.622  -0.550  -0.482
  1 A"    9 A'    2 A"   10 A'                                                 
 -- Virtual --                   
  0.041   0.095   0.140   0.153   0.164   0.191   0.209   0.235
 11 A'    3 A"   12 A'   13 A'    4 A"   14 A'   15 A'   16 A'                 
  0.244   0.251   0.315   0.354   0.364   0.377   0.438   0.536
  5 A"   17 A'   18 A'   19 A'    6 A"   20 A'   21 A'   22 A'                 
  0.627   0.715   0.868   0.915   0.943   1.002   1.013   1.117
 23 A'   24 A'   25 A'    7 A"   26 A'   27 A'    8 A"   28 A'                 
  1.247   1.396   1.475   1.552   1.559   1.593   1.719   1.926
 29 A'   30 A'    9 A"   10 A"   31 A'   32 A'   33 A'   11 A"                 
  2.094   2.171   2.228   2.302   2.528   2.671   2.713   2.854
 34 A'   12 A"   35 A'   36 A'   37 A'   13 A"   38 A'   39 A'                 
  3.064   3.077   3.321   3.455   4.054   4.081   4.183   4.207
 40 A'   14 A"   41 A'   42 A'   15 A"   43 A'   16 A"   44 A'                 
  4.310   4.322   4.471   4.592   4.744   5.259   5.665   6.902
 17 A"   45 A'   18 A"   46 A'   47 A'   48 A'   49 A'   19 A"                 
  6.964   7.286  36.614  37.247  68.737
 50 A'   51 A'   52 A'   53 A'   54 A'                                         

 Beta MOs, Restricted
 -- Occupied --                  
-26.334 -15.754 -15.660  -1.681  -1.417  -0.951  -0.794  -0.733
  1 A'    2 A'    3 A'    4 A'    5 A'    6 A'    7 A'    8 A'                 
 -0.732  -0.622  -0.550  -0.482
  1 A"    9 A'    2 A"   10 A'                                                 
 -- Virtual --                   
  0.041   0.095   0.140   0.153   0.164   0.191   0.209   0.235
 11 A'    3 A"   12 A'   13 A'    4 A"   14 A'   15 A'   16 A'                 
  0.244   0.251   0.315   0.354   0.364   0.377   0.438   0.536
  5 A"   17 A'   18 A'   19 A'    6 A"   20 A'   21 A'   22 A'                 
  0.627   0.715   0.868   0.915   0.943   1.002   1.013   1.117
 23 A'   24 A'   25 A'    7 A"   26 A'   27 A'    8 A"   28 A'                 
  1.247   1.396   1.475   1.552   1.559   1.593   1.719   1.926
 29 A'   30 A'    9 A"   10 A"   31 A'   32 A'   33 A'   11 A"                 
  2.094   2.171   2.228   2.302   2.528   2.671   2.713   2.854
 34 A'   12 A"   35 A'   36 A'   37 A'   13 A"   38 A'   39 A'                 
  3.064   3.077   3.321   3.455   4.054   4.081   4.183   4.207
 40 A'   14 A"   41 A'   42 A'   15 A"   43 A'   16 A"   44 A'                 
  4.310   4.322   4.471   4.592   4.744   5.259   5.665   6.902
 17 A"   45 A'   18 A"   46 A'   47 A'   48 A'   49 A'   19 A"                 
  6.964   7.286  36.614  37.247  68.737
 50 A'   51 A'   52 A'   53 A'   54 A'                                         
 --------------------------------------------------------------

          Ground-State Mulliken Net Atomic Charges

     Atom                 Charge (a.u.)
  ----------------------------------------
      1 N                    -0.054789
      2 N                    -0.124874
      3 H                     0.242451
      4 F                    -0.062788
  ----------------------------------------
  Sum of atomic charges =     0.000000

 -----------------------------------------------------------------
                    Cartesian Multipole Moments
 -----------------------------------------------------------------
    Charge (ESU x 10^10)
                 0.0000
    Dipole Moment (Debye)
         X      -2.5432      Y      -0.8638      Z      -0.0000
       Tot       2.6859
    Quadrupole Moments (Debye-Ang)
        XX     -13.1813     XY       1.2155     YY     -18.3708
        XZ       0.0000     YZ      -0.0000     ZZ     -15.9083
    Octopole Moments (Debye-Ang^2)
       XXX      -4.7928    XXY      -2.1536    XYY       3.0965
       YYY       0.6335    XXZ      -0.0000    XYZ      -0.0000
       YYZ      -0.0000    XZZ       1.9300    YZZ       0.0726
       ZZZ      -0.0000
    Hexadecapole Moments (Debye-Ang^3)
      XXXX     -70.3261   XXXY       5.5966   XXYY     -19.8407
      XYYY       3.1902   YYYY     -30.1977   XXXZ       0.0000
      XXYZ      -0.0000   XYYZ       0.0000   YYYZ      -0.0000
      XXZZ     -16.9752   XYZZ       0.6866   YYZZ      -6.7937
      XZZZ       0.0000   YZZZ      -0.0000   ZZZZ     -12.6656
 -----------------------------------------------------------------
 Calculating analytic gradient of the SCF energy
 Gradient of SCF Energy
            1           2           3           4
    1  -0.0009666   0.0011270  -0.0005648   0.0004044
    2   0.0007406  -0.0019237   0.0007085   0.0004745
    3   0.0000000  -0.0000000   0.0000000  -0.0000000
 Max gradient component =       1.924E-03
 RMS gradient           =       7.991E-04
 Gradient time:  CPU 0.37 s  wall 0.15 s
 Geometry Optimization Parameters
   NAtoms,    NIC,     NZ,  NCons,   NDum,   NFix, NCnnct, MaxDiis
        4      14       4       0       0       0       0       0

 Cartesian Hessian Update
 Hessian Updated using BFGS Update


** GEOMETRY OPTIMIZATION IN DELOCALIZED INTERNAL COORDINATES **
   Searching for a Minimum

   Optimization Cycle:   4

                       Coordinates (Angstroms)
     ATOM                X               Y               Z
      1  N        -0.1427274322   -0.4825893731    0.0000000000
      2  N        -0.9992846251    0.3333984770    0.0000000000
      3  H        -1.8734655350   -0.1719881948    0.0000000000
      4  F         1.0603896331    0.1309842550    0.0000000000
   Point Group: cs    Number of degrees of freedom:     5


   Energy is   -208.868003585

 Hessian Updated using BFGS Update

  5 Hessian modes will be used to form the next step
  Hessian Eigenvalues:
     0.159117    0.287927    0.430265    0.552043    1.152614

 Minimum Search - Taking Simple RFO Step
 Searching for Lamda that Minimizes Along All modes
 Value Taken    Lamda =  -0.00002224
 Step Taken.  Stepsize is  0.011088

                             Maximum     Tolerance    Cnvgd?
         Gradient           0.001648      0.000300      NO
         Displacement       0.008080      0.001200      NO
         Energy change     -0.000564      0.000001      NO


 New Cartesian Coordinates Obtained by Inverse Iteration

 Displacement from previous Coordinates is:  0.014562
 ----------------------------------------------------------------
             Standard Nuclear Orientation (Angstroms)
    I     Atom           X                Y                Z
 ----------------------------------------------------------------
    1      N      -0.1446658070    -0.4804714177     0.0000000000
    2      N      -1.0004323545     0.3375116601     0.0000000000
    3      H      -1.8699221461    -0.1757045599     0.0000000000
    4      F       1.0599323483     0.1284694817     0.0000000000
 ----------------------------------------------------------------
 Molecular Point Group                 Cs    NOp =  2
 Largest Abelian Subgroup              Cs    NOp =  2
 Nuclear Repulsion Energy =    70.1006771950 hartrees
 There are       12 alpha and       12 beta electrons
 Applying Cartesian multipole field
    Component          Value
    ---------          -----
     (2,0,0)        1.00000E-11
     (0,2,0)        2.00000E-11
     (0,0,2)       -3.00000E-11
 Nucleus-field energy     =     0.0000000009 hartrees
 Requested basis set is 6-311++G(d,p)
 There are 23 shells and 73 basis functions
 A cutoff of  1.0D-11 yielded    273 shell pairs
 There are      2800 function pairs (      3040 Cartesian)
 Smallest overlap matrix eigenvalue = 2.04E-04
 Guess MOs from SCF MO coefficient file

 -----------------------------------------------------------------------
  General SCF calculation program by
  Eric Jon Sundstrom, Paul Horn, Yuezhi Mao, Dmitri Zuev, Alec White,
  David Stuck, Shaama M.S., Shane Yost, Joonho Lee, David Small,
  Daniel Levine, Susi Lehtola, Hugh Burton, Evgeny Epifanovsky
 -----------------------------------------------------------------------
 Hartree-Fock
 using 4 threads for integral computing
 -------------------------------------------------------
 OpenMP Integral computing Module                
 Release: version 2.0, May 2017, Q-Chem Inc. Pleasanton 
 -------------------------------------------------------
 A restricted SCF calculation will be
 performed using DIIS
 SCF converges when DIIS error is below 1.0e-08
 ---------------------------------------
  Cycle       Energy         DIIS error
 ---------------------------------------
    1    -208.8679932664      1.41e-04  
    2    -208.8680086881      3.63e-05  
    3    -208.8680104813      1.05e-05  
    4    -208.8680106273      5.44e-06  
    5    -208.8680106557      1.55e-06  
    6    -208.8680106581      4.12e-07  
    7    -208.8680106584      1.42e-07  
    8    -208.8680106584      4.64e-08  
    9    -208.8680106584      1.99e-08  
   10    -208.8680106584      5.40e-09  Convergence criterion met
 ---------------------------------------
 SCF time:   CPU 1.04s  wall 1.00s 
 SCF   energy in the final basis set =     -208.8680106584
 Total energy in the final basis set =     -208.8680106584

 --------------------------------------------------------------
             Orbital Energies (a.u.) and Symmetries
 --------------------------------------------------------------

 Alpha MOs, Restricted
 -- Occupied --                  
-26.335 -15.754 -15.660  -1.681  -1.417  -0.951  -0.794  -0.733
  1 A'    2 A'    3 A'    4 A'    5 A'    6 A'    7 A'    8 A'                 
 -0.732  -0.623  -0.550  -0.482
  1 A"    9 A'    2 A"   10 A'                                                 
 -- Virtual --                   
  0.041   0.095   0.140   0.153   0.164   0.191   0.209   0.235
 11 A'    3 A"   12 A'   13 A'    4 A"   14 A'   15 A'   16 A'                 
  0.244   0.251   0.315   0.354   0.364   0.377   0.437   0.536
  5 A"   17 A'   18 A'   19 A'    6 A"   20 A'   21 A'   22 A'                 
  0.626   0.714   0.869   0.915   0.943   1.002   1.013   1.117
 23 A'   24 A'   25 A'    7 A"   26 A'   27 A'    8 A"   28 A'                 
  1.248   1.396   1.474   1.552   1.557   1.591   1.718   1.925
 29 A'   30 A'    9 A"   10 A"   31 A'   32 A'   33 A'   11 A"                 
  2.096   2.172   2.229   2.302   2.528   2.672   2.712   2.856
 34 A'   12 A"   35 A'   36 A'   37 A'   13 A"   38 A'   39 A'                 
  3.065   3.076   3.315   3.456   4.054   4.081   4.183   4.207
 40 A'   14 A"   41 A'   42 A'   15 A"   43 A'   16 A"   44 A'                 
  4.310   4.322   4.472   4.589   4.748   5.257   5.665   6.901
 17 A"   45 A'   18 A"   46 A'   47 A'   48 A'   49 A'   19 A"                 
  6.964   7.288  36.614  37.243  68.736
 50 A'   51 A'   52 A'   53 A'   54 A'                                         

 Beta MOs, Restricted
 -- Occupied --                  
-26.335 -15.754 -15.660  -1.681  -1.417  -0.951  -0.794  -0.733
  1 A'    2 A'    3 A'    4 A'    5 A'    6 A'    7 A'    8 A'                 
 -0.732  -0.623  -0.550  -0.482
  1 A"    9 A'    2 A"   10 A'                                                 
 -- Virtual --                   
  0.041   0.095   0.140   0.153   0.164   0.191   0.209   0.235
 11 A'    3 A"   12 A'   13 A'    4 A"   14 A'   15 A'   16 A'                 
  0.244   0.251   0.315   0.354   0.364   0.377   0.437   0.536
  5 A"   17 A'   18 A'   19 A'    6 A"   20 A'   21 A'   22 A'                 
  0.626   0.714   0.869   0.915   0.943   1.002   1.013   1.117
 23 A'   24 A'   25 A'    7 A"   26 A'   27 A'    8 A"   28 A'                 
  1.248   1.396   1.474   1.552   1.557   1.591   1.718   1.925
 29 A'   30 A'    9 A"   10 A"   31 A'   32 A'   33 A'   11 A"                 
  2.096   2.172   2.229   2.302   2.528   2.672   2.712   2.856
 34 A'   12 A"   35 A'   36 A'   37 A'   13 A"   38 A'   39 A'                 
  3.065   3.076   3.315   3.456   4.054   4.081   4.183   4.207
 40 A'   14 A"   41 A'   42 A'   15 A"   43 A'   16 A"   44 A'                 
  4.310   4.322   4.472   4.589   4.748   5.257   5.665   6.901
 17 A"   45 A'   18 A"   46 A'   47 A'   48 A'   49 A'   19 A"                 
  6.964   7.288  36.614  37.243  68.736
 50 A'   51 A'   52 A'   53 A'   54 A'                                         
 --------------------------------------------------------------

          Ground-State Mulliken Net Atomic Charges

     Atom                 Charge (a.u.)
  ----------------------------------------
      1 N                    -0.055195
      2 N                    -0.123325
      3 H                     0.241401
      4 F                    -0.062881
  ----------------------------------------
  Sum of atomic charges =     0.000000

 -----------------------------------------------------------------
                    Cartesian Multipole Moments
 -----------------------------------------------------------------
    Charge (ESU x 10^10)
                 0.0000
    Dipole Moment (Debye)
         X      -2.5261      Y      -0.8650      Z      -0.0000
       Tot       2.6701
    Quadrupole Moments (Debye-Ang)
        XX     -13.2166     XY       1.2301     YY     -18.3676
        XZ       0.0000     YZ       0.0000     ZZ     -15.9102
    Octopole Moments (Debye-Ang^2)
       XXX      -4.6310    XXY      -2.1990    XYY       3.1215
       YYY       0.5652    XXZ       0.0000    XYZ       0.0000
       YYZ      -0.0000    XZZ       1.9529    YZZ       0.0548
       ZZZ       0.0000
    Hexadecapole Moments (Debye-Ang^3)
      XXXX     -70.5862   XXXY       5.7474   XXYY     -19.8467
      XYYY       3.2852   YYYY     -30.2055   XXXZ       0.0000
      XXYZ      -0.0000   XYYZ       0.0000   YYYZ       0.0000
      XXZZ     -16.9837   XYZZ       0.7181   YYZZ      -6.7952
      XZZZ       0.0000   YZZZ       0.0000   ZZZZ     -12.6686
 -----------------------------------------------------------------
 Calculating analytic gradient of the SCF energy
 Gradient of SCF Energy
            1           2           3           4
    1  -0.0008243   0.0001518   0.0003950   0.0002775
    2   0.0000116   0.0001855  -0.0002764   0.0000792
    3  -0.0000000   0.0000000  -0.0000000  -0.0000000
 Max gradient component =       8.243E-04
 RMS gradient           =       2.962E-04
 Gradient time:  CPU 0.37 s  wall 0.15 s
 Geometry Optimization Parameters
   NAtoms,    NIC,     NZ,  NCons,   NDum,   NFix, NCnnct, MaxDiis
        4      14       4       0       0       0       0       0

 Cartesian Hessian Update
 Hessian Updated using BFGS Update


** GEOMETRY OPTIMIZATION IN DELOCALIZED INTERNAL COORDINATES **
   Searching for a Minimum

   Optimization Cycle:   5

                       Coordinates (Angstroms)
     ATOM                X               Y               Z
      1  N        -0.1446658070   -0.4804714177    0.0000000000
      2  N        -1.0004323545    0.3375116601    0.0000000000
      3  H        -1.8699221461   -0.1757045599    0.0000000000
      4  F         1.0599323483    0.1284694817    0.0000000000
   Point Group: cs    Number of degrees of freedom:     5


   Energy is   -208.868010658

 Hessian Updated using BFGS Update

  5 Hessian modes will be used to form the next step
  Hessian Eigenvalues:
     0.239284    0.266529    0.437136    0.554092    1.110031

 Minimum Search - Taking Simple RFO Step
 Searching for Lamda that Minimizes Along All modes
 Value Taken    Lamda =  -0.00000329
 Step Taken.  Stepsize is  0.003511

                             Maximum     Tolerance    Cnvgd?
         Gradient           0.000795      0.000300      NO
         Displacement       0.002332      0.001200      NO
         Energy change     -0.000007      0.000001      NO


 New Cartesian Coordinates Obtained by Inverse Iteration

 Displacement from previous Coordinates is:  0.004333
 ----------------------------------------------------------------
             Standard Nuclear Orientation (Angstroms)
    I     Atom           X                Y                Z
 ----------------------------------------------------------------
    1      N      -0.1436472760    -0.4810037330     0.0000000000
    2      N      -1.0001471383     0.3364294858     0.0000000000
    3      H      -1.8710242213    -0.1746477577     0.0000000000
    4      F       1.0597306764     0.1290271691     0.0000000000
 ----------------------------------------------------------------
 Molecular Point Group                 Cs    NOp =  2
 Largest Abelian Subgroup              Cs    NOp =  2
 Nuclear Repulsion Energy =    70.1101435881 hartrees
 There are       12 alpha and       12 beta electrons
 Applying Cartesian multipole field
    Component          Value
    ---------          -----
     (2,0,0)        1.00000E-11
     (0,2,0)        2.00000E-11
     (0,0,2)       -3.00000E-11
 Nucleus-field energy     =     0.0000000009 hartrees
 Requested basis set is 6-311++G(d,p)
 There are 23 shells and 73 basis functions
 A cutoff of  1.0D-11 yielded    273 shell pairs
 There are      2800 function pairs (      3040 Cartesian)
 Smallest overlap matrix eigenvalue = 2.04E-04
 Guess MOs from SCF MO coefficient file

 -----------------------------------------------------------------------
  General SCF calculation program by
  Eric Jon Sundstrom, Paul Horn, Yuezhi Mao, Dmitri Zuev, Alec White,
  David Stuck, Shaama M.S., Shane Yost, Joonho Lee, David Small,
  Daniel Levine, Susi Lehtola, Hugh Burton, Evgeny Epifanovsky
 -----------------------------------------------------------------------
 Hartree-Fock
 using 4 threads for integral computing
 -------------------------------------------------------
 OpenMP Integral computing Module                
 Release: version 2.0, May 2017, Q-Chem Inc. Pleasanton 
 -------------------------------------------------------
 A restricted SCF calculation will be
 performed using DIIS
 SCF converges when DIIS error is below 1.0e-08
 ---------------------------------------
  Cycle       Energy         DIIS error
 ---------------------------------------
    1    -208.8680104279      4.76e-05  
    2    -208.8680120791      1.18e-05  
    3    -208.8680122300      4.91e-06  
    4    -208.8680122463      1.76e-06  
    5    -208.8680122498      4.30e-07  
    6    -208.8680122501      1.69e-07  
    7    -208.8680122501      7.64e-08  
    8    -208.8680122501      1.96e-08  
    9    -208.8680122501      5.89e-09  Convergence criterion met
 ---------------------------------------
 SCF time:   CPU 0.93s  wall 0.00s 
 SCF   energy in the final basis set =     -208.8680122501
 Total energy in the final basis set =     -208.8680122501

 --------------------------------------------------------------
             Orbital Energies (a.u.) and Symmetries
 --------------------------------------------------------------

 Alpha MOs, Restricted
 -- Occupied --                  
-26.335 -15.754 -15.660  -1.681  -1.417  -0.951  -0.794  -0.733
  1 A'    2 A'    3 A'    4 A'    5 A'    6 A'    7 A'    8 A'                 
 -0.732  -0.623  -0.550  -0.482
  1 A"    9 A'    2 A"   10 A'                                                 
 -- Virtual --                   
  0.041   0.095   0.140   0.153   0.164   0.191   0.209   0.235
 11 A'    3 A"   12 A'   13 A'    4 A"   14 A'   15 A'   16 A'                 
  0.244   0.251   0.315   0.354   0.364   0.377   0.438   0.536
  5 A"   17 A'   18 A'   19 A'    6 A"   20 A'   21 A'   22 A'                 
  0.626   0.714   0.869   0.915   0.943   1.002   1.013   1.117
 23 A'   24 A'   25 A'    7 A"   26 A'   27 A'    8 A"   28 A'                 
  1.248   1.396   1.474   1.552   1.558   1.591   1.718   1.925
 29 A'   30 A'    9 A"   10 A"   31 A'   32 A'   33 A'   11 A"                 
  2.096   2.172   2.229   2.302   2.528   2.671   2.713   2.855
 34 A'   12 A"   35 A'   36 A'   37 A'   13 A"   38 A'   39 A'                 
  3.064   3.076   3.316   3.456   4.054   4.081   4.183   4.207
 40 A'   14 A"   41 A'   42 A'   15 A"   43 A'   16 A"   44 A'                 
  4.310   4.322   4.472   4.590   4.747   5.258   5.666   6.901
 17 A"   45 A'   18 A"   46 A'   47 A'   48 A'   49 A'   19 A"                 
  6.964   7.289  36.614  37.243  68.736
 50 A'   51 A'   52 A'   53 A'   54 A'                                         

 Beta MOs, Restricted
 -- Occupied --                  
-26.335 -15.754 -15.660  -1.681  -1.417  -0.951  -0.794  -0.733
  1 A'    2 A'    3 A'    4 A'    5 A'    6 A'    7 A'    8 A'                 
 -0.732  -0.623  -0.550  -0.482
  1 A"    9 A'    2 A"   10 A'                                                 
 -- Virtual --                   
  0.041   0.095   0.140   0.153   0.164   0.191   0.209   0.235
 11 A'    3 A"   12 A'   13 A'    4 A"   14 A'   15 A'   16 A'                 
  0.244   0.251   0.315   0.354   0.364   0.377   0.438   0.536
  5 A"   17 A'   18 A'   19 A'    6 A"   20 A'   21 A'   22 A'                 
  0.626   0.714   0.869   0.915   0.943   1.002   1.013   1.117
 23 A'   24 A'   25 A'    7 A"   26 A'   27 A'    8 A"   28 A'                 
  1.248   1.396   1.474   1.552   1.558   1.591   1.718   1.925
 29 A'   30 A'    9 A"   10 A"   31 A'   32 A'   33 A'   11 A"                 
  2.096   2.172   2.229   2.302   2.528   2.671   2.713   2.855
 34 A'   12 A"   35 A'   36 A'   37 A'   13 A"   38 A'   39 A'                 
  3.064   3.076   3.316   3.456   4.054   4.081   4.183   4.207
 40 A'   14 A"   41 A'   42 A'   15 A"   43 A'   16 A"   44 A'                 
  4.310   4.322   4.472   4.590   4.747   5.258   5.666   6.901
 17 A"   45 A'   18 A"   46 A'   47 A'   48 A'   49 A'   19 A"                 
  6.964   7.289  36.614  37.243  68.736
 50 A'   51 A'   52 A'   53 A'   54 A'                                         
 --------------------------------------------------------------

          Ground-State Mulliken Net Atomic Charges

     Atom                 Charge (a.u.)
  ----------------------------------------
      1 N                    -0.055412
      2 N                    -0.124154
      3 H                     0.241652
      4 F                    -0.062086
  ----------------------------------------
  Sum of atomic charges =     0.000000

 -----------------------------------------------------------------
                    Cartesian Multipole Moments
 -----------------------------------------------------------------
    Charge (ESU x 10^10)
                 0.0000
    Dipole Moment (Debye)
         X      -2.5245      Y      -0.8643      Z      -0.0000
       Tot       2.6684
    Quadrupole Moments (Debye-Ang)
        XX     -13.2052     XY       1.2270     YY     -18.3708
        XZ       0.0000     YZ      -0.0000     ZZ     -15.9106
    Octopole Moments (Debye-Ang^2)
       XXX      -4.6641    XXY      -2.1862    XYY       3.1179
       YYY       0.5843    XXZ      -0.0000    XYZ       0.0000
       YYZ      -0.0000    XZZ       1.9501    YZZ       0.0598
       ZZZ      -0.0000
    Hexadecapole Moments (Debye-Ang^3)
      XXXX     -70.4879   XXXY       5.7140   XXYY     -19.8428
      XYYY       3.2694   YYYY     -30.2087   XXXZ      -0.0000
      XXYZ      -0.0000   XYYZ       0.0000   YYYZ       0.0000
      XXZZ     -16.9788   XYZZ       0.7125   YYZZ      -6.7961
      XZZZ       0.0000   YZZZ      -0.0000   ZZZZ     -12.6709
 -----------------------------------------------------------------
 Calculating analytic gradient of the SCF energy
 Gradient of SCF Energy
            1           2           3           4
    1   0.0000380   0.0000554   0.0000017  -0.0000951
    2   0.0000364  -0.0000155   0.0000001  -0.0000210
    3  -0.0000000   0.0000000  -0.0000000   0.0000000
 Max gradient component =       9.513E-05
 RMS gradient           =       3.602E-05
 Gradient time:  CPU 0.38 s  wall 0.15 s
 Geometry Optimization Parameters
   NAtoms,    NIC,     NZ,  NCons,   NDum,   NFix, NCnnct, MaxDiis
        4      14       4       0       0       0       0       0

 Cartesian Hessian Update
 Hessian Updated using BFGS Update


** GEOMETRY OPTIMIZATION IN DELOCALIZED INTERNAL COORDINATES **
   Searching for a Minimum

   Optimization Cycle:   6

                       Coordinates (Angstroms)
     ATOM                X               Y               Z
      1  N        -0.1436472760   -0.4810037330    0.0000000000
      2  N        -1.0001471383    0.3364294858    0.0000000000
      3  H        -1.8710242213   -0.1746477577    0.0000000000
      4  F         1.0597306764    0.1290271691    0.0000000000
   Point Group: cs    Number of degrees of freedom:     5


   Energy is   -208.868012250

 Hessian Updated using BFGS Update

  5 Hessian modes will be used to form the next step
  Hessian Eigenvalues:
     0.230533    0.285614    0.438507    0.563091    1.089504

 Minimum Search - Taking Simple RFO Step
 Searching for Lamda that Minimizes Along All modes
 Value Taken    Lamda =   0.00000000
 Step Taken.  Stepsize is  0.000305

                             Maximum     Tolerance    Cnvgd?
         Gradient           0.000079      0.000300     YES
         Displacement       0.000197      0.001200     YES
         Energy change     -0.000002      0.000001      NO


                       Distance Matrix (Angstroms)
             N (  1)   N (  2)   H (  3)
   N (  2)  1.183972
   H (  3)  1.754333  1.009766
   F (  4)  1.349169  2.070293  2.946446

 Final energy is   -208.86801225011612     


 ******************************
 **  OPTIMIZATION CONVERGED  **
 ******************************

                       Coordinates (Angstroms)
     ATOM                X               Y               Z
      1  N        -0.1436472760   -0.4810037330    0.0000000000
      2  N        -1.0001471383    0.3364294858    0.0000000000
      3  H        -1.8710242213   -0.1746477577    0.0000000000
      4  F         1.0597306764    0.1290271691    0.0000000000

Z-matrix Print:
$molecule
0 1
N 
N  1 1.183972
H  2 1.009766 1 105.930250
F  1 1.349169 2 109.455027 3 -180.000000 0
$end


 --------------------------------------------------------------
             Orbital Energies (a.u.) and Symmetries
 --------------------------------------------------------------

 Alpha MOs, Restricted
 -- Occupied --                  
-26.335 -15.754 -15.660  -1.681  -1.417  -0.951  -0.794  -0.733
  1 A'    2 A'    3 A'    4 A'    5 A'    6 A'    7 A'    8 A'                 
 -0.732  -0.623  -0.550  -0.482
  1 A"    9 A'    2 A"   10 A'                                                 
 -- Virtual --                   
  0.041   0.095   0.140   0.153   0.164   0.191   0.209   0.235
 11 A'    3 A"   12 A'   13 A'    4 A"   14 A'   15 A'   16 A'                 
  0.244   0.251   0.315   0.354   0.364   0.377   0.438   0.536
  5 A"   17 A'   18 A'   19 A'    6 A"   20 A'   21 A'   22 A'                 
  0.626   0.714   0.869   0.915   0.943   1.002   1.013   1.117
 23 A'   24 A'   25 A'    7 A"   26 A'   27 A'    8 A"   28 A'                 
  1.248   1.396   1.474   1.552   1.558   1.591   1.718   1.925
 29 A'   30 A'    9 A"   10 A"   31 A'   32 A'   33 A'   11 A"                 
  2.096   2.172   2.229   2.302   2.528   2.671   2.713   2.855
 34 A'   12 A"   35 A'   36 A'   37 A'   13 A"   38 A'   39 A'                 
  3.064   3.076   3.316   3.456   4.054   4.081   4.183   4.207
 40 A'   14 A"   41 A'   42 A'   15 A"   43 A'   16 A"   44 A'                 
  4.310   4.322   4.472   4.590   4.747   5.258   5.666   6.901
 17 A"   45 A'   18 A"   46 A'   47 A'   48 A'   49 A'   19 A"                 
  6.964   7.289  36.614  37.243  68.736
 50 A'   51 A'   52 A'   53 A'   54 A'                                         

 Beta MOs, Restricted
 -- Occupied --                  
-26.335 -15.754 -15.660  -1.681  -1.417  -0.951  -0.794  -0.733
  1 A'    2 A'    3 A'    4 A'    5 A'    6 A'    7 A'    8 A'                 
 -0.732  -0.623  -0.550  -0.482
  1 A"    9 A'    2 A"   10 A'                                                 
 -- Virtual --                   
  0.041   0.095   0.140   0.153   0.164   0.191   0.209   0.235
 11 A'    3 A"   12 A'   13 A'    4 A"   14 A'   15 A'   16 A'                 
  0.244   0.251   0.315   0.354   0.364   0.377   0.438   0.536
  5 A"   17 A'   18 A'   19 A'    6 A"   20 A'   21 A'   22 A'                 
  0.626   0.714   0.869   0.915   0.943   1.002   1.013   1.117
 23 A'   24 A'   25 A'    7 A"   26 A'   27 A'    8 A"   28 A'                 
  1.248   1.396   1.474   1.552   1.558   1.591   1.718   1.925
 29 A'   30 A'    9 A"   10 A"   31 A'   32 A'   33 A'   11 A"                 
  2.096   2.172   2.229   2.302   2.528   2.671   2.713   2.855
 34 A'   12 A"   35 A'   36 A'   37 A'   13 A"   38 A'   39 A'                 
  3.064   3.076   3.316   3.456   4.054   4.081   4.183   4.207
 40 A'   14 A"   41 A'   42 A'   15 A"   43 A'   16 A"   44 A'                 
  4.310   4.322   4.472   4.590   4.747   5.258   5.666   6.901
 17 A"   45 A'   18 A"   46 A'   47 A'   48 A'   49 A'   19 A"                 
  6.964   7.289  36.614  37.243  68.736
 50 A'   51 A'   52 A'   53 A'   54 A'                                         
 --------------------------------------------------------------

          Ground-State Mulliken Net Atomic Charges

     Atom                 Charge (a.u.)
  ----------------------------------------
      1 N                    -0.055412
      2 N                    -0.124154
      3 H                     0.241652
      4 F                    -0.062086
  ----------------------------------------
  Sum of atomic charges =     0.000000

 -----------------------------------------------------------------
                    Cartesian Multipole Moments
 -----------------------------------------------------------------
    Charge (ESU x 10^10)
                 0.0000
    Dipole Moment (Debye)
         X      -2.5245      Y      -0.8643      Z      -0.0000
       Tot       2.6684
    Quadrupole Moments (Debye-Ang)
        XX     -13.2052     XY       1.2270     YY     -18.3708
        XZ       0.0000     YZ      -0.0000     ZZ     -15.9106
    Octopole Moments (Debye-Ang^2)
       XXX      -4.6641    XXY      -2.1862    XYY       3.1179
       YYY       0.5843    XXZ      -0.0000    XYZ       0.0000
       YYZ      -0.0000    XZZ       1.9501    YZZ       0.0598
       ZZZ      -0.0000
    Hexadecapole Moments (Debye-Ang^3)
      XXXX     -70.4879   XXXY       5.7140   XXYY     -19.8428
      XYYY       3.2694   YYYY     -30.2087   XXXZ      -0.0000
      XXYZ      -0.0000   XYYZ       0.0000   YYYZ       0.0000
      XXZZ     -16.9788   XYZZ       0.7125   YYZZ      -6.7961
      XZZZ       0.0000   YZZZ      -0.0000   ZZZZ     -12.6709
 -----------------------------------------------------------------
Archival summary:
1\1\garfield\OPT\HF\BasisUnspecified\121\taweetha\SunFeb1006:09:552019SunFeb1006:09:552019\0\\#,OPT,HF,BasisUnspecified,\\0,1\N\N,1,1.18397\H,2,1.00977,1,105.93\F,1,1.34917,2,109.455,3,-180,0\\HF=-208.868012\\@

 Total job time:  2.77s(wall), 9.75s(cpu) 
 Sun Feb 10 06:09:55 2019

        *************************************************************
        *                                                           *
        *  Thank you very much for using Q-Chem.  Have a nice day.  *
        *                                                           *
        *************************************************************


 
User input: 2 of 2 
 
Q-Chem Developer Version!
                  Welcome to Q-Chem
     A Quantum Leap Into The Future Of Chemistry


 Q-Chem 5.1, Q-Chem, Inc., Pleasanton, CA (2018)

 Yihan Shao,  Zhengting Gan,  E. Epifanovsky,  A. T. B. Gilbert,  M. Wormit,  
 J. Kussmann,  A. W. Lange,  A. Behn,  Jia Deng,  Xintian Feng,  D. Ghosh,  
 M. Goldey,  P. R. Horn,  L. D. Jacobson,  I. Kaliman,  T. Kus,  A. Landau,  
 Jie Liu,  E. I. Proynov,  R. M. Richard,  R. P. Steele,  E. J. Sundstrom,  
 H. L. Woodcock III,  P. M. Zimmerman,  D. Zuev,  B. Albrecht,  E. Alguire,  
 S. A. Baeppler,  D. Barton,  Z. Benda,  Y. A. Bernard,  E. J. Berquist,  
 K. B. Bravaya,  H. Burton,  D. Casanova,  Chun-Min Chang,  Yunqing Chen,  
 A. Chien,  K. D. Closser,  M. P. Coons,  S. Coriani,  S. Dasgupta,  
 A. L. Dempwolff,  M. Diedenhofen,  Hainam Do,  R. G. Edgar,  Po-Tung Fang,  
 S. Faraji,  S. Fatehi,  Qingguo Feng,  K. D. Fenk,  J. Fosso-Tande,  
 Qinghui Ge,  A. Ghysels,  G. Gidofalvi,  J. Gomes,  J. Gonthier,  A. Gunina,  
 D. Hait,  M. W. D. Hanson-Heine,  P. H. P. Harbach,  A. W. Hauser,  
 J. E. Herr,  E. G. Hohenstein,  Z. C. Holden,  Kerwin Hui,  B. C. Huynh,  
 T.-C. Jagau,  Hyunjun Ji,  B. Kaduk,  K. Khistyaev,  Jaehoon Kim,  
 P. Klunzinger,  K. Koh,  D. Kosenkov,  L. Koulias,  T. Kowalczyk,  
 C. M. Krauter,  A. Kunitsa,  Ka Un Lao,  A. Laurent,  K. V. Lawler,  
 Joonho Lee,  D. Lefrancois,  S. Lehtola,  D. S. Levine,  Yi-Pei Li,  
 You-Sheng Lin,  Fenglai Liu,  E. Livshits,  A. Luenser,  P. Manohar,  
 E. Mansoor,  S. F. Manzer,  Shan-Ping Mao,  Yuezhi Mao,  N. Mardirossian,  
 A. V. Marenich,  T. Markovich,  L. A. Martinez-Martinez,  S. A. Maurer,  
 N. J. Mayhall,  S. C. McKenzie,  J.-M. Mewes,  A. F. Morrison,  
 J. W. Mullinax,  K. Nanda,  T. S. Nguyen-Beck,  R. Olivares-Amaya,  
 J. A. Parkhill,  T. M. Perrine,  F. Plasser,  P. Pokhilko,  S. Prager,  
 A. Prociuk,  E. Ramos,  D. R. Rehn,  F. Rob,  M. Schneider,  N. Sergueev,  
 S. M. Sharada,  S. Sharma,  D. W. Small,  T. Stauch,  T. Stein,  
 Yu-Chuan Su,  A. J. W. Thom,  A. Tkatchenko,  T. Tsuchimochi,  N. M. Tubman,  
 L. Vogt,  M. L. Vidal,  O. Vydrov,  M. A. Watson,  J. Wenzel,  
 M. de Wergifosse,  T. A. Wesolowski,  A. White,  J. Witte,  A. Yamada,  
 Jun Yang,  K. Yao,  S. Yeganeh,  S. R. Yost,  Zhi-Qiang You,  A. Zech,  
 Igor Ying Zhang,  Xing Zhang,  Yan Zhao,  Ying Zhu,  B. R. Brooks,  
 G. K. L. Chan,  C. J. Cramer,  M. S. Gordon,  W. J. Hehre,  A. Klamt,  
 M. W. Schmidt,  C. D. Sherrill,  D. G. Truhlar,  A. Aspuru-Guzik,  R. Baer,  
 A. T. Bell,  N. A. Besley,  Jeng-Da Chai,  A. E. DePrince, III,  
 R. A. DiStasio Jr.,  A. Dreuw,  B. D. Dunietz,  T. R. Furlani,  
 Chao-Ping Hsu,  Yousung Jung,  Jing Kong,  D. S. Lambrecht,  WanZhen Liang,  
 C. Ochsenfeld,  V. A. Rassolov,  L. V. Slipchenko,  J. E. Subotnik,  
 T. Van Voorhis,  J. M. Herbert,  A. I. Krylov,  P. M. W. Gill,  M. Head-Gordon

 Contributors to earlier versions of Q-Chem not listed above: 
 R. D. Adamson,  B. Austin,  J. Baker,  G. J. O. Beran,  K. Brandhorst,  
 S. T. Brown,  E. F. C. Byrd,  A. K. Chakraborty,  C.-L. Cheng,  
 Siu Hung Chien,  D. M. Chipman,  D. L. Crittenden,  H. Dachsel,  
 R. J. Doerksen,  A. D. Dutoi,  L. Fusti-Molnar,  W. A. Goddard III,  
 A. Golubeva-Zadorozhnaya,  S. R. Gwaltney,  G. Hawkins,  A. Heyden,  
 S. Hirata,  G. Kedziora,  F. J. Keil,  C. Kelley,  Jihan Kim,  R. A. King,  
 R. Z. Khaliullin,  P. P. Korambath,  W. Kurlancheek,  A. M. Lee,  M. S. Lee,  
 S. V. Levchenko,  Ching Yeh Lin,  D. Liotard,  R. C. Lochan,  I. Lotan,  
 P. E. Maslen,  N. Nair,  D. P. O'Neill,  D. Neuhauser,  E. Neuscamman,  
 C. M. Oana,  R. Olson,  B. Peters,  R. Peverati,  P. A. Pieniazek,  
 Y. M. Rhee,  J. Ritchie,  M. A. Rohrdanz,  E. Rosta,  N. J. Russ,  
 H. F. Schaefer III,  N. E. Schultz,  N. Shenvi,  A. C. Simmonett,  A. Sodt,  
 D. Stuck,  K. S. Thanthiriwatte,  V. Vanovschi,  Tao Wang,  A. Warshel,  
 C. F. Williams,  Q. Wu,  X. Xu,  W. Zhang

 Please cite Q-Chem as follows:
 Y. Shao et al., Mol. Phys. 113, 184-215 (2015)
 DOI: 10.1080/00268976.2014.952696

 Q-Chem 5.1.2 for Intel X86 EM64T Linux

 Parts of Q-Chem use Armadillo 8.300.2 (Tropical Shenanigans).
 http://arma.sourceforge.net/

 Q-Chem begins on Sun Feb 10 06:09:55 2019  

Host: 
0

     Scratch files written to /scratch/taweetham/qchem24066//
The previous job contains 0 fragments, simply inherited here
Input Ideriv = 2
Curr. Ideriv = -1
Max.  Ideriv = 2

Checking the input file for inconsistencies... 	...done.

--------------------------------------------------------------
User input:
--------------------------------------------------------------

$molecule
read
$end

$rem
   JOB_TYPE 	FREQUENCY
   BASIS 		6-311++G**
   EXCHANGE 	HF	
$end

--------------------------------------------------------------
 ----------------------------------------------------------------
             Standard Nuclear Orientation (Angstroms)
    I     Atom           X                Y                Z
 ----------------------------------------------------------------
    1      N      -0.1211470489    -0.4821153300    -0.0000000000
    2      N      -0.9916782483     0.3203586648    -0.0000000000
    3      H      -1.8535716132    -0.2057275162    -0.0000000000
    4      F       1.0714831881     0.1486693525     0.0000000000
 ----------------------------------------------------------------
 Molecular Point Group                 Cs    NOp =  2
 Largest Abelian Subgroup              Cs    NOp =  2
 Nuclear Repulsion Energy =    70.1101435881 hartrees
 There are       12 alpha and       12 beta electrons
 Requested basis set is 6-311++G(d,p)
 There are 23 shells and 73 basis functions

 Total QAlloc Memory Limit   2000 MB
 Mega-Array Size       188 MB
 MEM_STATIC part       192 MB

                       Distance Matrix (Angstroms)
             N (  1)   N (  2)   H (  3)
   N (  2)  1.183972
   H (  3)  1.754333  1.009766
   F (  4)  1.349169  2.070293  2.946446

 A cutoff of  1.0D-11 yielded    273 shell pairs
 There are      2800 function pairs (      3040 Cartesian)

 -------------------------------------------------------
 OpenMP Integral Computing Module                       
 Release: version 1.0, May 2013, Q-Chem Inc. Pittsburgh 
 -------------------------------------------------------
 Integral Job Info:
 Integral job number is                      11
 Integral operator is                         1
 short-range coefficients                     0
 long-range coefficients              100000000
 Omega coefficients                           0
 if combine SR and LR in K                    0
 Integral screening is                        0
 Integral computing path is                   2
 max size of driver memory is            800000
 size of driver memory is                593474
 size of scratch memory is              2361544
 max col of scratch BK array               1296
 max len of scratch array in speh3          155
 max len of scratch index in speh4           18
 max int batch size is                      520
 min int batch size is                       52
 fixed nKL is                                52
 max L of basis functions is                  2
 order of int derivative is                   0
 number of shells is                         23
 number of basis is                          76
 number of cartesian basis is                76
 number of contracted shell pairs           273
 number of primitive shell pairs            909
 maxK2 (contraction) of shell pair           36
 max number of K2 of shell pair               1
 max number of CS2 of shell pair             45
 max number of PS2 of shell pair            162
 mem total for path MDJ                  511440
 -------------------------------------------------------
 Smallest overlap matrix eigenvalue = 2.04E-04
 Guess from superposition of atomic densities
 Warning:  Energy on first SCF cycle will be non-variational
 SAD guess density has 24.000000 electrons

 -----------------------------------------------------------------------
  General SCF calculation program by
  Eric Jon Sundstrom, Paul Horn, Yuezhi Mao, Dmitri Zuev, Alec White,
  David Stuck, Shaama M.S., Shane Yost, Joonho Lee, David Small,
  Daniel Levine, Susi Lehtola, Hugh Burton, Evgeny Epifanovsky
 -----------------------------------------------------------------------
 Hartree-Fock
 using 4 threads for integral computing
 -------------------------------------------------------
 OpenMP Integral computing Module                
 Release: version 2.0, May 2017, Q-Chem Inc. Pleasanton 
 -------------------------------------------------------
 A restricted SCF calculation will be
 performed using DIIS
 SCF converges when DIIS error is below 1.0e-08
 ---------------------------------------
  Cycle       Energy         DIIS error
 ---------------------------------------
    1    -209.4023582571      7.75e-02  
    2    -208.7966047671      1.11e-02  
    3    -208.8447657600      7.12e-03  
    4    -208.8663126826      1.13e-03  
    5    -208.8676583117      4.68e-04  
    6    -208.8679503810      1.62e-04  
    7    -208.8680027343      8.09e-05  
    8    -208.8680110911      2.63e-05  
    9    -208.8680121569      7.43e-06  
   10    -208.8680122422      2.04e-06  
   11    -208.8680122496      4.99e-07  
   12    -208.8680122501      9.70e-08  
   13    -208.8680122501      2.70e-08  
   14    -208.8680122501      6.21e-09  Convergence criterion met
 ---------------------------------------
 SCF time:   CPU 1.49s  wall 1.00s 
 SCF   energy in the final basis set =     -208.8680122501
 Total energy in the final basis set =     -208.8680122501

 --------------------------------------------------------------
             Orbital Energies (a.u.) and Symmetries
 --------------------------------------------------------------

 Alpha MOs, Restricted
 -- Occupied --                  
-26.335 -15.754 -15.660  -1.681  -1.417  -0.951  -0.794  -0.733
  1 A'    2 A'    3 A'    4 A'    5 A'    6 A'    7 A'    8 A'                 
 -0.732  -0.623  -0.550  -0.482
  1 A"    9 A'    2 A"   10 A'                                                 
 -- Virtual --                   
  0.041   0.095   0.140   0.153   0.164   0.191   0.209   0.235
 11 A'    3 A"   12 A'   13 A'    4 A"   14 A'   15 A'   16 A'                 
  0.244   0.251   0.315   0.354   0.364   0.377   0.438   0.536
  5 A"   17 A'   18 A'   19 A'    6 A"   20 A'   21 A'   22 A'                 
  0.626   0.714   0.869   0.915   0.943   1.002   1.013   1.117
 23 A'   24 A'   25 A'    7 A"   26 A'   27 A'    8 A"   28 A'                 
  1.248   1.396   1.474   1.552   1.558   1.591   1.718   1.925
 29 A'   30 A'    9 A"   10 A"   31 A'   32 A'   33 A'   11 A"                 
  2.096   2.172   2.229   2.302   2.528   2.671   2.713   2.855
 34 A'   12 A"   35 A'   36 A'   37 A'   13 A"   38 A'   39 A'                 
  3.064   3.076   3.316   3.456   4.054   4.081   4.183   4.207
 40 A'   14 A"   41 A'   42 A'   15 A"   43 A'   16 A"   44 A'                 
  4.310   4.322   4.472   4.590   4.747   5.258   5.666   6.901
 17 A"   45 A'   18 A"   46 A'   47 A'   48 A'   49 A'   19 A"                 
  6.964   7.289  36.614  37.243  68.736
 50 A'   51 A'   52 A'   53 A'   54 A'                                         

 Beta MOs, Restricted
 -- Occupied --                  
-26.335 -15.754 -15.660  -1.681  -1.417  -0.951  -0.794  -0.733
  1 A'    2 A'    3 A'    4 A'    5 A'    6 A'    7 A'    8 A'                 
 -0.732  -0.623  -0.550  -0.482
  1 A"    9 A'    2 A"   10 A'                                                 
 -- Virtual --                   
  0.041   0.095   0.140   0.153   0.164   0.191   0.209   0.235
 11 A'    3 A"   12 A'   13 A'    4 A"   14 A'   15 A'   16 A'                 
  0.244   0.251   0.315   0.354   0.364   0.377   0.438   0.536
  5 A"   17 A'   18 A'   19 A'    6 A"   20 A'   21 A'   22 A'                 
  0.626   0.714   0.869   0.915   0.943   1.002   1.013   1.117
 23 A'   24 A'   25 A'    7 A"   26 A'   27 A'    8 A"   28 A'                 
  1.248   1.396   1.474   1.552   1.558   1.591   1.718   1.925
 29 A'   30 A'    9 A"   10 A"   31 A'   32 A'   33 A'   11 A"                 
  2.096   2.172   2.229   2.302   2.528   2.671   2.713   2.855
 34 A'   12 A"   35 A'   36 A'   37 A'   13 A"   38 A'   39 A'                 
  3.064   3.076   3.316   3.456   4.054   4.081   4.183   4.207
 40 A'   14 A"   41 A'   42 A'   15 A"   43 A'   16 A"   44 A'                 
  4.310   4.322   4.472   4.590   4.747   5.258   5.666   6.901
 17 A"   45 A'   18 A"   46 A'   47 A'   48 A'   49 A'   19 A"                 
  6.964   7.289  36.614  37.243  68.736
 50 A'   51 A'   52 A'   53 A'   54 A'                                         
 --------------------------------------------------------------

          Ground-State Mulliken Net Atomic Charges

     Atom                 Charge (a.u.)
  ----------------------------------------
      1 N                    -0.055412
      2 N                    -0.124155
      3 H                     0.241652
      4 F                    -0.062086
  ----------------------------------------
  Sum of atomic charges =     0.000000

 -----------------------------------------------------------------
                    Cartesian Multipole Moments
 -----------------------------------------------------------------
    Charge (ESU x 10^10)
                 0.0000
    Dipole Moment (Debye)
         X      -2.5092      Y      -0.9079      Z      -0.0000
       Tot       2.6684
    Quadrupole Moments (Debye-Ang)
        XX     -13.3202     XY       1.2996     YY     -18.3291
        XZ      -0.0000     YZ       0.0000     ZZ     -15.9106
    Octopole Moments (Debye-Ang^2)
       XXX      -5.1094    XXY      -2.3528    XYY       2.7715
       YYY       0.6723    XXZ       0.0000    XYZ      -0.0000
       YYZ      -0.0000    XZZ       1.7237    YZZ       0.0728
       ZZZ       0.0000
    Hexadecapole Moments (Debye-Ang^3)
      XXXX     -71.1503   XXXY       5.4119   XXYY     -19.6768
      XYYY       2.7833   YYYY     -29.9961   XXXZ      -0.0000
      XXYZ      -0.0000   XYYZ      -0.0000   YYYZ      -0.0000
      XXZZ     -16.9485   XYZZ       0.5393   YYZZ      -6.7743
      XZZZ      -0.0000   YZZZ       0.0000   ZZZZ     -12.6709
 -----------------------------------------------------------------
 Calculating MO derivatives via CPSCF
 D1JvT checksum  = 38112 5046.8379205797
 D1KAT checksum  = 72432 620.3848287795
   1         3          12      0.136649    0.029188
   2         3          12      0.029129    0.008649
   3         3          12      0.007688    0.002391
   4         3          12      0.001502    0.000406
   5         3          12      0.000206    0.000057
   6         9           6      0.000022    0.000006
   7        15           0      0.000000    0.000000    Roots Converged
 Time for AOints: 0.3 s (CPU) 0.1 s (wall)
 ------------------------------------------------------------------------------
                     AOints        : Timing summary (seconds)
 ------------------------------------------------------------------------------
     job step          cpu (% of tot)      sys (% of tot)     wall (% of tot)
 ------------------------------------------------------------------------------
  cpscf_lag         0.9017E+00 (25.6)   0.0000E+00 ( 0.0)   0.2791E+00 (29.0)
  iterzp            0.2313E+01 (65.6)   0.3000E-05 (****)   0.5947E+00 (61.8)
  make_fx           0.0000E+00 ( 0.0)   0.0000E+00 ( 0.0)   0.0000E+00 ( 0.0)
  AOints            0.2912E+00 ( 8.3)   0.0000E+00 ( 0.0)   0.8186E-01 ( 8.5)
 ------------------------------------------------------------------------------
   Grand Totals     0.3524E+01          0.3000E-05          0.9626E+00
 ------------------------------------------------------------------------------
 Calculating analytic Hessian of the SCF energy
 Polarizability Matrix (a.u.)
            1           2           3
    1 -24.7190109   1.6832363  -0.0000000
    2   1.6832363 -14.5476859  -0.0000000
    3  -0.0000000  -0.0000000 -10.2456768

 Direct stationary perturbation theory relativistic correction:

 rels  =       0.090391319472
 relv  =      -0.335767928048
 rel2e =       0.091902590549
 E_rel =      -0.153474018027

 Hessian of the SCF Energy
            1           2           3           4           5           6
    1   0.7727885  -0.3064630   0.0000000  -0.5303372   0.3843707  -0.0000000
    2  -0.3064630   0.7686673  -0.0000000   0.4325090  -0.5931395   0.0000000
    3   0.0000000  -0.0000000   0.0272046  -0.0000000   0.0000000   0.0314150
    4  -0.5303372   0.4325090  -0.0000000   1.0107382  -0.2231908   0.0000000
    5   0.3843707  -0.5931395   0.0000000  -0.2231908   0.7091022  -0.0000000
    6  -0.0000000   0.0000000   0.0314150   0.0000000  -0.0000000   0.0362033
    7  -0.0545601  -0.0298563   0.0000000  -0.3284447  -0.1571582  -0.0000000
    8   0.0450174   0.0098585  -0.0000000  -0.2324105  -0.1813803  -0.0000000
    9  -0.0000000  -0.0000000  -0.0332572   0.0000000   0.0000000  -0.0383546
   10  -0.1878911  -0.0961897   0.0000000  -0.1519563  -0.0040216  -0.0000000
   11  -0.1229251  -0.1853863  -0.0000000   0.0230924   0.0654176   0.0000000
   12  -0.0000000   0.0000000  -0.0253625   0.0000000  -0.0000000  -0.0292638
            7           8           9          10          11          12
    1  -0.0545601   0.0450174  -0.0000000  -0.1878911  -0.1229251  -0.0000000
    2  -0.0298563   0.0098585  -0.0000000  -0.0961897  -0.1853863   0.0000000
    3   0.0000000  -0.0000000  -0.0332572   0.0000000  -0.0000000  -0.0253625
    4  -0.3284447  -0.2324105   0.0000000  -0.1519563   0.0230924   0.0000000
    5  -0.1571582  -0.1813803   0.0000000  -0.0040216   0.0654176  -0.0000000
    6  -0.0000000  -0.0000000  -0.0383546  -0.0000000   0.0000000  -0.0292638
    7   0.3830570   0.1769469  -0.0000000  -0.0000522   0.0100676   0.0000000
    8   0.1769469   0.1687034   0.0000000   0.0104463   0.0028185   0.0000000
    9  -0.0000000   0.0000000   0.0406127   0.0000000   0.0000000   0.0309991
   10  -0.0000522   0.0104463   0.0000000   0.3398997   0.0897651  -0.0000000
   11   0.0100676   0.0028185   0.0000000   0.0897651   0.1171502   0.0000000
   12   0.0000000   0.0000000   0.0309991  -0.0000000   0.0000000   0.0236271
 Gradient time:  CPU 5.42 s  wall 1.58 s
 **********************************************************************
 **                                                                  **
 **                       VIBRATIONAL ANALYSIS                       **
 **                       --------------------                       **
 **                                                                  **
 **        VIBRATIONAL FREQUENCIES (CM**-1) AND NORMAL MODES         **
 **     FORCE CONSTANTS (mDYN/ANGSTROM) AND REDUCED MASSES (AMU)     **
 **                  INFRARED INTENSITIES (KM/MOL)                   **
 **                                                                  **
 **********************************************************************


 Mode:                 1                      2                      3
 Frequency:       754.30                1021.02                1103.40
 Force Cnst:      2.3541                 3.3691                 0.8186
 Red. Mass:       7.0222                 5.4853                 1.1412
 IR Active:          YES                    YES                    YES
 IR Intens:        0.484                290.943                 47.477
 Raman Active:       YES                    YES                    YES
               X      Y      Z        X      Y      Z        X      Y      Z
 N          0.042 -0.303  0.000    0.330  0.282 -0.000   -0.000 -0.000 -0.059
 N          0.422  0.075  0.000    0.019  0.013 -0.000    0.000  0.000 -0.068
 H          0.018  0.767 -0.000    0.465 -0.695  0.000   -0.000  0.000  0.995
 F         -0.343  0.127 -0.000   -0.282 -0.181  0.000    0.000  0.000  0.040
 TransDip   0.015  0.016 -0.000    0.546  0.007  0.000   -0.000 -0.000  0.221

 Mode:                 4                      5                      6
 Frequency:      1511.62                1957.84                3677.96
 Force Cnst:      1.8247                29.9965                 8.5690
 Red. Mass:       1.3553                13.2821                 1.0751
 IR Active:          YES                    YES                    YES
 IR Intens:       29.824                 80.978                 30.227
 Raman Active:       YES                    YES                    YES
               X      Y      Z        X      Y      Z        X      Y      Z
 N          0.105  0.063 -0.000   -0.473  0.507 -0.000   -0.000 -0.005  0.000
 N         -0.053 -0.090 -0.000    0.476 -0.487 -0.000   -0.064 -0.032  0.000
 H         -0.564  0.810  0.000    0.204  0.118  0.000    0.863  0.500 -0.000
 F         -0.008 -0.024  0.000   -0.013 -0.021  0.000    0.002  0.001 -0.000
 TransDip  -0.020  0.174  0.000   -0.283  0.055 -0.000    0.170  0.048  0.000

 STANDARD THERMODYNAMIC QUANTITIES AT   298.15 K  AND     1.00 ATM

   This Molecule has  0 Imaginary Frequencies
   Zero point vibrational energy:       14.333 kcal/mol

   Atom    1 Element N  Has Mass   14.00307
   Atom    2 Element N  Has Mass   14.00307
   Atom    3 Element H  Has Mass    1.00783
   Atom    4 Element F  Has Mass   18.99840
   Molecular Mass:    48.012370 amu
   Principal axes and moments of inertia in amu*Bohr^2:
                             1           2           3
    Eigenvalues --       18.39172   139.54521   157.93693
          X               0.99997     0.00712    -0.00000
          Y              -0.00712     0.99997    -0.00000
          Z               0.00000     0.00000     1.00000
   Rotational Symmetry Number is   1
   The Molecule is an Asymmetric Top
   Translational Enthalpy:        0.889 kcal/mol
   Rotational Enthalpy:           0.889 kcal/mol
   Vibrational Enthalpy:         14.431 kcal/mol
   gas constant (RT):             0.592 kcal/mol
   Translational Entropy:        37.531  cal/mol.K
   Rotational Entropy:           20.633  cal/mol.K
   Vibrational Entropy:           0.408  cal/mol.K

   Total Enthalpy:               16.801 kcal/mol
   Total Entropy:                58.572  cal/mol.K
Archival summary:
1\1\garfield\FREQ\HF\BasisUnspecified\121\taweetha\SunFeb1006:09:572019SunFeb1006:09:572019\0\\#,FREQ,HF,BasisUnspecified,\\0,1\N\N,1,1.18397\H,2,1.00977,1,105.93\F,1,1.34917,2,109.455,3,-180,0\\HF=-208.868012\\@

 Total job time:  1.99s(wall), 7.03s(cpu) 
 Sun Feb 10 06:09:57 2019

        *************************************************************
        *                                                           *
        *  Thank you very much for using Q-Chem.  Have a nice day.  *
        *                                                           *
        *************************************************************
