# Supplementary material for: Geometric and energetic data from ab initio calculations of haloethene, haloimine, halomethylenephosphine, haloiminophosphine, halodiazene, halodiphosphene and halocyclopropane
Source: Data Brief. 2019 Nov 2;27:104738. doi: 10.1016/j.dib.2019.104738 (PMC6861602; doi:10.1016/j.dib.2019.104738)
Supplement: Multimedia component 6 [file mmc6.zip › NN/HF/HENNEH.out]

Q-Chem Developer Version!
                  Welcome to Q-Chem
     A Quantum Leap Into The Future Of Chemistry


 Q-Chem 5.1, Q-Chem, Inc., Pleasanton, CA (2018)

 Yihan Shao,  Zhengting Gan,  E. Epifanovsky,  A. T. B. Gilbert,  M. Wormit,  
 J. Kussmann,  A. W. Lange,  A. Behn,  Jia Deng,  Xintian Feng,  D. Ghosh,  
 M. Goldey,  P. R. Horn,  L. D. Jacobson,  I. Kaliman,  T. Kus,  A. Landau,  
 Jie Liu,  E. I. Proynov,  R. M. Richard,  R. P. Steele,  E. J. Sundstrom,  
 H. L. Woodcock III,  P. M. Zimmerman,  D. Zuev,  B. Albrecht,  E. Alguire,  
 S. A. Baeppler,  D. Barton,  Z. Benda,  Y. A. Bernard,  E. J. Berquist,  
 K. B. Bravaya,  H. Burton,  D. Casanova,  Chun-Min Chang,  Yunqing Chen,  
 A. Chien,  K. D. Closser,  M. P. Coons,  S. Coriani,  S. Dasgupta,  
 A. L. Dempwolff,  M. Diedenhofen,  Hainam Do,  R. G. Edgar,  Po-Tung Fang,  
 S. Faraji,  S. Fatehi,  Qingguo Feng,  K. D. Fenk,  J. Fosso-Tande,  
 Qinghui Ge,  A. Ghysels,  G. Gidofalvi,  J. Gomes,  J. Gonthier,  A. Gunina,  
 D. Hait,  M. W. D. Hanson-Heine,  P. H. P. Harbach,  A. W. Hauser,  
 J. E. Herr,  E. G. Hohenstein,  Z. C. Holden,  Kerwin Hui,  B. C. Huynh,  
 T.-C. Jagau,  Hyunjun Ji,  B. Kaduk,  K. Khistyaev,  Jaehoon Kim,  
 P. Klunzinger,  K. Koh,  D. Kosenkov,  L. Koulias,  T. Kowalczyk,  
 C. M. Krauter,  A. Kunitsa,  Ka Un Lao,  A. Laurent,  K. V. Lawler,  
 Joonho Lee,  D. Lefrancois,  S. Lehtola,  D. S. Levine,  Yi-Pei Li,  
 You-Sheng Lin,  Fenglai Liu,  E. Livshits,  A. Luenser,  P. Manohar,  
 E. Mansoor,  S. F. Manzer,  Shan-Ping Mao,  Yuezhi Mao,  N. Mardirossian,  
 A. V. Marenich,  T. Markovich,  L. A. Martinez-Martinez,  S. A. Maurer,  
 N. J. Mayhall,  S. C. McKenzie,  J.-M. Mewes,  A. F. Morrison,  
 J. W. Mullinax,  K. Nanda,  T. S. Nguyen-Beck,  R. Olivares-Amaya,  
 J. A. Parkhill,  T. M. Perrine,  F. Plasser,  P. Pokhilko,  S. Prager,  
 A. Prociuk,  E. Ramos,  D. R. Rehn,  F. Rob,  M. Schneider,  N. Sergueev,  
 S. M. Sharada,  S. Sharma,  D. W. Small,  T. Stauch,  T. Stein,  
 Yu-Chuan Su,  A. J. W. Thom,  A. Tkatchenko,  T. Tsuchimochi,  N. M. Tubman,  
 L. Vogt,  M. L. Vidal,  O. Vydrov,  M. A. Watson,  J. Wenzel,  
 M. de Wergifosse,  T. A. Wesolowski,  A. White,  J. Witte,  A. Yamada,  
 Jun Yang,  K. Yao,  S. Yeganeh,  S. R. Yost,  Zhi-Qiang You,  A. Zech,  
 Igor Ying Zhang,  Xing Zhang,  Yan Zhao,  Ying Zhu,  B. R. Brooks,  
 G. K. L. Chan,  C. J. Cramer,  M. S. Gordon,  W. J. Hehre,  A. Klamt,  
 M. W. Schmidt,  C. D. Sherrill,  D. G. Truhlar,  A. Aspuru-Guzik,  R. Baer,  
 A. T. Bell,  N. A. Besley,  Jeng-Da Chai,  A. E. DePrince, III,  
 R. A. DiStasio Jr.,  A. Dreuw,  B. D. Dunietz,  T. R. Furlani,  
 Chao-Ping Hsu,  Yousung Jung,  Jing Kong,  D. S. Lambrecht,  WanZhen Liang,  
 C. Ochsenfeld,  V. A. Rassolov,  L. V. Slipchenko,  J. E. Subotnik,  
 T. Van Voorhis,  J. M. Herbert,  A. I. Krylov,  P. M. W. Gill,  M. Head-Gordon

 Contributors to earlier versions of Q-Chem not listed above: 
 R. D. Adamson,  B. Austin,  J. Baker,  G. J. O. Beran,  K. Brandhorst,  
 S. T. Brown,  E. F. C. Byrd,  A. K. Chakraborty,  C.-L. Cheng,  
 Siu Hung Chien,  D. M. Chipman,  D. L. Crittenden,  H. Dachsel,  
 R. J. Doerksen,  A. D. Dutoi,  L. Fusti-Molnar,  W. A. Goddard III,  
 A. Golubeva-Zadorozhnaya,  S. R. Gwaltney,  G. Hawkins,  A. Heyden,  
 S. Hirata,  G. Kedziora,  F. J. Keil,  C. Kelley,  Jihan Kim,  R. A. King,  
 R. Z. Khaliullin,  P. P. Korambath,  W. Kurlancheek,  A. M. Lee,  M. S. Lee,  
 S. V. Levchenko,  Ching Yeh Lin,  D. Liotard,  R. C. Lochan,  I. Lotan,  
 P. E. Maslen,  N. Nair,  D. P. O'Neill,  D. Neuhauser,  E. Neuscamman,  
 C. M. Oana,  R. Olson,  B. Peters,  R. Peverati,  P. A. Pieniazek,  
 Y. M. Rhee,  J. Ritchie,  M. A. Rohrdanz,  E. Rosta,  N. J. Russ,  
 H. F. Schaefer III,  N. E. Schultz,  N. Shenvi,  A. C. Simmonett,  A. Sodt,  
 D. Stuck,  K. S. Thanthiriwatte,  V. Vanovschi,  Tao Wang,  A. Warshel,  
 C. F. Williams,  Q. Wu,  X. Xu,  W. Zhang

 Please cite Q-Chem as follows:
 Y. Shao et al., Mol. Phys. 113, 184-215 (2015)
 DOI: 10.1080/00268976.2014.952696

 Q-Chem 5.1.2 for Intel X86 EM64T Linux

 Parts of Q-Chem use Armadillo 8.300.2 (Tropical Shenanigans).
 http://arma.sourceforge.net/

 Q-Chem begins on Sun Feb 10 06:10:00 2019  

Host: 
0

     Scratch files written to /scratch/taweetham/qchem24172//
Input Ideriv = 2
Curr. Ideriv = -1
Max.  Ideriv = 2

Checking the input file for inconsistencies... 	...done.

--------------------------------------------------------------
User input:
--------------------------------------------------------------
../HF/H=H_t.inp
$molecule
0 1
N 
H  1 1.035023
N  1 1.238471 2 107.017887
H  3 1.035023 1 107.017887 2 -180.000000 0
$end

$rem
   JOB_TYPE		OPTIMIZATION
   BASIS		6-311++G**
   EXCHANGE		HF
$end

--------------------------------------------------------------
 ----------------------------------------------------------------
             Standard Nuclear Orientation (Angstroms)
    I     Atom           X                Y                Z
 ----------------------------------------------------------------
    1      N       0.5896878191    -0.1889996838     0.0000000000
    2      H       1.1802257004     0.6610224461    -0.0000000000
    3      N      -0.5896878191     0.1889996838    -0.0000000000
    4      H      -1.1802257004    -0.6610224461     0.0000000000
 ----------------------------------------------------------------
 Molecular Point Group                 C2h   NOp =  4
 Largest Abelian Subgroup              C2h   NOp =  4
 Nuclear Repulsion Energy =    32.3346682885 hartrees
 There are        8 alpha and        8 beta electrons
 Requested basis set is 6-311++G(d,p)
 There are 22 shells and 58 basis functions

 Total QAlloc Memory Limit   2000 MB
 Mega-Array Size       188 MB
 MEM_STATIC part       192 MB
 A cutoff of  1.0D-11 yielded    253 shell pairs
 There are      1785 function pairs (      1914 Cartesian)

 -------------------------------------------------------
 OpenMP Integral Computing Module                       
 Release: version 1.0, May 2013, Q-Chem Inc. Pittsburgh 
 -------------------------------------------------------
 Integral Job Info:
 Integral job number is                      11
 Integral operator is                         1
 short-range coefficients                     0
 long-range coefficients              100000000
 Omega coefficients                           0
 if combine SR and LR in K                    0
 Integral screening is                        0
 Integral computing path is                   2
 max size of driver memory is            800000
 size of driver memory is                593474
 size of scratch memory is              2361544
 max col of scratch BK array               1296
 max len of scratch array in speh3          155
 max len of scratch index in speh4           18
 max int batch size is                      520
 min int batch size is                       52
 fixed nKL is                                52
 max L of basis functions is                  2
 order of int derivative is                   0
 number of shells is                         22
 number of basis is                          60
 number of cartesian basis is                60
 number of contracted shell pairs           253
 number of primitive shell pairs            766
 maxK2 (contraction) of shell pair           36
 max number of K2 of shell pair               1
 max number of CS2 of shell pair             36
 max number of PS2 of shell pair             72
 mem total for path MDJ                  509160
 -------------------------------------------------------
 Smallest overlap matrix eigenvalue = 2.72E-04

 Scale SEOQF with 1.000000e-01/1.000000e-01/1.000000e-01

 Standard Electronic Orientation quadrupole field applied
 Nucleus-field energy     =     0.0000000004 hartrees
 Guess from superposition of atomic densities
 Warning:  Energy on first SCF cycle will be non-variational
 SAD guess density has 16.000000 electrons

 -----------------------------------------------------------------------
  General SCF calculation program by
  Eric Jon Sundstrom, Paul Horn, Yuezhi Mao, Dmitri Zuev, Alec White,
  David Stuck, Shaama M.S., Shane Yost, Joonho Lee, David Small,
  Daniel Levine, Susi Lehtola, Hugh Burton, Evgeny Epifanovsky
 -----------------------------------------------------------------------
 Hartree-Fock
 using 4 threads for integral computing
 -------------------------------------------------------
 OpenMP Integral computing Module                
 Release: version 2.0, May 2017, Q-Chem Inc. Pleasanton 
 -------------------------------------------------------
 A restricted SCF calculation will be
 performed using DIIS
 SCF converges when DIIS error is below 1.0e-08
 ---------------------------------------
  Cycle       Energy         DIIS error
 ---------------------------------------
    1    -110.2537720151      8.27e-02  
    2    -110.0085483749      6.94e-03  
    3    -110.0285134237      1.82e-03  
    4    -110.0300507723      6.17e-04  
    5    -110.0302951917      1.46e-04  
    6    -110.0303212253      3.92e-05  
    7    -110.0303241132      8.40e-06  
    8    -110.0303242205      1.38e-06  
    9    -110.0303242225      2.16e-07  
   10    -110.0303242225      3.55e-08  
   11    -110.0303242225      4.29e-09  Convergence criterion met
 ---------------------------------------
 SCF time:   CPU 0.67s  wall 0.00s 
 SCF   energy in the final basis set =     -110.0303242225
 Total energy in the final basis set =     -110.0303242225

 --------------------------------------------------------------
             Orbital Energies (a.u.) and Symmetries
 --------------------------------------------------------------

 Alpha MOs, Restricted
 -- Occupied --                  
-15.638 -15.637  -1.367  -0.942  -0.675  -0.653  -0.522  -0.410
  1 Ag    1 Bu    2 Ag    2 Bu    3 Ag    3 Bu    1 Au    4 Ag                 
 -- Virtual --                   
  0.052   0.060   0.100   0.153   0.174   0.199   0.218   0.241
  5 Ag    4 Bu    1 Bg    5 Bu    2 Au    6 Ag    7 Ag    6 Bu                 
  0.254   0.261   0.275   0.311   0.334   0.596   0.700   0.720
  8 Ag    2 Bg    9 Ag    7 Bu    8 Bu    9 Bu   10 Ag   10 Bu                 
  0.900   0.957   0.968   0.988   1.040   1.099   1.250   1.401
 11 Ag    3 Au   12 Ag   11 Bu    3 Bg   12 Bu   13 Ag   13 Bu                 
  1.486   1.531   1.555   1.816   1.980   2.137   2.171   2.459
  4 Bg    4 Au   14 Bu   14 Ag    5 Au   15 Ag   15 Bu   16 Bu                 
  2.472   2.569   2.780   2.857   2.949   3.051   3.064   3.220
  5 Bg   16 Ag    6 Au   17 Ag   17 Bu   18 Ag    6 Bg   18 Bu                 
  3.483   3.526   4.153   4.399   4.462   4.610   5.037   5.596
 19 Ag   19 Bu    7 Au    7 Bg   20 Ag   20 Bu   21 Ag   21 Bu                 
 36.719  37.096
 22 Ag   22 Bu                                                                 

 Beta MOs, Restricted
 -- Occupied --                  
-15.638 -15.637  -1.367  -0.942  -0.675  -0.653  -0.522  -0.410
  1 Ag    1 Bu    2 Ag    2 Bu    3 Ag    3 Bu    1 Au    4 Ag                 
 -- Virtual --                   
  0.052   0.060   0.100   0.153   0.174   0.199   0.218   0.241
  5 Ag    4 Bu    1 Bg    5 Bu    2 Au    6 Ag    7 Ag    6 Bu                 
  0.254   0.261   0.275   0.311   0.334   0.596   0.700   0.720
  8 Ag    2 Bg    9 Ag    7 Bu    8 Bu    9 Bu   10 Ag   10 Bu                 
  0.900   0.957   0.968   0.988   1.040   1.099   1.250   1.401
 11 Ag    3 Au   12 Ag   11 Bu    3 Bg   12 Bu   13 Ag   13 Bu                 
  1.486   1.531   1.555   1.816   1.980   2.137   2.171   2.459
  4 Bg    4 Au   14 Bu   14 Ag    5 Au   15 Ag   15 Bu   16 Bu                 
  2.472   2.569   2.780   2.857   2.949   3.051   3.064   3.220
  5 Bg   16 Ag    6 Au   17 Ag   17 Bu   18 Ag    6 Bg   18 Bu                 
  3.483   3.526   4.153   4.399   4.462   4.610   5.037   5.596
 19 Ag   19 Bu    7 Au    7 Bg   20 Ag   20 Bu   21 Ag   21 Bu                 
 36.719  37.096
 22 Ag   22 Bu                                                                 
 --------------------------------------------------------------

          Ground-State Mulliken Net Atomic Charges

     Atom                 Charge (a.u.)
  ----------------------------------------
      1 N                    -0.211008
      2 H                     0.211008
      3 N                    -0.211008
      4 H                     0.211008
  ----------------------------------------
  Sum of atomic charges =    -0.000000

 -----------------------------------------------------------------
                    Cartesian Multipole Moments
 -----------------------------------------------------------------
    Charge (ESU x 10^10)
                 0.0000
    Dipole Moment (Debye)
         X       0.0000      Y      -0.0000      Z      -0.0000
       Tot       0.0000
    Quadrupole Moments (Debye-Ang)
        XX     -10.7678     XY       3.9028     YY     -12.9227
        XZ       0.0000     YZ       0.0000     ZZ     -12.4590
    Octopole Moments (Debye-Ang^2)
       XXX      -0.0000    XXY       0.0000    XYY      -0.0000
       YYY       0.0000    XXZ       0.0000    XYZ       0.0000
       YYZ       0.0000    XZZ       0.0000    YZZ      -0.0000
       ZZZ       0.0000
    Hexadecapole Moments (Debye-Ang^3)
      XXXX     -40.5183   XXXY       6.6949   XXYY     -10.2272
      XYYY       4.9449   YYYY     -18.9000   XXXZ       0.0000
      XXYZ      -0.0000   XYYZ       0.0000   YYYZ      -0.0000
      XXZZ      -9.3542   XYZZ       0.9449   YYZZ      -5.2081
      XZZZ       0.0000   YZZZ      -0.0000   ZZZZ     -11.7424
 -----------------------------------------------------------------
 Calculating analytic gradient of the SCF energy
 Gradient of SCF Energy
            1           2           3           4
    1   0.0339870   0.0099205  -0.0339870  -0.0099205
    2  -0.0301135   0.0151595   0.0301135  -0.0151595
    3   0.0000000  -0.0000000  -0.0000000   0.0000000
 Max gradient component =       3.399E-02
 RMS gradient           =       1.996E-02
 Gradient time:  CPU 0.26 s  wall 0.11 s
 Geometry Optimization Parameters
   NAtoms,    NIC,     NZ,  NCons,   NDum,   NFix, NCnnct, MaxDiis
        4      14       4       0       0       0       0       0


** GEOMETRY OPTIMIZATION IN DELOCALIZED INTERNAL COORDINATES **
   Searching for a Minimum

   Optimization Cycle:   1

                       Coordinates (Angstroms)
     ATOM                X               Y               Z
      1  N         0.5896878191   -0.1889996838    0.0000000000
      2  H         1.1802257004    0.6610224461    0.0000000000
      3  N        -0.5896878191    0.1889996838    0.0000000000
      4  H        -1.1802257004   -0.6610224461    0.0000000000
   Point Group: c2h   Number of degrees of freedom:     3


   Energy is   -110.030324223


 Attempting to Generate Delocalized Internal Coordinates

  3 Hessian modes will be used to form the next step
  Hessian Eigenvalues:
     0.160000    0.420251    0.876461

 Minimum Search - Taking Simple RFO Step
 Searching for Lamda that Minimizes Along All modes
 Value Taken    Lamda =  -0.00400052
 Step Taken.  Stepsize is  0.080564

                             Maximum     Tolerance    Cnvgd?
         Gradient           0.033797      0.000300      NO
         Displacement       0.062072      0.001200      NO
         Energy change     *********      0.000001      NO


 New Cartesian Coordinates Obtained by Inverse Iteration

 Displacement from previous Coordinates is:  0.081796
 ----------------------------------------------------------------
             Standard Nuclear Orientation (Angstroms)
    I     Atom           X                Y                Z
 ----------------------------------------------------------------
    1      N       0.5770067807    -0.1828929500     0.0000000000
    2      H       1.1569609742     0.6469718462     0.0000000000
    3      N      -0.5770067807     0.1828929500     0.0000000000
    4      H      -1.1569609742    -0.6469718462     0.0000000000
 ----------------------------------------------------------------
 Molecular Point Group                 C2h   NOp =  4
 Largest Abelian Subgroup              C2h   NOp =  4
 Nuclear Repulsion Energy =    33.0633058938 hartrees
 There are        8 alpha and        8 beta electrons
 Applying Cartesian multipole field
    Component          Value
    ---------          -----
     (2,0,0)        1.00000E-11
     (0,2,0)        2.00000E-11
     (0,0,2)       -3.00000E-11
 Nucleus-field energy     =     0.0000000004 hartrees
 Requested basis set is 6-311++G(d,p)
 There are 22 shells and 58 basis functions
 A cutoff of  1.0D-11 yielded    253 shell pairs
 There are      1785 function pairs (      1914 Cartesian)
 Smallest overlap matrix eigenvalue = 2.39E-04
 Guess MOs from SCF MO coefficient file

 -----------------------------------------------------------------------
  General SCF calculation program by
  Eric Jon Sundstrom, Paul Horn, Yuezhi Mao, Dmitri Zuev, Alec White,
  David Stuck, Shaama M.S., Shane Yost, Joonho Lee, David Small,
  Daniel Levine, Susi Lehtola, Hugh Burton, Evgeny Epifanovsky
 -----------------------------------------------------------------------
 Hartree-Fock
 using 4 threads for integral computing
 -------------------------------------------------------
 OpenMP Integral computing Module                
 Release: version 2.0, May 2017, Q-Chem Inc. Pleasanton 
 -------------------------------------------------------
 A restricted SCF calculation will be
 performed using DIIS
 SCF converges when DIIS error is below 1.0e-08
 ---------------------------------------
  Cycle       Energy         DIIS error
 ---------------------------------------
    1    -110.0314794797      1.49e-03  
    2    -110.0322159138      3.84e-04  
    3    -110.0322774929      1.31e-04  
    4    -110.0322862202      2.22e-05  
    5    -110.0322867898      4.18e-06  
    6    -110.0322868222      1.03e-06  
    7    -110.0322868242      2.00e-07  
    8    -110.0322868242      3.98e-08  
    9    -110.0322868242      6.74e-09  Convergence criterion met
 ---------------------------------------
 SCF time:   CPU 0.65s  wall 0.00s 
 SCF   energy in the final basis set =     -110.0322868242
 Total energy in the final basis set =     -110.0322868242

 --------------------------------------------------------------
             Orbital Energies (a.u.) and Symmetries
 --------------------------------------------------------------

 Alpha MOs, Restricted
 -- Occupied --                  
-15.631 -15.629  -1.388  -0.949  -0.687  -0.658  -0.534  -0.405
  1 Ag    1 Bu    2 Ag    2 Bu    3 Ag    3 Bu    1 Au    4 Ag                 
 -- Virtual --                   
  0.052   0.060   0.107   0.153   0.172   0.199   0.218   0.241
  5 Ag    4 Bu    1 Bg    5 Bu    2 Au    6 Ag    7 Ag    6 Bu                 
  0.255   0.264   0.280   0.317   0.335   0.618   0.706   0.737
  8 Ag    2 Bg    9 Ag    7 Bu    8 Bu    9 Bu   10 Ag   10 Bu                 
  0.902   0.951   0.965   0.989   1.042   1.116   1.245   1.406
 11 Ag    3 Au   12 Ag   11 Bu    3 Bg   12 Bu   13 Ag   13 Bu                 
  1.486   1.540   1.561   1.831   1.994   2.167   2.200   2.483
  4 Bg    4 Au   14 Bu   14 Ag    5 Au   15 Ag   15 Bu    5 Bg                 
  2.496   2.581   2.812   2.859   2.941   3.072   3.100   3.250
 16 Bu   16 Ag    6 Au   17 Ag   17 Bu   18 Ag    6 Bg   18 Bu                 
  3.539   3.565   4.160   4.415   4.518   4.630   5.099   5.631
 19 Ag   19 Bu    7 Au    7 Bg   20 Ag   20 Bu   21 Ag   21 Bu                 
 36.737  37.210
 22 Ag   22 Bu                                                                 

 Beta MOs, Restricted
 -- Occupied --                  
-15.631 -15.629  -1.388  -0.949  -0.687  -0.658  -0.534  -0.405
  1 Ag    1 Bu    2 Ag    2 Bu    3 Ag    3 Bu    1 Au    4 Ag                 
 -- Virtual --                   
  0.052   0.060   0.107   0.153   0.172   0.199   0.218   0.241
  5 Ag    4 Bu    1 Bg    5 Bu    2 Au    6 Ag    7 Ag    6 Bu                 
  0.255   0.264   0.280   0.317   0.335   0.618   0.706   0.737
  8 Ag    2 Bg    9 Ag    7 Bu    8 Bu    9 Bu   10 Ag   10 Bu                 
  0.902   0.951   0.965   0.989   1.042   1.116   1.245   1.406
 11 Ag    3 Au   12 Ag   11 Bu    3 Bg   12 Bu   13 Ag   13 Bu                 
  1.486   1.540   1.561   1.831   1.994   2.167   2.200   2.483
  4 Bg    4 Au   14 Bu   14 Ag    5 Au   15 Ag   15 Bu    5 Bg                 
  2.496   2.581   2.812   2.859   2.941   3.072   3.100   3.250
 16 Bu   16 Ag    6 Au   17 Ag   17 Bu   18 Ag    6 Bg   18 Bu                 
  3.539   3.565   4.160   4.415   4.518   4.630   5.099   5.631
 19 Ag   19 Bu    7 Au    7 Bg   20 Ag   20 Bu   21 Ag   21 Bu                 
 36.737  37.210
 22 Ag   22 Bu                                                                 
 --------------------------------------------------------------

          Ground-State Mulliken Net Atomic Charges

     Atom                 Charge (a.u.)
  ----------------------------------------
      1 N                    -0.212168
      2 H                     0.212168
      3 N                    -0.212168
      4 H                     0.212168
  ----------------------------------------
  Sum of atomic charges =     0.000000

 -----------------------------------------------------------------
                    Cartesian Multipole Moments
 -----------------------------------------------------------------
    Charge (ESU x 10^10)
                 0.0000
    Dipole Moment (Debye)
         X      -0.0000      Y      -0.0000      Z       0.0000
       Tot       0.0000
    Quadrupole Moments (Debye-Ang)
        XX     -10.8152     XY       3.8370     YY     -12.8879
        XZ       0.0000     YZ      -0.0000     ZZ     -12.3177
    Octopole Moments (Debye-Ang^2)
       XXX      -0.0000    XXY       0.0000    XYY      -0.0000
       YYY       0.0000    XXZ       0.0000    XYZ       0.0000
       YYZ      -0.0000    XZZ       0.0000    YZZ      -0.0000
       ZZZ      -0.0000
    Hexadecapole Moments (Debye-Ang^3)
      XXXX     -39.2150   XXXY       6.4078   XXYY     -10.0352
      XYYY       4.8371   YYYY     -18.5287   XXXZ       0.0000
      XXYZ      -0.0000   XYYZ       0.0000   YYYZ      -0.0000
      XXZZ      -9.0079   XYZZ       0.9583   YYZZ      -5.0903
      XZZZ       0.0000   YZZZ      -0.0000   ZZZZ     -11.4748
 -----------------------------------------------------------------
 Calculating analytic gradient of the SCF energy
 Gradient of SCF Energy
            1           2           3           4
    1  -0.0011666  -0.0025777   0.0011666   0.0025777
    2  -0.0032141   0.0003460   0.0032141  -0.0003460
    3   0.0000000   0.0000000  -0.0000000  -0.0000000
 Max gradient component =       3.214E-03
 RMS gradient           =       1.754E-03
 Gradient time:  CPU 0.26 s  wall 0.11 s
 Geometry Optimization Parameters
   NAtoms,    NIC,     NZ,  NCons,   NDum,   NFix, NCnnct, MaxDiis
        4      14       4       0       0       0       0       0

 Cartesian Hessian Update
 Hessian Updated using BFGS Update


** GEOMETRY OPTIMIZATION IN DELOCALIZED INTERNAL COORDINATES **
   Searching for a Minimum

   Optimization Cycle:   2

                       Coordinates (Angstroms)
     ATOM                X               Y               Z
      1  N         0.5770067807   -0.1828929500    0.0000000000
      2  H         1.1569609742    0.6469718462    0.0000000000
      3  N        -0.5770067807    0.1828929500    0.0000000000
      4  H        -1.1569609742   -0.6469718462    0.0000000000
   Point Group: c2h   Number of degrees of freedom:     3


   Energy is   -110.032286824

 Hessian Updated using BFGS Update

  3 Hessian modes will be used to form the next step
  Hessian Eigenvalues:
     0.153143    0.439455    0.923546

 Minimum Search - Taking Simple RFO Step
 Searching for Lamda that Minimizes Along All modes
 Value Taken    Lamda =  -0.00023677
 Step Taken.  Stepsize is  0.037733

                             Maximum     Tolerance    Cnvgd?
         Gradient           0.006630      0.000300      NO
         Displacement       0.027340      0.001200      NO
         Energy change     -0.001963      0.000001      NO


 New Cartesian Coordinates Obtained by Inverse Iteration

 Displacement from previous Coordinates is:  0.041406
 ----------------------------------------------------------------
             Standard Nuclear Orientation (Angstroms)
    I     Atom           X                Y                Z
 ----------------------------------------------------------------
    1      N       0.5796920879    -0.1741449001     0.0000000000
    2      H       1.1692851386     0.6490759426     0.0000000000
    3      N      -0.5796920879     0.1741449001     0.0000000000
    4      H      -1.1692851386    -0.6490759426     0.0000000000
 ----------------------------------------------------------------
 Molecular Point Group                 C2h   NOp =  4
 Largest Abelian Subgroup              C2h   NOp =  4
 Nuclear Repulsion Energy =    33.0215796536 hartrees
 There are        8 alpha and        8 beta electrons
 Applying Cartesian multipole field
    Component          Value
    ---------          -----
     (2,0,0)        1.00000E-11
     (0,2,0)        2.00000E-11
     (0,0,2)       -3.00000E-11
 Nucleus-field energy     =     0.0000000004 hartrees
 Requested basis set is 6-311++G(d,p)
 There are 22 shells and 58 basis functions
 A cutoff of  1.0D-11 yielded    253 shell pairs
 There are      1785 function pairs (      1914 Cartesian)
 Smallest overlap matrix eigenvalue = 2.43E-04
 Guess MOs from SCF MO coefficient file

 -----------------------------------------------------------------------
  General SCF calculation program by
  Eric Jon Sundstrom, Paul Horn, Yuezhi Mao, Dmitri Zuev, Alec White,
  David Stuck, Shaama M.S., Shane Yost, Joonho Lee, David Small,
  Daniel Levine, Susi Lehtola, Hugh Burton, Evgeny Epifanovsky
 -----------------------------------------------------------------------
 Hartree-Fock
 using 4 threads for integral computing
 -------------------------------------------------------
 OpenMP Integral computing Module                
 Release: version 2.0, May 2017, Q-Chem Inc. Pleasanton 
 -------------------------------------------------------
 A restricted SCF calculation will be
 performed using DIIS
 SCF converges when DIIS error is below 1.0e-08
 ---------------------------------------
  Cycle       Energy         DIIS error
 ---------------------------------------
    1    -110.0321513951      5.16e-04  
    2    -110.0322744804      1.14e-04  
    3    -110.0322855722      2.35e-05  
    4    -110.0322861882      4.75e-06  
    5    -110.0322862142      1.81e-06  
    6    -110.0322862176      4.48e-07  
    7    -110.0322862179      9.70e-08  
    8    -110.0322862180      1.75e-08  
    9    -110.0322862180      3.06e-09  Convergence criterion met
 ---------------------------------------
 SCF time:   CPU 0.65s  wall 0.00s 
 SCF   energy in the final basis set =     -110.0322862180
 Total energy in the final basis set =     -110.0322862180

 --------------------------------------------------------------
             Orbital Energies (a.u.) and Symmetries
 --------------------------------------------------------------

 Alpha MOs, Restricted
 -- Occupied --                  
-15.630 -15.629  -1.385  -0.950  -0.692  -0.655  -0.533  -0.402
  1 Ag    1 Bu    2 Ag    2 Bu    3 Ag    3 Bu    1 Au    4 Ag                 
 -- Virtual --                   
  0.052   0.060   0.107   0.153   0.173   0.200   0.219   0.241
  5 Ag    4 Bu    1 Bg    5 Bu    2 Au    6 Ag    7 Ag    6 Bu                 
  0.255   0.264   0.281   0.317   0.333   0.619   0.716   0.730
  8 Ag    2 Bg    9 Ag    7 Bu    8 Bu    9 Bu   10 Ag   10 Bu                 
  0.898   0.952   0.968   0.988   1.042   1.114   1.244   1.406
 11 Ag    3 Au   12 Ag   11 Bu    3 Bg   12 Bu   13 Ag   13 Bu                 
  1.493   1.533   1.587   1.823   2.000   2.171   2.182   2.474
  4 Bg    4 Au   14 Bu   14 Ag    5 Au   15 Ag   15 Bu    5 Bg                 
  2.502   2.584   2.813   2.861   2.929   3.054   3.101   3.263
 16 Bu   16 Ag    6 Au   17 Ag   17 Bu   18 Ag    6 Bg   18 Bu                 
  3.558   3.561   4.161   4.415   4.517   4.622   5.090   5.646
 19 Bu   19 Ag    7 Au    7 Bg   20 Ag   20 Bu   21 Ag   21 Bu                 
 36.738  37.209
 22 Ag   22 Bu                                                                 

 Beta MOs, Restricted
 -- Occupied --                  
-15.630 -15.629  -1.385  -0.950  -0.692  -0.655  -0.533  -0.402
  1 Ag    1 Bu    2 Ag    2 Bu    3 Ag    3 Bu    1 Au    4 Ag                 
 -- Virtual --                   
  0.052   0.060   0.107   0.153   0.173   0.200   0.219   0.241
  5 Ag    4 Bu    1 Bg    5 Bu    2 Au    6 Ag    7 Ag    6 Bu                 
  0.255   0.264   0.281   0.317   0.333   0.619   0.716   0.730
  8 Ag    2 Bg    9 Ag    7 Bu    8 Bu    9 Bu   10 Ag   10 Bu                 
  0.898   0.952   0.968   0.988   1.042   1.114   1.244   1.406
 11 Ag    3 Au   12 Ag   11 Bu    3 Bg   12 Bu   13 Ag   13 Bu                 
  1.493   1.533   1.587   1.823   2.000   2.171   2.182   2.474
  4 Bg    4 Au   14 Bu   14 Ag    5 Au   15 Ag   15 Bu    5 Bg                 
  2.502   2.584   2.813   2.861   2.929   3.054   3.101   3.263
 16 Bu   16 Ag    6 Au   17 Ag   17 Bu   18 Ag    6 Bg   18 Bu                 
  3.558   3.561   4.161   4.415   4.517   4.622   5.090   5.646
 19 Bu   19 Ag    7 Au    7 Bg   20 Ag   20 Bu   21 Ag   21 Bu                 
 36.738  37.209
 22 Ag   22 Bu                                                                 
 --------------------------------------------------------------

          Ground-State Mulliken Net Atomic Charges

     Atom                 Charge (a.u.)
  ----------------------------------------
      1 N                    -0.214283
      2 H                     0.214283
      3 N                    -0.214283
      4 H                     0.214283
  ----------------------------------------
  Sum of atomic charges =     0.000000

 -----------------------------------------------------------------
                    Cartesian Multipole Moments
 -----------------------------------------------------------------
    Charge (ESU x 10^10)
                 0.0000
    Dipole Moment (Debye)
         X      -0.0000      Y       0.0000      Z      -0.0000
       Tot       0.0000
    Quadrupole Moments (Debye-Ang)
        XX     -10.7319     XY       3.8934     YY     -12.8871
        XZ       0.0000     YZ      -0.0000     ZZ     -12.3206
    Octopole Moments (Debye-Ang^2)
       XXX      -0.0000    XXY       0.0000    XYY       0.0000
       YYY      -0.0000    XXZ      -0.0000    XYZ       0.0000
       YYZ      -0.0000    XZZ       0.0000    YZZ       0.0000
       ZZZ      -0.0000
    Hexadecapole Moments (Debye-Ang^3)
      XXXX     -39.2896   XXXY       6.4660   XXYY     -10.0505
      XYYY       4.6607   YYYY     -18.3316   XXXZ       0.0000
      XXYZ      -0.0000   XYYZ       0.0000   YYYZ      -0.0000
      XXZZ      -9.0784   XYZZ       0.9125   YYZZ      -5.0643
      XZZZ       0.0000   YZZZ      -0.0000   ZZZZ     -11.4907
 -----------------------------------------------------------------
 Calculating analytic gradient of the SCF energy
 Gradient of SCF Energy
            1           2           3           4
    1   0.0011923   0.0016193  -0.0011923  -0.0016193
    2   0.0048718  -0.0016940  -0.0048718   0.0016940
    3  -0.0000000   0.0000000  -0.0000000  -0.0000000
 Max gradient component =       4.872E-03
 RMS gradient           =       2.260E-03
 Gradient time:  CPU 0.26 s  wall 0.11 s
 Geometry Optimization Parameters
   NAtoms,    NIC,     NZ,  NCons,   NDum,   NFix, NCnnct, MaxDiis
        4      14       4       0       0       0       0       0

 Cartesian Hessian Update
 Hessian Updated using BFGS Update


** GEOMETRY OPTIMIZATION IN DELOCALIZED INTERNAL COORDINATES **
   Searching for a Minimum

   Optimization Cycle:   3

                       Coordinates (Angstroms)
     ATOM                X               Y               Z
      1  N         0.5796920879   -0.1741449001    0.0000000000
      2  H         1.1692851386    0.6490759426    0.0000000000
      3  N        -0.5796920879    0.1741449001    0.0000000000
      4  H        -1.1692851386   -0.6490759426    0.0000000000
   Point Group: c2h   Number of degrees of freedom:     3


   Energy is   -110.032286218

 Hessian Updated using BFGS Update

  3 Hessian modes will be used to form the next step
  Hessian Eigenvalues:
     0.304064    0.429217    0.950555

 Minimum Search - Taking Simple RFO Step
 Searching for Lamda that Minimizes Along All modes
 Value Taken    Lamda =  -0.00012032
 Step Taken.  Stepsize is  0.019373

                             Maximum     Tolerance    Cnvgd?
         Gradient           0.005002      0.000300      NO
         Displacement       0.014788      0.001200      NO
         Energy change      0.000001      0.000001     YES


 New Cartesian Coordinates Obtained by Inverse Iteration

 Displacement from previous Coordinates is:  0.019338
 ----------------------------------------------------------------
             Standard Nuclear Orientation (Angstroms)
    I     Atom           X                Y                Z
 ----------------------------------------------------------------
    1      N       0.5784296382    -0.1787628191     0.0000000000
    2      H       1.1638844621     0.6485554589     0.0000000000
    3      N      -0.5784296382     0.1787628191     0.0000000000
    4      H      -1.1638844621    -0.6485554589     0.0000000000
 ----------------------------------------------------------------
 Molecular Point Group                 C2h   NOp =  4
 Largest Abelian Subgroup              C2h   NOp =  4
 Nuclear Repulsion Energy =    33.0282591948 hartrees
 There are        8 alpha and        8 beta electrons
 Applying Cartesian multipole field
    Component          Value
    ---------          -----
     (2,0,0)        1.00000E-11
     (0,2,0)        2.00000E-11
     (0,0,2)       -3.00000E-11
 Nucleus-field energy     =     0.0000000004 hartrees
 Requested basis set is 6-311++G(d,p)
 There are 22 shells and 58 basis functions
 A cutoff of  1.0D-11 yielded    253 shell pairs
 There are      1785 function pairs (      1914 Cartesian)
 Smallest overlap matrix eigenvalue = 2.41E-04
 Guess MOs from SCF MO coefficient file

 -----------------------------------------------------------------------
  General SCF calculation program by
  Eric Jon Sundstrom, Paul Horn, Yuezhi Mao, Dmitri Zuev, Alec White,
  David Stuck, Shaama M.S., Shane Yost, Joonho Lee, David Small,
  Daniel Levine, Susi Lehtola, Hugh Burton, Evgeny Epifanovsky
 -----------------------------------------------------------------------
 Hartree-Fock
 using 4 threads for integral computing
 -------------------------------------------------------
 OpenMP Integral computing Module                
 Release: version 2.0, May 2017, Q-Chem Inc. Pleasanton 
 -------------------------------------------------------
 A restricted SCF calculation will be
 performed using DIIS
 SCF converges when DIIS error is below 1.0e-08
 ---------------------------------------
  Cycle       Energy         DIIS error
 ---------------------------------------
    1    -110.0323096159      2.69e-04  
    2    -110.0323437079      6.09e-05  
    3    -110.0323467743      1.30e-05  
    4    -110.0323469261      3.81e-06  
    5    -110.0323469373      9.43e-07  
    6    -110.0323469383      1.98e-07  
    7    -110.0323469384      4.76e-08  
    8    -110.0323469384      9.80e-09  Convergence criterion met
 ---------------------------------------
 SCF time:   CPU 0.58s  wall 0.00s 
 SCF   energy in the final basis set =     -110.0323469384
 Total energy in the final basis set =     -110.0323469384

 --------------------------------------------------------------
             Orbital Energies (a.u.) and Symmetries
 --------------------------------------------------------------

 Alpha MOs, Restricted
 -- Occupied --                  
-15.631 -15.629  -1.386  -0.949  -0.689  -0.656  -0.533  -0.404
  1 Ag    1 Bu    2 Ag    2 Bu    3 Ag    3 Bu    1 Au    4 Ag                 
 -- Virtual --                   
  0.052   0.060   0.107   0.153   0.173   0.200   0.218   0.241
  5 Ag    4 Bu    1 Bg    5 Bu    2 Au    6 Ag    7 Ag    6 Bu                 
  0.255   0.264   0.281   0.317   0.334   0.618   0.711   0.733
  8 Ag    2 Bg    9 Ag    7 Bu    8 Bu    9 Bu   10 Ag   10 Bu                 
  0.900   0.952   0.966   0.989   1.042   1.115   1.245   1.406
 11 Ag    3 Au   12 Ag   11 Bu    3 Bg   12 Bu   13 Ag   13 Bu                 
  1.489   1.536   1.573   1.827   1.997   2.167   2.190   2.478
  4 Bg    4 Au   14 Bu   14 Ag    5 Au   15 Ag   15 Bu    5 Bg                 
  2.498   2.583   2.811   2.861   2.936   3.062   3.100   3.255
 16 Bu   16 Ag    6 Au   17 Ag   17 Bu   18 Ag    6 Bg   18 Bu                 
  3.548   3.560   4.160   4.415   4.517   4.625   5.093   5.637
 19 Ag   19 Bu    7 Au    7 Bg   20 Ag   20 Bu   21 Ag   21 Bu                 
 36.736  37.208
 22 Ag   22 Bu                                                                 

 Beta MOs, Restricted
 -- Occupied --                  
-15.631 -15.629  -1.386  -0.949  -0.689  -0.656  -0.533  -0.404
  1 Ag    1 Bu    2 Ag    2 Bu    3 Ag    3 Bu    1 Au    4 Ag                 
 -- Virtual --                   
  0.052   0.060   0.107   0.153   0.173   0.200   0.218   0.241
  5 Ag    4 Bu    1 Bg    5 Bu    2 Au    6 Ag    7 Ag    6 Bu                 
  0.255   0.264   0.281   0.317   0.334   0.618   0.711   0.733
  8 Ag    2 Bg    9 Ag    7 Bu    8 Bu    9 Bu   10 Ag   10 Bu                 
  0.900   0.952   0.966   0.989   1.042   1.115   1.245   1.406
 11 Ag    3 Au   12 Ag   11 Bu    3 Bg   12 Bu   13 Ag   13 Bu                 
  1.489   1.536   1.573   1.827   1.997   2.167   2.190   2.478
  4 Bg    4 Au   14 Bu   14 Ag    5 Au   15 Ag   15 Bu    5 Bg                 
  2.498   2.583   2.811   2.861   2.936   3.062   3.100   3.255
 16 Bu   16 Ag    6 Au   17 Ag   17 Bu   18 Ag    6 Bg   18 Bu                 
  3.548   3.560   4.160   4.415   4.517   4.625   5.093   5.637
 19 Ag   19 Bu    7 Au    7 Bg   20 Ag   20 Bu   21 Ag   21 Bu                 
 36.736  37.208
 22 Ag   22 Bu                                                                 
 --------------------------------------------------------------

          Ground-State Mulliken Net Atomic Charges

     Atom                 Charge (a.u.)
  ----------------------------------------
      1 N                    -0.213033
      2 H                     0.213033
      3 N                    -0.213033
      4 H                     0.213033
  ----------------------------------------
  Sum of atomic charges =     0.000000

 -----------------------------------------------------------------
                    Cartesian Multipole Moments
 -----------------------------------------------------------------
    Charge (ESU x 10^10)
                 0.0000
    Dipole Moment (Debye)
         X       0.0000      Y      -0.0000      Z      -0.0000
       Tot       0.0000
    Quadrupole Moments (Debye-Ang)
        XX     -10.7728     XY       3.8657     YY     -12.8885
        XZ      -0.0000     YZ       0.0000     ZZ     -12.3219
    Octopole Moments (Debye-Ang^2)
       XXX       0.0000    XXY      -0.0000    XYY       0.0000
       YYY      -0.0000    XXZ      -0.0000    XYZ      -0.0000
       YYZ       0.0000    XZZ      -0.0000    YZZ      -0.0000
       ZZZ      -0.0000
    Hexadecapole Moments (Debye-Ang^3)
      XXXX     -39.2760   XXXY       6.4375   XXYY     -10.0463
      XYYY       4.7486   YYYY     -18.4442   XXXZ       0.0000
      XXYZ      -0.0000   XYYZ       0.0000   YYYZ      -0.0000
      XXZZ      -9.0496   XYZZ       0.9335   YYZZ      -5.0806
      XZZZ       0.0000   YZZZ      -0.0000   ZZZZ     -11.4862
 -----------------------------------------------------------------
 Calculating analytic gradient of the SCF energy
 Gradient of SCF Energy
            1           2           3           4
    1   0.0000645   0.0000552  -0.0000645  -0.0000552
    2  -0.0000405   0.0000410   0.0000405  -0.0000410
    3  -0.0000000   0.0000000   0.0000000  -0.0000000
 Max gradient component =       6.455E-05
 RMS gradient           =       4.190E-05
 Gradient time:  CPU 0.25 s  wall 0.11 s
 Geometry Optimization Parameters
   NAtoms,    NIC,     NZ,  NCons,   NDum,   NFix, NCnnct, MaxDiis
        4      14       4       0       0       0       0       0

 Cartesian Hessian Update
 Hessian Updated using BFGS Update


** GEOMETRY OPTIMIZATION IN DELOCALIZED INTERNAL COORDINATES **
   Searching for a Minimum

   Optimization Cycle:   4

                       Coordinates (Angstroms)
     ATOM                X               Y               Z
      1  N         0.5784296382   -0.1787628191    0.0000000000
      2  H         1.1638844621    0.6485554589    0.0000000000
      3  N        -0.5784296382    0.1787628191    0.0000000000
      4  H        -1.1638844621   -0.6485554589    0.0000000000
   Point Group: c2h   Number of degrees of freedom:     3


   Energy is   -110.032346938

 Hessian Updated using BFGS Update

  3 Hessian modes will be used to form the next step
  Hessian Eigenvalues:
     0.303976    0.429052    0.945045

 Minimum Search - Taking Simple RFO Step
 Searching for Lamda that Minimizes Along All modes
 Value Taken    Lamda =   0.00000000
 Step Taken.  Stepsize is  0.000265

                             Maximum     Tolerance    Cnvgd?
         Gradient           0.000143      0.000300     YES
         Displacement       0.000248      0.001200     YES
         Energy change     -0.000061      0.000001      NO


                       Distance Matrix (Angstroms)
             N (  1)   H (  2)   N (  3)
   H (  2)  1.013515
   N (  3)  1.210846  1.804540
   H (  4)  1.804540  2.664771  1.013515

 Final energy is   -110.03234693836433     


 ******************************
 **  OPTIMIZATION CONVERGED  **
 ******************************

                       Coordinates (Angstroms)
     ATOM                X               Y               Z
      1  N         0.5784296382   -0.1787628191    0.0000000000
      2  H         1.1638844621    0.6485554589    0.0000000000
      3  N        -0.5784296382    0.1787628191    0.0000000000
      4  H        -1.1638844621   -0.6485554589    0.0000000000

Z-matrix Print:
$molecule
0 1
N 
H  1 1.013515
N  1 1.210846 2 108.111588
H  3 1.013515 1 108.111588 2 -180.000000 0
$end


 --------------------------------------------------------------
             Orbital Energies (a.u.) and Symmetries
 --------------------------------------------------------------

 Alpha MOs, Restricted
 -- Occupied --                  
-15.631 -15.629  -1.386  -0.949  -0.689  -0.656  -0.533  -0.404
  1 Ag    1 Bu    2 Ag    2 Bu    3 Ag    3 Bu    1 Au    4 Ag                 
 -- Virtual --                   
  0.052   0.060   0.107   0.153   0.173   0.200   0.218   0.241
  5 Ag    4 Bu    1 Bg    5 Bu    2 Au    6 Ag    7 Ag    6 Bu                 
  0.255   0.264   0.281   0.317   0.334   0.618   0.711   0.733
  8 Ag    2 Bg    9 Ag    7 Bu    8 Bu    9 Bu   10 Ag   10 Bu                 
  0.900   0.952   0.966   0.989   1.042   1.115   1.245   1.406
 11 Ag    3 Au   12 Ag   11 Bu    3 Bg   12 Bu   13 Ag   13 Bu                 
  1.489   1.536   1.573   1.827   1.997   2.167   2.190   2.478
  4 Bg    4 Au   14 Bu   14 Ag    5 Au   15 Ag   15 Bu    5 Bg                 
  2.498   2.583   2.811   2.861   2.936   3.062   3.100   3.255
 16 Bu   16 Ag    6 Au   17 Ag   17 Bu   18 Ag    6 Bg   18 Bu                 
  3.548   3.560   4.160   4.415   4.517   4.625   5.093   5.637
 19 Ag   19 Bu    7 Au    7 Bg   20 Ag   20 Bu   21 Ag   21 Bu                 
 36.736  37.208
 22 Ag   22 Bu                                                                 

 Beta MOs, Restricted
 -- Occupied --                  
-15.631 -15.629  -1.386  -0.949  -0.689  -0.656  -0.533  -0.404
  1 Ag    1 Bu    2 Ag    2 Bu    3 Ag    3 Bu    1 Au    4 Ag                 
 -- Virtual --                   
  0.052   0.060   0.107   0.153   0.173   0.200   0.218   0.241
  5 Ag    4 Bu    1 Bg    5 Bu    2 Au    6 Ag    7 Ag    6 Bu                 
  0.255   0.264   0.281   0.317   0.334   0.618   0.711   0.733
  8 Ag    2 Bg    9 Ag    7 Bu    8 Bu    9 Bu   10 Ag   10 Bu                 
  0.900   0.952   0.966   0.989   1.042   1.115   1.245   1.406
 11 Ag    3 Au   12 Ag   11 Bu    3 Bg   12 Bu   13 Ag   13 Bu                 
  1.489   1.536   1.573   1.827   1.997   2.167   2.190   2.478
  4 Bg    4 Au   14 Bu   14 Ag    5 Au   15 Ag   15 Bu    5 Bg                 
  2.498   2.583   2.811   2.861   2.936   3.062   3.100   3.255
 16 Bu   16 Ag    6 Au   17 Ag   17 Bu   18 Ag    6 Bg   18 Bu                 
  3.548   3.560   4.160   4.415   4.517   4.625   5.093   5.637
 19 Ag   19 Bu    7 Au    7 Bg   20 Ag   20 Bu   21 Ag   21 Bu                 
 36.736  37.208
 22 Ag   22 Bu                                                                 
 --------------------------------------------------------------

          Ground-State Mulliken Net Atomic Charges

     Atom                 Charge (a.u.)
  ----------------------------------------
      1 N                    -0.213033
      2 H                     0.213033
      3 N                    -0.213033
      4 H                     0.213033
  ----------------------------------------
  Sum of atomic charges =     0.000000

 -----------------------------------------------------------------
                    Cartesian Multipole Moments
 -----------------------------------------------------------------
    Charge (ESU x 10^10)
                 0.0000
    Dipole Moment (Debye)
         X       0.0000      Y      -0.0000      Z      -0.0000
       Tot       0.0000
    Quadrupole Moments (Debye-Ang)
        XX     -10.7728     XY       3.8657     YY     -12.8885
        XZ      -0.0000     YZ       0.0000     ZZ     -12.3219
    Octopole Moments (Debye-Ang^2)
       XXX       0.0000    XXY      -0.0000    XYY       0.0000
       YYY      -0.0000    XXZ      -0.0000    XYZ      -0.0000
       YYZ       0.0000    XZZ      -0.0000    YZZ      -0.0000
       ZZZ      -0.0000
    Hexadecapole Moments (Debye-Ang^3)
      XXXX     -39.2760   XXXY       6.4375   XXYY     -10.0463
      XYYY       4.7486   YYYY     -18.4442   XXXZ       0.0000
      XXYZ      -0.0000   XYYZ       0.0000   YYYZ      -0.0000
      XXZZ      -9.0496   XYZZ       0.9335   YYZZ      -5.0806
      XZZZ       0.0000   YZZZ      -0.0000   ZZZZ     -11.4862
 -----------------------------------------------------------------
Archival summary:
1\1\garfield\OPT\HF\BasisUnspecified\22\taweetha\SunFeb1006:10:012019SunFeb1006:10:012019\0\\#,OPT,HF,BasisUnspecified,\\0,1\N\H,1,1.01352\N,1,1.21085,2,108.112\H,3,1.01352,1,108.112,2,-180,0\\HF=-110.032347\\@

 Total job time:  1.19s(wall), 3.90s(cpu) 
 Sun Feb 10 06:10:01 2019

        *************************************************************
        *                                                           *
        *  Thank you very much for using Q-Chem.  Have a nice day.  *
        *                                                           *
        *************************************************************


 
User input: 2 of 2 
 
Q-Chem Developer Version!
                  Welcome to Q-Chem
     A Quantum Leap Into The Future Of Chemistry


 Q-Chem 5.1, Q-Chem, Inc., Pleasanton, CA (2018)

 Yihan Shao,  Zhengting Gan,  E. Epifanovsky,  A. T. B. Gilbert,  M. Wormit,  
 J. Kussmann,  A. W. Lange,  A. Behn,  Jia Deng,  Xintian Feng,  D. Ghosh,  
 M. Goldey,  P. R. Horn,  L. D. Jacobson,  I. Kaliman,  T. Kus,  A. Landau,  
 Jie Liu,  E. I. Proynov,  R. M. Richard,  R. P. Steele,  E. J. Sundstrom,  
 H. L. Woodcock III,  P. M. Zimmerman,  D. Zuev,  B. Albrecht,  E. Alguire,  
 S. A. Baeppler,  D. Barton,  Z. Benda,  Y. A. Bernard,  E. J. Berquist,  
 K. B. Bravaya,  H. Burton,  D. Casanova,  Chun-Min Chang,  Yunqing Chen,  
 A. Chien,  K. D. Closser,  M. P. Coons,  S. Coriani,  S. Dasgupta,  
 A. L. Dempwolff,  M. Diedenhofen,  Hainam Do,  R. G. Edgar,  Po-Tung Fang,  
 S. Faraji,  S. Fatehi,  Qingguo Feng,  K. D. Fenk,  J. Fosso-Tande,  
 Qinghui Ge,  A. Ghysels,  G. Gidofalvi,  J. Gomes,  J. Gonthier,  A. Gunina,  
 D. Hait,  M. W. D. Hanson-Heine,  P. H. P. Harbach,  A. W. Hauser,  
 J. E. Herr,  E. G. Hohenstein,  Z. C. Holden,  Kerwin Hui,  B. C. Huynh,  
 T.-C. Jagau,  Hyunjun Ji,  B. Kaduk,  K. Khistyaev,  Jaehoon Kim,  
 P. Klunzinger,  K. Koh,  D. Kosenkov,  L. Koulias,  T. Kowalczyk,  
 C. M. Krauter,  A. Kunitsa,  Ka Un Lao,  A. Laurent,  K. V. Lawler,  
 Joonho Lee,  D. Lefrancois,  S. Lehtola,  D. S. Levine,  Yi-Pei Li,  
 You-Sheng Lin,  Fenglai Liu,  E. Livshits,  A. Luenser,  P. Manohar,  
 E. Mansoor,  S. F. Manzer,  Shan-Ping Mao,  Yuezhi Mao,  N. Mardirossian,  
 A. V. Marenich,  T. Markovich,  L. A. Martinez-Martinez,  S. A. Maurer,  
 N. J. Mayhall,  S. C. McKenzie,  J.-M. Mewes,  A. F. Morrison,  
 J. W. Mullinax,  K. Nanda,  T. S. Nguyen-Beck,  R. Olivares-Amaya,  
 J. A. Parkhill,  T. M. Perrine,  F. Plasser,  P. Pokhilko,  S. Prager,  
 A. Prociuk,  E. Ramos,  D. R. Rehn,  F. Rob,  M. Schneider,  N. Sergueev,  
 S. M. Sharada,  S. Sharma,  D. W. Small,  T. Stauch,  T. Stein,  
 Yu-Chuan Su,  A. J. W. Thom,  A. Tkatchenko,  T. Tsuchimochi,  N. M. Tubman,  
 L. Vogt,  M. L. Vidal,  O. Vydrov,  M. A. Watson,  J. Wenzel,  
 M. de Wergifosse,  T. A. Wesolowski,  A. White,  J. Witte,  A. Yamada,  
 Jun Yang,  K. Yao,  S. Yeganeh,  S. R. Yost,  Zhi-Qiang You,  A. Zech,  
 Igor Ying Zhang,  Xing Zhang,  Yan Zhao,  Ying Zhu,  B. R. Brooks,  
 G. K. L. Chan,  C. J. Cramer,  M. S. Gordon,  W. J. Hehre,  A. Klamt,  
 M. W. Schmidt,  C. D. Sherrill,  D. G. Truhlar,  A. Aspuru-Guzik,  R. Baer,  
 A. T. Bell,  N. A. Besley,  Jeng-Da Chai,  A. E. DePrince, III,  
 R. A. DiStasio Jr.,  A. Dreuw,  B. D. Dunietz,  T. R. Furlani,  
 Chao-Ping Hsu,  Yousung Jung,  Jing Kong,  D. S. Lambrecht,  WanZhen Liang,  
 C. Ochsenfeld,  V. A. Rassolov,  L. V. Slipchenko,  J. E. Subotnik,  
 T. Van Voorhis,  J. M. Herbert,  A. I. Krylov,  P. M. W. Gill,  M. Head-Gordon

 Contributors to earlier versions of Q-Chem not listed above: 
 R. D. Adamson,  B. Austin,  J. Baker,  G. J. O. Beran,  K. Brandhorst,  
 S. T. Brown,  E. F. C. Byrd,  A. K. Chakraborty,  C.-L. Cheng,  
 Siu Hung Chien,  D. M. Chipman,  D. L. Crittenden,  H. Dachsel,  
 R. J. Doerksen,  A. D. Dutoi,  L. Fusti-Molnar,  W. A. Goddard III,  
 A. Golubeva-Zadorozhnaya,  S. R. Gwaltney,  G. Hawkins,  A. Heyden,  
 S. Hirata,  G. Kedziora,  F. J. Keil,  C. Kelley,  Jihan Kim,  R. A. King,  
 R. Z. Khaliullin,  P. P. Korambath,  W. Kurlancheek,  A. M. Lee,  M. S. Lee,  
 S. V. Levchenko,  Ching Yeh Lin,  D. Liotard,  R. C. Lochan,  I. Lotan,  
 P. E. Maslen,  N. Nair,  D. P. O'Neill,  D. Neuhauser,  E. Neuscamman,  
 C. M. Oana,  R. Olson,  B. Peters,  R. Peverati,  P. A. Pieniazek,  
 Y. M. Rhee,  J. Ritchie,  M. A. Rohrdanz,  E. Rosta,  N. J. Russ,  
 H. F. Schaefer III,  N. E. Schultz,  N. Shenvi,  A. C. Simmonett,  A. Sodt,  
 D. Stuck,  K. S. Thanthiriwatte,  V. Vanovschi,  Tao Wang,  A. Warshel,  
 C. F. Williams,  Q. Wu,  X. Xu,  W. Zhang

 Please cite Q-Chem as follows:
 Y. Shao et al., Mol. Phys. 113, 184-215 (2015)
 DOI: 10.1080/00268976.2014.952696

 Q-Chem 5.1.2 for Intel X86 EM64T Linux

 Parts of Q-Chem use Armadillo 8.300.2 (Tropical Shenanigans).
 http://arma.sourceforge.net/

 Q-Chem begins on Sun Feb 10 06:10:01 2019  

Host: 
0

     Scratch files written to /scratch/taweetham/qchem24172//
The previous job contains 0 fragments, simply inherited here
Input Ideriv = 2
Curr. Ideriv = -1
Max.  Ideriv = 2

Checking the input file for inconsistencies... 	...done.

--------------------------------------------------------------
User input:
--------------------------------------------------------------

$molecule
read
$end

$rem
   JOB_TYPE 	FREQUENCY
   BASIS 		6-311++G**
   EXCHANGE 	HF	
$end

--------------------------------------------------------------
 ----------------------------------------------------------------
             Standard Nuclear Orientation (Angstroms)
    I     Atom           X                Y                Z
 ----------------------------------------------------------------
    1      N       0.5765826645    -0.1846332116    -0.0000000000
    2      H       1.1704167759     0.6366912872     0.0000000000
    3      N      -0.5765826645     0.1846332116     0.0000000000
    4      H      -1.1704167759    -0.6366912872    -0.0000000000
 ----------------------------------------------------------------
 Molecular Point Group                 C2h   NOp =  4
 Largest Abelian Subgroup              C2h   NOp =  4
 Nuclear Repulsion Energy =    33.0282591948 hartrees
 There are        8 alpha and        8 beta electrons
 Requested basis set is 6-311++G(d,p)
 There are 22 shells and 58 basis functions

 Total QAlloc Memory Limit   2000 MB
 Mega-Array Size       188 MB
 MEM_STATIC part       192 MB

                       Distance Matrix (Angstroms)
             N (  1)   H (  2)   N (  3)
   H (  2)  1.013515
   N (  3)  1.210846  1.804540
   H (  4)  1.804540  2.664771  1.013515

 A cutoff of  1.0D-11 yielded    253 shell pairs
 There are      1785 function pairs (      1914 Cartesian)

 -------------------------------------------------------
 OpenMP Integral Computing Module                       
 Release: version 1.0, May 2013, Q-Chem Inc. Pittsburgh 
 -------------------------------------------------------
 Integral Job Info:
 Integral job number is                      11
 Integral operator is                         1
 short-range coefficients                     0
 long-range coefficients              100000000
 Omega coefficients                           0
 if combine SR and LR in K                    0
 Integral screening is                        0
 Integral computing path is                   2
 max size of driver memory is            800000
 size of driver memory is                593474
 size of scratch memory is              2361544
 max col of scratch BK array               1296
 max len of scratch array in speh3          155
 max len of scratch index in speh4           18
 max int batch size is                      520
 min int batch size is                       52
 fixed nKL is                                52
 max L of basis functions is                  2
 order of int derivative is                   0
 number of shells is                         22
 number of basis is                          60
 number of cartesian basis is                60
 number of contracted shell pairs           253
 number of primitive shell pairs            768
 maxK2 (contraction) of shell pair           36
 max number of K2 of shell pair               1
 max number of CS2 of shell pair             36
 max number of PS2 of shell pair             72
 mem total for path MDJ                  509160
 -------------------------------------------------------
 Smallest overlap matrix eigenvalue = 2.41E-04
 Guess from superposition of atomic densities
 Warning:  Energy on first SCF cycle will be non-variational
 SAD guess density has 16.000000 electrons

 -----------------------------------------------------------------------
  General SCF calculation program by
  Eric Jon Sundstrom, Paul Horn, Yuezhi Mao, Dmitri Zuev, Alec White,
  David Stuck, Shaama M.S., Shane Yost, Joonho Lee, David Small,
  Daniel Levine, Susi Lehtola, Hugh Burton, Evgeny Epifanovsky
 -----------------------------------------------------------------------
 Hartree-Fock
 using 4 threads for integral computing
 -------------------------------------------------------
 OpenMP Integral computing Module                
 Release: version 2.0, May 2017, Q-Chem Inc. Pleasanton 
 -------------------------------------------------------
 A restricted SCF calculation will be
 performed using DIIS
 SCF converges when DIIS error is below 1.0e-08
 ---------------------------------------
  Cycle       Energy         DIIS error
 ---------------------------------------
    1    -110.3714497732      8.77e-02  
    2    -110.0111081482      6.84e-03  
    3    -110.0306956891      1.71e-03  
    4    -110.0320996042      5.88e-04  
    5    -110.0323192384      1.43e-04  
    6    -110.0323438762      3.90e-05  
    7    -110.0323468321      8.21e-06  
    8    -110.0323469365      1.30e-06  
    9    -110.0323469383      2.01e-07  
   10    -110.0323469384      3.31e-08  
   11    -110.0323469384      3.92e-09  Convergence criterion met
 ---------------------------------------
 SCF time:   CPU 0.66s  wall 0.00s 
 SCF   energy in the final basis set =     -110.0323469384
 Total energy in the final basis set =     -110.0323469384

 --------------------------------------------------------------
             Orbital Energies (a.u.) and Symmetries
 --------------------------------------------------------------

 Alpha MOs, Restricted
 -- Occupied --                  
-15.631 -15.629  -1.386  -0.949  -0.689  -0.656  -0.533  -0.404
  1 Ag    1 Bu    2 Ag    2 Bu    3 Ag    3 Bu    1 Au    4 Ag                 
 -- Virtual --                   
  0.052   0.060   0.107   0.153   0.173   0.200   0.218   0.241
  5 Ag    4 Bu    1 Bg    5 Bu    2 Au    6 Ag    7 Ag    6 Bu                 
  0.255   0.264   0.281   0.317   0.334   0.618   0.711   0.733
  8 Ag    2 Bg    9 Ag    7 Bu    8 Bu    9 Bu   10 Ag   10 Bu                 
  0.900   0.952   0.966   0.989   1.042   1.115   1.245   1.406
 11 Ag    3 Au   12 Ag   11 Bu    3 Bg   12 Bu   13 Ag   13 Bu                 
  1.489   1.536   1.573   1.827   1.997   2.167   2.190   2.478
  4 Bg    4 Au   14 Bu   14 Ag    5 Au   15 Ag   15 Bu    5 Bg                 
  2.498   2.583   2.811   2.861   2.936   3.062   3.100   3.255
 16 Bu   16 Ag    6 Au   17 Ag   17 Bu   18 Ag    6 Bg   18 Bu                 
  3.548   3.560   4.160   4.415   4.517   4.625   5.093   5.637
 19 Ag   19 Bu    7 Au    7 Bg   20 Ag   20 Bu   21 Ag   21 Bu                 
 36.736  37.208
 22 Ag   22 Bu                                                                 

 Beta MOs, Restricted
 -- Occupied --                  
-15.631 -15.629  -1.386  -0.949  -0.689  -0.656  -0.533  -0.404
  1 Ag    1 Bu    2 Ag    2 Bu    3 Ag    3 Bu    1 Au    4 Ag                 
 -- Virtual --                   
  0.052   0.060   0.107   0.153   0.173   0.200   0.218   0.241
  5 Ag    4 Bu    1 Bg    5 Bu    2 Au    6 Ag    7 Ag    6 Bu                 
  0.255   0.264   0.281   0.317   0.334   0.618   0.711   0.733
  8 Ag    2 Bg    9 Ag    7 Bu    8 Bu    9 Bu   10 Ag   10 Bu                 
  0.900   0.952   0.966   0.989   1.042   1.115   1.245   1.406
 11 Ag    3 Au   12 Ag   11 Bu    3 Bg   12 Bu   13 Ag   13 Bu                 
  1.489   1.536   1.573   1.827   1.997   2.167   2.190   2.478
  4 Bg    4 Au   14 Bu   14 Ag    5 Au   15 Ag   15 Bu    5 Bg                 
  2.498   2.583   2.811   2.861   2.936   3.062   3.100   3.255
 16 Bu   16 Ag    6 Au   17 Ag   17 Bu   18 Ag    6 Bg   18 Bu                 
  3.548   3.560   4.160   4.415   4.517   4.625   5.093   5.637
 19 Ag   19 Bu    7 Au    7 Bg   20 Ag   20 Bu   21 Ag   21 Bu                 
 36.736  37.208
 22 Ag   22 Bu                                                                 
 --------------------------------------------------------------

          Ground-State Mulliken Net Atomic Charges

     Atom                 Charge (a.u.)
  ----------------------------------------
      1 N                    -0.213033
      2 H                     0.213033
      3 N                    -0.213033
      4 H                     0.213033
  ----------------------------------------
  Sum of atomic charges =     0.000000

 -----------------------------------------------------------------
                    Cartesian Multipole Moments
 -----------------------------------------------------------------
    Charge (ESU x 10^10)
                 0.0000
    Dipole Moment (Debye)
         X       0.0000      Y       0.0000      Z       0.0000
       Tot       0.0000
    Quadrupole Moments (Debye-Ang)
        XX     -10.6944     XY       3.8434     YY     -12.9669
        XZ      -0.0000     YZ       0.0000     ZZ     -12.3219
    Octopole Moments (Debye-Ang^2)
       XXX       0.0000    XXY      -0.0000    XYY       0.0000
       YYY      -0.0000    XXZ      -0.0000    XYZ      -0.0000
       YYZ      -0.0000    XZZ      -0.0000    YZZ       0.0000
       ZZZ      -0.0000
    Hexadecapole Moments (Debye-Ang^3)
      XXXX     -39.0124   XXXY       6.5286   XXYY     -10.0804
      XYYY       4.8670   YYYY     -18.6397   XXXZ      -0.0000
      XXYZ      -0.0000   XYYZ      -0.0000   YYYZ      -0.0000
      XXZZ      -9.0302   XYZZ       0.9737   YYZZ      -5.1000
      XZZZ      -0.0000   YZZZ      -0.0000   ZZZZ     -11.4862
 -----------------------------------------------------------------
 Calculating MO derivatives via CPSCF
 D1JvT checksum  = 25872 3128.4220480908
 D1KAT checksum  = 48576 469.1073233191
   1         3          12      0.174255    0.042920
   2         3          12      0.038077    0.012607
   3         3          12      0.008997    0.002981
   4         3          12      0.001958    0.000678
   5         3          12      0.000258    0.000105
   6        10           5      0.000022    0.000008
   7        15           0      0.000000    0.000000    Roots Converged
 Time for AOints: 0.1 s (CPU) 0.0 s (wall)
 ------------------------------------------------------------------------------
                     AOints        : Timing summary (seconds)
 ------------------------------------------------------------------------------
     job step          cpu (% of tot)      sys (% of tot)     wall (% of tot)
 ------------------------------------------------------------------------------
  cpscf_lag         0.5099E+00 (26.6)   0.3000E-05 (75.0)   0.1777E+00 (33.2)
  iterzp            0.1261E+01 (65.8)   0.1000E-05 (25.0)   0.3130E+00 (58.5)
  make_fx           0.0000E+00 ( 0.0)   0.0000E+00 ( 0.0)   0.0000E+00 ( 0.0)
  AOints            0.1334E+00 ( 7.0)   0.0000E+00 ( 0.0)   0.4033E-01 ( 7.5)
 ------------------------------------------------------------------------------
   Grand Totals     0.1916E+01          0.4000E-05          0.5348E+00
 ------------------------------------------------------------------------------
 Calculating analytic Hessian of the SCF energy
 Polarizability Matrix (a.u.)
            1           2           3
    1 -23.2706761  -0.6080325  -0.0000000
    2  -0.6080325 -13.5202987  -0.0000000
    3  -0.0000000  -0.0000000  -9.9712870

 Direct stationary perturbation theory relativistic correction:

 rels  =       0.037294836600
 relv  =      -0.135591616893
 rel2e =       0.036256092976
 E_rel =      -0.062040687317

 Hessian of the SCF Energy
            1           2           3           4           5           6
    1   1.0356006  -0.0438108  -0.0000000  -0.1490510  -0.1962754   0.0000000
    2  -0.0438108   0.5508935  -0.0000000  -0.1310646  -0.3546206   0.0000000
    3  -0.0000000  -0.0000000   0.0382954  -0.0000000   0.0000000  -0.0382604
    4  -0.1490510  -0.1310646  -0.0000000   0.2174652   0.1797877  -0.0000000
    5  -0.1962754  -0.3546206   0.0000000   0.1797877   0.3223360  -0.0000000
    6   0.0000000   0.0000000  -0.0382604  -0.0000000  -0.0000000   0.0382702
    7  -0.8275043   0.2268486   0.0000000  -0.0590453   0.0132376  -0.0000000
    8   0.2268486  -0.2233839   0.0000000  -0.0519732   0.0271111  -0.0000000
    9   0.0000000   0.0000000   0.0382146   0.0000000  -0.0000000  -0.0382496
   10  -0.0590453  -0.0519732  -0.0000000  -0.0093689   0.0032501   0.0000000
   11   0.0132376   0.0271111  -0.0000000   0.0032501   0.0051735   0.0000000
   12  -0.0000000  -0.0000000  -0.0382496   0.0000000   0.0000000   0.0382397
            7           8           9          10          11          12
    1  -0.8275043   0.2268486   0.0000000  -0.0590453   0.0132376  -0.0000000
    2   0.2268486  -0.2233839   0.0000000  -0.0519732   0.0271111  -0.0000000
    3   0.0000000   0.0000000   0.0382146  -0.0000000  -0.0000000  -0.0382496
    4  -0.0590453  -0.0519732   0.0000000  -0.0093689   0.0032501   0.0000000
    5   0.0132376   0.0271111  -0.0000000   0.0032501   0.0051735   0.0000000
    6  -0.0000000  -0.0000000  -0.0382496   0.0000000   0.0000000   0.0382397
    7   1.0356006  -0.0438108  -0.0000000  -0.1490510  -0.1962754   0.0000000
    8  -0.0438108   0.5508935  -0.0000000  -0.1310646  -0.3546206   0.0000000
    9  -0.0000000  -0.0000000   0.0382954   0.0000000   0.0000000  -0.0382604
   10  -0.1490510  -0.1310646   0.0000000   0.2174652   0.1797877   0.0000000
   11  -0.1962754  -0.3546206   0.0000000   0.1797877   0.3223360  -0.0000000
   12   0.0000000   0.0000000  -0.0382604   0.0000000  -0.0000000   0.0382702
 Gradient time:  CPU 2.86 s  wall 0.90 s
 **********************************************************************
 **                                                                  **
 **                       VIBRATIONAL ANALYSIS                       **
 **                       --------------------                       **
 **                                                                  **
 **        VIBRATIONAL FREQUENCIES (CM**-1) AND NORMAL MODES         **
 **     FORCE CONSTANTS (mDYN/ANGSTROM) AND REDUCED MASSES (AMU)     **
 **                  INFRARED INTENSITIES (KM/MOL)                   **
 **                                                                  **
 **********************************************************************


 Mode:                 1                      2                      3
 Frequency:      1454.53                1466.43                1730.37
 Force Cnst:      1.3398                 1.3618                 2.1782
 Red. Mass:       1.0748                 1.0748                 1.2347
 IR Active:          YES                    YES                    NO 
 IR Intens:      102.820                 98.323                  0.000
 Raman Active:       NO                     NO                     YES
               X      Y      Z        X      Y      Z        X      Y      Z
 N         -0.041  0.030  0.000   -0.000  0.000 -0.051   -0.031 -0.088 -0.000
 H          0.571 -0.414 -0.000    0.000 -0.000  0.705   -0.615  0.337  0.000
 N         -0.041  0.030  0.000   -0.000  0.000 -0.051    0.031  0.088 -0.000
 H          0.571 -0.414 -0.000    0.000 -0.000  0.705    0.615 -0.337  0.000
 TransDip   0.314 -0.082 -0.000    0.000 -0.000  0.318    0.000 -0.000  0.000

 Mode:                 4                      5                      6
 Frequency:      1886.66                3561.78                3596.99
 Force Cnst:     27.1652                 8.0307                 8.1933
 Red. Mass:      12.9532                 1.0744                 1.0748
 IR Active:          NO                     NO                     YES
 IR Intens:        0.000                  0.000                  3.953
 Raman Active:       YES                    YES                    NO 
               X      Y      Z        X      Y      Z        X      Y      Z
 N          0.640 -0.224 -0.000   -0.030 -0.041  0.000   -0.030 -0.041  0.000
 H          0.093  0.178  0.000    0.415  0.570 -0.000    0.414  0.571 -0.000
 N         -0.640  0.224 -0.000    0.030  0.041  0.000   -0.030 -0.041  0.000
 H         -0.093 -0.178  0.000   -0.415 -0.570 -0.000    0.414  0.571 -0.000
 TransDip  -0.000  0.000  0.000   -0.000 -0.000 -0.000   -0.059 -0.025  0.000

 STANDARD THERMODYNAMIC QUANTITIES AT   298.15 K  AND     1.00 ATM

   This Molecule has  0 Imaginary Frequencies
   Zero point vibrational energy:       19.581 kcal/mol

   Atom    1 Element N  Has Mass   14.00307
   Atom    2 Element H  Has Mass    1.00783
   Atom    3 Element N  Has Mass   14.00307
   Atom    4 Element H  Has Mass    1.00783
   Molecular Mass:    30.021800 amu
   Principal axes and moments of inertia in amu*Bohr^2:
                             1           2           3
    Eigenvalues --        5.58352    43.85284    49.43635
          X               0.99024     0.13941    -0.00000
          Y              -0.13941     0.99024    -0.00000
          Z              -0.00000     0.00000     1.00000
   Rotational Symmetry Number is   2
   The Molecule is an Asymmetric Top
   Translational Enthalpy:        0.889 kcal/mol
   Rotational Enthalpy:           0.889 kcal/mol
   Vibrational Enthalpy:         19.590 kcal/mol
   gas constant (RT):             0.592 kcal/mol
   Translational Entropy:        36.131  cal/mol.K
   Rotational Entropy:           15.767  cal/mol.K
   Vibrational Entropy:           0.034  cal/mol.K

   Total Enthalpy:               21.959 kcal/mol
   Total Entropy:                51.932  cal/mol.K
Archival summary:
1\1\garfield\FREQ\HF\BasisUnspecified\22\taweetha\SunFeb1006:10:022019SunFeb1006:10:022019\0\\#,FREQ,HF,BasisUnspecified,\\0,1\N\H,1,1.01352\N,1,1.21085,2,108.112\H,3,1.01352,1,108.112,2,180,0\\HF=-110.032347\\@

 Total job time:  1.10s(wall), 3.63s(cpu) 
 Sun Feb 10 06:10:02 2019

        *************************************************************
        *                                                           *
        *  Thank you very much for using Q-Chem.  Have a nice day.  *
        *                                                           *
        *************************************************************
