# Supplementary material for: Geometric and energetic data from ab initio calculations of haloethene, haloimine, halomethylenephosphine, haloiminophosphine, halodiazene, halodiphosphene and halocyclopropane
Source: Data Brief. 2019 Nov 2;27:104738. doi: 10.1016/j.dib.2019.104738 (PMC6861602; doi:10.1016/j.dib.2019.104738)
Supplement: Multimedia component 6 [file mmc6.zip › NN/HF/HENNEI.out]

Q-Chem Developer Version!
                  Welcome to Q-Chem
     A Quantum Leap Into The Future Of Chemistry


 Q-Chem 5.1, Q-Chem, Inc., Pleasanton, CA (2018)

 Yihan Shao,  Zhengting Gan,  E. Epifanovsky,  A. T. B. Gilbert,  M. Wormit,  
 J. Kussmann,  A. W. Lange,  A. Behn,  Jia Deng,  Xintian Feng,  D. Ghosh,  
 M. Goldey,  P. R. Horn,  L. D. Jacobson,  I. Kaliman,  T. Kus,  A. Landau,  
 Jie Liu,  E. I. Proynov,  R. M. Richard,  R. P. Steele,  E. J. Sundstrom,  
 H. L. Woodcock III,  P. M. Zimmerman,  D. Zuev,  B. Albrecht,  E. Alguire,  
 S. A. Baeppler,  D. Barton,  Z. Benda,  Y. A. Bernard,  E. J. Berquist,  
 K. B. Bravaya,  H. Burton,  D. Casanova,  Chun-Min Chang,  Yunqing Chen,  
 A. Chien,  K. D. Closser,  M. P. Coons,  S. Coriani,  S. Dasgupta,  
 A. L. Dempwolff,  M. Diedenhofen,  Hainam Do,  R. G. Edgar,  Po-Tung Fang,  
 S. Faraji,  S. Fatehi,  Qingguo Feng,  K. D. Fenk,  J. Fosso-Tande,  
 Qinghui Ge,  A. Ghysels,  G. Gidofalvi,  J. Gomes,  J. Gonthier,  A. Gunina,  
 D. Hait,  M. W. D. Hanson-Heine,  P. H. P. Harbach,  A. W. Hauser,  
 J. E. Herr,  E. G. Hohenstein,  Z. C. Holden,  Kerwin Hui,  B. C. Huynh,  
 T.-C. Jagau,  Hyunjun Ji,  B. Kaduk,  K. Khistyaev,  Jaehoon Kim,  
 P. Klunzinger,  K. Koh,  D. Kosenkov,  L. Koulias,  T. Kowalczyk,  
 C. M. Krauter,  A. Kunitsa,  Ka Un Lao,  A. Laurent,  K. V. Lawler,  
 Joonho Lee,  D. Lefrancois,  S. Lehtola,  D. S. Levine,  Yi-Pei Li,  
 You-Sheng Lin,  Fenglai Liu,  E. Livshits,  A. Luenser,  P. Manohar,  
 E. Mansoor,  S. F. Manzer,  Shan-Ping Mao,  Yuezhi Mao,  N. Mardirossian,  
 A. V. Marenich,  T. Markovich,  L. A. Martinez-Martinez,  S. A. Maurer,  
 N. J. Mayhall,  S. C. McKenzie,  J.-M. Mewes,  A. F. Morrison,  
 J. W. Mullinax,  K. Nanda,  T. S. Nguyen-Beck,  R. Olivares-Amaya,  
 J. A. Parkhill,  T. M. Perrine,  F. Plasser,  P. Pokhilko,  S. Prager,  
 A. Prociuk,  E. Ramos,  D. R. Rehn,  F. Rob,  M. Schneider,  N. Sergueev,  
 S. M. Sharada,  S. Sharma,  D. W. Small,  T. Stauch,  T. Stein,  
 Yu-Chuan Su,  A. J. W. Thom,  A. Tkatchenko,  T. Tsuchimochi,  N. M. Tubman,  
 L. Vogt,  M. L. Vidal,  O. Vydrov,  M. A. Watson,  J. Wenzel,  
 M. de Wergifosse,  T. A. Wesolowski,  A. White,  J. Witte,  A. Yamada,  
 Jun Yang,  K. Yao,  S. Yeganeh,  S. R. Yost,  Zhi-Qiang You,  A. Zech,  
 Igor Ying Zhang,  Xing Zhang,  Yan Zhao,  Ying Zhu,  B. R. Brooks,  
 G. K. L. Chan,  C. J. Cramer,  M. S. Gordon,  W. J. Hehre,  A. Klamt,  
 M. W. Schmidt,  C. D. Sherrill,  D. G. Truhlar,  A. Aspuru-Guzik,  R. Baer,  
 A. T. Bell,  N. A. Besley,  Jeng-Da Chai,  A. E. DePrince, III,  
 R. A. DiStasio Jr.,  A. Dreuw,  B. D. Dunietz,  T. R. Furlani,  
 Chao-Ping Hsu,  Yousung Jung,  Jing Kong,  D. S. Lambrecht,  WanZhen Liang,  
 C. Ochsenfeld,  V. A. Rassolov,  L. V. Slipchenko,  J. E. Subotnik,  
 T. Van Voorhis,  J. M. Herbert,  A. I. Krylov,  P. M. W. Gill,  M. Head-Gordon

 Contributors to earlier versions of Q-Chem not listed above: 
 R. D. Adamson,  B. Austin,  J. Baker,  G. J. O. Beran,  K. Brandhorst,  
 S. T. Brown,  E. F. C. Byrd,  A. K. Chakraborty,  C.-L. Cheng,  
 Siu Hung Chien,  D. M. Chipman,  D. L. Crittenden,  H. Dachsel,  
 R. J. Doerksen,  A. D. Dutoi,  L. Fusti-Molnar,  W. A. Goddard III,  
 A. Golubeva-Zadorozhnaya,  S. R. Gwaltney,  G. Hawkins,  A. Heyden,  
 S. Hirata,  G. Kedziora,  F. J. Keil,  C. Kelley,  Jihan Kim,  R. A. King,  
 R. Z. Khaliullin,  P. P. Korambath,  W. Kurlancheek,  A. M. Lee,  M. S. Lee,  
 S. V. Levchenko,  Ching Yeh Lin,  D. Liotard,  R. C. Lochan,  I. Lotan,  
 P. E. Maslen,  N. Nair,  D. P. O'Neill,  D. Neuhauser,  E. Neuscamman,  
 C. M. Oana,  R. Olson,  B. Peters,  R. Peverati,  P. A. Pieniazek,  
 Y. M. Rhee,  J. Ritchie,  M. A. Rohrdanz,  E. Rosta,  N. J. Russ,  
 H. F. Schaefer III,  N. E. Schultz,  N. Shenvi,  A. C. Simmonett,  A. Sodt,  
 D. Stuck,  K. S. Thanthiriwatte,  V. Vanovschi,  Tao Wang,  A. Warshel,  
 C. F. Williams,  Q. Wu,  X. Xu,  W. Zhang

 Please cite Q-Chem as follows:
 Y. Shao et al., Mol. Phys. 113, 184-215 (2015)
 DOI: 10.1080/00268976.2014.952696

 Q-Chem 5.1.2 for Intel X86 EM64T Linux

 Parts of Q-Chem use Armadillo 8.300.2 (Tropical Shenanigans).
 http://arma.sourceforge.net/

 Q-Chem begins on Sun Feb 10 06:10:18 2019  

Host: 
0

     Scratch files written to /scratch/taweetham/qchem24278//
Input Ideriv = 2
Curr. Ideriv = -1
Max.  Ideriv = 2

Checking the input file for inconsistencies... 	...done.

--------------------------------------------------------------
User input:
--------------------------------------------------------------
../HF/H=I_t.inp
$molecule
0 1
I 
N  1 2.272680
N  2 1.196488 1 114.360355
H  3 1.040966 2 107.845037 1 -180.000000 0
$end

$rem
   JOB_TYPE		OPTIMIZATION
   BASIS		6-311++G**
   EXCHANGE		HF
$end

--------------------------------------------------------------
 ----------------------------------------------------------------
             Standard Nuclear Orientation (Angstroms)
    I     Atom           X                Y                Z
 ----------------------------------------------------------------
    1      I       0.5880751824    -0.0181715389    -0.0000000000
    2      N      -1.6153082300     0.5387628561     0.0000000000
    3      N      -2.3608830844    -0.3970264741    -0.0000000000
    4      H      -3.3346454660    -0.0290631100    -0.0000000000
 ----------------------------------------------------------------
 Molecular Point Group                 Cs    NOp =  2
 Largest Abelian Subgroup              Cs    NOp =  2
 Nuclear Repulsion Energy =   186.8417072727 hartrees
 There are       34 alpha and       34 beta electrons
 Requested basis set is 6-311++G(d,p)
 There are 41 shells and 113 basis functions

 Total QAlloc Memory Limit   2000 MB
 Mega-Array Size       188 MB
 MEM_STATIC part       192 MB
 A cutoff of  1.0D-11 yielded    766 shell pairs
 There are      6073 function pairs (      6886 Cartesian)

 -------------------------------------------------------
 OpenMP Integral Computing Module                       
 Release: version 1.0, May 2013, Q-Chem Inc. Pittsburgh 
 -------------------------------------------------------
 Integral Job Info:
 Integral job number is                      11
 Integral operator is                         1
 short-range coefficients                     0
 long-range coefficients              100000000
 Omega coefficients                           0
 if combine SR and LR in K                    0
 Integral screening is                        0
 Integral computing path is                   2
 max size of driver memory is            800000
 size of driver memory is                593474
 size of scratch memory is             11861008
 max col of scratch BK array               1296
 max len of scratch array in speh3          155
 max len of scratch index in speh4           18
 max int batch size is                      520
 min int batch size is                       52
 fixed nKL is                                52
 max L of basis functions is                  2
 order of int derivative is                   0
 number of shells is                         41
 number of basis is                         120
 number of cartesian basis is               120
 number of contracted shell pairs           766
 number of primitive shell pairs           1684
 maxK2 (contraction) of shell pair           36
 max number of K2 of shell pair               1
 max number of CS2 of shell pair             94
 max number of PS2 of shell pair             94
 mem total for path MDJ                  517512
 -------------------------------------------------------
 Smallest overlap matrix eigenvalue = 2.26E-04

 Scale SEOQF with 1.000000e-01/1.000000e-01/1.000000e-01

 Standard Electronic Orientation quadrupole field applied
 Nucleus-field energy     =     0.0000000033 hartrees
 Guess from superposition of atomic densities
 Warning:  Energy on first SCF cycle will be non-variational
 SAD guess density has 68.000000 electrons

 -----------------------------------------------------------------------
  General SCF calculation program by
  Eric Jon Sundstrom, Paul Horn, Yuezhi Mao, Dmitri Zuev, Alec White,
  David Stuck, Shaama M.S., Shane Yost, Joonho Lee, David Small,
  Daniel Levine, Susi Lehtola, Hugh Burton, Evgeny Epifanovsky
 -----------------------------------------------------------------------
 Hartree-Fock
 using 4 threads for integral computing
 -------------------------------------------------------
 OpenMP Integral computing Module                
 Release: version 2.0, May 2017, Q-Chem Inc. Pleasanton 
 -------------------------------------------------------
 A restricted SCF calculation will be
 performed using DIIS
 SCF converges when DIIS error is below 1.0e-08
 ---------------------------------------
  Cycle       Energy         DIIS error
 ---------------------------------------
    1   -7026.4544249353      4.42e-02  
    2   -7026.1425512216      6.36e-03  
    3   -7026.1901107484      5.23e-03  
    4   -7026.2323405910      8.94e-04  
    5   -7026.2351527232      5.34e-04  
    6   -7026.2363078144      2.39e-04  
    7   -7026.2367307529      1.35e-04  
    8   -7026.2368172106      4.50e-05  
    9   -7026.2368285112      1.02e-05  
   10   -7026.2368290767      2.59e-06  
   11   -7026.2368291337      1.01e-06  
   12   -7026.2368291441      4.46e-07  
   13   -7026.2368291461      1.32e-07  
   14   -7026.2368291462      2.06e-08  
   15   -7026.2368291463      4.85e-09  Convergence criterion met
 ---------------------------------------
 SCF time:   CPU 5.15s  wall 1.00s 
 SCF   energy in the final basis set =    -7026.2368291463
 Total energy in the final basis set =    -7026.2368291463

 --------------------------------------------------------------
             Orbital Energies (a.u.) and Symmetries
 --------------------------------------------------------------

 Alpha MOs, Restricted
 -- Occupied --                  
******* -180.87 -169.67 -169.67 -169.67  -37.92  -33.11  -33.11
  1 A'    2 A'    3 A'    1 A"    4 A'    5 A'    6 A'    2 A"                 
-33.105 -24.294 -24.293 -24.293 -24.288 -24.288 -15.722 -15.679
  7 A'    8 A'    3 A"    9 A'    4 A"   10 A'   11 A'   12 A'                 
 -7.238  -5.472  -5.460  -5.459  -2.395  -2.390  -2.389  -2.376
 13 A'   14 A'    5 A"   15 A'   16 A'    6 A"   17 A'    7 A"                 
 -2.376  -1.436  -0.945  -0.813  -0.711  -0.624  -0.592  -0.381
 18 A'   19 A'   20 A'   21 A'   22 A'   23 A'    8 A"   24 A'                 
 -0.374  -0.368
  9 A"   25 A'                                                                 
 -- Virtual --                   
  0.019   0.040   0.079   0.145   0.168   0.180   0.215   0.223
 26 A'   27 A'   10 A"   28 A'   11 A"   29 A'   30 A'   31 A'                 
  0.231   0.247   0.267   0.302   0.336   0.341   0.348   0.559
 32 A'   12 A"   33 A'   34 A'   13 A"   35 A'   36 A'   37 A'                 
  0.576   0.591   0.609   0.616   0.653   0.721   0.794   0.880
 38 A'   14 A"   15 A"   39 A'   40 A'   41 A'   42 A'   43 A'                 
  0.927   0.981   1.027   1.028   1.118   1.234   1.433   1.462
 16 A"   44 A'   17 A"   45 A'   46 A'   47 A'   48 A'   18 A"                 
  1.540   1.551   1.578   1.663   1.928   2.057   2.159   2.256
 19 A"   49 A'   50 A'   51 A'   20 A"   52 A'   21 A"   53 A'                 
  2.368   2.652   2.692   2.860   3.069   3.075   3.329   3.441
 54 A'   22 A"   55 A'   56 A'   57 A'   23 A"   58 A'   59 A'                 
  4.111   4.246   4.369   4.467   4.493   4.509   4.515   4.548
 24 A"   60 A'   25 A"   61 A'   26 A"   62 A'   27 A"   63 A'                 
  4.687   4.785   4.870   5.376   6.534   6.548   6.580  28.911
 64 A'   65 A'   66 A'   67 A'   28 A"   68 A'   69 A'   70 A'                 
 29.532  29.542  29.566  29.885  29.892  29.892  29.908  29.981
 29 A"   71 A'   72 A'   30 A"   73 A'   31 A"   74 A'   75 A'                 
 36.589  37.176 130.593 130.601 130.627 154.3051912.224
 76 A'   77 A'   32 A"   78 A'   79 A'   80 A'   81 A'                         

 Beta MOs, Restricted
 -- Occupied --                  
******* -180.87 -169.67 -169.67 -169.67  -37.92  -33.11  -33.11
  1 A'    2 A'    3 A'    1 A"    4 A'    5 A'    6 A'    2 A"                 
-33.105 -24.294 -24.293 -24.293 -24.288 -24.288 -15.722 -15.679
  7 A'    8 A'    3 A"    9 A'    4 A"   10 A'   11 A'   12 A'                 
 -7.238  -5.472  -5.460  -5.459  -2.395  -2.390  -2.389  -2.376
 13 A'   14 A'    5 A"   15 A'   16 A'    6 A"   17 A'    7 A"                 
 -2.376  -1.436  -0.945  -0.813  -0.711  -0.624  -0.592  -0.381
 18 A'   19 A'   20 A'   21 A'   22 A'   23 A'    8 A"   24 A'                 
 -0.374  -0.368
  9 A"   25 A'                                                                 
 -- Virtual --                   
  0.019   0.040   0.079   0.145   0.168   0.180   0.215   0.223
 26 A'   27 A'   10 A"   28 A'   11 A"   29 A'   30 A'   31 A'                 
  0.231   0.247   0.267   0.302   0.336   0.341   0.348   0.559
 32 A'   12 A"   33 A'   34 A'   13 A"   35 A'   36 A'   37 A'                 
  0.576   0.591   0.609   0.616   0.653   0.721   0.794   0.880
 38 A'   14 A"   15 A"   39 A'   40 A'   41 A'   42 A'   43 A'                 
  0.927   0.981   1.027   1.028   1.118   1.234   1.433   1.462
 16 A"   44 A'   17 A"   45 A'   46 A'   47 A'   48 A'   18 A"                 
  1.540   1.551   1.578   1.663   1.928   2.057   2.159   2.256
 19 A"   49 A'   50 A'   51 A'   20 A"   52 A'   21 A"   53 A'                 
  2.368   2.652   2.692   2.860   3.069   3.075   3.329   3.441
 54 A'   22 A"   55 A'   56 A'   57 A'   23 A"   58 A'   59 A'                 
  4.111   4.246   4.369   4.467   4.493   4.509   4.515   4.548
 24 A"   60 A'   25 A"   61 A'   26 A"   62 A'   27 A"   63 A'                 
  4.687   4.785   4.870   5.376   6.534   6.548   6.580  28.911
 64 A'   65 A'   66 A'   67 A'   28 A"   68 A'   69 A'   70 A'                 
 29.532  29.542  29.566  29.885  29.892  29.892  29.908  29.981
 29 A"   71 A'   72 A'   30 A"   73 A'   31 A"   74 A'   75 A'                 
 36.589  37.176 130.593 130.601 130.627 154.3051912.224
 76 A'   77 A'   32 A"   78 A'   79 A'   80 A'   81 A'                         
 --------------------------------------------------------------

          Ground-State Mulliken Net Atomic Charges

     Atom                 Charge (a.u.)
  ----------------------------------------
      1 I                    -0.032241
      2 N                     0.037401
      3 N                    -0.251656
      4 H                     0.246497
  ----------------------------------------
  Sum of atomic charges =    -0.000000

 -----------------------------------------------------------------
                    Cartesian Multipole Moments
 -----------------------------------------------------------------
    Charge (ESU x 10^10)
                -0.0000
    Dipole Moment (Debye)
         X      -2.5065      Y       0.2064      Z       0.0000
       Tot       2.5150
    Quadrupole Moments (Debye-Ang)
        XX     -28.0092     XY      -1.4484     YY     -43.4286
        XZ      -0.0000     YZ       0.0000     ZZ     -40.9997
    Octopole Moments (Debye-Ang^2)
       XXX     -17.5613    XXY       1.2487    XYY      10.3060
       YYY      -0.3643    XXZ       0.0000    XYZ      -0.0000
       YYZ       0.0000    XZZ       4.9671    YZZ      -0.0277
       ZZZ       0.0000
    Hexadecapole Moments (Debye-Ang^3)
      XXXX    -243.7305   XXXY     -10.2281   XXYY     -89.5415
      XYYY      -1.8520   YYYY     -73.7530   XXXZ      -0.0000
      XXYZ      -0.0000   XYYZ      -0.0000   YYYZ      -0.0000
      XXZZ     -76.2627   XYZZ      -0.5460   YYZZ     -20.6851
      XZZZ      -0.0000   YZZZ      -0.0000   ZZZZ     -53.4601
 -----------------------------------------------------------------
 Calculating analytic gradient of the SCF energy
 Gradient of SCF Energy
            1           2           3           4
    1   0.0196040   0.0106227  -0.0146769  -0.0155497
    2  -0.0023129   0.0287399  -0.0294680   0.0030410
    3  -0.0000000   0.0000000  -0.0000000  -0.0000000
 Max gradient component =       2.947E-02
 RMS gradient           =       1.490E-02
 Gradient time:  CPU 1.25 s  wall 0.37 s
 Geometry Optimization Parameters
   NAtoms,    NIC,     NZ,  NCons,   NDum,   NFix, NCnnct, MaxDiis
        4      14       4       0       0       0       0       0


** GEOMETRY OPTIMIZATION IN DELOCALIZED INTERNAL COORDINATES **
   Searching for a Minimum

   Optimization Cycle:   1

                       Coordinates (Angstroms)
     ATOM                X               Y               Z
      1  I         0.5880751824   -0.0181715389    0.0000000000
      2  N        -1.6153082300    0.5387628561    0.0000000000
      3  N        -2.3608830844   -0.3970264741    0.0000000000
      4  H        -3.3346454660   -0.0290631100    0.0000000000
   Point Group: cs    Number of degrees of freedom:     5


   Energy is  -7026.236829146


 Attempting to Generate Delocalized Internal Coordinates

  5 Hessian modes will be used to form the next step
  Hessian Eigenvalues:
     0.081343    0.160000    0.250000    0.411546    1.066077

 Minimum Search - Taking Simple RFO Step
 Searching for Lamda that Minimizes Along All modes
 Value Taken    Lamda =  -0.00700731
 Step Taken.  Stepsize is  0.233743

                             Maximum     Tolerance    Cnvgd?
         Gradient           0.035403      0.000300      NO
         Displacement       0.140226      0.001200      NO
         Energy change     *********      0.000001      NO


 New Cartesian Coordinates Obtained by Inverse Iteration

 Displacement from previous Coordinates is:  0.263276
 ----------------------------------------------------------------
             Standard Nuclear Orientation (Angstroms)
    I     Atom           X                Y                Z
 ----------------------------------------------------------------
    1      I       0.4726421109    -0.0232851393     0.0000000000
    2      N      -1.6072202288     0.5425090155     0.0000000000
    3      N      -2.3176232265    -0.3959328276     0.0000000000
    4      H      -3.2705602536    -0.0287893156     0.0000000000
 ----------------------------------------------------------------
 Molecular Point Group                 Cs    NOp =  2
 Largest Abelian Subgroup              Cs    NOp =  2
 Nuclear Repulsion Energy =   196.0807728714 hartrees
 There are       34 alpha and       34 beta electrons
 Applying Cartesian multipole field
    Component          Value
    ---------          -----
     (2,0,0)        1.00000E-11
     (0,2,0)        2.00000E-11
     (0,0,2)       -3.00000E-11
 Nucleus-field energy     =     0.0000000030 hartrees
 Requested basis set is 6-311++G(d,p)
 There are 41 shells and 113 basis functions
 A cutoff of  1.0D-11 yielded    776 shell pairs
 There are      6140 function pairs (      6960 Cartesian)
 Smallest overlap matrix eigenvalue = 2.04E-04
 Guess MOs from SCF MO coefficient file

 -----------------------------------------------------------------------
  General SCF calculation program by
  Eric Jon Sundstrom, Paul Horn, Yuezhi Mao, Dmitri Zuev, Alec White,
  David Stuck, Shaama M.S., Shane Yost, Joonho Lee, David Small,
  Daniel Levine, Susi Lehtola, Hugh Burton, Evgeny Epifanovsky
 -----------------------------------------------------------------------
 Hartree-Fock
 using 4 threads for integral computing
 -------------------------------------------------------
 OpenMP Integral computing Module                
 Release: version 2.0, May 2017, Q-Chem Inc. Pleasanton 
 -------------------------------------------------------
 A restricted SCF calculation will be
 performed using DIIS
 SCF converges when DIIS error is below 1.0e-08
 ---------------------------------------
  Cycle       Energy         DIIS error
 ---------------------------------------
    1   -7026.2361503916      1.23e-03  
    2   -7026.2387251984      4.84e-04  
    3   -7026.2391731252      2.48e-04  
    4   -7026.2393557790      9.91e-05  
    5   -7026.2394125518      4.68e-05  
    6   -7026.2394274779      1.46e-05  
    7   -7026.2394292015      5.19e-06  
    8   -7026.2394292933      1.67e-06  
    9   -7026.2394293119      4.16e-07  
   10   -7026.2394293130      1.41e-07  
   11   -7026.2394293131      4.82e-08  
   12   -7026.2394293131      1.49e-08  
   13   -7026.2394293132      3.91e-09  Convergence criterion met
 ---------------------------------------
 SCF time:   CPU 4.48s  wall 1.00s 
 SCF   energy in the final basis set =    -7026.2394293132
 Total energy in the final basis set =    -7026.2394293132

 --------------------------------------------------------------
             Orbital Energies (a.u.) and Symmetries
 --------------------------------------------------------------

 Alpha MOs, Restricted
 -- Occupied --                  
******* -180.87 -169.68 -169.68 -169.68  -37.93  -33.11  -33.11
  1 A'    2 A'    3 A'    1 A"    4 A'    5 A'    6 A'    2 A"                 
-33.109 -24.298 -24.296 -24.296 -24.292 -24.292 -15.706 -15.666
  7 A'    8 A'    3 A"    9 A'    4 A"   10 A'   11 A'   12 A'                 
 -7.242  -5.476  -5.464  -5.463  -2.400  -2.394  -2.394  -2.380
 13 A'   14 A'    5 A"   15 A'   16 A'    6 A"   17 A'    7 A"                 
 -2.380  -1.450  -0.957  -0.814  -0.715  -0.626  -0.599  -0.386
 18 A'   19 A'   20 A'   21 A'   22 A'   23 A'    8 A"   24 A'                 
 -0.376  -0.373
  9 A"   25 A'                                                                 
 -- Virtual --                   
  0.040   0.043   0.087   0.147   0.170   0.177   0.213   0.226
 26 A'   27 A'   10 A"   28 A'   11 A"   29 A'   30 A'   31 A'                 
  0.235   0.248   0.273   0.305   0.334   0.336   0.353   0.571
 32 A'   12 A"   33 A'   34 A'   13 A"   35 A'   36 A'   37 A'                 
  0.589   0.590   0.609   0.613   0.658   0.752   0.815   0.881
 14 A"   38 A'   15 A"   39 A'   40 A'   41 A'   42 A'   43 A'                 
  0.930   1.001   1.032   1.033   1.137   1.237   1.434   1.472
 16 A"   44 A'   45 A'   17 A"   46 A'   47 A'   48 A'   18 A"                 
  1.535   1.548   1.608   1.664   1.942   2.099   2.176   2.290
 19 A"   49 A'   50 A'   51 A'   20 A"   52 A'   21 A"   53 A'                 
  2.406   2.681   2.717   2.867   3.098   3.105   3.354   3.486
 54 A'   22 A"   55 A'   56 A'   57 A'   23 A"   58 A'   59 A'                 
  4.123   4.252   4.386   4.491   4.502   4.515   4.519   4.563
 24 A"   60 A'   25 A"   26 A"   61 A'   62 A'   27 A"   63 A'                 
  4.714   4.833   4.894   5.377   6.532   6.548   6.576  28.937
 64 A'   65 A'   66 A'   67 A'   28 A"   68 A'   69 A'   70 A'                 
 29.530  29.542  29.563  29.882  29.890  29.892  29.911  29.994
 29 A"   71 A'   72 A'   30 A"   73 A'   31 A"   74 A'   75 A'                 
 36.609  37.282 130.591 130.600 130.624 154.3271912.246
 76 A'   77 A'   32 A"   78 A'   79 A'   80 A'   81 A'                         

 Beta MOs, Restricted
 -- Occupied --                  
******* -180.87 -169.68 -169.68 -169.68  -37.93  -33.11  -33.11
  1 A'    2 A'    3 A'    1 A"    4 A'    5 A'    6 A'    2 A"                 
-33.109 -24.298 -24.296 -24.296 -24.292 -24.292 -15.706 -15.666
  7 A'    8 A'    3 A"    9 A'    4 A"   10 A'   11 A'   12 A'                 
 -7.242  -5.476  -5.464  -5.463  -2.400  -2.394  -2.394  -2.380
 13 A'   14 A'    5 A"   15 A'   16 A'    6 A"   17 A'    7 A"                 
 -2.380  -1.450  -0.957  -0.814  -0.715  -0.626  -0.599  -0.386
 18 A'   19 A'   20 A'   21 A'   22 A'   23 A'    8 A"   24 A'                 
 -0.376  -0.373
  9 A"   25 A'                                                                 
 -- Virtual --                   
  0.040   0.043   0.087   0.147   0.170   0.177   0.213   0.226
 26 A'   27 A'   10 A"   28 A'   11 A"   29 A'   30 A'   31 A'                 
  0.235   0.248   0.273   0.305   0.334   0.336   0.353   0.571
 32 A'   12 A"   33 A'   34 A'   13 A"   35 A'   36 A'   37 A'                 
  0.589   0.590   0.609   0.613   0.658   0.752   0.815   0.881
 14 A"   38 A'   15 A"   39 A'   40 A'   41 A'   42 A'   43 A'                 
  0.930   1.001   1.032   1.033   1.137   1.237   1.434   1.472
 16 A"   44 A'   45 A'   17 A"   46 A'   47 A'   48 A'   18 A"                 
  1.535   1.548   1.608   1.664   1.942   2.099   2.176   2.290
 19 A"   49 A'   50 A'   51 A'   20 A"   52 A'   21 A"   53 A'                 
  2.406   2.681   2.717   2.867   3.098   3.105   3.354   3.486
 54 A'   22 A"   55 A'   56 A'   57 A'   23 A"   58 A'   59 A'                 
  4.123   4.252   4.386   4.491   4.502   4.515   4.519   4.563
 24 A"   60 A'   25 A"   26 A"   61 A'   62 A'   27 A"   63 A'                 
  4.714   4.833   4.894   5.377   6.532   6.548   6.576  28.937
 64 A'   65 A'   66 A'   67 A'   28 A"   68 A'   69 A'   70 A'                 
 29.530  29.542  29.563  29.882  29.890  29.892  29.911  29.994
 29 A"   71 A'   72 A'   30 A"   73 A'   31 A"   74 A'   75 A'                 
 36.609  37.282 130.591 130.600 130.624 154.3271912.246
 76 A'   77 A'   32 A"   78 A'   79 A'   80 A'   81 A'                         
 --------------------------------------------------------------

          Ground-State Mulliken Net Atomic Charges

     Atom                 Charge (a.u.)
  ----------------------------------------
      1 I                     0.011920
      2 N                     0.021487
      3 N                    -0.269889
      4 H                     0.236481
  ----------------------------------------
  Sum of atomic charges =    -0.000000

 -----------------------------------------------------------------
                    Cartesian Multipole Moments
 -----------------------------------------------------------------
    Charge (ESU x 10^10)
                -0.0000
    Dipole Moment (Debye)
         X      -2.0274      Y       0.1597      Z       0.0000
       Tot       2.0337
    Quadrupole Moments (Debye-Ang)
        XX     -29.2808     XY      -1.4798     YY     -43.3193
        XZ      -0.0000     YZ      -0.0000     ZZ     -40.7233
    Octopole Moments (Debye-Ang^2)
       XXX      -3.8312    XXY       0.9573    XYY      13.6856
       YYY      -0.0384    XXZ       0.0000    XYZ       0.0000
       YYZ      -0.0000    XZZ       7.9393    YZZ       0.1123
       ZZZ       0.0000
    Hexadecapole Moments (Debye-Ang^3)
      XXXX    -235.0370   XXXY      -9.4174   XXYY     -84.4679
      XYYY      -1.4340   YYYY     -73.6257   XXXZ      -0.0000
      XXYZ      -0.0000   XYYZ       0.0000   YYYZ      -0.0000
      XXZZ     -70.6555   XYZZ      -0.4908   YYZZ     -20.5051
      XZZZ      -0.0000   YZZZ      -0.0000   ZZZZ     -52.7070
 -----------------------------------------------------------------
 Calculating analytic gradient of the SCF energy
 Gradient of SCF Energy
            1           2           3           4
    1  -0.0042777  -0.0169613   0.0195857   0.0016532
    2  -0.0020013  -0.0114321   0.0100766   0.0033568
    3   0.0000000   0.0000000  -0.0000000   0.0000000
 Max gradient component =       1.959E-02
 RMS gradient           =       8.850E-03
 Gradient time:  CPU 1.29 s  wall 0.38 s
 Geometry Optimization Parameters
   NAtoms,    NIC,     NZ,  NCons,   NDum,   NFix, NCnnct, MaxDiis
        4      14       4       0       0       0       0       0

 Cartesian Hessian Update
 Hessian Updated using BFGS Update


** GEOMETRY OPTIMIZATION IN DELOCALIZED INTERNAL COORDINATES **
   Searching for a Minimum

   Optimization Cycle:   2

                       Coordinates (Angstroms)
     ATOM                X               Y               Z
      1  I         0.4726421109   -0.0232851393    0.0000000000
      2  N        -1.6072202288    0.5425090155    0.0000000000
      3  N        -2.3176232265   -0.3959328276    0.0000000000
      4  H        -3.2705602536   -0.0287893156    0.0000000000
   Point Group: cs    Number of degrees of freedom:     5


   Energy is  -7026.239429313

 Hessian Updated using BFGS Update

  5 Hessian modes will be used to form the next step
  Hessian Eigenvalues:
     0.082330    0.168226    0.286283    0.404453    1.268676

 Minimum Search - Taking Simple RFO Step
 Searching for Lamda that Minimizes Along All modes
 Value Taken    Lamda =  -0.00104162
 Step Taken.  Stepsize is  0.050894

                             Maximum     Tolerance    Cnvgd?
         Gradient           0.019180      0.000300      NO
         Displacement       0.040549      0.001200      NO
         Energy change     -0.002600      0.000001      NO


 New Cartesian Coordinates Obtained by Inverse Iteration

 Displacement from previous Coordinates is:  0.072884
 ----------------------------------------------------------------
             Standard Nuclear Orientation (Angstroms)
    I     Atom           X                Y                Z
 ----------------------------------------------------------------
    1      I       0.4967965898    -0.0168642084     0.0000000000
    2      N      -1.5957419362     0.5336604484     0.0000000000
    3      N      -2.3348668079    -0.3920398173     0.0000000000
    4      H      -3.2889494437    -0.0302546895     0.0000000000
 ----------------------------------------------------------------
 Molecular Point Group                 Cs    NOp =  2
 Largest Abelian Subgroup              Cs    NOp =  2
 Nuclear Repulsion Energy =   194.4686977192 hartrees
 There are       34 alpha and       34 beta electrons
 Applying Cartesian multipole field
    Component          Value
    ---------          -----
     (2,0,0)        1.00000E-11
     (0,2,0)        2.00000E-11
     (0,0,2)       -3.00000E-11
 Nucleus-field energy     =     0.0000000031 hartrees
 Requested basis set is 6-311++G(d,p)
 There are 41 shells and 113 basis functions
 A cutoff of  1.0D-11 yielded    775 shell pairs
 There are      6139 function pairs (      6959 Cartesian)
 Smallest overlap matrix eigenvalue = 2.09E-04
 Guess MOs from SCF MO coefficient file

 -----------------------------------------------------------------------
  General SCF calculation program by
  Eric Jon Sundstrom, Paul Horn, Yuezhi Mao, Dmitri Zuev, Alec White,
  David Stuck, Shaama M.S., Shane Yost, Joonho Lee, David Small,
  Daniel Levine, Susi Lehtola, Hugh Burton, Evgeny Epifanovsky
 -----------------------------------------------------------------------
 Hartree-Fock
 using 4 threads for integral computing
 -------------------------------------------------------
 OpenMP Integral computing Module                
 Release: version 2.0, May 2017, Q-Chem Inc. Pleasanton 
 -------------------------------------------------------
 A restricted SCF calculation will be
 performed using DIIS
 SCF converges when DIIS error is below 1.0e-08
 ---------------------------------------
  Cycle       Energy         DIIS error
 ---------------------------------------
    1   -7026.2393488139      5.25e-04  
    2   -7026.2398187217      1.35e-04  
    3   -7026.2398750265      7.19e-05  
    4   -7026.2398882171      3.06e-05  
    5   -7026.2398931048      1.22e-05  
    6   -7026.2398942879      5.42e-06  
    7   -7026.2398945605      1.65e-06  
    8   -7026.2398945766      7.17e-07  
    9   -7026.2398945787      1.96e-07  
   10   -7026.2398945789      7.09e-08  
   11   -7026.2398945790      1.97e-08  
   12   -7026.2398945790      6.34e-09  Convergence criterion met
 ---------------------------------------
 SCF time:   CPU 4.12s  wall 1.00s 
 SCF   energy in the final basis set =    -7026.2398945790
 Total energy in the final basis set =    -7026.2398945790

 --------------------------------------------------------------
             Orbital Energies (a.u.) and Symmetries
 --------------------------------------------------------------

 Alpha MOs, Restricted
 -- Occupied --                  
******* -180.87 -169.68 -169.68 -169.68  -37.93  -33.11  -33.11
  1 A'    2 A'    3 A'    1 A"    4 A'    5 A'    6 A'    2 A"                 
-33.110 -24.299 -24.297 -24.297 -24.293 -24.293 -15.707 -15.666
  7 A'    8 A'    3 A"    9 A'    4 A"   10 A'   11 A'   12 A'                 
 -7.243  -5.477  -5.465  -5.464  -2.401  -2.395  -2.395  -2.381
 13 A'   14 A'    5 A"   15 A'   16 A'    6 A"   17 A'    7 A"                 
 -2.381  -1.441  -0.958  -0.816  -0.712  -0.624  -0.594  -0.387
 18 A'   19 A'   20 A'   21 A'   22 A'   23 A'    8 A"   24 A'                 
 -0.377  -0.371
  9 A"   25 A'                                                                 
 -- Virtual --                   
  0.038   0.043   0.086   0.148   0.170   0.178   0.214   0.226
 26 A'   27 A'   10 A"   28 A'   11 A"   29 A'   30 A'   31 A'                 
  0.235   0.248   0.274   0.305   0.334   0.336   0.351   0.568
 32 A'   12 A"   33 A'   34 A'   13 A"   35 A'   36 A'   37 A'                 
  0.588   0.589   0.610   0.613   0.660   0.747   0.817   0.884
 14 A"   38 A'   15 A"   39 A'   40 A'   41 A'   42 A'   43 A'                 
  0.932   0.999   1.030   1.034   1.128   1.236   1.433   1.474
 16 A"   44 A'   45 A'   17 A"   46 A'   47 A'   48 A'   18 A"                 
  1.535   1.552   1.604   1.675   1.941   2.088   2.175   2.287
 19 A"   49 A'   50 A'   51 A'   20 A"   52 A'   21 A"   53 A'                 
  2.400   2.679   2.710   2.860   3.091   3.095   3.364   3.474
 54 A'   22 A"   55 A'   56 A'   57 A'   23 A"   58 A'   59 A'                 
  4.122   4.252   4.384   4.490   4.492   4.510   4.518   4.559
 24 A"   60 A'   25 A"   26 A"   61 A'   62 A'   27 A"   63 A'                 
  4.711   4.826   4.888   5.395   6.531   6.546   6.573  28.933
 64 A'   65 A'   66 A'   67 A'   28 A"   68 A'   69 A'   70 A'                 
 29.529  29.540  29.561  29.881  29.889  29.891  29.909  29.991
 29 A"   71 A'   72 A'   30 A"   73 A'   31 A"   74 A'   75 A'                 
 36.611  37.246 130.590 130.598 130.622 154.3231912.242
 76 A'   77 A'   32 A"   78 A'   79 A'   80 A'   81 A'                         

 Beta MOs, Restricted
 -- Occupied --                  
******* -180.87 -169.68 -169.68 -169.68  -37.93  -33.11  -33.11
  1 A'    2 A'    3 A'    1 A"    4 A'    5 A'    6 A'    2 A"                 
-33.110 -24.299 -24.297 -24.297 -24.293 -24.293 -15.707 -15.666
  7 A'    8 A'    3 A"    9 A'    4 A"   10 A'   11 A'   12 A'                 
 -7.243  -5.477  -5.465  -5.464  -2.401  -2.395  -2.395  -2.381
 13 A'   14 A'    5 A"   15 A'   16 A'    6 A"   17 A'    7 A"                 
 -2.381  -1.441  -0.958  -0.816  -0.712  -0.624  -0.594  -0.387
 18 A'   19 A'   20 A'   21 A'   22 A'   23 A'    8 A"   24 A'                 
 -0.377  -0.371
  9 A"   25 A'                                                                 
 -- Virtual --                   
  0.038   0.043   0.086   0.148   0.170   0.178   0.214   0.226
 26 A'   27 A'   10 A"   28 A'   11 A"   29 A'   30 A'   31 A'                 
  0.235   0.248   0.274   0.305   0.334   0.336   0.351   0.568
 32 A'   12 A"   33 A'   34 A'   13 A"   35 A'   36 A'   37 A'                 
  0.588   0.589   0.610   0.613   0.660   0.747   0.817   0.884
 14 A"   38 A'   15 A"   39 A'   40 A'   41 A'   42 A'   43 A'                 
  0.932   0.999   1.030   1.034   1.128   1.236   1.433   1.474
 16 A"   44 A'   45 A'   17 A"   46 A'   47 A'   48 A'   18 A"                 
  1.535   1.552   1.604   1.675   1.941   2.088   2.175   2.287
 19 A"   49 A'   50 A'   51 A'   20 A"   52 A'   21 A"   53 A'                 
  2.400   2.679   2.710   2.860   3.091   3.095   3.364   3.474
 54 A'   22 A"   55 A'   56 A'   57 A'   23 A"   58 A'   59 A'                 
  4.122   4.252   4.384   4.490   4.492   4.510   4.518   4.559
 24 A"   60 A'   25 A"   26 A"   61 A'   62 A'   27 A"   63 A'                 
  4.711   4.826   4.888   5.395   6.531   6.546   6.573  28.933
 64 A'   65 A'   66 A'   67 A'   28 A"   68 A'   69 A'   70 A'                 
 29.529  29.540  29.561  29.881  29.889  29.891  29.909  29.991
 29 A"   71 A'   72 A'   30 A"   73 A'   31 A"   74 A'   75 A'                 
 36.611  37.246 130.590 130.598 130.622 154.3231912.242
 76 A'   77 A'   32 A"   78 A'   79 A'   80 A'   81 A'                         
 --------------------------------------------------------------

          Ground-State Mulliken Net Atomic Charges

     Atom                 Charge (a.u.)
  ----------------------------------------
      1 I                     0.015879
      2 N                     0.022600
      3 N                    -0.278939
      4 H                     0.240460
  ----------------------------------------
  Sum of atomic charges =    -0.000000

 -----------------------------------------------------------------
                    Cartesian Multipole Moments
 -----------------------------------------------------------------
    Charge (ESU x 10^10)
                -0.0000
    Dipole Moment (Debye)
         X      -2.0058      Y       0.1738      Z       0.0000
       Tot       2.0133
    Quadrupole Moments (Debye-Ang)
        XX     -29.0873     XY      -1.4416     YY     -43.3907
        XZ      -0.0000     YZ      -0.0000     ZZ     -40.7499
    Octopole Moments (Debye-Ang^2)
       XXX      -6.3975    XXY       1.0086    XYY      13.0748
       YYY      -0.4650    XXZ       0.0000    XYZ       0.0000
       YYZ       0.0000    XZZ       7.3667    YZZ      -0.0440
       ZZZ       0.0000
    Hexadecapole Moments (Debye-Ang^3)
      XXXX    -235.5876   XXXY      -9.9897   XXYY     -85.6654
      XYYY      -2.0327   YYYY     -73.3460   XXXZ      -0.0000
      XXYZ      -0.0000   XYYZ      -0.0000   YYYZ      -0.0000
      XXZZ     -71.7739   XYZZ      -0.6477   YYZZ     -20.4748
      XZZZ      -0.0000   YZZZ      -0.0000   ZZZZ     -52.7478
 -----------------------------------------------------------------
 Calculating analytic gradient of the SCF energy
 Gradient of SCF Energy
            1           2           3           4
    1   0.0009696  -0.0011326   0.0009640  -0.0008010
    2   0.0000180  -0.0028385   0.0039445  -0.0011241
    3  -0.0000000   0.0000000  -0.0000000  -0.0000000
 Max gradient component =       3.945E-03
 RMS gradient           =       1.546E-03
 Gradient time:  CPU 1.28 s  wall 0.37 s
 Geometry Optimization Parameters
   NAtoms,    NIC,     NZ,  NCons,   NDum,   NFix, NCnnct, MaxDiis
        4      14       4       0       0       0       0       0

 Cartesian Hessian Update
 Hessian Updated using BFGS Update


** GEOMETRY OPTIMIZATION IN DELOCALIZED INTERNAL COORDINATES **
   Searching for a Minimum

   Optimization Cycle:   3

                       Coordinates (Angstroms)
     ATOM                X               Y               Z
      1  I         0.4967965898   -0.0168642084    0.0000000000
      2  N        -1.5957419362    0.5336604484    0.0000000000
      3  N        -2.3348668079   -0.3920398173    0.0000000000
      4  H        -3.2889494437   -0.0302546895    0.0000000000
   Point Group: cs    Number of degrees of freedom:     5


   Energy is  -7026.239894579

 Hessian Updated using BFGS Update

  5 Hessian modes will be used to form the next step
  Hessian Eigenvalues:
     0.082715    0.182663    0.320333    0.407137    1.132707

 Minimum Search - Taking Simple RFO Step
 Searching for Lamda that Minimizes Along All modes
 Value Taken    Lamda =  -0.00004704
 Step Taken.  Stepsize is  0.014557

                             Maximum     Tolerance    Cnvgd?
         Gradient           0.003335      0.000300      NO
         Displacement       0.010472      0.001200      NO
         Energy change     -0.000465      0.000001      NO


 New Cartesian Coordinates Obtained by Inverse Iteration

 Displacement from previous Coordinates is:  0.017080
 ----------------------------------------------------------------
             Standard Nuclear Orientation (Angstroms)
    I     Atom           X                Y                Z
 ----------------------------------------------------------------
    1      I       0.4930201950    -0.0151028916     0.0000000000
    2      N      -1.5965048942     0.5320220065     0.0000000000
    3      N      -2.3345561727    -0.3967423949     0.0000000000
    4      H      -3.2847207261    -0.0256749870     0.0000000000
 ----------------------------------------------------------------
 Molecular Point Group                 Cs    NOp =  2
 Largest Abelian Subgroup              Cs    NOp =  2
 Nuclear Repulsion Energy =   194.6971360995 hartrees
 There are       34 alpha and       34 beta electrons
 Applying Cartesian multipole field
    Component          Value
    ---------          -----
     (2,0,0)        1.00000E-11
     (0,2,0)        2.00000E-11
     (0,0,2)       -3.00000E-11
 Nucleus-field energy     =     0.0000000031 hartrees
 Requested basis set is 6-311++G(d,p)
 There are 41 shells and 113 basis functions
 A cutoff of  1.0D-11 yielded    775 shell pairs
 There are      6139 function pairs (      6959 Cartesian)
 Smallest overlap matrix eigenvalue = 2.10E-04
 Guess MOs from SCF MO coefficient file

 -----------------------------------------------------------------------
  General SCF calculation program by
  Eric Jon Sundstrom, Paul Horn, Yuezhi Mao, Dmitri Zuev, Alec White,
  David Stuck, Shaama M.S., Shane Yost, Joonho Lee, David Small,
  Daniel Levine, Susi Lehtola, Hugh Burton, Evgeny Epifanovsky
 -----------------------------------------------------------------------
 Hartree-Fock
 using 4 threads for integral computing
 -------------------------------------------------------
 OpenMP Integral computing Module                
 Release: version 2.0, May 2017, Q-Chem Inc. Pleasanton 
 -------------------------------------------------------
 A restricted SCF calculation will be
 performed using DIIS
 SCF converges when DIIS error is below 1.0e-08
 ---------------------------------------
  Cycle       Energy         DIIS error
 ---------------------------------------
    1   -7026.2398986283      9.83e-05  
    2   -7026.2399165203      2.33e-05  
    3   -7026.2399189152      9.15e-06  
    4   -7026.2399193119      4.99e-06  
    5   -7026.2399194390      2.00e-06  
    6   -7026.2399194688      1.08e-06  
    7   -7026.2399194731      2.35e-07  
    8   -7026.2399194736      1.12e-07  
    9   -7026.2399194737      4.29e-08  
   10   -7026.2399194738      1.52e-08  
   11   -7026.2399194737      4.83e-09  Convergence criterion met
 ---------------------------------------
 SCF time:   CPU 3.78s  wall 1.00s 
 SCF   energy in the final basis set =    -7026.2399194737
 Total energy in the final basis set =    -7026.2399194737

 --------------------------------------------------------------
             Orbital Energies (a.u.) and Symmetries
 --------------------------------------------------------------

 Alpha MOs, Restricted
 -- Occupied --                  
******* -180.87 -169.68 -169.68 -169.68  -37.93  -33.12  -33.11
  1 A'    2 A'    3 A'    1 A"    4 A'    5 A'    6 A'    2 A"                 
-33.110 -24.299 -24.298 -24.298 -24.293 -24.293 -15.706 -15.666
  7 A'    8 A'    3 A"    9 A'    4 A"   10 A'   11 A'   12 A'                 
 -7.243  -5.478  -5.465  -5.465  -2.401  -2.396  -2.395  -2.381
 13 A'   14 A'    5 A"   15 A'   16 A'    6 A"   17 A'    7 A"                 
 -2.381  -1.440  -0.958  -0.815  -0.712  -0.624  -0.594  -0.388
 18 A'   19 A'   20 A'   21 A'   22 A'   23 A'    8 A"   24 A'                 
 -0.377  -0.372
  9 A"   25 A'                                                                 
 -- Virtual --                   
  0.039   0.043   0.085   0.148   0.171   0.178   0.214   0.226
 26 A'   27 A'   10 A"   28 A'   11 A"   29 A'   30 A'   31 A'                 
  0.235   0.248   0.274   0.305   0.334   0.336   0.352   0.567
 32 A'   12 A"   33 A'   34 A'   13 A"   35 A'   36 A'   37 A'                 
  0.588   0.590   0.610   0.612   0.659   0.748   0.817   0.885
 14 A"   38 A'   15 A"   39 A'   40 A'   41 A'   42 A'   43 A'                 
  0.932   0.998   1.030   1.034   1.127   1.236   1.433   1.474
 16 A"   44 A'   45 A'   17 A"   46 A'   47 A'   48 A'   18 A"                 
  1.535   1.551   1.604   1.672   1.940   2.092   2.177   2.288
 19 A"   49 A'   50 A'   51 A'   20 A"   52 A'   21 A"   53 A'                 
  2.400   2.679   2.708   2.862   3.092   3.093   3.356   3.474
 54 A'   22 A"   55 A'   56 A'   57 A'   23 A"   58 A'   59 A'                 
  4.122   4.251   4.383   4.489   4.491   4.510   4.518   4.558
 24 A"   60 A'   25 A"   26 A"   61 A'   62 A'   27 A"   63 A'                 
  4.712   4.828   4.889   5.393   6.531   6.546   6.573  28.934
 64 A'   65 A'   66 A'   67 A'   28 A"   68 A'   69 A'   70 A'                 
 29.528  29.540  29.561  29.881  29.889  29.890  29.909  29.991
 29 A"   71 A'   72 A'   30 A"   73 A'   31 A"   74 A'   75 A'                 
 36.612  37.239 130.589 130.598 130.622 154.3241912.243
 76 A'   77 A'   32 A"   78 A'   79 A'   80 A'   81 A'                         

 Beta MOs, Restricted
 -- Occupied --                  
******* -180.87 -169.68 -169.68 -169.68  -37.93  -33.12  -33.11
  1 A'    2 A'    3 A'    1 A"    4 A'    5 A'    6 A'    2 A"                 
-33.110 -24.299 -24.298 -24.298 -24.293 -24.293 -15.706 -15.666
  7 A'    8 A'    3 A"    9 A'    4 A"   10 A'   11 A'   12 A'                 
 -7.243  -5.478  -5.465  -5.465  -2.401  -2.396  -2.395  -2.381
 13 A'   14 A'    5 A"   15 A'   16 A'    6 A"   17 A'    7 A"                 
 -2.381  -1.440  -0.958  -0.815  -0.712  -0.624  -0.594  -0.388
 18 A'   19 A'   20 A'   21 A'   22 A'   23 A'    8 A"   24 A'                 
 -0.377  -0.372
  9 A"   25 A'                                                                 
 -- Virtual --                   
  0.039   0.043   0.085   0.148   0.171   0.178   0.214   0.226
 26 A'   27 A'   10 A"   28 A'   11 A"   29 A'   30 A'   31 A'                 
  0.235   0.248   0.274   0.305   0.334   0.336   0.352   0.567
 32 A'   12 A"   33 A'   34 A'   13 A"   35 A'   36 A'   37 A'                 
  0.588   0.590   0.610   0.612   0.659   0.748   0.817   0.885
 14 A"   38 A'   15 A"   39 A'   40 A'   41 A'   42 A'   43 A'                 
  0.932   0.998   1.030   1.034   1.127   1.236   1.433   1.474
 16 A"   44 A'   45 A'   17 A"   46 A'   47 A'   48 A'   18 A"                 
  1.535   1.551   1.604   1.672   1.940   2.092   2.177   2.288
 19 A"   49 A'   50 A'   51 A'   20 A"   52 A'   21 A"   53 A'                 
  2.400   2.679   2.708   2.862   3.092   3.093   3.356   3.474
 54 A'   22 A"   55 A'   56 A'   57 A'   23 A"   58 A'   59 A'                 
  4.122   4.251   4.383   4.489   4.491   4.510   4.518   4.558
 24 A"   60 A'   25 A"   26 A"   61 A'   62 A'   27 A"   63 A'                 
  4.712   4.828   4.889   5.393   6.531   6.546   6.573  28.934
 64 A'   65 A'   66 A'   67 A'   28 A"   68 A'   69 A'   70 A'                 
 29.528  29.540  29.561  29.881  29.889  29.890  29.909  29.991
 29 A"   71 A'   72 A'   30 A"   73 A'   31 A"   74 A'   75 A'                 
 36.612  37.239 130.589 130.598 130.622 154.3241912.243
 76 A'   77 A'   32 A"   78 A'   79 A'   80 A'   81 A'                         
 --------------------------------------------------------------

          Ground-State Mulliken Net Atomic Charges

     Atom                 Charge (a.u.)
  ----------------------------------------
      1 I                     0.018299
      2 N                     0.019502
      3 N                    -0.276952
      4 H                     0.239151
  ----------------------------------------
  Sum of atomic charges =    -0.000000

 -----------------------------------------------------------------
                    Cartesian Multipole Moments
 -----------------------------------------------------------------
    Charge (ESU x 10^10)
                -0.0000
    Dipole Moment (Debye)
         X      -1.9684      Y       0.1800      Z       0.0000
       Tot       1.9766
    Quadrupole Moments (Debye-Ang)
        XX     -29.1916     XY      -1.4683     YY     -43.3912
        XZ       0.0000     YZ      -0.0000     ZZ     -40.7462
    Octopole Moments (Debye-Ang^2)
       XXX      -5.6053    XXY       1.0976    XYY      13.2128
       YYY      -0.5123    XXZ       0.0000    XYZ       0.0000
       YYZ       0.0000    XZZ       7.4983    YZZ      -0.0666
       ZZZ       0.0000
    Hexadecapole Moments (Debye-Ang^3)
      XXXX    -236.6240   XXXY     -10.6126   XXYY     -85.6173
      XYYY      -2.3326   YYYY     -73.3897   XXXZ       0.0000
      XXYZ      -0.0000   XYYZ      -0.0000   YYYZ      -0.0000
      XXZZ     -71.6797   XYZZ      -0.7370   YYZZ     -20.4776
      XZZZ      -0.0000   YZZZ      -0.0000   ZZZZ     -52.7261
 -----------------------------------------------------------------
 Calculating analytic gradient of the SCF energy
 Gradient of SCF Energy
            1           2           3           4
    1   0.0004465  -0.0009029   0.0003611   0.0000952
    2   0.0000120  -0.0007285   0.0005807   0.0001358
    3   0.0000000  -0.0000000   0.0000000  -0.0000000
 Max gradient component =       9.029E-04
 RMS gradient           =       4.124E-04
 Gradient time:  CPU 1.28 s  wall 0.38 s
 Geometry Optimization Parameters
   NAtoms,    NIC,     NZ,  NCons,   NDum,   NFix, NCnnct, MaxDiis
        4      14       4       0       0       0       0       0

 Cartesian Hessian Update
 Hessian Updated using BFGS Update


** GEOMETRY OPTIMIZATION IN DELOCALIZED INTERNAL COORDINATES **
   Searching for a Minimum

   Optimization Cycle:   4

                       Coordinates (Angstroms)
     ATOM                X               Y               Z
      1  I         0.4930201950   -0.0151028916    0.0000000000
      2  N        -1.5965048942    0.5320220065    0.0000000000
      3  N        -2.3345561727   -0.3967423949    0.0000000000
      4  H        -3.2847207261   -0.0256749870    0.0000000000
   Point Group: cs    Number of degrees of freedom:     5


   Energy is  -7026.239919474

 Hessian Updated using BFGS Update

  5 Hessian modes will be used to form the next step
  Hessian Eigenvalues:
     0.073973    0.231391    0.279357    0.405812    1.086985

 Minimum Search - Taking Simple RFO Step
 Searching for Lamda that Minimizes Along All modes
 Value Taken    Lamda =  -0.00000508
 Step Taken.  Stepsize is  0.006679

                             Maximum     Tolerance    Cnvgd?
         Gradient           0.000704      0.000300      NO
         Displacement       0.004172      0.001200      NO
         Energy change     -0.000025      0.000001      NO


 New Cartesian Coordinates Obtained by Inverse Iteration

 Displacement from previous Coordinates is:  0.007159
 ----------------------------------------------------------------
             Standard Nuclear Orientation (Angstroms)
    I     Atom           X                Y                Z
 ----------------------------------------------------------------
    1      I       0.4902438733    -0.0157780937     0.0000000000
    2      N      -1.5953755297     0.5333802063     0.0000000000
    3      N      -2.3334265691    -0.3962802228     0.0000000000
    4      H      -3.2842033726    -0.0268201568     0.0000000000
 ----------------------------------------------------------------
 Molecular Point Group                 Cs    NOp =  2
 Largest Abelian Subgroup              Cs    NOp =  2
 Nuclear Repulsion Energy =   194.9237337600 hartrees
 There are       34 alpha and       34 beta electrons
 Applying Cartesian multipole field
    Component          Value
    ---------          -----
     (2,0,0)        1.00000E-11
     (0,2,0)        2.00000E-11
     (0,0,2)       -3.00000E-11
 Nucleus-field energy     =     0.0000000031 hartrees
 Requested basis set is 6-311++G(d,p)
 There are 41 shells and 113 basis functions
 A cutoff of  1.0D-11 yielded    775 shell pairs
 There are      6139 function pairs (      6959 Cartesian)
 Smallest overlap matrix eigenvalue = 2.11E-04
 Guess MOs from SCF MO coefficient file

 -----------------------------------------------------------------------
  General SCF calculation program by
  Eric Jon Sundstrom, Paul Horn, Yuezhi Mao, Dmitri Zuev, Alec White,
  David Stuck, Shaama M.S., Shane Yost, Joonho Lee, David Small,
  Daniel Levine, Susi Lehtola, Hugh Burton, Evgeny Epifanovsky
 -----------------------------------------------------------------------
 Hartree-Fock
 using 4 threads for integral computing
 -------------------------------------------------------
 OpenMP Integral computing Module                
 Release: version 2.0, May 2017, Q-Chem Inc. Pleasanton 
 -------------------------------------------------------
 A restricted SCF calculation will be
 performed using DIIS
 SCF converges when DIIS error is below 1.0e-08
 ---------------------------------------
  Cycle       Energy         DIIS error
 ---------------------------------------
    1   -7026.2399169375      4.14e-05  
    2   -7026.2399204245      1.44e-05  
    3   -7026.2399209908      8.82e-06  
    4   -7026.2399212123      3.54e-06  
    5   -7026.2399212998      1.23e-06  
    6   -7026.2399213164      4.39e-07  
    7   -7026.2399213176      1.04e-07  
    8   -7026.2399213176      3.88e-08  
    9   -7026.2399213176      1.56e-08  
   10   -7026.2399213177      5.79e-09  Convergence criterion met
 ---------------------------------------
 SCF time:   CPU 3.44s  wall 1.00s 
 SCF   energy in the final basis set =    -7026.2399213177
 Total energy in the final basis set =    -7026.2399213177

 --------------------------------------------------------------
             Orbital Energies (a.u.) and Symmetries
 --------------------------------------------------------------

 Alpha MOs, Restricted
 -- Occupied --                  
******* -180.87 -169.68 -169.68 -169.68  -37.93  -33.12  -33.11
  1 A'    2 A'    3 A'    1 A"    4 A'    5 A'    6 A'    2 A"                 
-33.110 -24.300 -24.298 -24.298 -24.293 -24.293 -15.706 -15.666
  7 A'    8 A'    3 A"    9 A'    4 A"   10 A'   11 A'   12 A'                 
 -7.244  -5.478  -5.465  -5.465  -2.402  -2.396  -2.395  -2.381
 13 A'   14 A'    5 A"   15 A'   16 A'    6 A"   17 A'    7 A"                 
 -2.381  -1.439  -0.958  -0.815  -0.711  -0.624  -0.593  -0.388
 18 A'   19 A'   20 A'   21 A'   22 A'   23 A'    8 A"   24 A'                 
 -0.377  -0.372
  9 A"   25 A'                                                                 
 -- Virtual --                   
  0.039   0.044   0.085   0.148   0.171   0.178   0.214   0.226
 26 A'   27 A'   10 A"   28 A'   11 A"   29 A'   30 A'   31 A'                 
  0.235   0.248   0.274   0.305   0.334   0.336   0.352   0.566
 32 A'   12 A"   33 A'   34 A'   13 A"   35 A'   36 A'   37 A'                 
  0.587   0.590   0.610   0.612   0.659   0.749   0.817   0.885
 14 A"   38 A'   15 A"   39 A'   40 A'   41 A'   42 A'   43 A'                 
  0.933   0.999   1.030   1.034   1.127   1.236   1.433   1.474
 16 A"   44 A'   45 A'   17 A"   46 A'   47 A'   48 A'   18 A"                 
  1.535   1.551   1.605   1.673   1.940   2.092   2.178   2.289
 19 A"   49 A'   50 A'   51 A'   20 A"   52 A'   21 A"   53 A'                 
  2.401   2.679   2.708   2.861   3.092   3.093   3.356   3.473
 54 A'   22 A"   55 A'   56 A'   57 A'   23 A"   58 A'   59 A'                 
  4.122   4.251   4.383   4.489   4.490   4.510   4.518   4.558
 24 A"   60 A'   25 A"   26 A"   61 A'   62 A'   27 A"   63 A'                 
  4.712   4.829   4.888   5.394   6.530   6.546   6.573  28.934
 64 A'   65 A'   66 A'   67 A'   28 A"   68 A'   69 A'   70 A'                 
 29.528  29.540  29.560  29.880  29.888  29.890  29.909  29.991
 29 A"   71 A'   72 A'   30 A"   73 A'   31 A"   74 A'   75 A'                 
 36.613  37.236 130.589 130.598 130.622 154.3241912.243
 76 A'   77 A'   32 A"   78 A'   79 A'   80 A'   81 A'                         

 Beta MOs, Restricted
 -- Occupied --                  
******* -180.87 -169.68 -169.68 -169.68  -37.93  -33.12  -33.11
  1 A'    2 A'    3 A'    1 A"    4 A'    5 A'    6 A'    2 A"                 
-33.110 -24.300 -24.298 -24.298 -24.293 -24.293 -15.706 -15.666
  7 A'    8 A'    3 A"    9 A'    4 A"   10 A'   11 A'   12 A'                 
 -7.244  -5.478  -5.465  -5.465  -2.402  -2.396  -2.395  -2.381
 13 A'   14 A'    5 A"   15 A'   16 A'    6 A"   17 A'    7 A"                 
 -2.381  -1.439  -0.958  -0.815  -0.711  -0.624  -0.593  -0.388
 18 A'   19 A'   20 A'   21 A'   22 A'   23 A'    8 A"   24 A'                 
 -0.377  -0.372
  9 A"   25 A'                                                                 
 -- Virtual --                   
  0.039   0.044   0.085   0.148   0.171   0.178   0.214   0.226
 26 A'   27 A'   10 A"   28 A'   11 A"   29 A'   30 A'   31 A'                 
  0.235   0.248   0.274   0.305   0.334   0.336   0.352   0.566
 32 A'   12 A"   33 A'   34 A'   13 A"   35 A'   36 A'   37 A'                 
  0.587   0.590   0.610   0.612   0.659   0.749   0.817   0.885
 14 A"   38 A'   15 A"   39 A'   40 A'   41 A'   42 A'   43 A'                 
  0.933   0.999   1.030   1.034   1.127   1.236   1.433   1.474
 16 A"   44 A'   45 A'   17 A"   46 A'   47 A'   48 A'   18 A"                 
  1.535   1.551   1.605   1.673   1.940   2.092   2.178   2.289
 19 A"   49 A'   50 A'   51 A'   20 A"   52 A'   21 A"   53 A'                 
  2.401   2.679   2.708   2.861   3.092   3.093   3.356   3.473
 54 A'   22 A"   55 A'   56 A'   57 A'   23 A"   58 A'   59 A'                 
  4.122   4.251   4.383   4.489   4.490   4.510   4.518   4.558
 24 A"   60 A'   25 A"   26 A"   61 A'   62 A'   27 A"   63 A'                 
  4.712   4.829   4.888   5.394   6.530   6.546   6.573  28.934
 64 A'   65 A'   66 A'   67 A'   28 A"   68 A'   69 A'   70 A'                 
 29.528  29.540  29.560  29.880  29.888  29.890  29.909  29.991
 29 A"   71 A'   72 A'   30 A"   73 A'   31 A"   74 A'   75 A'                 
 36.613  37.236 130.589 130.598 130.622 154.3241912.243
 76 A'   77 A'   32 A"   78 A'   79 A'   80 A'   81 A'                         
 --------------------------------------------------------------

          Ground-State Mulliken Net Atomic Charges

     Atom                 Charge (a.u.)
  ----------------------------------------
      1 I                     0.020488
      2 N                     0.018188
      3 N                    -0.277634
      4 H                     0.238958
  ----------------------------------------
  Sum of atomic charges =    -0.000000

 -----------------------------------------------------------------
                    Cartesian Multipole Moments
 -----------------------------------------------------------------
    Charge (ESU x 10^10)
                -0.0000
    Dipole Moment (Debye)
         X      -1.9491      Y       0.1763      Z      -0.0000
       Tot       1.9571
    Quadrupole Moments (Debye-Ang)
        XX     -29.2253     XY      -1.4651     YY     -43.3911
        XZ       0.0000     YZ       0.0000     ZZ     -40.7412
    Octopole Moments (Debye-Ang^2)
       XXX      -5.2889    XXY       1.0615    XYY      13.3056
       YYY      -0.4868    XXZ      -0.0000    XYZ      -0.0000
       YYZ       0.0000    XZZ       7.5777    YZZ      -0.0556
       ZZZ       0.0000
    Hexadecapole Moments (Debye-Ang^3)
      XXXX    -236.2517   XXXY     -10.4475   XXYY     -85.5097
      XYYY      -2.2575   YYYY     -73.4271   XXXZ       0.0000
      XXYZ       0.0000   XYYZ       0.0000   YYYZ       0.0000
      XXZZ     -71.5618   XYZZ      -0.7166   YYZZ     -20.4787
      XZZZ       0.0000   YZZZ       0.0000   ZZZZ     -52.7067
 -----------------------------------------------------------------
 Calculating analytic gradient of the SCF energy
 Gradient of SCF Energy
            1           2           3           4
    1  -0.0001786   0.0000547   0.0001717  -0.0000478
    2  -0.0000101  -0.0000404   0.0000754  -0.0000249
    3   0.0000000   0.0000000  -0.0000000   0.0000000
 Max gradient component =       1.786E-04
 RMS gradient           =       7.889E-05
 Gradient time:  CPU 1.28 s  wall 0.37 s
 Geometry Optimization Parameters
   NAtoms,    NIC,     NZ,  NCons,   NDum,   NFix, NCnnct, MaxDiis
        4      14       4       0       0       0       0       0

 Cartesian Hessian Update
 Hessian Updated using BFGS Update


** GEOMETRY OPTIMIZATION IN DELOCALIZED INTERNAL COORDINATES **
   Searching for a Minimum

   Optimization Cycle:   5

                       Coordinates (Angstroms)
     ATOM                X               Y               Z
      1  I         0.4902438733   -0.0157780937    0.0000000000
      2  N        -1.5953755297    0.5333802063    0.0000000000
      3  N        -2.3334265691   -0.3962802228    0.0000000000
      4  H        -3.2842033726   -0.0268201568    0.0000000000
   Point Group: cs    Number of degrees of freedom:     5


   Energy is  -7026.239921318

 Hessian Updated using BFGS Update

  5 Hessian modes will be used to form the next step
  Hessian Eigenvalues:
     0.085488    0.243485    0.309106    0.405821    1.031063

 Minimum Search - Taking Simple RFO Step
 Searching for Lamda that Minimizes Along All modes
 Value Taken    Lamda =   0.00000000
 Step Taken.  Stepsize is  0.001583

                             Maximum     Tolerance    Cnvgd?
         Gradient           0.000256      0.000300     YES
         Displacement       0.001038      0.001200     YES
         Energy change     -0.000002      0.000001      NO


                       Distance Matrix (Angstroms)
             I (  1)   N (  2)   N (  3)
   N (  2)  2.156707
   N (  3)  2.849192  1.187008
   H (  4)  3.774463  1.779316  1.020038

 Final energy is   -7026.2399213176532     


 ******************************
 **  OPTIMIZATION CONVERGED  **
 ******************************

                       Coordinates (Angstroms)
     ATOM                X               Y               Z
      1  I         0.4902438733   -0.0157780937    0.0000000000
      2  N        -1.5953755297    0.5333802063    0.0000000000
      3  N        -2.3334265691   -0.3962802228    0.0000000000
      4  H        -3.2842033726   -0.0268201568    0.0000000000

Z-matrix Print:
$molecule
0 1
I 
N  1 2.156707
N  2 1.187008 1 113.694265
H  3 1.020038 2 107.210311 1 -180.000000 0
$end


 --------------------------------------------------------------
             Orbital Energies (a.u.) and Symmetries
 --------------------------------------------------------------

 Alpha MOs, Restricted
 -- Occupied --                  
******* -180.87 -169.68 -169.68 -169.68  -37.93  -33.12  -33.11
  1 A'    2 A'    3 A'    1 A"    4 A'    5 A'    6 A'    2 A"                 
-33.110 -24.300 -24.298 -24.298 -24.293 -24.293 -15.706 -15.666
  7 A'    8 A'    3 A"    9 A'    4 A"   10 A'   11 A'   12 A'                 
 -7.244  -5.478  -5.465  -5.465  -2.402  -2.396  -2.395  -2.381
 13 A'   14 A'    5 A"   15 A'   16 A'    6 A"   17 A'    7 A"                 
 -2.381  -1.439  -0.958  -0.815  -0.711  -0.624  -0.593  -0.388
 18 A'   19 A'   20 A'   21 A'   22 A'   23 A'    8 A"   24 A'                 
 -0.377  -0.372
  9 A"   25 A'                                                                 
 -- Virtual --                   
  0.039   0.044   0.085   0.148   0.171   0.178   0.214   0.226
 26 A'   27 A'   10 A"   28 A'   11 A"   29 A'   30 A'   31 A'                 
  0.235   0.248   0.274   0.305   0.334   0.336   0.352   0.566
 32 A'   12 A"   33 A'   34 A'   13 A"   35 A'   36 A'   37 A'                 
  0.587   0.590   0.610   0.612   0.659   0.749   0.817   0.885
 14 A"   38 A'   15 A"   39 A'   40 A'   41 A'   42 A'   43 A'                 
  0.933   0.999   1.030   1.034   1.127   1.236   1.433   1.474
 16 A"   44 A'   45 A'   17 A"   46 A'   47 A'   48 A'   18 A"                 
  1.535   1.551   1.605   1.673   1.940   2.092   2.178   2.289
 19 A"   49 A'   50 A'   51 A'   20 A"   52 A'   21 A"   53 A'                 
  2.401   2.679   2.708   2.861   3.092   3.093   3.356   3.473
 54 A'   22 A"   55 A'   56 A'   57 A'   23 A"   58 A'   59 A'                 
  4.122   4.251   4.383   4.489   4.490   4.510   4.518   4.558
 24 A"   60 A'   25 A"   26 A"   61 A'   62 A'   27 A"   63 A'                 
  4.712   4.829   4.888   5.394   6.530   6.546   6.573  28.934
 64 A'   65 A'   66 A'   67 A'   28 A"   68 A'   69 A'   70 A'                 
 29.528  29.540  29.560  29.880  29.888  29.890  29.909  29.991
 29 A"   71 A'   72 A'   30 A"   73 A'   31 A"   74 A'   75 A'                 
 36.613  37.236 130.589 130.598 130.622 154.3241912.243
 76 A'   77 A'   32 A"   78 A'   79 A'   80 A'   81 A'                         

 Beta MOs, Restricted
 -- Occupied --                  
******* -180.87 -169.68 -169.68 -169.68  -37.93  -33.12  -33.11
  1 A'    2 A'    3 A'    1 A"    4 A'    5 A'    6 A'    2 A"                 
-33.110 -24.300 -24.298 -24.298 -24.293 -24.293 -15.706 -15.666
  7 A'    8 A'    3 A"    9 A'    4 A"   10 A'   11 A'   12 A'                 
 -7.244  -5.478  -5.465  -5.465  -2.402  -2.396  -2.395  -2.381
 13 A'   14 A'    5 A"   15 A'   16 A'    6 A"   17 A'    7 A"                 
 -2.381  -1.439  -0.958  -0.815  -0.711  -0.624  -0.593  -0.388
 18 A'   19 A'   20 A'   21 A'   22 A'   23 A'    8 A"   24 A'                 
 -0.377  -0.372
  9 A"   25 A'                                                                 
 -- Virtual --                   
  0.039   0.044   0.085   0.148   0.171   0.178   0.214   0.226
 26 A'   27 A'   10 A"   28 A'   11 A"   29 A'   30 A'   31 A'                 
  0.235   0.248   0.274   0.305   0.334   0.336   0.352   0.566
 32 A'   12 A"   33 A'   34 A'   13 A"   35 A'   36 A'   37 A'                 
  0.587   0.590   0.610   0.612   0.659   0.749   0.817   0.885
 14 A"   38 A'   15 A"   39 A'   40 A'   41 A'   42 A'   43 A'                 
  0.933   0.999   1.030   1.034   1.127   1.236   1.433   1.474
 16 A"   44 A'   45 A'   17 A"   46 A'   47 A'   48 A'   18 A"                 
  1.535   1.551   1.605   1.673   1.940   2.092   2.178   2.289
 19 A"   49 A'   50 A'   51 A'   20 A"   52 A'   21 A"   53 A'                 
  2.401   2.679   2.708   2.861   3.092   3.093   3.356   3.473
 54 A'   22 A"   55 A'   56 A'   57 A'   23 A"   58 A'   59 A'                 
  4.122   4.251   4.383   4.489   4.490   4.510   4.518   4.558
 24 A"   60 A'   25 A"   26 A"   61 A'   62 A'   27 A"   63 A'                 
  4.712   4.829   4.888   5.394   6.530   6.546   6.573  28.934
 64 A'   65 A'   66 A'   67 A'   28 A"   68 A'   69 A'   70 A'                 
 29.528  29.540  29.560  29.880  29.888  29.890  29.909  29.991
 29 A"   71 A'   72 A'   30 A"   73 A'   31 A"   74 A'   75 A'                 
 36.613  37.236 130.589 130.598 130.622 154.3241912.243
 76 A'   77 A'   32 A"   78 A'   79 A'   80 A'   81 A'                         
 --------------------------------------------------------------

          Ground-State Mulliken Net Atomic Charges

     Atom                 Charge (a.u.)
  ----------------------------------------
      1 I                     0.020488
      2 N                     0.018188
      3 N                    -0.277634
      4 H                     0.238958
  ----------------------------------------
  Sum of atomic charges =    -0.000000

 -----------------------------------------------------------------
                    Cartesian Multipole Moments
 -----------------------------------------------------------------
    Charge (ESU x 10^10)
                -0.0000
    Dipole Moment (Debye)
         X      -1.9491      Y       0.1763      Z      -0.0000
       Tot       1.9571
    Quadrupole Moments (Debye-Ang)
        XX     -29.2253     XY      -1.4651     YY     -43.3911
        XZ       0.0000     YZ       0.0000     ZZ     -40.7412
    Octopole Moments (Debye-Ang^2)
       XXX      -5.2889    XXY       1.0615    XYY      13.3056
       YYY      -0.4868    XXZ      -0.0000    XYZ      -0.0000
       YYZ       0.0000    XZZ       7.5777    YZZ      -0.0556
       ZZZ       0.0000
    Hexadecapole Moments (Debye-Ang^3)
      XXXX    -236.2517   XXXY     -10.4475   XXYY     -85.5097
      XYYY      -2.2575   YYYY     -73.4271   XXXZ       0.0000
      XXYZ       0.0000   XYYZ       0.0000   YYYZ       0.0000
      XXZZ     -71.5618   XYZZ      -0.7166   YYZZ     -20.4787
      XZZZ       0.0000   YZZZ       0.0000   ZZZZ     -52.7067
 -----------------------------------------------------------------
Archival summary:
1\1\garfield\OPT\HF\BasisUnspecified\121\taweetha\SunFeb1006:10:252019SunFeb1006:10:252019\0\\#,OPT,HF,BasisUnspecified,\\0,1\I\N,1,2.15671\N,2,1.18701,1,113.694\H,3,1.02004,2,107.21,1,-180,0\\HF=-7026.23992\\@

 Total job time:  7.34s(wall), 27.94s(cpu) 
 Sun Feb 10 06:10:25 2019

        *************************************************************
        *                                                           *
        *  Thank you very much for using Q-Chem.  Have a nice day.  *
        *                                                           *
        *************************************************************


 
User input: 2 of 2 
 
Q-Chem Developer Version!
                  Welcome to Q-Chem
     A Quantum Leap Into The Future Of Chemistry


 Q-Chem 5.1, Q-Chem, Inc., Pleasanton, CA (2018)

 Yihan Shao,  Zhengting Gan,  E. Epifanovsky,  A. T. B. Gilbert,  M. Wormit,  
 J. Kussmann,  A. W. Lange,  A. Behn,  Jia Deng,  Xintian Feng,  D. Ghosh,  
 M. Goldey,  P. R. Horn,  L. D. Jacobson,  I. Kaliman,  T. Kus,  A. Landau,  
 Jie Liu,  E. I. Proynov,  R. M. Richard,  R. P. Steele,  E. J. Sundstrom,  
 H. L. Woodcock III,  P. M. Zimmerman,  D. Zuev,  B. Albrecht,  E. Alguire,  
 S. A. Baeppler,  D. Barton,  Z. Benda,  Y. A. Bernard,  E. J. Berquist,  
 K. B. Bravaya,  H. Burton,  D. Casanova,  Chun-Min Chang,  Yunqing Chen,  
 A. Chien,  K. D. Closser,  M. P. Coons,  S. Coriani,  S. Dasgupta,  
 A. L. Dempwolff,  M. Diedenhofen,  Hainam Do,  R. G. Edgar,  Po-Tung Fang,  
 S. Faraji,  S. Fatehi,  Qingguo Feng,  K. D. Fenk,  J. Fosso-Tande,  
 Qinghui Ge,  A. Ghysels,  G. Gidofalvi,  J. Gomes,  J. Gonthier,  A. Gunina,  
 D. Hait,  M. W. D. Hanson-Heine,  P. H. P. Harbach,  A. W. Hauser,  
 J. E. Herr,  E. G. Hohenstein,  Z. C. Holden,  Kerwin Hui,  B. C. Huynh,  
 T.-C. Jagau,  Hyunjun Ji,  B. Kaduk,  K. Khistyaev,  Jaehoon Kim,  
 P. Klunzinger,  K. Koh,  D. Kosenkov,  L. Koulias,  T. Kowalczyk,  
 C. M. Krauter,  A. Kunitsa,  Ka Un Lao,  A. Laurent,  K. V. Lawler,  
 Joonho Lee,  D. Lefrancois,  S. Lehtola,  D. S. Levine,  Yi-Pei Li,  
 You-Sheng Lin,  Fenglai Liu,  E. Livshits,  A. Luenser,  P. Manohar,  
 E. Mansoor,  S. F. Manzer,  Shan-Ping Mao,  Yuezhi Mao,  N. Mardirossian,  
 A. V. Marenich,  T. Markovich,  L. A. Martinez-Martinez,  S. A. Maurer,  
 N. J. Mayhall,  S. C. McKenzie,  J.-M. Mewes,  A. F. Morrison,  
 J. W. Mullinax,  K. Nanda,  T. S. Nguyen-Beck,  R. Olivares-Amaya,  
 J. A. Parkhill,  T. M. Perrine,  F. Plasser,  P. Pokhilko,  S. Prager,  
 A. Prociuk,  E. Ramos,  D. R. Rehn,  F. Rob,  M. Schneider,  N. Sergueev,  
 S. M. Sharada,  S. Sharma,  D. W. Small,  T. Stauch,  T. Stein,  
 Yu-Chuan Su,  A. J. W. Thom,  A. Tkatchenko,  T. Tsuchimochi,  N. M. Tubman,  
 L. Vogt,  M. L. Vidal,  O. Vydrov,  M. A. Watson,  J. Wenzel,  
 M. de Wergifosse,  T. A. Wesolowski,  A. White,  J. Witte,  A. Yamada,  
 Jun Yang,  K. Yao,  S. Yeganeh,  S. R. Yost,  Zhi-Qiang You,  A. Zech,  
 Igor Ying Zhang,  Xing Zhang,  Yan Zhao,  Ying Zhu,  B. R. Brooks,  
 G. K. L. Chan,  C. J. Cramer,  M. S. Gordon,  W. J. Hehre,  A. Klamt,  
 M. W. Schmidt,  C. D. Sherrill,  D. G. Truhlar,  A. Aspuru-Guzik,  R. Baer,  
 A. T. Bell,  N. A. Besley,  Jeng-Da Chai,  A. E. DePrince, III,  
 R. A. DiStasio Jr.,  A. Dreuw,  B. D. Dunietz,  T. R. Furlani,  
 Chao-Ping Hsu,  Yousung Jung,  Jing Kong,  D. S. Lambrecht,  WanZhen Liang,  
 C. Ochsenfeld,  V. A. Rassolov,  L. V. Slipchenko,  J. E. Subotnik,  
 T. Van Voorhis,  J. M. Herbert,  A. I. Krylov,  P. M. W. Gill,  M. Head-Gordon

 Contributors to earlier versions of Q-Chem not listed above: 
 R. D. Adamson,  B. Austin,  J. Baker,  G. J. O. Beran,  K. Brandhorst,  
 S. T. Brown,  E. F. C. Byrd,  A. K. Chakraborty,  C.-L. Cheng,  
 Siu Hung Chien,  D. M. Chipman,  D. L. Crittenden,  H. Dachsel,  
 R. J. Doerksen,  A. D. Dutoi,  L. Fusti-Molnar,  W. A. Goddard III,  
 A. Golubeva-Zadorozhnaya,  S. R. Gwaltney,  G. Hawkins,  A. Heyden,  
 S. Hirata,  G. Kedziora,  F. J. Keil,  C. Kelley,  Jihan Kim,  R. A. King,  
 R. Z. Khaliullin,  P. P. Korambath,  W. Kurlancheek,  A. M. Lee,  M. S. Lee,  
 S. V. Levchenko,  Ching Yeh Lin,  D. Liotard,  R. C. Lochan,  I. Lotan,  
 P. E. Maslen,  N. Nair,  D. P. O'Neill,  D. Neuhauser,  E. Neuscamman,  
 C. M. Oana,  R. Olson,  B. Peters,  R. Peverati,  P. A. Pieniazek,  
 Y. M. Rhee,  J. Ritchie,  M. A. Rohrdanz,  E. Rosta,  N. J. Russ,  
 H. F. Schaefer III,  N. E. Schultz,  N. Shenvi,  A. C. Simmonett,  A. Sodt,  
 D. Stuck,  K. S. Thanthiriwatte,  V. Vanovschi,  Tao Wang,  A. Warshel,  
 C. F. Williams,  Q. Wu,  X. Xu,  W. Zhang

 Please cite Q-Chem as follows:
 Y. Shao et al., Mol. Phys. 113, 184-215 (2015)
 DOI: 10.1080/00268976.2014.952696

 Q-Chem 5.1.2 for Intel X86 EM64T Linux

 Parts of Q-Chem use Armadillo 8.300.2 (Tropical Shenanigans).
 http://arma.sourceforge.net/

 Q-Chem begins on Sun Feb 10 06:10:25 2019  

Host: 
0

     Scratch files written to /scratch/taweetham/qchem24278//
The previous job contains 0 fragments, simply inherited here
Input Ideriv = 2
Curr. Ideriv = -1
Max.  Ideriv = 2

Checking the input file for inconsistencies... 	...done.

--------------------------------------------------------------
User input:
--------------------------------------------------------------

$molecule
read
$end

$rem
   JOB_TYPE 	FREQUENCY
   BASIS 		6-311++G**
   EXCHANGE 	HF	
$end

--------------------------------------------------------------
 ----------------------------------------------------------------
             Standard Nuclear Orientation (Angstroms)
    I     Atom           X                Y                Z
 ----------------------------------------------------------------
    1      I       0.5608271610    -0.0186837681    -0.0000000000
    2      N      -1.5233314007     0.5359929149     0.0000000000
    3      N      -2.2638405197    -0.3917107527    -0.0000000000
    4      H      -3.2136360900    -0.0197354242    -0.0000000000
 ----------------------------------------------------------------
 Molecular Point Group                 Cs    NOp =  2
 Largest Abelian Subgroup              Cs    NOp =  2
 Nuclear Repulsion Energy =   194.9237337600 hartrees
 There are       34 alpha and       34 beta electrons
 Requested basis set is 6-311++G(d,p)
 There are 41 shells and 113 basis functions

 Total QAlloc Memory Limit   2000 MB
 Mega-Array Size       188 MB
 MEM_STATIC part       192 MB

                       Distance Matrix (Angstroms)
             I (  1)   N (  2)   N (  3)
   N (  2)  2.156707
   N (  3)  2.849192  1.187008
   H (  4)  3.774463  1.779316  1.020038

 A cutoff of  1.0D-11 yielded    775 shell pairs
 There are      6139 function pairs (      6959 Cartesian)

 -------------------------------------------------------
 OpenMP Integral Computing Module                       
 Release: version 1.0, May 2013, Q-Chem Inc. Pittsburgh 
 -------------------------------------------------------
 Integral Job Info:
 Integral job number is                      11
 Integral operator is                         1
 short-range coefficients                     0
 long-range coefficients              100000000
 Omega coefficients                           0
 if combine SR and LR in K                    0
 Integral screening is                        0
 Integral computing path is                   2
 max size of driver memory is            800000
 size of driver memory is                593474
 size of scratch memory is             11861008
 max col of scratch BK array               1296
 max len of scratch array in speh3          155
 max len of scratch index in speh4           18
 max int batch size is                      520
 min int batch size is                       52
 fixed nKL is                                52
 max L of basis functions is                  2
 order of int derivative is                   0
 number of shells is                         41
 number of basis is                         120
 number of cartesian basis is               120
 number of contracted shell pairs           775
 number of primitive shell pairs           1696
 maxK2 (contraction) of shell pair           36
 max number of K2 of shell pair               1
 max number of CS2 of shell pair             95
 max number of PS2 of shell pair             95
 mem total for path MDJ                  517512
 -------------------------------------------------------
 Smallest overlap matrix eigenvalue = 2.11E-04
 Guess from superposition of atomic densities
 Warning:  Energy on first SCF cycle will be non-variational
 SAD guess density has 68.000000 electrons

 -----------------------------------------------------------------------
  General SCF calculation program by
  Eric Jon Sundstrom, Paul Horn, Yuezhi Mao, Dmitri Zuev, Alec White,
  David Stuck, Shaama M.S., Shane Yost, Joonho Lee, David Small,
  Daniel Levine, Susi Lehtola, Hugh Burton, Evgeny Epifanovsky
 -----------------------------------------------------------------------
 Hartree-Fock
 using 4 threads for integral computing
 -------------------------------------------------------
 OpenMP Integral computing Module                
 Release: version 2.0, May 2017, Q-Chem Inc. Pleasanton 
 -------------------------------------------------------
 A restricted SCF calculation will be
 performed using DIIS
 SCF converges when DIIS error is below 1.0e-08
 ---------------------------------------
  Cycle       Energy         DIIS error
 ---------------------------------------
    1   -7026.6085999345      4.74e-02  
    2   -7026.1603543059      6.05e-03  
    3   -7026.2042103532      4.65e-03  
    4   -7026.2361224911      8.09e-04  
    5   -7026.2386212539      4.84e-04  
    6   -7026.2395290837      2.05e-04  
    7   -7026.2398610980      1.05e-04  
    8   -7026.2399137557      3.73e-05  
    9   -7026.2399209097      7.82e-06  
   10   -7026.2399212676      2.23e-06  
   11   -7026.2399213101      8.42e-07  
   12   -7026.2399213170      2.79e-07  
   13   -7026.2399213177      8.33e-08  
   14   -7026.2399213177      1.44e-08  
   15   -7026.2399213177      3.03e-09  Convergence criterion met
 ---------------------------------------
 SCF time:   CPU 5.24s  wall 1.00s 
 SCF   energy in the final basis set =    -7026.2399213177
 Total energy in the final basis set =    -7026.2399213177

 --------------------------------------------------------------
             Orbital Energies (a.u.) and Symmetries
 --------------------------------------------------------------

 Alpha MOs, Restricted
 -- Occupied --                  
******* -180.87 -169.68 -169.68 -169.68  -37.93  -33.12  -33.11
  1 A'    2 A'    3 A'    1 A"    4 A'    5 A'    6 A'    2 A"                 
-33.110 -24.300 -24.298 -24.298 -24.293 -24.293 -15.706 -15.666
  7 A'    8 A'    3 A"    9 A'    4 A"   10 A'   11 A'   12 A'                 
 -7.244  -5.478  -5.465  -5.465  -2.402  -2.396  -2.395  -2.381
 13 A'   14 A'    5 A"   15 A'   16 A'    6 A"   17 A'    7 A"                 
 -2.381  -1.439  -0.958  -0.815  -0.711  -0.624  -0.593  -0.388
 18 A'   19 A'   20 A'   21 A'   22 A'   23 A'    8 A"   24 A'                 
 -0.377  -0.372
  9 A"   25 A'                                                                 
 -- Virtual --                   
  0.039   0.044   0.085   0.148   0.171   0.178   0.214   0.226
 26 A'   27 A'   10 A"   28 A'   11 A"   29 A'   30 A'   31 A'                 
  0.235   0.248   0.274   0.305   0.334   0.336   0.352   0.566
 32 A'   12 A"   33 A'   34 A'   13 A"   35 A'   36 A'   37 A'                 
  0.587   0.590   0.610   0.612   0.659   0.749   0.817   0.885
 14 A"   38 A'   15 A"   39 A'   40 A'   41 A'   42 A'   43 A'                 
  0.933   0.999   1.030   1.034   1.127   1.236   1.433   1.474
 16 A"   44 A'   45 A'   17 A"   46 A'   47 A'   48 A'   18 A"                 
  1.535   1.551   1.605   1.673   1.940   2.092   2.178   2.289
 19 A"   49 A'   50 A'   51 A'   20 A"   52 A'   21 A"   53 A'                 
  2.401   2.679   2.708   2.861   3.092   3.093   3.356   3.473
 54 A'   22 A"   55 A'   56 A'   57 A'   23 A"   58 A'   59 A'                 
  4.122   4.251   4.383   4.489   4.490   4.510   4.518   4.558
 24 A"   60 A'   25 A"   26 A"   61 A'   62 A'   27 A"   63 A'                 
  4.712   4.829   4.888   5.394   6.530   6.546   6.573  28.934
 64 A'   65 A'   66 A'   67 A'   28 A"   68 A'   69 A'   70 A'                 
 29.528  29.540  29.560  29.880  29.888  29.890  29.909  29.991
 29 A"   71 A'   72 A'   30 A"   73 A'   31 A"   74 A'   75 A'                 
 36.613  37.236 130.589 130.598 130.622 154.3241912.243
 76 A'   77 A'   32 A"   78 A'   79 A'   80 A'   81 A'                         

 Beta MOs, Restricted
 -- Occupied --                  
******* -180.87 -169.68 -169.68 -169.68  -37.93  -33.12  -33.11
  1 A'    2 A'    3 A'    1 A"    4 A'    5 A'    6 A'    2 A"                 
-33.110 -24.300 -24.298 -24.298 -24.293 -24.293 -15.706 -15.666
  7 A'    8 A'    3 A"    9 A'    4 A"   10 A'   11 A'   12 A'                 
 -7.244  -5.478  -5.465  -5.465  -2.402  -2.396  -2.395  -2.381
 13 A'   14 A'    5 A"   15 A'   16 A'    6 A"   17 A'    7 A"                 
 -2.381  -1.439  -0.958  -0.815  -0.711  -0.624  -0.593  -0.388
 18 A'   19 A'   20 A'   21 A'   22 A'   23 A'    8 A"   24 A'                 
 -0.377  -0.372
  9 A"   25 A'                                                                 
 -- Virtual --                   
  0.039   0.044   0.085   0.148   0.171   0.178   0.214   0.226
 26 A'   27 A'   10 A"   28 A'   11 A"   29 A'   30 A'   31 A'                 
  0.235   0.248   0.274   0.305   0.334   0.336   0.352   0.566
 32 A'   12 A"   33 A'   34 A'   13 A"   35 A'   36 A'   37 A'                 
  0.587   0.590   0.610   0.612   0.659   0.749   0.817   0.885
 14 A"   38 A'   15 A"   39 A'   40 A'   41 A'   42 A'   43 A'                 
  0.933   0.999   1.030   1.034   1.127   1.236   1.433   1.474
 16 A"   44 A'   45 A'   17 A"   46 A'   47 A'   48 A'   18 A"                 
  1.535   1.551   1.605   1.673   1.940   2.092   2.178   2.289
 19 A"   49 A'   50 A'   51 A'   20 A"   52 A'   21 A"   53 A'                 
  2.401   2.679   2.708   2.861   3.092   3.093   3.356   3.473
 54 A'   22 A"   55 A'   56 A'   57 A'   23 A"   58 A'   59 A'                 
  4.122   4.251   4.383   4.489   4.490   4.510   4.518   4.558
 24 A"   60 A'   25 A"   26 A"   61 A'   62 A'   27 A"   63 A'                 
  4.712   4.829   4.888   5.394   6.530   6.546   6.573  28.934
 64 A'   65 A'   66 A'   67 A'   28 A"   68 A'   69 A'   70 A'                 
 29.528  29.540  29.560  29.880  29.888  29.890  29.909  29.991
 29 A"   71 A'   72 A'   30 A"   73 A'   31 A"   74 A'   75 A'                 
 36.613  37.236 130.589 130.598 130.622 154.3241912.243
 76 A'   77 A'   32 A"   78 A'   79 A'   80 A'   81 A'                         
 --------------------------------------------------------------

          Ground-State Mulliken Net Atomic Charges

     Atom                 Charge (a.u.)
  ----------------------------------------
      1 I                     0.020488
      2 N                     0.018188
      3 N                    -0.277634
      4 H                     0.238958
  ----------------------------------------
  Sum of atomic charges =    -0.000000

 -----------------------------------------------------------------
                    Cartesian Multipole Moments
 -----------------------------------------------------------------
    Charge (ESU x 10^10)
                -0.0000
    Dipole Moment (Debye)
         X      -1.9486      Y       0.1815      Z      -0.0000
       Tot       1.9570
    Quadrupole Moments (Debye-Ang)
        XX     -29.5084     XY      -1.4866     YY     -43.3838
        XZ       0.0000     YZ       0.0000     ZZ     -40.7412
    Octopole Moments (Debye-Ang^2)
       XXX     -11.5032    XXY       0.9820    XYY      10.2391
       YYY      -0.3831    XXZ      -0.0000    XYZ      -0.0000
       YYZ      -0.0000    XZZ       4.7001    YZZ      -0.0101
       ZZZ      -0.0000
    Hexadecapole Moments (Debye-Ang^3)
      XXXX    -238.7320   XXXY     -10.2620   XXYY     -83.8060
      XYYY      -1.8642   YYYY     -73.4026   XXXZ      -0.0000
      XXYZ       0.0000   XYYZ       0.0000   YYYZ       0.0000
      XXZZ     -70.6981   XYZZ      -0.5942   YYZZ     -20.4751
      XZZZ      -0.0000   YZZZ       0.0000   ZZZZ     -52.7067
 -----------------------------------------------------------------
 Calculating MO derivatives via CPSCF
 D1JvT checksum  = 95136 8521.5266834749
 D1KAT checksum  = 198192 531.3447022773
   1         3          12      0.106272    0.032850
   2         3          12      0.030077    0.013308
   3         3          12      0.008354    0.004009
   4         3          12      0.001748    0.000727
   5         3          12      0.000281    0.000123
   6         7           8      0.000041    0.000022
   7        14           1      0.000003    0.000003
   8        15           0      0.000000    0.000000    Roots Converged
 Time for AOints: 1.5 s (CPU) 0.4 s (wall)
 ------------------------------------------------------------------------------
                     AOints        : Timing summary (seconds)
 ------------------------------------------------------------------------------
     job step          cpu (% of tot)      sys (% of tot)     wall (% of tot)
 ------------------------------------------------------------------------------
  cpscf_lag         0.4010E+01 (25.6)   0.2000E-05 (28.6)   0.1073E+01 (25.3)
  iterzp            0.1017E+02 (64.8)   0.4000E-05 (57.1)   0.2765E+01 (65.2)
  make_fx           0.0000E+00 ( 0.0)   0.0000E+00 ( 0.0)   0.0000E+00 ( 0.0)
  AOints            0.1475E+01 ( 9.4)   0.0000E+00 ( 0.0)   0.3776E+00 ( 8.9)
 ------------------------------------------------------------------------------
   Grand Totals     0.1569E+02          0.7000E-05          0.4244E+01
 ------------------------------------------------------------------------------
 Calculating analytic Hessian of the SCF energy
 Polarizability Matrix (a.u.)
            1           2           3
    1 -84.1741208   0.8874504   0.0000000
    2   0.8874504 -32.4241183   0.0000000
    3   0.0000000   0.0000000 -26.9302630

 Direct stationary perturbation theory relativistic correction:

 rels  =      98.158588596287
 relv  =    -320.669793450808
 rel2e =      37.893868920839
 E_rel =    -184.617335933682

 Hessian of the SCF Energy
            1           2           3           4           5           6
    1   0.1064788  -0.0138987  -0.0000000  -0.0266364   0.0708133   0.0000000
    2  -0.0138987   0.0211152  -0.0000000   0.0331739  -0.0476187   0.0000000
    3  -0.0000000  -0.0000000   0.0074272   0.0000000   0.0000000  -0.0090572
    4  -0.0266364   0.0331739   0.0000000   0.4731777   0.3498263  -0.0000000
    5   0.0708133  -0.0476187   0.0000000   0.3498263   0.6631769  -0.0000000
    6   0.0000000   0.0000000  -0.0090572  -0.0000000  -0.0000000   0.0109943
    7  -0.0843817  -0.0150776  -0.0000000  -0.3869182  -0.4129806   0.0000000
    8  -0.0532047   0.0260335  -0.0000000  -0.3260184  -0.6244562   0.0000000
    9  -0.0000000  -0.0000000  -0.0134966   0.0000000   0.0000000   0.0164574
   10   0.0045393  -0.0041976   0.0000000  -0.0596232  -0.0076589   0.0000000
   11  -0.0037099   0.0004700   0.0000000  -0.0569818   0.0088980  -0.0000000
   12   0.0000000   0.0000000   0.0151265   0.0000000  -0.0000000  -0.0183945
            7           8           9          10          11          12
    1  -0.0843817  -0.0532047  -0.0000000   0.0045393  -0.0037099   0.0000000
    2  -0.0150776   0.0260335  -0.0000000  -0.0041976   0.0004700   0.0000000
    3  -0.0000000  -0.0000000  -0.0134966   0.0000000   0.0000000   0.0151265
    4  -0.3869182  -0.3260184   0.0000000  -0.0596232  -0.0569818   0.0000000
    5  -0.4129806  -0.6244562   0.0000000  -0.0076589   0.0088980  -0.0000000
    6   0.0000000   0.0000000   0.0164574   0.0000000  -0.0000000  -0.0183945
    7   0.8119849   0.2503536  -0.0000000  -0.3406850   0.1777046  -0.0000000
    8   0.2503536   0.7190922  -0.0000000   0.1288695  -0.1206695   0.0000000
    9  -0.0000000  -0.0000000   0.0244425   0.0000000  -0.0000000  -0.0274033
   10  -0.3406850   0.1288695   0.0000000   0.3957689  -0.1170129  -0.0000000
   11   0.1777046  -0.1206695  -0.0000000  -0.1170129   0.1113016   0.0000000
   12  -0.0000000   0.0000000  -0.0274033  -0.0000000   0.0000000   0.0306713
 Gradient time:  CPU 23.55 s  wall 6.44 s
 **********************************************************************
 **                                                                  **
 **                       VIBRATIONAL ANALYSIS                       **
 **                       --------------------                       **
 **                                                                  **
 **        VIBRATIONAL FREQUENCIES (CM**-1) AND NORMAL MODES         **
 **     FORCE CONSTANTS (mDYN/ANGSTROM) AND REDUCED MASSES (AMU)     **
 **                  INFRARED INTENSITIES (KM/MOL)                   **
 **                                                                  **
 **********************************************************************


 Mode:                 1                      2                      3
 Frequency:       325.49                 556.99                 934.21
 Force Cnst:      0.6806                 0.9474                 0.5591
 Red. Mass:      10.9029                 5.1833                 1.0873
 IR Active:          YES                    YES                    YES
 IR Intens:       30.895                 95.254                 79.670
 Raman Active:       YES                    YES                    YES
               X      Y      Z        X      Y      Z        X      Y      Z
 I         -0.124 -0.003  0.000   -0.017  0.024 -0.000    0.000  0.000  0.004
 N          0.468  0.107 -0.000    0.367 -0.351  0.000    0.000 -0.000 -0.043
 N          0.615 -0.065 -0.000   -0.221  0.079  0.000   -0.000  0.000 -0.064
 H          0.556 -0.250  0.000    0.079  0.824 -0.000   -0.000  0.000  0.997
 TransDip   0.174 -0.036  0.000    0.293  0.110 -0.000    0.000  0.000  0.286

 Mode:                 4                      5                      6
 Frequency:      1483.00                1869.37                3499.34
 Force Cnst:      1.5866                26.9068                 7.7373
 Red. Mass:       1.2244                13.0683                 1.0724
 IR Active:          YES                    YES                    YES
 IR Intens:       35.751                386.260                 10.054
 Raman Active:       YES                    YES                    YES
               X      Y      Z        X      Y      Z        X      Y      Z
 I          0.000 -0.001  0.000    0.006 -0.001 -0.000    0.000 -0.000 -0.000
 N         -0.077  0.031 -0.000    0.401  0.547  0.000   -0.003 -0.000  0.000
 N          0.044 -0.089 -0.000   -0.433 -0.529  0.000   -0.066  0.025  0.000
 H          0.410  0.903  0.000   -0.245 -0.111 -0.000    0.935 -0.348 -0.000
 TransDip   0.042  0.187  0.000    0.629 -0.029 -0.000    0.096 -0.034 -0.000

 STANDARD THERMODYNAMIC QUANTITIES AT   298.15 K  AND     1.00 ATM

   This Molecule has  0 Imaginary Frequencies
   Zero point vibrational energy:       12.392 kcal/mol

   Atom    1 Element I  Has Mass  126.90440
   Atom    2 Element N  Has Mass   14.00307
   Atom    3 Element N  Has Mass   14.00307
   Atom    4 Element H  Has Mass    1.00783
   Molecular Mass:   155.918370 amu
   Principal axes and moments of inertia in amu*Bohr^2:
                             1           2           3
    Eigenvalues --       22.19385   546.94300   569.13685
          X               1.00000     0.00168     0.00000
          Y              -0.00168     1.00000     0.00000
          Z              -0.00000    -0.00000     1.00000
   Rotational Symmetry Number is   1
   The Molecule is an Asymmetric Top
   Translational Enthalpy:        0.889 kcal/mol
   Rotational Enthalpy:           0.889 kcal/mol
   Vibrational Enthalpy:         12.786 kcal/mol
   gas constant (RT):             0.592 kcal/mol
   Translational Entropy:        41.042  cal/mol.K
   Rotational Entropy:           23.450  cal/mol.K
   Vibrational Entropy:           1.949  cal/mol.K

   Total Enthalpy:               15.156 kcal/mol
   Total Entropy:                66.441  cal/mol.K
Archival summary:
1\1\garfield\FREQ\HF\BasisUnspecified\121\taweetha\SunFeb1006:10:332019SunFeb1006:10:332019\0\\#,FREQ,HF,BasisUnspecified,\\0,1\I\N,1,2.15671\N,2,1.18701,1,113.694\H,3,1.02004,2,107.21,1,180,0\\HF=-7026.23992\\@

 Total job time:  7.81s(wall), 28.93s(cpu) 
 Sun Feb 10 06:10:33 2019

        *************************************************************
        *                                                           *
        *  Thank you very much for using Q-Chem.  Have a nice day.  *
        *                                                           *
        *************************************************************
