# Supplementary material for: Geometric and energetic data from ab initio calculations of haloethene, haloimine, halomethylenephosphine, haloiminophosphine, halodiazene, halodiphosphene and halocyclopropane
Source: Data Brief. 2019 Nov 2;27:104738. doi: 10.1016/j.dib.2019.104738 (PMC6861602; doi:10.1016/j.dib.2019.104738)
Supplement: Multimedia component 6 [file mmc6.zip › NN/HF/HENNFE.out]

Q-Chem Developer Version!
                  Welcome to Q-Chem
     A Quantum Leap Into The Future Of Chemistry


 Q-Chem 5.1, Q-Chem, Inc., Pleasanton, CA (2018)

 Yihan Shao,  Zhengting Gan,  E. Epifanovsky,  A. T. B. Gilbert,  M. Wormit,  
 J. Kussmann,  A. W. Lange,  A. Behn,  Jia Deng,  Xintian Feng,  D. Ghosh,  
 M. Goldey,  P. R. Horn,  L. D. Jacobson,  I. Kaliman,  T. Kus,  A. Landau,  
 Jie Liu,  E. I. Proynov,  R. M. Richard,  R. P. Steele,  E. J. Sundstrom,  
 H. L. Woodcock III,  P. M. Zimmerman,  D. Zuev,  B. Albrecht,  E. Alguire,  
 S. A. Baeppler,  D. Barton,  Z. Benda,  Y. A. Bernard,  E. J. Berquist,  
 K. B. Bravaya,  H. Burton,  D. Casanova,  Chun-Min Chang,  Yunqing Chen,  
 A. Chien,  K. D. Closser,  M. P. Coons,  S. Coriani,  S. Dasgupta,  
 A. L. Dempwolff,  M. Diedenhofen,  Hainam Do,  R. G. Edgar,  Po-Tung Fang,  
 S. Faraji,  S. Fatehi,  Qingguo Feng,  K. D. Fenk,  J. Fosso-Tande,  
 Qinghui Ge,  A. Ghysels,  G. Gidofalvi,  J. Gomes,  J. Gonthier,  A. Gunina,  
 D. Hait,  M. W. D. Hanson-Heine,  P. H. P. Harbach,  A. W. Hauser,  
 J. E. Herr,  E. G. Hohenstein,  Z. C. Holden,  Kerwin Hui,  B. C. Huynh,  
 T.-C. Jagau,  Hyunjun Ji,  B. Kaduk,  K. Khistyaev,  Jaehoon Kim,  
 P. Klunzinger,  K. Koh,  D. Kosenkov,  L. Koulias,  T. Kowalczyk,  
 C. M. Krauter,  A. Kunitsa,  Ka Un Lao,  A. Laurent,  K. V. Lawler,  
 Joonho Lee,  D. Lefrancois,  S. Lehtola,  D. S. Levine,  Yi-Pei Li,  
 You-Sheng Lin,  Fenglai Liu,  E. Livshits,  A. Luenser,  P. Manohar,  
 E. Mansoor,  S. F. Manzer,  Shan-Ping Mao,  Yuezhi Mao,  N. Mardirossian,  
 A. V. Marenich,  T. Markovich,  L. A. Martinez-Martinez,  S. A. Maurer,  
 N. J. Mayhall,  S. C. McKenzie,  J.-M. Mewes,  A. F. Morrison,  
 J. W. Mullinax,  K. Nanda,  T. S. Nguyen-Beck,  R. Olivares-Amaya,  
 J. A. Parkhill,  T. M. Perrine,  F. Plasser,  P. Pokhilko,  S. Prager,  
 A. Prociuk,  E. Ramos,  D. R. Rehn,  F. Rob,  M. Schneider,  N. Sergueev,  
 S. M. Sharada,  S. Sharma,  D. W. Small,  T. Stauch,  T. Stein,  
 Yu-Chuan Su,  A. J. W. Thom,  A. Tkatchenko,  T. Tsuchimochi,  N. M. Tubman,  
 L. Vogt,  M. L. Vidal,  O. Vydrov,  M. A. Watson,  J. Wenzel,  
 M. de Wergifosse,  T. A. Wesolowski,  A. White,  J. Witte,  A. Yamada,  
 Jun Yang,  K. Yao,  S. Yeganeh,  S. R. Yost,  Zhi-Qiang You,  A. Zech,  
 Igor Ying Zhang,  Xing Zhang,  Yan Zhao,  Ying Zhu,  B. R. Brooks,  
 G. K. L. Chan,  C. J. Cramer,  M. S. Gordon,  W. J. Hehre,  A. Klamt,  
 M. W. Schmidt,  C. D. Sherrill,  D. G. Truhlar,  A. Aspuru-Guzik,  R. Baer,  
 A. T. Bell,  N. A. Besley,  Jeng-Da Chai,  A. E. DePrince, III,  
 R. A. DiStasio Jr.,  A. Dreuw,  B. D. Dunietz,  T. R. Furlani,  
 Chao-Ping Hsu,  Yousung Jung,  Jing Kong,  D. S. Lambrecht,  WanZhen Liang,  
 C. Ochsenfeld,  V. A. Rassolov,  L. V. Slipchenko,  J. E. Subotnik,  
 T. Van Voorhis,  J. M. Herbert,  A. I. Krylov,  P. M. W. Gill,  M. Head-Gordon

 Contributors to earlier versions of Q-Chem not listed above: 
 R. D. Adamson,  B. Austin,  J. Baker,  G. J. O. Beran,  K. Brandhorst,  
 S. T. Brown,  E. F. C. Byrd,  A. K. Chakraborty,  C.-L. Cheng,  
 Siu Hung Chien,  D. M. Chipman,  D. L. Crittenden,  H. Dachsel,  
 R. J. Doerksen,  A. D. Dutoi,  L. Fusti-Molnar,  W. A. Goddard III,  
 A. Golubeva-Zadorozhnaya,  S. R. Gwaltney,  G. Hawkins,  A. Heyden,  
 S. Hirata,  G. Kedziora,  F. J. Keil,  C. Kelley,  Jihan Kim,  R. A. King,  
 R. Z. Khaliullin,  P. P. Korambath,  W. Kurlancheek,  A. M. Lee,  M. S. Lee,  
 S. V. Levchenko,  Ching Yeh Lin,  D. Liotard,  R. C. Lochan,  I. Lotan,  
 P. E. Maslen,  N. Nair,  D. P. O'Neill,  D. Neuhauser,  E. Neuscamman,  
 C. M. Oana,  R. Olson,  B. Peters,  R. Peverati,  P. A. Pieniazek,  
 Y. M. Rhee,  J. Ritchie,  M. A. Rohrdanz,  E. Rosta,  N. J. Russ,  
 H. F. Schaefer III,  N. E. Schultz,  N. Shenvi,  A. C. Simmonett,  A. Sodt,  
 D. Stuck,  K. S. Thanthiriwatte,  V. Vanovschi,  Tao Wang,  A. Warshel,  
 C. F. Williams,  Q. Wu,  X. Xu,  W. Zhang

 Please cite Q-Chem as follows:
 Y. Shao et al., Mol. Phys. 113, 184-215 (2015)
 DOI: 10.1080/00268976.2014.952696

 Q-Chem 5.1.2 for Intel X86 EM64T Linux

 Parts of Q-Chem use Armadillo 8.300.2 (Tropical Shenanigans).
 http://arma.sourceforge.net/

 Q-Chem begins on Sun Feb 10 06:09:47 2019  

Host: 
0

     Scratch files written to /scratch/taweetham/qchem24013//
Input Ideriv = 2
Curr. Ideriv = -1
Max.  Ideriv = 2

Checking the input file for inconsistencies... 	...done.

--------------------------------------------------------------
User input:
--------------------------------------------------------------
../HF/H=F_c.inp
$molecule
0 1
N 
N  1 1.183414
H  2 1.033269 1 115.694529
F  1 1.526354 2 110.547478 3 -0.000000 0
$end

$rem
   JOB_TYPE		OPTIMIZATION
   BASIS		6-311++G**
   EXCHANGE		HF
$end

--------------------------------------------------------------
 ----------------------------------------------------------------
             Standard Nuclear Orientation (Angstroms)
    I     Atom           X                Y                Z
 ----------------------------------------------------------------
    1      N      -0.2116487618    -0.5749828145     0.0000000000
    2      N      -1.1118466336     0.1932049796    -0.0000000000
    3      H      -0.8482267641     1.1922792465    -0.0000000000
    4      F       1.1236327258     0.1644628442     0.0000000000
 ----------------------------------------------------------------
 Molecular Point Group                 Cs    NOp =  2
 Largest Abelian Subgroup              Cs    NOp =  2
 Nuclear Repulsion Energy =    66.3633492332 hartrees
 There are       12 alpha and       12 beta electrons
 Requested basis set is 6-311++G(d,p)
 There are 23 shells and 73 basis functions

 Total QAlloc Memory Limit   2000 MB
 Mega-Array Size       188 MB
 MEM_STATIC part       192 MB
 A cutoff of  1.0D-11 yielded    273 shell pairs
 There are      2797 function pairs (      3037 Cartesian)

 -------------------------------------------------------
 OpenMP Integral Computing Module                       
 Release: version 1.0, May 2013, Q-Chem Inc. Pittsburgh 
 -------------------------------------------------------
 Integral Job Info:
 Integral job number is                      11
 Integral operator is                         1
 short-range coefficients                     0
 long-range coefficients              100000000
 Omega coefficients                           0
 if combine SR and LR in K                    0
 Integral screening is                        0
 Integral computing path is                   2
 max size of driver memory is            800000
 size of driver memory is                593474
 size of scratch memory is              2361544
 max col of scratch BK array               1296
 max len of scratch array in speh3          155
 max len of scratch index in speh4           18
 max int batch size is                      520
 min int batch size is                       52
 fixed nKL is                                52
 max L of basis functions is                  2
 order of int derivative is                   0
 number of shells is                         23
 number of basis is                          76
 number of cartesian basis is                76
 number of contracted shell pairs           273
 number of primitive shell pairs            906
 maxK2 (contraction) of shell pair           36
 max number of K2 of shell pair               1
 max number of CS2 of shell pair             46
 max number of PS2 of shell pair            162
 mem total for path MDJ                  511440
 -------------------------------------------------------
 Smallest overlap matrix eigenvalue = 2.12E-04

 Scale SEOQF with 1.000000e-01/1.000000e-01/1.000000e-01

 Standard Electronic Orientation quadrupole field applied
 Nucleus-field energy     =     0.0000000011 hartrees
 Guess from superposition of atomic densities
 Warning:  Energy on first SCF cycle will be non-variational
 SAD guess density has 24.000000 electrons

 -----------------------------------------------------------------------
  General SCF calculation program by
  Eric Jon Sundstrom, Paul Horn, Yuezhi Mao, Dmitri Zuev, Alec White,
  David Stuck, Shaama M.S., Shane Yost, Joonho Lee, David Small,
  Daniel Levine, Susi Lehtola, Hugh Burton, Evgeny Epifanovsky
 -----------------------------------------------------------------------
 Hartree-Fock
 using 4 threads for integral computing
 -------------------------------------------------------
 OpenMP Integral computing Module                
 Release: version 2.0, May 2017, Q-Chem Inc. Pleasanton 
 -------------------------------------------------------
 A restricted SCF calculation will be
 performed using DIIS
 SCF converges when DIIS error is below 1.0e-08
 ---------------------------------------
  Cycle       Energy         DIIS error
 ---------------------------------------
    1    -209.0527338264      6.90e-02  
    2    -208.7674195175      1.20e-02  
    3    -208.8167322274      9.69e-03  
    4    -208.8552834148      1.16e-03  
    5    -208.8572002074      5.68e-04  
    6    -208.8577804570      2.23e-04  
    7    -208.8578934422      1.08e-04  
    8    -208.8579129574      4.94e-05  
    9    -208.8579163190      1.22e-05  
   10    -208.8579165803      3.45e-06  
   11    -208.8579165933      9.06e-07  
   12    -208.8579165950      2.81e-07  
   13    -208.8579165951      6.43e-08  
   14    -208.8579165952      1.26e-08  
   15    -208.8579165952      3.78e-09  Convergence criterion met
 ---------------------------------------
 SCF time:   CPU 1.62s  wall 1.00s 
 SCF   energy in the final basis set =     -208.8579165952
 Total energy in the final basis set =     -208.8579165952

 --------------------------------------------------------------
             Orbital Energies (a.u.) and Symmetries
 --------------------------------------------------------------

 Alpha MOs, Restricted
 -- Occupied --                  
-26.295 -15.782 -15.692  -1.593  -1.434  -0.953  -0.781  -0.700
  1 A'    2 A'    3 A'    4 A'    5 A'    6 A'    7 A'    8 A'                 
 -0.681  -0.597  -0.572  -0.498
  1 A"    9 A'    2 A"   10 A'                                                 
 -- Virtual --                   
  0.044   0.074   0.129   0.145   0.158   0.164   0.209   0.225
 11 A'    3 A"   12 A'   13 A'   14 A'    4 A"   15 A'   16 A'                 
  0.238   0.241   0.278   0.317   0.361   0.384   0.408   0.533
  5 A"   17 A'   18 A'   19 A'    6 A"   20 A'   21 A'   22 A'                 
  0.639   0.696   0.847   0.903   0.925   0.987   1.002   1.110
 23 A'   24 A'   25 A'    7 A"   26 A'   27 A'    8 A"   28 A'                 
  1.202   1.406   1.462   1.522   1.563   1.651   1.748   1.917
 29 A'   30 A'    9 A"   31 A'   10 A"   32 A'   33 A'   11 A"                 
  2.012   2.125   2.148   2.257   2.568   2.639   2.677   2.816
 34 A'   35 A'   12 A"   36 A'   37 A'   13 A"   38 A'   39 A'                 
  3.050   3.069   3.362   3.391   4.049   4.075   4.230   4.246
 40 A'   14 A"   41 A'   42 A'   43 A'   15 A"   16 A"   44 A'                 
  4.271   4.279   4.357   4.406   4.790   4.976   5.483   6.935
 45 A'   17 A"   18 A"   46 A'   47 A'   48 A'   49 A'   19 A"                 
  6.973   7.042  36.557  37.207  68.774
 50 A'   51 A'   52 A'   53 A'   54 A'                                         

 Beta MOs, Restricted
 -- Occupied --                  
-26.295 -15.782 -15.692  -1.593  -1.434  -0.953  -0.781  -0.700
  1 A'    2 A'    3 A'    4 A'    5 A'    6 A'    7 A'    8 A'                 
 -0.681  -0.597  -0.572  -0.498
  1 A"    9 A'    2 A"   10 A'                                                 
 -- Virtual --                   
  0.044   0.074   0.129   0.145   0.158   0.164   0.209   0.225
 11 A'    3 A"   12 A'   13 A'   14 A'    4 A"   15 A'   16 A'                 
  0.238   0.241   0.278   0.317   0.361   0.384   0.408   0.533
  5 A"   17 A'   18 A'   19 A'    6 A"   20 A'   21 A'   22 A'                 
  0.639   0.696   0.847   0.903   0.925   0.987   1.002   1.110
 23 A'   24 A'   25 A'    7 A"   26 A'   27 A'    8 A"   28 A'                 
  1.202   1.406   1.462   1.522   1.563   1.651   1.748   1.917
 29 A'   30 A'    9 A"   31 A'   10 A"   32 A'   33 A'   11 A"                 
  2.012   2.125   2.148   2.257   2.568   2.639   2.677   2.816
 34 A'   35 A'   12 A"   36 A'   37 A'   13 A"   38 A'   39 A'                 
  3.050   3.069   3.362   3.391   4.049   4.075   4.230   4.246
 40 A'   14 A"   41 A'   42 A'   43 A'   15 A"   16 A"   44 A'                 
  4.271   4.279   4.357   4.406   4.790   4.976   5.483   6.935
 45 A'   17 A"   18 A"   46 A'   47 A'   48 A'   49 A'   19 A"                 
  6.973   7.042  36.557  37.207  68.774
 50 A'   51 A'   52 A'   53 A'   54 A'                                         
 --------------------------------------------------------------

          Ground-State Mulliken Net Atomic Charges

     Atom                 Charge (a.u.)
  ----------------------------------------
      1 N                     0.136897
      2 N                    -0.129710
      3 H                     0.265087
      4 F                    -0.272274
  ----------------------------------------
  Sum of atomic charges =     0.000000

 -----------------------------------------------------------------
                    Cartesian Multipole Moments
 -----------------------------------------------------------------
    Charge (ESU x 10^10)
                 0.0000
    Dipole Moment (Debye)
         X      -1.8578      Y       1.6459      Z       0.0000
       Tot       2.4820
    Quadrupole Moments (Debye-Ang)
        XX     -20.0558     XY      -1.9720     YY     -14.5809
        XZ       0.0000     YZ      -0.0000     ZZ     -15.9489
    Octopole Moments (Debye-Ang^2)
       XXX       7.0811    XXY       1.5121    XYY      -0.4618
       YYY       6.2025    XXZ       0.0000    XYZ       0.0000
       YYZ      -0.0000    XZZ       1.6584    YZZ       0.6231
       ZZZ       0.0000
    Hexadecapole Moments (Debye-Ang^3)
      XXXX    -108.3046   XXXY      -1.1853   XXYY     -19.0266
      XYYY      -2.9439   YYYY     -27.3859   XXXZ       0.0000
      XXYZ       0.0000   XYYZ       0.0000   YYYZ       0.0000
      XXZZ     -18.5441   XYZZ      -0.2298   YYZZ      -7.0489
      XZZZ       0.0000   YZZZ       0.0000   ZZZZ     -12.3527
 -----------------------------------------------------------------
 Calculating analytic gradient of the SCF energy
 Gradient of SCF Energy
            1           2           3           4
    1  -0.0045446  -0.0368560  -0.0000820   0.0414827
    2  -0.0442457   0.0107076   0.0166984   0.0168396
    3   0.0000000  -0.0000000   0.0000000  -0.0000000
 Max gradient component =       4.425E-02
 RMS gradient           =       2.186E-02
 Gradient time:  CPU 0.37 s  wall 0.15 s
 Geometry Optimization Parameters
   NAtoms,    NIC,     NZ,  NCons,   NDum,   NFix, NCnnct, MaxDiis
        4      14       4       0       0       0       0       0


** GEOMETRY OPTIMIZATION IN DELOCALIZED INTERNAL COORDINATES **
   Searching for a Minimum

   Optimization Cycle:   1

                       Coordinates (Angstroms)
     ATOM                X               Y               Z
      1  N        -0.2116487618   -0.5749828145    0.0000000000
      2  N        -1.1118466336    0.1932049796    0.0000000000
      3  H        -0.8482267641    1.1922792465    0.0000000000
      4  F         1.1236327258    0.1644628442    0.0000000000
   Point Group: cs    Number of degrees of freedom:     5


   Energy is   -208.857916595


 Attempting to Generate Delocalized Internal Coordinates

  5 Hessian modes will be used to form the next step
  Hessian Eigenvalues:
     0.160000    0.250000    0.297627    0.422868    1.136191

 Minimum Search - Taking Simple RFO Step
 Searching for Lamda that Minimizes Along All modes
 Value Taken    Lamda =  -0.01019758
 Step Taken.  Stepsize is  0.172782

                             Maximum     Tolerance    Cnvgd?
         Gradient           0.056509      0.000300      NO
         Displacement       0.106733      0.001200      NO
         Energy change     *********      0.000001      NO


 New Cartesian Coordinates Obtained by Inverse Iteration

 Displacement from previous Coordinates is:  0.262179
 ----------------------------------------------------------------
             Standard Nuclear Orientation (Angstroms)
    I     Atom           X                Y                Z
 ----------------------------------------------------------------
    1      N      -0.2077968541    -0.5694518528     0.0000000000
    2      N      -1.0872772746     0.1903489352     0.0000000000
    3      H      -0.7743642565     1.1544031023     0.0000000000
    4      F       1.0213489515     0.1996640711     0.0000000000
 ----------------------------------------------------------------
 Molecular Point Group                 Cs    NOp =  2
 Largest Abelian Subgroup              Cs    NOp =  2
 Nuclear Repulsion Energy =    69.1510203605 hartrees
 There are       12 alpha and       12 beta electrons
 Applying Cartesian multipole field
    Component          Value
    ---------          -----
     (2,0,0)        1.00000E-11
     (0,2,0)        2.00000E-11
     (0,0,2)       -3.00000E-11
 Nucleus-field energy     =     0.0000000010 hartrees
 Requested basis set is 6-311++G(d,p)
 There are 23 shells and 73 basis functions
 A cutoff of  1.0D-11 yielded    275 shell pairs
 There are      2805 function pairs (      3045 Cartesian)
 Smallest overlap matrix eigenvalue = 1.83E-04
 Guess MOs from SCF MO coefficient file

 -----------------------------------------------------------------------
  General SCF calculation program by
  Eric Jon Sundstrom, Paul Horn, Yuezhi Mao, Dmitri Zuev, Alec White,
  David Stuck, Shaama M.S., Shane Yost, Joonho Lee, David Small,
  Daniel Levine, Susi Lehtola, Hugh Burton, Evgeny Epifanovsky
 -----------------------------------------------------------------------
 Hartree-Fock
 using 4 threads for integral computing
 -------------------------------------------------------
 OpenMP Integral computing Module                
 Release: version 2.0, May 2017, Q-Chem Inc. Pleasanton 
 -------------------------------------------------------
 A restricted SCF calculation will be
 performed using DIIS
 SCF converges when DIIS error is below 1.0e-08
 ---------------------------------------
  Cycle       Energy         DIIS error
 ---------------------------------------
    1    -208.8584483705      2.45e-03  
    2    -208.8624587846      6.06e-04  
    3    -208.8629091816      2.55e-04  
    4    -208.8629875682      1.16e-04  
    5    -208.8630051963      4.97e-05  
    6    -208.8630090162      1.62e-05  
    7    -208.8630095123      3.79e-06  
    8    -208.8630095384      1.17e-06  
    9    -208.8630095396      4.77e-07  
   10    -208.8630095397      9.41e-08  
   11    -208.8630095398      2.16e-08  
   12    -208.8630095398      6.17e-09  Convergence criterion met
 ---------------------------------------
 SCF time:   CPU 1.25s  wall 0.00s 
 SCF   energy in the final basis set =     -208.8630095398
 Total energy in the final basis set =     -208.8630095398

 --------------------------------------------------------------
             Orbital Energies (a.u.) and Symmetries
 --------------------------------------------------------------

 Alpha MOs, Restricted
 -- Occupied --                  
-26.312 -15.767 -15.673  -1.638  -1.437  -0.951  -0.800  -0.719
  1 A'    2 A'    3 A'    4 A'    5 A'    6 A'    7 A'    8 A'                 
 -0.709  -0.598  -0.570  -0.500
  1 A"    9 A'    2 A"   10 A'                                                 
 -- Virtual --                   
  0.047   0.087   0.141   0.157   0.161   0.165   0.210   0.231
 11 A'    3 A"   12 A'   13 A'   14 A'    4 A"   15 A'   16 A'                 
  0.243   0.246   0.295   0.317   0.355   0.391   0.413   0.534
  5 A"   17 A'   18 A'   19 A'    6 A"   20 A'   21 A'   22 A'                 
  0.659   0.714   0.858   0.904   0.923   0.986   1.009   1.129
 23 A'   24 A'   25 A'    7 A"   26 A'   27 A'    8 A"   28 A'                 
  1.214   1.388   1.461   1.468   1.559   1.630   1.822   1.932
 29 A'   30 A'   31 A'    9 A"   10 A"   32 A'   33 A'   11 A"                 
  2.057   2.149   2.165   2.279   2.563   2.674   2.715   2.842
 34 A'   12 A"   35 A'   36 A'   37 A'   13 A"   38 A'   39 A'                 
  3.084   3.101   3.366   3.443   4.034   4.077   4.203   4.230
 40 A'   14 A"   41 A'   42 A'   43 A'   15 A"   16 A"   44 A'                 
  4.280   4.297   4.407   4.440   4.880   5.094   5.567   6.916
 17 A"   45 A'   18 A"   46 A'   47 A'   48 A'   49 A'   19 A"                 
  6.975   7.117  36.579  37.330  68.760
 50 A'   51 A'   52 A'   53 A'   54 A'                                         

 Beta MOs, Restricted
 -- Occupied --                  
-26.312 -15.767 -15.673  -1.638  -1.437  -0.951  -0.800  -0.719
  1 A'    2 A'    3 A'    4 A'    5 A'    6 A'    7 A'    8 A'                 
 -0.709  -0.598  -0.570  -0.500
  1 A"    9 A'    2 A"   10 A'                                                 
 -- Virtual --                   
  0.047   0.087   0.141   0.157   0.161   0.165   0.210   0.231
 11 A'    3 A"   12 A'   13 A'   14 A'    4 A"   15 A'   16 A'                 
  0.243   0.246   0.295   0.317   0.355   0.391   0.413   0.534
  5 A"   17 A'   18 A'   19 A'    6 A"   20 A'   21 A'   22 A'                 
  0.659   0.714   0.858   0.904   0.923   0.986   1.009   1.129
 23 A'   24 A'   25 A'    7 A"   26 A'   27 A'    8 A"   28 A'                 
  1.214   1.388   1.461   1.468   1.559   1.630   1.822   1.932
 29 A'   30 A'   31 A'    9 A"   10 A"   32 A'   33 A'   11 A"                 
  2.057   2.149   2.165   2.279   2.563   2.674   2.715   2.842
 34 A'   12 A"   35 A'   36 A'   37 A'   13 A"   38 A'   39 A'                 
  3.084   3.101   3.366   3.443   4.034   4.077   4.203   4.230
 40 A'   14 A"   41 A'   42 A'   43 A'   15 A"   16 A"   44 A'                 
  4.280   4.297   4.407   4.440   4.880   5.094   5.567   6.916
 17 A"   45 A'   18 A"   46 A'   47 A'   48 A'   49 A'   19 A"                 
  6.975   7.117  36.579  37.330  68.760
 50 A'   51 A'   52 A'   53 A'   54 A'                                         
 --------------------------------------------------------------

          Ground-State Mulliken Net Atomic Charges

     Atom                 Charge (a.u.)
  ----------------------------------------
      1 N                     0.104972
      2 N                    -0.127153
      3 H                     0.245326
      4 F                    -0.223145
  ----------------------------------------
  Sum of atomic charges =    -0.000000

 -----------------------------------------------------------------
                    Cartesian Multipole Moments
 -----------------------------------------------------------------
    Charge (ESU x 10^10)
                -0.0000
    Dipole Moment (Debye)
         X      -1.2060      Y       1.5439      Z       0.0000
       Tot       1.9591
    Quadrupole Moments (Debye-Ang)
        XX     -19.8194     XY      -1.6845     YY     -14.8232
        XZ       0.0000     YZ      -0.0000     ZZ     -15.7928
    Octopole Moments (Debye-Ang^2)
       XXX       9.6817    XXY       0.9552    XYY       0.3982
       YYY       5.4387    XXZ       0.0000    XYZ       0.0000
       YYZ       0.0000    XZZ       2.1299    YZZ       0.4774
       ZZZ       0.0000
    Hexadecapole Moments (Debye-Ang^3)
      XXXX     -98.8184   XXXY      -1.0749   XXYY     -17.8446
      XYYY      -2.7696   YYYY     -28.1323   XXXZ       0.0000
      XXYZ      -0.0000   XYYZ      -0.0000   YYYZ       0.0000
      XXZZ     -16.9298   XYZZ      -0.3793   YYZZ      -7.0114
      XZZZ       0.0000   YZZZ       0.0000   ZZZZ     -12.1241
 -----------------------------------------------------------------
 Calculating analytic gradient of the SCF energy
 Gradient of SCF Energy
            1           2           3           4
    1  -0.0335257   0.0247452   0.0019298   0.0068507
    2  -0.0105480  -0.0063424  -0.0005894   0.0174798
    3  -0.0000000  -0.0000000   0.0000000   0.0000000
 Max gradient component =       3.353E-02
 RMS gradient           =       1.368E-02
 Gradient time:  CPU 0.38 s  wall 0.15 s
 Geometry Optimization Parameters
   NAtoms,    NIC,     NZ,  NCons,   NDum,   NFix, NCnnct, MaxDiis
        4      14       4       0       0       0       0       0

 Cartesian Hessian Update
 Hessian Updated using BFGS Update


** GEOMETRY OPTIMIZATION IN DELOCALIZED INTERNAL COORDINATES **
   Searching for a Minimum

   Optimization Cycle:   2

                       Coordinates (Angstroms)
     ATOM                X               Y               Z
      1  N        -0.2077968541   -0.5694518528    0.0000000000
      2  N        -1.0872772746    0.1903489352    0.0000000000
      3  H        -0.7743642565    1.1544031023    0.0000000000
      4  F         1.0213489515    0.1996640711    0.0000000000
   Point Group: cs    Number of degrees of freedom:     5


   Energy is   -208.863009540

 Hessian Updated using BFGS Update

  5 Hessian modes will be used to form the next step
  Hessian Eigenvalues:
     0.154192    0.174639    0.375486    0.439566    1.433964

 Minimum Search - Taking Simple RFO Step
 Searching for Lamda that Minimizes Along All modes
 Value Taken    Lamda =  -0.00432839
 Step Taken.  Stepsize is  0.137514

                             Maximum     Tolerance    Cnvgd?
         Gradient           0.031499      0.000300      NO
         Displacement       0.085755      0.001200      NO
         Energy change     -0.005093      0.000001      NO


 New Cartesian Coordinates Obtained by Inverse Iteration

 Displacement from previous Coordinates is:  0.155273
 ----------------------------------------------------------------
             Standard Nuclear Orientation (Angstroms)
    I     Atom           X                Y                Z
 ----------------------------------------------------------------
    1      N      -0.1779646594    -0.5318048823     0.0000000000
    2      N      -1.0886291277     0.1931136891     0.0000000000
    3      H      -0.8180695777     1.1613653620     0.0000000000
    4      F       1.0365739309     0.1522900870     0.0000000000
 ----------------------------------------------------------------
 Molecular Point Group                 Cs    NOp =  2
 Largest Abelian Subgroup              Cs    NOp =  2
 Nuclear Repulsion Energy =    69.8641655174 hartrees
 There are       12 alpha and       12 beta electrons
 Applying Cartesian multipole field
    Component          Value
    ---------          -----
     (2,0,0)        1.00000E-11
     (0,2,0)        2.00000E-11
     (0,0,2)       -3.00000E-11
 Nucleus-field energy     =     0.0000000009 hartrees
 Requested basis set is 6-311++G(d,p)
 There are 23 shells and 73 basis functions
 A cutoff of  1.0D-11 yielded    275 shell pairs
 There are      2805 function pairs (      3045 Cartesian)
 Smallest overlap matrix eigenvalue = 1.81E-04
 Guess MOs from SCF MO coefficient file

 -----------------------------------------------------------------------
  General SCF calculation program by
  Eric Jon Sundstrom, Paul Horn, Yuezhi Mao, Dmitri Zuev, Alec White,
  David Stuck, Shaama M.S., Shane Yost, Joonho Lee, David Small,
  Daniel Levine, Susi Lehtola, Hugh Burton, Evgeny Epifanovsky
 -----------------------------------------------------------------------
 Hartree-Fock
 using 4 threads for integral computing
 -------------------------------------------------------
 OpenMP Integral computing Module                
 Release: version 2.0, May 2017, Q-Chem Inc. Pleasanton 
 -------------------------------------------------------
 A restricted SCF calculation will be
 performed using DIIS
 SCF converges when DIIS error is below 1.0e-08
 ---------------------------------------
  Cycle       Energy         DIIS error
 ---------------------------------------
    1    -208.8604850104      2.29e-03  
    2    -208.8644578064      5.85e-04  
    3    -208.8649402059      1.71e-04  
    4    -208.8649921076      8.61e-05  
    5    -208.8649992598      2.92e-05  
    6    -208.8650004490      6.62e-06  
    7    -208.8650005117      1.93e-06  
    8    -208.8650005164      6.96e-07  
    9    -208.8650005169      3.16e-07  
   10    -208.8650005170      5.87e-08  
   11    -208.8650005170      1.68e-08  
   12    -208.8650005170      5.34e-09  Convergence criterion met
 ---------------------------------------
 SCF time:   CPU 1.26s  wall 0.00s 
 SCF   energy in the final basis set =     -208.8650005170
 Total energy in the final basis set =     -208.8650005170

 --------------------------------------------------------------
             Orbital Energies (a.u.) and Symmetries
 --------------------------------------------------------------

 Alpha MOs, Restricted
 -- Occupied --                  
-26.331 -15.759 -15.665  -1.666  -1.433  -0.953  -0.816  -0.734
  1 A'    2 A'    3 A'    4 A'    5 A'    6 A'    7 A'    8 A'                 
 -0.726  -0.596  -0.565  -0.494
  1 A"    9 A'    2 A"   10 A'                                                 
 -- Virtual --                   
  0.047   0.093   0.140   0.162   0.166   0.172   0.212   0.234
 11 A'    3 A"   12 A'   13 A'    4 A"   14 A'   15 A'   16 A'                 
  0.244   0.253   0.310   0.318   0.356   0.396   0.411   0.533
  5 A"   17 A'   18 A'   19 A'    6 A"   20 A'   21 A'   22 A'                 
  0.665   0.725   0.863   0.908   0.928   0.990   1.013   1.137
 23 A'   24 A'   25 A'    7 A"   26 A'   27 A'    8 A"   28 A'                 
  1.215   1.408   1.469   1.475   1.555   1.609   1.779   1.935
 29 A'   30 A'   31 A'    9 A"   10 A"   32 A'   33 A'   11 A"                 
  2.091   2.149   2.168   2.293   2.582   2.683   2.706   2.832
 34 A'   12 A"   35 A'   36 A'   37 A'   13 A"   38 A'   39 A'                 
  3.084   3.098   3.361   3.464   4.063   4.067   4.186   4.210
 40 A'   14 A"   41 A'   42 A'   43 A'   15 A"   16 A"   44 A'                 
  4.301   4.326   4.430   4.443   4.896   5.134   5.654   6.902
 17 A"   45 A'   18 A"   46 A'   47 A'   48 A'   49 A'   19 A"                 
  6.951   7.203  36.592  37.333  68.743
 50 A'   51 A'   52 A'   53 A'   54 A'                                         

 Beta MOs, Restricted
 -- Occupied --                  
-26.331 -15.759 -15.665  -1.666  -1.433  -0.953  -0.816  -0.734
  1 A'    2 A'    3 A'    4 A'    5 A'    6 A'    7 A'    8 A'                 
 -0.726  -0.596  -0.565  -0.494
  1 A"    9 A'    2 A"   10 A'                                                 
 -- Virtual --                   
  0.047   0.093   0.140   0.162   0.166   0.172   0.212   0.234
 11 A'    3 A"   12 A'   13 A'    4 A"   14 A'   15 A'   16 A'                 
  0.244   0.253   0.310   0.318   0.356   0.396   0.411   0.533
  5 A"   17 A'   18 A'   19 A'    6 A"   20 A'   21 A'   22 A'                 
  0.665   0.725   0.863   0.908   0.928   0.990   1.013   1.137
 23 A'   24 A'   25 A'    7 A"   26 A'   27 A'    8 A"   28 A'                 
  1.215   1.408   1.469   1.475   1.555   1.609   1.779   1.935
 29 A'   30 A'   31 A'    9 A"   10 A"   32 A'   33 A'   11 A"                 
  2.091   2.149   2.168   2.293   2.582   2.683   2.706   2.832
 34 A'   12 A"   35 A'   36 A'   37 A'   13 A"   38 A'   39 A'                 
  3.084   3.098   3.361   3.464   4.063   4.067   4.186   4.210
 40 A'   14 A"   41 A'   42 A'   43 A'   15 A"   16 A"   44 A'                 
  4.301   4.326   4.430   4.443   4.896   5.134   5.654   6.902
 17 A"   45 A'   18 A"   46 A'   47 A'   48 A'   49 A'   19 A"                 
  6.951   7.203  36.592  37.333  68.743
 50 A'   51 A'   52 A'   53 A'   54 A'                                         
 --------------------------------------------------------------

          Ground-State Mulliken Net Atomic Charges

     Atom                 Charge (a.u.)
  ----------------------------------------
      1 N                     0.063387
      2 N                    -0.125606
      3 H                     0.227975
      4 F                    -0.165756
  ----------------------------------------
  Sum of atomic charges =    -0.000000

 -----------------------------------------------------------------
                    Cartesian Multipole Moments
 -----------------------------------------------------------------
    Charge (ESU x 10^10)
                -0.0000
    Dipole Moment (Debye)
         X      -0.8626      Y       1.7423      Z       0.0000
       Tot       1.9442
    Quadrupole Moments (Debye-Ang)
        XX     -19.6236     XY      -1.7076     YY     -14.9975
        XZ       0.0000     YZ       0.0000     ZZ     -15.7618
    Octopole Moments (Debye-Ang^2)
       XXX       9.6831    XXY       1.2822    XYY       0.3235
       YYY       5.6133    XXZ       0.0000    XYZ       0.0000
       YYZ       0.0000    XZZ       2.1237    YZZ       0.5458
       ZZZ       0.0000
    Hexadecapole Moments (Debye-Ang^3)
      XXXX     -98.8991   XXXY      -0.0527   XXYY     -17.5936
      XYYY      -1.6496   YYYY     -26.8832   XXXZ       0.0000
      XXYZ       0.0000   XYYZ       0.0000   YYYZ       0.0000
      XXZZ     -17.0300   XYZZ       0.0425   YYZZ      -6.7886
      XZZZ       0.0000   YZZZ       0.0000   ZZZZ     -12.1370
 -----------------------------------------------------------------
 Calculating analytic gradient of the SCF energy
 Gradient of SCF Energy
            1           2           3           4
    1  -0.0237769   0.0210464  -0.0011125   0.0038430
    2   0.0240018  -0.0133779  -0.0090166  -0.0016073
    3   0.0000000  -0.0000000   0.0000000   0.0000000
 Max gradient component =       2.400E-02
 RMS gradient           =       1.246E-02
 Gradient time:  CPU 0.38 s  wall 0.15 s
 Geometry Optimization Parameters
   NAtoms,    NIC,     NZ,  NCons,   NDum,   NFix, NCnnct, MaxDiis
        4      14       4       0       0       0       0       0

 Cartesian Hessian Update
 Hessian Updated using BFGS Update


** GEOMETRY OPTIMIZATION IN DELOCALIZED INTERNAL COORDINATES **
   Searching for a Minimum

   Optimization Cycle:   3

                       Coordinates (Angstroms)
     ATOM                X               Y               Z
      1  N        -0.1779646594   -0.5318048823    0.0000000000
      2  N        -1.0886291277    0.1931136891    0.0000000000
      3  H        -0.8180695777    1.1613653620    0.0000000000
      4  F         1.0365739309    0.1522900870    0.0000000000
   Point Group: cs    Number of degrees of freedom:     5


   Energy is   -208.865000517

 Hessian Updated using BFGS Update

  5 Hessian modes will be used to form the next step
  Hessian Eigenvalues:
     0.153299    0.163392    0.427399    0.543268    1.250251

 Minimum Search - Taking Simple RFO Step
 Searching for Lamda that Minimizes Along All modes
 Value Taken    Lamda =  -0.00110658
 Step Taken.  Stepsize is  0.043336

                             Maximum     Tolerance    Cnvgd?
         Gradient           0.019988      0.000300      NO
         Displacement       0.037209      0.001200      NO
         Energy change     -0.001991      0.000001      NO


 New Cartesian Coordinates Obtained by Inverse Iteration

 Displacement from previous Coordinates is:  0.042450
 ----------------------------------------------------------------
             Standard Nuclear Orientation (Angstroms)
    I     Atom           X                Y                Z
 ----------------------------------------------------------------
    1      N      -0.1673009887    -0.5421518783     0.0000000000
    2      N      -1.0856652640     0.1941458447     0.0000000000
    3      H      -0.8244722731     1.1743116903     0.0000000000
    4      F       1.0293490920     0.1486585991     0.0000000000
 ----------------------------------------------------------------
 Molecular Point Group                 Cs    NOp =  2
 Largest Abelian Subgroup              Cs    NOp =  2
 Nuclear Repulsion Energy =    69.8305962348 hartrees
 There are       12 alpha and       12 beta electrons
 Applying Cartesian multipole field
    Component          Value
    ---------          -----
     (2,0,0)        1.00000E-11
     (0,2,0)        2.00000E-11
     (0,0,2)       -3.00000E-11
 Nucleus-field energy     =     0.0000000009 hartrees
 Requested basis set is 6-311++G(d,p)
 There are 23 shells and 73 basis functions
 A cutoff of  1.0D-11 yielded    275 shell pairs
 There are      2805 function pairs (      3045 Cartesian)
 Smallest overlap matrix eigenvalue = 1.94E-04
 Guess MOs from SCF MO coefficient file

 -----------------------------------------------------------------------
  General SCF calculation program by
  Eric Jon Sundstrom, Paul Horn, Yuezhi Mao, Dmitri Zuev, Alec White,
  David Stuck, Shaama M.S., Shane Yost, Joonho Lee, David Small,
  Daniel Levine, Susi Lehtola, Hugh Burton, Evgeny Epifanovsky
 -----------------------------------------------------------------------
 Hartree-Fock
 using 4 threads for integral computing
 -------------------------------------------------------
 OpenMP Integral computing Module                
 Release: version 2.0, May 2017, Q-Chem Inc. Pleasanton 
 -------------------------------------------------------
 A restricted SCF calculation will be
 performed using DIIS
 SCF converges when DIIS error is below 1.0e-08
 ---------------------------------------
  Cycle       Energy         DIIS error
 ---------------------------------------
    1    -208.8651526414      7.57e-04  
    2    -208.8654863304      1.92e-04  
    3    -208.8655172222      1.09e-04  
    4    -208.8655249172      3.24e-05  
    5    -208.8655263676      1.31e-05  
    6    -208.8655266815      4.24e-06  
    7    -208.8655267142      1.40e-06  
    8    -208.8655267165      6.31e-07  
    9    -208.8655267169      9.61e-08  
   10    -208.8655267169      2.61e-08  
   11    -208.8655267169      7.91e-09  Convergence criterion met
 ---------------------------------------
 SCF time:   CPU 1.15s  wall 0.00s 
 SCF   energy in the final basis set =     -208.8655267169
 Total energy in the final basis set =     -208.8655267169

 --------------------------------------------------------------
             Orbital Energies (a.u.) and Symmetries
 --------------------------------------------------------------

 Alpha MOs, Restricted
 -- Occupied --                  
-26.335 -15.759 -15.664  -1.673  -1.420  -0.953  -0.814  -0.738
  1 A'    2 A'    3 A'    4 A'    5 A'    6 A'    7 A'    8 A'                 
 -0.730  -0.592  -0.559  -0.496
  1 A"    9 A'    2 A"   10 A'                                                 
 -- Virtual --                   
  0.047   0.090   0.139   0.163   0.167   0.174   0.212   0.234
 11 A'    3 A"   12 A'   13 A'    4 A"   14 A'   15 A'   16 A'                 
  0.243   0.254   0.313   0.317   0.355   0.397   0.410   0.529
  5 A"   17 A'   18 A'   19 A'    6 A"   20 A'   21 A'   22 A'                 
  0.658   0.721   0.866   0.913   0.933   0.987   1.012   1.130
 23 A'   24 A'   25 A'    7 A"   26 A'   27 A'    8 A"   28 A'                 
  1.215   1.399   1.476   1.476   1.553   1.603   1.779   1.931
 29 A'   30 A'    9 A"   31 A'   10 A"   32 A'   33 A'   11 A"                 
  2.080   2.149   2.164   2.290   2.584   2.671   2.699   2.832
 34 A'   12 A"   35 A'   36 A'   37 A'   13 A"   38 A'   39 A'                 
  3.073   3.083   3.349   3.446   4.061   4.062   4.181   4.207
 40 A'   14 A"   41 A'   42 A'   43 A'   15 A"   16 A"   44 A'                 
  4.299   4.330   4.426   4.436   4.885   5.138   5.668   6.898
 17 A"   45 A'   46 A'   18 A"   47 A'   48 A'   49 A'   19 A"                 
  6.949   7.220  36.596  37.268  68.739
 50 A'   51 A'   52 A'   53 A'   54 A'                                         

 Beta MOs, Restricted
 -- Occupied --                  
-26.335 -15.759 -15.664  -1.673  -1.420  -0.953  -0.814  -0.738
  1 A'    2 A'    3 A'    4 A'    5 A'    6 A'    7 A'    8 A'                 
 -0.730  -0.592  -0.559  -0.496
  1 A"    9 A'    2 A"   10 A'                                                 
 -- Virtual --                   
  0.047   0.090   0.139   0.163   0.167   0.174   0.212   0.234
 11 A'    3 A"   12 A'   13 A'    4 A"   14 A'   15 A'   16 A'                 
  0.243   0.254   0.313   0.317   0.355   0.397   0.410   0.529
  5 A"   17 A'   18 A'   19 A'    6 A"   20 A'   21 A'   22 A'                 
  0.658   0.721   0.866   0.913   0.933   0.987   1.012   1.130
 23 A'   24 A'   25 A'    7 A"   26 A'   27 A'    8 A"   28 A'                 
  1.215   1.399   1.476   1.476   1.553   1.603   1.779   1.931
 29 A'   30 A'    9 A"   31 A'   10 A"   32 A'   33 A'   11 A"                 
  2.080   2.149   2.164   2.290   2.584   2.671   2.699   2.832
 34 A'   12 A"   35 A'   36 A'   37 A'   13 A"   38 A'   39 A'                 
  3.073   3.083   3.349   3.446   4.061   4.062   4.181   4.207
 40 A'   14 A"   41 A'   42 A'   43 A'   15 A"   16 A"   44 A'                 
  4.299   4.330   4.426   4.436   4.885   5.138   5.668   6.898
 17 A"   45 A'   46 A'   18 A"   47 A'   48 A'   49 A'   19 A"                 
  6.949   7.220  36.596  37.268  68.739
 50 A'   51 A'   52 A'   53 A'   54 A'                                         
 --------------------------------------------------------------

          Ground-State Mulliken Net Atomic Charges

     Atom                 Charge (a.u.)
  ----------------------------------------
      1 N                     0.060876
      2 N                    -0.135668
      3 H                     0.228388
      4 F                    -0.153597
  ----------------------------------------
  Sum of atomic charges =    -0.000000

 -----------------------------------------------------------------
                    Cartesian Multipole Moments
 -----------------------------------------------------------------
    Charge (ESU x 10^10)
                -0.0000
    Dipole Moment (Debye)
         X      -0.7399      Y       1.7564      Z       0.0000
       Tot       1.9059
    Quadrupole Moments (Debye-Ang)
        XX     -19.6328     XY      -1.7337     YY     -14.9780
        XZ       0.0000     YZ      -0.0000     ZZ     -15.8049
    Octopole Moments (Debye-Ang^2)
       XXX       9.9544    XXY       1.4083    XYY       0.3098
       YYY       5.9013    XXZ       0.0000    XYZ      -0.0000
       YYZ       0.0000    XZZ       2.1867    YZZ       0.6067
       ZZZ       0.0000
    Hexadecapole Moments (Debye-Ang^3)
      XXXX     -98.4147   XXXY       0.0905   XXYY     -17.4870
      XYYY      -1.5489   YYYY     -27.2826   XXXZ       0.0000
      XXYZ       0.0000   XYYZ       0.0000   YYYZ      -0.0000
      XXZZ     -16.9608   XYZZ       0.1033   YYZZ      -6.8923
      XZZZ       0.0000   YZZZ      -0.0000   ZZZZ     -12.2291
 -----------------------------------------------------------------
 Calculating analytic gradient of the SCF energy
 Gradient of SCF Energy
            1           2           3           4
    1  -0.0019877   0.0062663  -0.0020422  -0.0022364
    2   0.0012750  -0.0011307   0.0007024  -0.0008468
    3  -0.0000000  -0.0000000  -0.0000000   0.0000000
 Max gradient component =       6.266E-03
 RMS gradient           =       2.170E-03
 Gradient time:  CPU 0.38 s  wall 0.15 s
 Geometry Optimization Parameters
   NAtoms,    NIC,     NZ,  NCons,   NDum,   NFix, NCnnct, MaxDiis
        4      14       4       0       0       0       0       0

 Cartesian Hessian Update
 Hessian Updated using BFGS Update


** GEOMETRY OPTIMIZATION IN DELOCALIZED INTERNAL COORDINATES **
   Searching for a Minimum

   Optimization Cycle:   4

                       Coordinates (Angstroms)
     ATOM                X               Y               Z
      1  N        -0.1673009887   -0.5421518783    0.0000000000
      2  N        -1.0856652640    0.1941458447    0.0000000000
      3  H        -0.8244722731    1.1743116903    0.0000000000
      4  F         1.0293490920    0.1486585991    0.0000000000
   Point Group: cs    Number of degrees of freedom:     5


   Energy is   -208.865526717

 Hessian Updated using BFGS Update

  5 Hessian modes will be used to form the next step
  Hessian Eigenvalues:
     0.157147    0.188557    0.428595    0.568200    1.052512

 Minimum Search - Taking Simple RFO Step
 Searching for Lamda that Minimizes Along All modes
 Value Taken    Lamda =  -0.00013775
 Step Taken.  Stepsize is  0.025909

                             Maximum     Tolerance    Cnvgd?
         Gradient           0.004395      0.000300      NO
         Displacement       0.016252      0.001200      NO
         Energy change     -0.000526      0.000001      NO


 New Cartesian Coordinates Obtained by Inverse Iteration

 Displacement from previous Coordinates is:  0.032723
 ----------------------------------------------------------------
             Standard Nuclear Orientation (Angstroms)
    I     Atom           X                Y                Z
 ----------------------------------------------------------------
    1      N      -0.1702944348    -0.5421302016     0.0000000000
    2      N      -1.0934088273     0.1926946221     0.0000000000
    3      H      -0.8126176530     1.1684680308     0.0000000000
    4      F       1.0282314813     0.1559318045     0.0000000000
 ----------------------------------------------------------------
 Molecular Point Group                 Cs    NOp =  2
 Largest Abelian Subgroup              Cs    NOp =  2
 Nuclear Repulsion Energy =    69.6662120237 hartrees
 There are       12 alpha and       12 beta electrons
 Applying Cartesian multipole field
    Component          Value
    ---------          -----
     (2,0,0)        1.00000E-11
     (0,2,0)        2.00000E-11
     (0,0,2)       -3.00000E-11
 Nucleus-field energy     =     0.0000000009 hartrees
 Requested basis set is 6-311++G(d,p)
 There are 23 shells and 73 basis functions
 A cutoff of  1.0D-11 yielded    275 shell pairs
 There are      2805 function pairs (      3045 Cartesian)
 Smallest overlap matrix eigenvalue = 1.94E-04
 Guess MOs from SCF MO coefficient file

 -----------------------------------------------------------------------
  General SCF calculation program by
  Eric Jon Sundstrom, Paul Horn, Yuezhi Mao, Dmitri Zuev, Alec White,
  David Stuck, Shaama M.S., Shane Yost, Joonho Lee, David Small,
  Daniel Levine, Susi Lehtola, Hugh Burton, Evgeny Epifanovsky
 -----------------------------------------------------------------------
 Hartree-Fock
 using 4 threads for integral computing
 -------------------------------------------------------
 OpenMP Integral computing Module                
 Release: version 2.0, May 2017, Q-Chem Inc. Pleasanton 
 -------------------------------------------------------
 A restricted SCF calculation will be
 performed using DIIS
 SCF converges when DIIS error is below 1.0e-08
 ---------------------------------------
  Cycle       Energy         DIIS error
 ---------------------------------------
    1    -208.8654995693      3.06e-04  
    2    -208.8655633790      7.49e-05  
    3    -208.8655695750      3.07e-05  
    4    -208.8655703509      1.28e-05  
    5    -208.8655705150      3.88e-06  
    6    -208.8655705363      1.09e-06  
    7    -208.8655705383      2.54e-07  
    8    -208.8655705385      7.53e-08  
    9    -208.8655705385      2.28e-08  
   10    -208.8655705385      1.26e-08  
   11    -208.8655705385      2.33e-09  Convergence criterion met
 ---------------------------------------
 SCF time:   CPU 1.14s  wall 1.00s 
 SCF   energy in the final basis set =     -208.8655705385
 Total energy in the final basis set =     -208.8655705385

 --------------------------------------------------------------
             Orbital Energies (a.u.) and Symmetries
 --------------------------------------------------------------

 Alpha MOs, Restricted
 -- Occupied --                  
-26.335 -15.761 -15.666  -1.671  -1.420  -0.953  -0.812  -0.736
  1 A'    2 A'    3 A'    4 A'    5 A'    6 A'    7 A'    8 A'                 
 -0.729  -0.592  -0.559  -0.498
  1 A"    9 A'    2 A"   10 A'                                                 
 -- Virtual --                   
  0.047   0.089   0.140   0.163   0.167   0.173   0.212   0.234
 11 A'    3 A"   12 A'   13 A'    4 A"   14 A'   15 A'   16 A'                 
  0.242   0.252   0.311   0.317   0.354   0.396   0.410   0.530
  5 A"   17 A'   18 A'   19 A'    6 A"   20 A'   21 A'   22 A'                 
  0.655   0.718   0.868   0.913   0.932   0.986   1.012   1.130
 23 A'   24 A'   25 A'    7 A"   26 A'   27 A'    8 A"   28 A'                 
  1.213   1.400   1.465   1.474   1.553   1.605   1.782   1.927
 29 A'   30 A'   31 A'    9 A"   10 A"   32 A'   33 A'   11 A"                 
  2.083   2.150   2.166   2.283   2.579   2.671   2.697   2.837
 34 A'   12 A"   35 A'   36 A'   37 A'   13 A"   38 A'   39 A'                 
  3.075   3.078   3.333   3.445   4.057   4.062   4.182   4.207
 40 A'   14 A"   41 A'   42 A'   43 A'   15 A"   16 A"   44 A'                 
  4.297   4.325   4.423   4.431   4.890   5.128   5.660   6.898
 17 A"   45 A'   46 A'   18 A"   47 A'   48 A'   49 A'   19 A"                 
  6.950   7.209  36.594  37.254  68.739
 50 A'   51 A'   52 A'   53 A'   54 A'                                         

 Beta MOs, Restricted
 -- Occupied --                  
-26.335 -15.761 -15.666  -1.671  -1.420  -0.953  -0.812  -0.736
  1 A'    2 A'    3 A'    4 A'    5 A'    6 A'    7 A'    8 A'                 
 -0.729  -0.592  -0.559  -0.498
  1 A"    9 A'    2 A"   10 A'                                                 
 -- Virtual --                   
  0.047   0.089   0.140   0.163   0.167   0.173   0.212   0.234
 11 A'    3 A"   12 A'   13 A'    4 A"   14 A'   15 A'   16 A'                 
  0.242   0.252   0.311   0.317   0.354   0.396   0.410   0.530
  5 A"   17 A'   18 A'   19 A'    6 A"   20 A'   21 A'   22 A'                 
  0.655   0.718   0.868   0.913   0.932   0.986   1.012   1.130
 23 A'   24 A'   25 A'    7 A"   26 A'   27 A'    8 A"   28 A'                 
  1.213   1.400   1.465   1.474   1.553   1.605   1.782   1.927
 29 A'   30 A'   31 A'    9 A"   10 A"   32 A'   33 A'   11 A"                 
  2.083   2.150   2.166   2.283   2.579   2.671   2.697   2.837
 34 A'   12 A"   35 A'   36 A'   37 A'   13 A"   38 A'   39 A'                 
  3.075   3.078   3.333   3.445   4.057   4.062   4.182   4.207
 40 A'   14 A"   41 A'   42 A'   43 A'   15 A"   16 A"   44 A'                 
  4.297   4.325   4.423   4.431   4.890   5.128   5.660   6.898
 17 A"   45 A'   46 A'   18 A"   47 A'   48 A'   49 A'   19 A"                 
  6.950   7.209  36.594  37.254  68.739
 50 A'   51 A'   52 A'   53 A'   54 A'                                         
 --------------------------------------------------------------

          Ground-State Mulliken Net Atomic Charges

     Atom                 Charge (a.u.)
  ----------------------------------------
      1 N                     0.059255
      2 N                    -0.129149
      3 H                     0.226513
      4 F                    -0.156619
  ----------------------------------------
  Sum of atomic charges =    -0.000000

 -----------------------------------------------------------------
                    Cartesian Multipole Moments
 -----------------------------------------------------------------
    Charge (ESU x 10^10)
                -0.0000
    Dipole Moment (Debye)
         X      -0.7495      Y       1.7301      Z      -0.0000
       Tot       1.8854
    Quadrupole Moments (Debye-Ang)
        XX     -19.6617     XY      -1.6922     YY     -15.0115
        XZ       0.0000     YZ      -0.0000     ZZ     -15.8189
    Octopole Moments (Debye-Ang^2)
       XXX      10.1364    XXY       1.3064    XYY       0.4130
       YYY       5.7593    XXZ      -0.0000    XYZ       0.0000
       YYZ      -0.0000    XZZ       2.2349    YZZ       0.5793
       ZZZ      -0.0000
    Hexadecapole Moments (Debye-Ang^3)
      XXXX     -98.9376   XXXY       0.0057   XXYY     -17.6476
      XYYY      -1.6001   YYYY     -27.3708   XXXZ       0.0000
      XXYZ      -0.0000   XYYZ      -0.0000   YYYZ      -0.0000
      XXZZ     -17.0402   XYZZ       0.0524   YYZZ      -6.9001
      XZZZ       0.0000   YZZZ      -0.0000   ZZZZ     -12.2479
 -----------------------------------------------------------------
 Calculating analytic gradient of the SCF energy
 Gradient of SCF Energy
            1           2           3           4
    1   0.0003653  -0.0024001   0.0007156   0.0013193
    2  -0.0009826   0.0001088   0.0003072   0.0005666
    3  -0.0000000   0.0000000   0.0000000   0.0000000
 Max gradient component =       2.400E-03
 RMS gradient           =       8.916E-04
 Gradient time:  CPU 0.38 s  wall 0.15 s
 Geometry Optimization Parameters
   NAtoms,    NIC,     NZ,  NCons,   NDum,   NFix, NCnnct, MaxDiis
        4      14       4       0       0       0       0       0

 Cartesian Hessian Update
 Hessian Updated using BFGS Update


** GEOMETRY OPTIMIZATION IN DELOCALIZED INTERNAL COORDINATES **
   Searching for a Minimum

   Optimization Cycle:   5

                       Coordinates (Angstroms)
     ATOM                X               Y               Z
      1  N        -0.1702944348   -0.5421302016    0.0000000000
      2  N        -1.0934088273    0.1926946221    0.0000000000
      3  H        -0.8126176530    1.1684680308    0.0000000000
      4  F         1.0282314813    0.1559318045    0.0000000000
   Point Group: cs    Number of degrees of freedom:     5


   Energy is   -208.865570538

 Hessian Updated using BFGS Update

  5 Hessian modes will be used to form the next step
  Hessian Eigenvalues:
     0.152949    0.249263    0.428421    0.575999    1.102149

 Minimum Search - Taking Simple RFO Step
 Searching for Lamda that Minimizes Along All modes
 Value Taken    Lamda =  -0.00001512
 Step Taken.  Stepsize is  0.007086

                             Maximum     Tolerance    Cnvgd?
         Gradient           0.002251      0.000300      NO
         Displacement       0.005724      0.001200      NO
         Energy change     -0.000044      0.000001      NO


 New Cartesian Coordinates Obtained by Inverse Iteration

 Displacement from previous Coordinates is:  0.007311
 ----------------------------------------------------------------
             Standard Nuclear Orientation (Angstroms)
    I     Atom           X                Y                Z
 ----------------------------------------------------------------
    1      N      -0.1692067927    -0.5416871910     0.0000000000
    2      N      -1.0914584610     0.1931163106     0.0000000000
    3      H      -0.8149238775     1.1693356002     0.0000000000
    4      F       1.0274996975     0.1541995360     0.0000000000
 ----------------------------------------------------------------
 Molecular Point Group                 Cs    NOp =  2
 Largest Abelian Subgroup              Cs    NOp =  2
 Nuclear Repulsion Energy =    69.7429908538 hartrees
 There are       12 alpha and       12 beta electrons
 Applying Cartesian multipole field
    Component          Value
    ---------          -----
     (2,0,0)        1.00000E-11
     (0,2,0)        2.00000E-11
     (0,0,2)       -3.00000E-11
 Nucleus-field energy     =     0.0000000009 hartrees
 Requested basis set is 6-311++G(d,p)
 There are 23 shells and 73 basis functions
 A cutoff of  1.0D-11 yielded    275 shell pairs
 There are      2805 function pairs (      3045 Cartesian)
 Smallest overlap matrix eigenvalue = 1.94E-04
 Guess MOs from SCF MO coefficient file

 -----------------------------------------------------------------------
  General SCF calculation program by
  Eric Jon Sundstrom, Paul Horn, Yuezhi Mao, Dmitri Zuev, Alec White,
  David Stuck, Shaama M.S., Shane Yost, Joonho Lee, David Small,
  Daniel Levine, Susi Lehtola, Hugh Burton, Evgeny Epifanovsky
 -----------------------------------------------------------------------
 Hartree-Fock
 using 4 threads for integral computing
 -------------------------------------------------------
 OpenMP Integral computing Module                
 Release: version 2.0, May 2017, Q-Chem Inc. Pleasanton 
 -------------------------------------------------------
 A restricted SCF calculation will be
 performed using DIIS
 SCF converges when DIIS error is below 1.0e-08
 ---------------------------------------
  Cycle       Energy         DIIS error
 ---------------------------------------
    1    -208.8655706814      1.00e-04  
    2    -208.8655771145      2.33e-05  
    3    -208.8655777214      8.83e-06  
    4    -208.8655777964      3.95e-06  
    5    -208.8655778128      1.39e-06  
    6    -208.8655778156      4.26e-07  
    7    -208.8655778159      9.99e-08  
    8    -208.8655778159      3.61e-08  
    9    -208.8655778159      1.80e-08  
   10    -208.8655778159      3.62e-09  Convergence criterion met
 ---------------------------------------
 SCF time:   CPU 1.04s  wall 0.00s 
 SCF   energy in the final basis set =     -208.8655778159
 Total energy in the final basis set =     -208.8655778159

 --------------------------------------------------------------
             Orbital Energies (a.u.) and Symmetries
 --------------------------------------------------------------

 Alpha MOs, Restricted
 -- Occupied --                  
-26.335 -15.760 -15.666  -1.672  -1.420  -0.953  -0.813  -0.737
  1 A'    2 A'    3 A'    4 A'    5 A'    6 A'    7 A'    8 A'                 
 -0.730  -0.592  -0.559  -0.498
  1 A"    9 A'    2 A"   10 A'                                                 
 -- Virtual --                   
  0.047   0.090   0.140   0.163   0.167   0.174   0.212   0.234
 11 A'    3 A"   12 A'   13 A'    4 A"   14 A'   15 A'   16 A'                 
  0.242   0.253   0.312   0.317   0.354   0.396   0.410   0.529
  5 A"   17 A'   18 A'   19 A'    6 A"   20 A'   21 A'   22 A'                 
  0.656   0.719   0.868   0.913   0.932   0.986   1.012   1.130
 23 A'   24 A'   25 A'    7 A"   26 A'   27 A'    8 A"   28 A'                 
  1.213   1.400   1.467   1.475   1.553   1.604   1.782   1.928
 29 A'   30 A'   31 A'    9 A"   10 A"   32 A'   33 A'   11 A"                 
  2.083   2.150   2.166   2.285   2.581   2.672   2.698   2.836
 34 A'   12 A"   35 A'   36 A'   37 A'   13 A"   38 A'   39 A'                 
  3.075   3.079   3.337   3.446   4.059   4.062   4.181   4.206
 40 A'   14 A"   41 A'   42 A'   43 A'   15 A"   16 A"   44 A'                 
  4.298   4.327   4.424   4.433   4.891   5.132   5.664   6.898
 17 A"   45 A'   46 A'   18 A"   47 A'   48 A'   49 A'   19 A"                 
  6.949   7.215  36.595  37.257  68.739
 50 A'   51 A'   52 A'   53 A'   54 A'                                         

 Beta MOs, Restricted
 -- Occupied --                  
-26.335 -15.760 -15.666  -1.672  -1.420  -0.953  -0.813  -0.737
  1 A'    2 A'    3 A'    4 A'    5 A'    6 A'    7 A'    8 A'                 
 -0.730  -0.592  -0.559  -0.498
  1 A"    9 A'    2 A"   10 A'                                                 
 -- Virtual --                   
  0.047   0.090   0.140   0.163   0.167   0.174   0.212   0.234
 11 A'    3 A"   12 A'   13 A'    4 A"   14 A'   15 A'   16 A'                 
  0.242   0.253   0.312   0.317   0.354   0.396   0.410   0.529
  5 A"   17 A'   18 A'   19 A'    6 A"   20 A'   21 A'   22 A'                 
  0.656   0.719   0.868   0.913   0.932   0.986   1.012   1.130
 23 A'   24 A'   25 A'    7 A"   26 A'   27 A'    8 A"   28 A'                 
  1.213   1.400   1.467   1.475   1.553   1.604   1.782   1.928
 29 A'   30 A'   31 A'    9 A"   10 A"   32 A'   33 A'   11 A"                 
  2.083   2.150   2.166   2.285   2.581   2.672   2.698   2.836
 34 A'   12 A"   35 A'   36 A'   37 A'   13 A"   38 A'   39 A'                 
  3.075   3.079   3.337   3.446   4.059   4.062   4.181   4.206
 40 A'   14 A"   41 A'   42 A'   43 A'   15 A"   16 A"   44 A'                 
  4.298   4.327   4.424   4.433   4.891   5.132   5.664   6.898
 17 A"   45 A'   46 A'   18 A"   47 A'   48 A'   49 A'   19 A"                 
  6.949   7.215  36.595  37.257  68.739
 50 A'   51 A'   52 A'   53 A'   54 A'                                         
 --------------------------------------------------------------

          Ground-State Mulliken Net Atomic Charges

     Atom                 Charge (a.u.)
  ----------------------------------------
      1 N                     0.058835
      2 N                    -0.130663
      3 H                     0.226514
      4 F                    -0.154686
  ----------------------------------------
  Sum of atomic charges =    -0.000000

 -----------------------------------------------------------------
                    Cartesian Multipole Moments
 -----------------------------------------------------------------
    Charge (ESU x 10^10)
                -0.0000
    Dipole Moment (Debye)
         X      -0.7361      Y       1.7365      Z      -0.0000
       Tot       1.8861
    Quadrupole Moments (Debye-Ang)
        XX     -19.6519     XY      -1.6984     YY     -15.0083
        XZ       0.0000     YZ      -0.0000     ZZ     -15.8139
    Octopole Moments (Debye-Ang^2)
       XXX      10.1243    XXY       1.3257    XYY       0.3987
       YYY       5.7827    XXZ      -0.0000    XYZ       0.0000
       YYZ       0.0000    XZZ       2.2298    YZZ       0.5843
       ZZZ      -0.0000
    Hexadecapole Moments (Debye-Ang^3)
      XXXX     -98.7294   XXXY       0.0380   XXYY     -17.5972
      XYYY      -1.5730   YYYY     -27.3459   XXXZ       0.0000
      XXYZ      -0.0000   XYYZ       0.0000   YYYZ      -0.0000
      XXZZ     -17.0075   XYZZ       0.0670   YYZZ      -6.8955
      XZZZ       0.0000   YZZZ      -0.0000   ZZZZ     -12.2421
 -----------------------------------------------------------------
 Calculating analytic gradient of the SCF energy
 Gradient of SCF Energy
            1           2           3           4
    1   0.0001091   0.0000163   0.0000368  -0.0001622
    2   0.0001391  -0.0000079  -0.0000608  -0.0000705
    3  -0.0000000   0.0000000   0.0000000  -0.0000000
 Max gradient component =       1.622E-04
 RMS gradient           =       7.523E-05
 Gradient time:  CPU 0.38 s  wall 0.15 s
 Geometry Optimization Parameters
   NAtoms,    NIC,     NZ,  NCons,   NDum,   NFix, NCnnct, MaxDiis
        4      14       4       0       0       0       0       0

 Cartesian Hessian Update
 Hessian Updated using BFGS Update


** GEOMETRY OPTIMIZATION IN DELOCALIZED INTERNAL COORDINATES **
   Searching for a Minimum

   Optimization Cycle:   6

                       Coordinates (Angstroms)
     ATOM                X               Y               Z
      1  N        -0.1692067927   -0.5416871910    0.0000000000
      2  N        -1.0914584610    0.1931163106    0.0000000000
      3  H        -0.8149238775    1.1693356002    0.0000000000
      4  F         1.0274996975    0.1541995360    0.0000000000
   Point Group: cs    Number of degrees of freedom:     5


   Energy is   -208.865577816

 Hessian Updated using BFGS Update

  5 Hessian modes will be used to form the next step
  Hessian Eigenvalues:
     0.153712    0.249023    0.432631    0.580387    1.121032

 Minimum Search - Taking Simple RFO Step
 Searching for Lamda that Minimizes Along All modes
 Value Taken    Lamda =   0.00000000
 Step Taken.  Stepsize is  0.001126

                             Maximum     Tolerance    Cnvgd?
         Gradient           0.000144      0.000300     YES
         Displacement       0.000908      0.001200     YES
         Energy change     -0.000007      0.000001      NO


                       Distance Matrix (Angstroms)
             N (  1)   N (  2)   H (  3)
   N (  2)  1.179188
   H (  3)  1.828811  1.014631
   F (  4)  1.384328  2.119316  2.103575

 Final energy is   -208.86557781592293     


 ******************************
 **  OPTIMIZATION CONVERGED  **
 ******************************

                       Coordinates (Angstroms)
     ATOM                X               Y               Z
      1  N        -0.1692067927   -0.5416871910    0.0000000000
      2  N        -1.0914584610    0.1931163106    0.0000000000
      3  H        -0.8149238775    1.1693356002    0.0000000000
      4  F         1.0274996975    0.1541995360    0.0000000000

Z-matrix Print:
$molecule
0 1
N 
N  1 1.179188
H  2 1.014631 1 112.730179
F  1 1.384328 2 111.275866 3 -0.000000 0
$end


 --------------------------------------------------------------
             Orbital Energies (a.u.) and Symmetries
 --------------------------------------------------------------

 Alpha MOs, Restricted
 -- Occupied --                  
-26.335 -15.760 -15.666  -1.672  -1.420  -0.953  -0.813  -0.737
  1 A'    2 A'    3 A'    4 A'    5 A'    6 A'    7 A'    8 A'                 
 -0.730  -0.592  -0.559  -0.498
  1 A"    9 A'    2 A"   10 A'                                                 
 -- Virtual --                   
  0.047   0.090   0.140   0.163   0.167   0.174   0.212   0.234
 11 A'    3 A"   12 A'   13 A'    4 A"   14 A'   15 A'   16 A'                 
  0.242   0.253   0.312   0.317   0.354   0.396   0.410   0.529
  5 A"   17 A'   18 A'   19 A'    6 A"   20 A'   21 A'   22 A'                 
  0.656   0.719   0.868   0.913   0.932   0.986   1.012   1.130
 23 A'   24 A'   25 A'    7 A"   26 A'   27 A'    8 A"   28 A'                 
  1.213   1.400   1.467   1.475   1.553   1.604   1.782   1.928
 29 A'   30 A'   31 A'    9 A"   10 A"   32 A'   33 A'   11 A"                 
  2.083   2.150   2.166   2.285   2.581   2.672   2.698   2.836
 34 A'   12 A"   35 A'   36 A'   37 A'   13 A"   38 A'   39 A'                 
  3.075   3.079   3.337   3.446   4.059   4.062   4.181   4.206
 40 A'   14 A"   41 A'   42 A'   43 A'   15 A"   16 A"   44 A'                 
  4.298   4.327   4.424   4.433   4.891   5.132   5.664   6.898
 17 A"   45 A'   46 A'   18 A"   47 A'   48 A'   49 A'   19 A"                 
  6.949   7.215  36.595  37.257  68.739
 50 A'   51 A'   52 A'   53 A'   54 A'                                         

 Beta MOs, Restricted
 -- Occupied --                  
-26.335 -15.760 -15.666  -1.672  -1.420  -0.953  -0.813  -0.737
  1 A'    2 A'    3 A'    4 A'    5 A'    6 A'    7 A'    8 A'                 
 -0.730  -0.592  -0.559  -0.498
  1 A"    9 A'    2 A"   10 A'                                                 
 -- Virtual --                   
  0.047   0.090   0.140   0.163   0.167   0.174   0.212   0.234
 11 A'    3 A"   12 A'   13 A'    4 A"   14 A'   15 A'   16 A'                 
  0.242   0.253   0.312   0.317   0.354   0.396   0.410   0.529
  5 A"   17 A'   18 A'   19 A'    6 A"   20 A'   21 A'   22 A'                 
  0.656   0.719   0.868   0.913   0.932   0.986   1.012   1.130
 23 A'   24 A'   25 A'    7 A"   26 A'   27 A'    8 A"   28 A'                 
  1.213   1.400   1.467   1.475   1.553   1.604   1.782   1.928
 29 A'   30 A'   31 A'    9 A"   10 A"   32 A'   33 A'   11 A"                 
  2.083   2.150   2.166   2.285   2.581   2.672   2.698   2.836
 34 A'   12 A"   35 A'   36 A'   37 A'   13 A"   38 A'   39 A'                 
  3.075   3.079   3.337   3.446   4.059   4.062   4.181   4.206
 40 A'   14 A"   41 A'   42 A'   43 A'   15 A"   16 A"   44 A'                 
  4.298   4.327   4.424   4.433   4.891   5.132   5.664   6.898
 17 A"   45 A'   46 A'   18 A"   47 A'   48 A'   49 A'   19 A"                 
  6.949   7.215  36.595  37.257  68.739
 50 A'   51 A'   52 A'   53 A'   54 A'                                         
 --------------------------------------------------------------

          Ground-State Mulliken Net Atomic Charges

     Atom                 Charge (a.u.)
  ----------------------------------------
      1 N                     0.058835
      2 N                    -0.130663
      3 H                     0.226514
      4 F                    -0.154686
  ----------------------------------------
  Sum of atomic charges =    -0.000000

 -----------------------------------------------------------------
                    Cartesian Multipole Moments
 -----------------------------------------------------------------
    Charge (ESU x 10^10)
                -0.0000
    Dipole Moment (Debye)
         X      -0.7361      Y       1.7365      Z      -0.0000
       Tot       1.8861
    Quadrupole Moments (Debye-Ang)
        XX     -19.6519     XY      -1.6984     YY     -15.0083
        XZ       0.0000     YZ      -0.0000     ZZ     -15.8139
    Octopole Moments (Debye-Ang^2)
       XXX      10.1243    XXY       1.3257    XYY       0.3987
       YYY       5.7827    XXZ      -0.0000    XYZ       0.0000
       YYZ       0.0000    XZZ       2.2298    YZZ       0.5843
       ZZZ      -0.0000
    Hexadecapole Moments (Debye-Ang^3)
      XXXX     -98.7294   XXXY       0.0380   XXYY     -17.5972
      XYYY      -1.5730   YYYY     -27.3459   XXXZ       0.0000
      XXYZ      -0.0000   XYYZ       0.0000   YYYZ      -0.0000
      XXZZ     -17.0075   XYZZ       0.0670   YYZZ      -6.8955
      XZZZ       0.0000   YZZZ      -0.0000   ZZZZ     -12.2421
 -----------------------------------------------------------------
Archival summary:
1\1\garfield\OPT\HF\BasisUnspecified\121\taweetha\SunFeb1006:09:502019SunFeb1006:09:502019\0\\#,OPT,HF,BasisUnspecified,\\0,1\N\N,1,1.17919\H,2,1.01463,1,112.73\F,1,1.38433,2,111.276,3,-0,0\\HF=-208.865578\\@

 Total job time:  2.91s(wall), 10.29s(cpu) 
 Sun Feb 10 06:09:50 2019

        *************************************************************
        *                                                           *
        *  Thank you very much for using Q-Chem.  Have a nice day.  *
        *                                                           *
        *************************************************************


 
User input: 2 of 2 
 
Q-Chem Developer Version!
                  Welcome to Q-Chem
     A Quantum Leap Into The Future Of Chemistry


 Q-Chem 5.1, Q-Chem, Inc., Pleasanton, CA (2018)

 Yihan Shao,  Zhengting Gan,  E. Epifanovsky,  A. T. B. Gilbert,  M. Wormit,  
 J. Kussmann,  A. W. Lange,  A. Behn,  Jia Deng,  Xintian Feng,  D. Ghosh,  
 M. Goldey,  P. R. Horn,  L. D. Jacobson,  I. Kaliman,  T. Kus,  A. Landau,  
 Jie Liu,  E. I. Proynov,  R. M. Richard,  R. P. Steele,  E. J. Sundstrom,  
 H. L. Woodcock III,  P. M. Zimmerman,  D. Zuev,  B. Albrecht,  E. Alguire,  
 S. A. Baeppler,  D. Barton,  Z. Benda,  Y. A. Bernard,  E. J. Berquist,  
 K. B. Bravaya,  H. Burton,  D. Casanova,  Chun-Min Chang,  Yunqing Chen,  
 A. Chien,  K. D. Closser,  M. P. Coons,  S. Coriani,  S. Dasgupta,  
 A. L. Dempwolff,  M. Diedenhofen,  Hainam Do,  R. G. Edgar,  Po-Tung Fang,  
 S. Faraji,  S. Fatehi,  Qingguo Feng,  K. D. Fenk,  J. Fosso-Tande,  
 Qinghui Ge,  A. Ghysels,  G. Gidofalvi,  J. Gomes,  J. Gonthier,  A. Gunina,  
 D. Hait,  M. W. D. Hanson-Heine,  P. H. P. Harbach,  A. W. Hauser,  
 J. E. Herr,  E. G. Hohenstein,  Z. C. Holden,  Kerwin Hui,  B. C. Huynh,  
 T.-C. Jagau,  Hyunjun Ji,  B. Kaduk,  K. Khistyaev,  Jaehoon Kim,  
 P. Klunzinger,  K. Koh,  D. Kosenkov,  L. Koulias,  T. Kowalczyk,  
 C. M. Krauter,  A. Kunitsa,  Ka Un Lao,  A. Laurent,  K. V. Lawler,  
 Joonho Lee,  D. Lefrancois,  S. Lehtola,  D. S. Levine,  Yi-Pei Li,  
 You-Sheng Lin,  Fenglai Liu,  E. Livshits,  A. Luenser,  P. Manohar,  
 E. Mansoor,  S. F. Manzer,  Shan-Ping Mao,  Yuezhi Mao,  N. Mardirossian,  
 A. V. Marenich,  T. Markovich,  L. A. Martinez-Martinez,  S. A. Maurer,  
 N. J. Mayhall,  S. C. McKenzie,  J.-M. Mewes,  A. F. Morrison,  
 J. W. Mullinax,  K. Nanda,  T. S. Nguyen-Beck,  R. Olivares-Amaya,  
 J. A. Parkhill,  T. M. Perrine,  F. Plasser,  P. Pokhilko,  S. Prager,  
 A. Prociuk,  E. Ramos,  D. R. Rehn,  F. Rob,  M. Schneider,  N. Sergueev,  
 S. M. Sharada,  S. Sharma,  D. W. Small,  T. Stauch,  T. Stein,  
 Yu-Chuan Su,  A. J. W. Thom,  A. Tkatchenko,  T. Tsuchimochi,  N. M. Tubman,  
 L. Vogt,  M. L. Vidal,  O. Vydrov,  M. A. Watson,  J. Wenzel,  
 M. de Wergifosse,  T. A. Wesolowski,  A. White,  J. Witte,  A. Yamada,  
 Jun Yang,  K. Yao,  S. Yeganeh,  S. R. Yost,  Zhi-Qiang You,  A. Zech,  
 Igor Ying Zhang,  Xing Zhang,  Yan Zhao,  Ying Zhu,  B. R. Brooks,  
 G. K. L. Chan,  C. J. Cramer,  M. S. Gordon,  W. J. Hehre,  A. Klamt,  
 M. W. Schmidt,  C. D. Sherrill,  D. G. Truhlar,  A. Aspuru-Guzik,  R. Baer,  
 A. T. Bell,  N. A. Besley,  Jeng-Da Chai,  A. E. DePrince, III,  
 R. A. DiStasio Jr.,  A. Dreuw,  B. D. Dunietz,  T. R. Furlani,  
 Chao-Ping Hsu,  Yousung Jung,  Jing Kong,  D. S. Lambrecht,  WanZhen Liang,  
 C. Ochsenfeld,  V. A. Rassolov,  L. V. Slipchenko,  J. E. Subotnik,  
 T. Van Voorhis,  J. M. Herbert,  A. I. Krylov,  P. M. W. Gill,  M. Head-Gordon

 Contributors to earlier versions of Q-Chem not listed above: 
 R. D. Adamson,  B. Austin,  J. Baker,  G. J. O. Beran,  K. Brandhorst,  
 S. T. Brown,  E. F. C. Byrd,  A. K. Chakraborty,  C.-L. Cheng,  
 Siu Hung Chien,  D. M. Chipman,  D. L. Crittenden,  H. Dachsel,  
 R. J. Doerksen,  A. D. Dutoi,  L. Fusti-Molnar,  W. A. Goddard III,  
 A. Golubeva-Zadorozhnaya,  S. R. Gwaltney,  G. Hawkins,  A. Heyden,  
 S. Hirata,  G. Kedziora,  F. J. Keil,  C. Kelley,  Jihan Kim,  R. A. King,  
 R. Z. Khaliullin,  P. P. Korambath,  W. Kurlancheek,  A. M. Lee,  M. S. Lee,  
 S. V. Levchenko,  Ching Yeh Lin,  D. Liotard,  R. C. Lochan,  I. Lotan,  
 P. E. Maslen,  N. Nair,  D. P. O'Neill,  D. Neuhauser,  E. Neuscamman,  
 C. M. Oana,  R. Olson,  B. Peters,  R. Peverati,  P. A. Pieniazek,  
 Y. M. Rhee,  J. Ritchie,  M. A. Rohrdanz,  E. Rosta,  N. J. Russ,  
 H. F. Schaefer III,  N. E. Schultz,  N. Shenvi,  A. C. Simmonett,  A. Sodt,  
 D. Stuck,  K. S. Thanthiriwatte,  V. Vanovschi,  Tao Wang,  A. Warshel,  
 C. F. Williams,  Q. Wu,  X. Xu,  W. Zhang

 Please cite Q-Chem as follows:
 Y. Shao et al., Mol. Phys. 113, 184-215 (2015)
 DOI: 10.1080/00268976.2014.952696

 Q-Chem 5.1.2 for Intel X86 EM64T Linux

 Parts of Q-Chem use Armadillo 8.300.2 (Tropical Shenanigans).
 http://arma.sourceforge.net/

 Q-Chem begins on Sun Feb 10 06:09:50 2019  

Host: 
0

     Scratch files written to /scratch/taweetham/qchem24013//
The previous job contains 0 fragments, simply inherited here
Input Ideriv = 2
Curr. Ideriv = -1
Max.  Ideriv = 2

Checking the input file for inconsistencies... 	...done.

--------------------------------------------------------------
User input:
--------------------------------------------------------------

$molecule
read
$end

$rem
   JOB_TYPE 	FREQUENCY
   BASIS 		6-311++G**
   EXCHANGE 	HF	
$end

--------------------------------------------------------------
 ----------------------------------------------------------------
             Standard Nuclear Orientation (Angstroms)
    I     Atom           X                Y                Z
 ----------------------------------------------------------------
    1      N      -0.1395854659    -0.5501104612    -0.0000000000
    2      N      -1.0793658691     0.1621374727     0.0000000000
    3      H      -0.8265596576     1.1447688871     0.0000000000
    4      F       1.0399132225     0.1745602259    -0.0000000000
 ----------------------------------------------------------------
 Molecular Point Group                 Cs    NOp =  2
 Largest Abelian Subgroup              Cs    NOp =  2
 Nuclear Repulsion Energy =    69.7429908538 hartrees
 There are       12 alpha and       12 beta electrons
 Requested basis set is 6-311++G(d,p)
 There are 23 shells and 73 basis functions

 Total QAlloc Memory Limit   2000 MB
 Mega-Array Size       188 MB
 MEM_STATIC part       192 MB

                       Distance Matrix (Angstroms)
             N (  1)   N (  2)   H (  3)
   N (  2)  1.179188
   H (  3)  1.828811  1.014631
   F (  4)  1.384328  2.119316  2.103575

 A cutoff of  1.0D-11 yielded    275 shell pairs
 There are      2805 function pairs (      3045 Cartesian)

 -------------------------------------------------------
 OpenMP Integral Computing Module                       
 Release: version 1.0, May 2013, Q-Chem Inc. Pittsburgh 
 -------------------------------------------------------
 Integral Job Info:
 Integral job number is                      11
 Integral operator is                         1
 short-range coefficients                     0
 long-range coefficients              100000000
 Omega coefficients                           0
 if combine SR and LR in K                    0
 Integral screening is                        0
 Integral computing path is                   2
 max size of driver memory is            800000
 size of driver memory is                593474
 size of scratch memory is              2361544
 max col of scratch BK array               1296
 max len of scratch array in speh3          155
 max len of scratch index in speh4           18
 max int batch size is                      520
 min int batch size is                       52
 fixed nKL is                                52
 max L of basis functions is                  2
 order of int derivative is                   0
 number of shells is                         23
 number of basis is                          76
 number of cartesian basis is                76
 number of contracted shell pairs           275
 number of primitive shell pairs            917
 maxK2 (contraction) of shell pair           36
 max number of K2 of shell pair               1
 max number of CS2 of shell pair             46
 max number of PS2 of shell pair            162
 mem total for path MDJ                  511440
 -------------------------------------------------------
 Smallest overlap matrix eigenvalue = 1.94E-04
 Guess from superposition of atomic densities
 Warning:  Energy on first SCF cycle will be non-variational
 SAD guess density has 24.000000 electrons

 -----------------------------------------------------------------------
  General SCF calculation program by
  Eric Jon Sundstrom, Paul Horn, Yuezhi Mao, Dmitri Zuev, Alec White,
  David Stuck, Shaama M.S., Shane Yost, Joonho Lee, David Small,
  Daniel Levine, Susi Lehtola, Hugh Burton, Evgeny Epifanovsky
 -----------------------------------------------------------------------
 Hartree-Fock
 using 4 threads for integral computing
 -------------------------------------------------------
 OpenMP Integral computing Module                
 Release: version 2.0, May 2017, Q-Chem Inc. Pleasanton 
 -------------------------------------------------------
 A restricted SCF calculation will be
 performed using DIIS
 SCF converges when DIIS error is below 1.0e-08
 ---------------------------------------
  Cycle       Energy         DIIS error
 ---------------------------------------
    1    -209.3334140471      7.58e-02  
    2    -208.7949512040      1.11e-02  
    3    -208.8426753633      7.07e-03  
    4    -208.8638200768      1.12e-03  
    5    -208.8652061382      4.68e-04  
    6    -208.8655174860      1.53e-04  
    7    -208.8655685641      7.77e-05  
    8    -208.8655765742      2.76e-05  
    9    -208.8655776854      9.35e-06  
   10    -208.8655778087      2.19e-06  
   11    -208.8655778152      5.98e-07  
   12    -208.8655778159      1.46e-07  
   13    -208.8655778159      2.70e-08  
   14    -208.8655778159      5.51e-09  Convergence criterion met
 ---------------------------------------
 SCF time:   CPU 1.50s  wall 1.00s 
 SCF   energy in the final basis set =     -208.8655778159
 Total energy in the final basis set =     -208.8655778159

 --------------------------------------------------------------
             Orbital Energies (a.u.) and Symmetries
 --------------------------------------------------------------

 Alpha MOs, Restricted
 -- Occupied --                  
-26.335 -15.760 -15.666  -1.672  -1.420  -0.953  -0.813  -0.737
  1 A'    2 A'    3 A'    4 A'    5 A'    6 A'    7 A'    8 A'                 
 -0.730  -0.592  -0.559  -0.498
  1 A"    9 A'    2 A"   10 A'                                                 
 -- Virtual --                   
  0.047   0.090   0.140   0.163   0.167   0.174   0.212   0.234
 11 A'    3 A"   12 A'   13 A'    4 A"   14 A'   15 A'   16 A'                 
  0.242   0.253   0.312   0.317   0.354   0.396   0.410   0.529
  5 A"   17 A'   18 A'   19 A'    6 A"   20 A'   21 A'   22 A'                 
  0.656   0.719   0.868   0.913   0.932   0.986   1.012   1.130
 23 A'   24 A'   25 A'    7 A"   26 A'   27 A'    8 A"   28 A'                 
  1.213   1.400   1.467   1.475   1.553   1.604   1.782   1.928
 29 A'   30 A'   31 A'    9 A"   10 A"   32 A'   33 A'   11 A"                 
  2.083   2.150   2.166   2.285   2.581   2.672   2.698   2.836
 34 A'   12 A"   35 A'   36 A'   37 A'   13 A"   38 A'   39 A'                 
  3.075   3.079   3.337   3.446   4.059   4.062   4.181   4.206
 40 A'   14 A"   41 A'   42 A'   43 A'   15 A"   16 A"   44 A'                 
  4.298   4.327   4.424   4.433   4.891   5.132   5.664   6.898
 17 A"   45 A'   46 A'   18 A"   47 A'   48 A'   49 A'   19 A"                 
  6.949   7.215  36.595  37.257  68.739
 50 A'   51 A'   52 A'   53 A'   54 A'                                         

 Beta MOs, Restricted
 -- Occupied --                  
-26.335 -15.760 -15.666  -1.672  -1.420  -0.953  -0.813  -0.737
  1 A'    2 A'    3 A'    4 A'    5 A'    6 A'    7 A'    8 A'                 
 -0.730  -0.592  -0.559  -0.498
  1 A"    9 A'    2 A"   10 A'                                                 
 -- Virtual --                   
  0.047   0.090   0.140   0.163   0.167   0.174   0.212   0.234
 11 A'    3 A"   12 A'   13 A'    4 A"   14 A'   15 A'   16 A'                 
  0.242   0.253   0.312   0.317   0.354   0.396   0.410   0.529
  5 A"   17 A'   18 A'   19 A'    6 A"   20 A'   21 A'   22 A'                 
  0.656   0.719   0.868   0.913   0.932   0.986   1.012   1.130
 23 A'   24 A'   25 A'    7 A"   26 A'   27 A'    8 A"   28 A'                 
  1.213   1.400   1.467   1.475   1.553   1.604   1.782   1.928
 29 A'   30 A'   31 A'    9 A"   10 A"   32 A'   33 A'   11 A"                 
  2.083   2.150   2.166   2.285   2.581   2.672   2.698   2.836
 34 A'   12 A"   35 A'   36 A'   37 A'   13 A"   38 A'   39 A'                 
  3.075   3.079   3.337   3.446   4.059   4.062   4.181   4.206
 40 A'   14 A"   41 A'   42 A'   43 A'   15 A"   16 A"   44 A'                 
  4.298   4.327   4.424   4.433   4.891   5.132   5.664   6.898
 17 A"   45 A'   46 A'   18 A"   47 A'   48 A'   49 A'   19 A"                 
  6.949   7.215  36.595  37.257  68.739
 50 A'   51 A'   52 A'   53 A'   54 A'                                         
 --------------------------------------------------------------

          Ground-State Mulliken Net Atomic Charges

     Atom                 Charge (a.u.)
  ----------------------------------------
      1 N                     0.058835
      2 N                    -0.130663
      3 H                     0.226514
      4 F                    -0.154686
  ----------------------------------------
  Sum of atomic charges =    -0.000000

 -----------------------------------------------------------------
                    Cartesian Multipole Moments
 -----------------------------------------------------------------
    Charge (ESU x 10^10)
                -0.0000
    Dipole Moment (Debye)
         X      -0.7779      Y       1.7182      Z      -0.0000
       Tot       1.8861
    Quadrupole Moments (Debye-Ang)
        XX     -19.5925     XY      -1.7771     YY     -15.1087
        XZ      -0.0000     YZ       0.0000     ZZ     -15.8139
    Octopole Moments (Debye-Ang^2)
       XXX       9.0535    XXY       1.5809    XYY       0.0956
       YYY       6.0122    XXZ       0.0000    XYZ       0.0000
       YYZ      -0.0000    XZZ       1.9549    YZZ       0.7091
       ZZZ      -0.0000
    Hexadecapole Moments (Debye-Ang^3)
      XXXX     -98.0515   XXXY      -1.0424   XXYY     -17.5384
      XYYY      -2.0904   YYYY     -27.6341   XXXZ      -0.0000
      XXYZ       0.0000   XYYZ       0.0000   YYYZ      -0.0000
      XXZZ     -16.9362   XYZZ      -0.1762   YYZZ      -6.9042
      XZZZ      -0.0000   YZZZ       0.0000   ZZZZ     -12.2421
 -----------------------------------------------------------------
 Calculating MO derivatives via CPSCF
 D1JvT checksum  = 38208 5002.9203187889
 D1KAT checksum  = 72432 609.4882775311
   1         3          12      0.139915    0.032883
   2         3          12      0.030244    0.008703
   3         3          12      0.007532    0.002256
   4         3          12      0.001489    0.000410
   5         3          12      0.000232    0.000068
   6         6           9      0.000028    0.000008
   7        15           0      0.000000    0.000000    Roots Converged
 Time for AOints: 0.3 s (CPU) 0.1 s (wall)
 ------------------------------------------------------------------------------
                     AOints        : Timing summary (seconds)
 ------------------------------------------------------------------------------
     job step          cpu (% of tot)      sys (% of tot)     wall (% of tot)
 ------------------------------------------------------------------------------
  cpscf_lag         0.9149E+00 (25.4)   0.0000E+00 ( 0.0)   0.2808E+00 (28.6)
  iterzp            0.2376E+01 (65.9)   0.2000E-05 (****)   0.6125E+00 (62.3)
  make_fx           0.0000E+00 ( 0.0)   0.0000E+00 ( 0.0)   0.0000E+00 ( 0.0)
  AOints            0.2980E+00 ( 8.3)   0.0000E+00 ( 0.0)   0.8236E-01 ( 8.4)
 ------------------------------------------------------------------------------
   Grand Totals     0.3607E+01          0.2000E-05          0.9826E+00
 ------------------------------------------------------------------------------
 Calculating analytic Hessian of the SCF energy
 Polarizability Matrix (a.u.)
            1           2           3
    1 -23.2055852   1.9843942  -0.0000000
    2   1.9843942 -16.2887558   0.0000000
    3  -0.0000000   0.0000000 -10.3036497

 Direct stationary perturbation theory relativistic correction:

 rels  =       0.090406979657
 relv  =      -0.335542518258
 rel2e =       0.091605660461
 E_rel =      -0.153529878140

 Hessian of the SCF Energy
            1           2           3           4           5           6
    1   0.6983538  -0.3843611   0.0000000  -0.5845002   0.4500912  -0.0000000
    2  -0.3843611   0.7549979   0.0000000   0.3820251  -0.5358503  -0.0000000
    3   0.0000000   0.0000000   0.0666046  -0.0000000  -0.0000000  -0.0800747
    4  -0.5845002   0.3820251  -0.0000000   0.8327939  -0.2995955   0.0000000
    5   0.4500912  -0.5358503  -0.0000000  -0.2995955   0.8738479   0.0000000
    6  -0.0000000  -0.0000000  -0.0800747   0.0000000   0.0000000   0.0961562
    7  -0.0051009   0.0601678   0.0000000  -0.0857319  -0.1486370  -0.0000000
    8   0.0017809  -0.0466781   0.0000000  -0.0780737  -0.4035668  -0.0000000
    9   0.0000000   0.0000000   0.0488005  -0.0000000  -0.0000000  -0.0585825
   10  -0.1087527  -0.0578318   0.0000000  -0.1625618  -0.0018587  -0.0000000
   11  -0.0675110  -0.1724695  -0.0000000  -0.0043560   0.0655692   0.0000000
   12   0.0000000  -0.0000000  -0.0353303   0.0000000   0.0000000   0.0425009
            7           8           9          10          11          12
    1  -0.0051009   0.0017809   0.0000000  -0.1087527  -0.0675110   0.0000000
    2   0.0601678  -0.0466781   0.0000000  -0.0578318  -0.1724695  -0.0000000
    3   0.0000000   0.0000000   0.0488005   0.0000000  -0.0000000  -0.0353303
    4  -0.0857319  -0.0780737  -0.0000000  -0.1625618  -0.0043560   0.0000000
    5  -0.1486370  -0.4035668  -0.0000000  -0.0018587   0.0655692   0.0000000
    6  -0.0000000  -0.0000000  -0.0585825  -0.0000000   0.0000000   0.0425009
    7   0.0844129   0.0843003   0.0000000   0.0064199   0.0041690  -0.0000000
    8   0.0843003   0.4440670   0.0000000  -0.0080076   0.0061779  -0.0000000
    9   0.0000000   0.0000000   0.0356674   0.0000000  -0.0000000  -0.0258854
   10   0.0064199  -0.0080076   0.0000000   0.2648946   0.0676980  -0.0000000
   11   0.0041690   0.0061779  -0.0000000   0.0676980   0.1007224   0.0000000
   12  -0.0000000  -0.0000000  -0.0258854  -0.0000000   0.0000000   0.0187148
 Gradient time:  CPU 5.51 s  wall 1.60 s
 **********************************************************************
 **                                                                  **
 **                       VIBRATIONAL ANALYSIS                       **
 **                       --------------------                       **
 **                                                                  **
 **        VIBRATIONAL FREQUENCIES (CM**-1) AND NORMAL MODES         **
 **     FORCE CONSTANTS (mDYN/ANGSTROM) AND REDUCED MASSES (AMU)     **
 **                  INFRARED INTENSITIES (KM/MOL)                   **
 **                                                                  **
 **********************************************************************


 Mode:                 1                      2                      3
 Frequency:       713.52                 897.57                1126.40
 Force Cnst:      1.2963                 4.1635                 0.9968
 Red. Mass:       4.3215                 8.7715                 1.3335
 IR Active:          YES                    YES                    YES
 IR Intens:       57.440                227.682                112.706
 Raman Active:       YES                    YES                    YES
               X      Y      Z        X      Y      Z        X      Y      Z
 N         -0.052  0.193 -0.000    0.459  0.396 -0.000    0.000  0.000  0.097
 N         -0.282 -0.101  0.000    0.009 -0.049  0.000    0.000  0.000 -0.117
 H         -0.881  0.055 -0.000   -0.670  0.131 -0.000   -0.000  0.000  0.988
 F          0.293 -0.070  0.000   -0.309 -0.262  0.000   -0.000 -0.000 -0.038
 TransDip  -0.223  0.096 -0.000    0.461  0.147 -0.000   -0.000  0.000  0.340

 Mode:                 4                      5                      6
 Frequency:      1469.87                1973.58                3599.72
 Force Cnst:      1.7261                25.9416                 8.2072
 Red. Mass:       1.3560                11.3042                 1.0750
 IR Active:          YES                    YES                    YES
 IR Intens:      124.798                 83.923                 23.915
 Raman Active:       YES                    YES                    YES
               X      Y      Z        X      Y      Z        X      Y      Z
 N          0.039  0.080  0.000   -0.456  0.460  0.000   -0.004  0.001  0.000
 N         -0.128 -0.045 -0.000    0.467 -0.391 -0.000   -0.012 -0.071 -0.000
 H          0.944 -0.287  0.000    0.222 -0.399  0.000    0.228  0.971  0.000
 F          0.015 -0.011 -0.000   -0.020 -0.029 -0.000   -0.000  0.000 -0.000
 TransDip   0.338 -0.118  0.000   -0.293  0.012  0.000   -0.001  0.157  0.000

 STANDARD THERMODYNAMIC QUANTITIES AT   298.15 K  AND     1.00 ATM

   This Molecule has  0 Imaginary Frequencies
   Zero point vibrational energy:       13.982 kcal/mol

   Atom    1 Element N  Has Mass   14.00307
   Atom    2 Element N  Has Mass   14.00307
   Atom    3 Element H  Has Mass    1.00783
   Atom    4 Element F  Has Mass   18.99840
   Molecular Mass:    48.012370 amu
   Principal axes and moments of inertia in amu*Bohr^2:
                             1           2           3
    Eigenvalues --       23.00963   134.95680   157.96643
          X               0.99932    -0.03693     0.00000
          Y               0.03693     0.99932     0.00000
          Z               0.00000    -0.00000     1.00000
   Rotational Symmetry Number is   1
   The Molecule is an Asymmetric Top
   Translational Enthalpy:        0.889 kcal/mol
   Rotational Enthalpy:           0.889 kcal/mol
   Vibrational Enthalpy:         14.102 kcal/mol
   gas constant (RT):             0.592 kcal/mol
   Translational Entropy:        37.531  cal/mol.K
   Rotational Entropy:           20.822  cal/mol.K
   Vibrational Entropy:           0.502  cal/mol.K

   Total Enthalpy:               16.472 kcal/mol
   Total Entropy:                58.855  cal/mol.K
Archival summary:
1\1\garfield\FREQ\HF\BasisUnspecified\121\taweetha\SunFeb1006:09:522019SunFeb1006:09:522019\0\\#,FREQ,HF,BasisUnspecified,\\0,1\N\N,1,1.17919\H,2,1.01463,1,112.73\F,1,1.38433,2,111.276,3,0,0\\HF=-208.865578\\@

 Total job time:  2.02s(wall), 7.13s(cpu) 
 Sun Feb 10 06:09:52 2019

        *************************************************************
        *                                                           *
        *  Thank you very much for using Q-Chem.  Have a nice day.  *
        *                                                           *
        *************************************************************
