# Supplementary material for: Geometric and energetic data from ab initio calculations of haloethene, haloimine, halomethylenephosphine, haloiminophosphine, halodiazene, halodiphosphene and halocyclopropane
Source: Data Brief. 2019 Nov 2;27:104738. doi: 10.1016/j.dib.2019.104738 (PMC6861602; doi:10.1016/j.dib.2019.104738)
Supplement: Multimedia component 6 [file mmc6.zip › NN/HF/HENNHE.out]

Q-Chem Developer Version!
                  Welcome to Q-Chem
     A Quantum Leap Into The Future Of Chemistry


 Q-Chem 5.1, Q-Chem, Inc., Pleasanton, CA (2018)

 Yihan Shao,  Zhengting Gan,  E. Epifanovsky,  A. T. B. Gilbert,  M. Wormit,  
 J. Kussmann,  A. W. Lange,  A. Behn,  Jia Deng,  Xintian Feng,  D. Ghosh,  
 M. Goldey,  P. R. Horn,  L. D. Jacobson,  I. Kaliman,  T. Kus,  A. Landau,  
 Jie Liu,  E. I. Proynov,  R. M. Richard,  R. P. Steele,  E. J. Sundstrom,  
 H. L. Woodcock III,  P. M. Zimmerman,  D. Zuev,  B. Albrecht,  E. Alguire,  
 S. A. Baeppler,  D. Barton,  Z. Benda,  Y. A. Bernard,  E. J. Berquist,  
 K. B. Bravaya,  H. Burton,  D. Casanova,  Chun-Min Chang,  Yunqing Chen,  
 A. Chien,  K. D. Closser,  M. P. Coons,  S. Coriani,  S. Dasgupta,  
 A. L. Dempwolff,  M. Diedenhofen,  Hainam Do,  R. G. Edgar,  Po-Tung Fang,  
 S. Faraji,  S. Fatehi,  Qingguo Feng,  K. D. Fenk,  J. Fosso-Tande,  
 Qinghui Ge,  A. Ghysels,  G. Gidofalvi,  J. Gomes,  J. Gonthier,  A. Gunina,  
 D. Hait,  M. W. D. Hanson-Heine,  P. H. P. Harbach,  A. W. Hauser,  
 J. E. Herr,  E. G. Hohenstein,  Z. C. Holden,  Kerwin Hui,  B. C. Huynh,  
 T.-C. Jagau,  Hyunjun Ji,  B. Kaduk,  K. Khistyaev,  Jaehoon Kim,  
 P. Klunzinger,  K. Koh,  D. Kosenkov,  L. Koulias,  T. Kowalczyk,  
 C. M. Krauter,  A. Kunitsa,  Ka Un Lao,  A. Laurent,  K. V. Lawler,  
 Joonho Lee,  D. Lefrancois,  S. Lehtola,  D. S. Levine,  Yi-Pei Li,  
 You-Sheng Lin,  Fenglai Liu,  E. Livshits,  A. Luenser,  P. Manohar,  
 E. Mansoor,  S. F. Manzer,  Shan-Ping Mao,  Yuezhi Mao,  N. Mardirossian,  
 A. V. Marenich,  T. Markovich,  L. A. Martinez-Martinez,  S. A. Maurer,  
 N. J. Mayhall,  S. C. McKenzie,  J.-M. Mewes,  A. F. Morrison,  
 J. W. Mullinax,  K. Nanda,  T. S. Nguyen-Beck,  R. Olivares-Amaya,  
 J. A. Parkhill,  T. M. Perrine,  F. Plasser,  P. Pokhilko,  S. Prager,  
 A. Prociuk,  E. Ramos,  D. R. Rehn,  F. Rob,  M. Schneider,  N. Sergueev,  
 S. M. Sharada,  S. Sharma,  D. W. Small,  T. Stauch,  T. Stein,  
 Yu-Chuan Su,  A. J. W. Thom,  A. Tkatchenko,  T. Tsuchimochi,  N. M. Tubman,  
 L. Vogt,  M. L. Vidal,  O. Vydrov,  M. A. Watson,  J. Wenzel,  
 M. de Wergifosse,  T. A. Wesolowski,  A. White,  J. Witte,  A. Yamada,  
 Jun Yang,  K. Yao,  S. Yeganeh,  S. R. Yost,  Zhi-Qiang You,  A. Zech,  
 Igor Ying Zhang,  Xing Zhang,  Yan Zhao,  Ying Zhu,  B. R. Brooks,  
 G. K. L. Chan,  C. J. Cramer,  M. S. Gordon,  W. J. Hehre,  A. Klamt,  
 M. W. Schmidt,  C. D. Sherrill,  D. G. Truhlar,  A. Aspuru-Guzik,  R. Baer,  
 A. T. Bell,  N. A. Besley,  Jeng-Da Chai,  A. E. DePrince, III,  
 R. A. DiStasio Jr.,  A. Dreuw,  B. D. Dunietz,  T. R. Furlani,  
 Chao-Ping Hsu,  Yousung Jung,  Jing Kong,  D. S. Lambrecht,  WanZhen Liang,  
 C. Ochsenfeld,  V. A. Rassolov,  L. V. Slipchenko,  J. E. Subotnik,  
 T. Van Voorhis,  J. M. Herbert,  A. I. Krylov,  P. M. W. Gill,  M. Head-Gordon

 Contributors to earlier versions of Q-Chem not listed above: 
 R. D. Adamson,  B. Austin,  J. Baker,  G. J. O. Beran,  K. Brandhorst,  
 S. T. Brown,  E. F. C. Byrd,  A. K. Chakraborty,  C.-L. Cheng,  
 Siu Hung Chien,  D. M. Chipman,  D. L. Crittenden,  H. Dachsel,  
 R. J. Doerksen,  A. D. Dutoi,  L. Fusti-Molnar,  W. A. Goddard III,  
 A. Golubeva-Zadorozhnaya,  S. R. Gwaltney,  G. Hawkins,  A. Heyden,  
 S. Hirata,  G. Kedziora,  F. J. Keil,  C. Kelley,  Jihan Kim,  R. A. King,  
 R. Z. Khaliullin,  P. P. Korambath,  W. Kurlancheek,  A. M. Lee,  M. S. Lee,  
 S. V. Levchenko,  Ching Yeh Lin,  D. Liotard,  R. C. Lochan,  I. Lotan,  
 P. E. Maslen,  N. Nair,  D. P. O'Neill,  D. Neuhauser,  E. Neuscamman,  
 C. M. Oana,  R. Olson,  B. Peters,  R. Peverati,  P. A. Pieniazek,  
 Y. M. Rhee,  J. Ritchie,  M. A. Rohrdanz,  E. Rosta,  N. J. Russ,  
 H. F. Schaefer III,  N. E. Schultz,  N. Shenvi,  A. C. Simmonett,  A. Sodt,  
 D. Stuck,  K. S. Thanthiriwatte,  V. Vanovschi,  Tao Wang,  A. Warshel,  
 C. F. Williams,  Q. Wu,  X. Xu,  W. Zhang

 Please cite Q-Chem as follows:
 Y. Shao et al., Mol. Phys. 113, 184-215 (2015)
 DOI: 10.1080/00268976.2014.952696

 Q-Chem 5.1.2 for Intel X86 EM64T Linux

 Parts of Q-Chem use Armadillo 8.300.2 (Tropical Shenanigans).
 http://arma.sourceforge.net/

 Q-Chem begins on Sun Feb 10 06:09:57 2019  

Host: 
0

     Scratch files written to /scratch/taweetham/qchem24119//
Input Ideriv = 2
Curr. Ideriv = -1
Max.  Ideriv = 2

Checking the input file for inconsistencies... 	...done.

--------------------------------------------------------------
User input:
--------------------------------------------------------------
../HF/H=H_c.inp
$molecule
0 1
N 
H  1 1.041382
N  1 1.236709 2 113.022585
H  3 1.041382 1 113.022585 2 -0.000000 0
$end

$rem
   JOB_TYPE		OPTIMIZATION
   BASIS		6-311++G**
   EXCHANGE		HF
$end

--------------------------------------------------------------
 ----------------------------------------------------------------
             Standard Nuclear Orientation (Angstroms)
    I     Atom           X                Y                Z
 ----------------------------------------------------------------
    1      N       0.6183545000    -0.0000000000     0.1198045897
    2      H       1.0256326948     0.0000000000    -0.8386321281
    3      N      -0.6183545000     0.0000000000     0.1198045897
    4      H      -1.0256326948     0.0000000000    -0.8386321281
 ----------------------------------------------------------------
 Molecular Point Group                 C2v   NOp =  4
 Largest Abelian Subgroup              C2v   NOp =  4
 Nuclear Repulsion Energy =    32.2318579651 hartrees
 There are        8 alpha and        8 beta electrons
 Requested basis set is 6-311++G(d,p)
 There are 22 shells and 58 basis functions

 Total QAlloc Memory Limit   2000 MB
 Mega-Array Size       188 MB
 MEM_STATIC part       192 MB
 A cutoff of  1.0D-11 yielded    253 shell pairs
 There are      1785 function pairs (      1914 Cartesian)

 -------------------------------------------------------
 OpenMP Integral Computing Module                       
 Release: version 1.0, May 2013, Q-Chem Inc. Pittsburgh 
 -------------------------------------------------------
 Integral Job Info:
 Integral job number is                      11
 Integral operator is                         1
 short-range coefficients                     0
 long-range coefficients              100000000
 Omega coefficients                           0
 if combine SR and LR in K                    0
 Integral screening is                        0
 Integral computing path is                   2
 max size of driver memory is            800000
 size of driver memory is                593474
 size of scratch memory is              2361544
 max col of scratch BK array               1296
 max len of scratch array in speh3          155
 max len of scratch index in speh4           18
 max int batch size is                      520
 min int batch size is                       52
 fixed nKL is                                52
 max L of basis functions is                  2
 order of int derivative is                   0
 number of shells is                         22
 number of basis is                          60
 number of cartesian basis is                60
 number of contracted shell pairs           253
 number of primitive shell pairs            768
 maxK2 (contraction) of shell pair           36
 max number of K2 of shell pair               1
 max number of CS2 of shell pair             36
 max number of PS2 of shell pair             72
 mem total for path MDJ                  509160
 -------------------------------------------------------
 Smallest overlap matrix eigenvalue = 2.58E-04

 Scale SEOQF with 1.000000e-01/1.000000e-01/1.000000e-01

 Standard Electronic Orientation quadrupole field applied
 Guess from superposition of atomic densities
 Warning:  Energy on first SCF cycle will be non-variational
 SAD guess density has 16.000000 electrons

 -----------------------------------------------------------------------
  General SCF calculation program by
  Eric Jon Sundstrom, Paul Horn, Yuezhi Mao, Dmitri Zuev, Alec White,
  David Stuck, Shaama M.S., Shane Yost, Joonho Lee, David Small,
  Daniel Levine, Susi Lehtola, Hugh Burton, Evgeny Epifanovsky
 -----------------------------------------------------------------------
 Hartree-Fock
 using 4 threads for integral computing
 -------------------------------------------------------
 OpenMP Integral computing Module                
 Release: version 2.0, May 2017, Q-Chem Inc. Pleasanton 
 -------------------------------------------------------
 A restricted SCF calculation will be
 performed using DIIS
 SCF converges when DIIS error is below 1.0e-08
 ---------------------------------------
  Cycle       Energy         DIIS error
 ---------------------------------------
    1    -110.2373760807      8.19e-02  
    2    -109.9941527828      7.53e-03  
    3    -110.0167001334      1.76e-03  
    4    -110.0180920304      5.26e-04  
    5    -110.0182785026      1.58e-04  
    6    -110.0182951390      3.40e-05  
    7    -110.0182967086      6.65e-06  
    8    -110.0182967633      1.03e-06  
    9    -110.0182967647      2.02e-07  
   10    -110.0182967647      3.55e-08  
   11    -110.0182967647      6.50e-09  Convergence criterion met
 ---------------------------------------
 SCF time:   CPU 0.67s  wall 0.00s 
 SCF   energy in the final basis set =     -110.0182967647
 Total energy in the final basis set =     -110.0182967647

 --------------------------------------------------------------
             Orbital Energies (a.u.) and Symmetries
 --------------------------------------------------------------

 Alpha MOs, Restricted
 -- Occupied --                  
-15.641 -15.640  -1.368  -0.931  -0.762  -0.579  -0.523  -0.412
  1 A1    1 B1    2 A1    2 B1    3 A1    4 A1    1 B2    3 B1                 
 -- Virtual --                   
  0.037   0.064   0.098   0.174   0.175   0.200   0.220   0.236
  5 A1    4 B1    1 A2    2 B2    6 A1    5 B1    7 A1    8 A1                 
  0.242   0.245   0.259   0.321   0.355   0.617   0.644   0.786
  9 A1    6 B1    2 A2    7 B1    8 B1    9 B1   10 A1   10 B1                 
  0.877   0.956   0.961   0.999   1.038   1.125   1.206   1.422
 11 A1    3 B2   12 A1   11 B1    3 A2   12 B1   13 A1   13 B1                 
  1.443   1.548   1.581   1.783   1.964   2.018   2.271   2.354
  4 B2   14 A1    4 A2   14 B1    5 B2   15 A1   15 B1   16 A1                 
  2.442   2.660   2.775   2.825   2.910   3.072   3.115   3.168
  6 B2   17 A1    5 A2   18 A1   16 B1    6 A2   17 B1   19 A1                 
  3.417   3.630   4.152   4.341   4.395   4.808   4.842   5.656
 18 B1   19 B1    7 B2   20 A1    7 A2   21 A1   20 B1   21 B1                 
 36.705  37.092
 22 A1   22 B1                                                                 

 Beta MOs, Restricted
 -- Occupied --                  
-15.641 -15.640  -1.368  -0.931  -0.762  -0.579  -0.523  -0.412
  1 A1    1 B1    2 A1    2 B1    3 A1    4 A1    1 B2    3 B1                 
 -- Virtual --                   
  0.037   0.064   0.098   0.174   0.175   0.200   0.220   0.236
  5 A1    4 B1    1 A2    2 B2    6 A1    5 B1    7 A1    8 A1                 
  0.242   0.245   0.259   0.321   0.355   0.617   0.644   0.786
  9 A1    6 B1    2 A2    7 B1    8 B1    9 B1   10 A1   10 B1                 
  0.877   0.956   0.961   0.999   1.038   1.125   1.206   1.422
 11 A1    3 B2   12 A1   11 B1    3 A2   12 B1   13 A1   13 B1                 
  1.443   1.548   1.581   1.783   1.964   2.018   2.271   2.354
  4 B2   14 A1    4 A2   14 B1    5 B2   15 A1   15 B1   16 A1                 
  2.442   2.660   2.775   2.825   2.910   3.072   3.115   3.168
  6 B2   17 A1    5 A2   18 A1   16 B1    6 A2   17 B1   19 A1                 
  3.417   3.630   4.152   4.341   4.395   4.808   4.842   5.656
 18 B1   19 B1    7 B2   20 A1    7 A2   21 A1   20 B1   21 B1                 
 36.705  37.092
 22 A1   22 B1                                                                 
 --------------------------------------------------------------

          Ground-State Mulliken Net Atomic Charges

     Atom                 Charge (a.u.)
  ----------------------------------------
      1 N                    -0.170168
      2 H                     0.170168
      3 N                    -0.170168
      4 H                     0.170168
  ----------------------------------------
  Sum of atomic charges =    -0.000000

 -----------------------------------------------------------------
                    Cartesian Multipole Moments
 -----------------------------------------------------------------
    Charge (ESU x 10^10)
                -0.0000
    Dipole Moment (Debye)
         X       0.0000      Y       0.0000      Z      -3.2811
       Tot       3.2811
    Quadrupole Moments (Debye-Ang)
        XX     -12.6064     XY      -0.0000     YY     -12.3706
        XZ      -0.0000     YZ      -0.0000     ZZ     -11.7712
    Octopole Moments (Debye-Ang^2)
       XXX       0.0000    XXY       0.0000    XYY      -0.0000
       YYY       0.0000    XXZ      -4.7351    XYZ       0.0000
       YYZ      -0.8071    XZZ       0.0000    YZZ       0.0000
       ZZZ      -4.0596
    Hexadecapole Moments (Debye-Ang^3)
      XXXX     -45.9068   XXXY      -0.0000   XXYY      -9.6116
      XYYY      -0.0000   YYYY     -11.4298   XXXZ       0.0000
      XXYZ      -0.0000   XYYZ       0.0000   YYYZ      -0.0000
      XXZZ     -10.3701   XYZZ      -0.0000   YYZZ      -5.0678
      XZZZ      -0.0000   YZZZ      -0.0000   ZZZZ     -17.0943
 -----------------------------------------------------------------
 Calculating analytic gradient of the SCF energy
 Gradient of SCF Energy
            1           2           3           4
    1   0.0356221   0.0092427  -0.0356221  -0.0092427
    2   0.0000000  -0.0000000  -0.0000000  -0.0000000
    3   0.0173489  -0.0173489   0.0173489  -0.0173489
 Max gradient component =       3.562E-02
 RMS gradient           =       1.806E-02
 Gradient time:  CPU 0.26 s  wall 0.11 s
 Geometry Optimization Parameters
   NAtoms,    NIC,     NZ,  NCons,   NDum,   NFix, NCnnct, MaxDiis
        4      14       4       0       0       0       0       0


** GEOMETRY OPTIMIZATION IN DELOCALIZED INTERNAL COORDINATES **
   Searching for a Minimum

   Optimization Cycle:   1

                       Coordinates (Angstroms)
     ATOM                X               Y               Z
      1  N         0.6183545000    0.0000000000    0.1198045897
      2  H         1.0256326948    0.0000000000   -0.8386321281
      3  N        -0.6183545000    0.0000000000    0.1198045897
      4  H        -1.0256326948    0.0000000000   -0.8386321281
   Point Group: c2v   Number of degrees of freedom:     3


   Energy is   -110.018296765


 Attempting to Generate Delocalized Internal Coordinates

  3 Hessian modes will be used to form the next step
  Hessian Eigenvalues:
     0.160000    0.410945    0.883473

 Minimum Search - Taking Simple RFO Step
 Searching for Lamda that Minimizes Along All modes
 Value Taken    Lamda =  -0.00425396
 Step Taken.  Stepsize is  0.088620

                             Maximum     Tolerance    Cnvgd?
         Gradient           0.044197      0.000300      NO
         Displacement       0.069444      0.001200      NO
         Energy change     *********      0.000001      NO


 New Cartesian Coordinates Obtained by Inverse Iteration

 Displacement from previous Coordinates is:  0.122409
 ----------------------------------------------------------------
             Standard Nuclear Orientation (Angstroms)
    I     Atom           X                Y                Z
 ----------------------------------------------------------------
    1      N       0.6049824555     0.0000000000     0.1123194873
    2      H       0.9831227405     0.0000000000    -0.8311470256
    3      N      -0.6049824555     0.0000000000     0.1123194873
    4      H      -0.9831227405     0.0000000000    -0.8311470256
 ----------------------------------------------------------------
 Molecular Point Group                 C2v   NOp =  4
 Largest Abelian Subgroup              C2v   NOp =  4
 Nuclear Repulsion Energy =    32.9986275058 hartrees
 There are        8 alpha and        8 beta electrons
 Applying Cartesian multipole field
    Component          Value
    ---------          -----
     (2,0,0)        1.00000E-11
     (0,2,0)        2.00000E-11
     (0,0,2)       -3.00000E-11
 Requested basis set is 6-311++G(d,p)
 There are 22 shells and 58 basis functions
 A cutoff of  1.0D-11 yielded    253 shell pairs
 There are      1785 function pairs (      1914 Cartesian)
 Smallest overlap matrix eigenvalue = 2.23E-04
 Guess MOs from SCF MO coefficient file

 -----------------------------------------------------------------------
  General SCF calculation program by
  Eric Jon Sundstrom, Paul Horn, Yuezhi Mao, Dmitri Zuev, Alec White,
  David Stuck, Shaama M.S., Shane Yost, Joonho Lee, David Small,
  Daniel Levine, Susi Lehtola, Hugh Burton, Evgeny Epifanovsky
 -----------------------------------------------------------------------
 Hartree-Fock
 using 4 threads for integral computing
 -------------------------------------------------------
 OpenMP Integral computing Module                
 Release: version 2.0, May 2017, Q-Chem Inc. Pleasanton 
 -------------------------------------------------------
 A restricted SCF calculation will be
 performed using DIIS
 SCF converges when DIIS error is below 1.0e-08
 ---------------------------------------
  Cycle       Energy         DIIS error
 ---------------------------------------
    1    -110.0193313323      1.51e-03  
    2    -110.0200817898      3.66e-04  
    3    -110.0201367795      1.30e-04  
    4    -110.0201449218      2.52e-05  
    5    -110.0201455472      5.83e-06  
    6    -110.0201455784      1.09e-06  
    7    -110.0201455798      1.47e-07  
    8    -110.0201455799      2.21e-08  
    9    -110.0201455799      3.62e-09  Convergence criterion met
 ---------------------------------------
 SCF time:   CPU 0.67s  wall 0.00s 
 SCF   energy in the final basis set =     -110.0201455799
 Total energy in the final basis set =     -110.0201455799

 --------------------------------------------------------------
             Orbital Energies (a.u.) and Symmetries
 --------------------------------------------------------------

 Alpha MOs, Restricted
 -- Occupied --                  
-15.634 -15.632  -1.390  -0.933  -0.777  -0.585  -0.535  -0.408
  1 A1    1 B1    2 A1    2 B1    3 A1    4 A1    1 B2    3 B1                 
 -- Virtual --                   
  0.037   0.064   0.105   0.172   0.174   0.201   0.219   0.238
  5 A1    4 B1    1 A2    2 B2    6 A1    5 B1    7 A1    8 A1                 
  0.243   0.246   0.263   0.324   0.362   0.640   0.656   0.807
  9 A1    6 B1    2 A2    7 B1    8 B1    9 B1   10 A1   10 B1                 
  0.872   0.951   0.955   0.998   1.041   1.144   1.203   1.426
 11 A1    3 B2   12 A1   11 B1    3 A2   12 B1   13 A1   13 B1                 
  1.442   1.511   1.589   1.819   1.971   2.049   2.314   2.389
  4 B2   14 A1    4 A2   14 B1    5 B2   15 A1   15 B1   16 A1                 
  2.459   2.657   2.813   2.816   2.931   3.105   3.135   3.206
  6 B2   17 A1    5 A2   18 A1   16 B1    6 A2   17 B1   19 A1                 
  3.457   3.676   4.159   4.372   4.411   4.877   4.889   5.696
 18 B1   19 B1    7 B2   20 A1    7 A2   21 A1   20 B1   21 B1                 
 36.723  37.205
 22 A1   22 B1                                                                 

 Beta MOs, Restricted
 -- Occupied --                  
-15.634 -15.632  -1.390  -0.933  -0.777  -0.585  -0.535  -0.408
  1 A1    1 B1    2 A1    2 B1    3 A1    4 A1    1 B2    3 B1                 
 -- Virtual --                   
  0.037   0.064   0.105   0.172   0.174   0.201   0.219   0.238
  5 A1    4 B1    1 A2    2 B2    6 A1    5 B1    7 A1    8 A1                 
  0.243   0.246   0.263   0.324   0.362   0.640   0.656   0.807
  9 A1    6 B1    2 A2    7 B1    8 B1    9 B1   10 A1   10 B1                 
  0.872   0.951   0.955   0.998   1.041   1.144   1.203   1.426
 11 A1    3 B2   12 A1   11 B1    3 A2   12 B1   13 A1   13 B1                 
  1.442   1.511   1.589   1.819   1.971   2.049   2.314   2.389
  4 B2   14 A1    4 A2   14 B1    5 B2   15 A1   15 B1   16 A1                 
  2.459   2.657   2.813   2.816   2.931   3.105   3.135   3.206
  6 B2   17 A1    5 A2   18 A1   16 B1    6 A2   17 B1   19 A1                 
  3.457   3.676   4.159   4.372   4.411   4.877   4.889   5.696
 18 B1   19 B1    7 B2   20 A1    7 A2   21 A1   20 B1   21 B1                 
 36.723  37.205
 22 A1   22 B1                                                                 
 --------------------------------------------------------------

          Ground-State Mulliken Net Atomic Charges

     Atom                 Charge (a.u.)
  ----------------------------------------
      1 N                    -0.168202
      2 H                     0.168202
      3 N                    -0.168202
      4 H                     0.168202
  ----------------------------------------
  Sum of atomic charges =    -0.000000

 -----------------------------------------------------------------
                    Cartesian Multipole Moments
 -----------------------------------------------------------------
    Charge (ESU x 10^10)
                 0.0000
    Dipole Moment (Debye)
         X       0.0000      Y      -0.0000      Z      -3.2691
       Tot       3.2691
    Quadrupole Moments (Debye-Ang)
        XX     -12.7796     XY       0.0000     YY     -12.2165
        XZ       0.0000     YZ      -0.0000     ZZ     -11.6503
    Octopole Moments (Debye-Ang^2)
       XXX       0.0000    XXY      -0.0000    XYY       0.0000
       YYY       0.0000    XXZ      -4.4533    XYZ      -0.0000
       YYZ      -0.7717    XZZ       0.0000    YZZ      -0.0000
       ZZZ      -3.8563
    Hexadecapole Moments (Debye-Ang^3)
      XXXX     -44.5327   XXXY       0.0000   XXYY      -9.2362
      XYYY       0.0000   YYYY     -11.1268   XXXZ       0.0000
      XXYZ      -0.0000   XYYZ      -0.0000   YYYZ       0.0000
      XXZZ     -10.1500   XYZZ       0.0000   YYZZ      -4.9142
      XZZZ       0.0000   YZZZ       0.0000   ZZZZ     -16.5678
 -----------------------------------------------------------------
 Calculating analytic gradient of the SCF energy
 Gradient of SCF Energy
            1           2           3           4
    1  -0.0036971  -0.0033911   0.0036971   0.0033911
    2   0.0000000   0.0000000  -0.0000000   0.0000000
    3   0.0006273  -0.0006273   0.0006273  -0.0006273
 Max gradient component =       3.697E-03
 RMS gradient           =       2.080E-03
 Gradient time:  CPU 0.26 s  wall 0.11 s
 Geometry Optimization Parameters
   NAtoms,    NIC,     NZ,  NCons,   NDum,   NFix, NCnnct, MaxDiis
        4      14       4       0       0       0       0       0

 Cartesian Hessian Update
 Hessian Updated using BFGS Update


** GEOMETRY OPTIMIZATION IN DELOCALIZED INTERNAL COORDINATES **
   Searching for a Minimum

   Optimization Cycle:   2

                       Coordinates (Angstroms)
     ATOM                X               Y               Z
      1  N         0.6049824555    0.0000000000    0.1123194873
      2  H         0.9831227405    0.0000000000   -0.8311470256
      3  N        -0.6049824555    0.0000000000    0.1123194873
      4  H        -0.9831227405    0.0000000000   -0.8311470256
   Point Group: c2v   Number of degrees of freedom:     3


   Energy is   -110.020145580

 Hessian Updated using BFGS Update

  3 Hessian modes will be used to form the next step
  Hessian Eigenvalues:
     0.171551    0.409006    0.969828

 Minimum Search - Taking Simple RFO Step
 Searching for Lamda that Minimizes Along All modes
 Value Taken    Lamda =  -0.00044586
 Step Taken.  Stepsize is  0.046958

                             Maximum     Tolerance    Cnvgd?
         Gradient           0.011239      0.000300      NO
         Displacement       0.043422      0.001200      NO
         Energy change     -0.001849      0.000001      NO


 New Cartesian Coordinates Obtained by Inverse Iteration

 Displacement from previous Coordinates is:  0.087486
 ----------------------------------------------------------------
             Standard Nuclear Orientation (Angstroms)
    I     Atom           X                Y                Z
 ----------------------------------------------------------------
    1      N       0.6056932104     0.0000000000     0.1051971783
    2      H       1.0142626428     0.0000000000    -0.8240247167
    3      N      -0.6056932104     0.0000000000     0.1051971783
    4      H      -1.0142626428     0.0000000000    -0.8240247167
 ----------------------------------------------------------------
 Molecular Point Group                 C2v   NOp =  4
 Largest Abelian Subgroup              C2v   NOp =  4
 Nuclear Repulsion Energy =    32.9312417092 hartrees
 There are        8 alpha and        8 beta electrons
 Applying Cartesian multipole field
    Component          Value
    ---------          -----
     (2,0,0)        1.00000E-11
     (0,2,0)        2.00000E-11
     (0,0,2)       -3.00000E-11
 Requested basis set is 6-311++G(d,p)
 There are 22 shells and 58 basis functions
 A cutoff of  1.0D-11 yielded    253 shell pairs
 There are      1785 function pairs (      1914 Cartesian)
 Smallest overlap matrix eigenvalue = 2.29E-04
 Guess MOs from SCF MO coefficient file

 -----------------------------------------------------------------------
  General SCF calculation program by
  Eric Jon Sundstrom, Paul Horn, Yuezhi Mao, Dmitri Zuev, Alec White,
  David Stuck, Shaama M.S., Shane Yost, Joonho Lee, David Small,
  Daniel Levine, Susi Lehtola, Hugh Burton, Evgeny Epifanovsky
 -----------------------------------------------------------------------
 Hartree-Fock
 using 4 threads for integral computing
 -------------------------------------------------------
 OpenMP Integral computing Module                
 Release: version 2.0, May 2017, Q-Chem Inc. Pleasanton 
 -------------------------------------------------------
 A restricted SCF calculation will be
 performed using DIIS
 SCF converges when DIIS error is below 1.0e-08
 ---------------------------------------
  Cycle       Energy         DIIS error
 ---------------------------------------
    1    -110.0200268576      6.30e-04  
    2    -110.0202096160      1.43e-04  
    3    -110.0202245817      3.20e-05  
    4    -110.0202253307      1.08e-05  
    5    -110.0202254161      2.13e-06  
    6    -110.0202254207      3.13e-07  
    7    -110.0202254209      5.04e-08  
    8    -110.0202254209      1.06e-08  
    9    -110.0202254209      1.70e-09  Convergence criterion met
 ---------------------------------------
 SCF time:   CPU 0.67s  wall 0.00s 
 SCF   energy in the final basis set =     -110.0202254209
 Total energy in the final basis set =     -110.0202254209

 --------------------------------------------------------------
             Orbital Energies (a.u.) and Symmetries
 --------------------------------------------------------------

 Alpha MOs, Restricted
 -- Occupied --                  
-15.633 -15.632  -1.386  -0.937  -0.778  -0.584  -0.533  -0.406
  1 A1    1 B1    2 A1    2 B1    3 A1    4 A1    1 B2    3 B1                 
 -- Virtual --                   
  0.037   0.064   0.104   0.173   0.175   0.202   0.220   0.239
  5 A1    4 B1    1 A2    2 B2    6 A1    5 B1    7 A1    8 A1                 
  0.244   0.246   0.262   0.324   0.361   0.638   0.657   0.811
  6 B1    9 A1    2 A2    7 B1    8 B1    9 B1   10 A1   10 B1                 
  0.871   0.952   0.958   1.000   1.040   1.140   1.203   1.425
 11 A1    3 B2   12 A1   11 B1    3 A2   12 B1   13 A1   13 B1                 
  1.445   1.549   1.592   1.805   1.974   2.044   2.319   2.370
  4 B2   14 A1    4 A2   14 B1    5 B2   15 A1   15 B1   16 A1                 
  2.456   2.692   2.809   2.821   2.905   3.107   3.126   3.200
  6 B2   17 A1    5 A2   18 A1   16 B1    6 A2   17 B1   19 A1                 
  3.458   3.700   4.160   4.364   4.410   4.861   4.887   5.709
 18 B1   19 B1    7 B2   20 A1    7 A2   20 B1   21 A1   21 B1                 
 36.728  37.198
 22 A1   22 B1                                                                 

 Beta MOs, Restricted
 -- Occupied --                  
-15.633 -15.632  -1.386  -0.937  -0.778  -0.584  -0.533  -0.406
  1 A1    1 B1    2 A1    2 B1    3 A1    4 A1    1 B2    3 B1                 
 -- Virtual --                   
  0.037   0.064   0.104   0.173   0.175   0.202   0.220   0.239
  5 A1    4 B1    1 A2    2 B2    6 A1    5 B1    7 A1    8 A1                 
  0.244   0.246   0.262   0.324   0.361   0.638   0.657   0.811
  6 B1    9 A1    2 A2    7 B1    8 B1    9 B1   10 A1   10 B1                 
  0.871   0.952   0.958   1.000   1.040   1.140   1.203   1.425
 11 A1    3 B2   12 A1   11 B1    3 A2   12 B1   13 A1   13 B1                 
  1.445   1.549   1.592   1.805   1.974   2.044   2.319   2.370
  4 B2   14 A1    4 A2   14 B1    5 B2   15 A1   15 B1   16 A1                 
  2.456   2.692   2.809   2.821   2.905   3.107   3.126   3.200
  6 B2   17 A1    5 A2   18 A1   16 B1    6 A2   17 B1   19 A1                 
  3.458   3.700   4.160   4.364   4.410   4.861   4.887   5.709
 18 B1   19 B1    7 B2   20 A1    7 A2   20 B1   21 A1   21 B1                 
 36.728  37.198
 22 A1   22 B1                                                                 
 --------------------------------------------------------------

          Ground-State Mulliken Net Atomic Charges

     Atom                 Charge (a.u.)
  ----------------------------------------
      1 N                    -0.171537
      2 H                     0.171537
      3 N                    -0.171537
      4 H                     0.171537
  ----------------------------------------
  Sum of atomic charges =    -0.000000

 -----------------------------------------------------------------
                    Cartesian Multipole Moments
 -----------------------------------------------------------------
    Charge (ESU x 10^10)
                -0.0000
    Dipole Moment (Debye)
         X      -0.0000      Y       0.0000      Z      -3.2733
       Tot       3.2733
    Quadrupole Moments (Debye-Ang)
        XX     -12.5574     XY      -0.0000     YY     -12.2196
        XZ      -0.0000     YZ       0.0000     ZZ     -11.7243
    Octopole Moments (Debye-Ang^2)
       XXX      -0.0000    XXY       0.0000    XYY       0.0000
       YYY       0.0000    XXZ      -4.5389    XYZ      -0.0000
       YYZ      -0.7078    XZZ       0.0000    YZZ       0.0000
       ZZZ      -3.5960
    Hexadecapole Moments (Debye-Ang^3)
      XXXX     -44.4335   XXXY      -0.0000   XXYY      -9.2975
      XYYY      -0.0000   YYYY     -11.1394   XXXZ      -0.0000
      XXYZ       0.0000   XYYZ      -0.0000   YYYZ       0.0000
      XXZZ     -10.0937   XYZZ      -0.0000   YYZZ      -4.8996
      XZZZ       0.0000   YZZZ       0.0000   ZZZZ     -16.5618
 -----------------------------------------------------------------
 Calculating analytic gradient of the SCF energy
 Gradient of SCF Energy
            1           2           3           4
    1  -0.0000146   0.0010160   0.0000146  -0.0010160
    2   0.0000000  -0.0000000   0.0000000  -0.0000000
    3  -0.0028383   0.0028383  -0.0028383   0.0028383
 Max gradient component =       2.838E-03
 RMS gradient           =       1.690E-03
 Gradient time:  CPU 0.26 s  wall 0.11 s
 Geometry Optimization Parameters
   NAtoms,    NIC,     NZ,  NCons,   NDum,   NFix, NCnnct, MaxDiis
        4      14       4       0       0       0       0       0

 Cartesian Hessian Update
 Hessian Updated using BFGS Update


** GEOMETRY OPTIMIZATION IN DELOCALIZED INTERNAL COORDINATES **
   Searching for a Minimum

   Optimization Cycle:   3

                       Coordinates (Angstroms)
     ATOM                X               Y               Z
      1  N         0.6056932104    0.0000000000    0.1051971783
      2  H         1.0142626428    0.0000000000   -0.8240247167
      3  N        -0.6056932104    0.0000000000    0.1051971783
      4  H        -1.0142626428    0.0000000000   -0.8240247167
   Point Group: c2v   Number of degrees of freedom:     3


   Energy is   -110.020225421

 Hessian Updated using BFGS Update

  3 Hessian modes will be used to form the next step
  Hessian Eigenvalues:
     0.287270    0.402139    0.957451

 Minimum Search - Taking Simple RFO Step
 Searching for Lamda that Minimizes Along All modes
 Value Taken    Lamda =  -0.00012448
 Step Taken.  Stepsize is  0.019840

                             Maximum     Tolerance    Cnvgd?
         Gradient           0.005162      0.000300      NO
         Displacement       0.015472      0.001200      NO
         Energy change     -0.000080      0.000001      NO


 New Cartesian Coordinates Obtained by Inverse Iteration

 Displacement from previous Coordinates is:  0.032150
 ----------------------------------------------------------------
             Standard Nuclear Orientation (Angstroms)
    I     Atom           X                Y                Z
 ----------------------------------------------------------------
    1      N       0.6060785881     0.0000000000     0.1090579177
    2      H       1.0035497523     0.0000000000    -0.8278854560
    3      N      -0.6060785881     0.0000000000     0.1090579177
    4      H      -1.0035497523     0.0000000000    -0.8278854560
 ----------------------------------------------------------------
 Molecular Point Group                 C2v   NOp =  4
 Largest Abelian Subgroup              C2v   NOp =  4
 Nuclear Repulsion Energy =    32.9119592975 hartrees
 There are        8 alpha and        8 beta electrons
 Applying Cartesian multipole field
    Component          Value
    ---------          -----
     (2,0,0)        1.00000E-11
     (0,2,0)        2.00000E-11
     (0,0,2)       -3.00000E-11
 Requested basis set is 6-311++G(d,p)
 There are 22 shells and 58 basis functions
 A cutoff of  1.0D-11 yielded    253 shell pairs
 There are      1785 function pairs (      1914 Cartesian)
 Smallest overlap matrix eigenvalue = 2.28E-04
 Guess MOs from SCF MO coefficient file

 -----------------------------------------------------------------------
  General SCF calculation program by
  Eric Jon Sundstrom, Paul Horn, Yuezhi Mao, Dmitri Zuev, Alec White,
  David Stuck, Shaama M.S., Shane Yost, Joonho Lee, David Small,
  Daniel Levine, Susi Lehtola, Hugh Burton, Evgeny Epifanovsky
 -----------------------------------------------------------------------
 Hartree-Fock
 using 4 threads for integral computing
 -------------------------------------------------------
 OpenMP Integral computing Module                
 Release: version 2.0, May 2017, Q-Chem Inc. Pleasanton 
 -------------------------------------------------------
 A restricted SCF calculation will be
 performed using DIIS
 SCF converges when DIIS error is below 1.0e-08
 ---------------------------------------
  Cycle       Energy         DIIS error
 ---------------------------------------
    1    -110.0202520901      2.68e-04  
    2    -110.0202843608      6.09e-05  
    3    -110.0202870624      1.26e-05  
    4    -110.0202872002      4.63e-06  
    5    -110.0202872150      9.24e-07  
    6    -110.0202872161      2.50e-07  
    7    -110.0202872161      3.76e-08  
    8    -110.0202872161      6.57e-09  Convergence criterion met
 ---------------------------------------
 SCF time:   CPU 0.59s  wall 0.00s 
 SCF   energy in the final basis set =     -110.0202872161
 Total energy in the final basis set =     -110.0202872161

 --------------------------------------------------------------
             Orbital Energies (a.u.) and Symmetries
 --------------------------------------------------------------

 Alpha MOs, Restricted
 -- Occupied --                  
-15.634 -15.633  -1.387  -0.935  -0.776  -0.584  -0.533  -0.407
  1 A1    1 B1    2 A1    2 B1    3 A1    4 A1    1 B2    3 B1                 
 -- Virtual --                   
  0.037   0.064   0.104   0.173   0.174   0.201   0.220   0.239
  5 A1    4 B1    1 A2    2 B2    6 A1    5 B1    7 A1    8 A1                 
  0.245   0.245   0.262   0.324   0.361   0.638   0.656   0.807
  9 A1    6 B1    2 A2    7 B1    8 B1    9 B1   10 A1   10 B1                 
  0.872   0.952   0.957   0.999   1.040   1.141   1.203   1.425
 11 A1    3 B2   12 A1   11 B1    3 A2   12 B1   13 A1   13 B1                 
  1.444   1.536   1.590   1.808   1.972   2.044   2.313   2.376
  4 B2   14 A1    4 A2   14 B1    5 B2   15 A1   15 B1   16 A1                 
  2.455   2.678   2.808   2.820   2.916   3.104   3.129   3.199
  6 B2   17 A1    5 A2   18 A1   16 B1    6 A2   17 B1   19 A1                 
  3.455   3.686   4.159   4.366   4.409   4.870   4.878   5.700
 18 B1   19 B1    7 B2   20 A1    7 A2   20 B1   21 A1   21 B1                 
 36.724  37.195
 22 A1   22 B1                                                                 

 Beta MOs, Restricted
 -- Occupied --                  
-15.634 -15.633  -1.387  -0.935  -0.776  -0.584  -0.533  -0.407
  1 A1    1 B1    2 A1    2 B1    3 A1    4 A1    1 B2    3 B1                 
 -- Virtual --                   
  0.037   0.064   0.104   0.173   0.174   0.201   0.220   0.239
  5 A1    4 B1    1 A2    2 B2    6 A1    5 B1    7 A1    8 A1                 
  0.245   0.245   0.262   0.324   0.361   0.638   0.656   0.807
  9 A1    6 B1    2 A2    7 B1    8 B1    9 B1   10 A1   10 B1                 
  0.872   0.952   0.957   0.999   1.040   1.141   1.203   1.425
 11 A1    3 B2   12 A1   11 B1    3 A2   12 B1   13 A1   13 B1                 
  1.444   1.536   1.590   1.808   1.972   2.044   2.313   2.376
  4 B2   14 A1    4 A2   14 B1    5 B2   15 A1   15 B1   16 A1                 
  2.455   2.678   2.808   2.820   2.916   3.104   3.129   3.199
  6 B2   17 A1    5 A2   18 A1   16 B1    6 A2   17 B1   19 A1                 
  3.455   3.686   4.159   4.366   4.409   4.870   4.878   5.700
 18 B1   19 B1    7 B2   20 A1    7 A2   20 B1   21 A1   21 B1                 
 36.724  37.195
 22 A1   22 B1                                                                 
 --------------------------------------------------------------

          Ground-State Mulliken Net Atomic Charges

     Atom                 Charge (a.u.)
  ----------------------------------------
      1 N                    -0.170092
      2 H                     0.170092
      3 N                    -0.170092
      4 H                     0.170092
  ----------------------------------------
  Sum of atomic charges =    -0.000000

 -----------------------------------------------------------------
                    Cartesian Multipole Moments
 -----------------------------------------------------------------
    Charge (ESU x 10^10)
                 0.0000
    Dipole Moment (Debye)
         X      -0.0000      Y      -0.0000      Z      -3.2720
       Tot       3.2720
    Quadrupole Moments (Debye-Ang)
        XX     -12.6448     XY       0.0000     YY     -12.2280
        XZ       0.0000     YZ       0.0000     ZZ     -11.7006
    Octopole Moments (Debye-Ang^2)
       XXX      -0.0000    XXY       0.0000    XYY       0.0000
       YYY      -0.0000    XXZ      -4.5208    XYZ      -0.0000
       YYZ      -0.7394    XZZ       0.0000    YZZ       0.0000
       ZZZ      -3.7294
    Hexadecapole Moments (Debye-Ang^3)
      XXXX     -44.5618   XXXY       0.0000   XXYY      -9.2932
      XYYY       0.0000   YYYY     -11.1515   XXXZ      -0.0000
      XXYZ       0.0000   XYYZ      -0.0000   YYYZ       0.0000
      XXZZ     -10.1333   XYZZ       0.0000   YYZZ      -4.9176
      XZZZ       0.0000   YZZZ       0.0000   ZZZZ     -16.6087
 -----------------------------------------------------------------
 Calculating analytic gradient of the SCF energy
 Gradient of SCF Energy
            1           2           3           4
    1   0.0004226   0.0001477  -0.0004226  -0.0001477
    2   0.0000000  -0.0000000  -0.0000000   0.0000000
    3   0.0002288  -0.0002288   0.0002288  -0.0002288
 Max gradient component =       4.226E-04
 RMS gradient           =       2.255E-04
 Gradient time:  CPU 0.25 s  wall 0.11 s
 Geometry Optimization Parameters
   NAtoms,    NIC,     NZ,  NCons,   NDum,   NFix, NCnnct, MaxDiis
        4      14       4       0       0       0       0       0

 Cartesian Hessian Update
 Hessian Updated using BFGS Update


** GEOMETRY OPTIMIZATION IN DELOCALIZED INTERNAL COORDINATES **
   Searching for a Minimum

   Optimization Cycle:   4

                       Coordinates (Angstroms)
     ATOM                X               Y               Z
      1  N         0.6060785881    0.0000000000    0.1090579177
      2  H         1.0035497523    0.0000000000   -0.8278854560
      3  N        -0.6060785881    0.0000000000    0.1090579177
      4  H        -1.0035497523    0.0000000000   -0.8278854560
   Point Group: c2v   Number of degrees of freedom:     3


   Energy is   -110.020287216

 Hessian Updated using BFGS Update

  3 Hessian modes will be used to form the next step
  Hessian Eigenvalues:
     0.279040    0.425333    0.941438

 Minimum Search - Taking Simple RFO Step
 Searching for Lamda that Minimizes Along All modes
 Value Taken    Lamda =   0.00000000
 Step Taken.  Stepsize is  0.001160

                             Maximum     Tolerance    Cnvgd?
         Gradient           0.000561      0.000300      NO
         Displacement       0.000944      0.001200     YES
         Energy change     -0.000062      0.000001      NO


 New Cartesian Coordinates Obtained by Inverse Iteration

 Displacement from previous Coordinates is:  0.001496
 ----------------------------------------------------------------
             Standard Nuclear Orientation (Angstroms)
    I     Atom           X                Y                Z
 ----------------------------------------------------------------
    1      N       0.6059203289     0.0000000000     0.1089418314
    2      H       1.0030386808     0.0000000000    -0.8277693698
    3      N      -0.6059203289     0.0000000000     0.1089418314
    4      H      -1.0030386808     0.0000000000    -0.8277693698
 ----------------------------------------------------------------
 Molecular Point Group                 C2v   NOp =  4
 Largest Abelian Subgroup              C2v   NOp =  4
 Nuclear Repulsion Energy =    32.9216810589 hartrees
 There are        8 alpha and        8 beta electrons
 Applying Cartesian multipole field
    Component          Value
    ---------          -----
     (2,0,0)        1.00000E-11
     (0,2,0)        2.00000E-11
     (0,0,2)       -3.00000E-11
 Requested basis set is 6-311++G(d,p)
 There are 22 shells and 58 basis functions
 A cutoff of  1.0D-11 yielded    253 shell pairs
 There are      1785 function pairs (      1914 Cartesian)
 Smallest overlap matrix eigenvalue = 2.28E-04
 Guess MOs from SCF MO coefficient file

 -----------------------------------------------------------------------
  General SCF calculation program by
  Eric Jon Sundstrom, Paul Horn, Yuezhi Mao, Dmitri Zuev, Alec White,
  David Stuck, Shaama M.S., Shane Yost, Joonho Lee, David Small,
  Daniel Levine, Susi Lehtola, Hugh Burton, Evgeny Epifanovsky
 -----------------------------------------------------------------------
 Hartree-Fock
 using 4 threads for integral computing
 -------------------------------------------------------
 OpenMP Integral computing Module                
 Release: version 2.0, May 2017, Q-Chem Inc. Pleasanton 
 -------------------------------------------------------
 A restricted SCF calculation will be
 performed using DIIS
 SCF converges when DIIS error is below 1.0e-08
 ---------------------------------------
  Cycle       Energy         DIIS error
 ---------------------------------------
    1    -110.0202873976      1.95e-05  
    2    -110.0202875203      4.62e-06  
    3    -110.0202875289      1.64e-06  
    4    -110.0202875302      3.22e-07  
    5    -110.0202875303      7.51e-08  
    6    -110.0202875303      1.41e-08  
    7    -110.0202875303      1.89e-09  Convergence criterion met
 ---------------------------------------
 SCF time:   CPU 0.51s  wall 1.00s 
 SCF   energy in the final basis set =     -110.0202875303
 Total energy in the final basis set =     -110.0202875303

 --------------------------------------------------------------
             Orbital Energies (a.u.) and Symmetries
 --------------------------------------------------------------

 Alpha MOs, Restricted
 -- Occupied --                  
-15.634 -15.632  -1.387  -0.935  -0.777  -0.584  -0.533  -0.407
  1 A1    1 B1    2 A1    2 B1    3 A1    4 A1    1 B2    3 B1                 
 -- Virtual --                   
  0.037   0.064   0.104   0.173   0.174   0.201   0.220   0.239
  5 A1    4 B1    1 A2    2 B2    6 A1    5 B1    7 A1    8 A1                 
  0.245   0.245   0.262   0.324   0.361   0.638   0.656   0.808
  9 A1    6 B1    2 A2    7 B1    8 B1    9 B1   10 A1   10 B1                 
  0.872   0.951   0.957   0.999   1.040   1.141   1.203   1.425
 11 A1    3 B2   12 A1   11 B1    3 A2   12 B1   13 A1   13 B1                 
  1.444   1.535   1.590   1.808   1.972   2.044   2.314   2.376
  4 B2   14 A1    4 A2   14 B1    5 B2   15 A1   15 B1   16 A1                 
  2.456   2.678   2.809   2.819   2.916   3.105   3.129   3.199
  6 B2   17 A1    5 A2   18 A1   16 B1    6 A2   17 B1   19 A1                 
  3.456   3.687   4.159   4.366   4.409   4.871   4.879   5.701
 18 B1   19 B1    7 B2   20 A1    7 A2   20 B1   21 A1   21 B1                 
 36.724  37.196
 22 A1   22 B1                                                                 

 Beta MOs, Restricted
 -- Occupied --                  
-15.634 -15.632  -1.387  -0.935  -0.777  -0.584  -0.533  -0.407
  1 A1    1 B1    2 A1    2 B1    3 A1    4 A1    1 B2    3 B1                 
 -- Virtual --                   
  0.037   0.064   0.104   0.173   0.174   0.201   0.220   0.239
  5 A1    4 B1    1 A2    2 B2    6 A1    5 B1    7 A1    8 A1                 
  0.245   0.245   0.262   0.324   0.361   0.638   0.656   0.808
  9 A1    6 B1    2 A2    7 B1    8 B1    9 B1   10 A1   10 B1                 
  0.872   0.951   0.957   0.999   1.040   1.141   1.203   1.425
 11 A1    3 B2   12 A1   11 B1    3 A2   12 B1   13 A1   13 B1                 
  1.444   1.535   1.590   1.808   1.972   2.044   2.314   2.376
  4 B2   14 A1    4 A2   14 B1    5 B2   15 A1   15 B1   16 A1                 
  2.456   2.678   2.809   2.819   2.916   3.105   3.129   3.199
  6 B2   17 A1    5 A2   18 A1   16 B1    6 A2   17 B1   19 A1                 
  3.456   3.687   4.159   4.366   4.409   4.871   4.879   5.701
 18 B1   19 B1    7 B2   20 A1    7 A2   20 B1   21 A1   21 B1                 
 36.724  37.196
 22 A1   22 B1                                                                 
 --------------------------------------------------------------

          Ground-State Mulliken Net Atomic Charges

     Atom                 Charge (a.u.)
  ----------------------------------------
      1 N                    -0.170080
      2 H                     0.170080
      3 N                    -0.170080
      4 H                     0.170080
  ----------------------------------------
  Sum of atomic charges =    -0.000000

 -----------------------------------------------------------------
                    Cartesian Multipole Moments
 -----------------------------------------------------------------
    Charge (ESU x 10^10)
                -0.0000
    Dipole Moment (Debye)
         X       0.0000      Y      -0.0000      Z      -3.2719
       Tot       3.2719
    Quadrupole Moments (Debye-Ang)
        XX     -12.6467     XY       0.0000     YY     -12.2260
        XZ       0.0000     YZ       0.0000     ZZ     -11.6990
    Octopole Moments (Debye-Ang^2)
       XXX      -0.0000    XXY      -0.0000    XYY      -0.0000
       YYY       0.0000    XXZ      -4.5174    XYZ      -0.0000
       YYZ      -0.7388    XZZ      -0.0000    YZZ      -0.0000
       ZZZ      -3.7263
    Hexadecapole Moments (Debye-Ang^3)
      XXXX     -44.5450   XXXY       0.0000   XXYY      -9.2886
      XYYY       0.0000   YYYY     -11.1478   XXXZ      -0.0000
      XXYZ       0.0000   XYYZ      -0.0000   YYYZ      -0.0000
      XXZZ     -10.1303   XYZZ       0.0000   YYZZ      -4.9155
      XZZZ       0.0000   YZZZ       0.0000   ZZZZ     -16.6014
 -----------------------------------------------------------------
 Calculating analytic gradient of the SCF energy
 Gradient of SCF Energy
            1           2           3           4
    1  -0.0000635  -0.0000245   0.0000635   0.0000245
    2  -0.0000000  -0.0000000   0.0000000  -0.0000000
    3  -0.0000291   0.0000291  -0.0000291   0.0000291
 Max gradient component =       6.349E-05
 RMS gradient           =       3.247E-05
 Gradient time:  CPU 0.25 s  wall 0.11 s
 Geometry Optimization Parameters
   NAtoms,    NIC,     NZ,  NCons,   NDum,   NFix, NCnnct, MaxDiis
        4      14       4       0       0       0       0       0

 Cartesian Hessian Update
 Hessian Updated using BFGS Update


** GEOMETRY OPTIMIZATION IN DELOCALIZED INTERNAL COORDINATES **
   Searching for a Minimum

   Optimization Cycle:   5

                       Coordinates (Angstroms)
     ATOM                X               Y               Z
      1  N         0.6059203289    0.0000000000    0.1089418314
      2  H         1.0030386808    0.0000000000   -0.8277693698
      3  N        -0.6059203289    0.0000000000    0.1089418314
      4  H        -1.0030386808    0.0000000000   -0.8277693698
   Point Group: c2v   Number of degrees of freedom:     3


   Energy is   -110.020287530

 Hessian Updated using BFGS Update

  3 Hessian modes will be used to form the next step
  Hessian Eigenvalues:
     0.283057    0.446264    1.017274

 Minimum Search - Taking Simple RFO Step
 Searching for Lamda that Minimizes Along All modes
 Value Taken    Lamda =   0.00000000
 Step Taken.  Stepsize is  0.000156

                             Maximum     Tolerance    Cnvgd?
         Gradient           0.000078      0.000300     YES
         Displacement       0.000112      0.001200     YES
         Energy change     -0.000000      0.000001     YES


                       Distance Matrix (Angstroms)
             N (  1)   H (  2)   N (  3)
   H (  2)  1.017414
   N (  3)  1.211841  1.861767
   H (  4)  1.861767  2.006077  1.017414

 Final energy is   -110.02028753028571     


 ******************************
 **  OPTIMIZATION CONVERGED  **
 ******************************

                       Coordinates (Angstroms)
     ATOM                X               Y               Z
      1  N         0.6059203289    0.0000000000    0.1089418314
      2  H         1.0030386808    0.0000000000   -0.8277693698
      3  N        -0.6059203289    0.0000000000    0.1089418314
      4  H        -1.0030386808    0.0000000000   -0.8277693698

Z-matrix Print:
$molecule
0 1
N 
H  1 1.017414
N  1 1.211841 2 112.974497
H  3 1.017414 1 112.974497 2 -0.000000 0
$end


 --------------------------------------------------------------
             Orbital Energies (a.u.) and Symmetries
 --------------------------------------------------------------

 Alpha MOs, Restricted
 -- Occupied --                  
-15.634 -15.632  -1.387  -0.935  -0.777  -0.584  -0.533  -0.407
  1 A1    1 B1    2 A1    2 B1    3 A1    4 A1    1 B2    3 B1                 
 -- Virtual --                   
  0.037   0.064   0.104   0.173   0.174   0.201   0.220   0.239
  5 A1    4 B1    1 A2    2 B2    6 A1    5 B1    7 A1    8 A1                 
  0.245   0.245   0.262   0.324   0.361   0.638   0.656   0.808
  9 A1    6 B1    2 A2    7 B1    8 B1    9 B1   10 A1   10 B1                 
  0.872   0.951   0.957   0.999   1.040   1.141   1.203   1.425
 11 A1    3 B2   12 A1   11 B1    3 A2   12 B1   13 A1   13 B1                 
  1.444   1.535   1.590   1.808   1.972   2.044   2.314   2.376
  4 B2   14 A1    4 A2   14 B1    5 B2   15 A1   15 B1   16 A1                 
  2.456   2.678   2.809   2.819   2.916   3.105   3.129   3.199
  6 B2   17 A1    5 A2   18 A1   16 B1    6 A2   17 B1   19 A1                 
  3.456   3.687   4.159   4.366   4.409   4.871   4.879   5.701
 18 B1   19 B1    7 B2   20 A1    7 A2   20 B1   21 A1   21 B1                 
 36.724  37.196
 22 A1   22 B1                                                                 

 Beta MOs, Restricted
 -- Occupied --                  
-15.634 -15.632  -1.387  -0.935  -0.777  -0.584  -0.533  -0.407
  1 A1    1 B1    2 A1    2 B1    3 A1    4 A1    1 B2    3 B1                 
 -- Virtual --                   
  0.037   0.064   0.104   0.173   0.174   0.201   0.220   0.239
  5 A1    4 B1    1 A2    2 B2    6 A1    5 B1    7 A1    8 A1                 
  0.245   0.245   0.262   0.324   0.361   0.638   0.656   0.808
  9 A1    6 B1    2 A2    7 B1    8 B1    9 B1   10 A1   10 B1                 
  0.872   0.951   0.957   0.999   1.040   1.141   1.203   1.425
 11 A1    3 B2   12 A1   11 B1    3 A2   12 B1   13 A1   13 B1                 
  1.444   1.535   1.590   1.808   1.972   2.044   2.314   2.376
  4 B2   14 A1    4 A2   14 B1    5 B2   15 A1   15 B1   16 A1                 
  2.456   2.678   2.809   2.819   2.916   3.105   3.129   3.199
  6 B2   17 A1    5 A2   18 A1   16 B1    6 A2   17 B1   19 A1                 
  3.456   3.687   4.159   4.366   4.409   4.871   4.879   5.701
 18 B1   19 B1    7 B2   20 A1    7 A2   20 B1   21 A1   21 B1                 
 36.724  37.196
 22 A1   22 B1                                                                 
 --------------------------------------------------------------

          Ground-State Mulliken Net Atomic Charges

     Atom                 Charge (a.u.)
  ----------------------------------------
      1 N                    -0.170080
      2 H                     0.170080
      3 N                    -0.170080
      4 H                     0.170080
  ----------------------------------------
  Sum of atomic charges =    -0.000000

 -----------------------------------------------------------------
                    Cartesian Multipole Moments
 -----------------------------------------------------------------
    Charge (ESU x 10^10)
                -0.0000
    Dipole Moment (Debye)
         X       0.0000      Y      -0.0000      Z      -3.2719
       Tot       3.2719
    Quadrupole Moments (Debye-Ang)
        XX     -12.6467     XY       0.0000     YY     -12.2260
        XZ       0.0000     YZ       0.0000     ZZ     -11.6990
    Octopole Moments (Debye-Ang^2)
       XXX      -0.0000    XXY      -0.0000    XYY      -0.0000
       YYY       0.0000    XXZ      -4.5174    XYZ      -0.0000
       YYZ      -0.7388    XZZ      -0.0000    YZZ      -0.0000
       ZZZ      -3.7263
    Hexadecapole Moments (Debye-Ang^3)
      XXXX     -44.5450   XXXY       0.0000   XXYY      -9.2886
      XYYY       0.0000   YYYY     -11.1478   XXXZ      -0.0000
      XXYZ       0.0000   XYYZ      -0.0000   YYYZ      -0.0000
      XXZZ     -10.1303   XYZZ       0.0000   YYZZ      -4.9155
      XZZZ       0.0000   YZZZ       0.0000   ZZZZ     -16.6014
 -----------------------------------------------------------------
Archival summary:
1\1\garfield\OPT\HF\BasisUnspecified\22\taweetha\SunFeb1006:09:592019SunFeb1006:09:592019\0\\#,OPT,HF,BasisUnspecified,\\0,1\N\H,1,1.01741\N,1,1.21184,2,112.974\H,3,1.01741,1,112.974,2,-0,0\\HF=-110.020288\\@

 Total job time:  1.45s(wall), 4.74s(cpu) 
 Sun Feb 10 06:09:59 2019

        *************************************************************
        *                                                           *
        *  Thank you very much for using Q-Chem.  Have a nice day.  *
        *                                                           *
        *************************************************************


 
User input: 2 of 2 
 
Q-Chem Developer Version!
                  Welcome to Q-Chem
     A Quantum Leap Into The Future Of Chemistry


 Q-Chem 5.1, Q-Chem, Inc., Pleasanton, CA (2018)

 Yihan Shao,  Zhengting Gan,  E. Epifanovsky,  A. T. B. Gilbert,  M. Wormit,  
 J. Kussmann,  A. W. Lange,  A. Behn,  Jia Deng,  Xintian Feng,  D. Ghosh,  
 M. Goldey,  P. R. Horn,  L. D. Jacobson,  I. Kaliman,  T. Kus,  A. Landau,  
 Jie Liu,  E. I. Proynov,  R. M. Richard,  R. P. Steele,  E. J. Sundstrom,  
 H. L. Woodcock III,  P. M. Zimmerman,  D. Zuev,  B. Albrecht,  E. Alguire,  
 S. A. Baeppler,  D. Barton,  Z. Benda,  Y. A. Bernard,  E. J. Berquist,  
 K. B. Bravaya,  H. Burton,  D. Casanova,  Chun-Min Chang,  Yunqing Chen,  
 A. Chien,  K. D. Closser,  M. P. Coons,  S. Coriani,  S. Dasgupta,  
 A. L. Dempwolff,  M. Diedenhofen,  Hainam Do,  R. G. Edgar,  Po-Tung Fang,  
 S. Faraji,  S. Fatehi,  Qingguo Feng,  K. D. Fenk,  J. Fosso-Tande,  
 Qinghui Ge,  A. Ghysels,  G. Gidofalvi,  J. Gomes,  J. Gonthier,  A. Gunina,  
 D. Hait,  M. W. D. Hanson-Heine,  P. H. P. Harbach,  A. W. Hauser,  
 J. E. Herr,  E. G. Hohenstein,  Z. C. Holden,  Kerwin Hui,  B. C. Huynh,  
 T.-C. Jagau,  Hyunjun Ji,  B. Kaduk,  K. Khistyaev,  Jaehoon Kim,  
 P. Klunzinger,  K. Koh,  D. Kosenkov,  L. Koulias,  T. Kowalczyk,  
 C. M. Krauter,  A. Kunitsa,  Ka Un Lao,  A. Laurent,  K. V. Lawler,  
 Joonho Lee,  D. Lefrancois,  S. Lehtola,  D. S. Levine,  Yi-Pei Li,  
 You-Sheng Lin,  Fenglai Liu,  E. Livshits,  A. Luenser,  P. Manohar,  
 E. Mansoor,  S. F. Manzer,  Shan-Ping Mao,  Yuezhi Mao,  N. Mardirossian,  
 A. V. Marenich,  T. Markovich,  L. A. Martinez-Martinez,  S. A. Maurer,  
 N. J. Mayhall,  S. C. McKenzie,  J.-M. Mewes,  A. F. Morrison,  
 J. W. Mullinax,  K. Nanda,  T. S. Nguyen-Beck,  R. Olivares-Amaya,  
 J. A. Parkhill,  T. M. Perrine,  F. Plasser,  P. Pokhilko,  S. Prager,  
 A. Prociuk,  E. Ramos,  D. R. Rehn,  F. Rob,  M. Schneider,  N. Sergueev,  
 S. M. Sharada,  S. Sharma,  D. W. Small,  T. Stauch,  T. Stein,  
 Yu-Chuan Su,  A. J. W. Thom,  A. Tkatchenko,  T. Tsuchimochi,  N. M. Tubman,  
 L. Vogt,  M. L. Vidal,  O. Vydrov,  M. A. Watson,  J. Wenzel,  
 M. de Wergifosse,  T. A. Wesolowski,  A. White,  J. Witte,  A. Yamada,  
 Jun Yang,  K. Yao,  S. Yeganeh,  S. R. Yost,  Zhi-Qiang You,  A. Zech,  
 Igor Ying Zhang,  Xing Zhang,  Yan Zhao,  Ying Zhu,  B. R. Brooks,  
 G. K. L. Chan,  C. J. Cramer,  M. S. Gordon,  W. J. Hehre,  A. Klamt,  
 M. W. Schmidt,  C. D. Sherrill,  D. G. Truhlar,  A. Aspuru-Guzik,  R. Baer,  
 A. T. Bell,  N. A. Besley,  Jeng-Da Chai,  A. E. DePrince, III,  
 R. A. DiStasio Jr.,  A. Dreuw,  B. D. Dunietz,  T. R. Furlani,  
 Chao-Ping Hsu,  Yousung Jung,  Jing Kong,  D. S. Lambrecht,  WanZhen Liang,  
 C. Ochsenfeld,  V. A. Rassolov,  L. V. Slipchenko,  J. E. Subotnik,  
 T. Van Voorhis,  J. M. Herbert,  A. I. Krylov,  P. M. W. Gill,  M. Head-Gordon

 Contributors to earlier versions of Q-Chem not listed above: 
 R. D. Adamson,  B. Austin,  J. Baker,  G. J. O. Beran,  K. Brandhorst,  
 S. T. Brown,  E. F. C. Byrd,  A. K. Chakraborty,  C.-L. Cheng,  
 Siu Hung Chien,  D. M. Chipman,  D. L. Crittenden,  H. Dachsel,  
 R. J. Doerksen,  A. D. Dutoi,  L. Fusti-Molnar,  W. A. Goddard III,  
 A. Golubeva-Zadorozhnaya,  S. R. Gwaltney,  G. Hawkins,  A. Heyden,  
 S. Hirata,  G. Kedziora,  F. J. Keil,  C. Kelley,  Jihan Kim,  R. A. King,  
 R. Z. Khaliullin,  P. P. Korambath,  W. Kurlancheek,  A. M. Lee,  M. S. Lee,  
 S. V. Levchenko,  Ching Yeh Lin,  D. Liotard,  R. C. Lochan,  I. Lotan,  
 P. E. Maslen,  N. Nair,  D. P. O'Neill,  D. Neuhauser,  E. Neuscamman,  
 C. M. Oana,  R. Olson,  B. Peters,  R. Peverati,  P. A. Pieniazek,  
 Y. M. Rhee,  J. Ritchie,  M. A. Rohrdanz,  E. Rosta,  N. J. Russ,  
 H. F. Schaefer III,  N. E. Schultz,  N. Shenvi,  A. C. Simmonett,  A. Sodt,  
 D. Stuck,  K. S. Thanthiriwatte,  V. Vanovschi,  Tao Wang,  A. Warshel,  
 C. F. Williams,  Q. Wu,  X. Xu,  W. Zhang

 Please cite Q-Chem as follows:
 Y. Shao et al., Mol. Phys. 113, 184-215 (2015)
 DOI: 10.1080/00268976.2014.952696

 Q-Chem 5.1.2 for Intel X86 EM64T Linux

 Parts of Q-Chem use Armadillo 8.300.2 (Tropical Shenanigans).
 http://arma.sourceforge.net/

 Q-Chem begins on Sun Feb 10 06:09:59 2019  

Host: 
0

     Scratch files written to /scratch/taweetham/qchem24119//
The previous job contains 0 fragments, simply inherited here
Input Ideriv = 2
Curr. Ideriv = -1
Max.  Ideriv = 2

Checking the input file for inconsistencies... 	...done.

--------------------------------------------------------------
User input:
--------------------------------------------------------------

$molecule
read
$end

$rem
   JOB_TYPE 	FREQUENCY
   BASIS 		6-311++G**
   EXCHANGE 	HF	
$end

--------------------------------------------------------------
 ----------------------------------------------------------------
             Standard Nuclear Orientation (Angstroms)
    I     Atom           X                Y                Z
 ----------------------------------------------------------------
    1      N       0.6059203289     0.0000000000     0.1170889001
    2      H       1.0030386808     0.0000000000    -0.8196223010
    3      N      -0.6059203289     0.0000000000     0.1170889001
    4      H      -1.0030386808     0.0000000000    -0.8196223010
 ----------------------------------------------------------------
 Molecular Point Group                 C2v   NOp =  4
 Largest Abelian Subgroup              C2v   NOp =  4
 Nuclear Repulsion Energy =    32.9216810589 hartrees
 There are        8 alpha and        8 beta electrons
 Requested basis set is 6-311++G(d,p)
 There are 22 shells and 58 basis functions

 Total QAlloc Memory Limit   2000 MB
 Mega-Array Size       188 MB
 MEM_STATIC part       192 MB

                       Distance Matrix (Angstroms)
             N (  1)   H (  2)   N (  3)
   H (  2)  1.017414
   N (  3)  1.211841  1.861767
   H (  4)  1.861767  2.006077  1.017414

 A cutoff of  1.0D-11 yielded    253 shell pairs
 There are      1785 function pairs (      1914 Cartesian)

 -------------------------------------------------------
 OpenMP Integral Computing Module                       
 Release: version 1.0, May 2013, Q-Chem Inc. Pittsburgh 
 -------------------------------------------------------
 Integral Job Info:
 Integral job number is                      11
 Integral operator is                         1
 short-range coefficients                     0
 long-range coefficients              100000000
 Omega coefficients                           0
 if combine SR and LR in K                    0
 Integral screening is                        0
 Integral computing path is                   2
 max size of driver memory is            800000
 size of driver memory is                593474
 size of scratch memory is              2361544
 max col of scratch BK array               1296
 max len of scratch array in speh3          155
 max len of scratch index in speh4           18
 max int batch size is                      520
 min int batch size is                       52
 fixed nKL is                                52
 max L of basis functions is                  2
 order of int derivative is                   0
 number of shells is                         22
 number of basis is                          60
 number of cartesian basis is                60
 number of contracted shell pairs           253
 number of primitive shell pairs            770
 maxK2 (contraction) of shell pair           36
 max number of K2 of shell pair               1
 max number of CS2 of shell pair             36
 max number of PS2 of shell pair             72
 mem total for path MDJ                  509160
 -------------------------------------------------------
 Smallest overlap matrix eigenvalue = 2.28E-04
 Guess from superposition of atomic densities
 Warning:  Energy on first SCF cycle will be non-variational
 SAD guess density has 16.000000 electrons

 -----------------------------------------------------------------------
  General SCF calculation program by
  Eric Jon Sundstrom, Paul Horn, Yuezhi Mao, Dmitri Zuev, Alec White,
  David Stuck, Shaama M.S., Shane Yost, Joonho Lee, David Small,
  Daniel Levine, Susi Lehtola, Hugh Burton, Evgeny Epifanovsky
 -----------------------------------------------------------------------
 Hartree-Fock
 using 4 threads for integral computing
 -------------------------------------------------------
 OpenMP Integral computing Module                
 Release: version 2.0, May 2017, Q-Chem Inc. Pleasanton 
 -------------------------------------------------------
 A restricted SCF calculation will be
 performed using DIIS
 SCF converges when DIIS error is below 1.0e-08
 ---------------------------------------
  Cycle       Energy         DIIS error
 ---------------------------------------
    1    -110.3549151946      8.68e-02  
    2    -109.9965916709      7.47e-03  
    3    -110.0188101566      1.70e-03  
    4    -110.0201077426      4.90e-04  
    5    -110.0202727647      1.44e-04  
    6    -110.0202860985      3.23e-05  
    7    -110.0202874784      6.34e-06  
    8    -110.0202875289      1.01e-06  
    9    -110.0202875302      1.98e-07  
   10    -110.0202875303      3.24e-08  
   11    -110.0202875303      5.77e-09  Convergence criterion met
 ---------------------------------------
 SCF time:   CPU 0.67s  wall 0.00s 
 SCF   energy in the final basis set =     -110.0202875303
 Total energy in the final basis set =     -110.0202875303

 --------------------------------------------------------------
             Orbital Energies (a.u.) and Symmetries
 --------------------------------------------------------------

 Alpha MOs, Restricted
 -- Occupied --                  
-15.634 -15.632  -1.387  -0.935  -0.777  -0.584  -0.533  -0.407
  1 A1    1 B1    2 A1    2 B1    3 A1    4 A1    1 B2    3 B1                 
 -- Virtual --                   
  0.037   0.064   0.104   0.173   0.174   0.201   0.220   0.239
  5 A1    4 B1    1 A2    2 B2    6 A1    5 B1    7 A1    8 A1                 
  0.245   0.245   0.262   0.324   0.361   0.638   0.656   0.808
  9 A1    6 B1    2 A2    7 B1    8 B1    9 B1   10 A1   10 B1                 
  0.872   0.951   0.957   0.999   1.040   1.141   1.203   1.425
 11 A1    3 B2   12 A1   11 B1    3 A2   12 B1   13 A1   13 B1                 
  1.444   1.535   1.590   1.808   1.972   2.044   2.314   2.376
  4 B2   14 A1    4 A2   14 B1    5 B2   15 A1   15 B1   16 A1                 
  2.456   2.678   2.809   2.819   2.916   3.105   3.129   3.199
  6 B2   17 A1    5 A2   18 A1   16 B1    6 A2   17 B1   19 A1                 
  3.456   3.687   4.159   4.366   4.409   4.871   4.879   5.701
 18 B1   19 B1    7 B2   20 A1    7 A2   20 B1   21 A1   21 B1                 
 36.724  37.196
 22 A1   22 B1                                                                 

 Beta MOs, Restricted
 -- Occupied --                  
-15.634 -15.632  -1.387  -0.935  -0.777  -0.584  -0.533  -0.407
  1 A1    1 B1    2 A1    2 B1    3 A1    4 A1    1 B2    3 B1                 
 -- Virtual --                   
  0.037   0.064   0.104   0.173   0.174   0.201   0.220   0.239
  5 A1    4 B1    1 A2    2 B2    6 A1    5 B1    7 A1    8 A1                 
  0.245   0.245   0.262   0.324   0.361   0.638   0.656   0.808
  9 A1    6 B1    2 A2    7 B1    8 B1    9 B1   10 A1   10 B1                 
  0.872   0.951   0.957   0.999   1.040   1.141   1.203   1.425
 11 A1    3 B2   12 A1   11 B1    3 A2   12 B1   13 A1   13 B1                 
  1.444   1.535   1.590   1.808   1.972   2.044   2.314   2.376
  4 B2   14 A1    4 A2   14 B1    5 B2   15 A1   15 B1   16 A1                 
  2.456   2.678   2.809   2.819   2.916   3.105   3.129   3.199
  6 B2   17 A1    5 A2   18 A1   16 B1    6 A2   17 B1   19 A1                 
  3.456   3.687   4.159   4.366   4.409   4.871   4.879   5.701
 18 B1   19 B1    7 B2   20 A1    7 A2   20 B1   21 A1   21 B1                 
 36.724  37.196
 22 A1   22 B1                                                                 
 --------------------------------------------------------------

          Ground-State Mulliken Net Atomic Charges

     Atom                 Charge (a.u.)
  ----------------------------------------
      1 N                    -0.170080
      2 H                     0.170080
      3 N                    -0.170080
      4 H                     0.170080
  ----------------------------------------
  Sum of atomic charges =    -0.000000

 -----------------------------------------------------------------
                    Cartesian Multipole Moments
 -----------------------------------------------------------------
    Charge (ESU x 10^10)
                -0.0000
    Dipole Moment (Debye)
         X      -0.0000      Y       0.0000      Z      -3.2719
       Tot       3.2719
    Quadrupole Moments (Debye-Ang)
        XX     -12.6467     XY      -0.0000     YY     -12.2260
        XZ       0.0000     YZ      -0.0000     ZZ     -11.7524
    Octopole Moments (Debye-Ang^2)
       XXX       0.0000    XXY       0.0000    XYY       0.0000
       YYY       0.0000    XXZ      -4.6204    XYZ      -0.0000
       YYZ      -0.8384    XZZ       0.0000    YZZ       0.0000
       ZZZ      -4.0129
    Hexadecapole Moments (Debye-Ang^3)
      XXXX     -44.5450   XXXY      -0.0000   XXYY      -9.2886
      XYYY      -0.0000   YYYY     -11.1478   XXXZ       0.0000
      XXYZ       0.0000   XYYZ       0.0000   YYYZ      -0.0000
      XXZZ     -10.2048   XYZZ      -0.0000   YYZZ      -4.9284
      XZZZ       0.0000   YZZZ      -0.0000   ZZZZ     -16.7275
 -----------------------------------------------------------------
 Calculating MO derivatives via CPSCF
 D1JvT checksum  = 25872 2824.2725094067
 D1KAT checksum  = 48576 433.5679765741
   1         3          12      0.175892    0.047916
   2         3          12      0.040577    0.013941
   3         3          12      0.009089    0.003240
   4         3          12      0.001383    0.000496
   5         3          12      0.000203    0.000092
   6        10           5      0.000021    0.000011
   7        14           1      0.000001    0.000001
   8        15           0      0.000000    0.000000    Roots Converged
 Time for AOints: 0.1 s (CPU) 0.0 s (wall)
 ------------------------------------------------------------------------------
                     AOints        : Timing summary (seconds)
 ------------------------------------------------------------------------------
     job step          cpu (% of tot)      sys (% of tot)     wall (% of tot)
 ------------------------------------------------------------------------------
  cpscf_lag         0.5103E+00 (25.8)   0.1000E-05 (33.3)   0.1778E+00 (31.9)
  iterzp            0.1324E+01 (66.8)   0.1000E-05 (33.3)   0.3359E+00 (60.2)
  make_fx           0.0000E+00 ( 0.0)   0.0000E+00 ( 0.0)   0.0000E+00 ( 0.0)
  AOints            0.1255E+00 ( 6.3)   0.1000E-05 (33.3)   0.4035E-01 ( 7.2)
 ------------------------------------------------------------------------------
   Grand Totals     0.1981E+01          0.3000E-05          0.5577E+00
 ------------------------------------------------------------------------------
 Calculating analytic Hessian of the SCF energy
 Polarizability Matrix (a.u.)
            1           2           3
    1 -22.9404726  -0.0000000   0.0000000
    2  -0.0000000 -10.0709021   0.0000000
    3   0.0000000   0.0000000 -14.6479808

 Direct stationary perturbation theory relativistic correction:

 rels  =       0.037303674125
 relv  =      -0.135575350268
 rel2e =       0.036206290235
 E_rel =      -0.062065385908

 Hessian of the SCF Energy
            1           2           3           4           5           6
    1   1.0337482  -0.0000000  -0.0610900  -0.0891496  -0.0000000   0.1260320
    2  -0.0000000   0.0849676  -0.0000000   0.0000000  -0.0513411   0.0000000
    3  -0.0610900  -0.0000000   0.5311946   0.0637512  -0.0000000  -0.3998822
    4  -0.0891496   0.0000000   0.0637512   0.1366337  -0.0000000  -0.1286932
    5  -0.0000000  -0.0513411  -0.0000000  -0.0000000   0.0310047   0.0000000
    6   0.1260320   0.0000000  -0.3998822  -0.1286932   0.0000000   0.3811827
    7  -0.8938250   0.0000000   0.0590645  -0.0507736   0.0000000   0.0058775
    8   0.0000000  -0.0849841   0.0000000  -0.0000000   0.0513576  -0.0000000
    9  -0.0590645   0.0000000  -0.1370039   0.0617256   0.0000000   0.0056914
   10  -0.0507736  -0.0000000  -0.0617256   0.0032895  -0.0000000  -0.0032164
   11   0.0000000   0.0513576  -0.0000000   0.0000000  -0.0310211   0.0000000
   12  -0.0058775  -0.0000000   0.0056914   0.0032164  -0.0000000   0.0130080
            7           8           9          10          11          12
    1  -0.8938250   0.0000000  -0.0590645  -0.0507736   0.0000000  -0.0058775
    2   0.0000000  -0.0849841   0.0000000  -0.0000000   0.0513576  -0.0000000
    3   0.0590645   0.0000000  -0.1370039  -0.0617256  -0.0000000   0.0056914
    4  -0.0507736  -0.0000000   0.0617256   0.0032895   0.0000000   0.0032164
    5   0.0000000   0.0513576   0.0000000  -0.0000000  -0.0310211  -0.0000000
    6   0.0058775  -0.0000000   0.0056914  -0.0032164   0.0000000   0.0130080
    7   1.0337482  -0.0000000   0.0610900  -0.0891496  -0.0000000  -0.1260320
    8  -0.0000000   0.0849676  -0.0000000  -0.0000000  -0.0513411   0.0000000
    9   0.0610900  -0.0000000   0.5311946  -0.0637512   0.0000000  -0.3998822
   10  -0.0891496  -0.0000000  -0.0637512   0.1366337   0.0000000   0.1286932
   11  -0.0000000  -0.0513411   0.0000000   0.0000000   0.0310047  -0.0000000
   12  -0.1260320   0.0000000  -0.3998822   0.1286932  -0.0000000   0.3811827
 Gradient time:  CPU 2.93 s  wall 0.93 s
 **********************************************************************
 **                                                                  **
 **                       VIBRATIONAL ANALYSIS                       **
 **                       --------------------                       **
 **                                                                  **
 **        VIBRATIONAL FREQUENCIES (CM**-1) AND NORMAL MODES         **
 **     FORCE CONSTANTS (mDYN/ANGSTROM) AND REDUCED MASSES (AMU)     **
 **                  INFRARED INTENSITIES (KM/MOL)                   **
 **                                                                  **
 **********************************************************************


 Mode:                 1                      2                      3
 Frequency:      1395.40                1479.23                1686.40
 Force Cnst:      1.3649                 1.3124                 2.2159
 Red. Mass:       1.1897                 1.0180                 1.3224
 IR Active:          NO                     YES                    YES
 IR Intens:        0.000                  0.000                 72.654
 Raman Active:       YES                    YES                    YES
               X      Y      Z        X      Y      Z        X      Y      Z
 N         -0.000 -0.084 -0.000   -0.009 -0.000 -0.018   -0.048  0.000 -0.099
 H         -0.000  0.702 -0.000    0.662  0.000  0.248    0.667 -0.000  0.208
 N         -0.000  0.084  0.000    0.009  0.000 -0.018   -0.048 -0.000  0.099
 H          0.000 -0.702 -0.000   -0.662 -0.000  0.248    0.667  0.000 -0.208
 TransDip   0.000  0.000 -0.000    0.000 -0.000  0.001    0.273  0.000  0.000

 Mode:                 4                      5                      6
 Frequency:      1883.02                3464.58                3532.58
 Force Cnst:     25.2973                 7.5949                 7.9132
 Red. Mass:      12.1092                 1.0739                 1.0763
 IR Active:          YES                    YES                    YES
 IR Intens:        6.717                 27.703                 13.947
 Raman Active:       YES                    YES                    YES
               X      Y      Z        X      Y      Z        X      Y      Z
 N         -0.653 -0.000 -0.014   -0.020 -0.000  0.046    0.020 -0.000 -0.047
 H         -0.193  0.000  0.189    0.278  0.000 -0.648   -0.260  0.000  0.656
 N          0.653  0.000 -0.014   -0.020  0.000 -0.046   -0.020  0.000 -0.047
 H          0.193 -0.000  0.189    0.278 -0.000  0.648    0.260 -0.000  0.656
 TransDip  -0.000 -0.000  0.083   -0.169  0.000 -0.000    0.000  0.000 -0.120

 STANDARD THERMODYNAMIC QUANTITIES AT   298.15 K  AND     1.00 ATM

   This Molecule has  0 Imaginary Frequencies
   Zero point vibrational energy:       19.215 kcal/mol

   Atom    1 Element N  Has Mass   14.00307
   Atom    2 Element H  Has Mass    1.00783
   Atom    3 Element N  Has Mass   14.00307
   Atom    4 Element H  Has Mass    1.00783
   Molecular Mass:    30.021800 amu
   Principal axes and moments of inertia in amu*Bohr^2:
                             1           2           3
    Eigenvalues --        5.89173    43.96012    49.85185
          X               1.00000     0.00000    -0.00000
          Y              -0.00000     0.00000     1.00000
          Z              -0.00000     1.00000    -0.00000
   Rotational Symmetry Number is   2
   The Molecule is an Asymmetric Top
   Translational Enthalpy:        0.889 kcal/mol
   Rotational Enthalpy:           0.889 kcal/mol
   Vibrational Enthalpy:         19.225 kcal/mol
   gas constant (RT):             0.592 kcal/mol
   Translational Entropy:        36.131  cal/mol.K
   Rotational Entropy:           15.831  cal/mol.K
   Vibrational Entropy:           0.039  cal/mol.K

   Total Enthalpy:               21.595 kcal/mol
   Total Entropy:                52.001  cal/mol.K
Archival summary:
1\1\garfield\FREQ\HF\BasisUnspecified\22\taweetha\SunFeb1006:10:002019SunFeb1006:10:002019\0\\#,FREQ,HF,BasisUnspecified,\\0,1\N\H,1,1.01741\N,1,1.21184,2,112.974\H,3,1.01741,1,112.974,2,-0,0\\HF=-110.020288\\@

 Total job time:  1.13s(wall), 3.70s(cpu) 
 Sun Feb 10 06:10:00 2019

        *************************************************************
        *                                                           *
        *  Thank you very much for using Q-Chem.  Have a nice day.  *
        *                                                           *
        *************************************************************
