# Supplementary material for: Geometric and energetic data from ab initio calculations of haloethene, haloimine, halomethylenephosphine, haloiminophosphine, halodiazene, halodiphosphene and halocyclopropane
Source: Data Brief. 2019 Nov 2;27:104738. doi: 10.1016/j.dib.2019.104738 (PMC6861602; doi:10.1016/j.dib.2019.104738)
Supplement: Multimedia component 6 [file mmc6.zip › NN/HF/HENNIE.out]

Q-Chem Developer Version!
                  Welcome to Q-Chem
     A Quantum Leap Into The Future Of Chemistry


 Q-Chem 5.1, Q-Chem, Inc., Pleasanton, CA (2018)

 Yihan Shao,  Zhengting Gan,  E. Epifanovsky,  A. T. B. Gilbert,  M. Wormit,  
 J. Kussmann,  A. W. Lange,  A. Behn,  Jia Deng,  Xintian Feng,  D. Ghosh,  
 M. Goldey,  P. R. Horn,  L. D. Jacobson,  I. Kaliman,  T. Kus,  A. Landau,  
 Jie Liu,  E. I. Proynov,  R. M. Richard,  R. P. Steele,  E. J. Sundstrom,  
 H. L. Woodcock III,  P. M. Zimmerman,  D. Zuev,  B. Albrecht,  E. Alguire,  
 S. A. Baeppler,  D. Barton,  Z. Benda,  Y. A. Bernard,  E. J. Berquist,  
 K. B. Bravaya,  H. Burton,  D. Casanova,  Chun-Min Chang,  Yunqing Chen,  
 A. Chien,  K. D. Closser,  M. P. Coons,  S. Coriani,  S. Dasgupta,  
 A. L. Dempwolff,  M. Diedenhofen,  Hainam Do,  R. G. Edgar,  Po-Tung Fang,  
 S. Faraji,  S. Fatehi,  Qingguo Feng,  K. D. Fenk,  J. Fosso-Tande,  
 Qinghui Ge,  A. Ghysels,  G. Gidofalvi,  J. Gomes,  J. Gonthier,  A. Gunina,  
 D. Hait,  M. W. D. Hanson-Heine,  P. H. P. Harbach,  A. W. Hauser,  
 J. E. Herr,  E. G. Hohenstein,  Z. C. Holden,  Kerwin Hui,  B. C. Huynh,  
 T.-C. Jagau,  Hyunjun Ji,  B. Kaduk,  K. Khistyaev,  Jaehoon Kim,  
 P. Klunzinger,  K. Koh,  D. Kosenkov,  L. Koulias,  T. Kowalczyk,  
 C. M. Krauter,  A. Kunitsa,  Ka Un Lao,  A. Laurent,  K. V. Lawler,  
 Joonho Lee,  D. Lefrancois,  S. Lehtola,  D. S. Levine,  Yi-Pei Li,  
 You-Sheng Lin,  Fenglai Liu,  E. Livshits,  A. Luenser,  P. Manohar,  
 E. Mansoor,  S. F. Manzer,  Shan-Ping Mao,  Yuezhi Mao,  N. Mardirossian,  
 A. V. Marenich,  T. Markovich,  L. A. Martinez-Martinez,  S. A. Maurer,  
 N. J. Mayhall,  S. C. McKenzie,  J.-M. Mewes,  A. F. Morrison,  
 J. W. Mullinax,  K. Nanda,  T. S. Nguyen-Beck,  R. Olivares-Amaya,  
 J. A. Parkhill,  T. M. Perrine,  F. Plasser,  P. Pokhilko,  S. Prager,  
 A. Prociuk,  E. Ramos,  D. R. Rehn,  F. Rob,  M. Schneider,  N. Sergueev,  
 S. M. Sharada,  S. Sharma,  D. W. Small,  T. Stauch,  T. Stein,  
 Yu-Chuan Su,  A. J. W. Thom,  A. Tkatchenko,  T. Tsuchimochi,  N. M. Tubman,  
 L. Vogt,  M. L. Vidal,  O. Vydrov,  M. A. Watson,  J. Wenzel,  
 M. de Wergifosse,  T. A. Wesolowski,  A. White,  J. Witte,  A. Yamada,  
 Jun Yang,  K. Yao,  S. Yeganeh,  S. R. Yost,  Zhi-Qiang You,  A. Zech,  
 Igor Ying Zhang,  Xing Zhang,  Yan Zhao,  Ying Zhu,  B. R. Brooks,  
 G. K. L. Chan,  C. J. Cramer,  M. S. Gordon,  W. J. Hehre,  A. Klamt,  
 M. W. Schmidt,  C. D. Sherrill,  D. G. Truhlar,  A. Aspuru-Guzik,  R. Baer,  
 A. T. Bell,  N. A. Besley,  Jeng-Da Chai,  A. E. DePrince, III,  
 R. A. DiStasio Jr.,  A. Dreuw,  B. D. Dunietz,  T. R. Furlani,  
 Chao-Ping Hsu,  Yousung Jung,  Jing Kong,  D. S. Lambrecht,  WanZhen Liang,  
 C. Ochsenfeld,  V. A. Rassolov,  L. V. Slipchenko,  J. E. Subotnik,  
 T. Van Voorhis,  J. M. Herbert,  A. I. Krylov,  P. M. W. Gill,  M. Head-Gordon

 Contributors to earlier versions of Q-Chem not listed above: 
 R. D. Adamson,  B. Austin,  J. Baker,  G. J. O. Beran,  K. Brandhorst,  
 S. T. Brown,  E. F. C. Byrd,  A. K. Chakraborty,  C.-L. Cheng,  
 Siu Hung Chien,  D. M. Chipman,  D. L. Crittenden,  H. Dachsel,  
 R. J. Doerksen,  A. D. Dutoi,  L. Fusti-Molnar,  W. A. Goddard III,  
 A. Golubeva-Zadorozhnaya,  S. R. Gwaltney,  G. Hawkins,  A. Heyden,  
 S. Hirata,  G. Kedziora,  F. J. Keil,  C. Kelley,  Jihan Kim,  R. A. King,  
 R. Z. Khaliullin,  P. P. Korambath,  W. Kurlancheek,  A. M. Lee,  M. S. Lee,  
 S. V. Levchenko,  Ching Yeh Lin,  D. Liotard,  R. C. Lochan,  I. Lotan,  
 P. E. Maslen,  N. Nair,  D. P. O'Neill,  D. Neuhauser,  E. Neuscamman,  
 C. M. Oana,  R. Olson,  B. Peters,  R. Peverati,  P. A. Pieniazek,  
 Y. M. Rhee,  J. Ritchie,  M. A. Rohrdanz,  E. Rosta,  N. J. Russ,  
 H. F. Schaefer III,  N. E. Schultz,  N. Shenvi,  A. C. Simmonett,  A. Sodt,  
 D. Stuck,  K. S. Thanthiriwatte,  V. Vanovschi,  Tao Wang,  A. Warshel,  
 C. F. Williams,  Q. Wu,  X. Xu,  W. Zhang

 Please cite Q-Chem as follows:
 Y. Shao et al., Mol. Phys. 113, 184-215 (2015)
 DOI: 10.1080/00268976.2014.952696

 Q-Chem 5.1.2 for Intel X86 EM64T Linux

 Parts of Q-Chem use Armadillo 8.300.2 (Tropical Shenanigans).
 http://arma.sourceforge.net/

 Q-Chem begins on Sun Feb 10 06:10:02 2019  

Host: 
0

     Scratch files written to /scratch/taweetham/qchem24225//
Input Ideriv = 2
Curr. Ideriv = -1
Max.  Ideriv = 2

Checking the input file for inconsistencies... 	...done.

--------------------------------------------------------------
User input:
--------------------------------------------------------------
../HF/H=I_c.inp
$molecule
0 1
I 
N  1 2.348843
N  2 1.180144 1 118.723335
H  3 1.034793 2 121.761087 1 -0.000000 0
$end

$rem
   JOB_TYPE		OPTIMIZATION
   BASIS		6-311++G**
   EXCHANGE		HF
$end

--------------------------------------------------------------
 ----------------------------------------------------------------
             Standard Nuclear Orientation (Angstroms)
    I     Atom           X                Y                Z
 ----------------------------------------------------------------
    1      I       0.5926390901    -0.0184760016     0.0000000000
    2      N      -1.6767377133     0.5873229444    -0.0000000000
    3      N      -2.4916262833    -0.2663142615     0.0000000000
    4      H      -2.2313237992    -1.2678326935     0.0000000000
 ----------------------------------------------------------------
 Molecular Point Group                 Cs    NOp =  2
 Largest Abelian Subgroup              Cs    NOp =  2
 Nuclear Repulsion Energy =   183.5795423934 hartrees
 There are       34 alpha and       34 beta electrons
 Requested basis set is 6-311++G(d,p)
 There are 41 shells and 113 basis functions

 Total QAlloc Memory Limit   2000 MB
 Mega-Array Size       188 MB
 MEM_STATIC part       192 MB
 A cutoff of  1.0D-11 yielded    777 shell pairs
 There are      6148 function pairs (      6963 Cartesian)

 -------------------------------------------------------
 OpenMP Integral Computing Module                       
 Release: version 1.0, May 2013, Q-Chem Inc. Pittsburgh 
 -------------------------------------------------------
 Integral Job Info:
 Integral job number is                      11
 Integral operator is                         1
 short-range coefficients                     0
 long-range coefficients              100000000
 Omega coefficients                           0
 if combine SR and LR in K                    0
 Integral screening is                        0
 Integral computing path is                   2
 max size of driver memory is            800000
 size of driver memory is                593474
 size of scratch memory is             11861008
 max col of scratch BK array               1296
 max len of scratch array in speh3          155
 max len of scratch index in speh4           18
 max int batch size is                      520
 min int batch size is                       52
 fixed nKL is                                52
 max L of basis functions is                  2
 order of int derivative is                   0
 number of shells is                         41
 number of basis is                         120
 number of cartesian basis is               120
 number of contracted shell pairs           777
 number of primitive shell pairs           1701
 maxK2 (contraction) of shell pair           36
 max number of K2 of shell pair               1
 max number of CS2 of shell pair            100
 max number of PS2 of shell pair            100
 mem total for path MDJ                  517564
 -------------------------------------------------------
 Smallest overlap matrix eigenvalue = 2.40E-04

 Scale SEOQF with 1.000000e-01/1.000000e-01/1.000000e-01

 Standard Electronic Orientation quadrupole field applied
 Nucleus-field energy     =     0.0000000034 hartrees
 Guess from superposition of atomic densities
 Warning:  Energy on first SCF cycle will be non-variational
 SAD guess density has 68.000000 electrons

 -----------------------------------------------------------------------
  General SCF calculation program by
  Eric Jon Sundstrom, Paul Horn, Yuezhi Mao, Dmitri Zuev, Alec White,
  David Stuck, Shaama M.S., Shane Yost, Joonho Lee, David Small,
  Daniel Levine, Susi Lehtola, Hugh Burton, Evgeny Epifanovsky
 -----------------------------------------------------------------------
 Hartree-Fock
 using 4 threads for integral computing
 -------------------------------------------------------
 OpenMP Integral computing Module                
 Release: version 2.0, May 2017, Q-Chem Inc. Pleasanton 
 -------------------------------------------------------
 A restricted SCF calculation will be
 performed using DIIS
 SCF converges when DIIS error is below 1.0e-08
 ---------------------------------------
  Cycle       Energy         DIIS error
 ---------------------------------------
    1   -7026.4420533431      4.40e-02  
    2   -7026.1422308782      6.32e-03  
    3   -7026.1899507266      5.05e-03  
    4   -7026.2325076481      8.13e-04  
    5   -7026.2347141603      4.53e-04  
    6   -7026.2355216493      2.10e-04  
    7   -7026.2358545199      1.27e-04  
    8   -7026.2359220844      4.38e-05  
    9   -7026.2359350426      1.53e-05  
   10   -7026.2359360638      3.16e-06  
   11   -7026.2359360951      8.05e-07  
   12   -7026.2359360980      2.67e-07  
   13   -7026.2359360986      1.18e-07  
   14   -7026.2359360987      3.41e-08  
   15   -7026.2359360987      5.92e-09  Convergence criterion met
 ---------------------------------------
 SCF time:   CPU 5.16s  wall 2.00s 
 SCF   energy in the final basis set =    -7026.2359360987
 Total energy in the final basis set =    -7026.2359360987

 --------------------------------------------------------------
             Orbital Energies (a.u.) and Symmetries
 --------------------------------------------------------------

 Alpha MOs, Restricted
 -- Occupied --                  
******* -180.86 -169.67 -169.67 -169.67  -37.91  -33.10  -33.10
  1 A'    2 A'    3 A'    1 A"    4 A'    5 A'    6 A'    2 A"                 
-33.097 -24.285 -24.284 -24.284 -24.280 -24.280 -15.750 -15.702
  7 A'    8 A'    3 A"    9 A'    4 A"   10 A'   11 A'   12 A'                 
 -7.230  -5.462  -5.452  -5.452  -2.385  -2.381  -2.381  -2.369
 13 A'   14 A'   15 A'    5 A"   16 A'   17 A'    6 A"   18 A'                 
 -2.369  -1.461  -0.960  -0.846  -0.697  -0.650  -0.615  -0.376
  7 A"   19 A'   20 A'   21 A'   22 A'   23 A'    8 A"   24 A'                 
 -0.371  -0.363
  9 A"   25 A'                                                                 
 -- Virtual --                   
  0.000   0.048   0.067   0.149   0.163   0.164   0.213   0.222
 26 A'   27 A'   10 A"   28 A'   11 A"   29 A'   30 A'   31 A'                 
  0.227   0.243   0.262   0.299   0.337   0.349   0.364   0.526
 32 A'   12 A"   33 A'   34 A'   13 A"   35 A'   36 A'   37 A'                 
  0.574   0.591   0.604   0.612   0.657   0.714   0.804   0.873
 38 A'   14 A"   39 A'   15 A"   40 A'   41 A'   42 A'   43 A'                 
  0.909   0.937   1.014   1.042   1.124   1.218   1.438   1.459
 16 A"   44 A'   17 A"   45 A'   46 A'   47 A'   48 A'   18 A"                 
  1.543   1.562   1.565   1.651   1.927   2.014   2.121   2.149
 19 A"   49 A'   50 A'   51 A'   20 A"   52 A'   21 A"   53 A'                 
  2.419   2.620   2.692   2.799   3.029   3.086   3.391   3.463
 54 A'   22 A"   55 A'   56 A'   57 A'   23 A"   58 A'   59 A'                 
  4.094   4.243   4.353   4.435   4.498   4.512   4.520   4.567
 24 A"   60 A'   25 A"   61 A'   26 A"   62 A'   27 A"   63 A'                 
  4.679   4.739   4.821   5.381   6.540   6.554   6.592  28.908
 64 A'   65 A'   66 A'   67 A'   28 A"   68 A'   69 A'   70 A'                 
 29.539  29.550  29.577  29.892  29.898  29.899  29.911  29.981
 29 A"   71 A'   72 A'   30 A"   73 A'   31 A"   74 A'   75 A'                 
 36.561  37.223 130.600 130.609 130.636 154.3041912.222
 76 A'   77 A'   32 A"   78 A'   79 A'   80 A'   81 A'                         

 Beta MOs, Restricted
 -- Occupied --                  
******* -180.86 -169.67 -169.67 -169.67  -37.91  -33.10  -33.10
  1 A'    2 A'    3 A'    1 A"    4 A'    5 A'    6 A'    2 A"                 
-33.097 -24.285 -24.284 -24.284 -24.280 -24.280 -15.750 -15.702
  7 A'    8 A'    3 A"    9 A'    4 A"   10 A'   11 A'   12 A'                 
 -7.230  -5.462  -5.452  -5.452  -2.385  -2.381  -2.381  -2.369
 13 A'   14 A'   15 A'    5 A"   16 A'   17 A'    6 A"   18 A'                 
 -2.369  -1.461  -0.960  -0.846  -0.697  -0.650  -0.615  -0.376
  7 A"   19 A'   20 A'   21 A'   22 A'   23 A'    8 A"   24 A'                 
 -0.371  -0.363
  9 A"   25 A'                                                                 
 -- Virtual --                   
  0.000   0.048   0.067   0.149   0.163   0.164   0.213   0.222
 26 A'   27 A'   10 A"   28 A'   11 A"   29 A'   30 A'   31 A'                 
  0.227   0.243   0.262   0.299   0.337   0.349   0.364   0.526
 32 A'   12 A"   33 A'   34 A'   13 A"   35 A'   36 A'   37 A'                 
  0.574   0.591   0.604   0.612   0.657   0.714   0.804   0.873
 38 A'   14 A"   39 A'   15 A"   40 A'   41 A'   42 A'   43 A'                 
  0.909   0.937   1.014   1.042   1.124   1.218   1.438   1.459
 16 A"   44 A'   17 A"   45 A'   46 A'   47 A'   48 A'   18 A"                 
  1.543   1.562   1.565   1.651   1.927   2.014   2.121   2.149
 19 A"   49 A'   50 A'   51 A'   20 A"   52 A'   21 A"   53 A'                 
  2.419   2.620   2.692   2.799   3.029   3.086   3.391   3.463
 54 A'   22 A"   55 A'   56 A'   57 A'   23 A"   58 A'   59 A'                 
  4.094   4.243   4.353   4.435   4.498   4.512   4.520   4.567
 24 A"   60 A'   25 A"   61 A'   26 A"   62 A'   27 A"   63 A'                 
  4.679   4.739   4.821   5.381   6.540   6.554   6.592  28.908
 64 A'   65 A'   66 A'   67 A'   28 A"   68 A'   69 A'   70 A'                 
 29.539  29.550  29.577  29.892  29.898  29.899  29.911  29.981
 29 A"   71 A'   72 A'   30 A"   73 A'   31 A"   74 A'   75 A'                 
 36.561  37.223 130.600 130.609 130.636 154.3041912.222
 76 A'   77 A'   32 A"   78 A'   79 A'   80 A'   81 A'                         
 --------------------------------------------------------------

          Ground-State Mulliken Net Atomic Charges

     Atom                 Charge (a.u.)
  ----------------------------------------
      1 I                    -0.185709
      2 N                     0.139764
      3 N                    -0.233779
      4 H                     0.279725
  ----------------------------------------
  Sum of atomic charges =     0.000000

 -----------------------------------------------------------------
                    Cartesian Multipole Moments
 -----------------------------------------------------------------
    Charge (ESU x 10^10)
                 0.0000
    Dipole Moment (Debye)
         X      -1.7000      Y      -1.9857      Z      -0.0000
       Tot       2.6140
    Quadrupole Moments (Debye-Ang)
        XX     -38.8231     XY       4.2263     YY     -39.5142
        XZ       0.0000     YZ       0.0000     ZZ     -41.2821
    Octopole Moments (Debye-Ang^2)
       XXX      30.5652    XXY     -11.6191    XYY       0.9475
       YYY      -5.6997    XXZ      -0.0000    XYZ      -0.0000
       YYZ      -0.0000    XZZ       4.8718    YZZ      -0.2764
       ZZZ      -0.0000
    Hexadecapole Moments (Debye-Ang^3)
      XXXX    -458.3219   XXXY      20.5944   XXYY     -70.8338
      XYYY      12.1819   YYYY     -70.0794   XXXZ       0.0000
      XXYZ       0.0000   XYYZ       0.0000   YYYZ       0.0000
      XXZZ     -78.4398   XYZZ       0.5992   YYZZ     -21.2064
      XZZZ       0.0000   YZZZ       0.0000   ZZZZ     -54.6813
 -----------------------------------------------------------------
 Calculating analytic gradient of the SCF energy
 Gradient of SCF Energy
            1           2           3           4
    1   0.0119676   0.0206850  -0.0317836  -0.0008690
    2  -0.0004763   0.0335137  -0.0163370  -0.0167005
    3   0.0000000  -0.0000000   0.0000000   0.0000000
 Max gradient component =       3.351E-02
 RMS gradient           =       1.646E-02
 Gradient time:  CPU 1.25 s  wall 0.37 s
 Geometry Optimization Parameters
   NAtoms,    NIC,     NZ,  NCons,   NDum,   NFix, NCnnct, MaxDiis
        4      14       4       0       0       0       0       0


** GEOMETRY OPTIMIZATION IN DELOCALIZED INTERNAL COORDINATES **
   Searching for a Minimum

   Optimization Cycle:   1

                       Coordinates (Angstroms)
     ATOM                X               Y               Z
      1  I         0.5926390901   -0.0184760016    0.0000000000
      2  N        -1.6767377133    0.5873229444    0.0000000000
      3  N        -2.4916262833   -0.2663142615    0.0000000000
      4  H        -2.2313237992   -1.2678326935    0.0000000000
   Point Group: cs    Number of degrees of freedom:     5


   Energy is  -7026.235936099


 Attempting to Generate Delocalized Internal Coordinates

  5 Hessian modes will be used to form the next step
  Hessian Eigenvalues:
     0.069886    0.160000    0.250000    0.420593    1.154684

 Minimum Search - Taking Simple RFO Step
 Searching for Lamda that Minimizes Along All modes
 Value Taken    Lamda =  -0.00539038
 Step Taken.  Stepsize is  0.180942

                             Maximum     Tolerance    Cnvgd?
         Gradient           0.035791      0.000300      NO
         Displacement       0.115161      0.001200      NO
         Energy change     *********      0.000001      NO


 New Cartesian Coordinates Obtained by Inverse Iteration

 Displacement from previous Coordinates is:  0.288479
 ----------------------------------------------------------------
             Standard Nuclear Orientation (Angstroms)
    I     Atom           X                Y                Z
 ----------------------------------------------------------------
    1      I       0.4880986340    -0.0616408500     0.0000000000
    2      N      -1.6839758551     0.5864333219     0.0000000000
    3      N      -2.4702505913    -0.2650104371     0.0000000000
    4      H      -2.1409208933    -1.2250820471     0.0000000000
 ----------------------------------------------------------------
 Molecular Point Group                 Cs    NOp =  2
 Largest Abelian Subgroup              Cs    NOp =  2
 Nuclear Repulsion Energy =   190.5804224216 hartrees
 There are       34 alpha and       34 beta electrons
 Applying Cartesian multipole field
    Component          Value
    ---------          -----
     (2,0,0)        1.00000E-11
     (0,2,0)        2.00000E-11
     (0,0,2)       -3.00000E-11
 Nucleus-field energy     =     0.0000000032 hartrees
 Requested basis set is 6-311++G(d,p)
 There are 41 shells and 113 basis functions
 A cutoff of  1.0D-11 yielded    790 shell pairs
 There are      6219 function pairs (      7044 Cartesian)
 Smallest overlap matrix eigenvalue = 2.10E-04
 Guess MOs from SCF MO coefficient file

 -----------------------------------------------------------------------
  General SCF calculation program by
  Eric Jon Sundstrom, Paul Horn, Yuezhi Mao, Dmitri Zuev, Alec White,
  David Stuck, Shaama M.S., Shane Yost, Joonho Lee, David Small,
  Daniel Levine, Susi Lehtola, Hugh Burton, Evgeny Epifanovsky
 -----------------------------------------------------------------------
 Hartree-Fock
 using 4 threads for integral computing
 -------------------------------------------------------
 OpenMP Integral computing Module                
 Release: version 2.0, May 2017, Q-Chem Inc. Pleasanton 
 -------------------------------------------------------
 A restricted SCF calculation will be
 performed using DIIS
 SCF converges when DIIS error is below 1.0e-08
 ---------------------------------------
  Cycle       Energy         DIIS error
 ---------------------------------------
    1   -7026.2357027012      1.04e-03  
    2   -7026.2374928347      3.44e-04  
    3   -7026.2377412126      1.78e-04  
    4   -7026.2378329283      7.31e-05  
    5   -7026.2378574322      3.36e-05  
    6   -7026.2378664108      1.39e-05  
    7   -7026.2378678810      5.76e-06  
    8   -7026.2378680139      1.98e-06  
    9   -7026.2378680300      4.78e-07  
   10   -7026.2378680315      1.73e-07  
   11   -7026.2378680317      7.06e-08  
   12   -7026.2378680317      1.87e-08  
   13   -7026.2378680318      4.27e-09  Convergence criterion met
 ---------------------------------------
 SCF time:   CPU 4.50s  wall 1.00s 
 SCF   energy in the final basis set =    -7026.2378680318
 Total energy in the final basis set =    -7026.2378680318

 --------------------------------------------------------------
             Orbital Energies (a.u.) and Symmetries
 --------------------------------------------------------------

 Alpha MOs, Restricted
 -- Occupied --                  
******* -180.86 -169.67 -169.67 -169.67  -37.92  -33.11  -33.10
  1 A'    2 A'    3 A'    1 A"    4 A'    5 A'    6 A'    7 A'                 
-33.102 -24.291 -24.289 -24.289 -24.285 -24.285 -15.737 -15.689
  2 A"    8 A'    3 A"    9 A'   10 A'    4 A"   11 A'   12 A'                 
 -7.235  -5.468  -5.458  -5.457  -2.391  -2.386  -2.386  -2.374
 13 A'   14 A'   15 A'    5 A"   16 A'   17 A'    6 A"   18 A'                 
 -2.374  -1.476  -0.958  -0.861  -0.695  -0.654  -0.622  -0.381
  7 A"   19 A'   20 A'   21 A'   22 A'   23 A'    8 A"   24 A'                 
 -0.376  -0.368
  9 A"   25 A'                                                                 
 -- Virtual --                   
  0.011   0.053   0.076   0.150   0.165   0.166   0.213   0.226
 26 A'   27 A'   10 A"   28 A'   11 A"   29 A'   30 A'   31 A'                 
  0.228   0.245   0.261   0.300   0.333   0.345   0.370   0.540
 32 A'   12 A"   33 A'   34 A'   13 A"   35 A'   36 A'   37 A'                 
  0.582   0.586   0.604   0.608   0.667   0.717   0.826   0.883
 38 A'   14 A"   39 A'   15 A"   40 A'   41 A'   42 A'   43 A'                 
  0.910   0.942   1.021   1.042   1.135   1.226   1.450   1.466
 16 A"   44 A'   17 A"   45 A'   46 A'   47 A'   48 A'   18 A"                 
  1.538   1.544   1.575   1.651   1.938   2.059   2.132   2.182
 19 A"   49 A'   50 A'   51 A'   20 A"   52 A'   21 A"   53 A'                 
  2.451   2.660   2.702   2.821   3.063   3.114   3.434   3.480
 54 A'   22 A"   55 A'   56 A'   57 A'   23 A"   58 A'   59 A'                 
  4.106   4.262   4.370   4.454   4.494   4.510   4.519   4.578
 24 A"   60 A'   25 A"   61 A'   26 A"   62 A'   27 A"   63 A'                 
  4.717   4.791   4.830   5.390   6.535   6.552   6.584  28.918
 64 A'   65 A'   66 A'   67 A'   28 A"   68 A'   69 A'   70 A'                 
 29.535  29.547  29.572  29.888  29.894  29.896  29.909  29.987
 29 A"   71 A'   72 A'   30 A"   73 A'   31 A"   74 A'   75 A'                 
 36.575  37.341 130.596 130.606 130.632 154.3111912.230
 76 A'   77 A'   32 A"   78 A'   79 A'   80 A'   81 A'                         

 Beta MOs, Restricted
 -- Occupied --                  
******* -180.86 -169.67 -169.67 -169.67  -37.92  -33.11  -33.10
  1 A'    2 A'    3 A'    1 A"    4 A'    5 A'    6 A'    7 A'                 
-33.102 -24.291 -24.289 -24.289 -24.285 -24.285 -15.737 -15.689
  2 A"    8 A'    3 A"    9 A'   10 A'    4 A"   11 A'   12 A'                 
 -7.235  -5.468  -5.458  -5.457  -2.391  -2.386  -2.386  -2.374
 13 A'   14 A'   15 A'    5 A"   16 A'   17 A'    6 A"   18 A'                 
 -2.374  -1.476  -0.958  -0.861  -0.695  -0.654  -0.622  -0.381
  7 A"   19 A'   20 A'   21 A'   22 A'   23 A'    8 A"   24 A'                 
 -0.376  -0.368
  9 A"   25 A'                                                                 
 -- Virtual --                   
  0.011   0.053   0.076   0.150   0.165   0.166   0.213   0.226
 26 A'   27 A'   10 A"   28 A'   11 A"   29 A'   30 A'   31 A'                 
  0.228   0.245   0.261   0.300   0.333   0.345   0.370   0.540
 32 A'   12 A"   33 A'   34 A'   13 A"   35 A'   36 A'   37 A'                 
  0.582   0.586   0.604   0.608   0.667   0.717   0.826   0.883
 38 A'   14 A"   39 A'   15 A"   40 A'   41 A'   42 A'   43 A'                 
  0.910   0.942   1.021   1.042   1.135   1.226   1.450   1.466
 16 A"   44 A'   17 A"   45 A'   46 A'   47 A'   48 A'   18 A"                 
  1.538   1.544   1.575   1.651   1.938   2.059   2.132   2.182
 19 A"   49 A'   50 A'   51 A'   20 A"   52 A'   21 A"   53 A'                 
  2.451   2.660   2.702   2.821   3.063   3.114   3.434   3.480
 54 A'   22 A"   55 A'   56 A'   57 A'   23 A"   58 A'   59 A'                 
  4.106   4.262   4.370   4.454   4.494   4.510   4.519   4.578
 24 A"   60 A'   25 A"   61 A'   26 A"   62 A'   27 A"   63 A'                 
  4.717   4.791   4.830   5.390   6.535   6.552   6.584  28.918
 64 A'   65 A'   66 A'   67 A'   28 A"   68 A'   69 A'   70 A'                 
 29.535  29.547  29.572  29.888  29.894  29.896  29.909  29.987
 29 A"   71 A'   72 A'   30 A"   73 A'   31 A"   74 A'   75 A'                 
 36.575  37.341 130.596 130.606 130.632 154.3111912.230
 76 A'   77 A'   32 A"   78 A'   79 A'   80 A'   81 A'                         
 --------------------------------------------------------------

          Ground-State Mulliken Net Atomic Charges

     Atom                 Charge (a.u.)
  ----------------------------------------
      1 I                    -0.160931
      2 N                     0.163436
      3 N                    -0.263798
      4 H                     0.261293
  ----------------------------------------
  Sum of atomic charges =    -0.000000

 -----------------------------------------------------------------
                    Cartesian Multipole Moments
 -----------------------------------------------------------------
    Charge (ESU x 10^10)
                -0.0000
    Dipole Moment (Debye)
         X      -1.1492      Y      -1.8451      Z       0.0000
       Tot       2.1737
    Quadrupole Moments (Debye-Ang)
        XX     -39.8699     XY       3.6508     YY     -39.6352
        XZ      -0.0000     YZ      -0.0000     ZZ     -41.0281
    Octopole Moments (Debye-Ang^2)
       XXX      42.3551    XXY      -9.0585    XYY       5.2194
       YYY      -1.4064    XXZ       0.0000    XYZ      -0.0000
       YYZ       0.0000    XZZ       7.7783    YZZ       1.0416
       ZZZ       0.0000
    Hexadecapole Moments (Debye-Ang^3)
      XXXX    -444.5896   XXXY      17.6062   XXYY     -69.2345
      XYYY      12.9448   YYYY     -70.8797   XXXZ       0.0000
      XXYZ      -0.0000   XYYZ       0.0000   YYYZ      -0.0000
      XXZZ     -73.8782   XYZZ       1.2587   YYZZ     -21.0324
      XZZZ       0.0000   YZZZ      -0.0000   ZZZZ     -53.9345
 -----------------------------------------------------------------
 Calculating analytic gradient of the SCF energy
 Gradient of SCF Energy
            1           2           3           4
    1  -0.0026022  -0.0118518   0.0115456   0.0029084
    2  -0.0011051  -0.0132068   0.0135811   0.0007307
    3  -0.0000000   0.0000000  -0.0000000   0.0000000
 Max gradient component =       1.358E-02
 RMS gradient           =       7.358E-03
 Gradient time:  CPU 1.28 s  wall 0.38 s
 Geometry Optimization Parameters
   NAtoms,    NIC,     NZ,  NCons,   NDum,   NFix, NCnnct, MaxDiis
        4      14       4       0       0       0       0       0

 Cartesian Hessian Update
 Hessian Updated using BFGS Update


** GEOMETRY OPTIMIZATION IN DELOCALIZED INTERNAL COORDINATES **
   Searching for a Minimum

   Optimization Cycle:   2

                       Coordinates (Angstroms)
     ATOM                X               Y               Z
      1  I         0.4880986340   -0.0616408500    0.0000000000
      2  N        -1.6839758551    0.5864333219    0.0000000000
      3  N        -2.4702505913   -0.2650104371    0.0000000000
      4  H        -2.1409208933   -1.2250820471    0.0000000000
   Point Group: cs    Number of degrees of freedom:     5


   Energy is  -7026.237868032

 Hessian Updated using BFGS Update

  5 Hessian modes will be used to form the next step
  Hessian Eigenvalues:
     0.071843    0.170733    0.274473    0.407623    1.371169

 Minimum Search - Taking Simple RFO Step
 Searching for Lamda that Minimizes Along All modes
 Value Taken    Lamda =  -0.00059590
 Step Taken.  Stepsize is  0.038973

                             Maximum     Tolerance    Cnvgd?
         Gradient           0.014335      0.000300      NO
         Displacement       0.035399      0.001200      NO
         Energy change     -0.001932      0.000001      NO


 New Cartesian Coordinates Obtained by Inverse Iteration

 Displacement from previous Coordinates is:  0.096899
 ----------------------------------------------------------------
             Standard Nuclear Orientation (Angstroms)
    I     Atom           X                Y                Z
 ----------------------------------------------------------------
    1      I       0.5149023502    -0.0425801971     0.0000000000
    2      N      -1.6733662241     0.5815040433     0.0000000000
    3      N      -2.4722203170    -0.2670408610     0.0000000000
    4      H      -2.1763645148    -1.2371829975     0.0000000000
 ----------------------------------------------------------------
 Molecular Point Group                 Cs    NOp =  2
 Largest Abelian Subgroup              Cs    NOp =  2
 Nuclear Repulsion Energy =   189.2053182055 hartrees
 There are       34 alpha and       34 beta electrons
 Applying Cartesian multipole field
    Component          Value
    ---------          -----
     (2,0,0)        1.00000E-11
     (0,2,0)        2.00000E-11
     (0,0,2)       -3.00000E-11
 Nucleus-field energy     =     0.0000000032 hartrees
 Requested basis set is 6-311++G(d,p)
 There are 41 shells and 113 basis functions
 A cutoff of  1.0D-11 yielded    787 shell pairs
 There are      6204 function pairs (      7026 Cartesian)
 Smallest overlap matrix eigenvalue = 2.19E-04
 Guess MOs from SCF MO coefficient file

 -----------------------------------------------------------------------
  General SCF calculation program by
  Eric Jon Sundstrom, Paul Horn, Yuezhi Mao, Dmitri Zuev, Alec White,
  David Stuck, Shaama M.S., Shane Yost, Joonho Lee, David Small,
  Daniel Levine, Susi Lehtola, Hugh Burton, Evgeny Epifanovsky
 -----------------------------------------------------------------------
 Hartree-Fock
 using 4 threads for integral computing
 -------------------------------------------------------
 OpenMP Integral computing Module                
 Release: version 2.0, May 2017, Q-Chem Inc. Pleasanton 
 -------------------------------------------------------
 A restricted SCF calculation will be
 performed using DIIS
 SCF converges when DIIS error is below 1.0e-08
 ---------------------------------------
  Cycle       Energy         DIIS error
 ---------------------------------------
    1   -7026.2378552057      3.75e-04  
    2   -7026.2380948750      9.78e-05  
    3   -7026.2381256074      5.50e-05  
    4   -7026.2381343924      2.22e-05  
    5   -7026.2381374800      1.01e-05  
    6   -7026.2381384559      4.34e-06  
    7   -7026.2381386463      1.59e-06  
    8   -7026.2381386575      6.40e-07  
    9   -7026.2381386591      1.76e-07  
   10   -7026.2381386593      7.04e-08  
   11   -7026.2381386594      2.58e-08  
   12   -7026.2381386593      6.12e-09  Convergence criterion met
 ---------------------------------------
 SCF time:   CPU 4.15s  wall 1.00s 
 SCF   energy in the final basis set =    -7026.2381386593
 Total energy in the final basis set =    -7026.2381386593

 --------------------------------------------------------------
             Orbital Energies (a.u.) and Symmetries
 --------------------------------------------------------------

 Alpha MOs, Restricted
 -- Occupied --                  
******* -180.86 -169.67 -169.67 -169.67  -37.92  -33.11  -33.10
  1 A'    2 A'    3 A'    1 A"    4 A'    5 A'    6 A'    2 A"                 
-33.102 -24.290 -24.289 -24.289 -24.285 -24.285 -15.738 -15.690
  7 A'    8 A'    3 A"    9 A'    4 A"   10 A'   11 A'   12 A'                 
 -7.235  -5.468  -5.457  -5.457  -2.390  -2.386  -2.386  -2.374
 13 A'   14 A'   15 A'    5 A"   16 A'   17 A'    6 A"   18 A'                 
 -2.374  -1.470  -0.960  -0.858  -0.694  -0.652  -0.618  -0.380
  7 A"   19 A'   20 A'   21 A'   22 A'   23 A'    8 A"   24 A'                 
 -0.376  -0.367
  9 A"   25 A'                                                                 
 -- Virtual --                   
  0.010   0.052   0.074   0.150   0.165   0.166   0.213   0.225
 26 A'   27 A'   10 A"   28 A'   11 A"   29 A'   30 A'   31 A'                 
  0.227   0.245   0.263   0.300   0.334   0.346   0.369   0.536
 32 A'   12 A"   33 A'   34 A'   13 A"   35 A'   36 A'   37 A'                 
  0.580   0.587   0.604   0.609   0.666   0.721   0.824   0.883
 38 A'   14 A"   39 A'   15 A"   40 A'   41 A'   42 A'   43 A'                 
  0.911   0.942   1.021   1.043   1.131   1.224   1.449   1.467
 16 A"   44 A'   17 A"   45 A'   46 A'   47 A'   48 A'   18 A"                 
  1.539   1.554   1.574   1.650   1.936   2.051   2.132   2.178
 19 A"   49 A'   50 A'   51 A'   20 A"   52 A'   21 A"   53 A'                 
  2.449   2.653   2.699   2.814   3.055   3.108   3.425   3.486
 54 A'   22 A"   55 A'   56 A'   57 A'   23 A"   58 A'   59 A'                 
  4.104   4.260   4.367   4.449   4.494   4.510   4.519   4.575
 24 A"   60 A'   25 A"   61 A'   26 A"   62 A'   27 A"   63 A'                 
  4.711   4.779   4.829   5.399   6.536   6.551   6.585  28.917
 64 A'   65 A'   66 A'   67 A'   28 A"   68 A'   69 A'   70 A'                 
 29.535  29.547  29.572  29.888  29.894  29.896  29.910  29.986
 29 A"   71 A'   72 A'   30 A"   73 A'   31 A"   74 A'   75 A'                 
 36.578  37.307 130.597 130.606 130.632 154.3111912.229
 76 A'   77 A'   32 A"   78 A'   79 A'   80 A'   81 A'                         

 Beta MOs, Restricted
 -- Occupied --                  
******* -180.86 -169.67 -169.67 -169.67  -37.92  -33.11  -33.10
  1 A'    2 A'    3 A'    1 A"    4 A'    5 A'    6 A'    2 A"                 
-33.102 -24.290 -24.289 -24.289 -24.285 -24.285 -15.738 -15.690
  7 A'    8 A'    3 A"    9 A'    4 A"   10 A'   11 A'   12 A'                 
 -7.235  -5.468  -5.457  -5.457  -2.390  -2.386  -2.386  -2.374
 13 A'   14 A'   15 A'    5 A"   16 A'   17 A'    6 A"   18 A'                 
 -2.374  -1.470  -0.960  -0.858  -0.694  -0.652  -0.618  -0.380
  7 A"   19 A'   20 A'   21 A'   22 A'   23 A'    8 A"   24 A'                 
 -0.376  -0.367
  9 A"   25 A'                                                                 
 -- Virtual --                   
  0.010   0.052   0.074   0.150   0.165   0.166   0.213   0.225
 26 A'   27 A'   10 A"   28 A'   11 A"   29 A'   30 A'   31 A'                 
  0.227   0.245   0.263   0.300   0.334   0.346   0.369   0.536
 32 A'   12 A"   33 A'   34 A'   13 A"   35 A'   36 A'   37 A'                 
  0.580   0.587   0.604   0.609   0.666   0.721   0.824   0.883
 38 A'   14 A"   39 A'   15 A"   40 A'   41 A'   42 A'   43 A'                 
  0.911   0.942   1.021   1.043   1.131   1.224   1.449   1.467
 16 A"   44 A'   17 A"   45 A'   46 A'   47 A'   48 A'   18 A"                 
  1.539   1.554   1.574   1.650   1.936   2.051   2.132   2.178
 19 A"   49 A'   50 A'   51 A'   20 A"   52 A'   21 A"   53 A'                 
  2.449   2.653   2.699   2.814   3.055   3.108   3.425   3.486
 54 A'   22 A"   55 A'   56 A'   57 A'   23 A"   58 A'   59 A'                 
  4.104   4.260   4.367   4.449   4.494   4.510   4.519   4.575
 24 A"   60 A'   25 A"   61 A'   26 A"   62 A'   27 A"   63 A'                 
  4.711   4.779   4.829   5.399   6.536   6.551   6.585  28.917
 64 A'   65 A'   66 A'   67 A'   28 A"   68 A'   69 A'   70 A'                 
 29.535  29.547  29.572  29.888  29.894  29.896  29.910  29.986
 29 A"   71 A'   72 A'   30 A"   73 A'   31 A"   74 A'   75 A'                 
 36.578  37.307 130.597 130.606 130.632 154.3111912.229
 76 A'   77 A'   32 A"   78 A'   79 A'   80 A'   81 A'                         
 --------------------------------------------------------------

          Ground-State Mulliken Net Atomic Charges

     Atom                 Charge (a.u.)
  ----------------------------------------
      1 I                    -0.159577
      2 N                     0.154177
      3 N                    -0.259841
      4 H                     0.265241
  ----------------------------------------
  Sum of atomic charges =    -0.000000

 -----------------------------------------------------------------
                    Cartesian Multipole Moments
 -----------------------------------------------------------------
    Charge (ESU x 10^10)
                 0.0000
    Dipole Moment (Debye)
         X      -1.2223      Y      -1.9010      Z       0.0000
       Tot       2.2600
    Quadrupole Moments (Debye-Ang)
        XX     -39.6514     XY       3.8803     YY     -39.6093
        XZ      -0.0000     YZ      -0.0000     ZZ     -41.0619
    Octopole Moments (Debye-Ang^2)
       XXX      39.5385    XXY     -10.0641    XYY       4.0286
       YYY      -3.1313    XXZ       0.0000    XYZ       0.0000
       YYZ       0.0000    XZZ       6.9994    YZZ       0.4891
       ZZZ      -0.0000
    Hexadecapole Moments (Debye-Ang^3)
      XXXX    -446.7379   XXXY      18.4628   XXYY     -69.2140
      XYYY      12.2970   YYYY     -70.2550   XXXZ      -0.0000
      XXYZ      -0.0000   XYYZ      -0.0000   YYYZ      -0.0000
      XXZZ     -74.7633   XYZZ       0.9275   YYZZ     -20.9899
      XZZZ      -0.0000   YZZZ      -0.0000   ZZZZ     -54.0210
 -----------------------------------------------------------------
 Calculating analytic gradient of the SCF energy
 Gradient of SCF Energy
            1           2           3           4
    1   0.0008210  -0.0019854   0.0019619  -0.0007975
    2  -0.0000545  -0.0007922   0.0006139   0.0002327
    3  -0.0000000   0.0000000  -0.0000000   0.0000000
 Max gradient component =       1.985E-03
 RMS gradient           =       9.203E-04
 Gradient time:  CPU 1.28 s  wall 0.37 s
 Geometry Optimization Parameters
   NAtoms,    NIC,     NZ,  NCons,   NDum,   NFix, NCnnct, MaxDiis
        4      14       4       0       0       0       0       0

 Cartesian Hessian Update
 Hessian Updated using BFGS Update


** GEOMETRY OPTIMIZATION IN DELOCALIZED INTERNAL COORDINATES **
   Searching for a Minimum

   Optimization Cycle:   3

                       Coordinates (Angstroms)
     ATOM                X               Y               Z
      1  I         0.5149023502   -0.0425801971    0.0000000000
      2  N        -1.6733662241    0.5815040433    0.0000000000
      3  N        -2.4722203170   -0.2670408610    0.0000000000
      4  H        -2.1763645148   -1.2371829975    0.0000000000
   Point Group: cs    Number of degrees of freedom:     5


   Energy is  -7026.238138659

 Hessian Updated using BFGS Update

  5 Hessian modes will be used to form the next step
  Hessian Eigenvalues:
     0.073591    0.182733    0.299385    0.407841    1.236557

 Minimum Search - Taking Simple RFO Step
 Searching for Lamda that Minimizes Along All modes
 Value Taken    Lamda =  -0.00001962
 Step Taken.  Stepsize is  0.011179

                             Maximum     Tolerance    Cnvgd?
         Gradient           0.001652      0.000300      NO
         Displacement       0.008019      0.001200      NO
         Energy change     -0.000271      0.000001      NO


 New Cartesian Coordinates Obtained by Inverse Iteration

 Displacement from previous Coordinates is:  0.014685
 ----------------------------------------------------------------
             Standard Nuclear Orientation (Angstroms)
    I     Atom           X                Y                Z
 ----------------------------------------------------------------
    1      I       0.5097402905    -0.0447562535     0.0000000000
    2      N      -1.6727898900     0.5820868691     0.0000000000
    3      N      -2.4727446598    -0.2668245938     0.0000000000
    4      H      -2.1712544464    -1.2358060340     0.0000000000
 ----------------------------------------------------------------
 Molecular Point Group                 Cs    NOp =  2
 Largest Abelian Subgroup              Cs    NOp =  2
 Nuclear Repulsion Energy =   189.5070980834 hartrees
 There are       34 alpha and       34 beta electrons
 Applying Cartesian multipole field
    Component          Value
    ---------          -----
     (2,0,0)        1.00000E-11
     (0,2,0)        2.00000E-11
     (0,0,2)       -3.00000E-11
 Nucleus-field energy     =     0.0000000032 hartrees
 Requested basis set is 6-311++G(d,p)
 There are 41 shells and 113 basis functions
 A cutoff of  1.0D-11 yielded    787 shell pairs
 There are      6204 function pairs (      7026 Cartesian)
 Smallest overlap matrix eigenvalue = 2.19E-04
 Guess MOs from SCF MO coefficient file

 -----------------------------------------------------------------------
  General SCF calculation program by
  Eric Jon Sundstrom, Paul Horn, Yuezhi Mao, Dmitri Zuev, Alec White,
  David Stuck, Shaama M.S., Shane Yost, Joonho Lee, David Small,
  Daniel Levine, Susi Lehtola, Hugh Burton, Evgeny Epifanovsky
 -----------------------------------------------------------------------
 Hartree-Fock
 using 4 threads for integral computing
 -------------------------------------------------------
 OpenMP Integral computing Module                
 Release: version 2.0, May 2017, Q-Chem Inc. Pleasanton 
 -------------------------------------------------------
 A restricted SCF calculation will be
 performed using DIIS
 SCF converges when DIIS error is below 1.0e-08
 ---------------------------------------
  Cycle       Energy         DIIS error
 ---------------------------------------
    1   -7026.2381415075      6.32e-05  
    2   -7026.2381504753      1.97e-05  
    3   -7026.2381520129      1.20e-05  
    4   -7026.2381524569      5.67e-06  
    5   -7026.2381526607      1.85e-06  
    6   -7026.2381526959      7.71e-07  
    7   -7026.2381526989      2.08e-07  
    8   -7026.2381526992      7.57e-08  
    9   -7026.2381526991      2.45e-08  
   10   -7026.2381526991      1.08e-08  
   11   -7026.2381526991      3.88e-09  Convergence criterion met
 ---------------------------------------
 SCF time:   CPU 3.81s  wall 1.00s 
 SCF   energy in the final basis set =    -7026.2381526991
 Total energy in the final basis set =    -7026.2381526991

 --------------------------------------------------------------
             Orbital Energies (a.u.) and Symmetries
 --------------------------------------------------------------

 Alpha MOs, Restricted
 -- Occupied --                  
******* -180.87 -169.67 -169.67 -169.67  -37.92  -33.11  -33.10
  1 A'    2 A'    3 A'    1 A"    4 A'    5 A'    6 A'    2 A"                 
-33.103 -24.291 -24.290 -24.290 -24.286 -24.286 -15.737 -15.689
  7 A'    8 A'    3 A"    9 A'    4 A"   10 A'   11 A'   12 A'                 
 -7.235  -5.468  -5.458  -5.458  -2.391  -2.387  -2.386  -2.375
 13 A'   14 A'   15 A'    5 A"   16 A'   17 A'    6 A"   18 A'                 
 -2.375  -1.468  -0.960  -0.858  -0.694  -0.651  -0.617  -0.381
  7 A"   19 A'   20 A'   21 A'   22 A'   23 A'    8 A"   24 A'                 
 -0.376  -0.368
  9 A"   25 A'                                                                 
 -- Virtual --                   
  0.011   0.052   0.074   0.151   0.165   0.166   0.213   0.226
 26 A'   27 A'   10 A"   28 A'   11 A"   29 A'   30 A'   31 A'                 
  0.227   0.245   0.263   0.300   0.333   0.345   0.369   0.537
 32 A'   12 A"   33 A'   34 A'   13 A"   35 A'   36 A'   37 A'                 
  0.580   0.586   0.604   0.608   0.666   0.720   0.825   0.884
 38 A'   14 A"   39 A'   15 A"   40 A'   41 A'   42 A'   43 A'                 
  0.912   0.942   1.021   1.042   1.132   1.224   1.449   1.467
 16 A"   44 A'   17 A"   45 A'   46 A'   47 A'   48 A'   18 A"                 
  1.538   1.552   1.575   1.650   1.936   2.052   2.133   2.179
 19 A"   49 A'   50 A'   51 A'   20 A"   52 A'   21 A"   53 A'                 
  2.449   2.654   2.699   2.815   3.056   3.107   3.424   3.482
 54 A'   22 A"   55 A'   56 A'   57 A'   23 A"   58 A'   59 A'                 
  4.105   4.260   4.367   4.449   4.493   4.509   4.519   4.575
 24 A"   60 A'   25 A"   61 A'   26 A"   62 A'   27 A"   63 A'                 
  4.713   4.780   4.828   5.399   6.535   6.551   6.584  28.917
 64 A'   65 A'   66 A'   67 A'   28 A"   68 A'   69 A'   70 A'                 
 29.534  29.546  29.571  29.887  29.894  29.895  29.909  29.986
 29 A"   71 A'   72 A'   30 A"   73 A'   31 A"   74 A'   75 A'                 
 36.579  37.303 130.596 130.605 130.631 154.3111912.230
 76 A'   77 A'   32 A"   78 A'   79 A'   80 A'   81 A'                         

 Beta MOs, Restricted
 -- Occupied --                  
******* -180.87 -169.67 -169.67 -169.67  -37.92  -33.11  -33.10
  1 A'    2 A'    3 A'    1 A"    4 A'    5 A'    6 A'    2 A"                 
-33.103 -24.291 -24.290 -24.290 -24.286 -24.286 -15.737 -15.689
  7 A'    8 A'    3 A"    9 A'    4 A"   10 A'   11 A'   12 A'                 
 -7.235  -5.468  -5.458  -5.458  -2.391  -2.387  -2.386  -2.375
 13 A'   14 A'   15 A'    5 A"   16 A'   17 A'    6 A"   18 A'                 
 -2.375  -1.468  -0.960  -0.858  -0.694  -0.651  -0.617  -0.381
  7 A"   19 A'   20 A'   21 A'   22 A'   23 A'    8 A"   24 A'                 
 -0.376  -0.368
  9 A"   25 A'                                                                 
 -- Virtual --                   
  0.011   0.052   0.074   0.151   0.165   0.166   0.213   0.226
 26 A'   27 A'   10 A"   28 A'   11 A"   29 A'   30 A'   31 A'                 
  0.227   0.245   0.263   0.300   0.333   0.345   0.369   0.537
 32 A'   12 A"   33 A'   34 A'   13 A"   35 A'   36 A'   37 A'                 
  0.580   0.586   0.604   0.608   0.666   0.720   0.825   0.884
 38 A'   14 A"   39 A'   15 A"   40 A'   41 A'   42 A'   43 A'                 
  0.912   0.942   1.021   1.042   1.132   1.224   1.449   1.467
 16 A"   44 A'   17 A"   45 A'   46 A'   47 A'   48 A'   18 A"                 
  1.538   1.552   1.575   1.650   1.936   2.052   2.133   2.179
 19 A"   49 A'   50 A'   51 A'   20 A"   52 A'   21 A"   53 A'                 
  2.449   2.654   2.699   2.815   3.056   3.107   3.424   3.482
 54 A'   22 A"   55 A'   56 A'   57 A'   23 A"   58 A'   59 A'                 
  4.105   4.260   4.367   4.449   4.493   4.509   4.519   4.575
 24 A"   60 A'   25 A"   61 A'   26 A"   62 A'   27 A"   63 A'                 
  4.713   4.780   4.828   5.399   6.535   6.551   6.584  28.917
 64 A'   65 A'   66 A'   67 A'   28 A"   68 A'   69 A'   70 A'                 
 29.534  29.546  29.571  29.887  29.894  29.895  29.909  29.986
 29 A"   71 A'   72 A'   30 A"   73 A'   31 A"   74 A'   75 A'                 
 36.579  37.303 130.596 130.605 130.631 154.3111912.230
 76 A'   77 A'   32 A"   78 A'   79 A'   80 A'   81 A'                         
 --------------------------------------------------------------

          Ground-State Mulliken Net Atomic Charges

     Atom                 Charge (a.u.)
  ----------------------------------------
      1 I                    -0.155398
      2 N                     0.153527
      3 N                    -0.261469
      4 H                     0.263340
  ----------------------------------------
  Sum of atomic charges =     0.000000

 -----------------------------------------------------------------
                    Cartesian Multipole Moments
 -----------------------------------------------------------------
    Charge (ESU x 10^10)
                 0.0000
    Dipole Moment (Debye)
         X      -1.1586      Y      -1.8955      Z       0.0000
       Tot       2.2216
    Quadrupole Moments (Debye-Ang)
        XX     -39.7644     XY       3.8468     YY     -39.6212
        XZ      -0.0000     YZ       0.0000     ZZ     -41.0499
    Octopole Moments (Debye-Ang^2)
       XXX      40.4103    XXY      -9.9341    XYY       4.2863
       YYY      -2.9328    XXZ      -0.0000    XYZ      -0.0000
       YYZ      -0.0000    XZZ       7.1779    YZZ       0.5508
       ZZZ      -0.0000
    Hexadecapole Moments (Debye-Ang^3)
      XXXX    -446.9406   XXXY      18.2658   XXYY     -69.2449
      XYYY      12.3280   YYYY     -70.3350   XXXZ      -0.0000
      XXYZ       0.0000   XYYZ      -0.0000   YYYZ       0.0000
      XXZZ     -74.6193   XYZZ       0.9584   YYZZ     -20.9848
      XZZZ      -0.0000   YZZZ       0.0000   ZZZZ     -53.9659
 -----------------------------------------------------------------
 Calculating analytic gradient of the SCF energy
 Gradient of SCF Energy
            1           2           3           4
    1   0.0004445  -0.0013357   0.0010609  -0.0001697
    2  -0.0001375  -0.0005461   0.0007621  -0.0000785
    3   0.0000000   0.0000000  -0.0000000  -0.0000000
 Max gradient component =       1.336E-03
 RMS gradient           =       5.802E-04
 Gradient time:  CPU 1.29 s  wall 0.38 s
 Geometry Optimization Parameters
   NAtoms,    NIC,     NZ,  NCons,   NDum,   NFix, NCnnct, MaxDiis
        4      14       4       0       0       0       0       0

 Cartesian Hessian Update
 Hessian Updated using BFGS Update


** GEOMETRY OPTIMIZATION IN DELOCALIZED INTERNAL COORDINATES **
   Searching for a Minimum

   Optimization Cycle:   4

                       Coordinates (Angstroms)
     ATOM                X               Y               Z
      1  I         0.5097402905   -0.0447562535    0.0000000000
      2  N        -1.6727898900    0.5820868691    0.0000000000
      3  N        -2.4727446598   -0.2668245938    0.0000000000
      4  H        -2.1712544464   -1.2358060340    0.0000000000
   Point Group: cs    Number of degrees of freedom:     5


   Energy is  -7026.238152699

 Hessian Updated using BFGS Update

  5 Hessian modes will be used to form the next step
  Hessian Eigenvalues:
     0.046201    0.162738    0.314109    0.418297    1.173769

 Minimum Search - Taking Simple RFO Step
 Searching for Lamda that Minimizes Along All modes
 Value Taken    Lamda =  -0.00001017
 Step Taken.  Stepsize is  0.013622

                             Maximum     Tolerance    Cnvgd?
         Gradient           0.001154      0.000300      NO
         Displacement       0.010500      0.001200      NO
         Energy change     -0.000014      0.000001      NO


 New Cartesian Coordinates Obtained by Inverse Iteration

 Displacement from previous Coordinates is:  0.010931
 ----------------------------------------------------------------
             Standard Nuclear Orientation (Angstroms)
    I     Atom           X                Y                Z
 ----------------------------------------------------------------
    1      I       0.5050816064    -0.0451582197     0.0000000000
    2      N      -1.6704389209     0.5817017322     0.0000000000
    3      N      -2.4727484407    -0.2667949932     0.0000000000
    4      H      -2.1689429505    -1.2350485317     0.0000000000
 ----------------------------------------------------------------
 Molecular Point Group                 Cs    NOp =  2
 Largest Abelian Subgroup              Cs    NOp =  2
 Nuclear Repulsion Energy =   189.8653888569 hartrees
 There are       34 alpha and       34 beta electrons
 Applying Cartesian multipole field
    Component          Value
    ---------          -----
     (2,0,0)        1.00000E-11
     (0,2,0)        2.00000E-11
     (0,0,2)       -3.00000E-11
 Nucleus-field energy     =     0.0000000032 hartrees
 Requested basis set is 6-311++G(d,p)
 There are 41 shells and 113 basis functions
 A cutoff of  1.0D-11 yielded    788 shell pairs
 There are      6209 function pairs (      7032 Cartesian)
 Smallest overlap matrix eigenvalue = 2.20E-04
 Guess MOs from SCF MO coefficient file

 -----------------------------------------------------------------------
  General SCF calculation program by
  Eric Jon Sundstrom, Paul Horn, Yuezhi Mao, Dmitri Zuev, Alec White,
  David Stuck, Shaama M.S., Shane Yost, Joonho Lee, David Small,
  Daniel Levine, Susi Lehtola, Hugh Burton, Evgeny Epifanovsky
 -----------------------------------------------------------------------
 Hartree-Fock
 using 4 threads for integral computing
 -------------------------------------------------------
 OpenMP Integral computing Module                
 Release: version 2.0, May 2017, Q-Chem Inc. Pleasanton 
 -------------------------------------------------------
 A restricted SCF calculation will be
 performed using DIIS
 SCF converges when DIIS error is below 1.0e-08
 ---------------------------------------
  Cycle       Energy         DIIS error
 ---------------------------------------
    1   -7026.2381427844      7.24e-05  
    2   -7026.2381549861      2.38e-05  
    3   -7026.2381570285      1.45e-05  
    4   -7026.2381576487      6.67e-06  
    5   -7026.2381579192      2.29e-06  
    6   -7026.2381579698      9.74e-07  
    7   -7026.2381579741      2.79e-07  
    8   -7026.2381579745      8.40e-08  
    9   -7026.2381579745      2.55e-08  
   10   -7026.2381579746      8.88e-09  Convergence criterion met
 ---------------------------------------
 SCF time:   CPU 3.46s  wall 1.00s 
 SCF   energy in the final basis set =    -7026.2381579746
 Total energy in the final basis set =    -7026.2381579746

 --------------------------------------------------------------
             Orbital Energies (a.u.) and Symmetries
 --------------------------------------------------------------

 Alpha MOs, Restricted
 -- Occupied --                  
******* -180.87 -169.67 -169.67 -169.67  -37.92  -33.11  -33.10
  1 A'    2 A'    3 A'    1 A"    4 A'    5 A'    6 A'    2 A"                 
-33.103 -24.292 -24.290 -24.290 -24.286 -24.286 -15.736 -15.688
  7 A'    8 A'    3 A"    9 A'    4 A"   10 A'   11 A'   12 A'                 
 -7.236  -5.469  -5.459  -5.458  -2.392  -2.388  -2.387  -2.375
 13 A'   14 A'   15 A'    5 A"   16 A'   17 A'    6 A"   18 A'                 
 -2.375  -1.467  -0.959  -0.859  -0.693  -0.650  -0.616  -0.382
  7 A"   19 A'   20 A'   21 A'   22 A'   23 A'    8 A"   24 A'                 
 -0.377  -0.369
  9 A"   25 A'                                                                 
 -- Virtual --                   
  0.011   0.052   0.075   0.151   0.166   0.167   0.214   0.226
 26 A'   27 A'   10 A"   28 A'   11 A"   29 A'   30 A'   31 A'                 
  0.227   0.245   0.263   0.300   0.333   0.345   0.369   0.537
 32 A'   12 A"   33 A'   34 A'   13 A"   35 A'   36 A'   37 A'                 
  0.579   0.586   0.604   0.608   0.666   0.720   0.826   0.885
 38 A'   14 A"   39 A'   15 A"   40 A'   41 A'   42 A'   43 A'                 
  0.913   0.943   1.022   1.042   1.133   1.223   1.449   1.468
 16 A"   44 A'   17 A"   45 A'   46 A'   47 A'   48 A'   18 A"                 
  1.538   1.551   1.575   1.650   1.936   2.054   2.134   2.181
 19 A"   49 A'   50 A'   51 A'   20 A"   52 A'   21 A"   53 A'                 
  2.450   2.655   2.698   2.816   3.057   3.106   3.423   3.480
 54 A'   22 A"   55 A'   56 A'   57 A'   23 A"   58 A'   59 A'                 
  4.105   4.260   4.368   4.449   4.492   4.509   4.518   4.574
 24 A"   60 A'   25 A"   61 A'   26 A"   62 A'   27 A"   63 A'                 
  4.715   4.781   4.828   5.401   6.535   6.550   6.583  28.918
 64 A'   65 A'   66 A'   67 A'   28 A"   68 A'   69 A'   70 A'                 
 29.534  29.545  29.570  29.886  29.893  29.895  29.908  29.986
 29 A"   71 A'   72 A'   30 A"   73 A'   31 A"   74 A'   75 A'                 
 36.581  37.298 130.595 130.604 130.630 154.3111912.230
 76 A'   77 A'   32 A"   78 A'   79 A'   80 A'   81 A'                         

 Beta MOs, Restricted
 -- Occupied --                  
******* -180.87 -169.67 -169.67 -169.67  -37.92  -33.11  -33.10
  1 A'    2 A'    3 A'    1 A"    4 A'    5 A'    6 A'    2 A"                 
-33.103 -24.292 -24.290 -24.290 -24.286 -24.286 -15.736 -15.688
  7 A'    8 A'    3 A"    9 A'    4 A"   10 A'   11 A'   12 A'                 
 -7.236  -5.469  -5.459  -5.458  -2.392  -2.388  -2.387  -2.375
 13 A'   14 A'   15 A'    5 A"   16 A'   17 A'    6 A"   18 A'                 
 -2.375  -1.467  -0.959  -0.859  -0.693  -0.650  -0.616  -0.382
  7 A"   19 A'   20 A'   21 A'   22 A'   23 A'    8 A"   24 A'                 
 -0.377  -0.369
  9 A"   25 A'                                                                 
 -- Virtual --                   
  0.011   0.052   0.075   0.151   0.166   0.167   0.214   0.226
 26 A'   27 A'   10 A"   28 A'   11 A"   29 A'   30 A'   31 A'                 
  0.227   0.245   0.263   0.300   0.333   0.345   0.369   0.537
 32 A'   12 A"   33 A'   34 A'   13 A"   35 A'   36 A'   37 A'                 
  0.579   0.586   0.604   0.608   0.666   0.720   0.826   0.885
 38 A'   14 A"   39 A'   15 A"   40 A'   41 A'   42 A'   43 A'                 
  0.913   0.943   1.022   1.042   1.133   1.223   1.449   1.468
 16 A"   44 A'   17 A"   45 A'   46 A'   47 A'   48 A'   18 A"                 
  1.538   1.551   1.575   1.650   1.936   2.054   2.134   2.181
 19 A"   49 A'   50 A'   51 A'   20 A"   52 A'   21 A"   53 A'                 
  2.450   2.655   2.698   2.816   3.057   3.106   3.423   3.480
 54 A'   22 A"   55 A'   56 A'   57 A'   23 A"   58 A'   59 A'                 
  4.105   4.260   4.368   4.449   4.492   4.509   4.518   4.574
 24 A"   60 A'   25 A"   61 A'   26 A"   62 A'   27 A"   63 A'                 
  4.715   4.781   4.828   5.401   6.535   6.550   6.583  28.918
 64 A'   65 A'   66 A'   67 A'   28 A"   68 A'   69 A'   70 A'                 
 29.534  29.545  29.570  29.886  29.893  29.895  29.908  29.986
 29 A"   71 A'   72 A'   30 A"   73 A'   31 A"   74 A'   75 A'                 
 36.581  37.298 130.595 130.604 130.630 154.3111912.230
 76 A'   77 A'   32 A"   78 A'   79 A'   80 A'   81 A'                         
 --------------------------------------------------------------

          Ground-State Mulliken Net Atomic Charges

     Atom                 Charge (a.u.)
  ----------------------------------------
      1 I                    -0.149789
      2 N                     0.151989
      3 N                    -0.263499
      4 H                     0.261300
  ----------------------------------------
  Sum of atomic charges =     0.000000

 -----------------------------------------------------------------
                    Cartesian Multipole Moments
 -----------------------------------------------------------------
    Charge (ESU x 10^10)
                -0.0000
    Dipole Moment (Debye)
         X      -1.0852      Y      -1.8949      Z       0.0000
       Tot       2.1836
    Quadrupole Moments (Debye-Ang)
        XX     -39.8814     XY       3.8320     YY     -39.6330
        XZ      -0.0000     YZ       0.0000     ZZ     -41.0333
    Octopole Moments (Debye-Ang^2)
       XXX      41.2523    XXY      -9.8879    XYY       4.5048
       YYY      -2.8814    XXZ       0.0000    XYZ       0.0000
       YYZ       0.0000    XZZ       7.3359    YZZ       0.5636
       ZZZ       0.0000
    Hexadecapole Moments (Debye-Ang^3)
      XXXX    -446.9964   XXXY      18.1050   XXYY     -69.2122
      XYYY      12.2572   YYYY     -70.3440   XXXZ      -0.0000
      XXYZ      -0.0000   XYYZ      -0.0000   YYYZ       0.0000
      XXZZ     -74.4583   XYZZ       0.9496   YYZZ     -20.9667
      XZZZ      -0.0000   YZZZ       0.0000   ZZZZ     -53.8944
 -----------------------------------------------------------------
 Calculating analytic gradient of the SCF energy
 Gradient of SCF Energy
            1           2           3           4
    1  -0.0000490  -0.0002358   0.0002532   0.0000316
    2  -0.0000321  -0.0001773   0.0002219  -0.0000125
    3   0.0000000  -0.0000000   0.0000000  -0.0000000
 Max gradient component =       2.532E-04
 RMS gradient           =       1.307E-04
 Gradient time:  CPU 1.28 s  wall 0.37 s
 Geometry Optimization Parameters
   NAtoms,    NIC,     NZ,  NCons,   NDum,   NFix, NCnnct, MaxDiis
        4      14       4       0       0       0       0       0

 Cartesian Hessian Update
 Hessian Updated using BFGS Update


** GEOMETRY OPTIMIZATION IN DELOCALIZED INTERNAL COORDINATES **
   Searching for a Minimum

   Optimization Cycle:   5

                       Coordinates (Angstroms)
     ATOM                X               Y               Z
      1  I         0.5050816064   -0.0451582197    0.0000000000
      2  N        -1.6704389209    0.5817017322    0.0000000000
      3  N        -2.4727484407   -0.2667949932    0.0000000000
      4  H        -2.1689429505   -1.2350485317    0.0000000000
   Point Group: cs    Number of degrees of freedom:     5


   Energy is  -7026.238157975

 Hessian Updated using BFGS Update

  5 Hessian modes will be used to form the next step
  Hessian Eigenvalues:
     0.046553    0.159709    0.322970    0.418618    1.116067

 Minimum Search - Taking Simple RFO Step
 Searching for Lamda that Minimizes Along All modes
 Value Taken    Lamda =   0.00000000
 Step Taken.  Stepsize is  0.000705

                             Maximum     Tolerance    Cnvgd?
         Gradient           0.000269      0.000300     YES
         Displacement       0.000434      0.001200     YES
         Energy change     -0.000005      0.000001      NO


                       Distance Matrix (Angstroms)
             I (  1)   N (  2)   N (  3)
   N (  2)  2.264032
   N (  3)  2.986067  1.167753
   H (  4)  2.926815  1.883902  1.014797

 Final energy is   -7026.2381579745561     


 ******************************
 **  OPTIMIZATION CONVERGED  **
 ******************************

                       Coordinates (Angstroms)
     ATOM                X               Y               Z
      1  I         0.5050816064   -0.0451582197    0.0000000000
      2  N        -1.6704389209    0.5817017322    0.0000000000
      3  N        -2.4727484407   -0.2667949932    0.0000000000
      4  H        -2.1689429505   -1.2350485317    0.0000000000

Z-matrix Print:
$molecule
0 1
I 
N  1 2.264032
N  2 1.167753 1 117.323424
H  3 1.014797 2 119.182528 1 -0.000000 0
$end


 --------------------------------------------------------------
             Orbital Energies (a.u.) and Symmetries
 --------------------------------------------------------------

 Alpha MOs, Restricted
 -- Occupied --                  
******* -180.87 -169.67 -169.67 -169.67  -37.92  -33.11  -33.10
  1 A'    2 A'    3 A'    1 A"    4 A'    5 A'    6 A'    2 A"                 
-33.103 -24.292 -24.290 -24.290 -24.286 -24.286 -15.736 -15.688
  7 A'    8 A'    3 A"    9 A'    4 A"   10 A'   11 A'   12 A'                 
 -7.236  -5.469  -5.459  -5.458  -2.392  -2.388  -2.387  -2.375
 13 A'   14 A'   15 A'    5 A"   16 A'   17 A'    6 A"   18 A'                 
 -2.375  -1.467  -0.959  -0.859  -0.693  -0.650  -0.616  -0.382
  7 A"   19 A'   20 A'   21 A'   22 A'   23 A'    8 A"   24 A'                 
 -0.377  -0.369
  9 A"   25 A'                                                                 
 -- Virtual --                   
  0.011   0.052   0.075   0.151   0.166   0.167   0.214   0.226
 26 A'   27 A'   10 A"   28 A'   11 A"   29 A'   30 A'   31 A'                 
  0.227   0.245   0.263   0.300   0.333   0.345   0.369   0.537
 32 A'   12 A"   33 A'   34 A'   13 A"   35 A'   36 A'   37 A'                 
  0.579   0.586   0.604   0.608   0.666   0.720   0.826   0.885
 38 A'   14 A"   39 A'   15 A"   40 A'   41 A'   42 A'   43 A'                 
  0.913   0.943   1.022   1.042   1.133   1.223   1.449   1.468
 16 A"   44 A'   17 A"   45 A'   46 A'   47 A'   48 A'   18 A"                 
  1.538   1.551   1.575   1.650   1.936   2.054   2.134   2.181
 19 A"   49 A'   50 A'   51 A'   20 A"   52 A'   21 A"   53 A'                 
  2.450   2.655   2.698   2.816   3.057   3.106   3.423   3.480
 54 A'   22 A"   55 A'   56 A'   57 A'   23 A"   58 A'   59 A'                 
  4.105   4.260   4.368   4.449   4.492   4.509   4.518   4.574
 24 A"   60 A'   25 A"   61 A'   26 A"   62 A'   27 A"   63 A'                 
  4.715   4.781   4.828   5.401   6.535   6.550   6.583  28.918
 64 A'   65 A'   66 A'   67 A'   28 A"   68 A'   69 A'   70 A'                 
 29.534  29.545  29.570  29.886  29.893  29.895  29.908  29.986
 29 A"   71 A'   72 A'   30 A"   73 A'   31 A"   74 A'   75 A'                 
 36.581  37.298 130.595 130.604 130.630 154.3111912.230
 76 A'   77 A'   32 A"   78 A'   79 A'   80 A'   81 A'                         

 Beta MOs, Restricted
 -- Occupied --                  
******* -180.87 -169.67 -169.67 -169.67  -37.92  -33.11  -33.10
  1 A'    2 A'    3 A'    1 A"    4 A'    5 A'    6 A'    2 A"                 
-33.103 -24.292 -24.290 -24.290 -24.286 -24.286 -15.736 -15.688
  7 A'    8 A'    3 A"    9 A'    4 A"   10 A'   11 A'   12 A'                 
 -7.236  -5.469  -5.459  -5.458  -2.392  -2.388  -2.387  -2.375
 13 A'   14 A'   15 A'    5 A"   16 A'   17 A'    6 A"   18 A'                 
 -2.375  -1.467  -0.959  -0.859  -0.693  -0.650  -0.616  -0.382
  7 A"   19 A'   20 A'   21 A'   22 A'   23 A'    8 A"   24 A'                 
 -0.377  -0.369
  9 A"   25 A'                                                                 
 -- Virtual --                   
  0.011   0.052   0.075   0.151   0.166   0.167   0.214   0.226
 26 A'   27 A'   10 A"   28 A'   11 A"   29 A'   30 A'   31 A'                 
  0.227   0.245   0.263   0.300   0.333   0.345   0.369   0.537
 32 A'   12 A"   33 A'   34 A'   13 A"   35 A'   36 A'   37 A'                 
  0.579   0.586   0.604   0.608   0.666   0.720   0.826   0.885
 38 A'   14 A"   39 A'   15 A"   40 A'   41 A'   42 A'   43 A'                 
  0.913   0.943   1.022   1.042   1.133   1.223   1.449   1.468
 16 A"   44 A'   17 A"   45 A'   46 A'   47 A'   48 A'   18 A"                 
  1.538   1.551   1.575   1.650   1.936   2.054   2.134   2.181
 19 A"   49 A'   50 A'   51 A'   20 A"   52 A'   21 A"   53 A'                 
  2.450   2.655   2.698   2.816   3.057   3.106   3.423   3.480
 54 A'   22 A"   55 A'   56 A'   57 A'   23 A"   58 A'   59 A'                 
  4.105   4.260   4.368   4.449   4.492   4.509   4.518   4.574
 24 A"   60 A'   25 A"   61 A'   26 A"   62 A'   27 A"   63 A'                 
  4.715   4.781   4.828   5.401   6.535   6.550   6.583  28.918
 64 A'   65 A'   66 A'   67 A'   28 A"   68 A'   69 A'   70 A'                 
 29.534  29.545  29.570  29.886  29.893  29.895  29.908  29.986
 29 A"   71 A'   72 A'   30 A"   73 A'   31 A"   74 A'   75 A'                 
 36.581  37.298 130.595 130.604 130.630 154.3111912.230
 76 A'   77 A'   32 A"   78 A'   79 A'   80 A'   81 A'                         
 --------------------------------------------------------------

          Ground-State Mulliken Net Atomic Charges

     Atom                 Charge (a.u.)
  ----------------------------------------
      1 I                    -0.149789
      2 N                     0.151989
      3 N                    -0.263499
      4 H                     0.261300
  ----------------------------------------
  Sum of atomic charges =     0.000000

 -----------------------------------------------------------------
                    Cartesian Multipole Moments
 -----------------------------------------------------------------
    Charge (ESU x 10^10)
                -0.0000
    Dipole Moment (Debye)
         X      -1.0852      Y      -1.8949      Z       0.0000
       Tot       2.1836
    Quadrupole Moments (Debye-Ang)
        XX     -39.8814     XY       3.8320     YY     -39.6330
        XZ      -0.0000     YZ       0.0000     ZZ     -41.0333
    Octopole Moments (Debye-Ang^2)
       XXX      41.2523    XXY      -9.8879    XYY       4.5048
       YYY      -2.8814    XXZ       0.0000    XYZ       0.0000
       YYZ       0.0000    XZZ       7.3359    YZZ       0.5636
       ZZZ       0.0000
    Hexadecapole Moments (Debye-Ang^3)
      XXXX    -446.9964   XXXY      18.1050   XXYY     -69.2122
      XYYY      12.2572   YYYY     -70.3440   XXXZ      -0.0000
      XXYZ      -0.0000   XYYZ      -0.0000   YYYZ       0.0000
      XXZZ     -74.4583   XYZZ       0.9496   YYZZ     -20.9667
      XZZZ      -0.0000   YZZZ       0.0000   ZZZZ     -53.8944
 -----------------------------------------------------------------
Archival summary:
1\1\garfield\OPT\HF\BasisUnspecified\121\taweetha\SunFeb1006:10:102019SunFeb1006:10:102019\0\\#,OPT,HF,BasisUnspecified,\\0,1\I\N,1,2.26403\N,2,1.16775,1,117.323\H,3,1.0148,2,119.183,1,-0,0\\HF=-7026.23816\\@

 Total job time:  7.38s(wall), 28.06s(cpu) 
 Sun Feb 10 06:10:10 2019

        *************************************************************
        *                                                           *
        *  Thank you very much for using Q-Chem.  Have a nice day.  *
        *                                                           *
        *************************************************************


 
User input: 2 of 2 
 
Q-Chem Developer Version!
                  Welcome to Q-Chem
     A Quantum Leap Into The Future Of Chemistry


 Q-Chem 5.1, Q-Chem, Inc., Pleasanton, CA (2018)

 Yihan Shao,  Zhengting Gan,  E. Epifanovsky,  A. T. B. Gilbert,  M. Wormit,  
 J. Kussmann,  A. W. Lange,  A. Behn,  Jia Deng,  Xintian Feng,  D. Ghosh,  
 M. Goldey,  P. R. Horn,  L. D. Jacobson,  I. Kaliman,  T. Kus,  A. Landau,  
 Jie Liu,  E. I. Proynov,  R. M. Richard,  R. P. Steele,  E. J. Sundstrom,  
 H. L. Woodcock III,  P. M. Zimmerman,  D. Zuev,  B. Albrecht,  E. Alguire,  
 S. A. Baeppler,  D. Barton,  Z. Benda,  Y. A. Bernard,  E. J. Berquist,  
 K. B. Bravaya,  H. Burton,  D. Casanova,  Chun-Min Chang,  Yunqing Chen,  
 A. Chien,  K. D. Closser,  M. P. Coons,  S. Coriani,  S. Dasgupta,  
 A. L. Dempwolff,  M. Diedenhofen,  Hainam Do,  R. G. Edgar,  Po-Tung Fang,  
 S. Faraji,  S. Fatehi,  Qingguo Feng,  K. D. Fenk,  J. Fosso-Tande,  
 Qinghui Ge,  A. Ghysels,  G. Gidofalvi,  J. Gomes,  J. Gonthier,  A. Gunina,  
 D. Hait,  M. W. D. Hanson-Heine,  P. H. P. Harbach,  A. W. Hauser,  
 J. E. Herr,  E. G. Hohenstein,  Z. C. Holden,  Kerwin Hui,  B. C. Huynh,  
 T.-C. Jagau,  Hyunjun Ji,  B. Kaduk,  K. Khistyaev,  Jaehoon Kim,  
 P. Klunzinger,  K. Koh,  D. Kosenkov,  L. Koulias,  T. Kowalczyk,  
 C. M. Krauter,  A. Kunitsa,  Ka Un Lao,  A. Laurent,  K. V. Lawler,  
 Joonho Lee,  D. Lefrancois,  S. Lehtola,  D. S. Levine,  Yi-Pei Li,  
 You-Sheng Lin,  Fenglai Liu,  E. Livshits,  A. Luenser,  P. Manohar,  
 E. Mansoor,  S. F. Manzer,  Shan-Ping Mao,  Yuezhi Mao,  N. Mardirossian,  
 A. V. Marenich,  T. Markovich,  L. A. Martinez-Martinez,  S. A. Maurer,  
 N. J. Mayhall,  S. C. McKenzie,  J.-M. Mewes,  A. F. Morrison,  
 J. W. Mullinax,  K. Nanda,  T. S. Nguyen-Beck,  R. Olivares-Amaya,  
 J. A. Parkhill,  T. M. Perrine,  F. Plasser,  P. Pokhilko,  S. Prager,  
 A. Prociuk,  E. Ramos,  D. R. Rehn,  F. Rob,  M. Schneider,  N. Sergueev,  
 S. M. Sharada,  S. Sharma,  D. W. Small,  T. Stauch,  T. Stein,  
 Yu-Chuan Su,  A. J. W. Thom,  A. Tkatchenko,  T. Tsuchimochi,  N. M. Tubman,  
 L. Vogt,  M. L. Vidal,  O. Vydrov,  M. A. Watson,  J. Wenzel,  
 M. de Wergifosse,  T. A. Wesolowski,  A. White,  J. Witte,  A. Yamada,  
 Jun Yang,  K. Yao,  S. Yeganeh,  S. R. Yost,  Zhi-Qiang You,  A. Zech,  
 Igor Ying Zhang,  Xing Zhang,  Yan Zhao,  Ying Zhu,  B. R. Brooks,  
 G. K. L. Chan,  C. J. Cramer,  M. S. Gordon,  W. J. Hehre,  A. Klamt,  
 M. W. Schmidt,  C. D. Sherrill,  D. G. Truhlar,  A. Aspuru-Guzik,  R. Baer,  
 A. T. Bell,  N. A. Besley,  Jeng-Da Chai,  A. E. DePrince, III,  
 R. A. DiStasio Jr.,  A. Dreuw,  B. D. Dunietz,  T. R. Furlani,  
 Chao-Ping Hsu,  Yousung Jung,  Jing Kong,  D. S. Lambrecht,  WanZhen Liang,  
 C. Ochsenfeld,  V. A. Rassolov,  L. V. Slipchenko,  J. E. Subotnik,  
 T. Van Voorhis,  J. M. Herbert,  A. I. Krylov,  P. M. W. Gill,  M. Head-Gordon

 Contributors to earlier versions of Q-Chem not listed above: 
 R. D. Adamson,  B. Austin,  J. Baker,  G. J. O. Beran,  K. Brandhorst,  
 S. T. Brown,  E. F. C. Byrd,  A. K. Chakraborty,  C.-L. Cheng,  
 Siu Hung Chien,  D. M. Chipman,  D. L. Crittenden,  H. Dachsel,  
 R. J. Doerksen,  A. D. Dutoi,  L. Fusti-Molnar,  W. A. Goddard III,  
 A. Golubeva-Zadorozhnaya,  S. R. Gwaltney,  G. Hawkins,  A. Heyden,  
 S. Hirata,  G. Kedziora,  F. J. Keil,  C. Kelley,  Jihan Kim,  R. A. King,  
 R. Z. Khaliullin,  P. P. Korambath,  W. Kurlancheek,  A. M. Lee,  M. S. Lee,  
 S. V. Levchenko,  Ching Yeh Lin,  D. Liotard,  R. C. Lochan,  I. Lotan,  
 P. E. Maslen,  N. Nair,  D. P. O'Neill,  D. Neuhauser,  E. Neuscamman,  
 C. M. Oana,  R. Olson,  B. Peters,  R. Peverati,  P. A. Pieniazek,  
 Y. M. Rhee,  J. Ritchie,  M. A. Rohrdanz,  E. Rosta,  N. J. Russ,  
 H. F. Schaefer III,  N. E. Schultz,  N. Shenvi,  A. C. Simmonett,  A. Sodt,  
 D. Stuck,  K. S. Thanthiriwatte,  V. Vanovschi,  Tao Wang,  A. Warshel,  
 C. F. Williams,  Q. Wu,  X. Xu,  W. Zhang

 Please cite Q-Chem as follows:
 Y. Shao et al., Mol. Phys. 113, 184-215 (2015)
 DOI: 10.1080/00268976.2014.952696

 Q-Chem 5.1.2 for Intel X86 EM64T Linux

 Parts of Q-Chem use Armadillo 8.300.2 (Tropical Shenanigans).
 http://arma.sourceforge.net/

 Q-Chem begins on Sun Feb 10 06:10:10 2019  

Host: 
0

     Scratch files written to /scratch/taweetham/qchem24225//
The previous job contains 0 fragments, simply inherited here
Input Ideriv = 2
Curr. Ideriv = -1
Max.  Ideriv = 2

Checking the input file for inconsistencies... 	...done.

--------------------------------------------------------------
User input:
--------------------------------------------------------------

$molecule
read
$end

$rem
   JOB_TYPE 	FREQUENCY
   BASIS 		6-311++G**
   EXCHANGE 	HF	
$end

--------------------------------------------------------------
 ----------------------------------------------------------------
             Standard Nuclear Orientation (Angstroms)
    I     Atom           X                Y                Z
 ----------------------------------------------------------------
    1      I       0.5700411347    -0.0181555489    -0.0000000000
    2      N      -1.6120218016     0.5855366792     0.0000000000
    3      N      -2.4052639089    -0.2714430276    -0.0000000000
    4      H      -2.0911801640    -1.2364114685    -0.0000000000
 ----------------------------------------------------------------
 Molecular Point Group                 Cs    NOp =  2
 Largest Abelian Subgroup              Cs    NOp =  2
 Nuclear Repulsion Energy =   189.8653888569 hartrees
 There are       34 alpha and       34 beta electrons
 Requested basis set is 6-311++G(d,p)
 There are 41 shells and 113 basis functions

 Total QAlloc Memory Limit   2000 MB
 Mega-Array Size       188 MB
 MEM_STATIC part       192 MB

                       Distance Matrix (Angstroms)
             I (  1)   N (  2)   N (  3)
   N (  2)  2.264032
   N (  3)  2.986067  1.167753
   H (  4)  2.926815  1.883902  1.014797

 A cutoff of  1.0D-11 yielded    788 shell pairs
 There are      6209 function pairs (      7032 Cartesian)

 -------------------------------------------------------
 OpenMP Integral Computing Module                       
 Release: version 1.0, May 2013, Q-Chem Inc. Pittsburgh 
 -------------------------------------------------------
 Integral Job Info:
 Integral job number is                      11
 Integral operator is                         1
 short-range coefficients                     0
 long-range coefficients              100000000
 Omega coefficients                           0
 if combine SR and LR in K                    0
 Integral screening is                        0
 Integral computing path is                   2
 max size of driver memory is            800000
 size of driver memory is                593474
 size of scratch memory is             11861008
 max col of scratch BK array               1296
 max len of scratch array in speh3          155
 max len of scratch index in speh4           18
 max int batch size is                      520
 min int batch size is                       52
 fixed nKL is                                52
 max L of basis functions is                  2
 order of int derivative is                   0
 number of shells is                         41
 number of basis is                         120
 number of cartesian basis is               120
 number of contracted shell pairs           788
 number of primitive shell pairs           1719
 maxK2 (contraction) of shell pair           36
 max number of K2 of shell pair               1
 max number of CS2 of shell pair            101
 max number of PS2 of shell pair            101
 mem total for path MDJ                  517668
 -------------------------------------------------------
 Smallest overlap matrix eigenvalue = 2.20E-04
 Guess from superposition of atomic densities
 Warning:  Energy on first SCF cycle will be non-variational
 SAD guess density has 68.000000 electrons

 -----------------------------------------------------------------------
  General SCF calculation program by
  Eric Jon Sundstrom, Paul Horn, Yuezhi Mao, Dmitri Zuev, Alec White,
  David Stuck, Shaama M.S., Shane Yost, Joonho Lee, David Small,
  Daniel Levine, Susi Lehtola, Hugh Burton, Evgeny Epifanovsky
 -----------------------------------------------------------------------
 Hartree-Fock
 using 4 threads for integral computing
 -------------------------------------------------------
 OpenMP Integral computing Module                
 Release: version 2.0, May 2017, Q-Chem Inc. Pleasanton 
 -------------------------------------------------------
 A restricted SCF calculation will be
 performed using DIIS
 SCF converges when DIIS error is below 1.0e-08
 ---------------------------------------
  Cycle       Energy         DIIS error
 ---------------------------------------
    1   -7026.5684166926      4.65e-02  
    2   -7026.1545997634      6.10e-03  
    3   -7026.2008790673      4.58e-03  
    4   -7026.2349469347      7.80e-04  
    5   -7026.2370481043      4.41e-04  
    6   -7026.2377864407      1.98e-04  
    7   -7026.2380854182      1.15e-04  
    8   -7026.2381468893      4.03e-05  
    9   -7026.2381571966      1.33e-05  
   10   -7026.2381579542      2.41e-06  
   11   -7026.2381579735      4.94e-07  
   12   -7026.2381579745      1.06e-07  
   13   -7026.2381579746      3.65e-08  
   14   -7026.2381579745      1.60e-08  
   15   -7026.2381579746      4.37e-09  Convergence criterion met
 ---------------------------------------
 SCF time:   CPU 5.27s  wall 1.00s 
 SCF   energy in the final basis set =    -7026.2381579746
 Total energy in the final basis set =    -7026.2381579746

 --------------------------------------------------------------
             Orbital Energies (a.u.) and Symmetries
 --------------------------------------------------------------

 Alpha MOs, Restricted
 -- Occupied --                  
******* -180.87 -169.67 -169.67 -169.67  -37.92  -33.11  -33.10
  1 A'    2 A'    3 A'    1 A"    4 A'    5 A'    6 A'    2 A"                 
-33.103 -24.292 -24.290 -24.290 -24.286 -24.286 -15.736 -15.688
  7 A'    8 A'    3 A"    9 A'    4 A"   10 A'   11 A'   12 A'                 
 -7.236  -5.469  -5.459  -5.458  -2.392  -2.388  -2.387  -2.375
 13 A'   14 A'   15 A'    5 A"   16 A'   17 A'    6 A"   18 A'                 
 -2.375  -1.467  -0.959  -0.859  -0.693  -0.650  -0.616  -0.382
  7 A"   19 A'   20 A'   21 A'   22 A'   23 A'    8 A"   24 A'                 
 -0.377  -0.369
  9 A"   25 A'                                                                 
 -- Virtual --                   
  0.011   0.052   0.075   0.151   0.166   0.167   0.214   0.226
 26 A'   27 A'   10 A"   28 A'   11 A"   29 A'   30 A'   31 A'                 
  0.227   0.245   0.263   0.300   0.333   0.345   0.369   0.537
 32 A'   12 A"   33 A'   34 A'   13 A"   35 A'   36 A'   37 A'                 
  0.579   0.586   0.604   0.608   0.666   0.720   0.826   0.885
 38 A'   14 A"   39 A'   15 A"   40 A'   41 A'   42 A'   43 A'                 
  0.913   0.943   1.022   1.042   1.133   1.223   1.449   1.468
 16 A"   44 A'   17 A"   45 A'   46 A'   47 A'   48 A'   18 A"                 
  1.538   1.551   1.575   1.650   1.936   2.054   2.134   2.181
 19 A"   49 A'   50 A'   51 A'   20 A"   52 A'   21 A"   53 A'                 
  2.450   2.655   2.698   2.816   3.057   3.106   3.423   3.480
 54 A'   22 A"   55 A'   56 A'   57 A'   23 A"   58 A'   59 A'                 
  4.105   4.260   4.368   4.449   4.492   4.509   4.518   4.574
 24 A"   60 A'   25 A"   61 A'   26 A"   62 A'   27 A"   63 A'                 
  4.715   4.781   4.828   5.401   6.535   6.550   6.583  28.918
 64 A'   65 A'   66 A'   67 A'   28 A"   68 A'   69 A'   70 A'                 
 29.534  29.545  29.570  29.886  29.893  29.895  29.908  29.986
 29 A"   71 A'   72 A'   30 A"   73 A'   31 A"   74 A'   75 A'                 
 36.581  37.298 130.595 130.604 130.630 154.3111912.230
 76 A'   77 A'   32 A"   78 A'   79 A'   80 A'   81 A'                         

 Beta MOs, Restricted
 -- Occupied --                  
******* -180.87 -169.67 -169.67 -169.67  -37.92  -33.11  -33.10
  1 A'    2 A'    3 A'    1 A"    4 A'    5 A'    6 A'    2 A"                 
-33.103 -24.292 -24.290 -24.290 -24.286 -24.286 -15.736 -15.688
  7 A'    8 A'    3 A"    9 A'    4 A"   10 A'   11 A'   12 A'                 
 -7.236  -5.469  -5.459  -5.458  -2.392  -2.388  -2.387  -2.375
 13 A'   14 A'   15 A'    5 A"   16 A'   17 A'    6 A"   18 A'                 
 -2.375  -1.467  -0.959  -0.859  -0.693  -0.650  -0.616  -0.382
  7 A"   19 A'   20 A'   21 A'   22 A'   23 A'    8 A"   24 A'                 
 -0.377  -0.369
  9 A"   25 A'                                                                 
 -- Virtual --                   
  0.011   0.052   0.075   0.151   0.166   0.167   0.214   0.226
 26 A'   27 A'   10 A"   28 A'   11 A"   29 A'   30 A'   31 A'                 
  0.227   0.245   0.263   0.300   0.333   0.345   0.369   0.537
 32 A'   12 A"   33 A'   34 A'   13 A"   35 A'   36 A'   37 A'                 
  0.579   0.586   0.604   0.608   0.666   0.720   0.826   0.885
 38 A'   14 A"   39 A'   15 A"   40 A'   41 A'   42 A'   43 A'                 
  0.913   0.943   1.022   1.042   1.133   1.223   1.449   1.468
 16 A"   44 A'   17 A"   45 A'   46 A'   47 A'   48 A'   18 A"                 
  1.538   1.551   1.575   1.650   1.936   2.054   2.134   2.181
 19 A"   49 A'   50 A'   51 A'   20 A"   52 A'   21 A"   53 A'                 
  2.450   2.655   2.698   2.816   3.057   3.106   3.423   3.480
 54 A'   22 A"   55 A'   56 A'   57 A'   23 A"   58 A'   59 A'                 
  4.105   4.260   4.368   4.449   4.492   4.509   4.518   4.574
 24 A"   60 A'   25 A"   61 A'   26 A"   62 A'   27 A"   63 A'                 
  4.715   4.781   4.828   5.401   6.535   6.550   6.583  28.918
 64 A'   65 A'   66 A'   67 A'   28 A"   68 A'   69 A'   70 A'                 
 29.534  29.545  29.570  29.886  29.893  29.895  29.908  29.986
 29 A"   71 A'   72 A'   30 A"   73 A'   31 A"   74 A'   75 A'                 
 36.581  37.298 130.595 130.604 130.630 154.3111912.230
 76 A'   77 A'   32 A"   78 A'   79 A'   80 A'   81 A'                         
 --------------------------------------------------------------

          Ground-State Mulliken Net Atomic Charges

     Atom                 Charge (a.u.)
  ----------------------------------------
      1 I                    -0.149789
      2 N                     0.151989
      3 N                    -0.263500
      4 H                     0.261300
  ----------------------------------------
  Sum of atomic charges =    -0.000000

 -----------------------------------------------------------------
                    Cartesian Multipole Moments
 -----------------------------------------------------------------
    Charge (ESU x 10^10)
                -0.0000
    Dipole Moment (Debye)
         X      -1.0650      Y      -1.9063      Z       0.0000
       Tot       2.1836
    Quadrupole Moments (Debye-Ang)
        XX     -40.1003     XY       3.6825     YY     -39.6340
        XZ      -0.0000     YZ       0.0000     ZZ     -41.0333
    Octopole Moments (Debye-Ang^2)
       XXX      33.8152    XXY      -9.9228    XYY       1.9365
       YYY      -5.3096    XXZ      -0.0000    XYZ       0.0000
       YYZ      -0.0000    XZZ       4.6825    YZZ      -0.2460
       ZZZ      -0.0000
    Hexadecapole Moments (Debye-Ang^3)
      XXXX    -437.9868   XXXY      14.4863   XXYY     -69.1161
      XYYY      10.7402   YYYY     -70.2019   XXXZ       0.0000
      XXYZ       0.0000   XYYZ      -0.0000   YYYZ       0.0000
      XXZZ     -73.6976   XYZZ       0.5234   YYZZ     -20.9440
      XZZZ      -0.0000   YZZZ       0.0000   ZZZZ     -53.8944
 -----------------------------------------------------------------
 Calculating MO derivatives via CPSCF
 D1JvT checksum  = 96384 8245.8209718484
 D1KAT checksum  = 198192 515.6959089389
   1         3          12      0.111842    0.037786
   2         3          12      0.033011    0.015815
   3         3          12      0.009256    0.004609
   4         3          12      0.002095    0.000930
   5         3          12      0.000383    0.000161
   6         6           9      0.000056    0.000029
   7        13           2      0.000006    0.000004
   8        15           0      0.000000    0.000000    Roots Converged
 Time for AOints: 1.5 s (CPU) 0.4 s (wall)
 ------------------------------------------------------------------------------
                     AOints        : Timing summary (seconds)
 ------------------------------------------------------------------------------
     job step          cpu (% of tot)      sys (% of tot)     wall (% of tot)
 ------------------------------------------------------------------------------
  cpscf_lag         0.4029E+01 (25.2)   0.3000E-05 (50.0)   0.1078E+01 (24.9)
  iterzp            0.1044E+02 (65.3)   0.3000E-05 (50.0)   0.2843E+01 (65.7)
  make_fx           0.0000E+00 ( 0.0)   0.0000E+00 ( 0.0)   0.0000E+00 ( 0.0)
  AOints            0.1485E+01 ( 9.3)   0.0000E+00 ( 0.0)   0.3808E+00 ( 8.8)
 ------------------------------------------------------------------------------
   Grand Totals     0.1600E+02          0.6000E-05          0.4329E+01
 ------------------------------------------------------------------------------
 Calculating analytic Hessian of the SCF energy
 Polarizability Matrix (a.u.)
            1           2           3
    1 -94.4820262   0.4246581  -0.0000000
    2   0.4246581 -35.5619259  -0.0000000
    3  -0.0000000  -0.0000000 -27.3026923

 Direct stationary perturbation theory relativistic correction:

 rels  =      98.157307328822
 relv  =    -320.650565442892
 rel2e =      37.875354808058
 E_rel =    -184.617903306012

 Hessian of the SCF Energy
            1           2           3           4           5           6
    1   0.0700239  -0.0066643  -0.0000000   0.0272194   0.0676916   0.0000000
    2  -0.0066643   0.0166307   0.0000000   0.0096483  -0.0486742  -0.0000000
    3  -0.0000000   0.0000000   0.0049959   0.0000000  -0.0000000  -0.0142772
    4   0.0272194   0.0096483   0.0000000   0.3831081   0.4019769  -0.0000000
    5   0.0676916  -0.0486742  -0.0000000   0.4019769   0.7297926   0.0000000
    6   0.0000000  -0.0000000  -0.0142772  -0.0000000   0.0000000   0.0405729
    7  -0.1031645   0.0024069  -0.0000000  -0.3996550  -0.4092020   0.0000000
    8  -0.0657990   0.0292238   0.0000000  -0.4053597  -0.6358257  -0.0000000
    9   0.0000000   0.0000000   0.0206315   0.0000000  -0.0000000  -0.0586792
   10   0.0059212  -0.0053909   0.0000000  -0.0106724  -0.0604665  -0.0000000
   11   0.0047718   0.0028196  -0.0000000  -0.0062656  -0.0452927   0.0000000
   12  -0.0000000  -0.0000000  -0.0113502  -0.0000000   0.0000000   0.0323835
            7           8           9          10          11          12
    1  -0.1031645  -0.0657990   0.0000000   0.0059212   0.0047718  -0.0000000
    2   0.0024069   0.0292238   0.0000000  -0.0053909   0.0028196  -0.0000000
    3  -0.0000000   0.0000000   0.0206315   0.0000000  -0.0000000  -0.0113502
    4  -0.3996550  -0.4053597   0.0000000  -0.0106724  -0.0062656  -0.0000000
    5  -0.4092020  -0.6358257  -0.0000000  -0.0604665  -0.0452927   0.0000000
    6   0.0000000  -0.0000000  -0.0586792  -0.0000000   0.0000000   0.0323835
    7   0.5924054   0.2949232  -0.0000000  -0.0895859   0.1118719  -0.0000000
    8   0.2949232   0.9777328   0.0000000   0.1762355  -0.3711309  -0.0000000
    9  -0.0000000   0.0000000   0.0848679  -0.0000000  -0.0000000  -0.0468202
   10  -0.0895859   0.1762355  -0.0000000   0.0943371  -0.1103781   0.0000000
   11   0.1118719  -0.3711309  -0.0000000  -0.1103781   0.4136040   0.0000000
   12  -0.0000000  -0.0000000  -0.0468202   0.0000000   0.0000000   0.0257869
 Gradient time:  CPU 23.99 s  wall 6.55 s
 **********************************************************************
 **                                                                  **
 **                       VIBRATIONAL ANALYSIS                       **
 **                       --------------------                       **
 **                                                                  **
 **        VIBRATIONAL FREQUENCIES (CM**-1) AND NORMAL MODES         **
 **     FORCE CONSTANTS (mDYN/ANGSTROM) AND REDUCED MASSES (AMU)     **
 **                  INFRARED INTENSITIES (KM/MOL)                   **
 **                                                                  **
 **********************************************************************


 Mode:                 1                      2                      3
 Frequency:       255.43                 506.92                 956.14
 Force Cnst:      0.3716                 0.7560                 0.7161
 Red. Mass:       9.6677                 4.9933                 1.3294
 IR Active:          YES                    YES                    YES
 IR Intens:      149.517                 60.589                 82.715
 Raman Active:       YES                    YES                    YES
               X      Y      Z        X      Y      Z        X      Y      Z
 I         -0.119  0.005  0.000    0.002 -0.022  0.000   -0.000 -0.000 -0.003
 N          0.527  0.011 -0.000   -0.329  0.335 -0.000   -0.000  0.000  0.089
 N          0.499 -0.053  0.000    0.250 -0.138  0.000    0.000 -0.000 -0.129
 H          0.675  0.008 -0.000    0.833  0.065 -0.000    0.000 -0.000  0.988
 TransDip   0.392  0.007 -0.000   -0.242  0.060 -0.000   -0.000  0.000  0.291

 Mode:                 4                      5                      6
 Frequency:      1343.57                1924.07                3545.37
 Force Cnst:      1.3406                18.9791                 7.9833
 Red. Mass:       1.2605                 8.7013                 1.0780
 IR Active:          YES                    YES                    YES
 IR Intens:      661.687                870.935                 17.243
 Raman Active:       YES                    YES                    YES
               X      Y      Z        X      Y      Z        X      Y      Z
 I          0.002 -0.000 -0.000    0.005 -0.002 -0.000    0.000  0.000 -0.000
 N          0.042 -0.030  0.000    0.312  0.463  0.000    0.003  0.002  0.000
 N         -0.129  0.008 -0.000   -0.333 -0.411 -0.000    0.018 -0.071 -0.000
 H          0.928  0.344  0.000   -0.398 -0.500  0.000   -0.309  0.948  0.000
 TransDip   0.806  0.172  0.000    0.941 -0.088  0.000   -0.026  0.130  0.000

 STANDARD THERMODYNAMIC QUANTITIES AT   298.15 K  AND     1.00 ATM

   This Molecule has  0 Imaginary Frequencies
   Zero point vibrational energy:       12.196 kcal/mol

   Atom    1 Element I  Has Mass  126.90440
   Atom    2 Element N  Has Mass   14.00307
   Atom    3 Element N  Has Mass   14.00307
   Atom    4 Element H  Has Mass    1.00783
   Molecular Mass:   155.918370 amu
   Principal axes and moments of inertia in amu*Bohr^2:
                             1           2           3
    Eigenvalues --       26.27500   577.95745   604.23245
          X               0.99983     0.01851    -0.00000
          Y              -0.01851     0.99983    -0.00000
          Z              -0.00000     0.00000     1.00000
   Rotational Symmetry Number is   1
   The Molecule is an Asymmetric Top
   Translational Enthalpy:        0.889 kcal/mol
   Rotational Enthalpy:           0.889 kcal/mol
   Vibrational Enthalpy:         12.668 kcal/mol
   gas constant (RT):             0.592 kcal/mol
   Translational Entropy:        41.042  cal/mol.K
   Rotational Entropy:           23.732  cal/mol.K
   Vibrational Entropy:           2.470  cal/mol.K

   Total Enthalpy:               15.038 kcal/mol
   Total Entropy:                67.244  cal/mol.K
Archival summary:
1\1\garfield\FREQ\HF\BasisUnspecified\121\taweetha\SunFeb1006:10:182019SunFeb1006:10:182019\0\\#,FREQ,HF,BasisUnspecified,\\0,1\I\N,1,2.26403\N,2,1.16775,1,117.323\H,3,1.0148,2,119.183,1,-0,0\\HF=-7026.23816\\@

 Total job time:  7.93s(wall), 29.38s(cpu) 
 Sun Feb 10 06:10:18 2019

        *************************************************************
        *                                                           *
        *  Thank you very much for using Q-Chem.  Have a nice day.  *
        *                                                           *
        *************************************************************
