# Supplementary material for: Geometric and energetic data from ab initio calculations of haloethene, haloimine, halomethylenephosphine, haloiminophosphine, halodiazene, halodiphosphene and halocyclopropane
Source: Data Brief. 2019 Nov 2;27:104738. doi: 10.1016/j.dib.2019.104738 (PMC6861602; doi:10.1016/j.dib.2019.104738)
Supplement: Multimedia component 6 [file mmc6.zip › NN/HF/IENNEI.out]

Q-Chem Developer Version!
                  Welcome to Q-Chem
     A Quantum Leap Into The Future Of Chemistry


 Q-Chem 5.1, Q-Chem, Inc., Pleasanton, CA (2018)

 Yihan Shao,  Zhengting Gan,  E. Epifanovsky,  A. T. B. Gilbert,  M. Wormit,  
 J. Kussmann,  A. W. Lange,  A. Behn,  Jia Deng,  Xintian Feng,  D. Ghosh,  
 M. Goldey,  P. R. Horn,  L. D. Jacobson,  I. Kaliman,  T. Kus,  A. Landau,  
 Jie Liu,  E. I. Proynov,  R. M. Richard,  R. P. Steele,  E. J. Sundstrom,  
 H. L. Woodcock III,  P. M. Zimmerman,  D. Zuev,  B. Albrecht,  E. Alguire,  
 S. A. Baeppler,  D. Barton,  Z. Benda,  Y. A. Bernard,  E. J. Berquist,  
 K. B. Bravaya,  H. Burton,  D. Casanova,  Chun-Min Chang,  Yunqing Chen,  
 A. Chien,  K. D. Closser,  M. P. Coons,  S. Coriani,  S. Dasgupta,  
 A. L. Dempwolff,  M. Diedenhofen,  Hainam Do,  R. G. Edgar,  Po-Tung Fang,  
 S. Faraji,  S. Fatehi,  Qingguo Feng,  K. D. Fenk,  J. Fosso-Tande,  
 Qinghui Ge,  A. Ghysels,  G. Gidofalvi,  J. Gomes,  J. Gonthier,  A. Gunina,  
 D. Hait,  M. W. D. Hanson-Heine,  P. H. P. Harbach,  A. W. Hauser,  
 J. E. Herr,  E. G. Hohenstein,  Z. C. Holden,  Kerwin Hui,  B. C. Huynh,  
 T.-C. Jagau,  Hyunjun Ji,  B. Kaduk,  K. Khistyaev,  Jaehoon Kim,  
 P. Klunzinger,  K. Koh,  D. Kosenkov,  L. Koulias,  T. Kowalczyk,  
 C. M. Krauter,  A. Kunitsa,  Ka Un Lao,  A. Laurent,  K. V. Lawler,  
 Joonho Lee,  D. Lefrancois,  S. Lehtola,  D. S. Levine,  Yi-Pei Li,  
 You-Sheng Lin,  Fenglai Liu,  E. Livshits,  A. Luenser,  P. Manohar,  
 E. Mansoor,  S. F. Manzer,  Shan-Ping Mao,  Yuezhi Mao,  N. Mardirossian,  
 A. V. Marenich,  T. Markovich,  L. A. Martinez-Martinez,  S. A. Maurer,  
 N. J. Mayhall,  S. C. McKenzie,  J.-M. Mewes,  A. F. Morrison,  
 J. W. Mullinax,  K. Nanda,  T. S. Nguyen-Beck,  R. Olivares-Amaya,  
 J. A. Parkhill,  T. M. Perrine,  F. Plasser,  P. Pokhilko,  S. Prager,  
 A. Prociuk,  E. Ramos,  D. R. Rehn,  F. Rob,  M. Schneider,  N. Sergueev,  
 S. M. Sharada,  S. Sharma,  D. W. Small,  T. Stauch,  T. Stein,  
 Yu-Chuan Su,  A. J. W. Thom,  A. Tkatchenko,  T. Tsuchimochi,  N. M. Tubman,  
 L. Vogt,  M. L. Vidal,  O. Vydrov,  M. A. Watson,  J. Wenzel,  
 M. de Wergifosse,  T. A. Wesolowski,  A. White,  J. Witte,  A. Yamada,  
 Jun Yang,  K. Yao,  S. Yeganeh,  S. R. Yost,  Zhi-Qiang You,  A. Zech,  
 Igor Ying Zhang,  Xing Zhang,  Yan Zhao,  Ying Zhu,  B. R. Brooks,  
 G. K. L. Chan,  C. J. Cramer,  M. S. Gordon,  W. J. Hehre,  A. Klamt,  
 M. W. Schmidt,  C. D. Sherrill,  D. G. Truhlar,  A. Aspuru-Guzik,  R. Baer,  
 A. T. Bell,  N. A. Besley,  Jeng-Da Chai,  A. E. DePrince, III,  
 R. A. DiStasio Jr.,  A. Dreuw,  B. D. Dunietz,  T. R. Furlani,  
 Chao-Ping Hsu,  Yousung Jung,  Jing Kong,  D. S. Lambrecht,  WanZhen Liang,  
 C. Ochsenfeld,  V. A. Rassolov,  L. V. Slipchenko,  J. E. Subotnik,  
 T. Van Voorhis,  J. M. Herbert,  A. I. Krylov,  P. M. W. Gill,  M. Head-Gordon

 Contributors to earlier versions of Q-Chem not listed above: 
 R. D. Adamson,  B. Austin,  J. Baker,  G. J. O. Beran,  K. Brandhorst,  
 S. T. Brown,  E. F. C. Byrd,  A. K. Chakraborty,  C.-L. Cheng,  
 Siu Hung Chien,  D. M. Chipman,  D. L. Crittenden,  H. Dachsel,  
 R. J. Doerksen,  A. D. Dutoi,  L. Fusti-Molnar,  W. A. Goddard III,  
 A. Golubeva-Zadorozhnaya,  S. R. Gwaltney,  G. Hawkins,  A. Heyden,  
 S. Hirata,  G. Kedziora,  F. J. Keil,  C. Kelley,  Jihan Kim,  R. A. King,  
 R. Z. Khaliullin,  P. P. Korambath,  W. Kurlancheek,  A. M. Lee,  M. S. Lee,  
 S. V. Levchenko,  Ching Yeh Lin,  D. Liotard,  R. C. Lochan,  I. Lotan,  
 P. E. Maslen,  N. Nair,  D. P. O'Neill,  D. Neuhauser,  E. Neuscamman,  
 C. M. Oana,  R. Olson,  B. Peters,  R. Peverati,  P. A. Pieniazek,  
 Y. M. Rhee,  J. Ritchie,  M. A. Rohrdanz,  E. Rosta,  N. J. Russ,  
 H. F. Schaefer III,  N. E. Schultz,  N. Shenvi,  A. C. Simmonett,  A. Sodt,  
 D. Stuck,  K. S. Thanthiriwatte,  V. Vanovschi,  Tao Wang,  A. Warshel,  
 C. F. Williams,  Q. Wu,  X. Xu,  W. Zhang

 Please cite Q-Chem as follows:
 Y. Shao et al., Mol. Phys. 113, 184-215 (2015)
 DOI: 10.1080/00268976.2014.952696

 Q-Chem 5.1.2 for Intel X86 EM64T Linux

 Parts of Q-Chem use Armadillo 8.300.2 (Tropical Shenanigans).
 http://arma.sourceforge.net/

 Q-Chem begins on Sun Feb 10 06:11:24 2019  

Host: 
0

     Scratch files written to /scratch/taweetham/qchem24386//
Input Ideriv = 2
Curr. Ideriv = -1
Max.  Ideriv = 2

Checking the input file for inconsistencies... 	...done.

--------------------------------------------------------------
User input:
--------------------------------------------------------------
../HF/I=I_t.inp
$molecule
0 1
I 
N  1 2.515292
N  2 1.131542 1 111.501683
I  3 2.515292 2 111.501683 1 -180.000000 0
$end

$rem
   JOB_TYPE		OPTIMIZATION
   BASIS		6-311++G**
   EXCHANGE		HF
$end

--------------------------------------------------------------
 ----------------------------------------------------------------
             Standard Nuclear Orientation (Angstroms)
    I     Atom           X                Y                Z
 ----------------------------------------------------------------
    1      I       2.7730743207    -0.0069183291     0.0000000000
    2      N       0.3047137977     0.4767036039    -0.0000000000
    3      N      -0.3047137977    -0.4767036039     0.0000000000
    4      I      -2.7730743207     0.0069183291    -0.0000000000
 ----------------------------------------------------------------
 Molecular Point Group                 C2h   NOp =  4
 Largest Abelian Subgroup              C2h   NOp =  4
 Nuclear Repulsion Energy =   573.1504092019 hartrees
 There are       60 alpha and       60 beta electrons
 Requested basis set is 6-311++G(d,p)
 There are 60 shells and 168 basis functions

 Total QAlloc Memory Limit   2000 MB
 Mega-Array Size       188 MB
 MEM_STATIC part       192 MB
 A cutoff of  1.0D-11 yielded   1259 shell pairs
 There are     10589 function pairs (     12105 Cartesian)

 -------------------------------------------------------
 OpenMP Integral Computing Module                       
 Release: version 1.0, May 2013, Q-Chem Inc. Pittsburgh 
 -------------------------------------------------------
 Integral Job Info:
 Integral job number is                      11
 Integral operator is                         1
 short-range coefficients                     0
 long-range coefficients              100000000
 Omega coefficients                           0
 if combine SR and LR in K                    0
 Integral screening is                        0
 Integral computing path is                   2
 max size of driver memory is            800000
 size of driver memory is                593474
 size of scratch memory is             11861008
 max col of scratch BK array               1296
 max len of scratch array in speh3          155
 max len of scratch index in speh4           18
 max int batch size is                      520
 min int batch size is                       52
 fixed nKL is                                52
 max L of basis functions is                  2
 order of int derivative is                   0
 number of shells is                         60
 number of basis is                         180
 number of cartesian basis is               180
 number of contracted shell pairs          1259
 number of primitive shell pairs           2560
 maxK2 (contraction) of shell pair           36
 max number of K2 of shell pair               1
 max number of CS2 of shell pair            176
 max number of PS2 of shell pair            176
 mem total for path MDJ                  527862
 -------------------------------------------------------
 Smallest overlap matrix eigenvalue = 1.93E-04

 Scale SEOQF with 1.000000e-01/1.000000e-01/1.000000e-01

 Standard Electronic Orientation quadrupole field applied
 Nucleus-field energy     =     0.0000000294 hartrees
 Guess from superposition of atomic densities
 Warning:  Energy on first SCF cycle will be non-variational
 SAD guess density has 120.000000 electrons

 -----------------------------------------------------------------------
  General SCF calculation program by
  Eric Jon Sundstrom, Paul Horn, Yuezhi Mao, Dmitri Zuev, Alec White,
  David Stuck, Shaama M.S., Shane Yost, Joonho Lee, David Small,
  Daniel Levine, Susi Lehtola, Hugh Burton, Evgeny Epifanovsky
 -----------------------------------------------------------------------
 Hartree-Fock
 using 4 threads for integral computing
 -------------------------------------------------------
 OpenMP Integral computing Module                
 Release: version 2.0, May 2017, Q-Chem Inc. Pleasanton 
 -------------------------------------------------------
 A restricted SCF calculation will be
 performed using DIIS
 SCF converges when DIIS error is below 1.0e-08
 ---------------------------------------
  Cycle       Energy         DIIS error
 ---------------------------------------
    1  -13942.4747190130      2.93e-02  
    2  -13942.3669532683      4.40e-03  
    3  -13942.4193007902      2.75e-03  
    4  -13942.4462841730      3.45e-04  
    5  -13942.4469784070      1.90e-04  
    6  -13942.4470982650      4.55e-05  
    7  -13942.4471356211      2.22e-05  
    8  -13942.4471499863      1.11e-05  
    9  -13942.4471557390      4.97e-06  
   10  -13942.4471573080      2.01e-06  
   11  -13942.4471575301      6.91e-07  
   12  -13942.4471575520      2.83e-07  
   13  -13942.4471575546      5.67e-08  
   14  -13942.4471575545      8.89e-09  Convergence criterion met
 ---------------------------------------
 SCF time:   CPU 6.68s  wall 2.00s 
 SCF   energy in the final basis set =   -13942.4471575545
 Total energy in the final basis set =   -13942.4471575545

 --------------------------------------------------------------
             Orbital Energies (a.u.) and Symmetries
 --------------------------------------------------------------

 Alpha MOs, Restricted
 -- Occupied --                  
*******-1177.19 -180.89 -180.89 -169.70 -169.70 -169.70 -169.70
  1 Ag    1 Bu    2 Bu    2 Ag    3 Bu    3 Ag    1 Bg    1 Au                 
-169.70 -169.70  -37.95  -37.95  -33.14  -33.14  -33.13  -33.13
  4 Bu    4 Ag    5 Ag    5 Bu    6 Ag    6 Bu    2 Au    2 Bg                 
-33.131 -33.131 -24.321 -24.321 -24.319 -24.319 -24.319 -24.319
  7 Ag    7 Bu    8 Bu    8 Ag    3 Au    3 Bg    9 Ag    9 Bu                 
-24.314 -24.314 -24.314 -24.314 -15.741 -15.738  -7.264  -7.264
 10 Bu    4 Bg    4 Au   10 Ag   11 Ag   11 Bu   12 Bu   12 Ag                 
 -5.499  -5.499  -5.484  -5.484  -5.484  -5.484  -2.421  -2.421
 13 Ag   13 Bu    5 Au    5 Bg   14 Bu   14 Ag   15 Ag   15 Bu                 
 -2.416  -2.416  -2.416  -2.416  -2.400  -2.400  -2.400  -2.400
  6 Au    6 Bg   16 Bu   16 Ag    7 Bg    7 Au   17 Bu   17 Ag                 
 -1.503  -0.890  -0.842  -0.798  -0.673  -0.647  -0.645  -0.399
 18 Ag   18 Bu   19 Ag   19 Bu   20 Ag    8 Au   20 Bu    8 Bg                 
 -0.397  -0.394  -0.393  -0.325
 21 Ag   21 Bu    9 Au   22 Ag                                                 
 -- Virtual --                   
 -0.132   0.080   0.086   0.150   0.166   0.167   0.193   0.216
 22 Bu   23 Ag    9 Bg   23 Bu   24 Ag   10 Au   24 Bu   25 Ag                 
  0.244   0.248   0.275   0.313   0.313   0.327   0.332   0.332
 10 Bg   26 Ag   25 Bu   27 Ag   11 Bg   28 Ag   26 Bu   11 Au                 
  0.343   0.473   0.536   0.552   0.562   0.568   0.584   0.592
 27 Bu   29 Ag   28 Bu   29 Bu   12 Bg   12 Au   30 Ag   13 Bg                 
  0.596   0.613   0.663   0.696   0.708   0.761   0.858   0.901
 13 Au   30 Bu   31 Ag   31 Bu   32 Ag   32 Bu   33 Ag   14 Au                 
  1.018   1.021   1.046   1.184   1.238   1.451   1.515   1.516
 14 Bg   33 Bu   34 Ag   34 Bu   35 Ag   35 Bu   15 Bg   36 Ag                 
  1.523   1.525   1.538   1.573   1.937   1.944   1.978   2.091
 36 Bu   15 Au   37 Ag   37 Bu   16 Au   16 Bg   38 Bu   38 Ag                 
  2.433   2.519   2.780   3.140   3.153   3.457   4.095   4.138
 17 Au   39 Bu   39 Ag   17 Bg   40 Ag   40 Bu   18 Au   41 Bu                 
  4.360   4.385   4.467   4.468   4.474   4.478   4.480   4.484
 18 Bg   41 Ag   19 Au   19 Bg   42 Ag   20 Au   20 Bg   42 Bu                 
  4.493   4.521   4.568   4.594   4.595   4.724   4.820   5.077
 43 Bu   43 Ag   44 Ag   44 Bu   45 Ag   46 Ag   45 Bu   46 Bu                 
  6.503   6.513   6.518   6.519   6.544   6.556  28.797  28.895
 21 Bg   21 Au   47 Ag   47 Bu   48 Ag   48 Bu   49 Ag   49 Bu                 
 29.501  29.508  29.512  29.513  29.533  29.537  29.856  29.859
 22 Bg   22 Au   50 Ag   50 Bu   51 Ag   51 Bu   23 Bg   23 Au                 
 29.861  29.862  29.863  29.863  29.868  29.883  29.913  29.937
 24 Au   52 Ag   24 Bg   52 Bu   53 Bu   53 Ag   54 Ag   54 Bu                 
 36.450  37.445 130.563 130.568 130.570 130.571 130.590 130.597
 55 Ag   55 Bu   25 Bg   25 Au   56 Ag   56 Bu   57 Ag   57 Bu                 
154.204 154.2891912.1191912.207
 58 Ag   58 Bu   59 Ag   59 Bu                                                 

 Beta MOs, Restricted
 -- Occupied --                  
*******-1177.19 -180.89 -180.89 -169.70 -169.70 -169.70 -169.70
  1 Ag    1 Bu    2 Bu    2 Ag    3 Bu    3 Ag    1 Bg    1 Au                 
-169.70 -169.70  -37.95  -37.95  -33.14  -33.14  -33.13  -33.13
  4 Bu    4 Ag    5 Ag    5 Bu    6 Ag    6 Bu    2 Au    2 Bg                 
-33.131 -33.131 -24.321 -24.321 -24.319 -24.319 -24.319 -24.319
  7 Ag    7 Bu    8 Bu    8 Ag    3 Au    3 Bg    9 Ag    9 Bu                 
-24.314 -24.314 -24.314 -24.314 -15.741 -15.738  -7.264  -7.264
 10 Bu    4 Bg    4 Au   10 Ag   11 Ag   11 Bu   12 Bu   12 Ag                 
 -5.499  -5.499  -5.484  -5.484  -5.484  -5.484  -2.421  -2.421
 13 Ag   13 Bu    5 Au    5 Bg   14 Bu   14 Ag   15 Ag   15 Bu                 
 -2.416  -2.416  -2.416  -2.416  -2.400  -2.400  -2.400  -2.400
  6 Au    6 Bg   16 Bu   16 Ag    7 Bg    7 Au   17 Bu   17 Ag                 
 -1.503  -0.890  -0.842  -0.798  -0.673  -0.647  -0.645  -0.399
 18 Ag   18 Bu   19 Ag   19 Bu   20 Ag    8 Au   20 Bu    8 Bg                 
 -0.397  -0.394  -0.393  -0.325
 21 Ag   21 Bu    9 Au   22 Ag                                                 
 -- Virtual --                   
 -0.132   0.080   0.086   0.150   0.166   0.167   0.193   0.216
 22 Bu   23 Ag    9 Bg   23 Bu   24 Ag   10 Au   24 Bu   25 Ag                 
  0.244   0.248   0.275   0.313   0.313   0.327   0.332   0.332
 10 Bg   26 Ag   25 Bu   27 Ag   11 Bg   28 Ag   26 Bu   11 Au                 
  0.343   0.473   0.536   0.552   0.562   0.568   0.584   0.592
 27 Bu   29 Ag   28 Bu   29 Bu   12 Bg   12 Au   30 Ag   13 Bg                 
  0.596   0.613   0.663   0.696   0.708   0.761   0.858   0.901
 13 Au   30 Bu   31 Ag   31 Bu   32 Ag   32 Bu   33 Ag   14 Au                 
  1.018   1.021   1.046   1.184   1.238   1.451   1.515   1.516
 14 Bg   33 Bu   34 Ag   34 Bu   35 Ag   35 Bu   15 Bg   36 Ag                 
  1.523   1.525   1.538   1.573   1.937   1.944   1.978   2.091
 36 Bu   15 Au   37 Ag   37 Bu   16 Au   16 Bg   38 Bu   38 Ag                 
  2.433   2.519   2.780   3.140   3.153   3.457   4.095   4.138
 17 Au   39 Bu   39 Ag   17 Bg   40 Ag   40 Bu   18 Au   41 Bu                 
  4.360   4.385   4.467   4.468   4.474   4.478   4.480   4.484
 18 Bg   41 Ag   19 Au   19 Bg   42 Ag   20 Au   20 Bg   42 Bu                 
  4.493   4.521   4.568   4.594   4.595   4.724   4.820   5.077
 43 Bu   43 Ag   44 Ag   44 Bu   45 Ag   46 Ag   45 Bu   46 Bu                 
  6.503   6.513   6.518   6.519   6.544   6.556  28.797  28.895
 21 Bg   21 Au   47 Ag   47 Bu   48 Ag   48 Bu   49 Ag   49 Bu                 
 29.501  29.508  29.512  29.513  29.533  29.537  29.856  29.859
 22 Bg   22 Au   50 Ag   50 Bu   51 Ag   51 Bu   23 Bg   23 Au                 
 29.861  29.862  29.863  29.863  29.868  29.883  29.913  29.937
 24 Au   52 Ag   24 Bg   52 Bu   53 Bu   53 Ag   54 Ag   54 Bu                 
 36.450  37.445 130.563 130.568 130.570 130.571 130.590 130.597
 55 Ag   55 Bu   25 Bg   25 Au   56 Ag   56 Bu   57 Ag   57 Bu                 
154.204 154.2891912.1191912.207
 58 Ag   58 Bu   59 Ag   59 Bu                                                 
 --------------------------------------------------------------

          Ground-State Mulliken Net Atomic Charges

     Atom                 Charge (a.u.)
  ----------------------------------------
      1 I                    -0.009527
      2 N                     0.009527
      3 N                     0.009527
      4 I                    -0.009527
  ----------------------------------------
  Sum of atomic charges =    -0.000000

 -----------------------------------------------------------------
                    Cartesian Multipole Moments
 -----------------------------------------------------------------
    Charge (ESU x 10^10)
                -0.0000
    Dipole Moment (Debye)
         X      -0.0000      Y       0.0000      Z       0.0000
       Tot       0.0000
    Quadrupole Moments (Debye-Ang)
        XX     -64.3264     XY      -0.9974     YY     -70.9119
        XZ      -0.0000     YZ      -0.0000     ZZ     -69.7178
    Octopole Moments (Debye-Ang^2)
       XXX      -0.0000    XXY       0.0000    XYY      -0.0000
       YYY       0.0000    XXZ       0.0000    XYZ      -0.0000
       YYZ       0.0000    XZZ      -0.0000    YZZ       0.0000
       ZZZ       0.0000
    Hexadecapole Moments (Debye-Ang^3)
      XXXX   -2504.8879   XXXY     -24.2718   XXYY    -490.4137
      XYYY      -1.7115   YYYY    -111.9268   XXXZ      -0.0000
      XXYZ       0.0000   XYYZ       0.0000   YYYZ       0.0000
      XXZZ    -489.4593   XYZZ      -0.3993   YYZZ     -34.2058
      XZZZ      -0.0000   YZZZ      -0.0000   ZZZZ     -95.4541
 -----------------------------------------------------------------
 Calculating analytic gradient of the SCF energy
 Gradient of SCF Energy
            1           2           3           4
    1   0.0095075   0.0271369  -0.0271369  -0.0095075
    2  -0.0004702   0.0465172  -0.0465172   0.0004702
    3   0.0000000  -0.0000000   0.0000000  -0.0000000
 Max gradient component =       4.652E-02
 RMS gradient           =       2.233E-02
 Gradient time:  CPU 3.02 s  wall 0.81 s
 Geometry Optimization Parameters
   NAtoms,    NIC,     NZ,  NCons,   NDum,   NFix, NCnnct, MaxDiis
        4      14       4       0       0       0       0       0


** GEOMETRY OPTIMIZATION IN DELOCALIZED INTERNAL COORDINATES **
   Searching for a Minimum

   Optimization Cycle:   1

                       Coordinates (Angstroms)
     ATOM                X               Y               Z
      1  I         2.7730743207   -0.0069183291    0.0000000000
      2  N         0.3047137977    0.4767036039    0.0000000000
      3  N        -0.3047137977   -0.4767036039    0.0000000000
      4  I        -2.7730743207    0.0069183291    0.0000000000
   Point Group: c2h   Number of degrees of freedom:     3


   Energy is -13942.447157554


 Attempting to Generate Delocalized Internal Coordinates

  3 Hessian modes will be used to form the next step
  Hessian Eigenvalues:
     0.051399    0.250000    1.483841

 Minimum Search - Taking Simple RFO Step
 Searching for Lamda that Minimizes Along All modes
 Value Taken    Lamda =  -0.00573659
 Step Taken.  Stepsize is  0.239178

                             Maximum     Tolerance    Cnvgd?
         Gradient           0.047387      0.000300      NO
         Displacement       0.164620      0.001200      NO
         Energy change     *********      0.000001      NO


 New Cartesian Coordinates Obtained by Inverse Iteration

 Displacement from previous Coordinates is:  0.278697
 ----------------------------------------------------------------
             Standard Nuclear Orientation (Angstroms)
    I     Atom           X                Y                Z
 ----------------------------------------------------------------
    1      I       2.6698693210    -0.0088021292     0.0000000000
    2      N       0.2902154552     0.4735135118     0.0000000000
    3      N      -0.2902154552    -0.4735135118     0.0000000000
    4      I      -2.6698693210     0.0088021292     0.0000000000
 ----------------------------------------------------------------
 Molecular Point Group                 C2h   NOp =  4
 Largest Abelian Subgroup              C2h   NOp =  4
 Nuclear Repulsion Energy =   594.4770834404 hartrees
 There are       60 alpha and       60 beta electrons
 Applying Cartesian multipole field
    Component          Value
    ---------          -----
     (2,0,0)        1.00000E-11
     (0,2,0)        2.00000E-11
     (0,0,2)       -3.00000E-11
 Nucleus-field energy     =     0.0000000272 hartrees
 Requested basis set is 6-311++G(d,p)
 There are 60 shells and 168 basis functions
 A cutoff of  1.0D-11 yielded   1301 shell pairs
 There are     10931 function pairs (     12521 Cartesian)
 Smallest overlap matrix eigenvalue = 1.72E-04
 Guess MOs from SCF MO coefficient file

 -----------------------------------------------------------------------
  General SCF calculation program by
  Eric Jon Sundstrom, Paul Horn, Yuezhi Mao, Dmitri Zuev, Alec White,
  David Stuck, Shaama M.S., Shane Yost, Joonho Lee, David Small,
  Daniel Levine, Susi Lehtola, Hugh Burton, Evgeny Epifanovsky
 -----------------------------------------------------------------------
 Hartree-Fock
 using 4 threads for integral computing
 -------------------------------------------------------
 OpenMP Integral computing Module                
 Release: version 2.0, May 2017, Q-Chem Inc. Pleasanton 
 -------------------------------------------------------
 A restricted SCF calculation will be
 performed using DIIS
 SCF converges when DIIS error is below 1.0e-08
 ---------------------------------------
  Cycle       Energy         DIIS error
 ---------------------------------------
    1  -13942.4482813223      6.70e-04  
    2  -13942.4499149367      2.20e-04  
    3  -13942.4502035022      1.07e-04  
    4  -13942.4503088814      4.75e-05  
    5  -13942.4503506131      1.95e-05  
    6  -13942.4503582001      6.91e-06  
    7  -13942.4503593631      2.70e-06  
    8  -13942.4503596306      1.53e-06  
    9  -13942.4503597629      5.63e-07  
   10  -13942.4503597795      1.15e-07  
   11  -13942.4503597798      3.27e-08  
   12  -13942.4503597799      7.18e-09  Convergence criterion met
 ---------------------------------------
 SCF time:   CPU 10.30s  wall 3.00s 
 SCF   energy in the final basis set =   -13942.4503597799
 Total energy in the final basis set =   -13942.4503597799

 --------------------------------------------------------------
             Orbital Energies (a.u.) and Symmetries
 --------------------------------------------------------------

 Alpha MOs, Restricted
 -- Occupied --                  
*******-1177.19 -180.89 -180.89 -169.70 -169.70 -169.70 -169.70
  1 Ag    1 Bu    2 Bu    2 Ag    3 Bu    3 Ag    1 Bg    1 Au                 
-169.70 -169.70  -37.95  -37.95  -33.14  -33.14  -33.13  -33.13
  4 Ag    4 Bu    5 Ag    5 Bu    6 Ag    6 Bu    2 Au    2 Bg                 
-33.130 -33.130 -24.320 -24.320 -24.318 -24.318 -24.318 -24.318
  7 Ag    7 Bu    8 Bu    8 Ag    3 Au    3 Bg    9 Ag    9 Bu                 
-24.312 -24.312 -24.312 -24.312 -15.736 -15.733  -7.263  -7.263
 10 Bu    4 Bg    4 Au   10 Ag   11 Ag   11 Bu   12 Bu   12 Ag                 
 -5.497  -5.497  -5.483  -5.483  -5.483  -5.483  -2.420  -2.420
 13 Ag   13 Bu    5 Au    5 Bg   14 Bu   14 Ag   15 Ag   15 Bu                 
 -2.415  -2.415  -2.415  -2.415  -2.399  -2.399  -2.399  -2.399
  6 Au    6 Bg   16 Bu   16 Ag    7 Bg    7 Au   17 Bu   17 Ag                 
 -1.524  -0.901  -0.846  -0.795  -0.677  -0.661  -0.656  -0.399
 18 Ag   18 Bu   19 Ag   19 Bu   20 Ag    8 Au   20 Bu    8 Bg                 
 -0.397  -0.393  -0.392  -0.329
 21 Ag   21 Bu    9 Au   22 Ag                                                 
 -- Virtual --                   
 -0.115   0.083   0.091   0.151   0.167   0.167   0.190   0.214
 22 Bu   23 Ag    9 Bg   23 Bu   24 Ag   10 Au   24 Bu   25 Ag                 
  0.244   0.252   0.277   0.314   0.315   0.322   0.328   0.331
 10 Bg   26 Ag   25 Bu   27 Ag   11 Bg   28 Ag   26 Bu   11 Au                 
  0.342   0.488   0.553   0.557   0.562   0.568   0.587   0.594
 27 Bu   29 Ag   28 Bu   29 Bu   12 Bg   12 Au   30 Ag   13 Bg                 
  0.600   0.619   0.655   0.706   0.727   0.780   0.865   0.900
 13 Au   30 Bu   31 Ag   31 Bu   32 Ag   32 Bu   33 Ag   14 Au                 
  1.022   1.035   1.038   1.217   1.246   1.476   1.515   1.516
 14 Bg   33 Bu   34 Ag   34 Bu   35 Ag   35 Bu   15 Bg   36 Ag                 
  1.526   1.527   1.545   1.581   1.938   1.951   1.994   2.114
 15 Au   36 Bu   37 Ag   37 Bu   16 Bg   16 Au   38 Bu   38 Ag                 
  2.446   2.548   2.798   3.167   3.179   3.495   4.101   4.155
 17 Au   39 Bu   39 Ag   17 Bg   40 Ag   40 Bu   18 Au   41 Bu                 
  4.371   4.379   4.468   4.469   4.476   4.482   4.485   4.490
 18 Bg   41 Ag   19 Au   19 Bg   42 Ag   20 Bg   20 Au   42 Bu                 
  4.501   4.555   4.585   4.630   4.636   4.745   4.832   5.040
 43 Bu   43 Ag   44 Ag   44 Bu   45 Ag   46 Ag   45 Bu   46 Bu                 
  6.506   6.515   6.522   6.522   6.547   6.569  28.815  28.919
 21 Bg   21 Au   47 Bu   47 Ag   48 Ag   48 Bu   49 Ag   49 Bu                 
 29.503  29.510  29.515  29.516  29.535  29.545  29.858  29.860
 22 Bg   22 Au   50 Bu   50 Ag   51 Ag   51 Bu   23 Bg   23 Au                 
 29.864  29.865  29.865  29.867  29.870  29.890  29.921  29.954
 52 Ag   24 Au   24 Bg   52 Bu   53 Bu   53 Ag   54 Ag   54 Bu                 
 36.450  37.573 130.565 130.570 130.574 130.574 130.593 130.605
 55 Ag   55 Bu   25 Bg   25 Au   56 Bu   56 Ag   57 Ag   57 Bu                 
154.220 154.3091912.1361912.228
 58 Ag   58 Bu   59 Ag   59 Bu                                                 

 Beta MOs, Restricted
 -- Occupied --                  
*******-1177.19 -180.89 -180.89 -169.70 -169.70 -169.70 -169.70
  1 Ag    1 Bu    2 Bu    2 Ag    3 Bu    3 Ag    1 Bg    1 Au                 
-169.70 -169.70  -37.95  -37.95  -33.14  -33.14  -33.13  -33.13
  4 Ag    4 Bu    5 Ag    5 Bu    6 Ag    6 Bu    2 Au    2 Bg                 
-33.130 -33.130 -24.320 -24.320 -24.318 -24.318 -24.318 -24.318
  7 Ag    7 Bu    8 Bu    8 Ag    3 Au    3 Bg    9 Ag    9 Bu                 
-24.312 -24.312 -24.312 -24.312 -15.736 -15.733  -7.263  -7.263
 10 Bu    4 Bg    4 Au   10 Ag   11 Ag   11 Bu   12 Bu   12 Ag                 
 -5.497  -5.497  -5.483  -5.483  -5.483  -5.483  -2.420  -2.420
 13 Ag   13 Bu    5 Au    5 Bg   14 Bu   14 Ag   15 Ag   15 Bu                 
 -2.415  -2.415  -2.415  -2.415  -2.399  -2.399  -2.399  -2.399
  6 Au    6 Bg   16 Bu   16 Ag    7 Bg    7 Au   17 Bu   17 Ag                 
 -1.524  -0.901  -0.846  -0.795  -0.677  -0.661  -0.656  -0.399
 18 Ag   18 Bu   19 Ag   19 Bu   20 Ag    8 Au   20 Bu    8 Bg                 
 -0.397  -0.393  -0.392  -0.329
 21 Ag   21 Bu    9 Au   22 Ag                                                 
 -- Virtual --                   
 -0.115   0.083   0.091   0.151   0.167   0.167   0.190   0.214
 22 Bu   23 Ag    9 Bg   23 Bu   24 Ag   10 Au   24 Bu   25 Ag                 
  0.244   0.252   0.277   0.314   0.315   0.322   0.328   0.331
 10 Bg   26 Ag   25 Bu   27 Ag   11 Bg   28 Ag   26 Bu   11 Au                 
  0.342   0.488   0.553   0.557   0.562   0.568   0.587   0.594
 27 Bu   29 Ag   28 Bu   29 Bu   12 Bg   12 Au   30 Ag   13 Bg                 
  0.600   0.619   0.655   0.706   0.727   0.780   0.865   0.900
 13 Au   30 Bu   31 Ag   31 Bu   32 Ag   32 Bu   33 Ag   14 Au                 
  1.022   1.035   1.038   1.217   1.246   1.476   1.515   1.516
 14 Bg   33 Bu   34 Ag   34 Bu   35 Ag   35 Bu   15 Bg   36 Ag                 
  1.526   1.527   1.545   1.581   1.938   1.951   1.994   2.114
 15 Au   36 Bu   37 Ag   37 Bu   16 Bg   16 Au   38 Bu   38 Ag                 
  2.446   2.548   2.798   3.167   3.179   3.495   4.101   4.155
 17 Au   39 Bu   39 Ag   17 Bg   40 Ag   40 Bu   18 Au   41 Bu                 
  4.371   4.379   4.468   4.469   4.476   4.482   4.485   4.490
 18 Bg   41 Ag   19 Au   19 Bg   42 Ag   20 Bg   20 Au   42 Bu                 
  4.501   4.555   4.585   4.630   4.636   4.745   4.832   5.040
 43 Bu   43 Ag   44 Ag   44 Bu   45 Ag   46 Ag   45 Bu   46 Bu                 
  6.506   6.515   6.522   6.522   6.547   6.569  28.815  28.919
 21 Bg   21 Au   47 Bu   47 Ag   48 Ag   48 Bu   49 Ag   49 Bu                 
 29.503  29.510  29.515  29.516  29.535  29.545  29.858  29.860
 22 Bg   22 Au   50 Bu   50 Ag   51 Ag   51 Bu   23 Bg   23 Au                 
 29.864  29.865  29.865  29.867  29.870  29.890  29.921  29.954
 52 Ag   24 Au   24 Bg   52 Bu   53 Bu   53 Ag   54 Ag   54 Bu                 
 36.450  37.573 130.565 130.570 130.574 130.574 130.593 130.605
 55 Ag   55 Bu   25 Bg   25 Au   56 Bu   56 Ag   57 Ag   57 Bu                 
154.220 154.3091912.1361912.228
 58 Ag   58 Bu   59 Ag   59 Bu                                                 
 --------------------------------------------------------------

          Ground-State Mulliken Net Atomic Charges

     Atom                 Charge (a.u.)
  ----------------------------------------
      1 I                    -0.009662
      2 N                     0.009662
      3 N                     0.009662
      4 I                    -0.009662
  ----------------------------------------
  Sum of atomic charges =    -0.000000

 -----------------------------------------------------------------
                    Cartesian Multipole Moments
 -----------------------------------------------------------------
    Charge (ESU x 10^10)
                -0.0000
    Dipole Moment (Debye)
         X      -0.0000      Y      -0.0000      Z       0.0000
       Tot       0.0000
    Quadrupole Moments (Debye-Ang)
        XX     -64.5485     XY      -1.0833     YY     -70.8087
        XZ       0.0000     YZ      -0.0000     ZZ     -69.5080
    Octopole Moments (Debye-Ang^2)
       XXX      -0.0000    XXY      -0.0000    XYY       0.0000
       YYY      -0.0000    XXZ       0.0000    XYZ       0.0000
       YYZ       0.0000    XZZ       0.0000    YZZ      -0.0000
       ZZZ       0.0000
    Hexadecapole Moments (Debye-Ang^3)
      XXXX   -2330.6193   XXXY     -25.2260   XXYY    -456.3244
      XYYY      -0.7071   YYYY    -111.4020   XXXZ      -0.0000
      XXYZ      -0.0000   XYYZ      -0.0000   YYYZ      -0.0000
      XXZZ    -455.7371   XYZZ      -0.0880   YYZZ     -34.0009
      XZZZ       0.0000   YZZZ      -0.0000   ZZZZ     -94.9168
 -----------------------------------------------------------------
 Calculating analytic gradient of the SCF energy
 Gradient of SCF Energy
            1           2           3           4
    1   0.0039027  -0.0165646   0.0165646  -0.0039027
    2  -0.0010764  -0.0172431   0.0172431   0.0010764
    3  -0.0000000  -0.0000000   0.0000000   0.0000000
 Max gradient component =       1.724E-02
 RMS gradient           =       9.900E-03
 Gradient time:  CPU 3.18 s  wall 0.85 s
 Geometry Optimization Parameters
   NAtoms,    NIC,     NZ,  NCons,   NDum,   NFix, NCnnct, MaxDiis
        4      14       4       0       0       0       0       0

 Cartesian Hessian Update
 Hessian Updated using BFGS Update


** GEOMETRY OPTIMIZATION IN DELOCALIZED INTERNAL COORDINATES **
   Searching for a Minimum

   Optimization Cycle:   2

                       Coordinates (Angstroms)
     ATOM                X               Y               Z
      1  I         2.6698693210   -0.0088021292    0.0000000000
      2  N         0.2902154552    0.4735135118    0.0000000000
      3  N        -0.2902154552   -0.4735135118    0.0000000000
      4  I        -2.6698693210    0.0088021292    0.0000000000
   Point Group: c2h   Number of degrees of freedom:     3


   Energy is -13942.450359780

 Hessian Updated using BFGS Update

  3 Hessian modes will be used to form the next step
  Hessian Eigenvalues:
     0.035518    0.255149    2.078777

 Minimum Search - Taking Simple RFO Step
 Searching for Lamda that Minimizes Along All modes
 Value Taken    Lamda =  -0.00108150
 Step Taken.  Stepsize is  0.151754

                             Maximum     Tolerance    Cnvgd?
         Gradient           0.016130      0.000300      NO
         Displacement       0.127588      0.001200      NO
         Energy change     -0.003202      0.000001      NO


 New Cartesian Coordinates Obtained by Inverse Iteration

 Displacement from previous Coordinates is:  0.143594
 ----------------------------------------------------------------
             Standard Nuclear Orientation (Angstroms)
    I     Atom           X                Y                Z
 ----------------------------------------------------------------
    1      I       2.6163108723    -0.0079259325     0.0000000000
    2      N       0.2944045213     0.4739153690     0.0000000000
    3      N      -0.2944045213    -0.4739153690     0.0000000000
    4      I      -2.6163108723     0.0079259325     0.0000000000
 ----------------------------------------------------------------
 Molecular Point Group                 C2h   NOp =  4
 Largest Abelian Subgroup              C2h   NOp =  4
 Nuclear Repulsion Energy =   606.0925845430 hartrees
 There are       60 alpha and       60 beta electrons
 Applying Cartesian multipole field
    Component          Value
    ---------          -----
     (2,0,0)        1.00000E-11
     (0,2,0)        2.00000E-11
     (0,0,2)       -3.00000E-11
 Nucleus-field energy     =     0.0000000262 hartrees
 Requested basis set is 6-311++G(d,p)
 There are 60 shells and 168 basis functions
 A cutoff of  1.0D-11 yielded   1318 shell pairs
 There are     11044 function pairs (     12654 Cartesian)
 Smallest overlap matrix eigenvalue = 1.74E-04
 Guess MOs from SCF MO coefficient file

 -----------------------------------------------------------------------
  General SCF calculation program by
  Eric Jon Sundstrom, Paul Horn, Yuezhi Mao, Dmitri Zuev, Alec White,
  David Stuck, Shaama M.S., Shane Yost, Joonho Lee, David Small,
  Daniel Levine, Susi Lehtola, Hugh Burton, Evgeny Epifanovsky
 -----------------------------------------------------------------------
 Hartree-Fock
 using 4 threads for integral computing
 -------------------------------------------------------
 OpenMP Integral computing Module                
 Release: version 2.0, May 2017, Q-Chem Inc. Pleasanton 
 -------------------------------------------------------
 A restricted SCF calculation will be
 performed using DIIS
 SCF converges when DIIS error is below 1.0e-08
 ---------------------------------------
  Cycle       Energy         DIIS error
 ---------------------------------------
    1  -13942.4502378981      3.50e-04  
    2  -13942.4510873846      1.15e-04  
    3  -13942.4512763883      5.77e-05  
    4  -13942.4513238324      3.40e-05  
    5  -13942.4513433427      9.88e-06  
    6  -13942.4513454867      3.46e-06  
    7  -13942.4513456966      1.37e-06  
    8  -13942.4513457458      5.91e-07  
    9  -13942.4513457542      3.20e-07  
   10  -13942.4513457587      1.17e-07  
   11  -13942.4513457595      2.47e-08  
   12  -13942.4513457595      4.15e-09  Convergence criterion met
 ---------------------------------------
 SCF time:   CPU 10.69s  wall 3.00s 
 SCF   energy in the final basis set =   -13942.4513457595
 Total energy in the final basis set =   -13942.4513457595

 --------------------------------------------------------------
             Orbital Energies (a.u.) and Symmetries
 --------------------------------------------------------------

 Alpha MOs, Restricted
 -- Occupied --                  
*******-1177.19 -180.89 -180.89 -169.70 -169.70 -169.70 -169.70
  1 Ag    1 Bu    2 Bu    2 Ag    3 Bu    3 Ag    1 Bg    1 Au                 
-169.70 -169.70  -37.95  -37.95  -33.14  -33.14  -33.13  -33.13
  4 Ag    4 Bu    5 Bu    5 Ag    6 Bu    6 Ag    2 Au    2 Bg                 
-33.130 -33.130 -24.320 -24.320 -24.318 -24.318 -24.318 -24.318
  7 Ag    7 Bu    8 Bu    8 Ag    3 Au    3 Bg    9 Ag    9 Bu                 
-24.312 -24.312 -24.312 -24.312 -15.734 -15.731  -7.263  -7.263
 10 Bu    4 Bg   10 Ag    4 Au   11 Ag   11 Bu   12 Bu   12 Ag                 
 -5.497  -5.497  -5.483  -5.483  -5.483  -5.483  -2.420  -2.420
 13 Ag   13 Bu    5 Au    5 Bg   14 Bu   14 Ag   15 Ag   15 Bu                 
 -2.415  -2.415  -2.415  -2.415  -2.399  -2.399  -2.399  -2.399
  6 Au    6 Bg   16 Bu   16 Ag    7 Bg    7 Au   17 Bu   17 Ag                 
 -1.519  -0.911  -0.849  -0.793  -0.675  -0.659  -0.655  -0.400
 18 Ag   18 Bu   19 Ag   19 Bu   20 Ag    8 Au   20 Bu    8 Bg                 
 -0.397  -0.392  -0.391  -0.334
 21 Ag   21 Bu    9 Au   22 Ag                                                 
 -- Virtual --                   
 -0.100   0.081   0.089   0.152   0.167   0.169   0.189   0.213
 22 Bu   23 Ag    9 Bg   23 Bu   24 Ag   10 Au   24 Bu   25 Ag                 
  0.243   0.253   0.278   0.315   0.316   0.320   0.328   0.330
 10 Bg   26 Ag   25 Bu   27 Ag   11 Bg   28 Ag   26 Bu   11 Au                 
  0.342   0.497   0.554   0.562   0.567   0.567   0.589   0.596
 27 Bu   29 Ag   28 Bu   12 Bg   29 Bu   12 Au   30 Ag   13 Bg                 
  0.602   0.621   0.653   0.708   0.741   0.793   0.875   0.905
 13 Au   30 Bu   31 Ag   31 Bu   32 Ag   32 Bu   33 Ag   14 Au                 
  1.024   1.037   1.039   1.218   1.251   1.479   1.514   1.521
 14 Bg   34 Ag   33 Bu   34 Bu   35 Ag   35 Bu   15 Bg   36 Ag                 
  1.527   1.530   1.549   1.589   1.946   1.948   1.998   2.136
 15 Au   36 Bu   37 Ag   37 Bu   16 Bg   16 Au   38 Bu   38 Ag                 
  2.446   2.558   2.797   3.161   3.172   3.486   4.102   4.158
 17 Au   39 Bu   39 Ag   17 Bg   40 Ag   40 Bu   18 Au   41 Bu                 
  4.371   4.372   4.468   4.469   4.477   4.484   4.490   4.492
 41 Ag   18 Bg   19 Au   19 Bg   42 Ag   20 Bg   20 Au   42 Bu                 
  4.507   4.563   4.593   4.648   4.651   4.755   4.840   5.054
 43 Bu   43 Ag   44 Ag   45 Ag   44 Bu   46 Ag   45 Bu   46 Bu                 
  6.507   6.516   6.523   6.523   6.546   6.575  28.827  28.931
 21 Bg   21 Au   47 Bu   47 Ag   48 Ag   48 Bu   49 Ag   49 Bu                 
 29.504  29.511  29.516  29.517  29.536  29.548  29.859  29.860
 22 Bg   22 Au   50 Bu   50 Ag   51 Ag   51 Bu   23 Bg   23 Au                 
 29.864  29.866  29.867  29.869  29.872  29.894  29.928  29.964
 52 Ag   24 Bg   24 Au   52 Bu   53 Bu   53 Ag   54 Ag   54 Bu                 
 36.459  37.544 130.566 130.571 130.575 130.575 130.593 130.609
 55 Ag   55 Bu   25 Bg   25 Au   56 Bu   56 Ag   57 Ag   57 Bu                 
154.231 154.3191912.1471912.239
 58 Ag   58 Bu   59 Ag   59 Bu                                                 

 Beta MOs, Restricted
 -- Occupied --                  
*******-1177.19 -180.89 -180.89 -169.70 -169.70 -169.70 -169.70
  1 Ag    1 Bu    2 Bu    2 Ag    3 Bu    3 Ag    1 Bg    1 Au                 
-169.70 -169.70  -37.95  -37.95  -33.14  -33.14  -33.13  -33.13
  4 Ag    4 Bu    5 Bu    5 Ag    6 Bu    6 Ag    2 Au    2 Bg                 
-33.130 -33.130 -24.320 -24.320 -24.318 -24.318 -24.318 -24.318
  7 Ag    7 Bu    8 Bu    8 Ag    3 Au    3 Bg    9 Ag    9 Bu                 
-24.312 -24.312 -24.312 -24.312 -15.734 -15.731  -7.263  -7.263
 10 Bu    4 Bg   10 Ag    4 Au   11 Ag   11 Bu   12 Bu   12 Ag                 
 -5.497  -5.497  -5.483  -5.483  -5.483  -5.483  -2.420  -2.420
 13 Ag   13 Bu    5 Au    5 Bg   14 Bu   14 Ag   15 Ag   15 Bu                 
 -2.415  -2.415  -2.415  -2.415  -2.399  -2.399  -2.399  -2.399
  6 Au    6 Bg   16 Bu   16 Ag    7 Bg    7 Au   17 Bu   17 Ag                 
 -1.519  -0.911  -0.849  -0.793  -0.675  -0.659  -0.655  -0.400
 18 Ag   18 Bu   19 Ag   19 Bu   20 Ag    8 Au   20 Bu    8 Bg                 
 -0.397  -0.392  -0.391  -0.334
 21 Ag   21 Bu    9 Au   22 Ag                                                 
 -- Virtual --                   
 -0.100   0.081   0.089   0.152   0.167   0.169   0.189   0.213
 22 Bu   23 Ag    9 Bg   23 Bu   24 Ag   10 Au   24 Bu   25 Ag                 
  0.243   0.253   0.278   0.315   0.316   0.320   0.328   0.330
 10 Bg   26 Ag   25 Bu   27 Ag   11 Bg   28 Ag   26 Bu   11 Au                 
  0.342   0.497   0.554   0.562   0.567   0.567   0.589   0.596
 27 Bu   29 Ag   28 Bu   12 Bg   29 Bu   12 Au   30 Ag   13 Bg                 
  0.602   0.621   0.653   0.708   0.741   0.793   0.875   0.905
 13 Au   30 Bu   31 Ag   31 Bu   32 Ag   32 Bu   33 Ag   14 Au                 
  1.024   1.037   1.039   1.218   1.251   1.479   1.514   1.521
 14 Bg   34 Ag   33 Bu   34 Bu   35 Ag   35 Bu   15 Bg   36 Ag                 
  1.527   1.530   1.549   1.589   1.946   1.948   1.998   2.136
 15 Au   36 Bu   37 Ag   37 Bu   16 Bg   16 Au   38 Bu   38 Ag                 
  2.446   2.558   2.797   3.161   3.172   3.486   4.102   4.158
 17 Au   39 Bu   39 Ag   17 Bg   40 Ag   40 Bu   18 Au   41 Bu                 
  4.371   4.372   4.468   4.469   4.477   4.484   4.490   4.492
 41 Ag   18 Bg   19 Au   19 Bg   42 Ag   20 Bg   20 Au   42 Bu                 
  4.507   4.563   4.593   4.648   4.651   4.755   4.840   5.054
 43 Bu   43 Ag   44 Ag   45 Ag   44 Bu   46 Ag   45 Bu   46 Bu                 
  6.507   6.516   6.523   6.523   6.546   6.575  28.827  28.931
 21 Bg   21 Au   47 Bu   47 Ag   48 Ag   48 Bu   49 Ag   49 Bu                 
 29.504  29.511  29.516  29.517  29.536  29.548  29.859  29.860
 22 Bg   22 Au   50 Bu   50 Ag   51 Ag   51 Bu   23 Bg   23 Au                 
 29.864  29.866  29.867  29.869  29.872  29.894  29.928  29.964
 52 Ag   24 Bg   24 Au   52 Bu   53 Bu   53 Ag   54 Ag   54 Bu                 
 36.459  37.544 130.566 130.571 130.575 130.575 130.593 130.609
 55 Ag   55 Bu   25 Bg   25 Au   56 Bu   56 Ag   57 Ag   57 Bu                 
154.231 154.3191912.1471912.239
 58 Ag   58 Bu   59 Ag   59 Bu                                                 
 --------------------------------------------------------------

          Ground-State Mulliken Net Atomic Charges

     Atom                 Charge (a.u.)
  ----------------------------------------
      1 I                     0.000056
      2 N                    -0.000056
      3 N                    -0.000056
      4 I                     0.000056
  ----------------------------------------
  Sum of atomic charges =    -0.000000

 -----------------------------------------------------------------
                    Cartesian Multipole Moments
 -----------------------------------------------------------------
    Charge (ESU x 10^10)
                -0.0000
    Dipole Moment (Debye)
         X      -0.0000      Y      -0.0000      Z       0.0000
       Tot       0.0000
    Quadrupole Moments (Debye-Ang)
        XX     -64.1774     XY      -1.1108     YY     -70.8077
        XZ      -0.0000     YZ      -0.0000     ZZ     -69.3917
    Octopole Moments (Debye-Ang^2)
       XXX       0.0000    XXY      -0.0000    XYY       0.0000
       YYY      -0.0000    XXZ       0.0000    XYZ      -0.0000
       YYZ      -0.0000    XZZ       0.0000    YZZ      -0.0000
       ZZZ       0.0000
    Hexadecapole Moments (Debye-Ang^3)
      XXXX   -2234.7669   XXXY     -26.5241   XXYY    -438.9280
      XYYY      -1.2375   YYYY    -111.3498   XXXZ      -0.0000
      XXYZ      -0.0000   XYYZ       0.0000   YYYZ      -0.0000
      XXZZ    -438.3485   XYZZ      -0.2754   YYZZ     -33.9012
      XZZZ      -0.0000   YZZZ      -0.0000   ZZZZ     -94.5203
 -----------------------------------------------------------------
 Calculating analytic gradient of the SCF energy
 Gradient of SCF Energy
            1           2           3           4
    1   0.0024539  -0.0205378   0.0205378  -0.0024539
    2  -0.0012281  -0.0222128   0.0222128   0.0012281
    3   0.0000000  -0.0000000   0.0000000   0.0000000
 Max gradient component =       2.221E-02
 RMS gradient           =       1.240E-02
 Gradient time:  CPU 3.33 s  wall 0.89 s
 Geometry Optimization Parameters
   NAtoms,    NIC,     NZ,  NCons,   NDum,   NFix, NCnnct, MaxDiis
        4      14       4       0       0       0       0       0

 Cartesian Hessian Update
 Hessian Updated using BFGS Update


** GEOMETRY OPTIMIZATION IN DELOCALIZED INTERNAL COORDINATES **
   Searching for a Minimum

   Optimization Cycle:   3

                       Coordinates (Angstroms)
     ATOM                X               Y               Z
      1  I         2.6163108723   -0.0079259325    0.0000000000
      2  N         0.2944045213    0.4739153690    0.0000000000
      3  N        -0.2944045213   -0.4739153690    0.0000000000
      4  I        -2.6163108723    0.0079259325    0.0000000000
   Point Group: c2h   Number of degrees of freedom:     3


   Energy is -13942.451345759

 Hessian Updated using BFGS Update

  3 Hessian modes will be used to form the next step
  Hessian Eigenvalues:
     0.007628    0.278287    1.867113

 Minimum Search - Taking Simple RFO Step
 Searching for Lamda that Minimizes Along All modes
 Value Taken    Lamda =  -0.00411932
 Calculated Step too Large.  Step scaled by  0.537873
 Step Taken.  Stepsize is  0.300000

                             Maximum     Tolerance    Cnvgd?
         Gradient           0.021301      0.000300      NO
         Displacement       0.264549      0.001200      NO
         Energy change     -0.000986      0.000001      NO


 New Cartesian Coordinates Obtained by Inverse Iteration

 Displacement from previous Coordinates is:  0.260646
 ----------------------------------------------------------------
             Standard Nuclear Orientation (Angstroms)
    I     Atom           X                Y                Z
 ----------------------------------------------------------------
    1      I       2.5203162867    -0.0045465446     0.0000000000
    2      N       0.3113046236     0.4737207208     0.0000000000
    3      N      -0.3113046236    -0.4737207208     0.0000000000
    4      I      -2.5203162867     0.0045465446     0.0000000000
 ----------------------------------------------------------------
 Molecular Point Group                 C2h   NOp =  4
 Largest Abelian Subgroup              C2h   NOp =  4
 Nuclear Repulsion Energy =   628.2911778715 hartrees
 There are       60 alpha and       60 beta electrons
 Applying Cartesian multipole field
    Component          Value
    ---------          -----
     (2,0,0)        1.00000E-11
     (0,2,0)        2.00000E-11
     (0,0,2)       -3.00000E-11
 Nucleus-field energy     =     0.0000000243 hartrees
 Requested basis set is 6-311++G(d,p)
 There are 60 shells and 168 basis functions
 A cutoff of  1.0D-11 yielded   1344 shell pairs
 There are     11302 function pairs (     12986 Cartesian)
 Smallest overlap matrix eigenvalue = 1.83E-04
 Guess MOs from SCF MO coefficient file

 -----------------------------------------------------------------------
  General SCF calculation program by
  Eric Jon Sundstrom, Paul Horn, Yuezhi Mao, Dmitri Zuev, Alec White,
  David Stuck, Shaama M.S., Shane Yost, Joonho Lee, David Small,
  Daniel Levine, Susi Lehtola, Hugh Burton, Evgeny Epifanovsky
 -----------------------------------------------------------------------
 Hartree-Fock
 using 4 threads for integral computing
 -------------------------------------------------------
 OpenMP Integral computing Module                
 Release: version 2.0, May 2017, Q-Chem Inc. Pleasanton 
 -------------------------------------------------------
 A restricted SCF calculation will be
 performed using DIIS
 SCF converges when DIIS error is below 1.0e-08
 ---------------------------------------
  Cycle       Energy         DIIS error
 ---------------------------------------
    1  -13942.4468880153      8.67e-04  
    2  -13942.4515815345      2.68e-04  
    3  -13942.4525259223      1.22e-04  
    4  -13942.4527315386      7.57e-05  
    5  -13942.4528076871      2.28e-05  
    6  -13942.4528193129      8.59e-06  
    7  -13942.4528204331      2.57e-06  
    8  -13942.4528205755      7.45e-07  
    9  -13942.4528205885      4.17e-07  
   10  -13942.4528205927      1.91e-07  
   11  -13942.4528205943      4.56e-08  
   12  -13942.4528205943      6.98e-09  Convergence criterion met
 ---------------------------------------
 SCF time:   CPU 11.10s  wall 3.00s 
 SCF   energy in the final basis set =   -13942.4528205943
 Total energy in the final basis set =   -13942.4528205943

 --------------------------------------------------------------
             Orbital Energies (a.u.) and Symmetries
 --------------------------------------------------------------

 Alpha MOs, Restricted
 -- Occupied --                  
*******-1177.19 -180.89 -180.89 -169.70 -169.70 -169.70 -169.70
  1 Ag    1 Bu    2 Bu    2 Ag    3 Bu    3 Ag    1 Bg    1 Au                 
-169.70 -169.70  -37.95  -37.95  -33.14  -33.14  -33.13  -33.13
  4 Ag    4 Bu    5 Bu    5 Ag    6 Bu    6 Ag    2 Au    2 Bg                 
-33.130 -33.130 -24.320 -24.320 -24.318 -24.318 -24.318 -24.318
  7 Bu    7 Ag    8 Bu    8 Ag    3 Au    3 Bg    9 Ag    9 Bu                 
-24.313 -24.313 -24.313 -24.313 -15.727 -15.724  -7.263  -7.263
 10 Bu    4 Bg   10 Ag    4 Au   11 Ag   11 Bu   12 Bu   12 Ag                 
 -5.498  -5.498  -5.484  -5.484  -5.484  -5.484  -2.421  -2.421
 13 Ag   13 Bu    5 Au    5 Bg   14 Bu   14 Ag   15 Ag   15 Bu                 
 -2.416  -2.415  -2.415  -2.415  -2.399  -2.399  -2.399  -2.399
  6 Au    6 Bg   16 Bu   16 Ag    7 Bg    7 Au   17 Ag   17 Bu                 
 -1.502  -0.934  -0.856  -0.788  -0.667  -0.650  -0.649  -0.402
 18 Ag   18 Bu   19 Ag   19 Bu   20 Ag   20 Bu    8 Au    8 Bg                 
 -0.397  -0.391  -0.389  -0.346
 21 Ag   21 Bu    9 Au   22 Ag                                                 
 -- Virtual --                   
 -0.066   0.077   0.084   0.155   0.167   0.173   0.186   0.211
 22 Bu   23 Ag    9 Bg   23 Bu   24 Ag   10 Au   24 Bu   25 Ag                 
  0.240   0.255   0.280   0.315   0.317   0.320   0.328   0.328
 10 Bg   26 Ag   25 Bu   27 Ag   11 Bg   28 Ag   26 Bu   11 Au                 
  0.341   0.517   0.550   0.564   0.566   0.592   0.592   0.599
 27 Bu   29 Ag   28 Bu   12 Bg   12 Au   29 Bu   30 Ag   13 Bg                 
  0.607   0.625   0.652   0.712   0.770   0.820   0.898   0.919
 13 Au   30 Bu   31 Ag   31 Bu   32 Ag   32 Bu   33 Ag   14 Au                 
  1.029   1.042   1.045   1.206   1.255   1.478   1.513   1.527
 14 Bg   34 Ag   33 Bu   34 Bu   35 Ag   35 Bu   15 Bg   15 Au                 
  1.535   1.537   1.560   1.618   1.939   1.972   2.009   2.178
 36 Ag   36 Bu   37 Ag   37 Bu   16 Au   16 Bg   38 Bu   38 Ag                 
  2.445   2.576   2.789   3.140   3.149   3.457   4.105   4.157
 17 Au   39 Bu   39 Ag   17 Bg   40 Ag   40 Bu   18 Au   41 Bu                 
  4.362   4.373   4.467   4.470   4.479   4.489   4.496   4.499
 41 Ag   18 Bg   19 Au   19 Bg   42 Ag   20 Bg   42 Bu   20 Au                 
  4.519   4.561   4.594   4.693   4.696   4.768   4.862   5.092
 43 Bu   43 Ag   44 Ag   44 Bu   45 Ag   46 Ag   45 Bu   46 Bu                 
  6.509   6.517   6.524   6.525   6.539   6.582  28.854  28.953
 21 Bg   21 Au   47 Bu   47 Ag   48 Ag   48 Bu   49 Ag   49 Bu                 
 29.506  29.512  29.518  29.519  29.533  29.552  29.860  29.860
 22 Bg   22 Au   50 Bu   50 Ag   51 Ag   51 Bu   23 Au   23 Bg                 
 29.865  29.867  29.870  29.871  29.875  29.900  29.942  29.983
 52 Ag   24 Bg   24 Au   52 Bu   53 Bu   53 Ag   54 Ag   54 Bu                 
 36.481  37.450 130.567 130.572 130.576 130.576 130.593 130.616
 55 Ag   55 Bu   25 Bg   25 Au   56 Bu   56 Ag   57 Ag   57 Bu                 
154.255 154.3371912.1721912.257
 58 Ag   58 Bu   59 Ag   59 Bu                                                 

 Beta MOs, Restricted
 -- Occupied --                  
*******-1177.19 -180.89 -180.89 -169.70 -169.70 -169.70 -169.70
  1 Ag    1 Bu    2 Bu    2 Ag    3 Bu    3 Ag    1 Bg    1 Au                 
-169.70 -169.70  -37.95  -37.95  -33.14  -33.14  -33.13  -33.13
  4 Ag    4 Bu    5 Bu    5 Ag    6 Bu    6 Ag    2 Au    2 Bg                 
-33.130 -33.130 -24.320 -24.320 -24.318 -24.318 -24.318 -24.318
  7 Bu    7 Ag    8 Bu    8 Ag    3 Au    3 Bg    9 Ag    9 Bu                 
-24.313 -24.313 -24.313 -24.313 -15.727 -15.724  -7.263  -7.263
 10 Bu    4 Bg   10 Ag    4 Au   11 Ag   11 Bu   12 Bu   12 Ag                 
 -5.498  -5.498  -5.484  -5.484  -5.484  -5.484  -2.421  -2.421
 13 Ag   13 Bu    5 Au    5 Bg   14 Bu   14 Ag   15 Ag   15 Bu                 
 -2.416  -2.415  -2.415  -2.415  -2.399  -2.399  -2.399  -2.399
  6 Au    6 Bg   16 Bu   16 Ag    7 Bg    7 Au   17 Ag   17 Bu                 
 -1.502  -0.934  -0.856  -0.788  -0.667  -0.650  -0.649  -0.402
 18 Ag   18 Bu   19 Ag   19 Bu   20 Ag   20 Bu    8 Au    8 Bg                 
 -0.397  -0.391  -0.389  -0.346
 21 Ag   21 Bu    9 Au   22 Ag                                                 
 -- Virtual --                   
 -0.066   0.077   0.084   0.155   0.167   0.173   0.186   0.211
 22 Bu   23 Ag    9 Bg   23 Bu   24 Ag   10 Au   24 Bu   25 Ag                 
  0.240   0.255   0.280   0.315   0.317   0.320   0.328   0.328
 10 Bg   26 Ag   25 Bu   27 Ag   11 Bg   28 Ag   26 Bu   11 Au                 
  0.341   0.517   0.550   0.564   0.566   0.592   0.592   0.599
 27 Bu   29 Ag   28 Bu   12 Bg   12 Au   29 Bu   30 Ag   13 Bg                 
  0.607   0.625   0.652   0.712   0.770   0.820   0.898   0.919
 13 Au   30 Bu   31 Ag   31 Bu   32 Ag   32 Bu   33 Ag   14 Au                 
  1.029   1.042   1.045   1.206   1.255   1.478   1.513   1.527
 14 Bg   34 Ag   33 Bu   34 Bu   35 Ag   35 Bu   15 Bg   15 Au                 
  1.535   1.537   1.560   1.618   1.939   1.972   2.009   2.178
 36 Ag   36 Bu   37 Ag   37 Bu   16 Au   16 Bg   38 Bu   38 Ag                 
  2.445   2.576   2.789   3.140   3.149   3.457   4.105   4.157
 17 Au   39 Bu   39 Ag   17 Bg   40 Ag   40 Bu   18 Au   41 Bu                 
  4.362   4.373   4.467   4.470   4.479   4.489   4.496   4.499
 41 Ag   18 Bg   19 Au   19 Bg   42 Ag   20 Bg   42 Bu   20 Au                 
  4.519   4.561   4.594   4.693   4.696   4.768   4.862   5.092
 43 Bu   43 Ag   44 Ag   44 Bu   45 Ag   46 Ag   45 Bu   46 Bu                 
  6.509   6.517   6.524   6.525   6.539   6.582  28.854  28.953
 21 Bg   21 Au   47 Bu   47 Ag   48 Ag   48 Bu   49 Ag   49 Bu                 
 29.506  29.512  29.518  29.519  29.533  29.552  29.860  29.860
 22 Bg   22 Au   50 Bu   50 Ag   51 Ag   51 Bu   23 Au   23 Bg                 
 29.865  29.867  29.870  29.871  29.875  29.900  29.942  29.983
 52 Ag   24 Bg   24 Au   52 Bu   53 Bu   53 Ag   54 Ag   54 Bu                 
 36.481  37.450 130.567 130.572 130.576 130.576 130.593 130.616
 55 Ag   55 Bu   25 Bg   25 Au   56 Bu   56 Ag   57 Ag   57 Bu                 
154.255 154.3371912.1721912.257
 58 Ag   58 Bu   59 Ag   59 Bu                                                 
 --------------------------------------------------------------

          Ground-State Mulliken Net Atomic Charges

     Atom                 Charge (a.u.)
  ----------------------------------------
      1 I                     0.031398
      2 N                    -0.031398
      3 N                    -0.031398
      4 I                     0.031398
  ----------------------------------------
  Sum of atomic charges =    -0.000000

 -----------------------------------------------------------------
                    Cartesian Multipole Moments
 -----------------------------------------------------------------
    Charge (ESU x 10^10)
                -0.0000
    Dipole Moment (Debye)
         X      -0.0000      Y      -0.0000      Z       0.0000
       Tot       0.0000
    Quadrupole Moments (Debye-Ang)
        XX     -63.0511     XY      -1.1487     YY     -70.8676
        XZ      -0.0000     YZ       0.0000     ZZ     -69.1389
    Octopole Moments (Debye-Ang^2)
       XXX       0.0000    XXY      -0.0000    XYY       0.0000
       YYY      -0.0000    XXZ       0.0000    XYZ      -0.0000
       YYZ       0.0000    XZZ       0.0000    YZZ      -0.0000
       ZZZ       0.0000
    Hexadecapole Moments (Debye-Ang^3)
      XXXX   -2062.0616   XXXY     -29.3541   XXYY    -408.5423
      XYYY      -3.0567   YYYY    -111.3858   XXXZ      -0.0000
      XXYZ       0.0000   XYYZ      -0.0000   YYYZ       0.0000
      XXZZ    -407.7006   XYZZ      -0.8984   YYZZ     -33.7081
      XZZZ      -0.0000   YZZZ       0.0000   ZZZZ     -93.6428
 -----------------------------------------------------------------
 Calculating analytic gradient of the SCF energy
 Gradient of SCF Energy
            1           2           3           4
    1  -0.0017927  -0.0166071   0.0166071   0.0017927
    2  -0.0006316  -0.0201317   0.0201317   0.0006316
    3  -0.0000000   0.0000000  -0.0000000   0.0000000
 Max gradient component =       2.013E-02
 RMS gradient           =       1.068E-02
 Gradient time:  CPU 3.42 s  wall 0.91 s
 Geometry Optimization Parameters
   NAtoms,    NIC,     NZ,  NCons,   NDum,   NFix, NCnnct, MaxDiis
        4      14       4       0       0       0       0       0

 Cartesian Hessian Update
 Hessian Updated using BFGS Update


** GEOMETRY OPTIMIZATION IN DELOCALIZED INTERNAL COORDINATES **
   Searching for a Minimum

   Optimization Cycle:   4

                       Coordinates (Angstroms)
     ATOM                X               Y               Z
      1  I         2.5203162867   -0.0045465446    0.0000000000
      2  N         0.3113046236    0.4737207208    0.0000000000
      3  N        -0.3113046236   -0.4737207208    0.0000000000
      4  I        -2.5203162867    0.0045465446    0.0000000000
   Point Group: c2h   Number of degrees of freedom:     3


   Energy is -13942.452820594

 Hessian Updated using BFGS Update

  3 Hessian modes will be used to form the next step
  Hessian Eigenvalues:
     0.020072    0.279571    1.569389

 Minimum Search - Taking Simple RFO Step
 Searching for Lamda that Minimizes Along All modes
 Value Taken    Lamda =  -0.00064734
 Step Taken.  Stepsize is  0.069280

                             Maximum     Tolerance    Cnvgd?
         Gradient           0.020383      0.000300      NO
         Displacement       0.068561      0.001200      NO
         Energy change     -0.001475      0.000001      NO


 New Cartesian Coordinates Obtained by Inverse Iteration

 Displacement from previous Coordinates is:  0.043441
 ----------------------------------------------------------------
             Standard Nuclear Orientation (Angstroms)
    I     Atom           X                Y                Z
 ----------------------------------------------------------------
    1      I       2.5092772811    -0.0022833821     0.0000000000
    2      N       0.3230149838     0.4733847363     0.0000000000
    3      N      -0.3230149838    -0.4733847363     0.0000000000
    4      I      -2.5092772811     0.0022833821     0.0000000000
 ----------------------------------------------------------------
 Molecular Point Group                 C2h   NOp =  4
 Largest Abelian Subgroup              C2h   NOp =  4
 Nuclear Repulsion Energy =   631.0623427180 hartrees
 There are       60 alpha and       60 beta electrons
 Applying Cartesian multipole field
    Component          Value
    ---------          -----
     (2,0,0)        1.00000E-11
     (0,2,0)        2.00000E-11
     (0,0,2)       -3.00000E-11
 Nucleus-field energy     =     0.0000000241 hartrees
 Requested basis set is 6-311++G(d,p)
 There are 60 shells and 168 basis functions
 A cutoff of  1.0D-11 yielded   1346 shell pairs
 There are     11308 function pairs (     12992 Cartesian)
 Smallest overlap matrix eigenvalue = 1.91E-04
 Guess MOs from SCF MO coefficient file

 -----------------------------------------------------------------------
  General SCF calculation program by
  Eric Jon Sundstrom, Paul Horn, Yuezhi Mao, Dmitri Zuev, Alec White,
  David Stuck, Shaama M.S., Shane Yost, Joonho Lee, David Small,
  Daniel Levine, Susi Lehtola, Hugh Burton, Evgeny Epifanovsky
 -----------------------------------------------------------------------
 Hartree-Fock
 using 4 threads for integral computing
 -------------------------------------------------------
 OpenMP Integral computing Module                
 Release: version 2.0, May 2017, Q-Chem Inc. Pleasanton 
 -------------------------------------------------------
 A restricted SCF calculation will be
 performed using DIIS
 SCF converges when DIIS error is below 1.0e-08
 ---------------------------------------
  Cycle       Energy         DIIS error
 ---------------------------------------
    1  -13942.4524729731      3.65e-04  
    2  -13942.4530758473      8.97e-05  
    3  -13942.4531636805      3.79e-05  
    4  -13942.4531787979      1.60e-05  
    5  -13942.4531828608      8.80e-06  
    6  -13942.4531837132      2.95e-06  
    7  -13942.4531838376      1.02e-06  
    8  -13942.4531838522      3.40e-07  
    9  -13942.4531838536      6.80e-08  
   10  -13942.4531838537      2.79e-08  
   11  -13942.4531838535      1.32e-08  
   12  -13942.4531838535      3.57e-09  Convergence criterion met
 ---------------------------------------
 SCF time:   CPU 11.15s  wall 3.00s 
 SCF   energy in the final basis set =   -13942.4531838535
 Total energy in the final basis set =   -13942.4531838535

 --------------------------------------------------------------
             Orbital Energies (a.u.) and Symmetries
 --------------------------------------------------------------

 Alpha MOs, Restricted
 -- Occupied --                  
*******-1177.19 -180.89 -180.89 -169.70 -169.70 -169.70 -169.70
  1 Ag    1 Bu    2 Bu    2 Ag    3 Bu    3 Ag    1 Bg    1 Au                 
-169.70 -169.70  -37.95  -37.95  -33.14  -33.14  -33.13  -33.13
  4 Ag    4 Bu    5 Bu    5 Ag    6 Bu    6 Ag    2 Au    2 Bg                 
-33.131 -33.131 -24.321 -24.321 -24.319 -24.319 -24.319 -24.319
  7 Bu    7 Ag    8 Bu    8 Ag    3 Au    3 Bg    9 Ag    9 Bu                 
-24.313 -24.313 -24.313 -24.313 -15.725 -15.723  -7.264  -7.264
 10 Bu    4 Bg   10 Ag    4 Au   11 Ag   11 Bu   12 Bu   12 Ag                 
 -5.499  -5.499  -5.485  -5.485  -5.485  -5.485  -2.422  -2.422
 13 Ag   13 Bu    5 Au    5 Bg   14 Bu   14 Ag   15 Ag   15 Bu                 
 -2.416  -2.416  -2.416  -2.416  -2.400  -2.400  -2.400  -2.400
  6 Au    6 Bg   16 Bu   16 Ag    7 Bg    7 Au   17 Ag   17 Bu                 
 -1.489  -0.939  -0.858  -0.786  -0.664  -0.646  -0.641  -0.403
 18 Ag   18 Bu   19 Ag   19 Bu   20 Ag   20 Bu    8 Au    8 Bg                 
 -0.397  -0.391  -0.388  -0.350
 21 Ag   21 Bu    9 Au   22 Ag                                                 
 -- Virtual --                   
 -0.058   0.076   0.082   0.156   0.167   0.175   0.186   0.211
 22 Bu   23 Ag    9 Bg   23 Bu   24 Ag   10 Au   24 Bu   25 Ag                 
  0.239   0.255   0.280   0.316   0.317   0.320   0.328   0.328
 10 Bg   26 Ag   25 Bu   27 Ag   11 Bg   28 Ag   11 Au   26 Bu                 
  0.340   0.520   0.546   0.564   0.565   0.592   0.596   0.600
 27 Bu   29 Ag   28 Bu   12 Bg   12 Au   30 Ag   29 Bu   13 Bg                 
  0.608   0.625   0.655   0.713   0.776   0.826   0.906   0.924
 13 Au   30 Bu   31 Ag   31 Bu   32 Ag   32 Bu   33 Ag   14 Au                 
  1.031   1.043   1.043   1.192   1.256   1.476   1.513   1.526
 14 Bg   33 Bu   34 Ag   34 Bu   35 Ag   35 Bu   15 Bg   15 Au                 
  1.538   1.539   1.563   1.621   1.932   1.984   2.012   2.189
 36 Ag   36 Bu   37 Ag   37 Bu   16 Au   16 Bg   38 Bu   38 Ag                 
  2.441   2.577   2.779   3.125   3.133   3.439   4.105   4.152
 17 Au   39 Bu   39 Ag   17 Bg   40 Ag   40 Bu   18 Au   41 Bu                 
  4.361   4.371   4.467   4.470   4.478   4.490   4.496   4.500
 41 Ag   18 Bg   19 Au   19 Bg   42 Ag   20 Bg   42 Bu   20 Au                 
  4.521   4.542   4.594   4.700   4.705   4.769   4.867   5.114
 43 Bu   43 Ag   44 Ag   44 Bu   45 Ag   46 Ag   45 Bu   46 Bu                 
  6.508   6.517   6.524   6.524   6.537   6.582  28.861  28.955
 21 Bg   21 Au   47 Bu   47 Ag   48 Ag   48 Bu   49 Ag   49 Bu                 
 29.505  29.512  29.517  29.519  29.532  29.552  29.859  29.860
 22 Bg   22 Au   50 Bu   50 Ag   51 Ag   51 Bu   23 Au   23 Bg                 
 29.864  29.867  29.870  29.871  29.876  29.900  29.944  29.986
 52 Ag   24 Bg   24 Au   52 Bu   53 Bu   53 Ag   54 Ag   54 Bu                 
 36.489  37.384 130.566 130.571 130.575 130.576 130.592 130.615
 55 Ag   55 Bu   25 Bg   25 Au   56 Bu   56 Ag   57 Ag   57 Bu                 
154.260 154.3391912.1771912.259
 58 Ag   58 Bu   59 Ag   59 Bu                                                 

 Beta MOs, Restricted
 -- Occupied --                  
*******-1177.19 -180.89 -180.89 -169.70 -169.70 -169.70 -169.70
  1 Ag    1 Bu    2 Bu    2 Ag    3 Bu    3 Ag    1 Bg    1 Au                 
-169.70 -169.70  -37.95  -37.95  -33.14  -33.14  -33.13  -33.13
  4 Ag    4 Bu    5 Bu    5 Ag    6 Bu    6 Ag    2 Au    2 Bg                 
-33.131 -33.131 -24.321 -24.321 -24.319 -24.319 -24.319 -24.319
  7 Bu    7 Ag    8 Bu    8 Ag    3 Au    3 Bg    9 Ag    9 Bu                 
-24.313 -24.313 -24.313 -24.313 -15.725 -15.723  -7.264  -7.264
 10 Bu    4 Bg   10 Ag    4 Au   11 Ag   11 Bu   12 Bu   12 Ag                 
 -5.499  -5.499  -5.485  -5.485  -5.485  -5.485  -2.422  -2.422
 13 Ag   13 Bu    5 Au    5 Bg   14 Bu   14 Ag   15 Ag   15 Bu                 
 -2.416  -2.416  -2.416  -2.416  -2.400  -2.400  -2.400  -2.400
  6 Au    6 Bg   16 Bu   16 Ag    7 Bg    7 Au   17 Ag   17 Bu                 
 -1.489  -0.939  -0.858  -0.786  -0.664  -0.646  -0.641  -0.403
 18 Ag   18 Bu   19 Ag   19 Bu   20 Ag   20 Bu    8 Au    8 Bg                 
 -0.397  -0.391  -0.388  -0.350
 21 Ag   21 Bu    9 Au   22 Ag                                                 
 -- Virtual --                   
 -0.058   0.076   0.082   0.156   0.167   0.175   0.186   0.211
 22 Bu   23 Ag    9 Bg   23 Bu   24 Ag   10 Au   24 Bu   25 Ag                 
  0.239   0.255   0.280   0.316   0.317   0.320   0.328   0.328
 10 Bg   26 Ag   25 Bu   27 Ag   11 Bg   28 Ag   11 Au   26 Bu                 
  0.340   0.520   0.546   0.564   0.565   0.592   0.596   0.600
 27 Bu   29 Ag   28 Bu   12 Bg   12 Au   30 Ag   29 Bu   13 Bg                 
  0.608   0.625   0.655   0.713   0.776   0.826   0.906   0.924
 13 Au   30 Bu   31 Ag   31 Bu   32 Ag   32 Bu   33 Ag   14 Au                 
  1.031   1.043   1.043   1.192   1.256   1.476   1.513   1.526
 14 Bg   33 Bu   34 Ag   34 Bu   35 Ag   35 Bu   15 Bg   15 Au                 
  1.538   1.539   1.563   1.621   1.932   1.984   2.012   2.189
 36 Ag   36 Bu   37 Ag   37 Bu   16 Au   16 Bg   38 Bu   38 Ag                 
  2.441   2.577   2.779   3.125   3.133   3.439   4.105   4.152
 17 Au   39 Bu   39 Ag   17 Bg   40 Ag   40 Bu   18 Au   41 Bu                 
  4.361   4.371   4.467   4.470   4.478   4.490   4.496   4.500
 41 Ag   18 Bg   19 Au   19 Bg   42 Ag   20 Bg   42 Bu   20 Au                 
  4.521   4.542   4.594   4.700   4.705   4.769   4.867   5.114
 43 Bu   43 Ag   44 Ag   44 Bu   45 Ag   46 Ag   45 Bu   46 Bu                 
  6.508   6.517   6.524   6.524   6.537   6.582  28.861  28.955
 21 Bg   21 Au   47 Bu   47 Ag   48 Ag   48 Bu   49 Ag   49 Bu                 
 29.505  29.512  29.517  29.519  29.532  29.552  29.859  29.860
 22 Bg   22 Au   50 Bu   50 Ag   51 Ag   51 Bu   23 Au   23 Bg                 
 29.864  29.867  29.870  29.871  29.876  29.900  29.944  29.986
 52 Ag   24 Bg   24 Au   52 Bu   53 Bu   53 Ag   54 Ag   54 Bu                 
 36.489  37.384 130.566 130.571 130.575 130.576 130.592 130.615
 55 Ag   55 Bu   25 Bg   25 Au   56 Bu   56 Ag   57 Ag   57 Bu                 
154.260 154.3391912.1771912.259
 58 Ag   58 Bu   59 Ag   59 Bu                                                 
 --------------------------------------------------------------

          Ground-State Mulliken Net Atomic Charges

     Atom                 Charge (a.u.)
  ----------------------------------------
      1 I                     0.044107
      2 N                    -0.044107
      3 N                    -0.044107
      4 I                     0.044107
  ----------------------------------------
  Sum of atomic charges =    -0.000000

 -----------------------------------------------------------------
                    Cartesian Multipole Moments
 -----------------------------------------------------------------
    Charge (ESU x 10^10)
                -0.0000
    Dipole Moment (Debye)
         X      -0.0000      Y      -0.0000      Z       0.0000
       Tot       0.0000
    Quadrupole Moments (Debye-Ang)
        XX     -62.5136     XY      -1.1233     YY     -70.9311
        XZ      -0.0000     YZ       0.0000     ZZ     -69.0932
    Octopole Moments (Debye-Ang^2)
       XXX       0.0000    XXY      -0.0000    XYY       0.0000
       YYY      -0.0000    XXZ       0.0000    XYZ      -0.0000
       YYZ      -0.0000    XZZ       0.0000    YZZ      -0.0000
       ZZZ       0.0000
    Hexadecapole Moments (Debye-Ang^3)
      XXXX   -2036.7261   XXXY     -29.9830   XXYY    -405.0409
      XYYY      -4.1811   YYYY    -111.5094   XXXZ      -0.0000
      XXYZ       0.0000   XYYZ      -0.0000   YYYZ       0.0000
      XXZZ    -403.9229   XYZZ      -1.2705   YYZZ     -33.6811
      XZZZ      -0.0000   YZZZ      -0.0000   ZZZZ     -93.4316
 -----------------------------------------------------------------
 Calculating analytic gradient of the SCF energy
 Gradient of SCF Energy
            1           2           3           4
    1  -0.0010992  -0.0030849   0.0030849   0.0010992
    2   0.0001508  -0.0056851   0.0056851  -0.0001508
    3   0.0000000   0.0000000  -0.0000000   0.0000000
 Max gradient component =       5.685E-03
 RMS gradient           =       2.679E-03
 Gradient time:  CPU 3.48 s  wall 0.93 s
 Geometry Optimization Parameters
   NAtoms,    NIC,     NZ,  NCons,   NDum,   NFix, NCnnct, MaxDiis
        4      14       4       0       0       0       0       0

 Cartesian Hessian Update
 Hessian Updated using BFGS Update


** GEOMETRY OPTIMIZATION IN DELOCALIZED INTERNAL COORDINATES **
   Searching for a Minimum

   Optimization Cycle:   5

                       Coordinates (Angstroms)
     ATOM                X               Y               Z
      1  I         2.5092772811   -0.0022833821    0.0000000000
      2  N         0.3230149838    0.4733847363    0.0000000000
      3  N        -0.3230149838   -0.4733847363    0.0000000000
      4  I        -2.5092772811    0.0022833821    0.0000000000
   Point Group: c2h   Number of degrees of freedom:     3


   Energy is -13942.453183854

 Hessian Updated using BFGS Update

  3 Hessian modes will be used to form the next step
  Hessian Eigenvalues:
     0.024569    0.279649    1.128647

 Minimum Search - Taking Simple RFO Step
 Searching for Lamda that Minimizes Along All modes
 Value Taken    Lamda =  -0.00007637
 Step Taken.  Stepsize is  0.036309

                             Maximum     Tolerance    Cnvgd?
         Gradient           0.005891      0.000300      NO
         Displacement       0.028289      0.001200      NO
         Energy change     -0.000363      0.000001      NO


 New Cartesian Coordinates Obtained by Inverse Iteration

 Displacement from previous Coordinates is:  0.035692
 ----------------------------------------------------------------
             Standard Nuclear Orientation (Angstroms)
    I     Atom           X                Y                Z
 ----------------------------------------------------------------
    1      I       2.5225821388    -0.0024879744     0.0000000000
    2      N       0.3227538212     0.4744972710     0.0000000000
    3      N      -0.3227538212    -0.4744972710     0.0000000000
    4      I      -2.5225821388     0.0024879744     0.0000000000
 ----------------------------------------------------------------
 Molecular Point Group                 C2h   NOp =  4
 Largest Abelian Subgroup              C2h   NOp =  4
 Nuclear Repulsion Energy =   627.7971483303 hartrees
 There are       60 alpha and       60 beta electrons
 Applying Cartesian multipole field
    Component          Value
    ---------          -----
     (2,0,0)        1.00000E-11
     (0,2,0)        2.00000E-11
     (0,0,2)       -3.00000E-11
 Nucleus-field energy     =     0.0000000244 hartrees
 Requested basis set is 6-311++G(d,p)
 There are 60 shells and 168 basis functions
 A cutoff of  1.0D-11 yielded   1344 shell pairs
 There are     11302 function pairs (     12986 Cartesian)
 Smallest overlap matrix eigenvalue = 1.94E-04
 Guess MOs from SCF MO coefficient file

 -----------------------------------------------------------------------
  General SCF calculation program by
  Eric Jon Sundstrom, Paul Horn, Yuezhi Mao, Dmitri Zuev, Alec White,
  David Stuck, Shaama M.S., Shane Yost, Joonho Lee, David Small,
  Daniel Levine, Susi Lehtola, Hugh Burton, Evgeny Epifanovsky
 -----------------------------------------------------------------------
 Hartree-Fock
 using 4 threads for integral computing
 -------------------------------------------------------
 OpenMP Integral computing Module                
 Release: version 2.0, May 2017, Q-Chem Inc. Pleasanton 
 -------------------------------------------------------
 A restricted SCF calculation will be
 performed using DIIS
 SCF converges when DIIS error is below 1.0e-08
 ---------------------------------------
  Cycle       Energy         DIIS error
 ---------------------------------------
    1  -13942.4531367449      1.06e-04  
    2  -13942.4531893044      4.09e-05  
    3  -13942.4531985004      1.96e-05  
    4  -13942.4532019400      8.14e-06  
    5  -13942.4532029918      3.04e-06  
    6  -13942.4532031469      1.22e-06  
    7  -13942.4532031700      3.50e-07  
    8  -13942.4532031726      1.11e-07  
    9  -13942.4532031729      4.61e-08  
   10  -13942.4532031729      1.49e-08  
   11  -13942.4532031730      2.97e-09  Convergence criterion met
 ---------------------------------------
 SCF time:   CPU 10.18s  wall 3.00s 
 SCF   energy in the final basis set =   -13942.4532031730
 Total energy in the final basis set =   -13942.4532031730

 --------------------------------------------------------------
             Orbital Energies (a.u.) and Symmetries
 --------------------------------------------------------------

 Alpha MOs, Restricted
 -- Occupied --                  
*******-1177.19 -180.89 -180.89 -169.70 -169.70 -169.70 -169.70
  1 Ag    1 Bu    2 Bu    2 Ag    3 Bu    3 Ag    1 Bg    1 Au                 
-169.70 -169.70  -37.95  -37.95  -33.14  -33.14  -33.13  -33.13
  4 Ag    4 Bu    5 Bu    5 Ag    6 Bu    6 Ag    2 Au    2 Bg                 
-33.131 -33.131 -24.321 -24.321 -24.319 -24.319 -24.319 -24.319
  7 Bu    7 Ag    8 Bu    8 Ag    3 Au    3 Bg    9 Ag    9 Bu                 
-24.313 -24.313 -24.313 -24.313 -15.727 -15.724  -7.264  -7.264
 10 Bu    4 Bg   10 Ag    4 Au   11 Ag   11 Bu   12 Bu   12 Ag                 
 -5.499  -5.499  -5.485  -5.485  -5.485  -5.485  -2.422  -2.422
 13 Ag   13 Bu    5 Au    5 Bg   14 Bu   14 Ag   15 Ag   15 Bu                 
 -2.416  -2.416  -2.416  -2.416  -2.400  -2.400  -2.400  -2.400
  6 Au    6 Bg   16 Bu   16 Ag    7 Bg    7 Au   17 Ag   17 Bu                 
 -1.488  -0.936  -0.856  -0.786  -0.664  -0.645  -0.640  -0.403
 18 Ag   18 Bu   19 Ag   19 Bu   20 Ag   20 Bu    8 Au    8 Bg                 
 -0.397  -0.391  -0.388  -0.349
 21 Ag   21 Bu    9 Au   22 Ag                                                 
 -- Virtual --                   
 -0.062   0.076   0.081   0.155   0.167   0.174   0.186   0.212
 22 Bu   23 Ag    9 Bg   23 Bu   24 Ag   10 Au   24 Bu   25 Ag                 
  0.239   0.254   0.280   0.316   0.317   0.320   0.328   0.328
 10 Bg   26 Ag   25 Bu   27 Ag   11 Bg   28 Ag   11 Au   26 Bu                 
  0.340   0.517   0.546   0.564   0.566   0.592   0.593   0.599
 27 Bu   29 Ag   28 Bu   12 Bg   12 Au   30 Ag   29 Bu   13 Bg                 
  0.607   0.624   0.655   0.711   0.772   0.823   0.904   0.923
 13 Au   30 Bu   31 Ag   31 Bu   32 Ag   32 Bu   33 Ag   14 Au                 
  1.030   1.042   1.042   1.190   1.257   1.476   1.513   1.526
 14 Bg   33 Bu   34 Ag   34 Bu   35 Ag   35 Bu   15 Bg   15 Au                 
  1.537   1.538   1.561   1.616   1.931   1.982   2.009   2.185
 36 Ag   36 Bu   37 Ag   37 Bu   16 Au   16 Bg   38 Bu   38 Ag                 
  2.439   2.573   2.777   3.123   3.131   3.436   4.104   4.151
 17 Au   39 Bu   39 Ag   17 Bg   40 Ag   40 Bu   18 Au   41 Bu                 
  4.361   4.370   4.467   4.470   4.478   4.489   4.495   4.498
 41 Ag   18 Bg   19 Au   19 Bg   42 Ag   20 Bg   42 Bu   20 Au                 
  4.520   4.537   4.592   4.694   4.697   4.768   4.865   5.118
 43 Bu   43 Ag   44 Ag   44 Bu   45 Ag   46 Ag   45 Bu   46 Bu                 
  6.508   6.516   6.524   6.524   6.537   6.580  28.857  28.952
 21 Bg   21 Au   47 Bu   47 Ag   48 Ag   48 Bu   49 Ag   49 Bu                 
 29.505  29.511  29.517  29.518  29.532  29.551  29.859  29.860
 22 Bg   22 Au   50 Bu   50 Ag   51 Ag   51 Bu   23 Au   23 Bg                 
 29.864  29.867  29.869  29.870  29.875  29.899  29.942  29.983
 52 Ag   24 Bg   24 Au   52 Bu   53 Bu   53 Ag   54 Ag   54 Bu                 
 36.488  37.374 130.566 130.571 130.575 130.575 130.592 130.615
 55 Ag   55 Bu   25 Bg   25 Au   56 Bu   56 Ag   57 Ag   57 Bu                 
154.257 154.3361912.1741912.257
 58 Ag   58 Bu   59 Ag   59 Bu                                                 

 Beta MOs, Restricted
 -- Occupied --                  
*******-1177.19 -180.89 -180.89 -169.70 -169.70 -169.70 -169.70
  1 Ag    1 Bu    2 Bu    2 Ag    3 Bu    3 Ag    1 Bg    1 Au                 
-169.70 -169.70  -37.95  -37.95  -33.14  -33.14  -33.13  -33.13
  4 Ag    4 Bu    5 Bu    5 Ag    6 Bu    6 Ag    2 Au    2 Bg                 
-33.131 -33.131 -24.321 -24.321 -24.319 -24.319 -24.319 -24.319
  7 Bu    7 Ag    8 Bu    8 Ag    3 Au    3 Bg    9 Ag    9 Bu                 
-24.313 -24.313 -24.313 -24.313 -15.727 -15.724  -7.264  -7.264
 10 Bu    4 Bg   10 Ag    4 Au   11 Ag   11 Bu   12 Bu   12 Ag                 
 -5.499  -5.499  -5.485  -5.485  -5.485  -5.485  -2.422  -2.422
 13 Ag   13 Bu    5 Au    5 Bg   14 Bu   14 Ag   15 Ag   15 Bu                 
 -2.416  -2.416  -2.416  -2.416  -2.400  -2.400  -2.400  -2.400
  6 Au    6 Bg   16 Bu   16 Ag    7 Bg    7 Au   17 Ag   17 Bu                 
 -1.488  -0.936  -0.856  -0.786  -0.664  -0.645  -0.640  -0.403
 18 Ag   18 Bu   19 Ag   19 Bu   20 Ag   20 Bu    8 Au    8 Bg                 
 -0.397  -0.391  -0.388  -0.349
 21 Ag   21 Bu    9 Au   22 Ag                                                 
 -- Virtual --                   
 -0.062   0.076   0.081   0.155   0.167   0.174   0.186   0.212
 22 Bu   23 Ag    9 Bg   23 Bu   24 Ag   10 Au   24 Bu   25 Ag                 
  0.239   0.254   0.280   0.316   0.317   0.320   0.328   0.328
 10 Bg   26 Ag   25 Bu   27 Ag   11 Bg   28 Ag   11 Au   26 Bu                 
  0.340   0.517   0.546   0.564   0.566   0.592   0.593   0.599
 27 Bu   29 Ag   28 Bu   12 Bg   12 Au   30 Ag   29 Bu   13 Bg                 
  0.607   0.624   0.655   0.711   0.772   0.823   0.904   0.923
 13 Au   30 Bu   31 Ag   31 Bu   32 Ag   32 Bu   33 Ag   14 Au                 
  1.030   1.042   1.042   1.190   1.257   1.476   1.513   1.526
 14 Bg   33 Bu   34 Ag   34 Bu   35 Ag   35 Bu   15 Bg   15 Au                 
  1.537   1.538   1.561   1.616   1.931   1.982   2.009   2.185
 36 Ag   36 Bu   37 Ag   37 Bu   16 Au   16 Bg   38 Bu   38 Ag                 
  2.439   2.573   2.777   3.123   3.131   3.436   4.104   4.151
 17 Au   39 Bu   39 Ag   17 Bg   40 Ag   40 Bu   18 Au   41 Bu                 
  4.361   4.370   4.467   4.470   4.478   4.489   4.495   4.498
 41 Ag   18 Bg   19 Au   19 Bg   42 Ag   20 Bg   42 Bu   20 Au                 
  4.520   4.537   4.592   4.694   4.697   4.768   4.865   5.118
 43 Bu   43 Ag   44 Ag   44 Bu   45 Ag   46 Ag   45 Bu   46 Bu                 
  6.508   6.516   6.524   6.524   6.537   6.580  28.857  28.952
 21 Bg   21 Au   47 Bu   47 Ag   48 Ag   48 Bu   49 Ag   49 Bu                 
 29.505  29.511  29.517  29.518  29.532  29.551  29.859  29.860
 22 Bg   22 Au   50 Bu   50 Ag   51 Ag   51 Bu   23 Au   23 Bg                 
 29.864  29.867  29.869  29.870  29.875  29.899  29.942  29.983
 52 Ag   24 Bg   24 Au   52 Bu   53 Bu   53 Ag   54 Ag   54 Bu                 
 36.488  37.374 130.566 130.571 130.575 130.575 130.592 130.615
 55 Ag   55 Bu   25 Bg   25 Au   56 Bu   56 Ag   57 Ag   57 Bu                 
154.257 154.3361912.1741912.257
 58 Ag   58 Bu   59 Ag   59 Bu                                                 
 --------------------------------------------------------------

          Ground-State Mulliken Net Atomic Charges

     Atom                 Charge (a.u.)
  ----------------------------------------
      1 I                     0.041061
      2 N                    -0.041061
      3 N                    -0.041061
      4 I                     0.041061
  ----------------------------------------
  Sum of atomic charges =    -0.000000

 -----------------------------------------------------------------
                    Cartesian Multipole Moments
 -----------------------------------------------------------------
    Charge (ESU x 10^10)
                -0.0000
    Dipole Moment (Debye)
         X       0.0000      Y       0.0000      Z       0.0000
       Tot       0.0000
    Quadrupole Moments (Debye-Ang)
        XX     -62.5593     XY      -1.1170     YY     -70.9350
        XZ      -0.0000     YZ       0.0000     ZZ     -69.1329
    Octopole Moments (Debye-Ang^2)
       XXX      -0.0000    XXY       0.0000    XYY      -0.0000
       YYY       0.0000    XXZ       0.0000    XYZ      -0.0000
       YYZ       0.0000    XZZ      -0.0000    YZZ       0.0000
       ZZZ       0.0000
    Hexadecapole Moments (Debye-Ang^3)
      XXXX   -2058.2834   XXXY     -29.7875   XXYY    -409.0966
      XYYY      -4.1023   YYYY    -111.5869   XXXZ      -0.0000
      XXYZ       0.0000   XYYZ      -0.0000   YYYZ       0.0000
      XXZZ    -407.9971   XYZZ      -1.2411   YYZZ     -33.7164
      XZZZ      -0.0000   YZZZ       0.0000   ZZZZ     -93.5392
 -----------------------------------------------------------------
 Calculating analytic gradient of the SCF energy
 Gradient of SCF Energy
            1           2           3           4
    1   0.0006603   0.0004637  -0.0004637  -0.0006603
    2  -0.0000269   0.0008868  -0.0008868   0.0000269
    3   0.0000000   0.0000000  -0.0000000  -0.0000000
 Max gradient component =       8.868E-04
 RMS gradient           =       4.896E-04
 Gradient time:  CPU 3.42 s  wall 0.91 s
 Geometry Optimization Parameters
   NAtoms,    NIC,     NZ,  NCons,   NDum,   NFix, NCnnct, MaxDiis
        4      14       4       0       0       0       0       0

 Cartesian Hessian Update
 Hessian Updated using BFGS Update


** GEOMETRY OPTIMIZATION IN DELOCALIZED INTERNAL COORDINATES **
   Searching for a Minimum

   Optimization Cycle:   6

                       Coordinates (Angstroms)
     ATOM                X               Y               Z
      1  I         2.5225821388   -0.0024879744    0.0000000000
      2  N         0.3227538212    0.4744972710    0.0000000000
      3  N        -0.3227538212   -0.4744972710    0.0000000000
      4  I        -2.5225821388    0.0024879744    0.0000000000
   Point Group: c2h   Number of degrees of freedom:     3


   Energy is -13942.453203173

 Hessian Updated using BFGS Update

  3 Hessian modes will be used to form the next step
  Hessian Eigenvalues:
     0.035781    0.286770    1.118842

 Minimum Search - Taking Simple RFO Step
 Searching for Lamda that Minimizes Along All modes
 Value Taken    Lamda =  -0.00001561
 Step Taken.  Stepsize is  0.018564

                             Maximum     Tolerance    Cnvgd?
         Gradient           0.001446      0.000300      NO
         Displacement       0.015448      0.001200      NO
         Energy change     -0.000019      0.000001      NO


 New Cartesian Coordinates Obtained by Inverse Iteration

 Displacement from previous Coordinates is:  0.017866
 ----------------------------------------------------------------
             Standard Nuclear Orientation (Angstroms)
    I     Atom           X                Y                Z
 ----------------------------------------------------------------
    1      I       2.5159116763    -0.0024127061     0.0000000000
    2      N       0.3231798432     0.4745867323     0.0000000000
    3      N      -0.3231798432    -0.4745867323     0.0000000000
    4      I      -2.5159116763     0.0024127061     0.0000000000
 ----------------------------------------------------------------
 Molecular Point Group                 C2h   NOp =  4
 Largest Abelian Subgroup              C2h   NOp =  4
 Nuclear Repulsion Energy =   629.3949127956 hartrees
 There are       60 alpha and       60 beta electrons
 Applying Cartesian multipole field
    Component          Value
    ---------          -----
     (2,0,0)        1.00000E-11
     (0,2,0)        2.00000E-11
     (0,0,2)       -3.00000E-11
 Nucleus-field energy     =     0.0000000242 hartrees
 Requested basis set is 6-311++G(d,p)
 There are 60 shells and 168 basis functions
 A cutoff of  1.0D-11 yielded   1344 shell pairs
 There are     11302 function pairs (     12986 Cartesian)
 Smallest overlap matrix eigenvalue = 1.94E-04
 Guess MOs from SCF MO coefficient file

 -----------------------------------------------------------------------
  General SCF calculation program by
  Eric Jon Sundstrom, Paul Horn, Yuezhi Mao, Dmitri Zuev, Alec White,
  David Stuck, Shaama M.S., Shane Yost, Joonho Lee, David Small,
  Daniel Levine, Susi Lehtola, Hugh Burton, Evgeny Epifanovsky
 -----------------------------------------------------------------------
 Hartree-Fock
 using 4 threads for integral computing
 -------------------------------------------------------
 OpenMP Integral computing Module                
 Release: version 2.0, May 2017, Q-Chem Inc. Pleasanton 
 -------------------------------------------------------
 A restricted SCF calculation will be
 performed using DIIS
 SCF converges when DIIS error is below 1.0e-08
 ---------------------------------------
  Cycle       Energy         DIIS error
 ---------------------------------------
    1  -13942.4531899047      5.37e-05  
    2  -13942.4532066343      1.83e-05  
    3  -13942.4532098597      9.57e-06  
    4  -13942.4532108161      5.10e-06  
    5  -13942.4532112296      1.49e-06  
    6  -13942.4532112775      4.89e-07  
    7  -13942.4532112804      2.11e-07  
    8  -13942.4532112812      6.88e-08  
    9  -13942.4532112813      2.93e-08  
   10  -13942.4532112814      9.60e-09  Convergence criterion met
 ---------------------------------------
 SCF time:   CPU 9.17s  wall 2.00s 
 SCF   energy in the final basis set =   -13942.4532112814
 Total energy in the final basis set =   -13942.4532112814

 --------------------------------------------------------------
             Orbital Energies (a.u.) and Symmetries
 --------------------------------------------------------------

 Alpha MOs, Restricted
 -- Occupied --                  
*******-1177.19 -180.89 -180.89 -169.70 -169.70 -169.70 -169.70
  1 Ag    1 Bu    2 Bu    2 Ag    3 Bu    3 Ag    1 Bg    1 Au                 
-169.70 -169.70  -37.95  -37.95  -33.14  -33.14  -33.13  -33.13
  4 Ag    4 Bu    5 Bu    5 Ag    6 Bu    6 Ag    2 Au    2 Bg                 
-33.131 -33.131 -24.321 -24.321 -24.319 -24.319 -24.319 -24.319
  7 Bu    7 Ag    8 Bu    8 Ag    3 Au    3 Bg    9 Ag    9 Bu                 
-24.313 -24.313 -24.313 -24.313 -15.726 -15.724  -7.264  -7.264
 10 Bu    4 Bg   10 Ag    4 Au   11 Ag   11 Bu   12 Bu   12 Ag                 
 -5.499  -5.499  -5.485  -5.485  -5.485  -5.485  -2.422  -2.422
 13 Ag   13 Bu    5 Au    5 Bg   14 Bu   14 Ag   15 Ag   15 Bu                 
 -2.416  -2.416  -2.416  -2.416  -2.400  -2.400  -2.400  -2.400
  6 Au    6 Bg   16 Bu   16 Ag    7 Bg    7 Au   17 Ag   17 Bu                 
 -1.487  -0.938  -0.857  -0.786  -0.663  -0.645  -0.640  -0.403
 18 Ag   18 Bu   19 Ag   19 Bu   20 Ag   20 Bu    8 Au    8 Bg                 
 -0.397  -0.391  -0.388  -0.350
 21 Ag   21 Bu    9 Au   22 Ag                                                 
 -- Virtual --                   
 -0.059   0.076   0.081   0.156   0.167   0.175   0.186   0.211
 22 Bu   23 Ag    9 Bg   23 Bu   24 Ag   10 Au   24 Bu   25 Ag                 
  0.239   0.255   0.280   0.316   0.317   0.320   0.328   0.328
 10 Bg   26 Ag   25 Bu   27 Ag   11 Bg   28 Ag   11 Au   26 Bu                 
  0.340   0.518   0.546   0.564   0.566   0.592   0.594   0.599
 27 Bu   29 Ag   28 Bu   12 Bg   12 Au   30 Ag   29 Bu   13 Bg                 
  0.608   0.625   0.655   0.711   0.774   0.825   0.905   0.924
 13 Au   30 Bu   31 Ag   31 Bu   32 Ag   32 Bu   33 Ag   14 Au                 
  1.030   1.042   1.043   1.189   1.257   1.475   1.513   1.526
 14 Bg   33 Bu   34 Ag   34 Bu   35 Ag   35 Bu   15 Bg   15 Au                 
  1.538   1.538   1.562   1.618   1.931   1.984   2.010   2.188
 36 Ag   36 Bu   37 Ag   37 Bu   16 Au   16 Bg   38 Bu   38 Ag                 
  2.440   2.574   2.777   3.122   3.131   3.435   4.104   4.151
 17 Au   39 Bu   39 Ag   17 Bg   40 Ag   40 Bu   18 Au   41 Bu                 
  4.361   4.370   4.467   4.470   4.478   4.490   4.495   4.499
 41 Ag   18 Bg   19 Au   19 Bg   42 Ag   20 Bg   42 Bu   20 Au                 
  4.520   4.537   4.593   4.697   4.701   4.769   4.866   5.119
 43 Bu   43 Ag   44 Ag   44 Bu   45 Ag   46 Ag   45 Bu   46 Bu                 
  6.508   6.516   6.524   6.524   6.537   6.581  28.859  28.954
 21 Bg   21 Au   47 Bu   47 Ag   48 Ag   48 Bu   49 Ag   49 Bu                 
 29.505  29.512  29.517  29.518  29.532  29.551  29.859  29.860
 22 Bg   22 Au   50 Bu   50 Ag   51 Ag   51 Bu   23 Au   23 Bg                 
 29.864  29.867  29.870  29.870  29.876  29.899  29.943  29.984
 52 Ag   24 Bg   24 Au   52 Bu   53 Bu   53 Ag   54 Ag   54 Bu                 
 36.489  37.371 130.566 130.571 130.575 130.576 130.592 130.615
 55 Ag   55 Bu   25 Bg   25 Au   56 Bu   56 Ag   57 Ag   57 Bu                 
154.258 154.3381912.1761912.258
 58 Ag   58 Bu   59 Ag   59 Bu                                                 

 Beta MOs, Restricted
 -- Occupied --                  
*******-1177.19 -180.89 -180.89 -169.70 -169.70 -169.70 -169.70
  1 Ag    1 Bu    2 Bu    2 Ag    3 Bu    3 Ag    1 Bg    1 Au                 
-169.70 -169.70  -37.95  -37.95  -33.14  -33.14  -33.13  -33.13
  4 Ag    4 Bu    5 Bu    5 Ag    6 Bu    6 Ag    2 Au    2 Bg                 
-33.131 -33.131 -24.321 -24.321 -24.319 -24.319 -24.319 -24.319
  7 Bu    7 Ag    8 Bu    8 Ag    3 Au    3 Bg    9 Ag    9 Bu                 
-24.313 -24.313 -24.313 -24.313 -15.726 -15.724  -7.264  -7.264
 10 Bu    4 Bg   10 Ag    4 Au   11 Ag   11 Bu   12 Bu   12 Ag                 
 -5.499  -5.499  -5.485  -5.485  -5.485  -5.485  -2.422  -2.422
 13 Ag   13 Bu    5 Au    5 Bg   14 Bu   14 Ag   15 Ag   15 Bu                 
 -2.416  -2.416  -2.416  -2.416  -2.400  -2.400  -2.400  -2.400
  6 Au    6 Bg   16 Bu   16 Ag    7 Bg    7 Au   17 Ag   17 Bu                 
 -1.487  -0.938  -0.857  -0.786  -0.663  -0.645  -0.640  -0.403
 18 Ag   18 Bu   19 Ag   19 Bu   20 Ag   20 Bu    8 Au    8 Bg                 
 -0.397  -0.391  -0.388  -0.350
 21 Ag   21 Bu    9 Au   22 Ag                                                 
 -- Virtual --                   
 -0.059   0.076   0.081   0.156   0.167   0.175   0.186   0.211
 22 Bu   23 Ag    9 Bg   23 Bu   24 Ag   10 Au   24 Bu   25 Ag                 
  0.239   0.255   0.280   0.316   0.317   0.320   0.328   0.328
 10 Bg   26 Ag   25 Bu   27 Ag   11 Bg   28 Ag   11 Au   26 Bu                 
  0.340   0.518   0.546   0.564   0.566   0.592   0.594   0.599
 27 Bu   29 Ag   28 Bu   12 Bg   12 Au   30 Ag   29 Bu   13 Bg                 
  0.608   0.625   0.655   0.711   0.774   0.825   0.905   0.924
 13 Au   30 Bu   31 Ag   31 Bu   32 Ag   32 Bu   33 Ag   14 Au                 
  1.030   1.042   1.043   1.189   1.257   1.475   1.513   1.526
 14 Bg   33 Bu   34 Ag   34 Bu   35 Ag   35 Bu   15 Bg   15 Au                 
  1.538   1.538   1.562   1.618   1.931   1.984   2.010   2.188
 36 Ag   36 Bu   37 Ag   37 Bu   16 Au   16 Bg   38 Bu   38 Ag                 
  2.440   2.574   2.777   3.122   3.131   3.435   4.104   4.151
 17 Au   39 Bu   39 Ag   17 Bg   40 Ag   40 Bu   18 Au   41 Bu                 
  4.361   4.370   4.467   4.470   4.478   4.490   4.495   4.499
 41 Ag   18 Bg   19 Au   19 Bg   42 Ag   20 Bg   42 Bu   20 Au                 
  4.520   4.537   4.593   4.697   4.701   4.769   4.866   5.119
 43 Bu   43 Ag   44 Ag   44 Bu   45 Ag   46 Ag   45 Bu   46 Bu                 
  6.508   6.516   6.524   6.524   6.537   6.581  28.859  28.954
 21 Bg   21 Au   47 Bu   47 Ag   48 Ag   48 Bu   49 Ag   49 Bu                 
 29.505  29.512  29.517  29.518  29.532  29.551  29.859  29.860
 22 Bg   22 Au   50 Bu   50 Ag   51 Ag   51 Bu   23 Au   23 Bg                 
 29.864  29.867  29.870  29.870  29.876  29.899  29.943  29.984
 52 Ag   24 Bg   24 Au   52 Bu   53 Bu   53 Ag   54 Ag   54 Bu                 
 36.489  37.371 130.566 130.571 130.575 130.576 130.592 130.615
 55 Ag   55 Bu   25 Bg   25 Au   56 Bu   56 Ag   57 Ag   57 Bu                 
154.258 154.3381912.1761912.258
 58 Ag   58 Bu   59 Ag   59 Bu                                                 
 --------------------------------------------------------------

          Ground-State Mulliken Net Atomic Charges

     Atom                 Charge (a.u.)
  ----------------------------------------
      1 I                     0.043048
      2 N                    -0.043048
      3 N                    -0.043048
      4 I                     0.043048
  ----------------------------------------
  Sum of atomic charges =    -0.000000

 -----------------------------------------------------------------
                    Cartesian Multipole Moments
 -----------------------------------------------------------------
    Charge (ESU x 10^10)
                -0.0000
    Dipole Moment (Debye)
         X      -0.0000      Y       0.0000      Z       0.0000
       Tot       0.0000
    Quadrupole Moments (Debye-Ang)
        XX     -62.5079     XY      -1.1235     YY     -70.9368
        XZ      -0.0000     YZ       0.0000     ZZ     -69.1151
    Octopole Moments (Debye-Ang^2)
       XXX      -0.0000    XXY       0.0000    XYY      -0.0000
       YYY       0.0000    XXZ       0.0000    XYZ      -0.0000
       YYZ       0.0000    XZZ      -0.0000    YZZ       0.0000
       ZZZ       0.0000
    Hexadecapole Moments (Debye-Ang^3)
      XXXX   -2047.0275   XXXY     -29.9678   XXYY    -407.0365
      XYYY      -4.1470   YYYY    -111.5950   XXXZ      -0.0000
      XXYZ       0.0000   XYYZ      -0.0000   YYYZ       0.0000
      XXZZ    -405.9299   XYZZ      -1.2575   YYZZ     -33.7051
      XZZZ      -0.0000   YZZZ       0.0000   ZZZZ     -93.4837
 -----------------------------------------------------------------
 Calculating analytic gradient of the SCF energy
 Gradient of SCF Energy
            1           2           3           4
    1   0.0000208   0.0000458  -0.0000458  -0.0000208
    2   0.0000144  -0.0000456   0.0000456  -0.0000144
    3  -0.0000000   0.0000000  -0.0000000   0.0000000
 Max gradient component =       4.578E-05
 RMS gradient           =       2.833E-05
 Gradient time:  CPU 3.38 s  wall 0.90 s
 Geometry Optimization Parameters
   NAtoms,    NIC,     NZ,  NCons,   NDum,   NFix, NCnnct, MaxDiis
        4      14       4       0       0       0       0       0

 Cartesian Hessian Update
 Hessian Updated using BFGS Update


** GEOMETRY OPTIMIZATION IN DELOCALIZED INTERNAL COORDINATES **
   Searching for a Minimum

   Optimization Cycle:   7

                       Coordinates (Angstroms)
     ATOM                X               Y               Z
      1  I         2.5159116763   -0.0024127061    0.0000000000
      2  N         0.3231798432    0.4745867323    0.0000000000
      3  N        -0.3231798432   -0.4745867323    0.0000000000
      4  I        -2.5159116763    0.0024127061    0.0000000000
   Point Group: c2h   Number of degrees of freedom:     3


   Energy is -13942.453211281

 Hessian Updated using BFGS Update

  3 Hessian modes will be used to form the next step
  Hessian Eigenvalues:
     0.035745    0.278674    1.118796

 Minimum Search - Taking Simple RFO Step
 Searching for Lamda that Minimizes Along All modes
 Value Taken    Lamda =   0.00000000
 Step Taken.  Stepsize is  0.000515

                             Maximum     Tolerance    Cnvgd?
         Gradient           0.000104      0.000300     YES
         Displacement       0.000463      0.001200     YES
         Energy change     -0.000008      0.000001      NO


                       Distance Matrix (Angstroms)
             I (  1)   N (  2)   N (  3)
   N (  2)  2.244015
   N (  3)  2.878088  1.148351
   I (  4)  5.031826  2.878088  2.244015

 Final energy is   -13942.453211281416     


 ******************************
 **  OPTIMIZATION CONVERGED  **
 ******************************

                       Coordinates (Angstroms)
     ATOM                X               Y               Z
      1  I         2.5159116763   -0.0024127061    0.0000000000
      2  N         0.3231798432    0.4745867323    0.0000000000
      3  N        -0.3231798432   -0.4745867323    0.0000000000
      4  I        -2.5159116763    0.0024127061    0.0000000000

Z-matrix Print:
$molecule
0 1
I 
N  1 2.244015
N  2 1.148351 1 111.981009
I  3 2.244015 2 111.981009 1 -180.000000 0
$end


 --------------------------------------------------------------
             Orbital Energies (a.u.) and Symmetries
 --------------------------------------------------------------

 Alpha MOs, Restricted
 -- Occupied --                  
*******-1177.19 -180.89 -180.89 -169.70 -169.70 -169.70 -169.70
  1 Ag    1 Bu    2 Bu    2 Ag    3 Bu    3 Ag    1 Bg    1 Au                 
-169.70 -169.70  -37.95  -37.95  -33.14  -33.14  -33.13  -33.13
  4 Ag    4 Bu    5 Bu    5 Ag    6 Bu    6 Ag    2 Au    2 Bg                 
-33.131 -33.131 -24.321 -24.321 -24.319 -24.319 -24.319 -24.319
  7 Bu    7 Ag    8 Bu    8 Ag    3 Au    3 Bg    9 Ag    9 Bu                 
-24.313 -24.313 -24.313 -24.313 -15.726 -15.724  -7.264  -7.264
 10 Bu    4 Bg   10 Ag    4 Au   11 Ag   11 Bu   12 Bu   12 Ag                 
 -5.499  -5.499  -5.485  -5.485  -5.485  -5.485  -2.422  -2.422
 13 Ag   13 Bu    5 Au    5 Bg   14 Bu   14 Ag   15 Ag   15 Bu                 
 -2.416  -2.416  -2.416  -2.416  -2.400  -2.400  -2.400  -2.400
  6 Au    6 Bg   16 Bu   16 Ag    7 Bg    7 Au   17 Ag   17 Bu                 
 -1.487  -0.938  -0.857  -0.786  -0.663  -0.645  -0.640  -0.403
 18 Ag   18 Bu   19 Ag   19 Bu   20 Ag   20 Bu    8 Au    8 Bg                 
 -0.397  -0.391  -0.388  -0.350
 21 Ag   21 Bu    9 Au   22 Ag                                                 
 -- Virtual --                   
 -0.059   0.076   0.081   0.156   0.167   0.175   0.186   0.211
 22 Bu   23 Ag    9 Bg   23 Bu   24 Ag   10 Au   24 Bu   25 Ag                 
  0.239   0.255   0.280   0.316   0.317   0.320   0.328   0.328
 10 Bg   26 Ag   25 Bu   27 Ag   11 Bg   28 Ag   11 Au   26 Bu                 
  0.340   0.518   0.546   0.564   0.566   0.592   0.594   0.599
 27 Bu   29 Ag   28 Bu   12 Bg   12 Au   30 Ag   29 Bu   13 Bg                 
  0.608   0.625   0.655   0.711   0.774   0.825   0.905   0.924
 13 Au   30 Bu   31 Ag   31 Bu   32 Ag   32 Bu   33 Ag   14 Au                 
  1.030   1.042   1.043   1.189   1.257   1.475   1.513   1.526
 14 Bg   33 Bu   34 Ag   34 Bu   35 Ag   35 Bu   15 Bg   15 Au                 
  1.538   1.538   1.562   1.618   1.931   1.984   2.010   2.188
 36 Ag   36 Bu   37 Ag   37 Bu   16 Au   16 Bg   38 Bu   38 Ag                 
  2.440   2.574   2.777   3.122   3.131   3.435   4.104   4.151
 17 Au   39 Bu   39 Ag   17 Bg   40 Ag   40 Bu   18 Au   41 Bu                 
  4.361   4.370   4.467   4.470   4.478   4.490   4.495   4.499
 41 Ag   18 Bg   19 Au   19 Bg   42 Ag   20 Bg   42 Bu   20 Au                 
  4.520   4.537   4.593   4.697   4.701   4.769   4.866   5.119
 43 Bu   43 Ag   44 Ag   44 Bu   45 Ag   46 Ag   45 Bu   46 Bu                 
  6.508   6.516   6.524   6.524   6.537   6.581  28.859  28.954
 21 Bg   21 Au   47 Bu   47 Ag   48 Ag   48 Bu   49 Ag   49 Bu                 
 29.505  29.512  29.517  29.518  29.532  29.551  29.859  29.860
 22 Bg   22 Au   50 Bu   50 Ag   51 Ag   51 Bu   23 Au   23 Bg                 
 29.864  29.867  29.870  29.870  29.876  29.899  29.943  29.984
 52 Ag   24 Bg   24 Au   52 Bu   53 Bu   53 Ag   54 Ag   54 Bu                 
 36.489  37.371 130.566 130.571 130.575 130.576 130.592 130.615
 55 Ag   55 Bu   25 Bg   25 Au   56 Bu   56 Ag   57 Ag   57 Bu                 
154.258 154.3381912.1761912.258
 58 Ag   58 Bu   59 Ag   59 Bu                                                 

 Beta MOs, Restricted
 -- Occupied --                  
*******-1177.19 -180.89 -180.89 -169.70 -169.70 -169.70 -169.70
  1 Ag    1 Bu    2 Bu    2 Ag    3 Bu    3 Ag    1 Bg    1 Au                 
-169.70 -169.70  -37.95  -37.95  -33.14  -33.14  -33.13  -33.13
  4 Ag    4 Bu    5 Bu    5 Ag    6 Bu    6 Ag    2 Au    2 Bg                 
-33.131 -33.131 -24.321 -24.321 -24.319 -24.319 -24.319 -24.319
  7 Bu    7 Ag    8 Bu    8 Ag    3 Au    3 Bg    9 Ag    9 Bu                 
-24.313 -24.313 -24.313 -24.313 -15.726 -15.724  -7.264  -7.264
 10 Bu    4 Bg   10 Ag    4 Au   11 Ag   11 Bu   12 Bu   12 Ag                 
 -5.499  -5.499  -5.485  -5.485  -5.485  -5.485  -2.422  -2.422
 13 Ag   13 Bu    5 Au    5 Bg   14 Bu   14 Ag   15 Ag   15 Bu                 
 -2.416  -2.416  -2.416  -2.416  -2.400  -2.400  -2.400  -2.400
  6 Au    6 Bg   16 Bu   16 Ag    7 Bg    7 Au   17 Ag   17 Bu                 
 -1.487  -0.938  -0.857  -0.786  -0.663  -0.645  -0.640  -0.403
 18 Ag   18 Bu   19 Ag   19 Bu   20 Ag   20 Bu    8 Au    8 Bg                 
 -0.397  -0.391  -0.388  -0.350
 21 Ag   21 Bu    9 Au   22 Ag                                                 
 -- Virtual --                   
 -0.059   0.076   0.081   0.156   0.167   0.175   0.186   0.211
 22 Bu   23 Ag    9 Bg   23 Bu   24 Ag   10 Au   24 Bu   25 Ag                 
  0.239   0.255   0.280   0.316   0.317   0.320   0.328   0.328
 10 Bg   26 Ag   25 Bu   27 Ag   11 Bg   28 Ag   11 Au   26 Bu                 
  0.340   0.518   0.546   0.564   0.566   0.592   0.594   0.599
 27 Bu   29 Ag   28 Bu   12 Bg   12 Au   30 Ag   29 Bu   13 Bg                 
  0.608   0.625   0.655   0.711   0.774   0.825   0.905   0.924
 13 Au   30 Bu   31 Ag   31 Bu   32 Ag   32 Bu   33 Ag   14 Au                 
  1.030   1.042   1.043   1.189   1.257   1.475   1.513   1.526
 14 Bg   33 Bu   34 Ag   34 Bu   35 Ag   35 Bu   15 Bg   15 Au                 
  1.538   1.538   1.562   1.618   1.931   1.984   2.010   2.188
 36 Ag   36 Bu   37 Ag   37 Bu   16 Au   16 Bg   38 Bu   38 Ag                 
  2.440   2.574   2.777   3.122   3.131   3.435   4.104   4.151
 17 Au   39 Bu   39 Ag   17 Bg   40 Ag   40 Bu   18 Au   41 Bu                 
  4.361   4.370   4.467   4.470   4.478   4.490   4.495   4.499
 41 Ag   18 Bg   19 Au   19 Bg   42 Ag   20 Bg   42 Bu   20 Au                 
  4.520   4.537   4.593   4.697   4.701   4.769   4.866   5.119
 43 Bu   43 Ag   44 Ag   44 Bu   45 Ag   46 Ag   45 Bu   46 Bu                 
  6.508   6.516   6.524   6.524   6.537   6.581  28.859  28.954
 21 Bg   21 Au   47 Bu   47 Ag   48 Ag   48 Bu   49 Ag   49 Bu                 
 29.505  29.512  29.517  29.518  29.532  29.551  29.859  29.860
 22 Bg   22 Au   50 Bu   50 Ag   51 Ag   51 Bu   23 Au   23 Bg                 
 29.864  29.867  29.870  29.870  29.876  29.899  29.943  29.984
 52 Ag   24 Bg   24 Au   52 Bu   53 Bu   53 Ag   54 Ag   54 Bu                 
 36.489  37.371 130.566 130.571 130.575 130.576 130.592 130.615
 55 Ag   55 Bu   25 Bg   25 Au   56 Bu   56 Ag   57 Ag   57 Bu                 
154.258 154.3381912.1761912.258
 58 Ag   58 Bu   59 Ag   59 Bu                                                 
 --------------------------------------------------------------

          Ground-State Mulliken Net Atomic Charges

     Atom                 Charge (a.u.)
  ----------------------------------------
      1 I                     0.043048
      2 N                    -0.043048
      3 N                    -0.043048
      4 I                     0.043048
  ----------------------------------------
  Sum of atomic charges =    -0.000000

 -----------------------------------------------------------------
                    Cartesian Multipole Moments
 -----------------------------------------------------------------
    Charge (ESU x 10^10)
                -0.0000
    Dipole Moment (Debye)
         X      -0.0000      Y       0.0000      Z       0.0000
       Tot       0.0000
    Quadrupole Moments (Debye-Ang)
        XX     -62.5079     XY      -1.1235     YY     -70.9368
        XZ      -0.0000     YZ       0.0000     ZZ     -69.1151
    Octopole Moments (Debye-Ang^2)
       XXX      -0.0000    XXY       0.0000    XYY      -0.0000
       YYY       0.0000    XXZ       0.0000    XYZ      -0.0000
       YYZ       0.0000    XZZ      -0.0000    YZZ       0.0000
       ZZZ       0.0000
    Hexadecapole Moments (Debye-Ang^3)
      XXXX   -2047.0275   XXXY     -29.9678   XXYY    -407.0365
      XYYY      -4.1470   YYYY    -111.5950   XXXZ      -0.0000
      XXYZ       0.0000   XYYZ      -0.0000   YYYZ       0.0000
      XXZZ    -405.9299   XYZZ      -1.2575   YYZZ     -33.7051
      XZZZ      -0.0000   YZZZ       0.0000   ZZZZ     -93.4837
 -----------------------------------------------------------------
Archival summary:
1\1\garfield\OPT\HF\BasisUnspecified\22\taweetha\SunFeb1006:11:492019SunFeb1006:11:492019\0\\#,OPT,HF,BasisUnspecified,\\0,1\I\N,1,2.24401\N,2,1.14835,1,111.981\I,3,2.24401,2,111.981,1,-180,0\\HF=-13942.4532\\@

 Total job time:  25.34s(wall), 93.87s(cpu) 
 Sun Feb 10 06:11:49 2019

        *************************************************************
        *                                                           *
        *  Thank you very much for using Q-Chem.  Have a nice day.  *
        *                                                           *
        *************************************************************


 
User input: 2 of 2 
 
Q-Chem Developer Version!
                  Welcome to Q-Chem
     A Quantum Leap Into The Future Of Chemistry


 Q-Chem 5.1, Q-Chem, Inc., Pleasanton, CA (2018)

 Yihan Shao,  Zhengting Gan,  E. Epifanovsky,  A. T. B. Gilbert,  M. Wormit,  
 J. Kussmann,  A. W. Lange,  A. Behn,  Jia Deng,  Xintian Feng,  D. Ghosh,  
 M. Goldey,  P. R. Horn,  L. D. Jacobson,  I. Kaliman,  T. Kus,  A. Landau,  
 Jie Liu,  E. I. Proynov,  R. M. Richard,  R. P. Steele,  E. J. Sundstrom,  
 H. L. Woodcock III,  P. M. Zimmerman,  D. Zuev,  B. Albrecht,  E. Alguire,  
 S. A. Baeppler,  D. Barton,  Z. Benda,  Y. A. Bernard,  E. J. Berquist,  
 K. B. Bravaya,  H. Burton,  D. Casanova,  Chun-Min Chang,  Yunqing Chen,  
 A. Chien,  K. D. Closser,  M. P. Coons,  S. Coriani,  S. Dasgupta,  
 A. L. Dempwolff,  M. Diedenhofen,  Hainam Do,  R. G. Edgar,  Po-Tung Fang,  
 S. Faraji,  S. Fatehi,  Qingguo Feng,  K. D. Fenk,  J. Fosso-Tande,  
 Qinghui Ge,  A. Ghysels,  G. Gidofalvi,  J. Gomes,  J. Gonthier,  A. Gunina,  
 D. Hait,  M. W. D. Hanson-Heine,  P. H. P. Harbach,  A. W. Hauser,  
 J. E. Herr,  E. G. Hohenstein,  Z. C. Holden,  Kerwin Hui,  B. C. Huynh,  
 T.-C. Jagau,  Hyunjun Ji,  B. Kaduk,  K. Khistyaev,  Jaehoon Kim,  
 P. Klunzinger,  K. Koh,  D. Kosenkov,  L. Koulias,  T. Kowalczyk,  
 C. M. Krauter,  A. Kunitsa,  Ka Un Lao,  A. Laurent,  K. V. Lawler,  
 Joonho Lee,  D. Lefrancois,  S. Lehtola,  D. S. Levine,  Yi-Pei Li,  
 You-Sheng Lin,  Fenglai Liu,  E. Livshits,  A. Luenser,  P. Manohar,  
 E. Mansoor,  S. F. Manzer,  Shan-Ping Mao,  Yuezhi Mao,  N. Mardirossian,  
 A. V. Marenich,  T. Markovich,  L. A. Martinez-Martinez,  S. A. Maurer,  
 N. J. Mayhall,  S. C. McKenzie,  J.-M. Mewes,  A. F. Morrison,  
 J. W. Mullinax,  K. Nanda,  T. S. Nguyen-Beck,  R. Olivares-Amaya,  
 J. A. Parkhill,  T. M. Perrine,  F. Plasser,  P. Pokhilko,  S. Prager,  
 A. Prociuk,  E. Ramos,  D. R. Rehn,  F. Rob,  M. Schneider,  N. Sergueev,  
 S. M. Sharada,  S. Sharma,  D. W. Small,  T. Stauch,  T. Stein,  
 Yu-Chuan Su,  A. J. W. Thom,  A. Tkatchenko,  T. Tsuchimochi,  N. M. Tubman,  
 L. Vogt,  M. L. Vidal,  O. Vydrov,  M. A. Watson,  J. Wenzel,  
 M. de Wergifosse,  T. A. Wesolowski,  A. White,  J. Witte,  A. Yamada,  
 Jun Yang,  K. Yao,  S. Yeganeh,  S. R. Yost,  Zhi-Qiang You,  A. Zech,  
 Igor Ying Zhang,  Xing Zhang,  Yan Zhao,  Ying Zhu,  B. R. Brooks,  
 G. K. L. Chan,  C. J. Cramer,  M. S. Gordon,  W. J. Hehre,  A. Klamt,  
 M. W. Schmidt,  C. D. Sherrill,  D. G. Truhlar,  A. Aspuru-Guzik,  R. Baer,  
 A. T. Bell,  N. A. Besley,  Jeng-Da Chai,  A. E. DePrince, III,  
 R. A. DiStasio Jr.,  A. Dreuw,  B. D. Dunietz,  T. R. Furlani,  
 Chao-Ping Hsu,  Yousung Jung,  Jing Kong,  D. S. Lambrecht,  WanZhen Liang,  
 C. Ochsenfeld,  V. A. Rassolov,  L. V. Slipchenko,  J. E. Subotnik,  
 T. Van Voorhis,  J. M. Herbert,  A. I. Krylov,  P. M. W. Gill,  M. Head-Gordon

 Contributors to earlier versions of Q-Chem not listed above: 
 R. D. Adamson,  B. Austin,  J. Baker,  G. J. O. Beran,  K. Brandhorst,  
 S. T. Brown,  E. F. C. Byrd,  A. K. Chakraborty,  C.-L. Cheng,  
 Siu Hung Chien,  D. M. Chipman,  D. L. Crittenden,  H. Dachsel,  
 R. J. Doerksen,  A. D. Dutoi,  L. Fusti-Molnar,  W. A. Goddard III,  
 A. Golubeva-Zadorozhnaya,  S. R. Gwaltney,  G. Hawkins,  A. Heyden,  
 S. Hirata,  G. Kedziora,  F. J. Keil,  C. Kelley,  Jihan Kim,  R. A. King,  
 R. Z. Khaliullin,  P. P. Korambath,  W. Kurlancheek,  A. M. Lee,  M. S. Lee,  
 S. V. Levchenko,  Ching Yeh Lin,  D. Liotard,  R. C. Lochan,  I. Lotan,  
 P. E. Maslen,  N. Nair,  D. P. O'Neill,  D. Neuhauser,  E. Neuscamman,  
 C. M. Oana,  R. Olson,  B. Peters,  R. Peverati,  P. A. Pieniazek,  
 Y. M. Rhee,  J. Ritchie,  M. A. Rohrdanz,  E. Rosta,  N. J. Russ,  
 H. F. Schaefer III,  N. E. Schultz,  N. Shenvi,  A. C. Simmonett,  A. Sodt,  
 D. Stuck,  K. S. Thanthiriwatte,  V. Vanovschi,  Tao Wang,  A. Warshel,  
 C. F. Williams,  Q. Wu,  X. Xu,  W. Zhang

 Please cite Q-Chem as follows:
 Y. Shao et al., Mol. Phys. 113, 184-215 (2015)
 DOI: 10.1080/00268976.2014.952696

 Q-Chem 5.1.2 for Intel X86 EM64T Linux

 Parts of Q-Chem use Armadillo 8.300.2 (Tropical Shenanigans).
 http://arma.sourceforge.net/

 Q-Chem begins on Sun Feb 10 06:11:49 2019  

Host: 
0

     Scratch files written to /scratch/taweetham/qchem24386//
The previous job contains 0 fragments, simply inherited here
Input Ideriv = 2
Curr. Ideriv = -1
Max.  Ideriv = 2

Checking the input file for inconsistencies... 	...done.

--------------------------------------------------------------
User input:
--------------------------------------------------------------

$molecule
read
$end

$rem
   JOB_TYPE 	FREQUENCY
   BASIS 		6-311++G**
   EXCHANGE 	HF	
$end

--------------------------------------------------------------
 ----------------------------------------------------------------
             Standard Nuclear Orientation (Angstroms)
    I     Atom           X                Y                Z
 ----------------------------------------------------------------
    1      I       2.5158999037    -0.0080658866    -0.0000000000
    2      N       0.3242454111     0.4738593577     0.0000000000
    3      N      -0.3242454111    -0.4738593577    -0.0000000000
    4      I      -2.5158999037     0.0080658866     0.0000000000
 ----------------------------------------------------------------
 Molecular Point Group                 C2h   NOp =  4
 Largest Abelian Subgroup              C2h   NOp =  4
 Nuclear Repulsion Energy =   629.3949127956 hartrees
 There are       60 alpha and       60 beta electrons
 Requested basis set is 6-311++G(d,p)
 There are 60 shells and 168 basis functions

 Total QAlloc Memory Limit   2000 MB
 Mega-Array Size       188 MB
 MEM_STATIC part       192 MB

                       Distance Matrix (Angstroms)
             I (  1)   N (  2)   N (  3)
   N (  2)  2.244015
   N (  3)  2.878088  1.148351
   I (  4)  5.031826  2.878088  2.244015

 A cutoff of  1.0D-11 yielded   1344 shell pairs
 There are     11302 function pairs (     12986 Cartesian)

 -------------------------------------------------------
 OpenMP Integral Computing Module                       
 Release: version 1.0, May 2013, Q-Chem Inc. Pittsburgh 
 -------------------------------------------------------
 Integral Job Info:
 Integral job number is                      11
 Integral operator is                         1
 short-range coefficients                     0
 long-range coefficients              100000000
 Omega coefficients                           0
 if combine SR and LR in K                    0
 Integral screening is                        0
 Integral computing path is                   2
 max size of driver memory is            800000
 size of driver memory is                593474
 size of scratch memory is             11861008
 max col of scratch BK array               1296
 max len of scratch array in speh3          155
 max len of scratch index in speh4           18
 max int batch size is                      520
 min int batch size is                       52
 fixed nKL is                                52
 max L of basis functions is                  2
 order of int derivative is                   0
 number of shells is                         60
 number of basis is                         180
 number of cartesian basis is               180
 number of contracted shell pairs          1344
 number of primitive shell pairs           2705
 maxK2 (contraction) of shell pair           36
 max number of K2 of shell pair               1
 max number of CS2 of shell pair            184
 max number of PS2 of shell pair            184
 mem total for path MDJ                  530698
 -------------------------------------------------------
 Smallest overlap matrix eigenvalue = 1.94E-04
 Guess from superposition of atomic densities
 Warning:  Energy on first SCF cycle will be non-variational
 SAD guess density has 120.000000 electrons

 -----------------------------------------------------------------------
  General SCF calculation program by
  Eric Jon Sundstrom, Paul Horn, Yuezhi Mao, Dmitri Zuev, Alec White,
  David Stuck, Shaama M.S., Shane Yost, Joonho Lee, David Small,
  Daniel Levine, Susi Lehtola, Hugh Burton, Evgeny Epifanovsky
 -----------------------------------------------------------------------
 Hartree-Fock
 using 4 threads for integral computing
 -------------------------------------------------------
 OpenMP Integral computing Module                
 Release: version 2.0, May 2017, Q-Chem Inc. Pleasanton 
 -------------------------------------------------------
 A restricted SCF calculation will be
 performed using DIIS
 SCF converges when DIIS error is below 1.0e-08
 ---------------------------------------
  Cycle       Energy         DIIS error
 ---------------------------------------
    1  -13942.7484867734      3.21e-02  
    2  -13942.3617706858      4.70e-03  
    3  -13942.4099814675      3.40e-03  
    4  -13942.4512969900      4.28e-04  
    5  -13942.4526918920      2.58e-04  
    6  -13942.4530314677      8.86e-05  
    7  -13942.4531770075      3.93e-05  
    8  -13942.4532085724      1.17e-05  
    9  -13942.4532109693      3.15e-06  
   10  -13942.4532112350      1.15e-06  
   11  -13942.4532112777      3.28e-07  
   12  -13942.4532112806      1.30e-07  
   13  -13942.4532112819      3.60e-08  
   14  -13942.4532112813      6.66e-09  Convergence criterion met
 ---------------------------------------
 SCF time:   CPU 7.32s  wall 2.00s 
 SCF   energy in the final basis set =   -13942.4532112813
 Total energy in the final basis set =   -13942.4532112813

 --------------------------------------------------------------
             Orbital Energies (a.u.) and Symmetries
 --------------------------------------------------------------

 Alpha MOs, Restricted
 -- Occupied --                  
*******-1177.19 -180.89 -180.89 -169.70 -169.70 -169.70 -169.70
  1 Ag    1 Bu    2 Bu    2 Ag    3 Bu    3 Ag    1 Bg    1 Au                 
-169.70 -169.70  -37.95  -37.95  -33.14  -33.14  -33.13  -33.13
  4 Ag    4 Bu    5 Bu    5 Ag    6 Bu    6 Ag    2 Au    2 Bg                 
-33.131 -33.131 -24.321 -24.321 -24.319 -24.319 -24.319 -24.319
  7 Bu    7 Ag    8 Bu    8 Ag    3 Au    3 Bg    9 Ag    9 Bu                 
-24.313 -24.313 -24.313 -24.313 -15.726 -15.724  -7.264  -7.264
 10 Bu    4 Bg   10 Ag    4 Au   11 Ag   11 Bu   12 Bu   12 Ag                 
 -5.499  -5.499  -5.485  -5.485  -5.485  -5.485  -2.422  -2.422
 13 Ag   13 Bu    5 Au    5 Bg   14 Bu   14 Ag   15 Ag   15 Bu                 
 -2.416  -2.416  -2.416  -2.416  -2.400  -2.400  -2.400  -2.400
  6 Au    6 Bg   16 Bu   16 Ag    7 Bg    7 Au   17 Ag   17 Bu                 
 -1.487  -0.938  -0.857  -0.786  -0.663  -0.645  -0.640  -0.403
 18 Ag   18 Bu   19 Ag   19 Bu   20 Ag   20 Bu    8 Au    8 Bg                 
 -0.397  -0.391  -0.388  -0.350
 21 Ag   21 Bu    9 Au   22 Ag                                                 
 -- Virtual --                   
 -0.059   0.076   0.081   0.156   0.167   0.175   0.186   0.211
 22 Bu   23 Ag    9 Bg   23 Bu   24 Ag   10 Au   24 Bu   25 Ag                 
  0.239   0.255   0.280   0.316   0.317   0.320   0.328   0.328
 10 Bg   26 Ag   25 Bu   27 Ag   11 Bg   28 Ag   11 Au   26 Bu                 
  0.340   0.518   0.546   0.564   0.566   0.592   0.594   0.599
 27 Bu   29 Ag   28 Bu   12 Bg   12 Au   30 Ag   29 Bu   13 Bg                 
  0.608   0.625   0.655   0.711   0.774   0.825   0.905   0.924
 13 Au   30 Bu   31 Ag   31 Bu   32 Ag   32 Bu   33 Ag   14 Au                 
  1.030   1.042   1.043   1.189   1.257   1.475   1.513   1.526
 14 Bg   33 Bu   34 Ag   34 Bu   35 Ag   35 Bu   15 Bg   15 Au                 
  1.538   1.538   1.562   1.618   1.931   1.984   2.010   2.188
 36 Ag   36 Bu   37 Ag   37 Bu   16 Au   16 Bg   38 Bu   38 Ag                 
  2.440   2.574   2.777   3.122   3.131   3.435   4.104   4.151
 17 Au   39 Bu   39 Ag   17 Bg   40 Ag   40 Bu   18 Au   41 Bu                 
  4.361   4.370   4.467   4.470   4.478   4.490   4.495   4.499
 41 Ag   18 Bg   19 Au   19 Bg   42 Ag   20 Bg   42 Bu   20 Au                 
  4.520   4.537   4.593   4.697   4.701   4.769   4.866   5.119
 43 Bu   43 Ag   44 Ag   44 Bu   45 Ag   46 Ag   45 Bu   46 Bu                 
  6.508   6.516   6.524   6.524   6.537   6.581  28.859  28.954
 21 Bg   21 Au   47 Bu   47 Ag   48 Ag   48 Bu   49 Ag   49 Bu                 
 29.505  29.512  29.517  29.518  29.532  29.551  29.859  29.860
 22 Bg   22 Au   50 Bu   50 Ag   51 Ag   51 Bu   23 Au   23 Bg                 
 29.864  29.867  29.870  29.870  29.876  29.899  29.943  29.984
 52 Ag   24 Bg   24 Au   52 Bu   53 Bu   53 Ag   54 Ag   54 Bu                 
 36.489  37.371 130.566 130.571 130.575 130.576 130.592 130.615
 55 Ag   55 Bu   25 Bg   25 Au   56 Bu   56 Ag   57 Ag   57 Bu                 
154.258 154.3381912.1761912.258
 58 Ag   58 Bu   59 Ag   59 Bu                                                 

 Beta MOs, Restricted
 -- Occupied --                  
*******-1177.19 -180.89 -180.89 -169.70 -169.70 -169.70 -169.70
  1 Ag    1 Bu    2 Bu    2 Ag    3 Bu    3 Ag    1 Bg    1 Au                 
-169.70 -169.70  -37.95  -37.95  -33.14  -33.14  -33.13  -33.13
  4 Ag    4 Bu    5 Bu    5 Ag    6 Bu    6 Ag    2 Au    2 Bg                 
-33.131 -33.131 -24.321 -24.321 -24.319 -24.319 -24.319 -24.319
  7 Bu    7 Ag    8 Bu    8 Ag    3 Au    3 Bg    9 Ag    9 Bu                 
-24.313 -24.313 -24.313 -24.313 -15.726 -15.724  -7.264  -7.264
 10 Bu    4 Bg   10 Ag    4 Au   11 Ag   11 Bu   12 Bu   12 Ag                 
 -5.499  -5.499  -5.485  -5.485  -5.485  -5.485  -2.422  -2.422
 13 Ag   13 Bu    5 Au    5 Bg   14 Bu   14 Ag   15 Ag   15 Bu                 
 -2.416  -2.416  -2.416  -2.416  -2.400  -2.400  -2.400  -2.400
  6 Au    6 Bg   16 Bu   16 Ag    7 Bg    7 Au   17 Ag   17 Bu                 
 -1.487  -0.938  -0.857  -0.786  -0.663  -0.645  -0.640  -0.403
 18 Ag   18 Bu   19 Ag   19 Bu   20 Ag   20 Bu    8 Au    8 Bg                 
 -0.397  -0.391  -0.388  -0.350
 21 Ag   21 Bu    9 Au   22 Ag                                                 
 -- Virtual --                   
 -0.059   0.076   0.081   0.156   0.167   0.175   0.186   0.211
 22 Bu   23 Ag    9 Bg   23 Bu   24 Ag   10 Au   24 Bu   25 Ag                 
  0.239   0.255   0.280   0.316   0.317   0.320   0.328   0.328
 10 Bg   26 Ag   25 Bu   27 Ag   11 Bg   28 Ag   11 Au   26 Bu                 
  0.340   0.518   0.546   0.564   0.566   0.592   0.594   0.599
 27 Bu   29 Ag   28 Bu   12 Bg   12 Au   30 Ag   29 Bu   13 Bg                 
  0.608   0.625   0.655   0.711   0.774   0.825   0.905   0.924
 13 Au   30 Bu   31 Ag   31 Bu   32 Ag   32 Bu   33 Ag   14 Au                 
  1.030   1.042   1.043   1.189   1.257   1.475   1.513   1.526
 14 Bg   33 Bu   34 Ag   34 Bu   35 Ag   35 Bu   15 Bg   15 Au                 
  1.538   1.538   1.562   1.618   1.931   1.984   2.010   2.188
 36 Ag   36 Bu   37 Ag   37 Bu   16 Au   16 Bg   38 Bu   38 Ag                 
  2.440   2.574   2.777   3.122   3.131   3.435   4.104   4.151
 17 Au   39 Bu   39 Ag   17 Bg   40 Ag   40 Bu   18 Au   41 Bu                 
  4.361   4.370   4.467   4.470   4.478   4.490   4.495   4.499
 41 Ag   18 Bg   19 Au   19 Bg   42 Ag   20 Bg   42 Bu   20 Au                 
  4.520   4.537   4.593   4.697   4.701   4.769   4.866   5.119
 43 Bu   43 Ag   44 Ag   44 Bu   45 Ag   46 Ag   45 Bu   46 Bu                 
  6.508   6.516   6.524   6.524   6.537   6.581  28.859  28.954
 21 Bg   21 Au   47 Bu   47 Ag   48 Ag   48 Bu   49 Ag   49 Bu                 
 29.505  29.512  29.517  29.518  29.532  29.551  29.859  29.860
 22 Bg   22 Au   50 Bu   50 Ag   51 Ag   51 Bu   23 Au   23 Bg                 
 29.864  29.867  29.870  29.870  29.876  29.899  29.943  29.984
 52 Ag   24 Bg   24 Au   52 Bu   53 Bu   53 Ag   54 Ag   54 Bu                 
 36.489  37.371 130.566 130.571 130.575 130.576 130.592 130.615
 55 Ag   55 Bu   25 Bg   25 Au   56 Bu   56 Ag   57 Ag   57 Bu                 
154.258 154.3381912.1761912.258
 58 Ag   58 Bu   59 Ag   59 Bu                                                 
 --------------------------------------------------------------

          Ground-State Mulliken Net Atomic Charges

     Atom                 Charge (a.u.)
  ----------------------------------------
      1 I                     0.043048
      2 N                    -0.043048
      3 N                    -0.043048
      4 I                     0.043048
  ----------------------------------------
  Sum of atomic charges =    -0.000000

 -----------------------------------------------------------------
                    Cartesian Multipole Moments
 -----------------------------------------------------------------
    Charge (ESU x 10^10)
                -0.0000
    Dipole Moment (Debye)
         X      -0.0000      Y       0.0000      Z      -0.0000
       Tot       0.0000
    Quadrupole Moments (Debye-Ang)
        XX     -62.5130     XY      -1.1425     YY     -70.9317
        XZ       0.0000     YZ       0.0000     ZZ     -69.1151
    Octopole Moments (Debye-Ang^2)
       XXX      -0.0000    XXY       0.0000    XYY       0.0000
       YYY       0.0000    XXZ      -0.0000    XYZ       0.0000
       YYZ      -0.0000    XZZ      -0.0000    YZZ       0.0000
       ZZZ       0.0000
    Hexadecapole Moments (Debye-Ang^3)
      XXXX   -2047.2885   XXXY     -28.1114   XXYY    -406.9190
      XYYY      -1.6543   YYYY    -111.5689   XXXZ       0.0000
      XXYZ      -0.0000   XYYZ      -0.0000   YYYZ      -0.0000
      XXZZ    -405.9336   XYZZ      -0.4211   YYZZ     -33.7014
      XZZZ       0.0000   YZZZ       0.0000   ZZZZ     -93.4837
 -----------------------------------------------------------------
 Calculating MO derivatives via CPSCF
 D1JvT checksum  = 177312 13030.1414350404
 D1KAT checksum  = 450432 541.5949320136
   1         3          12      0.100541    0.042916
   2         3          12      0.033260    0.019393
   3         3          12      0.009076    0.005896
   4         3          12      0.002301    0.001417
   5         3          12      0.000508    0.000304
   6         5          10      0.000086    0.000051
   7        13           2      0.000007    0.000006
   8        15           0      0.000000    0.000000    Roots Converged
 Time for AOints: 4.8 s (CPU) 1.2 s (wall)
 ------------------------------------------------------------------------------
                     AOints        : Timing summary (seconds)
 ------------------------------------------------------------------------------
     job step          cpu (% of tot)      sys (% of tot)     wall (% of tot)
 ------------------------------------------------------------------------------
  cpscf_lag         0.1307E+02 (26.3)   0.2000E-05 (13.3)   0.3407E+01 (25.5)
  iterzp            0.3169E+02 (63.9)   0.1300E-04 (86.7)   0.8638E+01 (64.8)
  make_fx           0.0000E+00 ( 0.0)   0.0000E+00 ( 0.0)   0.0000E+00 ( 0.0)
  AOints            0.4767E+01 ( 9.6)   0.0000E+00 ( 0.0)   0.1202E+01 ( 9.0)
 ------------------------------------------------------------------------------
   Grand Totals     0.4961E+02          0.1500E-04          0.1334E+02
 ------------------------------------------------------------------------------
 Calculating analytic Hessian of the SCF energy
 Polarizability Matrix (a.u.)
            1           2           3
    1-275.9904046   6.3502000   0.0000000
    2   6.3502000 -48.0399511   0.0000000
    3   0.0000000   0.0000000 -43.1878094

 Direct stationary perturbation theory relativistic correction:

 rels  =     196.287562872269
 relv  =    -643.176229508214
 rel2e =      77.714667261679
 E_rel =    -369.173999374266

 Hessian of the SCF Energy
            1           2           3           4           5           6
    1   0.0671191  -0.0046324   0.0000000   0.0069940   0.0757194  -0.0000000
    2  -0.0046324   0.0135962   0.0000000   0.0190299  -0.0331527  -0.0000000
    3   0.0000000   0.0000000   0.0049738  -0.0000000  -0.0000000  -0.0049645
    4   0.0069940   0.0190299  -0.0000000   0.3907254   0.3919848  -0.0000000
    5   0.0757194  -0.0331527  -0.0000000   0.3919848   0.7838481  -0.0000000
    6  -0.0000000  -0.0000000  -0.0049645  -0.0000000  -0.0000000   0.0049472
    7  -0.0816279  -0.0118609   0.0000000  -0.3160915  -0.3991537   0.0000000
    8  -0.0685504   0.0184386   0.0000000  -0.3991537  -0.7691340   0.0000000
    9   0.0000000   0.0000000  -0.0049807   0.0000000   0.0000000   0.0049979
   10   0.0075148  -0.0025366  -0.0000000  -0.0816279  -0.0685504  -0.0000000
   11  -0.0025366   0.0011179  -0.0000000  -0.0118609   0.0184386  -0.0000000
   12   0.0000000  -0.0000000   0.0049714   0.0000000  -0.0000000  -0.0049807
            7           8           9          10          11          12
    1  -0.0816279  -0.0685504   0.0000000   0.0075148  -0.0025366   0.0000000
    2  -0.0118609   0.0184386   0.0000000  -0.0025366   0.0011179  -0.0000000
    3   0.0000000   0.0000000  -0.0049807  -0.0000000  -0.0000000   0.0049714
    4  -0.3160915  -0.3991537   0.0000000  -0.0816279  -0.0118609   0.0000000
    5  -0.3991537  -0.7691340   0.0000000  -0.0685504   0.0184386  -0.0000000
    6   0.0000000   0.0000000   0.0049979  -0.0000000  -0.0000000  -0.0049807
    7   0.3907254   0.3919848  -0.0000000   0.0069940   0.0190299   0.0000000
    8   0.3919848   0.7838481  -0.0000000   0.0757194  -0.0331527   0.0000000
    9  -0.0000000  -0.0000000   0.0049472   0.0000000   0.0000000  -0.0049645
   10   0.0069940   0.0757194   0.0000000   0.0671191  -0.0046324  -0.0000000
   11   0.0190299  -0.0331527   0.0000000  -0.0046324   0.0135962  -0.0000000
   12   0.0000000   0.0000000  -0.0049645  -0.0000000  -0.0000000   0.0049738
 Gradient time:  CPU 74.69 s  wall 20.07 s
 **********************************************************************
 **                                                                  **
 **                       VIBRATIONAL ANALYSIS                       **
 **                       --------------------                       **
 **                                                                  **
 **        VIBRATIONAL FREQUENCIES (CM**-1) AND NORMAL MODES         **
 **     FORCE CONSTANTS (mDYN/ANGSTROM) AND REDUCED MASSES (AMU)     **
 **                  INFRARED INTENSITIES (KM/MOL)                   **
 **                                                                  **
 **********************************************************************


 Mode:                 1                      2                      3
 Frequency:        97.24                 144.35                 170.46
 Force Cnst:      0.7026                 0.1886                 0.2630
 Red. Mass:     126.1114                15.3612                15.3612
 IR Active:          NO                     YES                    YES
 IR Intens:        0.000                  0.143                  2.921
 Raman Active:       YES                    NO                     NO 
               X      Y      Z        X      Y      Z        X      Y      Z
 I         -0.705  0.002  0.000   -0.000 -0.000 -0.078   -0.009 -0.077  0.000
 N          0.035  0.048 -0.000    0.000  0.000  0.703    0.082  0.698 -0.000
 N         -0.035 -0.048 -0.000    0.000  0.000  0.703    0.082  0.698 -0.000
 I          0.705 -0.002  0.000    0.000 -0.000 -0.078   -0.009 -0.077  0.000
 TransDip  -0.000  0.000  0.000   -0.000 -0.000 -0.012   -0.052 -0.018  0.000

 Mode:                 4                      5                      6
 Frequency:       397.68                 664.61                1956.59
 Force Cnst:      1.4314                 3.6628                31.6067
 Red. Mass:      15.3612                14.0744                14.0130
 IR Active:          YES                    NO                     NO 
 IR Intens:      489.396                  0.000                  0.000
 Raman Active:       NO                     YES                    YES
               X      Y      Z        X      Y      Z        X      Y      Z
 I         -0.077  0.009  0.000   -0.001 -0.018 -0.000   -0.007  0.001  0.000
 N          0.698 -0.082 -0.000   -0.606  0.363  0.000   -0.363 -0.607 -0.000
 N          0.698 -0.082 -0.000    0.606 -0.363  0.000    0.363  0.607  0.000
 I         -0.077  0.009  0.000    0.001  0.018 -0.000    0.007 -0.001  0.000
 TransDip   0.708 -0.014 -0.000    0.000 -0.000 -0.000    0.000 -0.000 -0.000

 STANDARD THERMODYNAMIC QUANTITIES AT   298.15 K  AND     1.00 ATM

   This Molecule has  0 Imaginary Frequencies
   Zero point vibrational energy:        4.905 kcal/mol

   Atom    1 Element I  Has Mass  126.90440
   Atom    2 Element N  Has Mass   14.00307
   Atom    3 Element N  Has Mass   14.00307
   Atom    4 Element I  Has Mass  126.90440
   Molecular Mass:   281.814940 amu
   Principal axes and moments of inertia in amu*Bohr^2:
                             1           2           3
    Eigenvalues --       22.51427  5747.59926  5770.11354
          X               1.00000     0.00053    -0.00000
          Y              -0.00053     1.00000    -0.00000
          Z              -0.00000     0.00000     1.00000
   Rotational Symmetry Number is   2
   The Molecule is an Asymmetric Top
   Translational Enthalpy:        0.889 kcal/mol
   Rotational Enthalpy:           0.889 kcal/mol
   Vibrational Enthalpy:          6.437 kcal/mol
   gas constant (RT):             0.592 kcal/mol
   Translational Entropy:        42.806  cal/mol.K
   Rotational Entropy:           26.726  cal/mol.K
   Vibrational Entropy:          10.008  cal/mol.K

   Total Enthalpy:                8.807 kcal/mol
   Total Entropy:                79.540  cal/mol.K
Archival summary:
1\1\garfield\FREQ\HF\BasisUnspecified\22\taweetha\SunFeb1006:12:122019SunFeb1006:12:122019\0\\#,FREQ,HF,BasisUnspecified,\\0,1\I\N,1,2.24401\N,2,1.14835,1,111.981\I,3,2.24401,2,111.981,1,-180,0\\HF=-13942.4532\\@

 Total job time:  22.18s(wall), 82.21s(cpu) 
 Sun Feb 10 06:12:12 2019

        *************************************************************
        *                                                           *
        *  Thank you very much for using Q-Chem.  Have a nice day.  *
        *                                                           *
        *************************************************************
