# Supplementary material for: Geometric and energetic data from ab initio calculations of haloethene, haloimine, halomethylenephosphine, haloiminophosphine, halodiazene, halodiphosphene and halocyclopropane
Source: Data Brief. 2019 Nov 2;27:104738. doi: 10.1016/j.dib.2019.104738 (PMC6861602; doi:10.1016/j.dib.2019.104738)
Supplement: Multimedia component 6 [file mmc6.zip › NN/HF/IENNIE.out]

Q-Chem Developer Version!
                  Welcome to Q-Chem
     A Quantum Leap Into The Future Of Chemistry


 Q-Chem 5.1, Q-Chem, Inc., Pleasanton, CA (2018)

 Yihan Shao,  Zhengting Gan,  E. Epifanovsky,  A. T. B. Gilbert,  M. Wormit,  
 J. Kussmann,  A. W. Lange,  A. Behn,  Jia Deng,  Xintian Feng,  D. Ghosh,  
 M. Goldey,  P. R. Horn,  L. D. Jacobson,  I. Kaliman,  T. Kus,  A. Landau,  
 Jie Liu,  E. I. Proynov,  R. M. Richard,  R. P. Steele,  E. J. Sundstrom,  
 H. L. Woodcock III,  P. M. Zimmerman,  D. Zuev,  B. Albrecht,  E. Alguire,  
 S. A. Baeppler,  D. Barton,  Z. Benda,  Y. A. Bernard,  E. J. Berquist,  
 K. B. Bravaya,  H. Burton,  D. Casanova,  Chun-Min Chang,  Yunqing Chen,  
 A. Chien,  K. D. Closser,  M. P. Coons,  S. Coriani,  S. Dasgupta,  
 A. L. Dempwolff,  M. Diedenhofen,  Hainam Do,  R. G. Edgar,  Po-Tung Fang,  
 S. Faraji,  S. Fatehi,  Qingguo Feng,  K. D. Fenk,  J. Fosso-Tande,  
 Qinghui Ge,  A. Ghysels,  G. Gidofalvi,  J. Gomes,  J. Gonthier,  A. Gunina,  
 D. Hait,  M. W. D. Hanson-Heine,  P. H. P. Harbach,  A. W. Hauser,  
 J. E. Herr,  E. G. Hohenstein,  Z. C. Holden,  Kerwin Hui,  B. C. Huynh,  
 T.-C. Jagau,  Hyunjun Ji,  B. Kaduk,  K. Khistyaev,  Jaehoon Kim,  
 P. Klunzinger,  K. Koh,  D. Kosenkov,  L. Koulias,  T. Kowalczyk,  
 C. M. Krauter,  A. Kunitsa,  Ka Un Lao,  A. Laurent,  K. V. Lawler,  
 Joonho Lee,  D. Lefrancois,  S. Lehtola,  D. S. Levine,  Yi-Pei Li,  
 You-Sheng Lin,  Fenglai Liu,  E. Livshits,  A. Luenser,  P. Manohar,  
 E. Mansoor,  S. F. Manzer,  Shan-Ping Mao,  Yuezhi Mao,  N. Mardirossian,  
 A. V. Marenich,  T. Markovich,  L. A. Martinez-Martinez,  S. A. Maurer,  
 N. J. Mayhall,  S. C. McKenzie,  J.-M. Mewes,  A. F. Morrison,  
 J. W. Mullinax,  K. Nanda,  T. S. Nguyen-Beck,  R. Olivares-Amaya,  
 J. A. Parkhill,  T. M. Perrine,  F. Plasser,  P. Pokhilko,  S. Prager,  
 A. Prociuk,  E. Ramos,  D. R. Rehn,  F. Rob,  M. Schneider,  N. Sergueev,  
 S. M. Sharada,  S. Sharma,  D. W. Small,  T. Stauch,  T. Stein,  
 Yu-Chuan Su,  A. J. W. Thom,  A. Tkatchenko,  T. Tsuchimochi,  N. M. Tubman,  
 L. Vogt,  M. L. Vidal,  O. Vydrov,  M. A. Watson,  J. Wenzel,  
 M. de Wergifosse,  T. A. Wesolowski,  A. White,  J. Witte,  A. Yamada,  
 Jun Yang,  K. Yao,  S. Yeganeh,  S. R. Yost,  Zhi-Qiang You,  A. Zech,  
 Igor Ying Zhang,  Xing Zhang,  Yan Zhao,  Ying Zhu,  B. R. Brooks,  
 G. K. L. Chan,  C. J. Cramer,  M. S. Gordon,  W. J. Hehre,  A. Klamt,  
 M. W. Schmidt,  C. D. Sherrill,  D. G. Truhlar,  A. Aspuru-Guzik,  R. Baer,  
 A. T. Bell,  N. A. Besley,  Jeng-Da Chai,  A. E. DePrince, III,  
 R. A. DiStasio Jr.,  A. Dreuw,  B. D. Dunietz,  T. R. Furlani,  
 Chao-Ping Hsu,  Yousung Jung,  Jing Kong,  D. S. Lambrecht,  WanZhen Liang,  
 C. Ochsenfeld,  V. A. Rassolov,  L. V. Slipchenko,  J. E. Subotnik,  
 T. Van Voorhis,  J. M. Herbert,  A. I. Krylov,  P. M. W. Gill,  M. Head-Gordon

 Contributors to earlier versions of Q-Chem not listed above: 
 R. D. Adamson,  B. Austin,  J. Baker,  G. J. O. Beran,  K. Brandhorst,  
 S. T. Brown,  E. F. C. Byrd,  A. K. Chakraborty,  C.-L. Cheng,  
 Siu Hung Chien,  D. M. Chipman,  D. L. Crittenden,  H. Dachsel,  
 R. J. Doerksen,  A. D. Dutoi,  L. Fusti-Molnar,  W. A. Goddard III,  
 A. Golubeva-Zadorozhnaya,  S. R. Gwaltney,  G. Hawkins,  A. Heyden,  
 S. Hirata,  G. Kedziora,  F. J. Keil,  C. Kelley,  Jihan Kim,  R. A. King,  
 R. Z. Khaliullin,  P. P. Korambath,  W. Kurlancheek,  A. M. Lee,  M. S. Lee,  
 S. V. Levchenko,  Ching Yeh Lin,  D. Liotard,  R. C. Lochan,  I. Lotan,  
 P. E. Maslen,  N. Nair,  D. P. O'Neill,  D. Neuhauser,  E. Neuscamman,  
 C. M. Oana,  R. Olson,  B. Peters,  R. Peverati,  P. A. Pieniazek,  
 Y. M. Rhee,  J. Ritchie,  M. A. Rohrdanz,  E. Rosta,  N. J. Russ,  
 H. F. Schaefer III,  N. E. Schultz,  N. Shenvi,  A. C. Simmonett,  A. Sodt,  
 D. Stuck,  K. S. Thanthiriwatte,  V. Vanovschi,  Tao Wang,  A. Warshel,  
 C. F. Williams,  Q. Wu,  X. Xu,  W. Zhang

 Please cite Q-Chem as follows:
 Y. Shao et al., Mol. Phys. 113, 184-215 (2015)
 DOI: 10.1080/00268976.2014.952696

 Q-Chem 5.1.2 for Intel X86 EM64T Linux

 Parts of Q-Chem use Armadillo 8.300.2 (Tropical Shenanigans).
 http://arma.sourceforge.net/

 Q-Chem begins on Sun Feb 10 06:10:33 2019  

Host: 
0

     Scratch files written to /scratch/taweetham/qchem24331//
Input Ideriv = 2
Curr. Ideriv = -1
Max.  Ideriv = 2

Checking the input file for inconsistencies... 	...done.

--------------------------------------------------------------
User input:
--------------------------------------------------------------
../HF/I=I_c.inp
$molecule
0 1
I 
N  1 2.448922
N  2 1.131607 1 131.672958
I  3 2.448922 2 131.672958 1 -0.000000 0
$end

$rem
   JOB_TYPE		OPTIMIZATION
   BASIS		6-311++G**
   EXCHANGE		HF
$end

--------------------------------------------------------------
 ----------------------------------------------------------------
             Standard Nuclear Orientation (Angstroms)
    I     Atom           X                Y                Z
 ----------------------------------------------------------------
    1      I       2.1940375880     0.0000000000     0.2134098581
    2      N       0.5658035000    -0.0000000000    -1.6158174970
    3      N      -0.5658035000    -0.0000000000    -1.6158174970
    4      I      -2.1940375880     0.0000000000     0.2134098581
 ----------------------------------------------------------------
 Molecular Point Group                 C2v   NOp =  4
 Largest Abelian Subgroup              C2v   NOp =  4
 Nuclear Repulsion Energy =   640.5882914780 hartrees
 There are       60 alpha and       60 beta electrons
 Requested basis set is 6-311++G(d,p)
 There are 60 shells and 168 basis functions

 Total QAlloc Memory Limit   2000 MB
 Mega-Array Size       188 MB
 MEM_STATIC part       192 MB
 A cutoff of  1.0D-11 yielded   1322 shell pairs
 There are     11002 function pairs (     12604 Cartesian)

 -------------------------------------------------------
 OpenMP Integral Computing Module                       
 Release: version 1.0, May 2013, Q-Chem Inc. Pittsburgh 
 -------------------------------------------------------
 Integral Job Info:
 Integral job number is                      11
 Integral operator is                         1
 short-range coefficients                     0
 long-range coefficients              100000000
 Omega coefficients                           0
 if combine SR and LR in K                    0
 Integral screening is                        0
 Integral computing path is                   2
 max size of driver memory is            800000
 size of driver memory is                593474
 size of scratch memory is             11861008
 max col of scratch BK array               1296
 max len of scratch array in speh3          155
 max len of scratch index in speh4           18
 max int batch size is                      520
 min int batch size is                       52
 fixed nKL is                                52
 max L of basis functions is                  2
 order of int derivative is                   0
 number of shells is                         60
 number of basis is                         180
 number of cartesian basis is               180
 number of contracted shell pairs          1322
 number of primitive shell pairs           2655
 maxK2 (contraction) of shell pair           36
 max number of K2 of shell pair               1
 max number of CS2 of shell pair            186
 max number of PS2 of shell pair            186
 mem total for path MDJ                  529614
 -------------------------------------------------------
 Smallest overlap matrix eigenvalue = 1.27E-04

 Scale SEOQF with 1.000000e-01/1.000000e-01/1.000000e-01

 Standard Electronic Orientation quadrupole field applied
 Nucleus-field energy     =     0.0000000139 hartrees
 Guess from superposition of atomic densities
 Warning:  Energy on first SCF cycle will be non-variational
 SAD guess density has 120.000000 electrons

 -----------------------------------------------------------------------
  General SCF calculation program by
  Eric Jon Sundstrom, Paul Horn, Yuezhi Mao, Dmitri Zuev, Alec White,
  David Stuck, Shaama M.S., Shane Yost, Joonho Lee, David Small,
  Daniel Levine, Susi Lehtola, Hugh Burton, Evgeny Epifanovsky
 -----------------------------------------------------------------------
 Hartree-Fock
 using 4 threads for integral computing
 -------------------------------------------------------
 OpenMP Integral computing Module                
 Release: version 2.0, May 2017, Q-Chem Inc. Pleasanton 
 -------------------------------------------------------
 A restricted SCF calculation will be
 performed using DIIS
 SCF converges when DIIS error is below 1.0e-08
 ---------------------------------------
  Cycle       Energy         DIIS error
 ---------------------------------------
    1  -13942.5107044952      2.95e-02  
    2  -13942.3155580889      5.02e-03  
    3  -13942.3746837791      4.20e-03  
    4  -13942.4435494700      5.87e-04  
    5  -13942.4462522516      3.18e-04  
    6  -13942.4468518699      9.06e-05  
    7  -13942.4469989230      3.21e-05  
    8  -13942.4470243351      1.45e-05  
    9  -13942.4470336512      6.55e-06  
   10  -13942.4470360065      2.50e-06  
   11  -13942.4470363355      1.13e-06  
   12  -13942.4470363711      3.97e-07  
   13  -13942.4470363749      7.17e-08  
   14  -13942.4470363750      1.66e-08  
   15  -13942.4470363755      3.86e-09  Convergence criterion met
 ---------------------------------------
 SCF time:   CPU 7.67s  wall 2.00s 
 SCF   energy in the final basis set =   -13942.4470363755
 Total energy in the final basis set =   -13942.4470363755

 --------------------------------------------------------------
             Orbital Energies (a.u.) and Symmetries
 --------------------------------------------------------------

 Alpha MOs, Restricted
 -- Occupied --                  
*******-1177.19 -180.89 -180.89 -169.70 -169.70 -169.70 -169.70
  1 B1    1 A1    2 B1    2 A1    3 B1    3 A1    1 B2    1 A2                 
-169.70 -169.70  -37.95  -37.95  -33.13  -33.13  -33.13  -33.13
  4 A1    4 B1    5 B1    5 A1    6 B1    6 A1    2 B2    2 A2                 
-33.128 -33.128 -24.319 -24.318 -24.317 -24.317 -24.317 -24.317
  7 A1    7 B1    8 B1    8 A1    3 A2    3 B2    9 B1    9 A1                 
-24.311 -24.311 -24.311 -24.311 -15.744 -15.741  -7.261  -7.261
 10 B1   10 A1    4 B2    4 A2   11 A1   11 B1   12 B1   12 A1                 
 -5.496  -5.496  -5.482  -5.482  -5.482  -5.482  -2.419  -2.419
 13 B1   13 A1    5 A2    5 B2   14 B1   14 A1   15 B1   15 A1                 
 -2.413  -2.413  -2.413  -2.413  -2.397  -2.397  -2.397  -2.397
  6 A2    6 B2   16 B1   16 A1   17 B1    7 A2   17 A1    7 B2                 
 -1.498  -0.905  -0.858  -0.780  -0.672  -0.647  -0.647  -0.402
 18 A1   18 B1   19 A1   19 B1   20 A1   21 A1    8 B2   22 A1                 
 -0.396  -0.393  -0.387  -0.319
  8 A2    9 B2   20 B1   21 B1                                                 
 -- Virtual --                   
 -0.118   0.081   0.083   0.143   0.166   0.172   0.189   0.222
 23 A1   22 B1    9 A2   24 A1   10 B2   23 B1   25 A1   26 A1                 
  0.237   0.256   0.301   0.310   0.315   0.316   0.335   0.337
 24 B1   10 A2   27 A1   28 A1   11 B2   25 B1   26 B1   11 A2                 
  0.354   0.503   0.512   0.564   0.569   0.572   0.582   0.614
 27 B1   29 A1   28 B1   30 A1   12 B2   12 A2   13 B2   29 B1                 
  0.616   0.625   0.625   0.711   0.745   0.835   0.873   0.901
 13 A2   31 A1   30 B1   32 A1   31 B1   32 B1   33 A1   14 B2                 
  0.985   1.028   1.094   1.184   1.284   1.427   1.503   1.514
 34 A1   14 A2   33 B1   35 A1   34 B1   35 B1   36 A1   15 B2                 
  1.535   1.547   1.562   1.600   1.936   1.943   1.947   2.113
 15 A2   37 A1   36 B1   37 B1   16 B2   17 B2   38 A1   39 A1                 
  2.435   2.510   2.776   3.130   3.138   3.469   4.091   4.106
 16 A2   38 B1   40 A1   17 A2   39 B1   40 B1   18 B2   41 A1                 
  4.363   4.428   4.466   4.468   4.472   4.474   4.486   4.489
 18 A2   41 B1   42 A1   19 B2   19 A2   20 B2   42 B1   43 A1                 
  4.506   4.536   4.579   4.606   4.668   4.750   4.837   5.073
 20 A2   43 B1   44 A1   45 A1   44 B1   46 A1   45 B1   46 B1                 
  6.505   6.515   6.520   6.527   6.560   6.564  28.824  28.922
 21 B2   47 A1   21 A2   47 B1   48 B1   48 A1   49 A1   49 B1                 
 29.503  29.511  29.514  29.519  29.542  29.546  29.861  29.861
 22 B2   50 A1   22 A2   50 B1   51 B1   51 A1   23 B2   24 B2                 
 29.862  29.862  29.869  29.871  29.876  29.888  29.923  29.956
 52 A1   23 A2   52 B1   24 A2   53 A1   53 B1   54 A1   54 B1                 
 36.433  37.442 130.565 130.571 130.573 130.578 130.602 130.602
 55 A1   55 B1   25 B2   56 A1   25 A2   56 B1   57 B1   57 A1                 
154.228 154.3101912.1441912.229
 58 A1   58 B1   59 A1   59 B1                                                 

 Beta MOs, Restricted
 -- Occupied --                  
*******-1177.19 -180.89 -180.89 -169.70 -169.70 -169.70 -169.70
  1 B1    1 A1    2 B1    2 A1    3 B1    3 A1    1 B2    1 A2                 
-169.70 -169.70  -37.95  -37.95  -33.13  -33.13  -33.13  -33.13
  4 A1    4 B1    5 B1    5 A1    6 B1    6 A1    2 B2    2 A2                 
-33.128 -33.128 -24.319 -24.318 -24.317 -24.317 -24.317 -24.317
  7 A1    7 B1    8 B1    8 A1    3 A2    3 B2    9 B1    9 A1                 
-24.311 -24.311 -24.311 -24.311 -15.744 -15.741  -7.261  -7.261
 10 B1   10 A1    4 B2    4 A2   11 A1   11 B1   12 B1   12 A1                 
 -5.496  -5.496  -5.482  -5.482  -5.482  -5.482  -2.419  -2.419
 13 B1   13 A1    5 A2    5 B2   14 B1   14 A1   15 B1   15 A1                 
 -2.413  -2.413  -2.413  -2.413  -2.397  -2.397  -2.397  -2.397
  6 A2    6 B2   16 B1   16 A1   17 B1    7 A2   17 A1    7 B2                 
 -1.498  -0.905  -0.858  -0.780  -0.672  -0.647  -0.647  -0.402
 18 A1   18 B1   19 A1   19 B1   20 A1   21 A1    8 B2   22 A1                 
 -0.396  -0.393  -0.387  -0.319
  8 A2    9 B2   20 B1   21 B1                                                 
 -- Virtual --                   
 -0.118   0.081   0.083   0.143   0.166   0.172   0.189   0.222
 23 A1   22 B1    9 A2   24 A1   10 B2   23 B1   25 A1   26 A1                 
  0.237   0.256   0.301   0.310   0.315   0.316   0.335   0.337
 24 B1   10 A2   27 A1   28 A1   11 B2   25 B1   26 B1   11 A2                 
  0.354   0.503   0.512   0.564   0.569   0.572   0.582   0.614
 27 B1   29 A1   28 B1   30 A1   12 B2   12 A2   13 B2   29 B1                 
  0.616   0.625   0.625   0.711   0.745   0.835   0.873   0.901
 13 A2   31 A1   30 B1   32 A1   31 B1   32 B1   33 A1   14 B2                 
  0.985   1.028   1.094   1.184   1.284   1.427   1.503   1.514
 34 A1   14 A2   33 B1   35 A1   34 B1   35 B1   36 A1   15 B2                 
  1.535   1.547   1.562   1.600   1.936   1.943   1.947   2.113
 15 A2   37 A1   36 B1   37 B1   16 B2   17 B2   38 A1   39 A1                 
  2.435   2.510   2.776   3.130   3.138   3.469   4.091   4.106
 16 A2   38 B1   40 A1   17 A2   39 B1   40 B1   18 B2   41 A1                 
  4.363   4.428   4.466   4.468   4.472   4.474   4.486   4.489
 18 A2   41 B1   42 A1   19 B2   19 A2   20 B2   42 B1   43 A1                 
  4.506   4.536   4.579   4.606   4.668   4.750   4.837   5.073
 20 A2   43 B1   44 A1   45 A1   44 B1   46 A1   45 B1   46 B1                 
  6.505   6.515   6.520   6.527   6.560   6.564  28.824  28.922
 21 B2   47 A1   21 A2   47 B1   48 B1   48 A1   49 A1   49 B1                 
 29.503  29.511  29.514  29.519  29.542  29.546  29.861  29.861
 22 B2   50 A1   22 A2   50 B1   51 B1   51 A1   23 B2   24 B2                 
 29.862  29.862  29.869  29.871  29.876  29.888  29.923  29.956
 52 A1   23 A2   52 B1   24 A2   53 A1   53 B1   54 A1   54 B1                 
 36.433  37.442 130.565 130.571 130.573 130.578 130.602 130.602
 55 A1   55 B1   25 B2   56 A1   25 A2   56 B1   57 B1   57 A1                 
154.228 154.3101912.1441912.229
 58 A1   58 B1   59 A1   59 B1                                                 
 --------------------------------------------------------------

          Ground-State Mulliken Net Atomic Charges

     Atom                 Charge (a.u.)
  ----------------------------------------
      1 I                    -0.004880
      2 N                     0.004880
      3 N                     0.004880
      4 I                    -0.004880
  ----------------------------------------
  Sum of atomic charges =    -0.000000

 -----------------------------------------------------------------
                    Cartesian Multipole Moments
 -----------------------------------------------------------------
    Charge (ESU x 10^10)
                -0.0000
    Dipole Moment (Debye)
         X       0.0000      Y       0.0000      Z      -0.0461
       Tot       0.0461
    Quadrupole Moments (Debye-Ang)
        XX     -68.3904     XY      -0.0000     YY     -69.6658
        XZ      -0.0000     YZ      -0.0000     ZZ     -67.2905
    Octopole Moments (Debye-Ang^2)
       XXX       0.0000    XXY       0.0000    XYY       0.0000
       YYY       0.0000    XXZ      21.3102    XYZ      -0.0000
       YYZ       3.4254    XZZ      -0.0000    YZZ       0.0000
       ZZZ      18.4021
    Hexadecapole Moments (Debye-Ang^3)
      XXXX   -1737.9302   XXXY      -0.0000   XXYY    -321.1668
      XYYY      -0.0000   YYYY     -95.3817   XXXZ       0.0000
      XXYZ      -0.0000   XYYZ      -0.0000   YYYZ      -0.0000
      XXZZ    -325.0771   XYZZ      -0.0000   YYZZ     -59.6864
      XZZZ      -0.0000   YZZZ      -0.0000   ZZZZ    -275.6144
 -----------------------------------------------------------------
 Calculating analytic gradient of the SCF energy
 Gradient of SCF Energy
            1           2           3           4
    1   0.0058141   0.0614792  -0.0614792  -0.0058141
    2   0.0000000   0.0000000  -0.0000000  -0.0000000
    3  -0.0002223   0.0002223   0.0002223  -0.0002223
 Max gradient component =       6.148E-02
 RMS gradient           =       2.521E-02
 Gradient time:  CPU 3.29 s  wall 0.88 s
 Geometry Optimization Parameters
   NAtoms,    NIC,     NZ,  NCons,   NDum,   NFix, NCnnct, MaxDiis
        4      14       4       0       0       0       0       0


** GEOMETRY OPTIMIZATION IN DELOCALIZED INTERNAL COORDINATES **
   Searching for a Minimum

   Optimization Cycle:   1

                       Coordinates (Angstroms)
     ATOM                X               Y               Z
      1  I         2.1940375880    0.0000000000    0.2134098581
      2  N         0.5658035000    0.0000000000   -1.6158174970
      3  N        -0.5658035000    0.0000000000   -1.6158174970
      4  I        -2.1940375880    0.0000000000    0.2134098581
   Point Group: c2v   Number of degrees of freedom:     3


   Energy is -13942.447036375


 Attempting to Generate Delocalized Internal Coordinates

  3 Hessian modes will be used to form the next step
  Hessian Eigenvalues:
     0.057880    0.250000    1.483322

 Minimum Search - Taking Simple RFO Step
 Searching for Lamda that Minimizes Along All modes
 Value Taken    Lamda =  -0.00682534
 Step Taken.  Stepsize is  0.147219

                             Maximum     Tolerance    Cnvgd?
         Gradient           0.045372      0.000300      NO
         Displacement       0.125570      0.001200      NO
         Energy change     *********      0.000001      NO


 New Cartesian Coordinates Obtained by Inverse Iteration

 Displacement from previous Coordinates is:  0.527171
 ----------------------------------------------------------------
             Standard Nuclear Orientation (Angstroms)
    I     Atom           X                Y                Z
 ----------------------------------------------------------------
    1      I       2.0106796436     0.0000000000     0.2641464709
    2      N       0.5538549854     0.0000000000    -1.6665541099
    3      N      -0.5538549854     0.0000000000    -1.6665541099
    4      I      -2.0106796436     0.0000000000     0.2641464709
 ----------------------------------------------------------------
 Molecular Point Group                 C2v   NOp =  4
 Largest Abelian Subgroup              C2v   NOp =  4
 Nuclear Repulsion Energy =   677.7093064456 hartrees
 There are       60 alpha and       60 beta electrons
 Applying Cartesian multipole field
    Component          Value
    ---------          -----
     (2,0,0)        1.00000E-11
     (0,2,0)        2.00000E-11
     (0,0,2)       -3.00000E-11
 Nucleus-field energy     =     0.0000000105 hartrees
 Requested basis set is 6-311++G(d,p)
 There are 60 shells and 168 basis functions
 A cutoff of  1.0D-11 yielded   1348 shell pairs
 There are     11240 function pairs (     12868 Cartesian)
 Smallest overlap matrix eigenvalue = 1.23E-04
 Guess MOs from SCF MO coefficient file

 -----------------------------------------------------------------------
  General SCF calculation program by
  Eric Jon Sundstrom, Paul Horn, Yuezhi Mao, Dmitri Zuev, Alec White,
  David Stuck, Shaama M.S., Shane Yost, Joonho Lee, David Small,
  Daniel Levine, Susi Lehtola, Hugh Burton, Evgeny Epifanovsky
 -----------------------------------------------------------------------
 Hartree-Fock
 using 4 threads for integral computing
 -------------------------------------------------------
 OpenMP Integral computing Module                
 Release: version 2.0, May 2017, Q-Chem Inc. Pleasanton 
 -------------------------------------------------------
 A restricted SCF calculation will be
 performed using DIIS
 SCF converges when DIIS error is below 1.0e-08
 ---------------------------------------
  Cycle       Energy         DIIS error
 ---------------------------------------
    1  -13942.4465034713      7.22e-04  
    2  -13942.4489025226      2.40e-04  
    3  -13942.4495154615      1.29e-04  
    4  -13942.4498207343      7.26e-05  
    5  -13942.4500362978      3.66e-05  
    6  -13942.4500972647      1.44e-05  
    7  -13942.4501046776      5.16e-06  
    8  -13942.4501054498      2.11e-06  
    9  -13942.4501055571      6.74e-07  
   10  -13942.4501055669      2.05e-07  
   11  -13942.4501055676      4.27e-08  
   12  -13942.4501055677      9.70e-09  Convergence criterion met
 ---------------------------------------
 SCF time:   CPU 11.30s  wall 3.00s 
 SCF   energy in the final basis set =   -13942.4501055677
 Total energy in the final basis set =   -13942.4501055677

 --------------------------------------------------------------
             Orbital Energies (a.u.) and Symmetries
 --------------------------------------------------------------

 Alpha MOs, Restricted
 -- Occupied --                  
*******-1177.18 -180.89 -180.89 -169.70 -169.70 -169.70 -169.70
  1 A1    1 B1    2 B1    2 A1    3 B1    3 A1    1 B2    1 A2                 
-169.70 -169.70  -37.94  -37.94  -33.13  -33.13  -33.13  -33.13
  4 A1    4 B1    5 B1    5 A1    6 B1    6 A1    2 A2    2 B2                 
-33.127 -33.127 -24.317 -24.317 -24.315 -24.315 -24.315 -24.315
  7 A1    7 B1    8 B1    8 A1    3 A2    3 B2    9 B1    9 A1                 
-24.310 -24.310 -24.310 -24.310 -15.737 -15.734  -7.260  -7.260
 10 B1    4 B2    4 A2   10 A1   11 A1   11 B1   12 B1   12 A1                 
 -5.495  -5.495  -5.481  -5.481  -5.481  -5.481  -2.418  -2.418
 13 B1   13 A1    5 A2    5 B2   14 B1   14 A1   15 B1   15 A1                 
 -2.412  -2.412  -2.412  -2.412  -2.396  -2.396  -2.396  -2.396
  6 A2    6 B2   16 B1   16 A1   17 B1   17 A1    7 A2    7 B2                 
 -1.518  -0.903  -0.864  -0.775  -0.677  -0.659  -0.655  -0.409
 18 A1   18 B1   19 A1   19 B1   20 A1    8 B2   21 A1   22 A1                 
 -0.395  -0.393  -0.378  -0.322
  9 B2    8 A2   20 B1   21 B1                                                 
 -- Virtual --                   
 -0.112   0.091   0.092   0.143   0.166   0.172   0.189   0.219
 23 A1   22 B1    9 A2   24 A1   10 B2   23 B1   25 A1   26 A1                 
  0.239   0.257   0.298   0.310   0.312   0.323   0.332   0.339
 24 B1   10 A2   27 A1   25 B1   11 B2   26 B1   28 A1   11 A2                 
  0.362   0.472   0.536   0.555   0.565   0.579   0.580   0.613
 27 B1   29 A1   28 B1   30 A1   12 B2   13 B2   12 A2   29 B1                 
  0.615   0.616   0.642   0.716   0.777   0.835   0.867   0.897
 13 A2   31 A1   30 B1   32 A1   31 B1   32 B1   33 A1   14 B2                 
  0.982   1.032   1.100   1.192   1.290   1.462   1.506   1.516
 34 A1   14 A2   33 B1   35 A1   34 B1   35 B1   36 A1   15 B2                 
  1.535   1.541   1.568   1.598   1.933   1.952   1.956   2.126
 15 A2   37 A1   36 B1   37 B1   16 B2   38 A1   17 B2   39 A1                 
  2.452   2.546   2.794   3.164   3.172   3.512   4.098   4.119
 16 A2   38 B1   40 A1   17 A2   39 B1   40 B1   18 B2   41 A1                 
  4.376   4.445   4.459   4.468   4.476   4.476   4.493   4.494
 18 A2   41 B1   42 A1   19 B2   20 B2   19 A2   43 A1   42 B1                 
  4.507   4.548   4.587   4.649   4.658   4.749   4.846   5.034
 20 A2   43 B1   44 A1   45 A1   44 B1   46 A1   45 B1   46 B1                 
  6.507   6.515   6.522   6.542   6.555   6.567  28.815  28.935
 21 B2   47 A1   21 A2   47 B1   48 A1   48 B1   49 A1   49 B1                 
 29.505  29.512  29.516  29.529  29.545  29.546  29.861  29.862
 22 B2   50 A1   22 A2   50 B1   51 A1   51 B1   52 A1   23 B2                 
 29.863  29.865  29.872  29.874  29.876  29.893  29.928  29.961
 24 B2   23 A2   24 A2   52 B1   53 A1   53 B1   54 A1   54 B1                 
 36.429  37.591 130.567 130.573 130.575 130.585 130.601 130.606
 55 A1   55 B1   25 B2   56 A1   25 A2   56 B1   57 A1   57 B1                 
154.221 154.3221912.1361912.241
 58 A1   58 B1   59 A1   59 B1                                                 

 Beta MOs, Restricted
 -- Occupied --                  
*******-1177.18 -180.89 -180.89 -169.70 -169.70 -169.70 -169.70
  1 A1    1 B1    2 B1    2 A1    3 B1    3 A1    1 B2    1 A2                 
-169.70 -169.70  -37.94  -37.94  -33.13  -33.13  -33.13  -33.13
  4 A1    4 B1    5 B1    5 A1    6 B1    6 A1    2 A2    2 B2                 
-33.127 -33.127 -24.317 -24.317 -24.315 -24.315 -24.315 -24.315
  7 A1    7 B1    8 B1    8 A1    3 A2    3 B2    9 B1    9 A1                 
-24.310 -24.310 -24.310 -24.310 -15.737 -15.734  -7.260  -7.260
 10 B1    4 B2    4 A2   10 A1   11 A1   11 B1   12 B1   12 A1                 
 -5.495  -5.495  -5.481  -5.481  -5.481  -5.481  -2.418  -2.418
 13 B1   13 A1    5 A2    5 B2   14 B1   14 A1   15 B1   15 A1                 
 -2.412  -2.412  -2.412  -2.412  -2.396  -2.396  -2.396  -2.396
  6 A2    6 B2   16 B1   16 A1   17 B1   17 A1    7 A2    7 B2                 
 -1.518  -0.903  -0.864  -0.775  -0.677  -0.659  -0.655  -0.409
 18 A1   18 B1   19 A1   19 B1   20 A1    8 B2   21 A1   22 A1                 
 -0.395  -0.393  -0.378  -0.322
  9 B2    8 A2   20 B1   21 B1                                                 
 -- Virtual --                   
 -0.112   0.091   0.092   0.143   0.166   0.172   0.189   0.219
 23 A1   22 B1    9 A2   24 A1   10 B2   23 B1   25 A1   26 A1                 
  0.239   0.257   0.298   0.310   0.312   0.323   0.332   0.339
 24 B1   10 A2   27 A1   25 B1   11 B2   26 B1   28 A1   11 A2                 
  0.362   0.472   0.536   0.555   0.565   0.579   0.580   0.613
 27 B1   29 A1   28 B1   30 A1   12 B2   13 B2   12 A2   29 B1                 
  0.615   0.616   0.642   0.716   0.777   0.835   0.867   0.897
 13 A2   31 A1   30 B1   32 A1   31 B1   32 B1   33 A1   14 B2                 
  0.982   1.032   1.100   1.192   1.290   1.462   1.506   1.516
 34 A1   14 A2   33 B1   35 A1   34 B1   35 B1   36 A1   15 B2                 
  1.535   1.541   1.568   1.598   1.933   1.952   1.956   2.126
 15 A2   37 A1   36 B1   37 B1   16 B2   38 A1   17 B2   39 A1                 
  2.452   2.546   2.794   3.164   3.172   3.512   4.098   4.119
 16 A2   38 B1   40 A1   17 A2   39 B1   40 B1   18 B2   41 A1                 
  4.376   4.445   4.459   4.468   4.476   4.476   4.493   4.494
 18 A2   41 B1   42 A1   19 B2   20 B2   19 A2   43 A1   42 B1                 
  4.507   4.548   4.587   4.649   4.658   4.749   4.846   5.034
 20 A2   43 B1   44 A1   45 A1   44 B1   46 A1   45 B1   46 B1                 
  6.507   6.515   6.522   6.542   6.555   6.567  28.815  28.935
 21 B2   47 A1   21 A2   47 B1   48 A1   48 B1   49 A1   49 B1                 
 29.505  29.512  29.516  29.529  29.545  29.546  29.861  29.862
 22 B2   50 A1   22 A2   50 B1   51 A1   51 B1   52 A1   23 B2                 
 29.863  29.865  29.872  29.874  29.876  29.893  29.928  29.961
 24 B2   23 A2   24 A2   52 B1   53 A1   53 B1   54 A1   54 B1                 
 36.429  37.591 130.567 130.573 130.575 130.585 130.601 130.606
 55 A1   55 B1   25 B2   56 A1   25 A2   56 B1   57 A1   57 B1                 
154.221 154.3221912.1361912.241
 58 A1   58 B1   59 A1   59 B1                                                 
 --------------------------------------------------------------

          Ground-State Mulliken Net Atomic Charges

     Atom                 Charge (a.u.)
  ----------------------------------------
      1 I                    -0.002083
      2 N                     0.002083
      3 N                     0.002083
      4 I                    -0.002083
  ----------------------------------------
  Sum of atomic charges =    -0.000000

 -----------------------------------------------------------------
                    Cartesian Multipole Moments
 -----------------------------------------------------------------
    Charge (ESU x 10^10)
                 0.0000
    Dipole Moment (Debye)
         X      -0.0000      Y      -0.0000      Z       0.0207
       Tot       0.0207
    Quadrupole Moments (Debye-Ang)
        XX     -69.4556     XY       0.0000     YY     -69.5241
        XZ       0.0000     YZ       0.0000     ZZ     -66.4453
    Octopole Moments (Debye-Ang^2)
       XXX      -0.0000    XXY      -0.0000    XYY       0.0000
       YYY       0.0000    XXZ      16.9080    XYZ      -0.0000
       YYZ       0.7616    XZZ      -0.0000    YZZ      -0.0000
       ZZZ      12.6257
    Hexadecapole Moments (Debye-Ang^3)
      XXXX   -1503.4125   XXXY       0.0000   XXYY    -275.5283
      XYYY       0.0000   YYYY     -95.0796   XXXZ      -0.0000
      XXYZ       0.0000   XYYZ       0.0000   YYYZ       0.0000
      XXZZ    -281.5653   XYZZ       0.0000   YYZZ     -62.1077
      XZZZ       0.0000   YZZZ       0.0000   ZZZZ    -291.0159
 -----------------------------------------------------------------
 Calculating analytic gradient of the SCF energy
 Gradient of SCF Energy
            1           2           3           4
    1  -0.0011916  -0.0112134   0.0112134   0.0011916
    2   0.0000000  -0.0000000   0.0000000   0.0000000
    3   0.0001249  -0.0001249  -0.0001249   0.0001249
 Max gradient component =       1.121E-02
 RMS gradient           =       4.604E-03
 Gradient time:  CPU 3.47 s  wall 0.93 s
 Geometry Optimization Parameters
   NAtoms,    NIC,     NZ,  NCons,   NDum,   NFix, NCnnct, MaxDiis
        4      14       4       0       0       0       0       0

 Cartesian Hessian Update
 Hessian Updated using BFGS Update


** GEOMETRY OPTIMIZATION IN DELOCALIZED INTERNAL COORDINATES **
   Searching for a Minimum

   Optimization Cycle:   2

                       Coordinates (Angstroms)
     ATOM                X               Y               Z
      1  I         2.0106796436    0.0000000000    0.2641464709
      2  N         0.5538549854    0.0000000000   -1.6665541099
      3  N        -0.5538549854    0.0000000000   -1.6665541099
      4  I        -2.0106796436    0.0000000000    0.2641464709
   Point Group: c2v   Number of degrees of freedom:     3


   Energy is -13942.450105568

 Hessian Updated using BFGS Update

  3 Hessian modes will be used to form the next step
  Hessian Eigenvalues:
     0.058867    0.282564    1.587612

 Minimum Search - Taking Simple RFO Step
 Searching for Lamda that Minimizes Along All modes
 Value Taken    Lamda =  -0.00023760
 Step Taken.  Stepsize is  0.025025

                             Maximum     Tolerance    Cnvgd?
         Gradient           0.008482      0.000300      NO
         Displacement       0.022998      0.001200      NO
         Energy change     -0.003069      0.000001      NO


 New Cartesian Coordinates Obtained by Inverse Iteration

 Displacement from previous Coordinates is:  0.096559
 ----------------------------------------------------------------
             Standard Nuclear Orientation (Angstroms)
    I     Atom           X                Y                Z
 ----------------------------------------------------------------
    1      I       2.0441347699     0.0000000000     0.2545843308
    2      N       0.5556799261     0.0000000000    -1.6569919698
    3      N      -0.5556799261     0.0000000000    -1.6569919698
    4      I      -2.0441347699     0.0000000000     0.2545843308
 ----------------------------------------------------------------
 Molecular Point Group                 C2v   NOp =  4
 Largest Abelian Subgroup              C2v   NOp =  4
 Nuclear Repulsion Energy =   670.6701667436 hartrees
 There are       60 alpha and       60 beta electrons
 Applying Cartesian multipole field
    Component          Value
    ---------          -----
     (2,0,0)        1.00000E-11
     (0,2,0)        2.00000E-11
     (0,0,2)       -3.00000E-11
 Nucleus-field energy     =     0.0000000111 hartrees
 Requested basis set is 6-311++G(d,p)
 There are 60 shells and 168 basis functions
 A cutoff of  1.0D-11 yielded   1344 shell pairs
 There are     11216 function pairs (     12844 Cartesian)
 Smallest overlap matrix eigenvalue = 1.23E-04
 Guess MOs from SCF MO coefficient file

 -----------------------------------------------------------------------
  General SCF calculation program by
  Eric Jon Sundstrom, Paul Horn, Yuezhi Mao, Dmitri Zuev, Alec White,
  David Stuck, Shaama M.S., Shane Yost, Joonho Lee, David Small,
  Daniel Levine, Susi Lehtola, Hugh Burton, Evgeny Epifanovsky
 -----------------------------------------------------------------------
 Hartree-Fock
 using 4 threads for integral computing
 -------------------------------------------------------
 OpenMP Integral computing Module                
 Release: version 2.0, May 2017, Q-Chem Inc. Pleasanton 
 -------------------------------------------------------
 A restricted SCF calculation will be
 performed using DIIS
 SCF converges when DIIS error is below 1.0e-08
 ---------------------------------------
  Cycle       Energy         DIIS error
 ---------------------------------------
    1  -13942.4500675539      1.26e-04  
    2  -13942.4501490135      4.29e-05  
    3  -13942.4501704677      2.36e-05  
    4  -13942.4501812764      1.36e-05  
    5  -13942.4501892759      6.80e-06  
    6  -13942.4501914432      2.63e-06  
    7  -13942.4501916892      9.11e-07  
    8  -13942.4501917111      3.44e-07  
    9  -13942.4501917136      1.12e-07  
   10  -13942.4501917139      3.41e-08  
   11  -13942.4501917138      6.43e-09  Convergence criterion met
 ---------------------------------------
 SCF time:   CPU 10.16s  wall 3.00s 
 SCF   energy in the final basis set =   -13942.4501917138
 Total energy in the final basis set =   -13942.4501917138

 --------------------------------------------------------------
             Orbital Energies (a.u.) and Symmetries
 --------------------------------------------------------------

 Alpha MOs, Restricted
 -- Occupied --                  
*******-1177.18 -180.89 -180.89 -169.70 -169.70 -169.70 -169.70
  1 B1    1 A1    2 B1    2 A1    3 B1    3 A1    1 B2    1 A2                 
-169.70 -169.70  -37.94  -37.94  -33.13  -33.13  -33.13  -33.13
  4 A1    4 B1    5 B1    5 A1    6 B1    6 A1    2 A2    2 B2                 
-33.127 -33.127 -24.317 -24.317 -24.315 -24.315 -24.315 -24.315
  7 A1    7 B1    8 B1    8 A1    3 A2    3 B2    9 B1    9 A1                 
-24.310 -24.310 -24.310 -24.310 -15.738 -15.735  -7.260  -7.260
 10 B1   10 A1    4 B2    4 A2   11 A1   11 B1   12 B1   12 A1                 
 -5.495  -5.495  -5.481  -5.481  -5.481  -5.481  -2.418  -2.418
 13 B1   13 A1    5 A2    5 B2   14 B1   14 A1   15 B1   15 A1                 
 -2.412  -2.412  -2.412  -2.412  -2.396  -2.396  -2.396  -2.396
  6 A2    6 B2   16 B1   16 A1   17 B1   17 A1    7 A2    7 B2                 
 -1.515  -0.904  -0.863  -0.776  -0.676  -0.657  -0.654  -0.408
 18 A1   18 B1   19 A1   19 B1   20 A1    8 B2   21 A1   22 A1                 
 -0.394  -0.394  -0.380  -0.321
  9 B2    8 A2   20 B1   21 B1                                                 
 -- Virtual --                   
 -0.113   0.089   0.090   0.143   0.166   0.172   0.189   0.220
 23 A1   22 B1    9 A2   24 A1   10 B2   23 B1   25 A1   26 A1                 
  0.239   0.257   0.299   0.311   0.313   0.325   0.327   0.339
 24 B1   10 A2   27 A1   25 B1   11 B2   26 B1   28 A1   11 A2                 
  0.360   0.479   0.533   0.557   0.566   0.578   0.580   0.614
 27 B1   29 A1   28 B1   30 A1   12 B2   12 A2   13 B2   29 B1                 
  0.615   0.617   0.637   0.715   0.771   0.835   0.868   0.898
 13 A2   31 A1   30 B1   32 A1   31 B1   32 B1   33 A1   14 B2                 
  0.982   1.032   1.099   1.190   1.289   1.455   1.505   1.515
 34 A1   14 A2   33 B1   35 A1   34 B1   35 B1   36 A1   15 B2                 
  1.535   1.546   1.566   1.598   1.935   1.951   1.953   2.125
 15 A2   37 A1   36 B1   37 B1   16 B2   38 A1   17 B2   39 A1                 
  2.449   2.540   2.791   3.158   3.167   3.505   4.097   4.116
 16 A2   38 B1   40 A1   17 A2   39 B1   40 B1   18 B2   41 A1                 
  4.374   4.443   4.461   4.468   4.475   4.475   4.492   4.493
 18 A2   41 B1   42 A1   19 B2   19 A2   20 B2   43 A1   42 B1                 
  4.507   4.545   4.586   4.642   4.660   4.748   4.845   5.040
 20 A2   43 B1   44 A1   45 A1   44 B1   46 A1   45 B1   46 B1                 
  6.507   6.516   6.521   6.538   6.559   6.564  28.816  28.933
 21 B2   47 A1   21 A2   47 B1   48 A1   48 B1   49 A1   49 B1                 
 29.505  29.513  29.516  29.526  29.545  29.547  29.862  29.862
 22 B2   50 A1   22 A2   50 B1   51 B1   51 A1   52 A1   23 B2                 
 29.862  29.864  29.872  29.873  29.876  29.892  29.927  29.960
 24 B2   23 A2   24 A2   52 B1   53 A1   53 B1   54 A1   54 B1                 
 36.430  37.568 130.567 130.573 130.575 130.583 130.603 130.605
 55 A1   55 B1   25 B2   56 A1   25 A2   56 B1   57 A1   57 B1                 
154.221 154.3201912.1371912.239
 58 A1   58 B1   59 A1   59 B1                                                 

 Beta MOs, Restricted
 -- Occupied --                  
*******-1177.18 -180.89 -180.89 -169.70 -169.70 -169.70 -169.70
  1 B1    1 A1    2 B1    2 A1    3 B1    3 A1    1 B2    1 A2                 
-169.70 -169.70  -37.94  -37.94  -33.13  -33.13  -33.13  -33.13
  4 A1    4 B1    5 B1    5 A1    6 B1    6 A1    2 A2    2 B2                 
-33.127 -33.127 -24.317 -24.317 -24.315 -24.315 -24.315 -24.315
  7 A1    7 B1    8 B1    8 A1    3 A2    3 B2    9 B1    9 A1                 
-24.310 -24.310 -24.310 -24.310 -15.738 -15.735  -7.260  -7.260
 10 B1   10 A1    4 B2    4 A2   11 A1   11 B1   12 B1   12 A1                 
 -5.495  -5.495  -5.481  -5.481  -5.481  -5.481  -2.418  -2.418
 13 B1   13 A1    5 A2    5 B2   14 B1   14 A1   15 B1   15 A1                 
 -2.412  -2.412  -2.412  -2.412  -2.396  -2.396  -2.396  -2.396
  6 A2    6 B2   16 B1   16 A1   17 B1   17 A1    7 A2    7 B2                 
 -1.515  -0.904  -0.863  -0.776  -0.676  -0.657  -0.654  -0.408
 18 A1   18 B1   19 A1   19 B1   20 A1    8 B2   21 A1   22 A1                 
 -0.394  -0.394  -0.380  -0.321
  9 B2    8 A2   20 B1   21 B1                                                 
 -- Virtual --                   
 -0.113   0.089   0.090   0.143   0.166   0.172   0.189   0.220
 23 A1   22 B1    9 A2   24 A1   10 B2   23 B1   25 A1   26 A1                 
  0.239   0.257   0.299   0.311   0.313   0.325   0.327   0.339
 24 B1   10 A2   27 A1   25 B1   11 B2   26 B1   28 A1   11 A2                 
  0.360   0.479   0.533   0.557   0.566   0.578   0.580   0.614
 27 B1   29 A1   28 B1   30 A1   12 B2   12 A2   13 B2   29 B1                 
  0.615   0.617   0.637   0.715   0.771   0.835   0.868   0.898
 13 A2   31 A1   30 B1   32 A1   31 B1   32 B1   33 A1   14 B2                 
  0.982   1.032   1.099   1.190   1.289   1.455   1.505   1.515
 34 A1   14 A2   33 B1   35 A1   34 B1   35 B1   36 A1   15 B2                 
  1.535   1.546   1.566   1.598   1.935   1.951   1.953   2.125
 15 A2   37 A1   36 B1   37 B1   16 B2   38 A1   17 B2   39 A1                 
  2.449   2.540   2.791   3.158   3.167   3.505   4.097   4.116
 16 A2   38 B1   40 A1   17 A2   39 B1   40 B1   18 B2   41 A1                 
  4.374   4.443   4.461   4.468   4.475   4.475   4.492   4.493
 18 A2   41 B1   42 A1   19 B2   19 A2   20 B2   43 A1   42 B1                 
  4.507   4.545   4.586   4.642   4.660   4.748   4.845   5.040
 20 A2   43 B1   44 A1   45 A1   44 B1   46 A1   45 B1   46 B1                 
  6.507   6.516   6.521   6.538   6.559   6.564  28.816  28.933
 21 B2   47 A1   21 A2   47 B1   48 A1   48 B1   49 A1   49 B1                 
 29.505  29.513  29.516  29.526  29.545  29.547  29.862  29.862
 22 B2   50 A1   22 A2   50 B1   51 B1   51 A1   52 A1   23 B2                 
 29.862  29.864  29.872  29.873  29.876  29.892  29.927  29.960
 24 B2   23 A2   24 A2   52 B1   53 A1   53 B1   54 A1   54 B1                 
 36.430  37.568 130.567 130.573 130.575 130.583 130.603 130.605
 55 A1   55 B1   25 B2   56 A1   25 A2   56 B1   57 A1   57 B1                 
154.221 154.3201912.1371912.239
 58 A1   58 B1   59 A1   59 B1                                                 
 --------------------------------------------------------------

          Ground-State Mulliken Net Atomic Charges

     Atom                 Charge (a.u.)
  ----------------------------------------
      1 I                    -0.002559
      2 N                     0.002559
      3 N                     0.002559
      4 I                    -0.002559
  ----------------------------------------
  Sum of atomic charges =    -0.000000

 -----------------------------------------------------------------
                    Cartesian Multipole Moments
 -----------------------------------------------------------------
    Charge (ESU x 10^10)
                -0.0000
    Dipole Moment (Debye)
         X       0.0000      Y      -0.0000      Z       0.0045
       Tot       0.0045
    Quadrupole Moments (Debye-Ang)
        XX     -69.2340     XY       0.0000     YY     -69.5458
        XZ      -0.0000     YZ      -0.0000     ZZ     -66.6075
    Octopole Moments (Debye-Ang^2)
       XXX       0.0000    XXY      -0.0000    XYY      -0.0000
       YYY      -0.0000    XXZ      17.7915    XYZ       0.0000
       YYZ       1.2540    XZZ       0.0000    YZZ      -0.0000
       ZZZ      13.6778
    Hexadecapole Moments (Debye-Ang^3)
      XXXX   -1544.7005   XXXY       0.0000   XXYY    -283.5250
      XYYY       0.0000   YYYY     -95.1248   XXXZ       0.0000
      XXYZ      -0.0000   XYYZ      -0.0000   YYYZ      -0.0000
      XXZZ    -288.9810   XYZZ       0.0000   YYZZ     -61.6150
      XZZZ      -0.0000   YZZZ      -0.0000   ZZZZ    -287.9953
 -----------------------------------------------------------------
 Calculating analytic gradient of the SCF energy
 Gradient of SCF Energy
            1           2           3           4
    1   0.0004280   0.0006517  -0.0006517  -0.0004280
    2  -0.0000000   0.0000000  -0.0000000   0.0000000
    3  -0.0000158   0.0000158   0.0000158  -0.0000158
 Max gradient component =       6.517E-04
 RMS gradient           =       3.184E-04
 Gradient time:  CPU 3.42 s  wall 0.91 s
 Geometry Optimization Parameters
   NAtoms,    NIC,     NZ,  NCons,   NDum,   NFix, NCnnct, MaxDiis
        4      14       4       0       0       0       0       0

 Cartesian Hessian Update
 Hessian Updated using BFGS Update


** GEOMETRY OPTIMIZATION IN DELOCALIZED INTERNAL COORDINATES **
   Searching for a Minimum

   Optimization Cycle:   3

                       Coordinates (Angstroms)
     ATOM                X               Y               Z
      1  I         2.0441347699    0.0000000000    0.2545843308
      2  N         0.5556799261    0.0000000000   -1.6569919698
      3  N        -0.5556799261    0.0000000000   -1.6569919698
      4  I        -2.0441347699    0.0000000000    0.2545843308
   Point Group: c2v   Number of degrees of freedom:     3


   Energy is -13942.450191714

 Hessian Updated using BFGS Update

  3 Hessian modes will be used to form the next step
  Hessian Eigenvalues:
     0.059667    0.354942    1.560719

 Minimum Search - Taking Simple RFO Step
 Searching for Lamda that Minimizes Along All modes
 Value Taken    Lamda =  -0.00001481
 Step Taken.  Stepsize is  0.007056

                             Maximum     Tolerance    Cnvgd?
         Gradient           0.002407      0.000300      NO
         Displacement       0.006112      0.001200      NO
         Energy change     -0.000086      0.000001      NO


 New Cartesian Coordinates Obtained by Inverse Iteration

 Displacement from previous Coordinates is:  0.025618
 ----------------------------------------------------------------
             Standard Nuclear Orientation (Angstroms)
    I     Atom           X                Y                Z
 ----------------------------------------------------------------
    1      I       2.0352310484     0.0000000000     0.2570953648
    2      N       0.5556303078     0.0000000000    -1.6595030037
    3      N      -0.5556303078     0.0000000000    -1.6595030037
    4      I      -2.0352310484     0.0000000000     0.2570953648
 ----------------------------------------------------------------
 Molecular Point Group                 C2v   NOp =  4
 Largest Abelian Subgroup              C2v   NOp =  4
 Nuclear Repulsion Energy =   672.5198765091 hartrees
 There are       60 alpha and       60 beta electrons
 Applying Cartesian multipole field
    Component          Value
    ---------          -----
     (2,0,0)        1.00000E-11
     (0,2,0)        2.00000E-11
     (0,0,2)       -3.00000E-11
 Nucleus-field energy     =     0.0000000110 hartrees
 Requested basis set is 6-311++G(d,p)
 There are 60 shells and 168 basis functions
 A cutoff of  1.0D-11 yielded   1346 shell pairs
 There are     11234 function pairs (     12862 Cartesian)
 Smallest overlap matrix eigenvalue = 1.24E-04
 Guess MOs from SCF MO coefficient file

 -----------------------------------------------------------------------
  General SCF calculation program by
  Eric Jon Sundstrom, Paul Horn, Yuezhi Mao, Dmitri Zuev, Alec White,
  David Stuck, Shaama M.S., Shane Yost, Joonho Lee, David Small,
  Daniel Levine, Susi Lehtola, Hugh Burton, Evgeny Epifanovsky
 -----------------------------------------------------------------------
 Hartree-Fock
 using 4 threads for integral computing
 -------------------------------------------------------
 OpenMP Integral computing Module                
 Release: version 2.0, May 2017, Q-Chem Inc. Pleasanton 
 -------------------------------------------------------
 A restricted SCF calculation will be
 performed using DIIS
 SCF converges when DIIS error is below 1.0e-08
 ---------------------------------------
  Cycle       Energy         DIIS error
 ---------------------------------------
    1  -13942.4501913973      2.75e-05  
    2  -13942.4501970372      9.52e-06  
    3  -13942.4501986518      5.51e-06  
    4  -13942.4501993718      3.46e-06  
    5  -13942.4501998486      1.47e-06  
    6  -13942.4501999371      6.35e-07  
    7  -13942.4501999537      2.77e-07  
    8  -13942.4501999557      1.25e-07  
    9  -13942.4501999559      4.14e-08  
   10  -13942.4501999561      9.75e-09  Convergence criterion met
 ---------------------------------------
 SCF time:   CPU 9.13s  wall 2.00s 
 SCF   energy in the final basis set =   -13942.4501999561
 Total energy in the final basis set =   -13942.4501999561

 --------------------------------------------------------------
             Orbital Energies (a.u.) and Symmetries
 --------------------------------------------------------------

 Alpha MOs, Restricted
 -- Occupied --                  
*******-1177.18 -180.89 -180.89 -169.70 -169.70 -169.70 -169.70
  1 B1    1 A1    2 B1    2 A1    3 B1    3 A1    1 B2    1 A2                 
-169.70 -169.70  -37.94  -37.94  -33.13  -33.13  -33.13  -33.13
  4 A1    4 B1    5 B1    5 A1    6 B1    6 A1    2 A2    2 B2                 
-33.127 -33.127 -24.317 -24.317 -24.315 -24.315 -24.315 -24.315
  7 A1    7 B1    8 B1    8 A1    3 A2    3 B2    9 B1    9 A1                 
-24.310 -24.310 -24.310 -24.310 -15.738 -15.735  -7.260  -7.260
 10 B1   10 A1    4 B2    4 A2   11 A1   11 B1   12 B1   12 A1                 
 -5.495  -5.495  -5.481  -5.481  -5.481  -5.481  -2.418  -2.418
 13 B1   13 A1    5 A2    5 B2   14 B1   14 A1   15 B1   15 A1                 
 -2.412  -2.412  -2.412  -2.412  -2.396  -2.396  -2.396  -2.396
  6 A2    6 B2   16 B1   16 A1   17 B1   17 A1    7 A2    7 B2                 
 -1.515  -0.904  -0.863  -0.776  -0.676  -0.657  -0.654  -0.408
 18 A1   18 B1   19 A1   19 B1   20 A1    8 B2   21 A1   22 A1                 
 -0.395  -0.394  -0.380  -0.321
  9 B2    8 A2   20 B1   21 B1                                                 
 -- Virtual --                   
 -0.113   0.089   0.090   0.143   0.166   0.172   0.189   0.220
 23 A1   22 B1    9 A2   24 A1   10 B2   23 B1   25 A1   26 A1                 
  0.239   0.256   0.298   0.311   0.313   0.324   0.329   0.339
 24 B1   10 A2   27 A1   25 B1   11 B2   26 B1   28 A1   11 A2                 
  0.361   0.478   0.533   0.557   0.566   0.578   0.580   0.614
 27 B1   29 A1   28 B1   30 A1   12 B2   12 A2   13 B2   29 B1                 
  0.615   0.617   0.638   0.715   0.773   0.835   0.868   0.898
 13 A2   31 A1   30 B1   32 A1   31 B1   32 B1   33 A1   14 B2                 
  0.982   1.032   1.099   1.191   1.289   1.457   1.505   1.515
 34 A1   14 A2   33 B1   35 A1   34 B1   35 B1   36 A1   15 B2                 
  1.535   1.545   1.567   1.598   1.935   1.951   1.953   2.125
 15 A2   37 A1   36 B1   37 B1   16 B2   38 A1   17 B2   39 A1                 
  2.449   2.541   2.791   3.159   3.167   3.505   4.097   4.117
 16 A2   38 B1   40 A1   17 A2   39 B1   40 B1   18 B2   41 A1                 
  4.374   4.443   4.461   4.468   4.475   4.475   4.492   4.493
 18 A2   41 B1   42 A1   19 B2   19 A2   20 B2   43 A1   42 B1                 
  4.507   4.546   4.586   4.642   4.660   4.748   4.845   5.040
 20 A2   43 B1   44 A1   45 A1   44 B1   46 A1   45 B1   46 B1                 
  6.507   6.516   6.521   6.539   6.558   6.565  28.816  28.933
 21 B2   47 A1   21 A2   47 B1   48 A1   48 B1   49 A1   49 B1                 
 29.505  29.513  29.516  29.526  29.545  29.546  29.862  29.862
 22 B2   50 A1   22 A2   50 B1   51 B1   51 A1   52 A1   23 B2                 
 29.862  29.864  29.872  29.874  29.876  29.892  29.927  29.960
 24 B2   23 A2   24 A2   52 B1   53 A1   53 B1   54 A1   54 B1                 
 36.430  37.568 130.567 130.573 130.575 130.583 130.602 130.605
 55 A1   55 B1   25 B2   56 A1   25 A2   56 B1   57 A1   57 B1                 
154.221 154.3201912.1371912.240
 58 A1   58 B1   59 A1   59 B1                                                 

 Beta MOs, Restricted
 -- Occupied --                  
*******-1177.18 -180.89 -180.89 -169.70 -169.70 -169.70 -169.70
  1 B1    1 A1    2 B1    2 A1    3 B1    3 A1    1 B2    1 A2                 
-169.70 -169.70  -37.94  -37.94  -33.13  -33.13  -33.13  -33.13
  4 A1    4 B1    5 B1    5 A1    6 B1    6 A1    2 A2    2 B2                 
-33.127 -33.127 -24.317 -24.317 -24.315 -24.315 -24.315 -24.315
  7 A1    7 B1    8 B1    8 A1    3 A2    3 B2    9 B1    9 A1                 
-24.310 -24.310 -24.310 -24.310 -15.738 -15.735  -7.260  -7.260
 10 B1   10 A1    4 B2    4 A2   11 A1   11 B1   12 B1   12 A1                 
 -5.495  -5.495  -5.481  -5.481  -5.481  -5.481  -2.418  -2.418
 13 B1   13 A1    5 A2    5 B2   14 B1   14 A1   15 B1   15 A1                 
 -2.412  -2.412  -2.412  -2.412  -2.396  -2.396  -2.396  -2.396
  6 A2    6 B2   16 B1   16 A1   17 B1   17 A1    7 A2    7 B2                 
 -1.515  -0.904  -0.863  -0.776  -0.676  -0.657  -0.654  -0.408
 18 A1   18 B1   19 A1   19 B1   20 A1    8 B2   21 A1   22 A1                 
 -0.395  -0.394  -0.380  -0.321
  9 B2    8 A2   20 B1   21 B1                                                 
 -- Virtual --                   
 -0.113   0.089   0.090   0.143   0.166   0.172   0.189   0.220
 23 A1   22 B1    9 A2   24 A1   10 B2   23 B1   25 A1   26 A1                 
  0.239   0.256   0.298   0.311   0.313   0.324   0.329   0.339
 24 B1   10 A2   27 A1   25 B1   11 B2   26 B1   28 A1   11 A2                 
  0.361   0.478   0.533   0.557   0.566   0.578   0.580   0.614
 27 B1   29 A1   28 B1   30 A1   12 B2   12 A2   13 B2   29 B1                 
  0.615   0.617   0.638   0.715   0.773   0.835   0.868   0.898
 13 A2   31 A1   30 B1   32 A1   31 B1   32 B1   33 A1   14 B2                 
  0.982   1.032   1.099   1.191   1.289   1.457   1.505   1.515
 34 A1   14 A2   33 B1   35 A1   34 B1   35 B1   36 A1   15 B2                 
  1.535   1.545   1.567   1.598   1.935   1.951   1.953   2.125
 15 A2   37 A1   36 B1   37 B1   16 B2   38 A1   17 B2   39 A1                 
  2.449   2.541   2.791   3.159   3.167   3.505   4.097   4.117
 16 A2   38 B1   40 A1   17 A2   39 B1   40 B1   18 B2   41 A1                 
  4.374   4.443   4.461   4.468   4.475   4.475   4.492   4.493
 18 A2   41 B1   42 A1   19 B2   19 A2   20 B2   43 A1   42 B1                 
  4.507   4.546   4.586   4.642   4.660   4.748   4.845   5.040
 20 A2   43 B1   44 A1   45 A1   44 B1   46 A1   45 B1   46 B1                 
  6.507   6.516   6.521   6.539   6.558   6.565  28.816  28.933
 21 B2   47 A1   21 A2   47 B1   48 A1   48 B1   49 A1   49 B1                 
 29.505  29.513  29.516  29.526  29.545  29.546  29.862  29.862
 22 B2   50 A1   22 A2   50 B1   51 B1   51 A1   52 A1   23 B2                 
 29.862  29.864  29.872  29.874  29.876  29.892  29.927  29.960
 24 B2   23 A2   24 A2   52 B1   53 A1   53 B1   54 A1   54 B1                 
 36.430  37.568 130.567 130.573 130.575 130.583 130.602 130.605
 55 A1   55 B1   25 B2   56 A1   25 A2   56 B1   57 A1   57 B1                 
154.221 154.3201912.1371912.240
 58 A1   58 B1   59 A1   59 B1                                                 
 --------------------------------------------------------------

          Ground-State Mulliken Net Atomic Charges

     Atom                 Charge (a.u.)
  ----------------------------------------
      1 I                    -0.002148
      2 N                     0.002148
      3 N                     0.002148
      4 I                    -0.002148
  ----------------------------------------
  Sum of atomic charges =     0.000000

 -----------------------------------------------------------------
                    Cartesian Multipole Moments
 -----------------------------------------------------------------
    Charge (ESU x 10^10)
                 0.0000
    Dipole Moment (Debye)
         X       0.0000      Y      -0.0000      Z       0.0149
       Tot       0.0149
    Quadrupole Moments (Debye-Ang)
        XX     -69.2772     XY      -0.0000     YY     -69.5409
        XZ      -0.0000     YZ       0.0000     ZZ     -66.5779
    Octopole Moments (Debye-Ang^2)
       XXX       0.0000    XXY       0.0000    XYY      -0.0000
       YYY      -0.0000    XXZ      17.5794    XYZ      -0.0000
       YYZ       1.1314    XZZ       0.0000    YZZ       0.0000
       ZZZ      13.4503
    Hexadecapole Moments (Debye-Ang^3)
      XXXX   -1533.4797   XXXY      -0.0000   XXYY    -281.3731
      XYYY      -0.0000   YYYY     -95.1096   XXXZ       0.0000
      XXYZ      -0.0000   XYYZ      -0.0000   YYYZ      -0.0000
      XXZZ    -286.9754   XYZZ      -0.0000   YYZZ     -61.7539
      XZZZ      -0.0000   YZZZ      -0.0000   ZZZZ    -288.9047
 -----------------------------------------------------------------
 Calculating analytic gradient of the SCF energy
 Gradient of SCF Energy
            1           2           3           4
    1   0.0001180  -0.0004210   0.0004210  -0.0001180
    2   0.0000000  -0.0000000   0.0000000  -0.0000000
    3   0.0001225  -0.0001225  -0.0001225   0.0001225
 Max gradient component =       4.210E-04
 RMS gradient           =       1.920E-04
 Gradient time:  CPU 3.40 s  wall 0.91 s
 Geometry Optimization Parameters
   NAtoms,    NIC,     NZ,  NCons,   NDum,   NFix, NCnnct, MaxDiis
        4      14       4       0       0       0       0       0

 Cartesian Hessian Update
 Hessian Updated using BFGS Update


** GEOMETRY OPTIMIZATION IN DELOCALIZED INTERNAL COORDINATES **
   Searching for a Minimum

   Optimization Cycle:   4

                       Coordinates (Angstroms)
     ATOM                X               Y               Z
      1  I         2.0352310484    0.0000000000    0.2570953648
      2  N         0.5556303078    0.0000000000   -1.6595030037
      3  N        -0.5556303078    0.0000000000   -1.6595030037
      4  I        -2.0352310484    0.0000000000    0.2570953648
   Point Group: c2v   Number of degrees of freedom:     3


   Energy is -13942.450199956

 Hessian Updated using BFGS Update

  3 Hessian modes will be used to form the next step
  Hessian Eigenvalues:
     0.052502    0.343145    1.639080

 Minimum Search - Taking Simple RFO Step
 Searching for Lamda that Minimizes Along All modes
 Value Taken    Lamda =  -0.00000130
 Step Taken.  Stepsize is  0.004773

                             Maximum     Tolerance    Cnvgd?
         Gradient           0.000390      0.000300      NO
         Displacement       0.003556      0.001200      NO
         Energy change     -0.000008      0.000001      NO


 New Cartesian Coordinates Obtained by Inverse Iteration

 Displacement from previous Coordinates is:  0.005287
 ----------------------------------------------------------------
             Standard Nuclear Orientation (Angstroms)
    I     Atom           X                Y                Z
 ----------------------------------------------------------------
    1      I       2.0333158893     0.0000000000     0.2567490314
    2      N       0.5557063459     0.0000000000    -1.6591566703
    3      N      -0.5557063459     0.0000000000    -1.6591566703
    4      I      -2.0333158893     0.0000000000     0.2567490314
 ----------------------------------------------------------------
 Molecular Point Group                 C2v   NOp =  4
 Largest Abelian Subgroup              C2v   NOp =  4
 Nuclear Repulsion Energy =   673.0504414875 hartrees
 There are       60 alpha and       60 beta electrons
 Applying Cartesian multipole field
    Component          Value
    ---------          -----
     (2,0,0)        1.00000E-11
     (0,2,0)        2.00000E-11
     (0,0,2)       -3.00000E-11
 Nucleus-field energy     =     0.0000000109 hartrees
 Requested basis set is 6-311++G(d,p)
 There are 60 shells and 168 basis functions
 A cutoff of  1.0D-11 yielded   1346 shell pairs
 There are     11234 function pairs (     12862 Cartesian)
 Smallest overlap matrix eigenvalue = 1.24E-04
 Guess MOs from SCF MO coefficient file

 -----------------------------------------------------------------------
  General SCF calculation program by
  Eric Jon Sundstrom, Paul Horn, Yuezhi Mao, Dmitri Zuev, Alec White,
  David Stuck, Shaama M.S., Shane Yost, Joonho Lee, David Small,
  Daniel Levine, Susi Lehtola, Hugh Burton, Evgeny Epifanovsky
 -----------------------------------------------------------------------
 Hartree-Fock
 using 4 threads for integral computing
 -------------------------------------------------------
 OpenMP Integral computing Module                
 Release: version 2.0, May 2017, Q-Chem Inc. Pleasanton 
 -------------------------------------------------------
 A restricted SCF calculation will be
 performed using DIIS
 SCF converges when DIIS error is below 1.0e-08
 ---------------------------------------
  Cycle       Energy         DIIS error
 ---------------------------------------
    1  -13942.4501999484      1.09e-05  
    2  -13942.4502008250      3.82e-06  
    3  -13942.4502010307      2.16e-06  
    4  -13942.4502010916      1.17e-06  
    5  -13942.4502011191      3.37e-07  
    6  -13942.4502011209      9.64e-08  
    7  -13942.4502011210      1.91e-08  
    8  -13942.4502011211      8.43e-09  Convergence criterion met
 ---------------------------------------
 SCF time:   CPU 7.41s  wall 2.00s 
 SCF   energy in the final basis set =   -13942.4502011211
 Total energy in the final basis set =   -13942.4502011211

 --------------------------------------------------------------
             Orbital Energies (a.u.) and Symmetries
 --------------------------------------------------------------

 Alpha MOs, Restricted
 -- Occupied --                  
*******-1177.18 -180.89 -180.89 -169.70 -169.70 -169.70 -169.70
  1 B1    1 A1    2 B1    2 A1    3 B1    3 A1    1 B2    1 A2                 
-169.70 -169.70  -37.94  -37.94  -33.13  -33.13  -33.13  -33.13
  4 A1    4 B1    5 B1    5 A1    6 B1    6 A1    2 A2    2 B2                 
-33.127 -33.127 -24.317 -24.317 -24.315 -24.315 -24.315 -24.315
  7 A1    7 B1    8 B1    8 A1    3 A2    3 B2    9 B1    9 A1                 
-24.310 -24.310 -24.310 -24.310 -15.738 -15.735  -7.260  -7.260
 10 B1   10 A1    4 B2    4 A2   11 A1   11 B1   12 B1   12 A1                 
 -5.495  -5.495  -5.481  -5.481  -5.481  -5.481  -2.418  -2.418
 13 B1   13 A1    5 A2    5 B2   14 B1   14 A1   15 B1   15 A1                 
 -2.412  -2.412  -2.412  -2.412  -2.396  -2.396  -2.396  -2.396
  6 A2    6 B2   16 B1   16 A1   17 B1   17 A1    7 A2    7 B2                 
 -1.515  -0.904  -0.863  -0.776  -0.676  -0.657  -0.654  -0.408
 18 A1   18 B1   19 A1   19 B1   20 A1    8 B2   21 A1   22 A1                 
 -0.395  -0.394  -0.380  -0.322
  9 B2    8 A2   20 B1   21 B1                                                 
 -- Virtual --                   
 -0.112   0.089   0.090   0.143   0.166   0.172   0.189   0.220
 23 A1   22 B1    9 A2   24 A1   10 B2   23 B1   25 A1   26 A1                 
  0.239   0.256   0.298   0.311   0.313   0.324   0.329   0.339
 24 B1   10 A2   27 A1   25 B1   11 B2   26 B1   28 A1   11 A2                 
  0.361   0.477   0.534   0.556   0.566   0.578   0.580   0.614
 27 B1   29 A1   28 B1   30 A1   12 B2   12 A2   13 B2   29 B1                 
  0.615   0.617   0.638   0.716   0.773   0.835   0.869   0.898
 13 A2   31 A1   30 B1   32 A1   31 B1   32 B1   33 A1   14 B2                 
  0.982   1.032   1.099   1.191   1.288   1.457   1.506   1.515
 34 A1   14 A2   33 B1   35 A1   34 B1   35 B1   36 A1   15 B2                 
  1.535   1.544   1.567   1.598   1.935   1.951   1.953   2.126
 15 A2   37 A1   36 B1   37 B1   16 B2   38 A1   17 B2   39 A1                 
  2.449   2.542   2.791   3.159   3.167   3.505   4.097   4.117
 16 A2   38 B1   40 A1   17 A2   39 B1   40 B1   18 B2   41 A1                 
  4.374   4.443   4.461   4.468   4.475   4.475   4.492   4.493
 18 A2   41 B1   42 A1   19 B2   19 A2   20 B2   43 A1   42 B1                 
  4.507   4.546   4.586   4.642   4.660   4.748   4.846   5.040
 20 A2   43 B1   44 A1   45 A1   44 B1   46 A1   45 B1   46 B1                 
  6.507   6.516   6.521   6.539   6.558   6.565  28.816  28.934
 21 B2   47 A1   21 A2   47 B1   48 A1   48 B1   49 A1   49 B1                 
 29.505  29.513  29.516  29.527  29.545  29.546  29.862  29.862
 22 B2   50 A1   22 A2   50 B1   51 B1   51 A1   52 A1   23 B2                 
 29.862  29.864  29.872  29.874  29.876  29.892  29.927  29.961
 24 B2   23 A2   24 A2   52 B1   53 A1   53 B1   54 A1   54 B1                 
 36.430  37.567 130.567 130.573 130.575 130.583 130.602 130.605
 55 A1   55 B1   25 B2   56 A1   25 A2   56 B1   57 A1   57 B1                 
154.221 154.3211912.1371912.240
 58 A1   58 B1   59 A1   59 B1                                                 

 Beta MOs, Restricted
 -- Occupied --                  
*******-1177.18 -180.89 -180.89 -169.70 -169.70 -169.70 -169.70
  1 B1    1 A1    2 B1    2 A1    3 B1    3 A1    1 B2    1 A2                 
-169.70 -169.70  -37.94  -37.94  -33.13  -33.13  -33.13  -33.13
  4 A1    4 B1    5 B1    5 A1    6 B1    6 A1    2 A2    2 B2                 
-33.127 -33.127 -24.317 -24.317 -24.315 -24.315 -24.315 -24.315
  7 A1    7 B1    8 B1    8 A1    3 A2    3 B2    9 B1    9 A1                 
-24.310 -24.310 -24.310 -24.310 -15.738 -15.735  -7.260  -7.260
 10 B1   10 A1    4 B2    4 A2   11 A1   11 B1   12 B1   12 A1                 
 -5.495  -5.495  -5.481  -5.481  -5.481  -5.481  -2.418  -2.418
 13 B1   13 A1    5 A2    5 B2   14 B1   14 A1   15 B1   15 A1                 
 -2.412  -2.412  -2.412  -2.412  -2.396  -2.396  -2.396  -2.396
  6 A2    6 B2   16 B1   16 A1   17 B1   17 A1    7 A2    7 B2                 
 -1.515  -0.904  -0.863  -0.776  -0.676  -0.657  -0.654  -0.408
 18 A1   18 B1   19 A1   19 B1   20 A1    8 B2   21 A1   22 A1                 
 -0.395  -0.394  -0.380  -0.322
  9 B2    8 A2   20 B1   21 B1                                                 
 -- Virtual --                   
 -0.112   0.089   0.090   0.143   0.166   0.172   0.189   0.220
 23 A1   22 B1    9 A2   24 A1   10 B2   23 B1   25 A1   26 A1                 
  0.239   0.256   0.298   0.311   0.313   0.324   0.329   0.339
 24 B1   10 A2   27 A1   25 B1   11 B2   26 B1   28 A1   11 A2                 
  0.361   0.477   0.534   0.556   0.566   0.578   0.580   0.614
 27 B1   29 A1   28 B1   30 A1   12 B2   12 A2   13 B2   29 B1                 
  0.615   0.617   0.638   0.716   0.773   0.835   0.869   0.898
 13 A2   31 A1   30 B1   32 A1   31 B1   32 B1   33 A1   14 B2                 
  0.982   1.032   1.099   1.191   1.288   1.457   1.506   1.515
 34 A1   14 A2   33 B1   35 A1   34 B1   35 B1   36 A1   15 B2                 
  1.535   1.544   1.567   1.598   1.935   1.951   1.953   2.126
 15 A2   37 A1   36 B1   37 B1   16 B2   38 A1   17 B2   39 A1                 
  2.449   2.542   2.791   3.159   3.167   3.505   4.097   4.117
 16 A2   38 B1   40 A1   17 A2   39 B1   40 B1   18 B2   41 A1                 
  4.374   4.443   4.461   4.468   4.475   4.475   4.492   4.493
 18 A2   41 B1   42 A1   19 B2   19 A2   20 B2   43 A1   42 B1                 
  4.507   4.546   4.586   4.642   4.660   4.748   4.846   5.040
 20 A2   43 B1   44 A1   45 A1   44 B1   46 A1   45 B1   46 B1                 
  6.507   6.516   6.521   6.539   6.558   6.565  28.816  28.934
 21 B2   47 A1   21 A2   47 B1   48 A1   48 B1   49 A1   49 B1                 
 29.505  29.513  29.516  29.527  29.545  29.546  29.862  29.862
 22 B2   50 A1   22 A2   50 B1   51 B1   51 A1   52 A1   23 B2                 
 29.862  29.864  29.872  29.874  29.876  29.892  29.927  29.961
 24 B2   23 A2   24 A2   52 B1   53 A1   53 B1   54 A1   54 B1                 
 36.430  37.567 130.567 130.573 130.575 130.583 130.602 130.605
 55 A1   55 B1   25 B2   56 A1   25 A2   56 B1   57 A1   57 B1                 
154.221 154.3211912.1371912.240
 58 A1   58 B1   59 A1   59 B1                                                 
 --------------------------------------------------------------

          Ground-State Mulliken Net Atomic Charges

     Atom                 Charge (a.u.)
  ----------------------------------------
      1 I                    -0.001873
      2 N                     0.001873
      3 N                     0.001873
      4 I                    -0.001873
  ----------------------------------------
  Sum of atomic charges =     0.000000

 -----------------------------------------------------------------
                    Cartesian Multipole Moments
 -----------------------------------------------------------------
    Charge (ESU x 10^10)
                 0.0000
    Dipole Moment (Debye)
         X       0.0000      Y       0.0000      Z       0.0207
       Tot       0.0207
    Quadrupole Moments (Debye-Ang)
        XX     -69.2708     XY      -0.0000     YY     -69.5372
        XZ      -0.0000     YZ      -0.0000     ZZ     -66.5874
    Octopole Moments (Debye-Ang^2)
       XXX       0.0000    XXY       0.0000    XYY      -0.0000
       YYY       0.0000    XXZ      17.5869    XYZ       0.0000
       YYZ       1.1490    XZZ       0.0000    YZZ      -0.0000
       ZZZ      13.5448
    Hexadecapole Moments (Debye-Ang^3)
      XXXX   -1530.7800   XXXY      -0.0000   XXYY    -280.8957
      XYYY       0.0000   YYYY     -95.0965   XXXZ       0.0000
      XXYZ      -0.0000   XYYZ      -0.0000   YYYZ      -0.0000
      XXZZ    -286.5159   XYZZ       0.0000   YYZZ     -61.7291
      XZZZ      -0.0000   YZZZ       0.0000   ZZZZ    -288.8573
 -----------------------------------------------------------------
 Calculating analytic gradient of the SCF energy
 Gradient of SCF Energy
            1           2           3           4
    1   0.0000717  -0.0006532   0.0006532  -0.0000717
    2   0.0000000  -0.0000000   0.0000000  -0.0000000
    3   0.0001248  -0.0001248  -0.0001248   0.0001248
 Max gradient component =       6.532E-04
 RMS gradient           =       2.778E-04
 Gradient time:  CPU 3.45 s  wall 0.92 s
 Geometry Optimization Parameters
   NAtoms,    NIC,     NZ,  NCons,   NDum,   NFix, NCnnct, MaxDiis
        4      14       4       0       0       0       0       0

 Cartesian Hessian Update
 Hessian Updated using BFGS Update


** GEOMETRY OPTIMIZATION IN DELOCALIZED INTERNAL COORDINATES **
   Searching for a Minimum

   Optimization Cycle:   5

                       Coordinates (Angstroms)
     ATOM                X               Y               Z
      1  I         2.0333158893    0.0000000000    0.2567490314
      2  N         0.5557063459    0.0000000000   -1.6591566703
      3  N        -0.5557063459    0.0000000000   -1.6591566703
      4  I        -2.0333158893    0.0000000000    0.2567490314
   Point Group: c2v   Number of degrees of freedom:     3


   Energy is -13942.450201121

 Hessian Updated using BFGS Update

  3 Hessian modes will be used to form the next step
  Hessian Eigenvalues:
     0.006896    0.434119    1.998235

 Minimum Search - Taking Simple RFO Step
 Searching for Lamda that Minimizes Along All modes
 Value Taken    Lamda =  -0.00000819
 Step Taken.  Stepsize is  0.034059

                             Maximum     Tolerance    Cnvgd?
         Gradient           0.000547      0.000300      NO
         Displacement       0.025906      0.001200      NO
         Energy change     -0.000001      0.000001      NO


 New Cartesian Coordinates Obtained by Inverse Iteration

 Displacement from previous Coordinates is:  0.030458
 ----------------------------------------------------------------
             Standard Nuclear Orientation (Angstroms)
    I     Atom           X                Y                Z
 ----------------------------------------------------------------
    1      I       2.0233520814     0.0000000000     0.2528717094
    2      N       0.5564466114     0.0000000000    -1.6552793484
    3      N      -0.5564466114     0.0000000000    -1.6552793484
    4      I      -2.0233520814     0.0000000000     0.2528717094
 ----------------------------------------------------------------
 Molecular Point Group                 C2v   NOp =  4
 Largest Abelian Subgroup              C2v   NOp =  4
 Nuclear Repulsion Energy =   676.1309466730 hartrees
 There are       60 alpha and       60 beta electrons
 Applying Cartesian multipole field
    Component          Value
    ---------          -----
     (2,0,0)        1.00000E-11
     (0,2,0)        2.00000E-11
     (0,0,2)       -3.00000E-11
 Nucleus-field energy     =     0.0000000108 hartrees
 Requested basis set is 6-311++G(d,p)
 There are 60 shells and 168 basis functions
 A cutoff of  1.0D-11 yielded   1346 shell pairs
 There are     11234 function pairs (     12862 Cartesian)
 Smallest overlap matrix eigenvalue = 1.24E-04
 Guess MOs from SCF MO coefficient file

 -----------------------------------------------------------------------
  General SCF calculation program by
  Eric Jon Sundstrom, Paul Horn, Yuezhi Mao, Dmitri Zuev, Alec White,
  David Stuck, Shaama M.S., Shane Yost, Joonho Lee, David Small,
  Daniel Levine, Susi Lehtola, Hugh Burton, Evgeny Epifanovsky
 -----------------------------------------------------------------------
 Hartree-Fock
 using 4 threads for integral computing
 -------------------------------------------------------
 OpenMP Integral computing Module                
 Release: version 2.0, May 2017, Q-Chem Inc. Pleasanton 
 -------------------------------------------------------
 A restricted SCF calculation will be
 performed using DIIS
 SCF converges when DIIS error is below 1.0e-08
 ---------------------------------------
  Cycle       Energy         DIIS error
 ---------------------------------------
    1  -13942.4501463999      7.95e-05  
    2  -13942.4501915381      2.67e-05  
    3  -13942.4502021262      1.48e-05  
    4  -13942.4502051121      8.30e-06  
    5  -13942.4502064469      2.52e-06  
    6  -13942.4502065585      7.72e-07  
    7  -13942.4502065655      2.27e-07  
    8  -13942.4502065669      1.22e-07  
    9  -13942.4502065678      6.32e-08  
   10  -13942.4502065680      2.67e-08  
   11  -13942.4502065678      4.00e-09  Convergence criterion met
 ---------------------------------------
 SCF time:   CPU 10.15s  wall 3.00s 
 SCF   energy in the final basis set =   -13942.4502065678
 Total energy in the final basis set =   -13942.4502065678

 --------------------------------------------------------------
             Orbital Energies (a.u.) and Symmetries
 --------------------------------------------------------------

 Alpha MOs, Restricted
 -- Occupied --                  
*******-1177.18 -180.89 -180.89 -169.70 -169.70 -169.70 -169.70
  1 A1    1 B1    2 B1    2 A1    3 B1    3 A1    1 B2    1 A2                 
-169.70 -169.70  -37.94  -37.94  -33.13  -33.13  -33.13  -33.13
  4 A1    4 B1    5 B1    5 A1    6 B1    6 A1    2 A2    2 B2                 
-33.127 -33.127 -24.317 -24.317 -24.316 -24.316 -24.315 -24.315
  7 A1    7 B1    8 B1    8 A1    3 A2    3 B2    9 B1    9 A1                 
-24.310 -24.310 -24.310 -24.310 -15.738 -15.735  -7.260  -7.260
 10 B1    4 B2    4 A2   10 A1   11 A1   11 B1   12 B1   12 A1                 
 -5.495  -5.495  -5.481  -5.481  -5.481  -5.481  -2.418  -2.418
 13 B1   13 A1    5 A2    5 B2   14 B1   14 A1   15 B1   15 A1                 
 -2.413  -2.412  -2.412  -2.412  -2.397  -2.397  -2.397  -2.397
  6 A2    6 B2   16 B1   16 A1   17 B1   17 A1    7 A2    7 B2                 
 -1.513  -0.906  -0.865  -0.775  -0.676  -0.656  -0.653  -0.409
 18 A1   18 B1   19 A1   19 B1   20 A1    8 B2   21 A1   22 A1                 
 -0.395  -0.394  -0.380  -0.322
  9 B2    8 A2   20 B1   21 B1                                                 
 -- Virtual --                   
 -0.109   0.089   0.090   0.143   0.166   0.172   0.188   0.220
 23 A1   22 B1    9 A2   24 A1   10 B2   23 B1   25 A1   26 A1                 
  0.239   0.256   0.298   0.311   0.312   0.324   0.330   0.339
 24 B1   10 A2   27 A1   25 B1   11 B2   26 B1   28 A1   11 A2                 
  0.361   0.476   0.535   0.556   0.565   0.579   0.579   0.615
 27 B1   29 A1   28 B1   30 A1   12 B2   12 A2   13 B2   29 B1                 
  0.615   0.617   0.640   0.719   0.776   0.838   0.871   0.899
 13 A2   31 A1   30 B1   32 A1   31 B1   32 B1   33 A1   14 B2                 
  0.982   1.033   1.098   1.192   1.288   1.461   1.507   1.515
 34 A1   14 A2   33 B1   35 A1   34 B1   35 B1   36 A1   15 B2                 
  1.535   1.543   1.568   1.597   1.936   1.952   1.952   2.129
 15 A2   37 A1   36 B1   37 B1   16 B2   38 A1   17 B2   39 A1                 
  2.449   2.544   2.790   3.157   3.165   3.502   4.097   4.116
 16 A2   38 B1   40 A1   17 A2   39 B1   40 B1   18 B2   41 A1                 
  4.374   4.445   4.460   4.468   4.475   4.476   4.493   4.494
 18 A2   41 B1   42 A1   19 B2   19 A2   20 B2   43 A1   42 B1                 
  4.507   4.548   4.589   4.643   4.662   4.749   4.848   5.044
 20 A2   43 B1   44 A1   45 A1   44 B1   46 A1   45 B1   46 B1                 
  6.507   6.516   6.521   6.540   6.557   6.566  28.818  28.937
 21 B2   47 A1   21 A2   47 B1   48 A1   48 B1   49 A1   49 B1                 
 29.505  29.512  29.516  29.528  29.546  29.546  29.861  29.862
 22 B2   50 A1   22 A2   50 B1   51 B1   51 A1   52 A1   23 B2                 
 29.863  29.864  29.872  29.874  29.876  29.893  29.929  29.962
 24 B2   23 A2   24 A2   52 B1   53 A1   53 B1   54 A1   54 B1                 
 36.431  37.559 130.567 130.573 130.575 130.584 130.602 130.606
 55 A1   55 B1   25 B2   56 A1   25 A2   56 B1   57 A1   57 B1                 
154.223 154.3231912.1381912.243
 58 A1   58 B1   59 A1   59 B1                                                 

 Beta MOs, Restricted
 -- Occupied --                  
*******-1177.18 -180.89 -180.89 -169.70 -169.70 -169.70 -169.70
  1 A1    1 B1    2 B1    2 A1    3 B1    3 A1    1 B2    1 A2                 
-169.70 -169.70  -37.94  -37.94  -33.13  -33.13  -33.13  -33.13
  4 A1    4 B1    5 B1    5 A1    6 B1    6 A1    2 A2    2 B2                 
-33.127 -33.127 -24.317 -24.317 -24.316 -24.316 -24.315 -24.315
  7 A1    7 B1    8 B1    8 A1    3 A2    3 B2    9 B1    9 A1                 
-24.310 -24.310 -24.310 -24.310 -15.738 -15.735  -7.260  -7.260
 10 B1    4 B2    4 A2   10 A1   11 A1   11 B1   12 B1   12 A1                 
 -5.495  -5.495  -5.481  -5.481  -5.481  -5.481  -2.418  -2.418
 13 B1   13 A1    5 A2    5 B2   14 B1   14 A1   15 B1   15 A1                 
 -2.413  -2.412  -2.412  -2.412  -2.397  -2.397  -2.397  -2.397
  6 A2    6 B2   16 B1   16 A1   17 B1   17 A1    7 A2    7 B2                 
 -1.513  -0.906  -0.865  -0.775  -0.676  -0.656  -0.653  -0.409
 18 A1   18 B1   19 A1   19 B1   20 A1    8 B2   21 A1   22 A1                 
 -0.395  -0.394  -0.380  -0.322
  9 B2    8 A2   20 B1   21 B1                                                 
 -- Virtual --                   
 -0.109   0.089   0.090   0.143   0.166   0.172   0.188   0.220
 23 A1   22 B1    9 A2   24 A1   10 B2   23 B1   25 A1   26 A1                 
  0.239   0.256   0.298   0.311   0.312   0.324   0.330   0.339
 24 B1   10 A2   27 A1   25 B1   11 B2   26 B1   28 A1   11 A2                 
  0.361   0.476   0.535   0.556   0.565   0.579   0.579   0.615
 27 B1   29 A1   28 B1   30 A1   12 B2   12 A2   13 B2   29 B1                 
  0.615   0.617   0.640   0.719   0.776   0.838   0.871   0.899
 13 A2   31 A1   30 B1   32 A1   31 B1   32 B1   33 A1   14 B2                 
  0.982   1.033   1.098   1.192   1.288   1.461   1.507   1.515
 34 A1   14 A2   33 B1   35 A1   34 B1   35 B1   36 A1   15 B2                 
  1.535   1.543   1.568   1.597   1.936   1.952   1.952   2.129
 15 A2   37 A1   36 B1   37 B1   16 B2   38 A1   17 B2   39 A1                 
  2.449   2.544   2.790   3.157   3.165   3.502   4.097   4.116
 16 A2   38 B1   40 A1   17 A2   39 B1   40 B1   18 B2   41 A1                 
  4.374   4.445   4.460   4.468   4.475   4.476   4.493   4.494
 18 A2   41 B1   42 A1   19 B2   19 A2   20 B2   43 A1   42 B1                 
  4.507   4.548   4.589   4.643   4.662   4.749   4.848   5.044
 20 A2   43 B1   44 A1   45 A1   44 B1   46 A1   45 B1   46 B1                 
  6.507   6.516   6.521   6.540   6.557   6.566  28.818  28.937
 21 B2   47 A1   21 A2   47 B1   48 A1   48 B1   49 A1   49 B1                 
 29.505  29.512  29.516  29.528  29.546  29.546  29.861  29.862
 22 B2   50 A1   22 A2   50 B1   51 B1   51 A1   52 A1   23 B2                 
 29.863  29.864  29.872  29.874  29.876  29.893  29.929  29.962
 24 B2   23 A2   24 A2   52 B1   53 A1   53 B1   54 A1   54 B1                 
 36.431  37.559 130.567 130.573 130.575 130.584 130.602 130.606
 55 A1   55 B1   25 B2   56 A1   25 A2   56 B1   57 A1   57 B1                 
154.223 154.3231912.1381912.243
 58 A1   58 B1   59 A1   59 B1                                                 
 --------------------------------------------------------------

          Ground-State Mulliken Net Atomic Charges

     Atom                 Charge (a.u.)
  ----------------------------------------
      1 I                     0.000141
      2 N                    -0.000141
      3 N                    -0.000141
      4 I                     0.000141
  ----------------------------------------
  Sum of atomic charges =     0.000000

 -----------------------------------------------------------------
                    Cartesian Multipole Moments
 -----------------------------------------------------------------
    Charge (ESU x 10^10)
                 0.0000
    Dipole Moment (Debye)
         X      -0.0000      Y      -0.0000      Z       0.0626
       Tot       0.0626
    Quadrupole Moments (Debye-Ang)
        XX     -69.1951     XY      -0.0000     YY     -69.5117
        XZ       0.0000     YZ       0.0000     ZZ     -66.6789
    Octopole Moments (Debye-Ang^2)
       XXX      -0.0000    XXY      -0.0000    XYY       0.0000
       YYY      -0.0000    XXZ      17.7570    XYZ      -0.0000
       YYZ       1.3453    XZZ      -0.0000    YZZ      -0.0000
       ZZZ      14.3924
    Hexadecapole Moments (Debye-Ang^3)
      XXXX   -1516.0385   XXXY      -0.0000   XXYY    -278.3780
      XYYY      -0.0000   YYYY     -95.0033   XXXZ      -0.0000
      XXYZ       0.0000   XYYZ       0.0000   YYYZ       0.0000
      XXZZ    -284.0595   XYZZ      -0.0000   YYZZ     -61.4762
      XZZZ       0.0000   YZZZ       0.0000   ZZZZ    -288.0916
 -----------------------------------------------------------------
 Calculating analytic gradient of the SCF energy
 Gradient of SCF Energy
            1           2           3           4
    1  -0.0000992  -0.0012535   0.0012535   0.0000992
    2   0.0000000   0.0000000  -0.0000000  -0.0000000
    3   0.0000932  -0.0000932  -0.0000932   0.0000932
 Max gradient component =       1.253E-03
 RMS gradient           =       5.161E-04
 Gradient time:  CPU 3.42 s  wall 0.91 s
 Geometry Optimization Parameters
   NAtoms,    NIC,     NZ,  NCons,   NDum,   NFix, NCnnct, MaxDiis
        4      14       4       0       0       0       0       0

 Cartesian Hessian Update
 Hessian Updated using BFGS Update


** GEOMETRY OPTIMIZATION IN DELOCALIZED INTERNAL COORDINATES **
   Searching for a Minimum

   Optimization Cycle:   6

                       Coordinates (Angstroms)
     ATOM                X               Y               Z
      1  I         2.0233520814    0.0000000000    0.2528717094
      2  N         0.5564466114    0.0000000000   -1.6552793484
      3  N        -0.5564466114    0.0000000000   -1.6552793484
      4  I        -2.0233520814    0.0000000000    0.2528717094
   Point Group: c2v   Number of degrees of freedom:     3


   Energy is -13942.450206568

 Hessian Updated using BFGS Update

  3 Hessian modes will be used to form the next step
  Hessian Eigenvalues:
     0.004175    0.466432    2.129314

 Minimum Search - Taking Simple RFO Step
 Searching for Lamda that Minimizes Along All modes
 Value Taken    Lamda =  -0.00000399
 Step Taken.  Stepsize is  0.024917

                             Maximum     Tolerance    Cnvgd?
         Gradient           0.001062      0.000300      NO
         Displacement       0.019233      0.001200      NO
         Energy change     -0.000005      0.000001      NO


 New Cartesian Coordinates Obtained by Inverse Iteration

 Displacement from previous Coordinates is:  0.019268
 ----------------------------------------------------------------
             Standard Nuclear Orientation (Angstroms)
    I     Atom           X                Y                Z
 ----------------------------------------------------------------
    1      I       2.0184348134     0.0000000000     0.2491744222
    2      N       0.5571266497     0.0000000000    -1.6515820612
    3      N      -0.5571266497     0.0000000000    -1.6515820612
    4      I      -2.0184348134     0.0000000000     0.2491744222
 ----------------------------------------------------------------
 Molecular Point Group                 C2v   NOp =  4
 Largest Abelian Subgroup              C2v   NOp =  4
 Nuclear Repulsion Energy =   677.9266632313 hartrees
 There are       60 alpha and       60 beta electrons
 Applying Cartesian multipole field
    Component          Value
    ---------          -----
     (2,0,0)        1.00000E-11
     (0,2,0)        2.00000E-11
     (0,0,2)       -3.00000E-11
 Nucleus-field energy     =     0.0000000108 hartrees
 Requested basis set is 6-311++G(d,p)
 There are 60 shells and 168 basis functions
 A cutoff of  1.0D-11 yielded   1350 shell pairs
 There are     11280 function pairs (     12916 Cartesian)
 Smallest overlap matrix eigenvalue = 1.25E-04
 Guess MOs from SCF MO coefficient file

 -----------------------------------------------------------------------
  General SCF calculation program by
  Eric Jon Sundstrom, Paul Horn, Yuezhi Mao, Dmitri Zuev, Alec White,
  David Stuck, Shaama M.S., Shane Yost, Joonho Lee, David Small,
  Daniel Levine, Susi Lehtola, Hugh Burton, Evgeny Epifanovsky
 -----------------------------------------------------------------------
 Hartree-Fock
 using 4 threads for integral computing
 -------------------------------------------------------
 OpenMP Integral computing Module                
 Release: version 2.0, May 2017, Q-Chem Inc. Pleasanton 
 -------------------------------------------------------
 A restricted SCF calculation will be
 performed using DIIS
 SCF converges when DIIS error is below 1.0e-08
 ---------------------------------------
  Cycle       Energy         DIIS error
 ---------------------------------------
    1  -13942.4501750462      6.13e-05  
    2  -13942.4502006466      1.97e-05  
    3  -13942.4502066804      1.07e-05  
    4  -13942.4502084068      6.13e-06  
    5  -13942.4502091587      2.04e-06  
    6  -13942.4502092404      6.86e-07  
    7  -13942.4502092494      2.81e-07  
    8  -13942.4502092522      1.47e-07  
    9  -13942.4502092533      4.59e-08  
   10  -13942.4502092534      5.96e-09  Convergence criterion met
 ---------------------------------------
 SCF time:   CPU 9.17s  wall 2.00s 
 SCF   energy in the final basis set =   -13942.4502092534
 Total energy in the final basis set =   -13942.4502092534

 --------------------------------------------------------------
             Orbital Energies (a.u.) and Symmetries
 --------------------------------------------------------------

 Alpha MOs, Restricted
 -- Occupied --                  
*******-1177.18 -180.89 -180.89 -169.70 -169.70 -169.70 -169.70
  1 A1    1 B1    2 B1    2 A1    3 B1    3 A1    1 B2    1 A2                 
-169.70 -169.70  -37.94  -37.94  -33.13  -33.13  -33.13  -33.13
  4 A1    4 B1    5 B1    5 A1    6 B1    6 A1    2 A2    2 B2                 
-33.128 -33.128 -24.318 -24.318 -24.316 -24.316 -24.316 -24.316
  7 A1    7 B1    8 B1    8 A1    3 A2    3 B2    9 B1    9 A1                 
-24.310 -24.310 -24.310 -24.310 -15.738 -15.735  -7.261  -7.261
 10 B1    4 B2    4 A2   10 A1   11 A1   11 B1   12 B1   12 A1                 
 -5.495  -5.495  -5.481  -5.481  -5.481  -5.481  -2.418  -2.418
 13 B1   13 A1    5 A2    5 B2   14 B1   14 A1   15 B1   15 A1                 
 -2.413  -2.413  -2.412  -2.412  -2.397  -2.397  -2.397  -2.397
  6 A2    6 B2   16 B1   16 A1   17 B1   17 A1    7 A2    7 B2                 
 -1.512  -0.908  -0.866  -0.774  -0.675  -0.655  -0.653  -0.409
 18 A1   18 B1   19 A1   19 B1   20 A1    8 B2   21 A1   22 A1                 
 -0.395  -0.394  -0.380  -0.323
  9 B2    8 A2   20 B1   21 B1                                                 
 -- Virtual --                   
 -0.107   0.089   0.089   0.143   0.166   0.172   0.188   0.220
 23 A1   22 B1    9 A2   24 A1   10 B2   23 B1   25 A1   26 A1                 
  0.238   0.256   0.298   0.312   0.312   0.324   0.330   0.339
 24 B1   10 A2   27 A1   25 B1   11 B2   26 B1   28 A1   11 A2                 
  0.361   0.476   0.535   0.556   0.565   0.579   0.579   0.615
 27 B1   29 A1   28 B1   30 A1   12 B2   12 A2   13 B2   29 B1                 
  0.616   0.617   0.640   0.722   0.778   0.840   0.872   0.900
 13 A2   31 A1   30 B1   32 A1   31 B1   32 B1   33 A1   14 B2                 
  0.983   1.033   1.097   1.192   1.287   1.464   1.508   1.515
 34 A1   14 A2   33 B1   35 A1   34 B1   35 B1   36 A1   15 B2                 
  1.535   1.542   1.568   1.597   1.938   1.952   1.953   2.132
 15 A2   37 A1   36 B1   37 B1   16 B2   17 B2   38 A1   39 A1                 
  2.449   2.545   2.789   3.155   3.163   3.499   4.097   4.116
 16 A2   38 B1   40 A1   17 A2   39 B1   40 B1   18 B2   41 A1                 
  4.375   4.446   4.460   4.468   4.475   4.476   4.493   4.494
 18 A2   41 B1   42 A1   19 B2   19 A2   20 B2   43 A1   42 B1                 
  4.508   4.549   4.590   4.643   4.664   4.749   4.850   5.047
 20 A2   43 B1   44 A1   45 A1   44 B1   46 A1   45 B1   46 B1                 
  6.507   6.515   6.521   6.541   6.556   6.566  28.819  28.938
 21 B2   47 A1   21 A2   47 B1   48 A1   48 B1   49 A1   49 B1                 
 29.505  29.512  29.516  29.528  29.546  29.546  29.861  29.862
 22 B2   50 A1   22 A2   50 B1   51 A1   51 B1   52 A1   23 B2                 
 29.863  29.864  29.872  29.874  29.876  29.893  29.930  29.963
 24 B2   23 A2   24 A2   52 B1   53 A1   53 B1   54 A1   54 B1                 
 36.433  37.551 130.567 130.573 130.575 130.584 130.602 130.606
 55 A1   55 B1   25 B2   56 A1   25 A2   56 B1   57 A1   57 B1                 
154.224 154.3251912.1401912.244
 58 A1   58 B1   59 A1   59 B1                                                 

 Beta MOs, Restricted
 -- Occupied --                  
*******-1177.18 -180.89 -180.89 -169.70 -169.70 -169.70 -169.70
  1 A1    1 B1    2 B1    2 A1    3 B1    3 A1    1 B2    1 A2                 
-169.70 -169.70  -37.94  -37.94  -33.13  -33.13  -33.13  -33.13
  4 A1    4 B1    5 B1    5 A1    6 B1    6 A1    2 A2    2 B2                 
-33.128 -33.128 -24.318 -24.318 -24.316 -24.316 -24.316 -24.316
  7 A1    7 B1    8 B1    8 A1    3 A2    3 B2    9 B1    9 A1                 
-24.310 -24.310 -24.310 -24.310 -15.738 -15.735  -7.261  -7.261
 10 B1    4 B2    4 A2   10 A1   11 A1   11 B1   12 B1   12 A1                 
 -5.495  -5.495  -5.481  -5.481  -5.481  -5.481  -2.418  -2.418
 13 B1   13 A1    5 A2    5 B2   14 B1   14 A1   15 B1   15 A1                 
 -2.413  -2.413  -2.412  -2.412  -2.397  -2.397  -2.397  -2.397
  6 A2    6 B2   16 B1   16 A1   17 B1   17 A1    7 A2    7 B2                 
 -1.512  -0.908  -0.866  -0.774  -0.675  -0.655  -0.653  -0.409
 18 A1   18 B1   19 A1   19 B1   20 A1    8 B2   21 A1   22 A1                 
 -0.395  -0.394  -0.380  -0.323
  9 B2    8 A2   20 B1   21 B1                                                 
 -- Virtual --                   
 -0.107   0.089   0.089   0.143   0.166   0.172   0.188   0.220
 23 A1   22 B1    9 A2   24 A1   10 B2   23 B1   25 A1   26 A1                 
  0.238   0.256   0.298   0.312   0.312   0.324   0.330   0.339
 24 B1   10 A2   27 A1   25 B1   11 B2   26 B1   28 A1   11 A2                 
  0.361   0.476   0.535   0.556   0.565   0.579   0.579   0.615
 27 B1   29 A1   28 B1   30 A1   12 B2   12 A2   13 B2   29 B1                 
  0.616   0.617   0.640   0.722   0.778   0.840   0.872   0.900
 13 A2   31 A1   30 B1   32 A1   31 B1   32 B1   33 A1   14 B2                 
  0.983   1.033   1.097   1.192   1.287   1.464   1.508   1.515
 34 A1   14 A2   33 B1   35 A1   34 B1   35 B1   36 A1   15 B2                 
  1.535   1.542   1.568   1.597   1.938   1.952   1.953   2.132
 15 A2   37 A1   36 B1   37 B1   16 B2   17 B2   38 A1   39 A1                 
  2.449   2.545   2.789   3.155   3.163   3.499   4.097   4.116
 16 A2   38 B1   40 A1   17 A2   39 B1   40 B1   18 B2   41 A1                 
  4.375   4.446   4.460   4.468   4.475   4.476   4.493   4.494
 18 A2   41 B1   42 A1   19 B2   19 A2   20 B2   43 A1   42 B1                 
  4.508   4.549   4.590   4.643   4.664   4.749   4.850   5.047
 20 A2   43 B1   44 A1   45 A1   44 B1   46 A1   45 B1   46 B1                 
  6.507   6.515   6.521   6.541   6.556   6.566  28.819  28.938
 21 B2   47 A1   21 A2   47 B1   48 A1   48 B1   49 A1   49 B1                 
 29.505  29.512  29.516  29.528  29.546  29.546  29.861  29.862
 22 B2   50 A1   22 A2   50 B1   51 A1   51 B1   52 A1   23 B2                 
 29.863  29.864  29.872  29.874  29.876  29.893  29.930  29.963
 24 B2   23 A2   24 A2   52 B1   53 A1   53 B1   54 A1   54 B1                 
 36.433  37.551 130.567 130.573 130.575 130.584 130.602 130.606
 55 A1   55 B1   25 B2   56 A1   25 A2   56 B1   57 A1   57 B1                 
154.224 154.3251912.1401912.244
 58 A1   58 B1   59 A1   59 B1                                                 
 --------------------------------------------------------------

          Ground-State Mulliken Net Atomic Charges

     Atom                 Charge (a.u.)
  ----------------------------------------
      1 I                     0.001674
      2 N                    -0.001674
      3 N                    -0.001674
      4 I                     0.001674
  ----------------------------------------
  Sum of atomic charges =     0.000000

 -----------------------------------------------------------------
                    Cartesian Multipole Moments
 -----------------------------------------------------------------
    Charge (ESU x 10^10)
                 0.0000
    Dipole Moment (Debye)
         X      -0.0000      Y      -0.0000      Z       0.0937
       Tot       0.0937
    Quadrupole Moments (Debye-Ang)
        XX     -69.1194     XY       0.0000     YY     -69.4935
        XZ       0.0000     YZ       0.0000     ZZ     -66.7618
    Octopole Moments (Debye-Ang^2)
       XXX      -0.0000    XXY      -0.0000    XYY       0.0000
       YYY      -0.0000    XXZ      17.9544    XYZ      -0.0000
       YYZ       1.5328    XZZ      -0.0000    YZZ       0.0000
       ZZZ      15.1195
    Hexadecapole Moments (Debye-Ang^3)
      XXXX   -1508.1415   XXXY       0.0000   XXYY    -277.1027
      XYYY       0.0000   YYYY     -94.9346   XXXZ      -0.0000
      XXYZ       0.0000   XYYZ       0.0000   YYYZ       0.0000
      XXZZ    -282.7890   XYZZ      -0.0000   YYZZ     -61.2470
      XZZZ       0.0000   YZZZ       0.0000   ZZZZ    -287.2825
 -----------------------------------------------------------------
 Calculating analytic gradient of the SCF energy
 Gradient of SCF Energy
            1           2           3           4
    1  -0.0001192  -0.0009821   0.0009821   0.0001192
    2  -0.0000000  -0.0000000   0.0000000  -0.0000000
    3   0.0000362  -0.0000362  -0.0000362   0.0000362
 Max gradient component =       9.821E-04
 RMS gradient           =       4.044E-04
 Gradient time:  CPU 3.38 s  wall 0.90 s
 Geometry Optimization Parameters
   NAtoms,    NIC,     NZ,  NCons,   NDum,   NFix, NCnnct, MaxDiis
        4      14       4       0       0       0       0       0

 Cartesian Hessian Update
 Hessian Updated using BFGS Update


** GEOMETRY OPTIMIZATION IN DELOCALIZED INTERNAL COORDINATES **
   Searching for a Minimum

   Optimization Cycle:   7

                       Coordinates (Angstroms)
     ATOM                X               Y               Z
      1  I         2.0184348134    0.0000000000    0.2491744222
      2  N         0.5571266497    0.0000000000   -1.6515820612
      3  N        -0.5571266497    0.0000000000   -1.6515820612
      4  I        -2.0184348134    0.0000000000    0.2491744222
   Point Group: c2v   Number of degrees of freedom:     3


   Energy is -13942.450209253

 Hessian Updated using BFGS Update

  3 Hessian modes will be used to form the next step
  Hessian Eigenvalues:
     0.004206    0.424978    1.552634

 Minimum Search - Taking Simple RFO Step
 Searching for Lamda that Minimizes Along All modes
 Value Taken    Lamda =  -0.00000189
 Step Taken.  Stepsize is  0.010029

                             Maximum     Tolerance    Cnvgd?
         Gradient           0.000907      0.000300      NO
         Displacement       0.007911      0.001200      NO
         Energy change     -0.000003      0.000001      NO


 New Cartesian Coordinates Obtained by Inverse Iteration

 Displacement from previous Coordinates is:  0.007896
 ----------------------------------------------------------------
             Standard Nuclear Orientation (Angstroms)
    I     Atom           X                Y                Z
 ----------------------------------------------------------------
    1      I       2.0181389536     0.0000000000     0.2471146411
    2      N       0.5575208700     0.0000000000    -1.6495222801
    3      N      -0.5575208700     0.0000000000    -1.6495222801
    4      I      -2.0181389536     0.0000000000     0.2471146411
 ----------------------------------------------------------------
 Molecular Point Group                 C2v   NOp =  4
 Largest Abelian Subgroup              C2v   NOp =  4
 Nuclear Repulsion Energy =   678.3070455992 hartrees
 There are       60 alpha and       60 beta electrons
 Applying Cartesian multipole field
    Component          Value
    ---------          -----
     (2,0,0)        1.00000E-11
     (0,2,0)        2.00000E-11
     (0,0,2)       -3.00000E-11
 Nucleus-field energy     =     0.0000000108 hartrees
 Requested basis set is 6-311++G(d,p)
 There are 60 shells and 168 basis functions
 A cutoff of  1.0D-11 yielded   1350 shell pairs
 There are     11280 function pairs (     12916 Cartesian)
 Smallest overlap matrix eigenvalue = 1.25E-04
 Guess MOs from SCF MO coefficient file

 -----------------------------------------------------------------------
  General SCF calculation program by
  Eric Jon Sundstrom, Paul Horn, Yuezhi Mao, Dmitri Zuev, Alec White,
  David Stuck, Shaama M.S., Shane Yost, Joonho Lee, David Small,
  Daniel Levine, Susi Lehtola, Hugh Burton, Evgeny Epifanovsky
 -----------------------------------------------------------------------
 Hartree-Fock
 using 4 threads for integral computing
 -------------------------------------------------------
 OpenMP Integral computing Module                
 Release: version 2.0, May 2017, Q-Chem Inc. Pleasanton 
 -------------------------------------------------------
 A restricted SCF calculation will be
 performed using DIIS
 SCF converges when DIIS error is below 1.0e-08
 ---------------------------------------
  Cycle       Energy         DIIS error
 ---------------------------------------
    1  -13942.4502037551      2.81e-05  
    2  -13942.4502086341      8.30e-06  
    3  -13942.4502097972      4.47e-06  
    4  -13942.4502101915      2.35e-06  
    5  -13942.4502103356      8.63e-07  
    6  -13942.4502103556      2.97e-07  
    7  -13942.4502103583      1.61e-07  
    8  -13942.4502103594      7.97e-08  
    9  -13942.4502103596      2.66e-08  
   10  -13942.4502103596      8.31e-09  Convergence criterion met
 ---------------------------------------
 SCF time:   CPU 9.11s  wall 3.00s 
 SCF   energy in the final basis set =   -13942.4502103596
 Total energy in the final basis set =   -13942.4502103596

 --------------------------------------------------------------
             Orbital Energies (a.u.) and Symmetries
 --------------------------------------------------------------

 Alpha MOs, Restricted
 -- Occupied --                  
*******-1177.18 -180.89 -180.89 -169.70 -169.70 -169.70 -169.70
  1 A1    1 B1    2 B1    2 A1    3 B1    3 A1    1 B2    1 A2                 
-169.70 -169.70  -37.94  -37.94  -33.13  -33.13  -33.13  -33.13
  4 A1    4 B1    5 B1    5 A1    6 B1    6 A1    2 A2    2 B2                 
-33.128 -33.128 -24.318 -24.318 -24.316 -24.316 -24.316 -24.316
  7 A1    7 B1    8 B1    8 A1    3 A2    3 B2    9 B1    9 A1                 
-24.310 -24.310 -24.310 -24.310 -15.738 -15.735  -7.261  -7.261
 10 B1    4 B2    4 A2   10 A1   11 A1   11 B1   12 B1   12 A1                 
 -5.495  -5.495  -5.481  -5.481  -5.481  -5.481  -2.418  -2.418
 13 B1   13 A1    5 A2    5 B2   14 B1   14 A1   15 B1   15 A1                 
 -2.413  -2.413  -2.413  -2.412  -2.397  -2.397  -2.397  -2.397
  6 A2    6 B2   16 B1   16 A1   17 B1   17 A1    7 A2    7 B2                 
 -1.511  -0.909  -0.866  -0.774  -0.675  -0.655  -0.652  -0.409
 18 A1   18 B1   19 A1   19 B1   20 A1    8 B2   21 A1   22 A1                 
 -0.395  -0.394  -0.380  -0.323
  9 B2    8 A2   20 B1   21 B1                                                 
 -- Virtual --                   
 -0.106   0.088   0.089   0.143   0.167   0.172   0.188   0.220
 23 A1   22 B1    9 A2   24 A1   10 B2   23 B1   25 A1   26 A1                 
  0.238   0.256   0.298   0.312   0.312   0.324   0.330   0.339
 24 B1   10 A2   27 A1   25 B1   11 B2   26 B1   28 A1   11 A2                 
  0.361   0.476   0.535   0.556   0.565   0.579   0.579   0.615
 27 B1   29 A1   28 B1   30 A1   12 B2   12 A2   13 B2   29 B1                 
  0.616   0.617   0.640   0.723   0.778   0.841   0.873   0.900
 13 A2   31 A1   30 B1   32 A1   31 B1   32 B1   33 A1   14 B2                 
  0.983   1.034   1.097   1.192   1.287   1.464   1.508   1.515
 34 A1   14 A2   33 B1   35 A1   34 B1   35 B1   36 A1   15 B2                 
  1.535   1.542   1.568   1.597   1.938   1.951   1.953   2.133
 15 A2   37 A1   36 B1   37 B1   16 B2   17 B2   38 A1   39 A1                 
  2.448   2.546   2.789   3.154   3.162   3.498   4.097   4.116
 16 A2   38 B1   40 A1   17 A2   39 B1   40 B1   18 B2   41 A1                 
  4.375   4.446   4.460   4.467   4.475   4.476   4.493   4.494
 18 A2   41 B1   42 A1   19 B2   19 A2   20 B2   43 A1   42 B1                 
  4.508   4.550   4.591   4.643   4.665   4.749   4.851   5.048
 20 A2   43 B1   44 A1   45 A1   44 B1   46 A1   45 B1   46 B1                 
  6.507   6.515   6.521   6.541   6.556   6.566  28.820  28.939
 21 B2   47 A1   21 A2   47 B1   48 A1   48 B1   49 A1   49 B1                 
 29.505  29.512  29.516  29.528  29.546  29.546  29.861  29.862
 22 B2   50 A1   22 A2   50 B1   51 A1   51 B1   52 A1   23 B2                 
 29.863  29.864  29.872  29.874  29.876  29.893  29.930  29.964
 24 B2   23 A2   24 A2   52 B1   53 A1   53 B1   54 A1   54 B1                 
 36.433  37.546 130.567 130.573 130.575 130.584 130.602 130.606
 55 A1   55 B1   25 B2   56 A1   25 A2   56 B1   57 A1   57 B1                 
154.225 154.3251912.1401912.245
 58 A1   58 B1   59 A1   59 B1                                                 

 Beta MOs, Restricted
 -- Occupied --                  
*******-1177.18 -180.89 -180.89 -169.70 -169.70 -169.70 -169.70
  1 A1    1 B1    2 B1    2 A1    3 B1    3 A1    1 B2    1 A2                 
-169.70 -169.70  -37.94  -37.94  -33.13  -33.13  -33.13  -33.13
  4 A1    4 B1    5 B1    5 A1    6 B1    6 A1    2 A2    2 B2                 
-33.128 -33.128 -24.318 -24.318 -24.316 -24.316 -24.316 -24.316
  7 A1    7 B1    8 B1    8 A1    3 A2    3 B2    9 B1    9 A1                 
-24.310 -24.310 -24.310 -24.310 -15.738 -15.735  -7.261  -7.261
 10 B1    4 B2    4 A2   10 A1   11 A1   11 B1   12 B1   12 A1                 
 -5.495  -5.495  -5.481  -5.481  -5.481  -5.481  -2.418  -2.418
 13 B1   13 A1    5 A2    5 B2   14 B1   14 A1   15 B1   15 A1                 
 -2.413  -2.413  -2.413  -2.412  -2.397  -2.397  -2.397  -2.397
  6 A2    6 B2   16 B1   16 A1   17 B1   17 A1    7 A2    7 B2                 
 -1.511  -0.909  -0.866  -0.774  -0.675  -0.655  -0.652  -0.409
 18 A1   18 B1   19 A1   19 B1   20 A1    8 B2   21 A1   22 A1                 
 -0.395  -0.394  -0.380  -0.323
  9 B2    8 A2   20 B1   21 B1                                                 
 -- Virtual --                   
 -0.106   0.088   0.089   0.143   0.167   0.172   0.188   0.220
 23 A1   22 B1    9 A2   24 A1   10 B2   23 B1   25 A1   26 A1                 
  0.238   0.256   0.298   0.312   0.312   0.324   0.330   0.339
 24 B1   10 A2   27 A1   25 B1   11 B2   26 B1   28 A1   11 A2                 
  0.361   0.476   0.535   0.556   0.565   0.579   0.579   0.615
 27 B1   29 A1   28 B1   30 A1   12 B2   12 A2   13 B2   29 B1                 
  0.616   0.617   0.640   0.723   0.778   0.841   0.873   0.900
 13 A2   31 A1   30 B1   32 A1   31 B1   32 B1   33 A1   14 B2                 
  0.983   1.034   1.097   1.192   1.287   1.464   1.508   1.515
 34 A1   14 A2   33 B1   35 A1   34 B1   35 B1   36 A1   15 B2                 
  1.535   1.542   1.568   1.597   1.938   1.951   1.953   2.133
 15 A2   37 A1   36 B1   37 B1   16 B2   17 B2   38 A1   39 A1                 
  2.448   2.546   2.789   3.154   3.162   3.498   4.097   4.116
 16 A2   38 B1   40 A1   17 A2   39 B1   40 B1   18 B2   41 A1                 
  4.375   4.446   4.460   4.467   4.475   4.476   4.493   4.494
 18 A2   41 B1   42 A1   19 B2   19 A2   20 B2   43 A1   42 B1                 
  4.508   4.550   4.591   4.643   4.665   4.749   4.851   5.048
 20 A2   43 B1   44 A1   45 A1   44 B1   46 A1   45 B1   46 B1                 
  6.507   6.515   6.521   6.541   6.556   6.566  28.820  28.939
 21 B2   47 A1   21 A2   47 B1   48 A1   48 B1   49 A1   49 B1                 
 29.505  29.512  29.516  29.528  29.546  29.546  29.861  29.862
 22 B2   50 A1   22 A2   50 B1   51 A1   51 B1   52 A1   23 B2                 
 29.863  29.864  29.872  29.874  29.876  29.893  29.930  29.964
 24 B2   23 A2   24 A2   52 B1   53 A1   53 B1   54 A1   54 B1                 
 36.433  37.546 130.567 130.573 130.575 130.584 130.602 130.606
 55 A1   55 B1   25 B2   56 A1   25 A2   56 B1   57 A1   57 B1                 
154.225 154.3251912.1401912.245
 58 A1   58 B1   59 A1   59 B1                                                 
 --------------------------------------------------------------

          Ground-State Mulliken Net Atomic Charges

     Atom                 Charge (a.u.)
  ----------------------------------------
      1 I                     0.002315
      2 N                    -0.002315
      3 N                    -0.002314
      4 I                     0.002315
  ----------------------------------------
  Sum of atomic charges =     0.000000

 -----------------------------------------------------------------
                    Cartesian Multipole Moments
 -----------------------------------------------------------------
    Charge (ESU x 10^10)
                 0.0000
    Dipole Moment (Debye)
         X      -0.0000      Y       0.0000      Z       0.1062
       Tot       0.1062
    Quadrupole Moments (Debye-Ang)
        XX     -69.0749     XY      -0.0000     YY     -69.4869
        XZ       0.0000     YZ      -0.0000     ZZ     -66.8058
    Octopole Moments (Debye-Ang^2)
       XXX      -0.0000    XXY       0.0000    XYY       0.0000
       YYY       0.0000    XXZ      18.0837    XYZ      -0.0000
       YYZ       1.6377    XZZ      -0.0000    YZZ       0.0000
       ZZZ      15.4823
    Hexadecapole Moments (Debye-Ang^3)
      XXXX   -1506.9889   XXXY      -0.0000   XXYY    -276.9878
      XYYY       0.0000   YYYY     -94.9077   XXXZ      -0.0000
      XXYZ      -0.0000   XYYZ       0.0000   YYYZ      -0.0000
      XXZZ    -282.6483   XYZZ       0.0000   YYZZ     -61.1262
      XZZZ       0.0000   YZZZ      -0.0000   ZZZZ    -286.7928
 -----------------------------------------------------------------
 Calculating analytic gradient of the SCF energy
 Gradient of SCF Energy
            1           2           3           4
    1  -0.0000385  -0.0002183   0.0002184   0.0000385
    2  -0.0000000   0.0000000   0.0000000  -0.0000000
    3   0.0000021  -0.0000021  -0.0000021   0.0000021
 Max gradient component =       2.184E-04
 RMS gradient           =       9.052E-05
 Gradient time:  CPU 3.43 s  wall 0.92 s
 Geometry Optimization Parameters
   NAtoms,    NIC,     NZ,  NCons,   NDum,   NFix, NCnnct, MaxDiis
        4      14       4       0       0       0       0       0

 Cartesian Hessian Update
 Hessian Updated using BFGS Update


** GEOMETRY OPTIMIZATION IN DELOCALIZED INTERNAL COORDINATES **
   Searching for a Minimum

   Optimization Cycle:   8

                       Coordinates (Angstroms)
     ATOM                X               Y               Z
      1  I         2.0181389536    0.0000000000    0.2471146411
      2  N         0.5575208700    0.0000000000   -1.6495222801
      3  N        -0.5575208700    0.0000000000   -1.6495222801
      4  I        -2.0181389536    0.0000000000    0.2471146411
   Point Group: c2v   Number of degrees of freedom:     3


   Energy is -13942.450210360

 Hessian Updated using BFGS Update

  3 Hessian modes will be used to form the next step
  Hessian Eigenvalues:
     0.004769    0.370869    1.308621

 Minimum Search - Taking Simple RFO Step
 Searching for Lamda that Minimizes Along All modes
 Value Taken    Lamda =   0.00000000
 Step Taken.  Stepsize is  0.001544

                             Maximum     Tolerance    Cnvgd?
         Gradient           0.000241      0.000300     YES
         Displacement       0.001051      0.001200     YES
         Energy change     -0.000001      0.000001      NO


                       Distance Matrix (Angstroms)
             I (  1)   N (  2)   N (  3)
   N (  2)  2.393875
   N (  3)  3.198633  1.115042
   I (  4)  4.036278  3.198633  2.393875

 Final energy is   -13942.450210359601     


 ******************************
 **  OPTIMIZATION CONVERGED  **
 ******************************

                       Coordinates (Angstroms)
     ATOM                X               Y               Z
      1  I         2.0181389536    0.0000000000    0.2471146411
      2  N         0.5575208700    0.0000000000   -1.6495222801
      3  N        -0.5575208700    0.0000000000   -1.6495222801
      4  I        -2.0181389536    0.0000000000    0.2471146411

Z-matrix Print:
$molecule
0 1
I 
N  1 2.393875
N  2 1.115042 1 127.600209
I  3 2.393875 2 127.600209 1 -0.000000 0
$end


 --------------------------------------------------------------
             Orbital Energies (a.u.) and Symmetries
 --------------------------------------------------------------

 Alpha MOs, Restricted
 -- Occupied --                  
*******-1177.18 -180.89 -180.89 -169.70 -169.70 -169.70 -169.70
  1 A1    1 B1    2 B1    2 A1    3 B1    3 A1    1 B2    1 A2                 
-169.70 -169.70  -37.94  -37.94  -33.13  -33.13  -33.13  -33.13
  4 A1    4 B1    5 B1    5 A1    6 B1    6 A1    2 A2    2 B2                 
-33.128 -33.128 -24.318 -24.318 -24.316 -24.316 -24.316 -24.316
  7 A1    7 B1    8 B1    8 A1    3 A2    3 B2    9 B1    9 A1                 
-24.310 -24.310 -24.310 -24.310 -15.738 -15.735  -7.261  -7.261
 10 B1    4 B2    4 A2   10 A1   11 A1   11 B1   12 B1   12 A1                 
 -5.495  -5.495  -5.481  -5.481  -5.481  -5.481  -2.418  -2.418
 13 B1   13 A1    5 A2    5 B2   14 B1   14 A1   15 B1   15 A1                 
 -2.413  -2.413  -2.413  -2.412  -2.397  -2.397  -2.397  -2.397
  6 A2    6 B2   16 B1   16 A1   17 B1   17 A1    7 A2    7 B2                 
 -1.511  -0.909  -0.866  -0.774  -0.675  -0.655  -0.652  -0.409
 18 A1   18 B1   19 A1   19 B1   20 A1    8 B2   21 A1   22 A1                 
 -0.395  -0.394  -0.380  -0.323
  9 B2    8 A2   20 B1   21 B1                                                 
 -- Virtual --                   
 -0.106   0.088   0.089   0.143   0.167   0.172   0.188   0.220
 23 A1   22 B1    9 A2   24 A1   10 B2   23 B1   25 A1   26 A1                 
  0.238   0.256   0.298   0.312   0.312   0.324   0.330   0.339
 24 B1   10 A2   27 A1   25 B1   11 B2   26 B1   28 A1   11 A2                 
  0.361   0.476   0.535   0.556   0.565   0.579   0.579   0.615
 27 B1   29 A1   28 B1   30 A1   12 B2   12 A2   13 B2   29 B1                 
  0.616   0.617   0.640   0.723   0.778   0.841   0.873   0.900
 13 A2   31 A1   30 B1   32 A1   31 B1   32 B1   33 A1   14 B2                 
  0.983   1.034   1.097   1.192   1.287   1.464   1.508   1.515
 34 A1   14 A2   33 B1   35 A1   34 B1   35 B1   36 A1   15 B2                 
  1.535   1.542   1.568   1.597   1.938   1.951   1.953   2.133
 15 A2   37 A1   36 B1   37 B1   16 B2   17 B2   38 A1   39 A1                 
  2.448   2.546   2.789   3.154   3.162   3.498   4.097   4.116
 16 A2   38 B1   40 A1   17 A2   39 B1   40 B1   18 B2   41 A1                 
  4.375   4.446   4.460   4.467   4.475   4.476   4.493   4.494
 18 A2   41 B1   42 A1   19 B2   19 A2   20 B2   43 A1   42 B1                 
  4.508   4.550   4.591   4.643   4.665   4.749   4.851   5.048
 20 A2   43 B1   44 A1   45 A1   44 B1   46 A1   45 B1   46 B1                 
  6.507   6.515   6.521   6.541   6.556   6.566  28.820  28.939
 21 B2   47 A1   21 A2   47 B1   48 A1   48 B1   49 A1   49 B1                 
 29.505  29.512  29.516  29.528  29.546  29.546  29.861  29.862
 22 B2   50 A1   22 A2   50 B1   51 A1   51 B1   52 A1   23 B2                 
 29.863  29.864  29.872  29.874  29.876  29.893  29.930  29.964
 24 B2   23 A2   24 A2   52 B1   53 A1   53 B1   54 A1   54 B1                 
 36.433  37.546 130.567 130.573 130.575 130.584 130.602 130.606
 55 A1   55 B1   25 B2   56 A1   25 A2   56 B1   57 A1   57 B1                 
154.225 154.3251912.1401912.245
 58 A1   58 B1   59 A1   59 B1                                                 

 Beta MOs, Restricted
 -- Occupied --                  
*******-1177.18 -180.89 -180.89 -169.70 -169.70 -169.70 -169.70
  1 A1    1 B1    2 B1    2 A1    3 B1    3 A1    1 B2    1 A2                 
-169.70 -169.70  -37.94  -37.94  -33.13  -33.13  -33.13  -33.13
  4 A1    4 B1    5 B1    5 A1    6 B1    6 A1    2 A2    2 B2                 
-33.128 -33.128 -24.318 -24.318 -24.316 -24.316 -24.316 -24.316
  7 A1    7 B1    8 B1    8 A1    3 A2    3 B2    9 B1    9 A1                 
-24.310 -24.310 -24.310 -24.310 -15.738 -15.735  -7.261  -7.261
 10 B1    4 B2    4 A2   10 A1   11 A1   11 B1   12 B1   12 A1                 
 -5.495  -5.495  -5.481  -5.481  -5.481  -5.481  -2.418  -2.418
 13 B1   13 A1    5 A2    5 B2   14 B1   14 A1   15 B1   15 A1                 
 -2.413  -2.413  -2.413  -2.412  -2.397  -2.397  -2.397  -2.397
  6 A2    6 B2   16 B1   16 A1   17 B1   17 A1    7 A2    7 B2                 
 -1.511  -0.909  -0.866  -0.774  -0.675  -0.655  -0.652  -0.409
 18 A1   18 B1   19 A1   19 B1   20 A1    8 B2   21 A1   22 A1                 
 -0.395  -0.394  -0.380  -0.323
  9 B2    8 A2   20 B1   21 B1                                                 
 -- Virtual --                   
 -0.106   0.088   0.089   0.143   0.167   0.172   0.188   0.220
 23 A1   22 B1    9 A2   24 A1   10 B2   23 B1   25 A1   26 A1                 
  0.238   0.256   0.298   0.312   0.312   0.324   0.330   0.339
 24 B1   10 A2   27 A1   25 B1   11 B2   26 B1   28 A1   11 A2                 
  0.361   0.476   0.535   0.556   0.565   0.579   0.579   0.615
 27 B1   29 A1   28 B1   30 A1   12 B2   12 A2   13 B2   29 B1                 
  0.616   0.617   0.640   0.723   0.778   0.841   0.873   0.900
 13 A2   31 A1   30 B1   32 A1   31 B1   32 B1   33 A1   14 B2                 
  0.983   1.034   1.097   1.192   1.287   1.464   1.508   1.515
 34 A1   14 A2   33 B1   35 A1   34 B1   35 B1   36 A1   15 B2                 
  1.535   1.542   1.568   1.597   1.938   1.951   1.953   2.133
 15 A2   37 A1   36 B1   37 B1   16 B2   17 B2   38 A1   39 A1                 
  2.448   2.546   2.789   3.154   3.162   3.498   4.097   4.116
 16 A2   38 B1   40 A1   17 A2   39 B1   40 B1   18 B2   41 A1                 
  4.375   4.446   4.460   4.467   4.475   4.476   4.493   4.494
 18 A2   41 B1   42 A1   19 B2   19 A2   20 B2   43 A1   42 B1                 
  4.508   4.550   4.591   4.643   4.665   4.749   4.851   5.048
 20 A2   43 B1   44 A1   45 A1   44 B1   46 A1   45 B1   46 B1                 
  6.507   6.515   6.521   6.541   6.556   6.566  28.820  28.939
 21 B2   47 A1   21 A2   47 B1   48 A1   48 B1   49 A1   49 B1                 
 29.505  29.512  29.516  29.528  29.546  29.546  29.861  29.862
 22 B2   50 A1   22 A2   50 B1   51 A1   51 B1   52 A1   23 B2                 
 29.863  29.864  29.872  29.874  29.876  29.893  29.930  29.964
 24 B2   23 A2   24 A2   52 B1   53 A1   53 B1   54 A1   54 B1                 
 36.433  37.546 130.567 130.573 130.575 130.584 130.602 130.606
 55 A1   55 B1   25 B2   56 A1   25 A2   56 B1   57 A1   57 B1                 
154.225 154.3251912.1401912.245
 58 A1   58 B1   59 A1   59 B1                                                 
 --------------------------------------------------------------

          Ground-State Mulliken Net Atomic Charges

     Atom                 Charge (a.u.)
  ----------------------------------------
      1 I                     0.002315
      2 N                    -0.002315
      3 N                    -0.002314
      4 I                     0.002315
  ----------------------------------------
  Sum of atomic charges =     0.000000

 -----------------------------------------------------------------
                    Cartesian Multipole Moments
 -----------------------------------------------------------------
    Charge (ESU x 10^10)
                 0.0000
    Dipole Moment (Debye)
         X      -0.0000      Y       0.0000      Z       0.1062
       Tot       0.1062
    Quadrupole Moments (Debye-Ang)
        XX     -69.0749     XY      -0.0000     YY     -69.4869
        XZ       0.0000     YZ      -0.0000     ZZ     -66.8058
    Octopole Moments (Debye-Ang^2)
       XXX      -0.0000    XXY       0.0000    XYY       0.0000
       YYY       0.0000    XXZ      18.0837    XYZ      -0.0000
       YYZ       1.6377    XZZ      -0.0000    YZZ       0.0000
       ZZZ      15.4823
    Hexadecapole Moments (Debye-Ang^3)
      XXXX   -1506.9889   XXXY      -0.0000   XXYY    -276.9878
      XYYY       0.0000   YYYY     -94.9077   XXXZ      -0.0000
      XXYZ      -0.0000   XYYZ       0.0000   YYYZ      -0.0000
      XXZZ    -282.6483   XYZZ       0.0000   YYZZ     -61.1262
      XZZZ       0.0000   YZZZ      -0.0000   ZZZZ    -286.7928
 -----------------------------------------------------------------
Archival summary:
1\1\garfield\OPT\HF\BasisUnspecified\22\taweetha\SunFeb1006:11:012019SunFeb1006:11:012019\0\\#,OPT,HF,BasisUnspecified,\\0,1\I\N,1,2.39387\N,2,1.11504,1,127.6\I,3,2.39387,2,127.6,1,-0,0\\HF=-13942.4502\\@

 Total job time:  27.77s(wall), 102.94s(cpu) 
 Sun Feb 10 06:11:01 2019

        *************************************************************
        *                                                           *
        *  Thank you very much for using Q-Chem.  Have a nice day.  *
        *                                                           *
        *************************************************************


 
User input: 2 of 2 
 
Q-Chem Developer Version!
                  Welcome to Q-Chem
     A Quantum Leap Into The Future Of Chemistry


 Q-Chem 5.1, Q-Chem, Inc., Pleasanton, CA (2018)

 Yihan Shao,  Zhengting Gan,  E. Epifanovsky,  A. T. B. Gilbert,  M. Wormit,  
 J. Kussmann,  A. W. Lange,  A. Behn,  Jia Deng,  Xintian Feng,  D. Ghosh,  
 M. Goldey,  P. R. Horn,  L. D. Jacobson,  I. Kaliman,  T. Kus,  A. Landau,  
 Jie Liu,  E. I. Proynov,  R. M. Richard,  R. P. Steele,  E. J. Sundstrom,  
 H. L. Woodcock III,  P. M. Zimmerman,  D. Zuev,  B. Albrecht,  E. Alguire,  
 S. A. Baeppler,  D. Barton,  Z. Benda,  Y. A. Bernard,  E. J. Berquist,  
 K. B. Bravaya,  H. Burton,  D. Casanova,  Chun-Min Chang,  Yunqing Chen,  
 A. Chien,  K. D. Closser,  M. P. Coons,  S. Coriani,  S. Dasgupta,  
 A. L. Dempwolff,  M. Diedenhofen,  Hainam Do,  R. G. Edgar,  Po-Tung Fang,  
 S. Faraji,  S. Fatehi,  Qingguo Feng,  K. D. Fenk,  J. Fosso-Tande,  
 Qinghui Ge,  A. Ghysels,  G. Gidofalvi,  J. Gomes,  J. Gonthier,  A. Gunina,  
 D. Hait,  M. W. D. Hanson-Heine,  P. H. P. Harbach,  A. W. Hauser,  
 J. E. Herr,  E. G. Hohenstein,  Z. C. Holden,  Kerwin Hui,  B. C. Huynh,  
 T.-C. Jagau,  Hyunjun Ji,  B. Kaduk,  K. Khistyaev,  Jaehoon Kim,  
 P. Klunzinger,  K. Koh,  D. Kosenkov,  L. Koulias,  T. Kowalczyk,  
 C. M. Krauter,  A. Kunitsa,  Ka Un Lao,  A. Laurent,  K. V. Lawler,  
 Joonho Lee,  D. Lefrancois,  S. Lehtola,  D. S. Levine,  Yi-Pei Li,  
 You-Sheng Lin,  Fenglai Liu,  E. Livshits,  A. Luenser,  P. Manohar,  
 E. Mansoor,  S. F. Manzer,  Shan-Ping Mao,  Yuezhi Mao,  N. Mardirossian,  
 A. V. Marenich,  T. Markovich,  L. A. Martinez-Martinez,  S. A. Maurer,  
 N. J. Mayhall,  S. C. McKenzie,  J.-M. Mewes,  A. F. Morrison,  
 J. W. Mullinax,  K. Nanda,  T. S. Nguyen-Beck,  R. Olivares-Amaya,  
 J. A. Parkhill,  T. M. Perrine,  F. Plasser,  P. Pokhilko,  S. Prager,  
 A. Prociuk,  E. Ramos,  D. R. Rehn,  F. Rob,  M. Schneider,  N. Sergueev,  
 S. M. Sharada,  S. Sharma,  D. W. Small,  T. Stauch,  T. Stein,  
 Yu-Chuan Su,  A. J. W. Thom,  A. Tkatchenko,  T. Tsuchimochi,  N. M. Tubman,  
 L. Vogt,  M. L. Vidal,  O. Vydrov,  M. A. Watson,  J. Wenzel,  
 M. de Wergifosse,  T. A. Wesolowski,  A. White,  J. Witte,  A. Yamada,  
 Jun Yang,  K. Yao,  S. Yeganeh,  S. R. Yost,  Zhi-Qiang You,  A. Zech,  
 Igor Ying Zhang,  Xing Zhang,  Yan Zhao,  Ying Zhu,  B. R. Brooks,  
 G. K. L. Chan,  C. J. Cramer,  M. S. Gordon,  W. J. Hehre,  A. Klamt,  
 M. W. Schmidt,  C. D. Sherrill,  D. G. Truhlar,  A. Aspuru-Guzik,  R. Baer,  
 A. T. Bell,  N. A. Besley,  Jeng-Da Chai,  A. E. DePrince, III,  
 R. A. DiStasio Jr.,  A. Dreuw,  B. D. Dunietz,  T. R. Furlani,  
 Chao-Ping Hsu,  Yousung Jung,  Jing Kong,  D. S. Lambrecht,  WanZhen Liang,  
 C. Ochsenfeld,  V. A. Rassolov,  L. V. Slipchenko,  J. E. Subotnik,  
 T. Van Voorhis,  J. M. Herbert,  A. I. Krylov,  P. M. W. Gill,  M. Head-Gordon

 Contributors to earlier versions of Q-Chem not listed above: 
 R. D. Adamson,  B. Austin,  J. Baker,  G. J. O. Beran,  K. Brandhorst,  
 S. T. Brown,  E. F. C. Byrd,  A. K. Chakraborty,  C.-L. Cheng,  
 Siu Hung Chien,  D. M. Chipman,  D. L. Crittenden,  H. Dachsel,  
 R. J. Doerksen,  A. D. Dutoi,  L. Fusti-Molnar,  W. A. Goddard III,  
 A. Golubeva-Zadorozhnaya,  S. R. Gwaltney,  G. Hawkins,  A. Heyden,  
 S. Hirata,  G. Kedziora,  F. J. Keil,  C. Kelley,  Jihan Kim,  R. A. King,  
 R. Z. Khaliullin,  P. P. Korambath,  W. Kurlancheek,  A. M. Lee,  M. S. Lee,  
 S. V. Levchenko,  Ching Yeh Lin,  D. Liotard,  R. C. Lochan,  I. Lotan,  
 P. E. Maslen,  N. Nair,  D. P. O'Neill,  D. Neuhauser,  E. Neuscamman,  
 C. M. Oana,  R. Olson,  B. Peters,  R. Peverati,  P. A. Pieniazek,  
 Y. M. Rhee,  J. Ritchie,  M. A. Rohrdanz,  E. Rosta,  N. J. Russ,  
 H. F. Schaefer III,  N. E. Schultz,  N. Shenvi,  A. C. Simmonett,  A. Sodt,  
 D. Stuck,  K. S. Thanthiriwatte,  V. Vanovschi,  Tao Wang,  A. Warshel,  
 C. F. Williams,  Q. Wu,  X. Xu,  W. Zhang

 Please cite Q-Chem as follows:
 Y. Shao et al., Mol. Phys. 113, 184-215 (2015)
 DOI: 10.1080/00268976.2014.952696

 Q-Chem 5.1.2 for Intel X86 EM64T Linux

 Parts of Q-Chem use Armadillo 8.300.2 (Tropical Shenanigans).
 http://arma.sourceforge.net/

 Q-Chem begins on Sun Feb 10 06:11:01 2019  

Host: 
0

     Scratch files written to /scratch/taweetham/qchem24331//
The previous job contains 0 fragments, simply inherited here
Input Ideriv = 2
Curr. Ideriv = -1
Max.  Ideriv = 2

Checking the input file for inconsistencies... 	...done.

--------------------------------------------------------------
User input:
--------------------------------------------------------------

$molecule
read
$end

$rem
   JOB_TYPE 	FREQUENCY
   BASIS 		6-311++G**
   EXCHANGE 	HF	
$end

--------------------------------------------------------------
 ----------------------------------------------------------------
             Standard Nuclear Orientation (Angstroms)
    I     Atom           X                Y                Z
 ----------------------------------------------------------------
    1      I       2.0181389536     0.0000000000     0.2212743075
    2      N       0.5575208700     0.0000000000    -1.6753626137
    3      N      -0.5575208700     0.0000000000    -1.6753626137
    4      I      -2.0181389536     0.0000000000     0.2212743075
 ----------------------------------------------------------------
 Molecular Point Group                 C2v   NOp =  4
 Largest Abelian Subgroup              C2v   NOp =  4
 Nuclear Repulsion Energy =   678.3070455992 hartrees
 There are       60 alpha and       60 beta electrons
 Requested basis set is 6-311++G(d,p)
 There are 60 shells and 168 basis functions

 Total QAlloc Memory Limit   2000 MB
 Mega-Array Size       188 MB
 MEM_STATIC part       192 MB

                       Distance Matrix (Angstroms)
             I (  1)   N (  2)   N (  3)
   N (  2)  2.393875
   N (  3)  3.198633  1.115042
   I (  4)  4.036278  3.198633  2.393875

 A cutoff of  1.0D-11 yielded   1350 shell pairs
 There are     11280 function pairs (     12916 Cartesian)

 -------------------------------------------------------
 OpenMP Integral Computing Module                       
 Release: version 1.0, May 2013, Q-Chem Inc. Pittsburgh 
 -------------------------------------------------------
 Integral Job Info:
 Integral job number is                      11
 Integral operator is                         1
 short-range coefficients                     0
 long-range coefficients              100000000
 Omega coefficients                           0
 if combine SR and LR in K                    0
 Integral screening is                        0
 Integral computing path is                   2
 max size of driver memory is            800000
 size of driver memory is                593474
 size of scratch memory is             11861008
 max col of scratch BK array               1296
 max len of scratch array in speh3          155
 max len of scratch index in speh4           18
 max int batch size is                      520
 min int batch size is                       52
 fixed nKL is                                52
 max L of basis functions is                  2
 order of int derivative is                   0
 number of shells is                         60
 number of basis is                         180
 number of cartesian basis is               180
 number of contracted shell pairs          1350
 number of primitive shell pairs           2705
 maxK2 (contraction) of shell pair           36
 max number of K2 of shell pair               1
 max number of CS2 of shell pair            190
 max number of PS2 of shell pair            190
 mem total for path MDJ                  530524
 -------------------------------------------------------
 Smallest overlap matrix eigenvalue = 1.25E-04
 Guess from superposition of atomic densities
 Warning:  Energy on first SCF cycle will be non-variational
 SAD guess density has 120.000000 electrons

 -----------------------------------------------------------------------
  General SCF calculation program by
  Eric Jon Sundstrom, Paul Horn, Yuezhi Mao, Dmitri Zuev, Alec White,
  David Stuck, Shaama M.S., Shane Yost, Joonho Lee, David Small,
  Daniel Levine, Susi Lehtola, Hugh Burton, Evgeny Epifanovsky
 -----------------------------------------------------------------------
 Hartree-Fock
 using 4 threads for integral computing
 -------------------------------------------------------
 OpenMP Integral computing Module                
 Release: version 2.0, May 2017, Q-Chem Inc. Pleasanton 
 -------------------------------------------------------
 A restricted SCF calculation will be
 performed using DIIS
 SCF converges when DIIS error is below 1.0e-08
 ---------------------------------------
  Cycle       Energy         DIIS error
 ---------------------------------------
    1  -13942.6348827817      3.11e-02  
    2  -13942.3271702108      4.92e-03  
    3  -13942.3822216566      4.10e-03  
    4  -13942.4470881925      5.62e-04  
    5  -13942.4495437645      3.06e-04  
    6  -13942.4500611609      8.46e-05  
    7  -13942.4501845188      2.88e-05  
    8  -13942.4502031156      1.23e-05  
    9  -13942.4502089531      5.15e-06  
   10  -13942.4502102109      1.75e-06  
   11  -13942.4502103455      7.22e-07  
   12  -13942.4502103577      2.73e-07  
   13  -13942.4502103594      5.25e-08  
   14  -13942.4502103596      1.32e-08  
   15  -13942.4502103600      3.28e-09  Convergence criterion met
 ---------------------------------------
 SCF time:   CPU 7.93s  wall 2.00s 
 SCF   energy in the final basis set =   -13942.4502103600
 Total energy in the final basis set =   -13942.4502103600

 --------------------------------------------------------------
             Orbital Energies (a.u.) and Symmetries
 --------------------------------------------------------------

 Alpha MOs, Restricted
 -- Occupied --                  
*******-1177.18 -180.89 -180.89 -169.70 -169.70 -169.70 -169.70
  1 A1    1 B1    2 B1    2 A1    3 B1    3 A1    1 B2    1 A2                 
-169.70 -169.70  -37.94  -37.94  -33.13  -33.13  -33.13  -33.13
  4 A1    4 B1    5 B1    5 A1    6 B1    6 A1    2 A2    2 B2                 
-33.128 -33.128 -24.318 -24.318 -24.316 -24.316 -24.316 -24.316
  7 A1    7 B1    8 B1    8 A1    3 A2    3 B2    9 B1    9 A1                 
-24.310 -24.310 -24.310 -24.310 -15.738 -15.735  -7.261  -7.261
 10 B1    4 B2    4 A2   10 A1   11 A1   11 B1   12 B1   12 A1                 
 -5.495  -5.495  -5.481  -5.481  -5.481  -5.481  -2.418  -2.418
 13 B1   13 A1    5 A2    5 B2   14 B1   14 A1   15 B1   15 A1                 
 -2.413  -2.413  -2.413  -2.412  -2.397  -2.397  -2.397  -2.397
  6 A2    6 B2   16 B1   16 A1   17 B1   17 A1    7 A2    7 B2                 
 -1.511  -0.909  -0.866  -0.774  -0.675  -0.655  -0.652  -0.409
 18 A1   18 B1   19 A1   19 B1   20 A1    8 B2   21 A1   22 A1                 
 -0.395  -0.394  -0.380  -0.323
  9 B2    8 A2   20 B1   21 B1                                                 
 -- Virtual --                   
 -0.106   0.088   0.089   0.143   0.167   0.172   0.188   0.220
 23 A1   22 B1    9 A2   24 A1   10 B2   23 B1   25 A1   26 A1                 
  0.238   0.256   0.298   0.312   0.312   0.324   0.330   0.339
 24 B1   10 A2   27 A1   25 B1   11 B2   26 B1   28 A1   11 A2                 
  0.361   0.476   0.535   0.556   0.565   0.579   0.579   0.615
 27 B1   29 A1   28 B1   30 A1   12 B2   12 A2   13 B2   29 B1                 
  0.616   0.617   0.640   0.723   0.778   0.841   0.873   0.900
 13 A2   31 A1   30 B1   32 A1   31 B1   32 B1   33 A1   14 B2                 
  0.983   1.034   1.097   1.192   1.287   1.464   1.508   1.515
 34 A1   14 A2   33 B1   35 A1   34 B1   35 B1   36 A1   15 B2                 
  1.535   1.542   1.568   1.597   1.938   1.951   1.953   2.133
 15 A2   37 A1   36 B1   37 B1   16 B2   17 B2   38 A1   39 A1                 
  2.448   2.546   2.789   3.154   3.162   3.498   4.097   4.116
 16 A2   38 B1   40 A1   17 A2   39 B1   40 B1   18 B2   41 A1                 
  4.375   4.446   4.460   4.467   4.475   4.476   4.493   4.494
 18 A2   41 B1   42 A1   19 B2   19 A2   20 B2   43 A1   42 B1                 
  4.508   4.550   4.591   4.643   4.665   4.749   4.851   5.048
 20 A2   43 B1   44 A1   45 A1   44 B1   46 A1   45 B1   46 B1                 
  6.507   6.515   6.521   6.541   6.556   6.566  28.820  28.939
 21 B2   47 A1   21 A2   47 B1   48 A1   48 B1   49 A1   49 B1                 
 29.505  29.512  29.516  29.528  29.546  29.546  29.861  29.862
 22 B2   50 A1   22 A2   50 B1   51 A1   51 B1   52 A1   23 B2                 
 29.863  29.864  29.872  29.874  29.876  29.893  29.930  29.964
 24 B2   23 A2   24 A2   52 B1   53 A1   53 B1   54 A1   54 B1                 
 36.433  37.546 130.567 130.573 130.575 130.584 130.602 130.606
 55 A1   55 B1   25 B2   56 A1   25 A2   56 B1   57 A1   57 B1                 
154.225 154.3251912.1401912.245
 58 A1   58 B1   59 A1   59 B1                                                 

 Beta MOs, Restricted
 -- Occupied --                  
*******-1177.18 -180.89 -180.89 -169.70 -169.70 -169.70 -169.70
  1 A1    1 B1    2 B1    2 A1    3 B1    3 A1    1 B2    1 A2                 
-169.70 -169.70  -37.94  -37.94  -33.13  -33.13  -33.13  -33.13
  4 A1    4 B1    5 B1    5 A1    6 B1    6 A1    2 A2    2 B2                 
-33.128 -33.128 -24.318 -24.318 -24.316 -24.316 -24.316 -24.316
  7 A1    7 B1    8 B1    8 A1    3 A2    3 B2    9 B1    9 A1                 
-24.310 -24.310 -24.310 -24.310 -15.738 -15.735  -7.261  -7.261
 10 B1    4 B2    4 A2   10 A1   11 A1   11 B1   12 B1   12 A1                 
 -5.495  -5.495  -5.481  -5.481  -5.481  -5.481  -2.418  -2.418
 13 B1   13 A1    5 A2    5 B2   14 B1   14 A1   15 B1   15 A1                 
 -2.413  -2.413  -2.413  -2.412  -2.397  -2.397  -2.397  -2.397
  6 A2    6 B2   16 B1   16 A1   17 B1   17 A1    7 A2    7 B2                 
 -1.511  -0.909  -0.866  -0.774  -0.675  -0.655  -0.652  -0.409
 18 A1   18 B1   19 A1   19 B1   20 A1    8 B2   21 A1   22 A1                 
 -0.395  -0.394  -0.380  -0.323
  9 B2    8 A2   20 B1   21 B1                                                 
 -- Virtual --                   
 -0.106   0.088   0.089   0.143   0.167   0.172   0.188   0.220
 23 A1   22 B1    9 A2   24 A1   10 B2   23 B1   25 A1   26 A1                 
  0.238   0.256   0.298   0.312   0.312   0.324   0.330   0.339
 24 B1   10 A2   27 A1   25 B1   11 B2   26 B1   28 A1   11 A2                 
  0.361   0.476   0.535   0.556   0.565   0.579   0.579   0.615
 27 B1   29 A1   28 B1   30 A1   12 B2   12 A2   13 B2   29 B1                 
  0.616   0.617   0.640   0.723   0.778   0.841   0.873   0.900
 13 A2   31 A1   30 B1   32 A1   31 B1   32 B1   33 A1   14 B2                 
  0.983   1.034   1.097   1.192   1.287   1.464   1.508   1.515
 34 A1   14 A2   33 B1   35 A1   34 B1   35 B1   36 A1   15 B2                 
  1.535   1.542   1.568   1.597   1.938   1.951   1.953   2.133
 15 A2   37 A1   36 B1   37 B1   16 B2   17 B2   38 A1   39 A1                 
  2.448   2.546   2.789   3.154   3.162   3.498   4.097   4.116
 16 A2   38 B1   40 A1   17 A2   39 B1   40 B1   18 B2   41 A1                 
  4.375   4.446   4.460   4.467   4.475   4.476   4.493   4.494
 18 A2   41 B1   42 A1   19 B2   19 A2   20 B2   43 A1   42 B1                 
  4.508   4.550   4.591   4.643   4.665   4.749   4.851   5.048
 20 A2   43 B1   44 A1   45 A1   44 B1   46 A1   45 B1   46 B1                 
  6.507   6.515   6.521   6.541   6.556   6.566  28.820  28.939
 21 B2   47 A1   21 A2   47 B1   48 A1   48 B1   49 A1   49 B1                 
 29.505  29.512  29.516  29.528  29.546  29.546  29.861  29.862
 22 B2   50 A1   22 A2   50 B1   51 A1   51 B1   52 A1   23 B2                 
 29.863  29.864  29.872  29.874  29.876  29.893  29.930  29.964
 24 B2   23 A2   24 A2   52 B1   53 A1   53 B1   54 A1   54 B1                 
 36.433  37.546 130.567 130.573 130.575 130.584 130.602 130.606
 55 A1   55 B1   25 B2   56 A1   25 A2   56 B1   57 A1   57 B1                 
154.225 154.3251912.1401912.245
 58 A1   58 B1   59 A1   59 B1                                                 
 --------------------------------------------------------------

          Ground-State Mulliken Net Atomic Charges

     Atom                 Charge (a.u.)
  ----------------------------------------
      1 I                     0.002315
      2 N                    -0.002315
      3 N                    -0.002315
      4 I                     0.002315
  ----------------------------------------
  Sum of atomic charges =     0.000000

 -----------------------------------------------------------------
                    Cartesian Multipole Moments
 -----------------------------------------------------------------
    Charge (ESU x 10^10)
                 0.0000
    Dipole Moment (Debye)
         X       0.0000      Y       0.0000      Z       0.1062
       Tot       0.1062
    Quadrupole Moments (Debye-Ang)
        XX     -69.0749     XY      -0.0000     YY     -69.4869
        XZ      -0.0000     YZ      -0.0000     ZZ     -66.8113
    Octopole Moments (Debye-Ang^2)
       XXX       0.0000    XXY       0.0000    XYY       0.0000
       YYY       0.0000    XXZ      19.8686    XYZ       0.0000
       YYZ       3.4333    XZZ       0.0000    YZZ       0.0000
       ZZZ      20.6614
    Hexadecapole Moments (Debye-Ang^3)
      XXXX   -1506.9889   XXXY      -0.0000   XXYY    -276.9878
      XYYY      -0.0000   YYYY     -94.9077   XXXZ      -0.0000
      XXYZ      -0.0000   XYYZ      -0.0000   YYYZ      -0.0000
      XXZZ    -283.6290   XYZZ       0.0000   YYZZ     -61.2573
      XZZZ      -0.0000   YZZZ      -0.0000   ZZZZ    -288.6608
 -----------------------------------------------------------------
 Calculating MO derivatives via CPSCF
 D1JvT checksum  = 176832 11804.2079363412
 D1KAT checksum  = 450432 461.4835474196
   1         3          12      0.110989    0.052258
   2         3          12      0.041218    0.027253
   3         3          12      0.012194    0.008488
   4         3          12      0.003061    0.002187
   5         3          12      0.000664    0.000486
   6         3          12      0.000128    0.000097
   7        13           2      0.000016    0.000015
   8        14           1      0.000003    0.000003
   9        15           0      0.000000    0.000000    Roots Converged
 Time for AOints: 5.0 s (CPU) 1.2 s (wall)
 ------------------------------------------------------------------------------
                     AOints        : Timing summary (seconds)
 ------------------------------------------------------------------------------
     job step          cpu (% of tot)      sys (% of tot)     wall (% of tot)
 ------------------------------------------------------------------------------
  cpscf_lag         0.1324E+02 (25.0)   0.2000E-05 (16.7)   0.3451E+01 (24.1)
  iterzp            0.3467E+02 (65.5)   0.1000E-04 (83.3)   0.9508E+01 (66.5)
  make_fx           0.0000E+00 ( 0.0)   0.0000E+00 ( 0.0)   0.0000E+00 ( 0.0)
  AOints            0.4955E+01 ( 9.4)   0.0000E+00 ( 0.0)   0.1249E+01 ( 8.7)
 ------------------------------------------------------------------------------
   Grand Totals     0.5296E+02          0.1200E-04          0.1430E+02
 ------------------------------------------------------------------------------
 Calculating analytic Hessian of the SCF energy
 Polarizability Matrix (a.u.)
            1           2           3
    1-282.1653914  -0.0000000   0.0000000
    2  -0.0000000 -41.7921293  -0.0000000
    3   0.0000000  -0.0000000 -71.6926220

 Direct stationary perturbation theory relativistic correction:

 rels  =     196.286497967095
 relv  =    -643.593504319629
 rel2e =      78.131901931591
 E_rel =    -369.175104420943

 Hessian of the SCF Energy
            1           2           3           4           5           6
    1   0.0190078   0.0000000   0.0044231   0.0526226   0.0000000   0.0148867
    2   0.0000000   0.0024226   0.0000000   0.0000000  -0.0087870   0.0000000
    3   0.0044231   0.0000000   0.0132332   0.0596042   0.0000000  -0.0109724
    4   0.0526226   0.0000000   0.0596042   1.2318003   0.0000000  -0.0789141
    5   0.0000000  -0.0087870   0.0000000   0.0000000   0.0317034  -0.0000000
    6   0.0148867   0.0000000  -0.0109724  -0.0789141  -0.0000000   0.0683572
    7  -0.0707376  -0.0000000  -0.0683848  -1.2136853  -0.0000000   0.0490749
    8  -0.0000000   0.0087864  -0.0000000  -0.0000000  -0.0317028   0.0000000
    9  -0.0149524  -0.0000000  -0.0058321  -0.0490749   0.0000000  -0.0515527
   10  -0.0008928  -0.0000000   0.0043574  -0.0707376   0.0000000   0.0149524
   11  -0.0000000  -0.0024220   0.0000000   0.0000000   0.0087864  -0.0000000
   12  -0.0043574   0.0000000   0.0035713   0.0683848  -0.0000000  -0.0058321
            7           8           9          10          11          12
    1  -0.0707376  -0.0000000  -0.0149524  -0.0008928  -0.0000000  -0.0043574
    2  -0.0000000   0.0087864  -0.0000000  -0.0000000  -0.0024220   0.0000000
    3  -0.0683848  -0.0000000  -0.0058321   0.0043574   0.0000000   0.0035713
    4  -1.2136853  -0.0000000  -0.0490749  -0.0707376   0.0000000   0.0683848
    5  -0.0000000  -0.0317028   0.0000000   0.0000000   0.0087864  -0.0000000
    6   0.0490749   0.0000000  -0.0515527   0.0149524  -0.0000000  -0.0058321
    7   1.2318003   0.0000000   0.0789141   0.0526226  -0.0000000  -0.0596042
    8   0.0000000   0.0317034  -0.0000000  -0.0000000  -0.0087870   0.0000000
    9   0.0789141  -0.0000000   0.0683572  -0.0148868   0.0000000  -0.0109724
   10   0.0526226  -0.0000000  -0.0148868   0.0190078  -0.0000000  -0.0044231
   11  -0.0000000  -0.0087870   0.0000000  -0.0000000   0.0024226   0.0000000
   12  -0.0596042   0.0000000  -0.0109724  -0.0044231   0.0000000   0.0132332
 Gradient time:  CPU 77.87 s  wall 20.99 s
 **********************************************************************
 **                                                                  **
 **                       VIBRATIONAL ANALYSIS                       **
 **                       --------------------                       **
 **                                                                  **
 **        VIBRATIONAL FREQUENCIES (CM**-1) AND NORMAL MODES         **
 **     FORCE CONSTANTS (mDYN/ANGSTROM) AND REDUCED MASSES (AMU)     **
 **                  INFRARED INTENSITIES (KM/MOL)                   **
 **                                                                  **
 **********************************************************************


 Mode:                 1                      2                      3
 Frequency:        43.83                 148.47                 151.09
 Force Cnst:      0.1072                 0.2079                 0.2223
 Red. Mass:      94.7326                16.0102                16.5242
 IR Active:          YES                    YES                    YES
 IR Intens:        3.190                  6.831                576.458
 Raman Active:       YES                    YES                    YES
               X      Y      Z        X      Y      Z        X      Y      Z
 I          0.597 -0.000  0.041    0.054  0.000 -0.077   -0.074 -0.000 -0.076
 N         -0.052  0.000 -0.374    0.038 -0.000  0.700    0.669  0.000  0.202
 N          0.052 -0.000 -0.374   -0.038  0.000  0.700    0.669 -0.000 -0.202
 I         -0.597  0.000  0.041   -0.054 -0.000 -0.077   -0.074  0.000  0.076
 TransDip  -0.000 -0.000 -0.057    0.000  0.000  0.084    0.769  0.000 -0.000

 Mode:                 4                      5                      6
 Frequency:       347.37                 493.38                2151.79
 Force Cnst:      1.0030                 2.0221                38.2206
 Red. Mass:      14.1079                14.0993                14.0103
 IR Active:          NO                     YES                    YES
 IR Intens:        0.000                744.398                301.942
 Raman Active:       YES                    YES                    YES
               X      Y      Z        X      Y      Z        X      Y      Z
 I          0.000 -0.022  0.000    0.021  0.000 -0.001    0.004 -0.000  0.004
 N         -0.000  0.707  0.000   -0.187 -0.000  0.682    0.706  0.000 -0.037
 N         -0.000 -0.707 -0.000   -0.187  0.000 -0.682   -0.706 -0.000 -0.037
 I          0.000  0.022 -0.000    0.021 -0.000  0.001   -0.004  0.000  0.004
 TransDip   0.000  0.000 -0.000    0.874  0.000  0.000    0.000  0.000  0.557

 STANDARD THERMODYNAMIC QUANTITIES AT   298.15 K  AND     1.00 ATM

   This Molecule has  0 Imaginary Frequencies
   Zero point vibrational energy:        4.769 kcal/mol

   Atom    1 Element I  Has Mass  126.90440
   Atom    2 Element N  Has Mass   14.00307
   Atom    3 Element N  Has Mass   14.00307
   Atom    4 Element I  Has Mass  126.90440
   Molecular Mass:   281.814940 amu
   Principal axes and moments of inertia in amu*Bohr^2:
                             1           2           3
    Eigenvalues --      324.01272  3722.61778  4046.63049
          X               1.00000     0.00000     0.00000
          Y               0.00000     0.00000     1.00000
          Z               0.00000     1.00000     0.00000
   Rotational Symmetry Number is   2
   The Molecule is an Asymmetric Top
   Translational Enthalpy:        0.889 kcal/mol
   Rotational Enthalpy:           0.889 kcal/mol
   Vibrational Enthalpy:          6.481 kcal/mol
   gas constant (RT):             0.592 kcal/mol
   Translational Entropy:        42.806  cal/mol.K
   Rotational Entropy:           28.591  cal/mol.K
   Vibrational Entropy:          12.282  cal/mol.K

   Total Enthalpy:                8.851 kcal/mol
   Total Entropy:                83.679  cal/mol.K
Archival summary:
1\1\garfield\FREQ\HF\BasisUnspecified\22\taweetha\SunFeb1006:11:242019SunFeb1006:11:242019\0\\#,FREQ,HF,BasisUnspecified,\\0,1\I\N,1,2.39387\N,2,1.11504,1,127.6\I,3,2.39387,2,127.6,1,-0,0\\HF=-13942.4502\\@

 Total job time:  23.26s(wall), 86.00s(cpu) 
 Sun Feb 10 06:11:24 2019

        *************************************************************
        *                                                           *
        *  Thank you very much for using Q-Chem.  Have a nice day.  *
        *                                                           *
        *************************************************************
