# Supplementary material for: Geometric and energetic data from ab initio calculations of haloethene, haloimine, halomethylenephosphine, haloiminophosphine, halodiazene, halodiphosphene and halocyclopropane
Source: Data Brief. 2019 Nov 2;27:104738. doi: 10.1016/j.dib.2019.104738 (PMC6861602; doi:10.1016/j.dib.2019.104738)
Supplement: Multimedia component 7 [file mmc7.zip]

Archive with 494 entries (484 files):
- NP/
- NP/B3LYP/
- NP/B3LYP/0_CONV.txt
- NP/B3LYP/0_file_list.txt
- NP/B3LYP/0_IMAG_1dup.txt
- NP/B3LYP/1_final_energy.csv
- NP/B3LYP/3_zero_point.csv
- NP/B3LYP/4_enthalpy.csv
- NP/B3LYP/5_entropy.csv
- NP/B3LYP/BrENPBrE.out
- NP/B3LYP/BrENPClE.out
- NP/B3LYP/BrENPEBr.out
- NP/B3LYP/BrENPECl.out
- NP/B3LYP/BrENPEF.out
- NP/B3LYP/BrENPEH.out
- NP/B3LYP/BrENPEI.out
- NP/B3LYP/BrENPFE.out
- NP/B3LYP/BrENPHE.out
- NP/B3LYP/BrENPIE.out
- NP/B3LYP/ClENPBrE.out
- NP/B3LYP/ClENPClE.out
- NP/B3LYP/ClENPEBr.out
- NP/B3LYP/ClENPECl.out
- NP/B3LYP/ClENPEF.out
- NP/B3LYP/ClENPEH.out
- NP/B3LYP/ClENPEI.out
- NP/B3LYP/ClENPFE.out
- NP/B3LYP/ClENPHE.out
- NP/B3LYP/ClENPIE.out
- NP/B3LYP/FENPBrE.out
- NP/B3LYP/FENPClE.out
- NP/B3LYP/FENPEBr.out
- NP/B3LYP/FENPECl.out
- NP/B3LYP/FENPEF.out
- NP/B3LYP/FENPEH.out
- NP/B3LYP/FENPEI.out
- NP/B3LYP/FENPFE.out
- NP/B3LYP/FENPHE.out
- NP/B3LYP/FENPIE.out
- NP/B3LYP/HENPBrE.out
- NP/B3LYP/HENPClE.out
- NP/B3LYP/HENPEBr.out
- NP/B3LYP/HENPECl.out
- NP/B3LYP/HENPEF.out
- NP/B3LYP/HENPEH.out
- NP/B3LYP/HENPEI.out
- NP/B3LYP/HENPFE.out
- NP/B3LYP/HENPHE.out
- NP/B3LYP/HENPIE.out
- NP/B3LYP/IENPBrE.out
- NP/B3LYP/IENPClE.out
- NP/B3LYP/IENPEBr.out
- NP/B3LYP/IENPECl.out
- NP/B3LYP/IENPEF.out
- NP/B3LYP/IENPEH.out
- NP/B3LYP/IENPEI.out
- NP/B3LYP/IENPFE.out
- NP/B3LYP/IENPHE.out
- NP/B3LYP/IENPIE.out
- NP/B3LYP/XYZ/
- NP/B3LYP/XYZ/0_file_list.txt
- NP/B3LYP/XYZ/BrENPBrE.xyz
- NP/B3LYP/XYZ/BrENPClE.xyz
- NP/B3LYP/XYZ/BrENPEBr.xyz
- NP/B3LYP/XYZ/BrENPECl.xyz
- NP/B3LYP/XYZ/BrENPEF.xyz
- NP/B3LYP/XYZ/BrENPEH.xyz
- NP/B3LYP/XYZ/BrENPEI.xyz
- NP/B3LYP/XYZ/BrENPFE.xyz
- NP/B3LYP/XYZ/BrENPHE.xyz
- NP/B3LYP/XYZ/BrENPIE.xyz
- NP/B3LYP/XYZ/ClENPBrE.xyz
- NP/B3LYP/XYZ/ClENPClE.xyz
- NP/B3LYP/XYZ/ClENPEBr.xyz
- NP/B3LYP/XYZ/ClENPECl.xyz
- NP/B3LYP/XYZ/ClENPEF.xyz
- NP/B3LYP/XYZ/ClENPEH.xyz
- NP/B3LYP/XYZ/ClENPEI.xyz
- NP/B3LYP/XYZ/ClENPFE.xyz
- NP/B3LYP/XYZ/ClENPHE.xyz
- NP/B3LYP/XYZ/ClENPIE.xyz
- NP/B3LYP/XYZ/FENPBrE.xyz
- NP/B3LYP/XYZ/FENPClE.xyz
- NP/B3LYP/XYZ/FENPEBr.xyz
- NP/B3LYP/XYZ/FENPECl.xyz
- NP/B3LYP/XYZ/FENPEF.xyz
- NP/B3LYP/XYZ/FENPEH.xyz
- NP/B3LYP/XYZ/FENPEI.xyz
- NP/B3LYP/XYZ/FENPFE.xyz
- NP/B3LYP/XYZ/FENPHE.xyz
- NP/B3LYP/XYZ/FENPIE.xyz
- NP/B3LYP/XYZ/HENPBrE.xyz
- NP/B3LYP/XYZ/HENPClE.xyz
- NP/B3LYP/XYZ/HENPEBr.xyz
- NP/B3LYP/XYZ/HENPECl.xyz
- NP/B3LYP/XYZ/HENPEF.xyz
- NP/B3LYP/XYZ/HENPEH.xyz
- NP/B3LYP/XYZ/HENPEI.xyz
- NP/B3LYP/XYZ/HENPFE.xyz
- NP/B3LYP/XYZ/HENPHE.xyz
- NP/B3LYP/XYZ/HENPIE.xyz
- NP/B3LYP/XYZ/IENPBrE.xyz
- NP/B3LYP/XYZ/IENPClE.xyz
- NP/B3LYP/XYZ/IENPEBr.xyz
- NP/B3LYP/XYZ/IENPECl.xyz
- NP/B3LYP/XYZ/IENPEF.xyz
- NP/B3LYP/XYZ/IENPEH.xyz
- NP/B3LYP/XYZ/IENPEI.xyz
- NP/B3LYP/XYZ/IENPFE.xyz
- NP/B3LYP/XYZ/IENPHE.xyz
- NP/B3LYP/XYZ/IENPIE.xyz
- NP/CCSD/
- NP/CCSD/0_CONV.txt
- NP/CCSD/0_file_list.txt
- NP/CCSD/1_final_energy.csv
- NP/CCSD/3_zero_point.csv
- NP/CCSD/4_enthalpy.csv
- NP/CCSD/5_entropy.csv
- NP/CCSD/BrENPBrE.out
- NP/CCSD/BrENPClE.out
- NP/CCSD/BrENPEBr.out
- NP/CCSD/BrENPECl.out
- NP/CCSD/BrENPEF.out
- NP/CCSD/BrENPEH.out
- NP/CCSD/BrENPEI.out
- NP/CCSD/BrENPFE.out
- NP/CCSD/BrENPHE.out
- NP/CCSD/BrENPIE.out
- NP/CCSD/ClENPBrE.out
- NP/CCSD/ClENPClE.out
- NP/CCSD/ClENPEBr.out
- NP/CCSD/ClENPECl.out
- NP/CCSD/ClENPEF.out
- NP/CCSD/ClENPEH.out
- NP/CCSD/ClENPEI.out
- NP/CCSD/ClENPFE.out
- NP/CCSD/ClENPHE.out
- NP/CCSD/ClENPIE.out
- NP/CCSD/FENPBrE.out
- NP/CCSD/FENPClE.out
- NP/CCSD/FENPEBr.out
- NP/CCSD/FENPECl.out
- NP/CCSD/FENPEF.out
- NP/CCSD/FENPEH.out
- NP/CCSD/FENPEI.out
- NP/CCSD/FENPFE.out
- NP/CCSD/FENPHE.out
- NP/CCSD/FENPIE.out
- NP/CCSD/freq/
- NP/CCSD/freq/0_IMAG.txt
- NP/CCSD/freq/BrENPBrE.out
- NP/CCSD/freq/BrENPClE.out
- NP/CCSD/freq/BrENPEBr.out
- NP/CCSD/freq/BrENPECl.out
- NP/CCSD/freq/BrENPEF.out
- NP/CCSD/freq/BrENPEH.out
- NP/CCSD/freq/BrENPEI.out
- NP/CCSD/freq/BrENPFE.out
- NP/CCSD/freq/BrENPHE.out
- NP/CCSD/freq/BrENPIE.out
- NP/CCSD/freq/ClENPBrE.out
- NP/CCSD/freq/ClENPClE.out
- NP/CCSD/freq/ClENPEBr.out
- NP/CCSD/freq/ClENPECl.out
- NP/CCSD/freq/ClENPEF.out
- NP/CCSD/freq/ClENPEH.out
- NP/CCSD/freq/ClENPEI.out
- NP/CCSD/freq/ClENPFE.out
- NP/CCSD/freq/ClENPHE.out
- NP/CCSD/freq/ClENPIE.out
- NP/CCSD/freq/FENPBrE.out
- NP/CCSD/freq/FENPClE.out
- NP/CCSD/freq/FENPEBr.out
- NP/CCSD/freq/FENPECl.out
- NP/CCSD/freq/FENPEF.out
- NP/CCSD/freq/FENPEH.out
- NP/CCSD/freq/FENPEI.out
- NP/CCSD/freq/FENPFE.out
- NP/CCSD/freq/FENPHE.out
- NP/CCSD/freq/FENPIE.out
- NP/CCSD/freq/HENPBrE.out
- NP/CCSD/freq/HENPClE.out
- NP/CCSD/freq/HENPEBr.out
- NP/CCSD/freq/HENPECl.out
- NP/CCSD/freq/HENPEF.out
- NP/CCSD/freq/HENPEH.out
- NP/CCSD/freq/HENPEI.out
- NP/CCSD/freq/HENPFE.out
- NP/CCSD/freq/HENPHE.out
- NP/CCSD/freq/HENPIE.out
- NP/CCSD/freq/IENPBrE.out
- NP/CCSD/freq/IENPClE.out
- NP/CCSD/freq/IENPEBr.out
- NP/CCSD/freq/IENPECl.out
- NP/CCSD/freq/IENPEF.out
- NP/CCSD/freq/IENPEH.out
- NP/CCSD/freq/IENPEI.out
- NP/CCSD/freq/IENPFE.out
- NP/CCSD/freq/IENPHE.out
- NP/CCSD/freq/IENPIE.out
- NP/CCSD/HENPBrE.out
- NP/CCSD/HENPClE.out
- NP/CCSD/HENPEBr.out
- NP/CCSD/HENPECl.out
- NP/CCSD/HENPEF.out
- NP/CCSD/HENPEH.out
- NP/CCSD/HENPEI.out
- NP/CCSD/HENPFE.out
- NP/CCSD/HENPHE.out
- NP/CCSD/HENPIE.out
- NP/CCSD/IENPBrE.out
- NP/CCSD/IENPClE.out
- NP/CCSD/IENPEBr.out
- NP/CCSD/IENPECl.out
- NP/CCSD/IENPEF.out
- NP/CCSD/IENPEH.out
- NP/CCSD/IENPEI.out
- NP/CCSD/IENPFE.out
- NP/CCSD/IENPHE.out
- NP/CCSD/IENPIE.out
- NP/CCSD/XYZ/
- NP/CCSD/XYZ/0_file_list.txt
- NP/CCSD/XYZ/BrENPBrE.xyz
- NP/CCSD/XYZ/BrENPClE.xyz
- NP/CCSD/XYZ/BrENPEBr.xyz
- NP/CCSD/XYZ/BrENPECl.xyz
- NP/CCSD/XYZ/BrENPEF.xyz
- NP/CCSD/XYZ/BrENPEH.xyz
- NP/CCSD/XYZ/BrENPEI.xyz
- NP/CCSD/XYZ/BrENPFE.xyz
- NP/CCSD/XYZ/BrENPHE.xyz
- NP/CCSD/XYZ/BrENPIE.xyz
- NP/CCSD/XYZ/ClENPBrE.xyz
- NP/CCSD/XYZ/ClENPClE.xyz
- NP/CCSD/XYZ/ClENPEBr.xyz
- NP/CCSD/XYZ/ClENPECl.xyz
- NP/CCSD/XYZ/ClENPEF.xyz
- NP/CCSD/XYZ/ClENPEH.xyz
- NP/CCSD/XYZ/ClENPEI.xyz
- NP/CCSD/XYZ/ClENPFE.xyz
- NP/CCSD/XYZ/ClENPHE.xyz
- NP/CCSD/XYZ/ClENPIE.xyz
- NP/CCSD/XYZ/FENPBrE.xyz
- NP/CCSD/XYZ/FENPClE.xyz
- NP/CCSD/XYZ/FENPEBr.xyz
- NP/CCSD/XYZ/FENPECl.xyz
- NP/CCSD/XYZ/FENPEF.xyz
- NP/CCSD/XYZ/FENPEH.xyz
- NP/CCSD/XYZ/FENPEI.xyz
- NP/CCSD/XYZ/FENPFE.xyz
- NP/CCSD/XYZ/FENPHE.xyz
- NP/CCSD/XYZ/FENPIE.xyz
- NP/CCSD/XYZ/HENPBrE.xyz
- NP/CCSD/XYZ/HENPClE.xyz
- NP/CCSD/XYZ/HENPEBr.xyz
- NP/CCSD/XYZ/HENPECl.xyz
- NP/CCSD/XYZ/HENPEF.xyz
- NP/CCSD/XYZ/HENPEH.xyz
- NP/CCSD/XYZ/HENPEI.xyz
- NP/CCSD/XYZ/HENPFE.xyz
- NP/CCSD/XYZ/HENPHE.xyz
- NP/CCSD/XYZ/HENPIE.xyz
- NP/CCSD/XYZ/IENPBrE.xyz
- NP/CCSD/XYZ/IENPClE.xyz
- NP/CCSD/XYZ/IENPEBr.xyz
- NP/CCSD/XYZ/IENPECl.xyz
- NP/CCSD/XYZ/IENPEF.xyz
- NP/CCSD/XYZ/IENPEH.xyz
- NP/CCSD/XYZ/IENPEI.xyz
- NP/CCSD/XYZ/IENPFE.xyz
- NP/CCSD/XYZ/IENPHE.xyz
- NP/CCSD/XYZ/IENPIE.xyz
- NP/HF/
- NP/HF/0_CONV.txt
- NP/HF/0_file_list.txt
- NP/HF/0_IMAG.txt
- NP/HF/1_final_energy.csv
- NP/HF/3_zero_point.csv
- NP/HF/4_enthalpy.csv
- NP/HF/5_entropy.csv
- NP/HF/BrENPBrE.out
- NP/HF/BrENPClE.out
- NP/HF/BrENPEBr.out
- NP/HF/BrENPECl.out
- NP/HF/BrENPEF.out
- NP/HF/BrENPEH.out
- NP/HF/BrENPEI.out
- NP/HF/BrENPFE.out
- NP/HF/BrENPHE.out
- NP/HF/BrENPIE.out
- NP/HF/ClENPBrE.out
- NP/HF/ClENPClE.out
- NP/HF/ClENPEBr.out
- NP/HF/ClENPECl.out
- NP/HF/ClENPEF.out
- NP/HF/ClENPEH.out
- NP/HF/ClENPEI.out
- NP/HF/ClENPFE.out
- NP/HF/ClENPHE.out
- NP/HF/ClENPIE.out
[truncated: 194 more entries]
