# Supplementary material for: Geometric and energetic data from ab initio calculations of haloethene, haloimine, halomethylenephosphine, haloiminophosphine, halodiazene, halodiphosphene and halocyclopropane
Source: Data Brief. 2019 Nov 2;27:104738. doi: 10.1016/j.dib.2019.104738 (PMC6861602; doi:10.1016/j.dib.2019.104738)
Supplement: Multimedia component 7 [file mmc7.zip › NP/B3LYP/0_CONV.txt]

BrENPBrE.out: **  OPTIMIZATION CONVERGED  **
BrENPClE.out: **  OPTIMIZATION CONVERGED  **
BrENPEBr.out: **  OPTIMIZATION CONVERGED  **
BrENPECl.out: **  OPTIMIZATION CONVERGED  **
BrENPEF.out: **  OPTIMIZATION CONVERGED  **
BrENPEH.out: **  OPTIMIZATION CONVERGED  **
BrENPEI.out: **  OPTIMIZATION CONVERGED  **
BrENPFE.out: **  OPTIMIZATION CONVERGED  **
BrENPHE.out: **  OPTIMIZATION CONVERGED  **
BrENPIE.out: **  OPTIMIZATION CONVERGED  **
ClENPBrE.out: **  OPTIMIZATION CONVERGED  **
ClENPClE.out: **  OPTIMIZATION CONVERGED  **
ClENPEBr.out: **  OPTIMIZATION CONVERGED  **
ClENPECl.out: **  OPTIMIZATION CONVERGED  **
ClENPEF.out: **  OPTIMIZATION CONVERGED  **
ClENPEH.out: **  OPTIMIZATION CONVERGED  **
ClENPEI.out: **  OPTIMIZATION CONVERGED  **
ClENPFE.out: **  OPTIMIZATION CONVERGED  **
ClENPHE.out: **  OPTIMIZATION CONVERGED  **
ClENPIE.out: **  OPTIMIZATION CONVERGED  **
FENPBrE.out: **  OPTIMIZATION CONVERGED  **
FENPClE.out: **  OPTIMIZATION CONVERGED  **
FENPEBr.out: **  OPTIMIZATION CONVERGED  **
FENPECl.out: **  OPTIMIZATION CONVERGED  **
FENPEF.out: **  OPTIMIZATION CONVERGED  **
FENPEH.out: **  OPTIMIZATION CONVERGED  **
FENPEI.out: **  OPTIMIZATION CONVERGED  **
FENPFE.out: **  OPTIMIZATION CONVERGED  **
FENPHE.out: **  OPTIMIZATION CONVERGED  **
FENPIE.out: **  OPTIMIZATION CONVERGED  **
HENPBrE.out: **  OPTIMIZATION CONVERGED  **
HENPClE.out: **  OPTIMIZATION CONVERGED  **
HENPEBr.out: **  OPTIMIZATION CONVERGED  **
HENPECl.out: **  OPTIMIZATION CONVERGED  **
HENPEF.out: **  OPTIMIZATION CONVERGED  **
HENPEH.out: **  OPTIMIZATION CONVERGED  **
HENPEI.out: **  OPTIMIZATION CONVERGED  **
HENPFE.out: **  OPTIMIZATION CONVERGED  **
HENPHE.out: **  OPTIMIZATION CONVERGED  **
HENPIE.out: **  OPTIMIZATION CONVERGED  **
IENPBrE.out: **  OPTIMIZATION CONVERGED  **
IENPClE.out: **  OPTIMIZATION CONVERGED  **
IENPEBr.out: **  OPTIMIZATION CONVERGED  **
IENPECl.out: **  OPTIMIZATION CONVERGED  **
IENPEF.out: **  OPTIMIZATION CONVERGED  **
IENPEH.out: **  OPTIMIZATION CONVERGED  **
IENPEI.out: **  OPTIMIZATION CONVERGED  **
IENPFE.out: **  OPTIMIZATION CONVERGED  **
IENPHE.out: **  OPTIMIZATION CONVERGED  **
IENPIE.out: **  OPTIMIZATION CONVERGED  **
