# Supplementary material for: Geometric and energetic data from ab initio calculations of haloethene, haloimine, halomethylenephosphine, haloiminophosphine, halodiazene, halodiphosphene and halocyclopropane
Source: Data Brief. 2019 Nov 2;27:104738. doi: 10.1016/j.dib.2019.104738 (PMC6861602; doi:10.1016/j.dib.2019.104738)
Supplement: Multimedia component 7 [file mmc7.zip › NP/B3LYP/0_file_list.txt]

BrENPBrE.out
BrENPClE.out
BrENPEBr.out
BrENPECl.out
BrENPEF.out
BrENPEH.out
BrENPEI.out
BrENPFE.out
BrENPHE.out
BrENPIE.out
ClENPBrE.out
ClENPClE.out
ClENPEBr.out
ClENPECl.out
ClENPEF.out
ClENPEH.out
ClENPEI.out
ClENPFE.out
ClENPHE.out
ClENPIE.out
FENPBrE.out
FENPClE.out
FENPEBr.out
FENPECl.out
FENPEF.out
FENPEH.out
FENPEI.out
FENPFE.out
FENPHE.out
FENPIE.out
HENPBrE.out
HENPClE.out
HENPEBr.out
HENPECl.out
HENPEF.out
HENPEH.out
HENPEI.out
HENPFE.out
HENPHE.out
HENPIE.out
IENPBrE.out
IENPClE.out
IENPEBr.out
IENPECl.out
IENPEF.out
IENPEH.out
IENPEI.out
IENPFE.out
IENPHE.out
IENPIE.out
