# Supplementary material for: Geometric and energetic data from ab initio calculations of haloethene, haloimine, halomethylenephosphine, haloiminophosphine, halodiazene, halodiphosphene and halocyclopropane
Source: Data Brief. 2019 Nov 2;27:104738. doi: 10.1016/j.dib.2019.104738 (PMC6861602; doi:10.1016/j.dib.2019.104738)
Supplement: Multimedia component 7 [file mmc7.zip › NP/B3LYP/0_IMAG_1dup.txt]

BrENPBrE.out:   This Molecule has  0 Imaginary Frequencies
BrENPClE.out:   This Molecule has  0 Imaginary Frequencies
BrENPEBr.out:   This Molecule has  0 Imaginary Frequencies
BrENPECl.out:   This Molecule has  0 Imaginary Frequencies
BrENPEF.out:   This Molecule has  0 Imaginary Frequencies
BrENPEH.out:   This Molecule has  0 Imaginary Frequencies
BrENPEI.out:   This Molecule has  0 Imaginary Frequencies
BrENPFE.out:   This Molecule has  0 Imaginary Frequencies
BrENPHE.out:   This Molecule has  0 Imaginary Frequencies
BrENPIE.out:   This Molecule has  0 Imaginary Frequencies
ClENPBrE.out:   This Molecule has  0 Imaginary Frequencies
ClENPClE.out:   This Molecule has  0 Imaginary Frequencies
ClENPEBr.out:   This Molecule has  0 Imaginary Frequencies
ClENPECl.out:   This Molecule has  0 Imaginary Frequencies
ClENPEF.out:   This Molecule has  0 Imaginary Frequencies
ClENPEH.out:   This Molecule has  0 Imaginary Frequencies
ClENPEI.out:   This Molecule has  0 Imaginary Frequencies
ClENPFE.out:   This Molecule has  0 Imaginary Frequencies
ClENPHE.out:   This Molecule has  0 Imaginary Frequencies
ClENPIE.out:   This Molecule has  0 Imaginary Frequencies
FENPBrE.out:   This Molecule has  0 Imaginary Frequencies
FENPClE.out:   This Molecule has  0 Imaginary Frequencies
FENPEBr.out:   This Molecule has  0 Imaginary Frequencies
FENPECl.out:   This Molecule has  0 Imaginary Frequencies
FENPEF.out:   This Molecule has  0 Imaginary Frequencies
FENPEH.out:   This Molecule has  0 Imaginary Frequencies
FENPEI.out:   This Molecule has  0 Imaginary Frequencies
FENPFE.out:   This Molecule has  0 Imaginary Frequencies
FENPHE.out:   This Molecule has  0 Imaginary Frequencies
FENPIE.out:   This Molecule has  0 Imaginary Frequencies
HENPBrE.out:   This Molecule has  0 Imaginary Frequencies
HENPClE.out:   This Molecule has  0 Imaginary Frequencies
HENPEBr.out:   This Molecule has  0 Imaginary Frequencies
HENPECl.out:   This Molecule has  0 Imaginary Frequencies
HENPEF.out:   This Molecule has  0 Imaginary Frequencies
HENPEH.out:   This Molecule has  0 Imaginary Frequencies
HENPEI.out:   This Molecule has  0 Imaginary Frequencies
HENPFE.out:   This Molecule has  0 Imaginary Frequencies
HENPHE.out:   This Molecule has  0 Imaginary Frequencies
HENPIE.out:   This Molecule has  0 Imaginary Frequencies
IENPBrE.out:   This Molecule has  0 Imaginary Frequencies
IENPClE.out:   This Molecule has  0 Imaginary Frequencies
IENPEBr.out:   This Molecule has  0 Imaginary Frequencies
IENPECl.out:   This Molecule has  0 Imaginary Frequencies
IENPEF.out:   This Molecule has  0 Imaginary Frequencies
IENPEH.out:   This Molecule has  0 Imaginary Frequencies
IENPEI.out:   This Molecule has  0 Imaginary Frequencies
IENPFE.out:   This Molecule has  0 Imaginary Frequencies
IENPHE.out:   This Molecule has  0 Imaginary Frequencies
IENPIE.out:   This Molecule has  0 Imaginary Frequencies
