# Supplementary material for: Geometric and energetic data from ab initio calculations of haloethene, haloimine, halomethylenephosphine, haloiminophosphine, halodiazene, halodiphosphene and halocyclopropane
Source: Data Brief. 2019 Nov 2;27:104738. doi: 10.1016/j.dib.2019.104738 (PMC6861602; doi:10.1016/j.dib.2019.104738)
Supplement: Multimedia component 7 [file mmc7.zip › NP/B3LYP/1_final_energy.csv]

BrENPBrE.out	-5544.4133956208343
BrENPClE.out	-3430.4910667730855
BrENPEBr.out	-5544.4040015736282
BrENPECl.out	-3430.4820428566059
BrENPEF.out	-3070.1347056163568
BrENPEH.out	-2970.8223214285131
BrENPEI.out	-9889.7781944136059
BrENPFE.out	-3070.1429345270631
BrENPHE.out	-2970.8228139379862
BrENPIE.out	-9889.7873854034533
ClENPBrE.out	-3430.4843193092042
ClENPClE.out	-1316.5618032891584
ClENPEBr.out	-3430.4743474949832
ClENPECl.out	-1316.5524406526558
ClENPEF.out	-956.20468917675203
ClENPEH.out	-856.89485462330731
ClENPEI.out	-7775.8485484449229
ClENPFE.out	-956.21331890595366
ClENPHE.out	-856.89510675099257
ClENPIE.out	-7775.8584708129802
FENPBrE.out	-3070.0905679414582
FENPClE.out	-956.16766259368171
FENPEBr.out	-3070.0850364658982
FENPECl.out	-956.16270243435588
FENPEF.out	-595.81290717098943
FENPEH.out	-496.51149427036546
FENPEI.out	-7415.4600479012406
FENPFE.out	-595.81733540690936
FENPHE.out	-496.50976979001308
FENPIE.out	-7415.4655658019019
HENPBrE.out	-2970.9048710243073
HENPClE.out	-856.98285185631175
HENPEBr.out	-2970.8966143568309
HENPECl.out	-856.97558862617927
HENPEF.out	-496.63121419639856
HENPEH.out	-397.30892097073081
HENPEI.out	-7316.2694238570830
HENPFE.out	-496.63676583760821
HENPHE.out	-397.30692240503470
HENPIE.out	-7316.2777129016249
IENPBrE.out	-9889.8012308274228
IENPClE.out	-7775.8791735729819
IENPEBr.out	-9889.7907709228966
IENPECl.out	-7775.8687588317480
IENPEF.out	-7415.5220659402476
IENPEH.out	-7316.2054851754692
IENPEI.out	-14235.164735231001
IENPFE.out	-7415.5312443484418
IENPHE.out	-7316.2067521517429
IENPIE.out	-14235.174742912581
