# Supplementary material for: Geometric and energetic data from ab initio calculations of haloethene, haloimine, halomethylenephosphine, haloiminophosphine, halodiazene, halodiphosphene and halocyclopropane
Source: Data Brief. 2019 Nov 2;27:104738. doi: 10.1016/j.dib.2019.104738 (PMC6861602; doi:10.1016/j.dib.2019.104738)
Supplement: Multimedia component 7 [file mmc7.zip › NP/B3LYP/3_zero_point.csv]

BrENPBrE.out	3.886
BrENPClE.out	4.075
BrENPEBr.out	3.512
BrENPECl.out	3.779
BrENPEF.out	4.474
BrENPEH.out	7.913
BrENPEI.out	3.395
BrENPFE.out	4.669
BrENPHE.out	7.790
BrENPIE.out	3.763
ClENPBrE.out	4.059
ClENPClE.out	4.308
ClENPEBr.out	3.720
ClENPECl.out	3.989
ClENPEF.out	4.645
ClENPEH.out	8.250
ClENPEI.out	3.615
ClENPFE.out	4.897
ClENPHE.out	8.047
ClENPIE.out	3.989
FENPBrE.out	4.617
FENPClE.out	4.841
FENPEBr.out	4.268
FENPECl.out	4.573
FENPEF.out	5.231
FENPEH.out	8.925
FENPEI.out	4.179
FENPFE.out	5.415
FENPHE.out	8.661
FENPIE.out	4.495
HENPBrE.out	9.723
HENPClE.out	9.854
HENPEBr.out	9.507
HENPECl.out	9.787
HENPEF.out	10.385
HENPEH.out	13.880
HENPEI.out	9.365
HENPFE.out	10.391
HENPHE.out	13.592
HENPIE.out	9.587
IENPBrE.out	3.780
IENPClE.out	3.841
IENPEBr.out	3.299
IENPECl.out	3.501
IENPEF.out	4.212
IENPEH.out	7.500
IENPEI.out	3.216
IENPFE.out	4.398
IENPHE.out	7.543
IENPIE.out	3.509
