# Supplementary material for: Geometric and energetic data from ab initio calculations of haloethene, haloimine, halomethylenephosphine, haloiminophosphine, halodiazene, halodiphosphene and halocyclopropane
Source: Data Brief. 2019 Nov 2;27:104738. doi: 10.1016/j.dib.2019.104738 (PMC6861602; doi:10.1016/j.dib.2019.104738)
Supplement: Multimedia component 7 [file mmc7.zip › NP/B3LYP/4_enthalpy.csv]

BrENPBrE.out	7.642
BrENPClE.out	7.747
BrENPEBr.out	7.423
BrENPECl.out	7.568
BrENPEF.out	8.048
BrENPEH.out	10.904
BrENPEI.out	7.362
BrENPFE.out	8.149
BrENPHE.out	10.783
BrENPIE.out	7.584
ClENPBrE.out	7.735
ClENPClE.out	7.863
ClENPEBr.out	7.514
ClENPECl.out	7.660
ClENPEF.out	8.126
ClENPEH.out	11.147
ClENPEI.out	7.458
ClENPFE.out	8.280
ClENPHE.out	10.952
ClENPIE.out	7.696
FENPBrE.out	8.087
FENPClE.out	8.214
FENPEBr.out	7.854
FENPECl.out	8.028
FENPEF.out	8.508
FENPEH.out	11.668
FENPEI.out	7.805
FENPFE.out	8.638
FENPHE.out	11.421
FENPIE.out	8.014
HENPBrE.out	12.782
HENPClE.out	12.846
HENPEBr.out	12.555
HENPECl.out	12.725
HENPEF.out	13.164
HENPEH.out	16.344
HENPEI.out	12.473
HENPFE.out	13.213
HENPHE.out	16.073
HENPIE.out	12.717
IENPBrE.out	7.616
IENPClE.out	7.618
IENPEBr.out	7.315
IENPECl.out	7.420
IENPEF.out	7.902
IENPEH.out	10.641
IENPEI.out	7.271
IENPFE.out	7.985
IENPHE.out	10.632
IENPIE.out	7.450
