# Supplementary material for: Geometric and energetic data from ab initio calculations of haloethene, haloimine, halomethylenephosphine, haloiminophosphine, halodiazene, halodiphosphene and halocyclopropane
Source: Data Brief. 2019 Nov 2;27:104738. doi: 10.1016/j.dib.2019.104738 (PMC6861602; doi:10.1016/j.dib.2019.104738)
Supplement: Multimedia component 7 [file mmc7.zip › NP/B3LYP/5_entropy.csv]

BrENPBrE.out	79.746
BrENPClE.out	77.187
BrENPEBr.out	79.883
BrENPECl.out	77.065
BrENPEF.out	74.110
BrENPEH.out	68.291
BrENPEI.out	81.831
BrENPFE.out	74.257
BrENPHE.out	68.271
BrENPIE.out	81.710
ClENPBrE.out	77.182
ClENPClE.out	74.167
ClENPEBr.out	77.109
ClENPECl.out	74.199
ClENPEF.out	71.379
ClENPEH.out	65.465
ClENPEI.out	79.049
ClENPFE.out	71.433
ClENPHE.out	65.485
ClENPIE.out	78.840
FENPBrE.out	74.043
FENPClE.out	71.289
FENPEBr.out	74.263
FENPECl.out	71.255
FENPEF.out	68.421
FENPEH.out	62.748
FENPEI.out	76.151
FENPFE.out	68.626
FENPHE.out	62.824
FENPIE.out	75.851
HENPBrE.out	69.122
HENPClE.out	66.394
HENPEBr.out	68.892
HENPECl.out	65.906
HENPEF.out	62.858
HENPEH.out	57.097
HENPEI.out	70.958
HENPFE.out	63.203
HENPHE.out	57.166
HENPIE.out	71.277
IENPBrE.out	82.003
IENPClE.out	79.523
IENPEBr.out	81.945
IENPECl.out	79.435
IENPEF.out	76.449
IENPEH.out	70.767
IENPEI.out	83.694
IENPFE.out	76.462
IENPHE.out	70.377
IENPIE.out	83.892
