# Supplementary material for: Geometric and energetic data from ab initio calculations of haloethene, haloimine, halomethylenephosphine, haloiminophosphine, halodiazene, halodiphosphene and halocyclopropane
Source: Data Brief. 2019 Nov 2;27:104738. doi: 10.1016/j.dib.2019.104738 (PMC6861602; doi:10.1016/j.dib.2019.104738)
Supplement: Multimedia component 7 [file mmc7.zip › NP/B3LYP/BrENPBrE.out]

Q-Chem Developer Version!
                  Welcome to Q-Chem
     A Quantum Leap Into The Future Of Chemistry


 Q-Chem 5.1, Q-Chem, Inc., Pleasanton, CA (2018)

 Yihan Shao,  Zhengting Gan,  E. Epifanovsky,  A. T. B. Gilbert,  M. Wormit,  
 J. Kussmann,  A. W. Lange,  A. Behn,  Jia Deng,  Xintian Feng,  D. Ghosh,  
 M. Goldey,  P. R. Horn,  L. D. Jacobson,  I. Kaliman,  T. Kus,  A. Landau,  
 Jie Liu,  E. I. Proynov,  R. M. Richard,  R. P. Steele,  E. J. Sundstrom,  
 H. L. Woodcock III,  P. M. Zimmerman,  D. Zuev,  B. Albrecht,  E. Alguire,  
 S. A. Baeppler,  D. Barton,  Z. Benda,  Y. A. Bernard,  E. J. Berquist,  
 K. B. Bravaya,  H. Burton,  D. Casanova,  Chun-Min Chang,  Yunqing Chen,  
 A. Chien,  K. D. Closser,  M. P. Coons,  S. Coriani,  S. Dasgupta,  
 A. L. Dempwolff,  M. Diedenhofen,  Hainam Do,  R. G. Edgar,  Po-Tung Fang,  
 S. Faraji,  S. Fatehi,  Qingguo Feng,  K. D. Fenk,  J. Fosso-Tande,  
 Qinghui Ge,  A. Ghysels,  G. Gidofalvi,  J. Gomes,  J. Gonthier,  A. Gunina,  
 D. Hait,  M. W. D. Hanson-Heine,  P. H. P. Harbach,  A. W. Hauser,  
 J. E. Herr,  E. G. Hohenstein,  Z. C. Holden,  Kerwin Hui,  B. C. Huynh,  
 T.-C. Jagau,  Hyunjun Ji,  B. Kaduk,  K. Khistyaev,  Jaehoon Kim,  
 P. Klunzinger,  K. Koh,  D. Kosenkov,  L. Koulias,  T. Kowalczyk,  
 C. M. Krauter,  A. Kunitsa,  Ka Un Lao,  A. Laurent,  K. V. Lawler,  
 Joonho Lee,  D. Lefrancois,  S. Lehtola,  D. S. Levine,  Yi-Pei Li,  
 You-Sheng Lin,  Fenglai Liu,  E. Livshits,  A. Luenser,  P. Manohar,  
 E. Mansoor,  S. F. Manzer,  Shan-Ping Mao,  Yuezhi Mao,  N. Mardirossian,  
 A. V. Marenich,  T. Markovich,  L. A. Martinez-Martinez,  S. A. Maurer,  
 N. J. Mayhall,  S. C. McKenzie,  J.-M. Mewes,  A. F. Morrison,  
 J. W. Mullinax,  K. Nanda,  T. S. Nguyen-Beck,  R. Olivares-Amaya,  
 J. A. Parkhill,  T. M. Perrine,  F. Plasser,  P. Pokhilko,  S. Prager,  
 A. Prociuk,  E. Ramos,  D. R. Rehn,  F. Rob,  M. Schneider,  N. Sergueev,  
 S. M. Sharada,  S. Sharma,  D. W. Small,  T. Stauch,  T. Stein,  
 Yu-Chuan Su,  A. J. W. Thom,  A. Tkatchenko,  T. Tsuchimochi,  N. M. Tubman,  
 L. Vogt,  M. L. Vidal,  O. Vydrov,  M. A. Watson,  J. Wenzel,  
 M. de Wergifosse,  T. A. Wesolowski,  A. White,  J. Witte,  A. Yamada,  
 Jun Yang,  K. Yao,  S. Yeganeh,  S. R. Yost,  Zhi-Qiang You,  A. Zech,  
 Igor Ying Zhang,  Xing Zhang,  Yan Zhao,  Ying Zhu,  B. R. Brooks,  
 G. K. L. Chan,  C. J. Cramer,  M. S. Gordon,  W. J. Hehre,  A. Klamt,  
 M. W. Schmidt,  C. D. Sherrill,  D. G. Truhlar,  A. Aspuru-Guzik,  R. Baer,  
 A. T. Bell,  N. A. Besley,  Jeng-Da Chai,  A. E. DePrince, III,  
 R. A. DiStasio Jr.,  A. Dreuw,  B. D. Dunietz,  T. R. Furlani,  
 Chao-Ping Hsu,  Yousung Jung,  Jing Kong,  D. S. Lambrecht,  WanZhen Liang,  
 C. Ochsenfeld,  V. A. Rassolov,  L. V. Slipchenko,  J. E. Subotnik,  
 T. Van Voorhis,  J. M. Herbert,  A. I. Krylov,  P. M. W. Gill,  M. Head-Gordon

 Contributors to earlier versions of Q-Chem not listed above: 
 R. D. Adamson,  B. Austin,  J. Baker,  G. J. O. Beran,  K. Brandhorst,  
 S. T. Brown,  E. F. C. Byrd,  A. K. Chakraborty,  C.-L. Cheng,  
 Siu Hung Chien,  D. M. Chipman,  D. L. Crittenden,  H. Dachsel,  
 R. J. Doerksen,  A. D. Dutoi,  L. Fusti-Molnar,  W. A. Goddard III,  
 A. Golubeva-Zadorozhnaya,  S. R. Gwaltney,  G. Hawkins,  A. Heyden,  
 S. Hirata,  G. Kedziora,  F. J. Keil,  C. Kelley,  Jihan Kim,  R. A. King,  
 R. Z. Khaliullin,  P. P. Korambath,  W. Kurlancheek,  A. M. Lee,  M. S. Lee,  
 S. V. Levchenko,  Ching Yeh Lin,  D. Liotard,  R. C. Lochan,  I. Lotan,  
 P. E. Maslen,  N. Nair,  D. P. O'Neill,  D. Neuhauser,  E. Neuscamman,  
 C. M. Oana,  R. Olson,  B. Peters,  R. Peverati,  P. A. Pieniazek,  
 Y. M. Rhee,  J. Ritchie,  M. A. Rohrdanz,  E. Rosta,  N. J. Russ,  
 H. F. Schaefer III,  N. E. Schultz,  N. Shenvi,  A. C. Simmonett,  A. Sodt,  
 D. Stuck,  K. S. Thanthiriwatte,  V. Vanovschi,  Tao Wang,  A. Warshel,  
 C. F. Williams,  Q. Wu,  X. Xu,  W. Zhang

 Please cite Q-Chem as follows:
 Y. Shao et al., Mol. Phys. 113, 184-215 (2015)
 DOI: 10.1080/00268976.2014.952696

 Q-Chem 5.1.2 for Intel X86 EM64T Linux

 Parts of Q-Chem use Armadillo 8.300.2 (Tropical Shenanigans).
 http://arma.sourceforge.net/

 Q-Chem begins on Sun Nov 25 17:00:01 2018  

Host: 
0

     Scratch files written to /scratch/taweetham/qchem44675//
Input Ideriv = 2
Curr. Ideriv = -1
Max.  Ideriv = 2

Checking the input file for inconsistencies... 	...done.

--------------------------------------------------------------
User input:
--------------------------------------------------------------
$molecule
0 1
P 
N 1 PP 
Br 2 PBr 1 ANG 
Br 1 PBr 2 ANG  3 DHA

PP=1.9
PH=1.44
PF=1.54
PCl=2.03
PBr=2.5
PI=2.6
ANG=120.0
DHA=0.0
$end

$rem
   job_type	optimization
   basis	6-311++g**
   method	b3lyp
$end

--------------------------------------------------------------
 ----------------------------------------------------------------
             Standard Nuclear Orientation (Angstroms)
    I     Atom           X                Y                Z
 ----------------------------------------------------------------
    1      P       0.9400783092    -1.6069597518    -0.0000000000
    2      N      -0.9580268712    -1.6917932583     0.0000000000
    3      Br     -2.3034486633     0.4152995734     0.0000000000
    4      Br      2.0921633336     0.6117561148    -0.0000000000
 ----------------------------------------------------------------
 Molecular Point Group                 Cs    NOp =  2
 Largest Abelian Subgroup              Cs    NOp =  2
 Nuclear Repulsion Energy =   446.1606738648 hartrees
 There are       46 alpha and       46 beta electrons
 Requested basis set is 6-311++G(d,p)
 There are 57 shells and 148 basis functions

 Total QAlloc Memory Limit   2000 MB
 Mega-Array Size       188 MB
 MEM_STATIC part       192 MB
 A cutoff of  1.0D-11 yielded   1247 shell pairs
 There are      9105 function pairs (     10127 Cartesian)

 -------------------------------------------------------
 OpenMP Integral Computing Module                       
 Release: version 1.0, May 2013, Q-Chem Inc. Pittsburgh 
 -------------------------------------------------------
 Integral Job Info:
 Integral job number is                      11
 Integral operator is                         1
 short-range coefficients                     0
 long-range coefficients              100000000
 Omega coefficients                           0
 if combine SR and LR in K                    0
 Integral screening is                        0
 Integral computing path is                   2
 max size of driver memory is            800000
 size of driver memory is                593474
 size of scratch memory is             29623520
 max col of scratch BK array               1296
 max len of scratch array in speh3          155
 max len of scratch index in speh4           18
 max int batch size is                      520
 min int batch size is                       52
 fixed nKL is                                45
 max L of basis functions is                  2
 order of int derivative is                   0
 number of shells is                         57
 number of basis is                         156
 number of cartesian basis is               156
 number of contracted shell pairs          1247
 number of primitive shell pairs           3328
 maxK2 (contraction) of shell pair           36
 max number of K2 of shell pair               1
 max number of CS2 of shell pair            155
 max number of PS2 of shell pair            249
 mem total for path MDJ                  524862
 -------------------------------------------------------
 Smallest overlap matrix eigenvalue = 2.79E-03

 Scale SEOQF with 1.000000e-01/1.000000e-01/1.000000e-01

 Standard Electronic Orientation quadrupole field applied
 Nucleus-field energy     =     0.0000000184 hartrees
 Guess from superposition of atomic densities
 Warning:  Energy on first SCF cycle will be non-variational
 SAD guess density has 92.000000 electrons

 -----------------------------------------------------------------------
  General SCF calculation program by
  Eric Jon Sundstrom, Paul Horn, Yuezhi Mao, Dmitri Zuev, Alec White,
  David Stuck, Shaama M.S., Shane Yost, Joonho Lee, David Small,
  Daniel Levine, Susi Lehtola, Hugh Burton, Evgeny Epifanovsky
 -----------------------------------------------------------------------
 Exchange:     0.2000 Hartree-Fock + 0.0800 Slater + 0.7200 B88
 Correlation:  0.1900 VWN1RPA + 0.8100 LYP
 Using SG-1 standard quadrature grid
 using 4 threads for integral computing
 -------------------------------------------------------
 OpenMP Integral computing Module                
 Release: version 2.0, May 2017, Q-Chem Inc. Pleasanton 
 -------------------------------------------------------
 -------------------------------------------------------
 OpenMP BLAS3 based DFT computing Module                
 Release: version 1.0, May 2013, Q-Chem Inc. Pittsburgh 
 -------------------------------------------------------
 A restricted SCF calculation will be
 performed using DIIS
 SCF converges when DIIS error is below 1.0e-08
 ---------------------------------------
  Cycle       Energy         DIIS error
 ---------------------------------------
    1   -5544.0286332807      2.65e-02  
    2   -5544.2067563861      4.96e-03  
    3   -5543.1801521026      1.64e-02  
    4   -5544.2764526936      2.86e-03  
    5   -5544.2842327339      2.20e-03  
    6   -5544.2948696760      1.47e-03  
    7   -5544.3006892612      4.30e-04  
    8   -5544.3013206867      1.04e-04  
    9   -5544.3013629824      2.95e-05  
   10   -5544.3013663137      6.48e-06  
   11   -5544.3013664567      1.14e-06  
   12   -5544.3013664621      2.39e-07  
   13   -5544.3013664624      5.12e-08  
   14   -5544.3013664624      2.13e-08  
   15   -5544.3013664624      4.79e-09  Convergence criterion met
 ---------------------------------------
 SCF time:   CPU 27.51s  wall 7.00s 
 SCF   energy in the final basis set =    -5544.3013664624
 Total energy in the final basis set =    -5544.3013664624

 --------------------------------------------------------------
             Orbital Energies (a.u.) and Symmetries
 --------------------------------------------------------------

 Alpha MOs, Restricted
 -- Occupied --                  
-482.86 -482.85  -77.20  -62.52  -62.51  -56.34  -56.33  -56.33
  1 A'    2 A'    3 A'    4 A'    5 A'    6 A'    1 A"    7 A'                 
-56.327 -56.322 -56.322 -14.454  -8.724  -8.712  -6.681  -6.554
  8 A'    2 A"    9 A'   10 A'   11 A'   12 A'   13 A'   14 A'                 
 -6.546  -6.543  -6.542  -6.529  -6.529  -4.843  -4.842  -4.839
 15 A'    3 A"   16 A'    4 A"   17 A'   18 A'    5 A"   19 A'                 
 -2.665  -2.662  -2.661  -2.656  -2.653  -2.653  -2.652  -2.651
 20 A'    6 A"   21 A'   22 A'    7 A"   23 A'    8 A"   24 A'                 
 -2.638  -2.638  -0.828  -0.794  -0.758  -0.595  -0.414  -0.364
  9 A"   25 A'   26 A'   27 A'   28 A'   29 A'   30 A'   31 A'                 
 -0.353  -0.338  -0.321  -0.319  -0.300  -0.297
 10 A"   32 A'   11 A"   33 A'   34 A'   12 A"                                 
 -- Virtual --                   
 -0.202  -0.177  -0.127  -0.040  -0.003   0.026   0.035   0.038
 35 A'   13 A"   36 A'   37 A'   38 A'   39 A'   40 A'   14 A"                 
  0.056   0.064   0.070   0.070   0.074   0.089   0.098   0.115
 41 A'   42 A'   15 A"   43 A'   16 A"   44 A'   45 A'   46 A'                 
  0.151   0.152   0.196   0.226   0.263   0.268   0.269   0.376
 47 A'   17 A"   48 A'   49 A'   50 A'   18 A"   51 A'   52 A'                 
  0.395   0.408   0.413   0.434   0.465   0.486   0.496   0.513
 53 A'   19 A"   54 A'   20 A"   55 A'   56 A'   21 A"   57 A'                 
  0.537   0.543   0.551   0.558   0.560   0.567   0.579   0.580
 58 A'   22 A"   59 A'   60 A'   23 A"   24 A"   61 A'   25 A"                 
  0.594   0.628   0.646   0.662   0.673   0.768   0.839   0.848
 62 A'   63 A'   64 A'   26 A"   65 A'   66 A'   27 A"   67 A'                 
  0.925   0.995   1.171   1.452   1.516   1.577   1.886   1.914
 68 A'   69 A'   70 A'   28 A"   71 A'   72 A'   73 A'   29 A"                 
  1.943   1.969   1.972   1.972   1.991   2.023   2.031   2.124
 74 A'   75 A'   30 A"   31 A"   32 A"   76 A'   77 A'   78 A'                 
  2.320   3.731   3.752   3.829   3.972   3.973   3.977   3.988
 79 A'   33 A"   80 A'   81 A'   34 A"   35 A"   82 A'   83 A'                 
  3.989   3.991   3.994   4.011   4.101   4.127   6.495   6.540
 36 A"   37 A"   84 A'   85 A'   86 A'   87 A'   88 A'   89 A'                 
  6.685   7.517   7.526   7.539   7.550   7.567   7.579  13.704
 90 A'   91 A'   38 A"   39 A"   92 A'   93 A'   94 A'   40 A"                 
 13.754  13.818  35.173  47.796  47.835 162.790 289.708 289.720
 95 A'   96 A'   97 A'   98 A'   99 A'  100 A'  101 A'   41 A"                 
289.729 289.755 289.760 289.7851020.5581020.612
 42 A"  102 A'  103 A'  104 A'  105 A'  106 A'                                 

 Beta MOs, Restricted
 -- Occupied --                  
-482.86 -482.85  -77.20  -62.52  -62.51  -56.34  -56.33  -56.33
  1 A'    2 A'    3 A'    4 A'    5 A'    6 A'    1 A"    7 A'                 
-56.327 -56.322 -56.322 -14.454  -8.724  -8.712  -6.681  -6.554
  8 A'    2 A"    9 A'   10 A'   11 A'   12 A'   13 A'   14 A'                 
 -6.546  -6.543  -6.542  -6.529  -6.529  -4.843  -4.842  -4.839
 15 A'    3 A"   16 A'    4 A"   17 A'   18 A'    5 A"   19 A'                 
 -2.665  -2.662  -2.661  -2.656  -2.653  -2.653  -2.652  -2.651
 20 A'    6 A"   21 A'   22 A'    7 A"   23 A'    8 A"   24 A'                 
 -2.638  -2.638  -0.828  -0.794  -0.758  -0.595  -0.414  -0.364
  9 A"   25 A'   26 A'   27 A'   28 A'   29 A'   30 A'   31 A'                 
 -0.353  -0.338  -0.321  -0.319  -0.300  -0.297
 10 A"   32 A'   11 A"   33 A'   34 A'   12 A"                                 
 -- Virtual --                   
 -0.202  -0.177  -0.127  -0.040  -0.003   0.026   0.035   0.038
 35 A'   13 A"   36 A'   37 A'   38 A'   39 A'   40 A'   14 A"                 
  0.056   0.064   0.070   0.070   0.074   0.089   0.098   0.115
 41 A'   42 A'   15 A"   43 A'   16 A"   44 A'   45 A'   46 A'                 
  0.151   0.152   0.196   0.226   0.263   0.268   0.269   0.376
 47 A'   17 A"   48 A'   49 A'   50 A'   18 A"   51 A'   52 A'                 
  0.395   0.408   0.413   0.434   0.465   0.486   0.496   0.513
 53 A'   19 A"   54 A'   20 A"   55 A'   56 A'   21 A"   57 A'                 
  0.537   0.543   0.551   0.558   0.560   0.567   0.579   0.580
 58 A'   22 A"   59 A'   60 A'   23 A"   24 A"   61 A'   25 A"                 
  0.594   0.628   0.646   0.662   0.673   0.768   0.839   0.848
 62 A'   63 A'   64 A'   26 A"   65 A'   66 A'   27 A"   67 A'                 
  0.925   0.995   1.171   1.452   1.516   1.577   1.886   1.914
 68 A'   69 A'   70 A'   28 A"   71 A'   72 A'   73 A'   29 A"                 
  1.943   1.969   1.972   1.972   1.991   2.023   2.031   2.124
 74 A'   75 A'   30 A"   31 A"   32 A"   76 A'   77 A'   78 A'                 
  2.320   3.731   3.752   3.829   3.972   3.973   3.977   3.988
 79 A'   33 A"   80 A'   81 A'   34 A"   35 A"   82 A'   83 A'                 
  3.989   3.991   3.994   4.011   4.101   4.127   6.495   6.540
 36 A"   37 A"   84 A'   85 A'   86 A'   87 A'   88 A'   89 A'                 
  6.685   7.517   7.526   7.539   7.550   7.567   7.579  13.704
 90 A'   91 A'   38 A"   39 A"   92 A'   93 A'   94 A'   40 A"                 
 13.754  13.818  35.173  47.796  47.835 162.790 289.708 289.720
 95 A'   96 A'   97 A'   98 A'   99 A'  100 A'  101 A'   41 A"                 
289.729 289.755 289.760 289.7851020.5581020.612
 42 A"  102 A'  103 A'  104 A'  105 A'  106 A'                                 
 --------------------------------------------------------------

          Ground-State Mulliken Net Atomic Charges

     Atom                 Charge (a.u.)
  ----------------------------------------
      1 P                     0.355132
      2 N                    -0.165865
      3 Br                   -0.054931
      4 Br                   -0.134337
  ----------------------------------------
  Sum of atomic charges =    -0.000000

 -----------------------------------------------------------------
                    Cartesian Multipole Moments
 -----------------------------------------------------------------
    Charge (ESU x 10^10)
                -0.0000
    Dipole Moment (Debye)
         X       2.2395      Y      -0.9418      Z      -0.0000
       Tot       2.4295
    Quadrupole Moments (Debye-Ang)
        XX     -57.8119     XY      -5.1840     YY     -52.7942
        XZ      -0.0000     YZ      -0.0000     ZZ     -56.4265
    Octopole Moments (Debye-Ang^2)
       XXX      -5.7349    XXY      20.3402    XYY       5.8075
       YYY      35.3875    XXZ      -0.0000    XYZ      -0.0000
       YYZ      -0.0000    XZZ      -0.2290    YZZ      10.3747
       ZZZ      -0.0000
    Hexadecapole Moments (Debye-Ang^3)
      XXXX   -1250.0484   XXXY      -7.7144   XXYY    -261.2467
      XYYY      -4.5742   YYYY    -415.5604   XXXZ      -0.0000
      XXYZ      -0.0000   XYYZ      -0.0000   YYYZ      -0.0000
      XXZZ    -225.2755   XYZZ       1.2480   YYZZ     -83.1330
      XZZZ      -0.0000   YZZZ      -0.0000   ZZZZ     -73.4949
 -----------------------------------------------------------------
 Calculating analytic gradient of the SCF energy
 Gradient of SCF Energy
            1           2           3           4
    1   0.0974391  -0.0880995  -0.0314689   0.0221293
    2  -0.0267570  -0.0478267   0.0412636   0.0333202
    3  -0.0000000  -0.0000000   0.0000000   0.0000000
 Max gradient component =       9.744E-02
 RMS gradient           =       4.523E-02
 Gradient time:  CPU 5.11 s  wall 1.37 s
 Geometry Optimization Parameters
   NAtoms,    NIC,     NZ,  NCons,   NDum,   NFix, NCnnct, MaxDiis
        4      14       4       0       0       0       0       0


** GEOMETRY OPTIMIZATION IN DELOCALIZED INTERNAL COORDINATES **
   Searching for a Minimum

   Optimization Cycle:   1

                       Coordinates (Angstroms)
     ATOM                X               Y               Z
      1  P         0.9400783092   -1.6069597518    0.0000000000
      2  N        -0.9580268712   -1.6917932583    0.0000000000
      3  Br       -2.3034486633    0.4152995734    0.0000000000
      4  Br        2.0921633336    0.6117561148    0.0000000000
   Point Group: cs    Number of degrees of freedom:     5


   Energy is  -5544.301366462


 Attempting to Generate Delocalized Internal Coordinates

  5 Hessian modes will be used to form the next step
  Hessian Eigenvalues:
     0.052803    0.092515    0.195927    0.250000    0.250000

 Minimum Search - Taking Simple RFO Step
 Searching for Lamda that Minimizes Along All modes
 Value Taken    Lamda =  -0.08275694
 Calculated Step too Large.  Step scaled by  0.480547
 Step Taken.  Stepsize is  0.300000

                             Maximum     Tolerance    Cnvgd?
         Gradient           0.124120      0.000300      NO
         Displacement       0.283142      0.001200      NO
         Energy change     *********      0.000001      NO


 New Cartesian Coordinates Obtained by Inverse Iteration

 Displacement from previous Coordinates is:  0.446305
 ----------------------------------------------------------------
             Standard Nuclear Orientation (Angstroms)
    I     Atom           X                Y                Z
 ----------------------------------------------------------------
    1      P       0.8770396424    -1.5979717433     0.0000000000
    2      N      -0.9122851003    -1.6690869550     0.0000000000
    3      Br     -2.1391589118     0.3966629720     0.0000000000
    4      Br      1.9451704779     0.5986984044     0.0000000000
 ----------------------------------------------------------------
 Molecular Point Group                 Cs    NOp =  2
 Largest Abelian Subgroup              Cs    NOp =  2
 Nuclear Repulsion Energy =   469.6175127011 hartrees
 There are       46 alpha and       46 beta electrons
 Applying Cartesian multipole field
    Component          Value
    ---------          -----
     (2,0,0)        1.00000E-11
     (0,2,0)        2.00000E-11
     (0,0,2)       -3.00000E-11
 Nucleus-field energy     =     0.0000000165 hartrees
 Requested basis set is 6-311++G(d,p)
 There are 57 shells and 148 basis functions
 A cutoff of  1.0D-11 yielded   1273 shell pairs
 There are      9241 function pairs (     10283 Cartesian)
 Smallest overlap matrix eigenvalue = 2.42E-03
 Guess MOs from SCF MO coefficient file

 -----------------------------------------------------------------------
  General SCF calculation program by
  Eric Jon Sundstrom, Paul Horn, Yuezhi Mao, Dmitri Zuev, Alec White,
  David Stuck, Shaama M.S., Shane Yost, Joonho Lee, David Small,
  Daniel Levine, Susi Lehtola, Hugh Burton, Evgeny Epifanovsky
 -----------------------------------------------------------------------
 Exchange:     0.2000 Hartree-Fock + 0.0800 Slater + 0.7200 B88
 Correlation:  0.1900 VWN1RPA + 0.8100 LYP
 Using SG-1 standard quadrature grid
 using 4 threads for integral computing
 -------------------------------------------------------
 OpenMP Integral computing Module                
 Release: version 2.0, May 2017, Q-Chem Inc. Pleasanton 
 -------------------------------------------------------
 -------------------------------------------------------
 OpenMP BLAS3 based DFT computing Module                
 Release: version 1.0, May 2013, Q-Chem Inc. Pittsburgh 
 -------------------------------------------------------
 A restricted SCF calculation will be
 performed using DIIS
 SCF converges when DIIS error is below 1.0e-08
 ---------------------------------------
  Cycle       Energy         DIIS error
 ---------------------------------------
    1   -5544.3357324817      9.22e-04  
    2   -5544.3291707803      1.95e-03  
    3   -5544.3369978687      9.56e-04  
    4   -5544.3394494371      1.86e-04  
    5   -5544.3395547613      9.34e-05  
    6   -5544.3395850348      1.79e-05  
    7   -5544.3395857186      6.41e-06  
    8   -5544.3395858000      4.00e-06  
    9   -5544.3395858571      7.63e-07  
   10   -5544.3395858605      2.33e-07  
   11   -5544.3395858607      4.23e-08  
   12   -5544.3395858608      1.09e-08  
   13   -5544.3395858607      1.53e-09  Convergence criterion met
 ---------------------------------------
 SCF time:   CPU 24.73s  wall 6.00s 
 SCF   energy in the final basis set =    -5544.3395858607
 Total energy in the final basis set =    -5544.3395858607

 --------------------------------------------------------------
             Orbital Energies (a.u.) and Symmetries
 --------------------------------------------------------------

 Alpha MOs, Restricted
 -- Occupied --                  
-482.86 -482.86  -77.19  -62.51  -62.51  -56.33  -56.33  -56.33
  1 A'    2 A'    3 A'    4 A'    5 A'    6 A'    1 A"    7 A'                 
-56.330 -56.324 -56.324 -14.442  -8.722  -8.715  -6.672  -6.553
  8 A'    2 A"    9 A'   10 A'   11 A'   12 A'   13 A'   14 A'                 
 -6.549  -6.542  -6.541  -6.532  -6.531  -4.834  -4.833  -4.830
 15 A'    3 A"   16 A'    4 A"   17 A'   18 A'    5 A"   19 A'                 
 -2.664  -2.661  -2.660  -2.659  -2.654  -2.654  -2.651  -2.651
 20 A'    6 A"   21 A'   22 A'    7 A"   23 A'    8 A"   24 A'                 
 -2.641  -2.641  -0.849  -0.797  -0.762  -0.584  -0.423  -0.372
 25 A'    9 A"   26 A'   27 A'   28 A'   29 A'   30 A'   31 A'                 
 -0.362  -0.337  -0.324  -0.318  -0.302  -0.299
 10 A"   32 A'   11 A"   33 A'   34 A'   12 A"                                 
 -- Virtual --                   
 -0.193  -0.163  -0.106  -0.019  -0.001   0.027   0.038   0.039
 35 A'   13 A"   36 A'   37 A'   38 A'   39 A'   14 A"   40 A'                 
  0.055   0.067   0.069   0.071   0.074   0.093   0.100   0.115
 41 A'   42 A'   15 A"   43 A'   16 A"   44 A'   45 A'   46 A'                 
  0.153   0.155   0.196   0.230   0.261   0.267   0.284   0.367
 47 A'   17 A"   48 A'   49 A'   50 A'   18 A"   51 A'   52 A'                 
  0.388   0.405   0.408   0.436   0.458   0.488   0.500   0.522
 53 A'   54 A'   19 A"   20 A"   55 A'   21 A"   56 A'   57 A'                 
  0.542   0.545   0.554   0.556   0.564   0.575   0.584   0.587
 22 A"   58 A'   59 A'   23 A"   24 A"   60 A'   61 A'   25 A"                 
  0.599   0.638   0.664   0.678   0.692   0.818   0.848   0.850
 62 A'   63 A'   64 A'   26 A"   65 A'   66 A'   27 A"   67 A'                 
  0.940   0.996   1.188   1.460   1.535   1.602   1.860   1.919
 68 A'   69 A'   70 A'   28 A"   71 A'   72 A'   73 A'   29 A"                 
  1.966   1.971   1.980   1.988   2.003   2.020   2.050   2.184
 74 A'   30 A"   75 A'   31 A"   32 A"   76 A'   77 A'   78 A'                 
  2.396   3.737   3.773   3.851   3.974   3.976   3.980   3.987
 79 A'   33 A"   80 A'   81 A'   34 A"   35 A"   82 A'   36 A"                 
  3.992   3.992   3.996   4.019   4.117   4.146   6.509   6.548
 37 A"   83 A'   84 A'   85 A'   86 A'   87 A'   88 A'   89 A'                 
  6.748   7.525   7.532   7.539   7.560   7.565   7.585  13.715
 90 A'   38 A"   91 A'   39 A"   92 A'   93 A'   94 A'   40 A"                 
 13.774  13.831  35.191  47.807  47.844 162.853 289.719 289.719
 95 A'   96 A'   97 A'   98 A'   99 A'  100 A'  101 A'   41 A"                 
289.730 289.757 289.766 289.7911020.5731020.623
 42 A"  102 A'  103 A'  104 A'  105 A'  106 A'                                 

 Beta MOs, Restricted
 -- Occupied --                  
-482.86 -482.86  -77.19  -62.51  -62.51  -56.33  -56.33  -56.33
  1 A'    2 A'    3 A'    4 A'    5 A'    6 A'    1 A"    7 A'                 
-56.330 -56.324 -56.324 -14.442  -8.722  -8.715  -6.672  -6.553
  8 A'    2 A"    9 A'   10 A'   11 A'   12 A'   13 A'   14 A'                 
 -6.549  -6.542  -6.541  -6.532  -6.531  -4.834  -4.833  -4.830
 15 A'    3 A"   16 A'    4 A"   17 A'   18 A'    5 A"   19 A'                 
 -2.664  -2.661  -2.660  -2.659  -2.654  -2.654  -2.651  -2.651
 20 A'    6 A"   21 A'   22 A'    7 A"   23 A'    8 A"   24 A'                 
 -2.641  -2.641  -0.849  -0.797  -0.762  -0.584  -0.423  -0.372
 25 A'    9 A"   26 A'   27 A'   28 A'   29 A'   30 A'   31 A'                 
 -0.362  -0.337  -0.324  -0.318  -0.302  -0.299
 10 A"   32 A'   11 A"   33 A'   34 A'   12 A"                                 
 -- Virtual --                   
 -0.193  -0.163  -0.106  -0.019  -0.001   0.027   0.038   0.039
 35 A'   13 A"   36 A'   37 A'   38 A'   39 A'   14 A"   40 A'                 
  0.055   0.067   0.069   0.071   0.074   0.093   0.100   0.115
 41 A'   42 A'   15 A"   43 A'   16 A"   44 A'   45 A'   46 A'                 
  0.153   0.155   0.196   0.230   0.261   0.267   0.284   0.367
 47 A'   17 A"   48 A'   49 A'   50 A'   18 A"   51 A'   52 A'                 
  0.388   0.405   0.408   0.436   0.458   0.488   0.500   0.522
 53 A'   54 A'   19 A"   20 A"   55 A'   21 A"   56 A'   57 A'                 
  0.542   0.545   0.554   0.556   0.564   0.575   0.584   0.587
 22 A"   58 A'   59 A'   23 A"   24 A"   60 A'   61 A'   25 A"                 
  0.599   0.638   0.664   0.678   0.692   0.818   0.848   0.850
 62 A'   63 A'   64 A'   26 A"   65 A'   66 A'   27 A"   67 A'                 
  0.940   0.996   1.188   1.460   1.535   1.602   1.860   1.919
 68 A'   69 A'   70 A'   28 A"   71 A'   72 A'   73 A'   29 A"                 
  1.966   1.971   1.980   1.988   2.003   2.020   2.050   2.184
 74 A'   30 A"   75 A'   31 A"   32 A"   76 A'   77 A'   78 A'                 
  2.396   3.737   3.773   3.851   3.974   3.976   3.980   3.987
 79 A'   33 A"   80 A'   81 A'   34 A"   35 A"   82 A'   36 A"                 
  3.992   3.992   3.996   4.019   4.117   4.146   6.509   6.548
 37 A"   83 A'   84 A'   85 A'   86 A'   87 A'   88 A'   89 A'                 
  6.748   7.525   7.532   7.539   7.560   7.565   7.585  13.715
 90 A'   38 A"   91 A'   39 A"   92 A'   93 A'   94 A'   40 A"                 
 13.774  13.831  35.191  47.807  47.844 162.853 289.719 289.719
 95 A'   96 A'   97 A'   98 A'   99 A'  100 A'  101 A'   41 A"                 
289.730 289.757 289.766 289.7911020.5731020.623
 42 A"  102 A'  103 A'  104 A'  105 A'  106 A'                                 
 --------------------------------------------------------------

          Ground-State Mulliken Net Atomic Charges

     Atom                 Charge (a.u.)
  ----------------------------------------
      1 P                     0.339807
      2 N                    -0.170184
      3 Br                   -0.039675
      4 Br                   -0.129949
  ----------------------------------------
  Sum of atomic charges =     0.000000

 -----------------------------------------------------------------
                    Cartesian Multipole Moments
 -----------------------------------------------------------------
    Charge (ESU x 10^10)
                 0.0000
    Dipole Moment (Debye)
         X       2.0414      Y      -0.6819      Z      -0.0000
       Tot       2.1523
    Quadrupole Moments (Debye-Ang)
        XX     -57.5079     XY      -5.0729     YY     -53.0744
        XZ      -0.0000     YZ       0.0000     ZZ     -56.0443
    Octopole Moments (Debye-Ang^2)
       XXX      -5.6695    XXY      20.0496    XYY       5.3742
       YYY      37.8169    XXZ      -0.0000    XYZ      -0.0000
       YYZ      -0.0000    XZZ      -0.1932    YZZ      10.3904
       ZZZ      -0.0000
    Hexadecapole Moments (Debye-Ang^3)
      XXXX   -1091.8534   XXXY      -8.0275   XXYY    -235.8460
      XYYY      -6.0943   YYYY    -408.8545   XXXZ      -0.0000
      XXYZ      -0.0000   XYYZ      -0.0000   YYYZ       0.0000
      XXZZ    -197.4610   XYZZ       0.6637   YYZZ     -80.9571
      XZZZ      -0.0000   YZZZ       0.0000   ZZZZ     -72.2537
 -----------------------------------------------------------------
 Calculating analytic gradient of the SCF energy
 Gradient of SCF Energy
            1           2           3           4
    1   0.0888403  -0.0782801  -0.0282737   0.0177135
    2  -0.0227835  -0.0484760   0.0423587   0.0289008
    3  -0.0000000  -0.0000000   0.0000000   0.0000000
 Max gradient component =       8.884E-02
 RMS gradient           =       4.146E-02
 Gradient time:  CPU 5.36 s  wall 1.44 s
 Geometry Optimization Parameters
   NAtoms,    NIC,     NZ,  NCons,   NDum,   NFix, NCnnct, MaxDiis
        4      14       4       0       0       0       0       0

 Cartesian Hessian Update
 Hessian Updated using BFGS Update


** GEOMETRY OPTIMIZATION IN DELOCALIZED INTERNAL COORDINATES **
   Searching for a Minimum

   Optimization Cycle:   2

                       Coordinates (Angstroms)
     ATOM                X               Y               Z
      1  P         0.8770396424   -1.5979717433    0.0000000000
      2  N        -0.9122851003   -1.6690869550    0.0000000000
      3  Br       -2.1391589118    0.3966629720    0.0000000000
      4  Br        1.9451704779    0.5986984044    0.0000000000
   Point Group: cs    Number of degrees of freedom:     5


   Energy is  -5544.339585861

 Hessian Updated using BFGS Update

  5 Hessian modes will be used to form the next step
  Hessian Eigenvalues:
     0.028342    0.090338    0.117586    0.249691    0.265329

 Minimum Search - Taking Simple RFO Step
 Searching for Lamda that Minimizes Along All modes
 Value Taken    Lamda =  -0.10150062
 Calculated Step too Large.  Step scaled by  0.358796
 Step Taken.  Stepsize is  0.300000

                             Maximum     Tolerance    Cnvgd?
         Gradient           0.113063      0.000300      NO
         Displacement       0.283160      0.001200      NO
         Energy change     -0.038219      0.000001      NO


 New Cartesian Coordinates Obtained by Inverse Iteration

 Displacement from previous Coordinates is:  0.387877
 ----------------------------------------------------------------
             Standard Nuclear Orientation (Angstroms)
    I     Atom           X                Y                Z
 ----------------------------------------------------------------
    1      P       0.8089269985    -1.5876862021     0.0000000000
    2      N      -0.8619621973    -1.6375306104     0.0000000000
    3      Br     -2.0022876454     0.3699554814     0.0000000000
    4      Br      1.8260889525     0.5835640091     0.0000000000
 ----------------------------------------------------------------
 Molecular Point Group                 Cs    NOp =  2
 Largest Abelian Subgroup              Cs    NOp =  2
 Nuclear Repulsion Energy =   492.6052383661 hartrees
 There are       46 alpha and       46 beta electrons
 Applying Cartesian multipole field
    Component          Value
    ---------          -----
     (2,0,0)        1.00000E-11
     (0,2,0)        2.00000E-11
     (0,0,2)       -3.00000E-11
 Nucleus-field energy     =     0.0000000149 hartrees
 Requested basis set is 6-311++G(d,p)
 There are 57 shells and 148 basis functions
 A cutoff of  1.0D-11 yielded   1295 shell pairs
 There are      9451 function pairs (     10518 Cartesian)
 Smallest overlap matrix eigenvalue = 2.12E-03
 Guess MOs from SCF MO coefficient file

 -----------------------------------------------------------------------
  General SCF calculation program by
  Eric Jon Sundstrom, Paul Horn, Yuezhi Mao, Dmitri Zuev, Alec White,
  David Stuck, Shaama M.S., Shane Yost, Joonho Lee, David Small,
  Daniel Levine, Susi Lehtola, Hugh Burton, Evgeny Epifanovsky
 -----------------------------------------------------------------------
 Exchange:     0.2000 Hartree-Fock + 0.0800 Slater + 0.7200 B88
 Correlation:  0.1900 VWN1RPA + 0.8100 LYP
 Using SG-1 standard quadrature grid
 using 4 threads for integral computing
 -------------------------------------------------------
 OpenMP Integral computing Module                
 Release: version 2.0, May 2017, Q-Chem Inc. Pleasanton 
 -------------------------------------------------------
 -------------------------------------------------------
 OpenMP BLAS3 based DFT computing Module                
 Release: version 1.0, May 2013, Q-Chem Inc. Pittsburgh 
 -------------------------------------------------------
 A restricted SCF calculation will be
 performed using DIIS
 SCF converges when DIIS error is below 1.0e-08
 ---------------------------------------
  Cycle       Energy         DIIS error
 ---------------------------------------
    1   -5544.3666331255      1.13e-03  
    2   -5544.3598138785      2.12e-03  
    3   -5544.3690498968      1.00e-03  
    4   -5544.3717281334      1.83e-04  
    5   -5544.3718112709      1.04e-04  
    6   -5544.3718487825      1.89e-05  
    7   -5544.3718494563      5.76e-06  
    8   -5544.3718495219      3.34e-06  
    9   -5544.3718495586      8.02e-07  
   10   -5544.3718495617      2.27e-07  
   11   -5544.3718495619      4.65e-08  
   12   -5544.3718495619      8.83e-09  Convergence criterion met
 ---------------------------------------
 SCF time:   CPU 23.83s  wall 6.00s 
 SCF   energy in the final basis set =    -5544.3718495619
 Total energy in the final basis set =    -5544.3718495619

 --------------------------------------------------------------
             Orbital Energies (a.u.) and Symmetries
 --------------------------------------------------------------

 Alpha MOs, Restricted
 -- Occupied --                  
-482.86 -482.86  -77.17  -62.51  -62.51  -56.33  -56.33  -56.33
  1 A'    2 A'    3 A'    4 A'    5 A'    6 A'    7 A'    1 A"                 
-56.328 -56.328 -56.328 -14.426  -8.719  -8.719  -6.662  -6.553
  2 A"    8 A'    9 A'   10 A'   11 A'   12 A'   13 A'   14 A'                 
 -6.549  -6.539  -6.537  -6.536  -6.535  -4.824  -4.823  -4.819
 15 A'    3 A"   16 A'    4 A"   17 A'   18 A'    5 A"   19 A'                 
 -2.663  -2.660  -2.658  -2.658  -2.658  -2.657  -2.648  -2.648
 20 A'   21 A'    6 A"   22 A'    7 A"   23 A'    8 A"   24 A'                 
 -2.644  -2.644  -0.876  -0.798  -0.767  -0.572  -0.434  -0.381
 25 A'    9 A"   26 A'   27 A'   28 A'   29 A'   30 A'   31 A'                 
 -0.374  -0.334  -0.325  -0.318  -0.302  -0.302
 10 A"   32 A'   11 A"   33 A'   34 A'   12 A"                                 
 -- Virtual --                   
 -0.184  -0.146  -0.084  -0.006   0.004   0.027   0.038   0.044
 35 A'   13 A"   36 A'   37 A'   38 A'   39 A'   14 A"   40 A'                 
  0.054   0.068   0.070   0.073   0.074   0.099   0.101   0.116
 41 A'   15 A"   42 A'   43 A'   16 A"   44 A'   45 A'   46 A'                 
  0.158   0.158   0.195   0.233   0.260   0.267   0.304   0.362
 47 A'   17 A"   48 A'   49 A'   50 A'   18 A"   51 A'   52 A'                 
  0.385   0.399   0.407   0.438   0.447   0.484   0.515   0.533
 53 A'   54 A'   19 A"   20 A"   55 A'   21 A"   56 A'   57 A'                 
  0.542   0.545   0.551   0.561   0.561   0.586   0.599   0.602
 22 A"   58 A'   23 A"   59 A'   24 A"   60 A'   61 A'   25 A"                 
  0.614   0.648   0.683   0.691   0.720   0.821   0.853   0.919
 62 A'   63 A'   64 A'   26 A"   65 A'   66 A'   27 A"   67 A'                 
  0.946   0.999   1.204   1.471   1.550   1.613   1.839   1.920
 68 A'   69 A'   70 A'   28 A"   71 A'   72 A'   73 A'   29 A"                 
  1.969   1.971   1.987   2.001   2.032   2.045   2.075   2.246
 74 A'   30 A"   31 A"   75 A'   76 A'   32 A"   77 A'   78 A'                 
  2.497   3.744   3.797   3.894   3.976   3.981   3.983   3.985
 79 A'   33 A"   80 A'   81 A'   34 A"   35 A"   82 A'   36 A"                 
  3.995   3.995   4.002   4.029   4.139   4.170   6.517   6.561
 83 A'   37 A"   84 A'   85 A'   86 A'   87 A'   88 A'   89 A'                 
  6.833   7.526   7.538   7.547   7.549   7.586   7.597  13.726
 90 A'   38 A"   39 A"   91 A'   92 A'   93 A'   94 A'   40 A"                 
 13.802  13.866  35.210  47.815  47.856 162.944 289.718 289.733
 95 A'   96 A'   97 A'   98 A'   99 A'  100 A'   41 A"   42 A"                 
289.735 289.746 289.784 289.8011020.5851020.637
101 A'  102 A'  103 A'  104 A'  105 A'  106 A'                                 

 Beta MOs, Restricted
 -- Occupied --                  
-482.86 -482.86  -77.17  -62.51  -62.51  -56.33  -56.33  -56.33
  1 A'    2 A'    3 A'    4 A'    5 A'    6 A'    7 A'    1 A"                 
-56.328 -56.328 -56.328 -14.426  -8.719  -8.719  -6.662  -6.553
  2 A"    8 A'    9 A'   10 A'   11 A'   12 A'   13 A'   14 A'                 
 -6.549  -6.539  -6.537  -6.536  -6.535  -4.824  -4.823  -4.819
 15 A'    3 A"   16 A'    4 A"   17 A'   18 A'    5 A"   19 A'                 
 -2.663  -2.660  -2.658  -2.658  -2.658  -2.657  -2.648  -2.648
 20 A'   21 A'    6 A"   22 A'    7 A"   23 A'    8 A"   24 A'                 
 -2.644  -2.644  -0.876  -0.798  -0.767  -0.572  -0.434  -0.381
 25 A'    9 A"   26 A'   27 A'   28 A'   29 A'   30 A'   31 A'                 
 -0.374  -0.334  -0.325  -0.318  -0.302  -0.302
 10 A"   32 A'   11 A"   33 A'   34 A'   12 A"                                 
 -- Virtual --                   
 -0.184  -0.146  -0.084  -0.006   0.004   0.027   0.038   0.044
 35 A'   13 A"   36 A'   37 A'   38 A'   39 A'   14 A"   40 A'                 
  0.054   0.068   0.070   0.073   0.074   0.099   0.101   0.116
 41 A'   15 A"   42 A'   43 A'   16 A"   44 A'   45 A'   46 A'                 
  0.158   0.158   0.195   0.233   0.260   0.267   0.304   0.362
 47 A'   17 A"   48 A'   49 A'   50 A'   18 A"   51 A'   52 A'                 
  0.385   0.399   0.407   0.438   0.447   0.484   0.515   0.533
 53 A'   54 A'   19 A"   20 A"   55 A'   21 A"   56 A'   57 A'                 
  0.542   0.545   0.551   0.561   0.561   0.586   0.599   0.602
 22 A"   58 A'   23 A"   59 A'   24 A"   60 A'   61 A'   25 A"                 
  0.614   0.648   0.683   0.691   0.720   0.821   0.853   0.919
 62 A'   63 A'   64 A'   26 A"   65 A'   66 A'   27 A"   67 A'                 
  0.946   0.999   1.204   1.471   1.550   1.613   1.839   1.920
 68 A'   69 A'   70 A'   28 A"   71 A'   72 A'   73 A'   29 A"                 
  1.969   1.971   1.987   2.001   2.032   2.045   2.075   2.246
 74 A'   30 A"   31 A"   75 A'   76 A'   32 A"   77 A'   78 A'                 
  2.497   3.744   3.797   3.894   3.976   3.981   3.983   3.985
 79 A'   33 A"   80 A'   81 A'   34 A"   35 A"   82 A'   36 A"                 
  3.995   3.995   4.002   4.029   4.139   4.170   6.517   6.561
 83 A'   37 A"   84 A'   85 A'   86 A'   87 A'   88 A'   89 A'                 
  6.833   7.526   7.538   7.547   7.549   7.586   7.597  13.726
 90 A'   38 A"   39 A"   91 A'   92 A'   93 A'   94 A'   40 A"                 
 13.802  13.866  35.210  47.815  47.856 162.944 289.718 289.733
 95 A'   96 A'   97 A'   98 A'   99 A'  100 A'   41 A"   42 A"                 
289.735 289.746 289.784 289.8011020.5851020.637
101 A'  102 A'  103 A'  104 A'  105 A'  106 A'                                 
 --------------------------------------------------------------

          Ground-State Mulliken Net Atomic Charges

     Atom                 Charge (a.u.)
  ----------------------------------------
      1 P                     0.328461
      2 N                    -0.172182
      3 Br                   -0.019061
      4 Br                   -0.137218
  ----------------------------------------
  Sum of atomic charges =    -0.000000

 -----------------------------------------------------------------
                    Cartesian Multipole Moments
 -----------------------------------------------------------------
    Charge (ESU x 10^10)
                 0.0000
    Dipole Moment (Debye)
         X       1.7416      Y      -0.4831      Z      -0.0000
       Tot       1.8073
    Quadrupole Moments (Debye-Ang)
        XX     -57.3388     XY      -4.9959     YY     -53.2794
        XZ      -0.0000     YZ      -0.0000     ZZ     -55.5982
    Octopole Moments (Debye-Ang^2)
       XXX      -6.1684    XXY      19.7822    XYY       4.8312
       YYY      39.9682    XXZ      -0.0000    XYZ      -0.0000
       YYZ       0.0000    XZZ      -0.2294    YZZ      10.3672
       ZZZ      -0.0000
    Hexadecapole Moments (Debye-Ang^3)
      XXXX    -968.0076   XXXY      -9.6926   XXYY    -215.3569
      XYYY      -8.5084   YYYY    -399.1397   XXXZ      -0.0000
      XXYZ      -0.0000   XYYZ      -0.0000   YYYZ      -0.0000
      XXZZ    -175.6551   XYZZ      -0.2680   YYZZ     -78.1693
      XZZZ      -0.0000   YZZZ      -0.0000   ZZZZ     -70.8787
 -----------------------------------------------------------------
 Calculating analytic gradient of the SCF energy
 Gradient of SCF Energy
            1           2           3           4
    1   0.0587386  -0.0475520  -0.0231131   0.0119265
    2  -0.0173895  -0.0483550   0.0431655   0.0225789
    3  -0.0000000   0.0000000   0.0000000  -0.0000000
 Max gradient component =       5.874E-02
 RMS gradient           =       3.082E-02
 Gradient time:  CPU 5.66 s  wall 1.51 s
 Geometry Optimization Parameters
   NAtoms,    NIC,     NZ,  NCons,   NDum,   NFix, NCnnct, MaxDiis
        4      14       4       0       0       0       0       0

 Cartesian Hessian Update
 Hessian Updated using BFGS Update


** GEOMETRY OPTIMIZATION IN DELOCALIZED INTERNAL COORDINATES **
   Searching for a Minimum

   Optimization Cycle:   3

                       Coordinates (Angstroms)
     ATOM                X               Y               Z
      1  P         0.8089269985   -1.5876862021    0.0000000000
      2  N        -0.8619621973   -1.6375306104    0.0000000000
      3  Br       -2.0022876454    0.3699554814    0.0000000000
      4  Br        1.8260889525    0.5835640091    0.0000000000
   Point Group: cs    Number of degrees of freedom:     5


   Energy is  -5544.371849562

 Hessian Updated using BFGS Update

  5 Hessian modes will be used to form the next step
  Hessian Eigenvalues:
     0.040155    0.095629    0.157363    0.249602    0.321786

 Minimum Search - Taking Simple RFO Step
 Searching for Lamda that Minimizes Along All modes
 Value Taken    Lamda =  -0.05938154
 Calculated Step too Large.  Step scaled by  0.424339
 Step Taken.  Stepsize is  0.300000

                             Maximum     Tolerance    Cnvgd?
         Gradient           0.086085      0.000300      NO
         Displacement       0.273690      0.001200      NO
         Energy change     -0.032264      0.000001      NO


 New Cartesian Coordinates Obtained by Inverse Iteration

 Displacement from previous Coordinates is:  0.257460
 ----------------------------------------------------------------
             Standard Nuclear Orientation (Angstroms)
    I     Atom           X                Y                Z
 ----------------------------------------------------------------
    1      P       0.7525300108    -1.5580172398     0.0000000000
    2      N      -0.8342574095    -1.5756232692     0.0000000000
    3      Br     -1.9397197723     0.3062026290     0.0000000000
    4      Br      1.7922132793     0.5557405580     0.0000000000
 ----------------------------------------------------------------
 Molecular Point Group                 Cs    NOp =  2
 Largest Abelian Subgroup              Cs    NOp =  2
 Nuclear Repulsion Energy =   508.8387977029 hartrees
 There are       46 alpha and       46 beta electrons
 Applying Cartesian multipole field
    Component          Value
    ---------          -----
     (2,0,0)        1.00000E-11
     (0,2,0)        2.00000E-11
     (0,0,2)       -3.00000E-11
 Nucleus-field energy     =     0.0000000140 hartrees
 Requested basis set is 6-311++G(d,p)
 There are 57 shells and 148 basis functions
 A cutoff of  1.0D-11 yielded   1304 shell pairs
 There are      9482 function pairs (     10550 Cartesian)
 Smallest overlap matrix eigenvalue = 1.92E-03
 Guess MOs from SCF MO coefficient file

 -----------------------------------------------------------------------
  General SCF calculation program by
  Eric Jon Sundstrom, Paul Horn, Yuezhi Mao, Dmitri Zuev, Alec White,
  David Stuck, Shaama M.S., Shane Yost, Joonho Lee, David Small,
  Daniel Levine, Susi Lehtola, Hugh Burton, Evgeny Epifanovsky
 -----------------------------------------------------------------------
 Exchange:     0.2000 Hartree-Fock + 0.0800 Slater + 0.7200 B88
 Correlation:  0.1900 VWN1RPA + 0.8100 LYP
 Using SG-1 standard quadrature grid
 using 4 threads for integral computing
 -------------------------------------------------------
 OpenMP Integral computing Module                
 Release: version 2.0, May 2017, Q-Chem Inc. Pleasanton 
 -------------------------------------------------------
 -------------------------------------------------------
 OpenMP BLAS3 based DFT computing Module                
 Release: version 1.0, May 2013, Q-Chem Inc. Pittsburgh 
 -------------------------------------------------------
 A restricted SCF calculation will be
 performed using DIIS
 SCF converges when DIIS error is below 1.0e-08
 ---------------------------------------
  Cycle       Energy         DIIS error
 ---------------------------------------
    1   -5544.3882607556      1.04e-03  
    2   -5544.3843734846      1.80e-03  
    3   -5544.3911432575      7.68e-04  
    4   -5544.3926087122      2.04e-04  
    5   -5544.3927458212      7.72e-05  
    6   -5544.3927609632      1.67e-05  
    7   -5544.3927614688      6.80e-06  
    8   -5544.3927615773      2.36e-06  
    9   -5544.3927615960      5.03e-07  
   10   -5544.3927615971      1.56e-07  
   11   -5544.3927615972      3.11e-08  
   12   -5544.3927615972      6.83e-09  Convergence criterion met
 ---------------------------------------
 SCF time:   CPU 24.39s  wall 6.00s 
 SCF   energy in the final basis set =    -5544.3927615972
 Total energy in the final basis set =    -5544.3927615972

 --------------------------------------------------------------
             Orbital Energies (a.u.) and Symmetries
 --------------------------------------------------------------

 Alpha MOs, Restricted
 -- Occupied --                  
-482.87 -482.85  -77.16  -62.52  -62.51  -56.34  -56.33  -56.33
  1 A'    2 A'    3 A'    4 A'    5 A'    6 A'    1 A"    7 A'                 
-56.327 -56.324 -56.324 -14.411  -8.724  -8.715  -6.652  -6.558
  8 A'    2 A"    9 A'   10 A'   11 A'   12 A'   13 A'   14 A'                 
 -6.545  -6.541  -6.540  -6.535  -6.534  -4.814  -4.812  -4.809
 15 A'    3 A"   16 A'    4 A"   17 A'   18 A'    5 A"   19 A'                 
 -2.668  -2.664  -2.663  -2.656  -2.654  -2.653  -2.649  -2.649
 20 A'    6 A"   21 A'   22 A'    7 A"   23 A'   24 A'    8 A"                 
 -2.645  -2.645  -0.901  -0.799  -0.773  -0.564  -0.447  -0.389
  9 A"   25 A'   26 A'   27 A'   28 A'   29 A'   30 A'   31 A'                 
 -0.386  -0.331  -0.327  -0.316  -0.303  -0.303
 10 A"   32 A'   11 A"   33 A'   12 A"   34 A'                                 
 -- Virtual --                   
 -0.168  -0.132  -0.065  -0.003   0.012   0.028   0.038   0.049
 35 A'   13 A"   36 A'   37 A'   38 A'   39 A'   14 A"   40 A'                 
  0.055   0.068   0.070   0.073   0.077   0.100   0.107   0.117
 41 A'   15 A"   42 A'   16 A"   43 A'   44 A'   45 A'   46 A'                 
  0.161   0.163   0.196   0.235   0.260   0.268   0.318   0.360
 17 A"   47 A'   48 A'   49 A'   50 A'   18 A"   51 A'   52 A'                 
  0.385   0.396   0.407   0.437   0.443   0.480   0.528   0.535
 53 A'   54 A'   19 A"   20 A"   55 A'   21 A"   56 A'   57 A'                 
  0.539   0.546   0.548   0.558   0.564   0.590   0.606   0.620
 22 A"   58 A'   23 A"   24 A"   59 A'   60 A'   61 A'   25 A"                 
  0.628   0.663   0.701   0.706   0.763   0.825   0.859   0.943
 62 A'   63 A'   64 A'   26 A"   65 A'   66 A'   27 A"   67 A'                 
  0.996   1.014   1.215   1.482   1.555   1.626   1.831   1.913
 68 A'   69 A'   70 A'   28 A"   71 A'   72 A'   73 A'   29 A"                 
  1.958   1.974   1.993   2.008   2.060   2.083   2.094   2.328
 74 A'   30 A"   31 A"   75 A'   76 A'   32 A"   77 A'   78 A'                 
  2.577   3.752   3.797   3.952   3.978   3.982   3.986   3.986
 79 A'   33 A"   80 A'   81 A'   34 A"   35 A"   82 A'   36 A"                 
  3.997   4.000   4.011   4.040   4.167   4.223   6.526   6.572
 83 A'   37 A"   84 A'   85 A'   86 A'   87 A'   88 A'   89 A'                 
  6.900   7.526   7.538   7.542   7.556   7.604   7.614  13.737
 90 A'   38 A"   39 A"   91 A'   92 A'   93 A'   94 A'   40 A"                 
 13.825  13.926  35.233  47.824  47.866 163.024 289.716 289.734
 95 A'   96 A'   97 A'   98 A'   99 A'  100 A'   41 A"  101 A'                 
289.736 289.749 289.805 289.8161020.5971020.650
 42 A"  102 A'  103 A'  104 A'  105 A'  106 A'                                 

 Beta MOs, Restricted
 -- Occupied --                  
-482.87 -482.85  -77.16  -62.52  -62.51  -56.34  -56.33  -56.33
  1 A'    2 A'    3 A'    4 A'    5 A'    6 A'    1 A"    7 A'                 
-56.327 -56.324 -56.324 -14.411  -8.724  -8.715  -6.652  -6.558
  8 A'    2 A"    9 A'   10 A'   11 A'   12 A'   13 A'   14 A'                 
 -6.545  -6.541  -6.540  -6.535  -6.534  -4.814  -4.812  -4.809
 15 A'    3 A"   16 A'    4 A"   17 A'   18 A'    5 A"   19 A'                 
 -2.668  -2.664  -2.663  -2.656  -2.654  -2.653  -2.649  -2.649
 20 A'    6 A"   21 A'   22 A'    7 A"   23 A'   24 A'    8 A"                 
 -2.645  -2.645  -0.901  -0.799  -0.773  -0.564  -0.447  -0.389
  9 A"   25 A'   26 A'   27 A'   28 A'   29 A'   30 A'   31 A'                 
 -0.386  -0.331  -0.327  -0.316  -0.303  -0.303
 10 A"   32 A'   11 A"   33 A'   12 A"   34 A'                                 
 -- Virtual --                   
 -0.168  -0.132  -0.065  -0.003   0.012   0.028   0.038   0.049
 35 A'   13 A"   36 A'   37 A'   38 A'   39 A'   14 A"   40 A'                 
  0.055   0.068   0.070   0.073   0.077   0.100   0.107   0.117
 41 A'   15 A"   42 A'   16 A"   43 A'   44 A'   45 A'   46 A'                 
  0.161   0.163   0.196   0.235   0.260   0.268   0.318   0.360
 17 A"   47 A'   48 A'   49 A'   50 A'   18 A"   51 A'   52 A'                 
  0.385   0.396   0.407   0.437   0.443   0.480   0.528   0.535
 53 A'   54 A'   19 A"   20 A"   55 A'   21 A"   56 A'   57 A'                 
  0.539   0.546   0.548   0.558   0.564   0.590   0.606   0.620
 22 A"   58 A'   23 A"   24 A"   59 A'   60 A'   61 A'   25 A"                 
  0.628   0.663   0.701   0.706   0.763   0.825   0.859   0.943
 62 A'   63 A'   64 A'   26 A"   65 A'   66 A'   27 A"   67 A'                 
  0.996   1.014   1.215   1.482   1.555   1.626   1.831   1.913
 68 A'   69 A'   70 A'   28 A"   71 A'   72 A'   73 A'   29 A"                 
  1.958   1.974   1.993   2.008   2.060   2.083   2.094   2.328
 74 A'   30 A"   31 A"   75 A'   76 A'   32 A"   77 A'   78 A'                 
  2.577   3.752   3.797   3.952   3.978   3.982   3.986   3.986
 79 A'   33 A"   80 A'   81 A'   34 A"   35 A"   82 A'   36 A"                 
  3.997   4.000   4.011   4.040   4.167   4.223   6.526   6.572
 83 A'   37 A"   84 A'   85 A'   86 A'   87 A'   88 A'   89 A'                 
  6.900   7.526   7.538   7.542   7.556   7.604   7.614  13.737
 90 A'   38 A"   39 A"   91 A'   92 A'   93 A'   94 A'   40 A"                 
 13.825  13.926  35.233  47.824  47.866 163.024 289.716 289.734
 95 A'   96 A'   97 A'   98 A'   99 A'  100 A'   41 A"  101 A'                 
289.736 289.749 289.805 289.8161020.5971020.650
 42 A"  102 A'  103 A'  104 A'  105 A'  106 A'                                 
 --------------------------------------------------------------

          Ground-State Mulliken Net Atomic Charges

     Atom                 Charge (a.u.)
  ----------------------------------------
      1 P                     0.321118
      2 N                    -0.174474
      3 Br                    0.008251
      4 Br                   -0.154895
  ----------------------------------------
  Sum of atomic charges =    -0.000000

 -----------------------------------------------------------------
                    Cartesian Multipole Moments
 -----------------------------------------------------------------
    Charge (ESU x 10^10)
                -0.0000
    Dipole Moment (Debye)
         X       1.3249      Y      -0.2963      Z       0.0000
       Tot       1.3576
    Quadrupole Moments (Debye-Ang)
        XX     -56.9822     XY      -4.7944     YY     -53.7306
        XZ       0.0000     YZ      -0.0000     ZZ     -55.1789
    Octopole Moments (Debye-Ang^2)
       XXX      -8.1100    XXY      20.5374    XYY       3.7851
       YYY      43.1894    XXZ       0.0000    XYZ      -0.0000
       YYZ       0.0000    XZZ      -0.5858    YZZ      11.0017
       ZZZ       0.0000
    Hexadecapole Moments (Debye-Ang^3)
      XXXX    -914.9065   XXXY     -15.3576   XXYY    -204.6901
      XYYY     -13.6137   YYYY    -379.4631   XXXZ      -0.0000
      XXYZ      -0.0000   XYYZ       0.0000   YYYZ      -0.0000
      XXZZ    -166.5722   XYZZ      -2.3905   YYZZ     -73.7599
      XZZZ      -0.0000   YZZZ      -0.0000   ZZZZ     -69.6591
 -----------------------------------------------------------------
 Calculating analytic gradient of the SCF energy
 Gradient of SCF Energy
            1           2           3           4
    1   0.0116345  -0.0000889  -0.0193334   0.0077878
    2  -0.0089764  -0.0453830   0.0399589   0.0144005
    3  -0.0000000   0.0000000  -0.0000000   0.0000000
 Max gradient component =       4.538E-02
 RMS gradient           =       1.940E-02
 Gradient time:  CPU 5.84 s  wall 1.56 s
 Geometry Optimization Parameters
   NAtoms,    NIC,     NZ,  NCons,   NDum,   NFix, NCnnct, MaxDiis
        4      14       4       0       0       0       0       0

 Cartesian Hessian Update
 Hessian Updated using BFGS Update


** GEOMETRY OPTIMIZATION IN DELOCALIZED INTERNAL COORDINATES **
   Searching for a Minimum

   Optimization Cycle:   4

                       Coordinates (Angstroms)
     ATOM                X               Y               Z
      1  P         0.7525300108   -1.5580172398    0.0000000000
      2  N        -0.8342574095   -1.5756232692    0.0000000000
      3  Br       -1.9397197723    0.3062026290    0.0000000000
      4  Br        1.7922132793    0.5557405580    0.0000000000
   Point Group: cs    Number of degrees of freedom:     5


   Energy is  -5544.392761597

 Hessian Updated using BFGS Update

  5 Hessian modes will be used to form the next step
  Hessian Eigenvalues:
     0.036212    0.095000    0.225178    0.255712    0.447494

 Minimum Search - Taking Simple RFO Step
 Searching for Lamda that Minimizes Along All modes
 Value Taken    Lamda =  -0.03477140
 Calculated Step too Large.  Step scaled by  0.437492
 Step Taken.  Stepsize is  0.300000

                             Maximum     Tolerance    Cnvgd?
         Gradient           0.045143      0.000300      NO
         Displacement       0.213682      0.001200      NO
         Energy change     -0.020912      0.000001      NO


 New Cartesian Coordinates Obtained by Inverse Iteration

 Displacement from previous Coordinates is:  0.231772
 ----------------------------------------------------------------
             Standard Nuclear Orientation (Angstroms)
    I     Atom           X                Y                Z
 ----------------------------------------------------------------
    1      P       0.7223619396    -1.5274214566     0.0000000000
    2      N      -0.8410748214    -1.5050972194     0.0000000000
    3      Br     -1.8983038740     0.2298707673     0.0000000000
    4      Br      1.7877828641     0.5309505868     0.0000000000
 ----------------------------------------------------------------
 Molecular Point Group                 Cs    NOp =  2
 Largest Abelian Subgroup              Cs    NOp =  2
 Nuclear Repulsion Energy =   521.5297047389 hartrees
 There are       46 alpha and       46 beta electrons
 Applying Cartesian multipole field
    Component          Value
    ---------          -----
     (2,0,0)        1.00000E-11
     (0,2,0)        2.00000E-11
     (0,0,2)       -3.00000E-11
 Nucleus-field energy     =     0.0000000134 hartrees
 Requested basis set is 6-311++G(d,p)
 There are 57 shells and 148 basis functions
 A cutoff of  1.0D-11 yielded   1317 shell pairs
 There are      9572 function pairs (     10649 Cartesian)
 Smallest overlap matrix eigenvalue = 1.81E-03
 Guess MOs from SCF MO coefficient file

 -----------------------------------------------------------------------
  General SCF calculation program by
  Eric Jon Sundstrom, Paul Horn, Yuezhi Mao, Dmitri Zuev, Alec White,
  David Stuck, Shaama M.S., Shane Yost, Joonho Lee, David Small,
  Daniel Levine, Susi Lehtola, Hugh Burton, Evgeny Epifanovsky
 -----------------------------------------------------------------------
 Exchange:     0.2000 Hartree-Fock + 0.0800 Slater + 0.7200 B88
 Correlation:  0.1900 VWN1RPA + 0.8100 LYP
 Using SG-1 standard quadrature grid
 using 4 threads for integral computing
 -------------------------------------------------------
 OpenMP Integral computing Module                
 Release: version 2.0, May 2017, Q-Chem Inc. Pleasanton 
 -------------------------------------------------------
 -------------------------------------------------------
 OpenMP BLAS3 based DFT computing Module                
 Release: version 1.0, May 2013, Q-Chem Inc. Pittsburgh 
 -------------------------------------------------------
 A restricted SCF calculation will be
 performed using DIIS
 SCF converges when DIIS error is below 1.0e-08
 ---------------------------------------
  Cycle       Energy         DIIS error
 ---------------------------------------
    1   -5544.4012254718      9.03e-04  
    2   -5544.4025912028      1.05e-03  
    3   -5544.4035270540      8.39e-04  
    4   -5544.4052355188      2.16e-04  
    5   -5544.4053960836      3.44e-05  
    6   -5544.4053979030      1.29e-05  
    7   -5544.4053982564      7.00e-06  
    8   -5544.4053983787      1.12e-06  
    9   -5544.4053983815      3.67e-07  
   10   -5544.4053983820      9.95e-08  
   11   -5544.4053983820      9.14e-09  Convergence criterion met
 ---------------------------------------
 SCF time:   CPU 22.77s  wall 6.00s 
 SCF   energy in the final basis set =    -5544.4053983820
 Total energy in the final basis set =    -5544.4053983820

 --------------------------------------------------------------
             Orbital Energies (a.u.) and Symmetries
 --------------------------------------------------------------

 Alpha MOs, Restricted
 -- Occupied --                  
-482.87 -482.85  -77.15  -62.52  -62.50  -56.34  -56.34  -56.34
  1 A'    2 A'    3 A'    4 A'    5 A'    6 A'    1 A"    7 A'                 
-56.324 -56.321 -56.321 -14.402  -8.729  -8.712  -6.645  -6.564
  8 A'    2 A"    9 A'   10 A'   11 A'   12 A'   13 A'   14 A'                 
 -6.546  -6.545  -6.542  -6.533  -6.531  -4.807  -4.805  -4.801
  3 A"   15 A'   16 A'    4 A"   17 A'   18 A'    5 A"   19 A'                 
 -2.673  -2.669  -2.668  -2.654  -2.654  -2.653  -2.651  -2.650
 20 A'    6 A"   21 A'   22 A'    7 A"   23 A'    8 A"   24 A'                 
 -2.642  -2.642  -0.916  -0.802  -0.776  -0.563  -0.459  -0.396
  9 A"   25 A'   26 A'   27 A'   28 A'   29 A'   30 A'   31 A'                 
 -0.394  -0.330  -0.329  -0.314  -0.301  -0.301
 10 A"   11 A"   32 A'   33 A'   34 A'   12 A"                                 
 -- Virtual --                   
 -0.141  -0.126  -0.053  -0.002   0.016   0.029   0.039   0.051
 35 A'   13 A"   36 A'   37 A'   38 A'   39 A'   14 A"   40 A'                 
  0.055   0.068   0.070   0.073   0.078   0.099   0.111   0.118
 41 A'   15 A"   42 A'   16 A"   43 A'   44 A'   45 A'   46 A'                 
  0.163   0.166   0.196   0.236   0.260   0.271   0.319   0.359
 17 A"   47 A'   48 A'   49 A'   50 A'   18 A"   51 A'   52 A'                 
  0.386   0.397   0.407   0.434   0.443   0.475   0.527   0.536
 53 A'   54 A'   19 A"   20 A"   55 A'   21 A"   56 A'   22 A"                 
  0.537   0.545   0.551   0.555   0.567   0.600   0.612   0.630
 57 A'   23 A"   58 A'   24 A"   59 A'   60 A'   61 A'   25 A"                 
  0.637   0.674   0.712   0.720   0.818   0.848   0.871   0.936
 62 A'   63 A'   64 A'   26 A"   65 A'   66 A'   27 A"   67 A'                 
  1.017   1.037   1.212   1.490   1.561   1.642   1.868   1.895
 68 A'   69 A'   70 A'   28 A"   71 A'   72 A'   73 A'   29 A"                 
  1.948   1.978   2.010   2.011   2.079   2.098   2.109   2.403
 74 A'   30 A"   31 A"   75 A'   76 A'   32 A"   77 A'   78 A'                 
  2.593   3.758   3.784   3.965   3.975   3.982   3.986   3.993
 79 A'   33 A"   80 A'   81 A'   34 A"   35 A"   82 A'   36 A"                 
  4.001   4.010   4.017   4.054   4.186   4.315   6.540   6.581
 83 A'   37 A"   84 A'   85 A'   86 A'   87 A'   88 A'   89 A'                 
  6.924   7.524   7.539   7.541   7.559   7.615   7.627  13.746
 90 A'   38 A"   39 A"   91 A'   92 A'   93 A'   94 A'   40 A"                 
 13.838  13.953  35.247  47.838  47.874 163.056 289.714 289.733
 95 A'   96 A'   97 A'   98 A'   99 A'  100 A'   41 A"  101 A'                 
289.739 289.753 289.821 289.8351020.6161020.659
 42 A"  102 A'  103 A'  104 A'  105 A'  106 A'                                 

 Beta MOs, Restricted
 -- Occupied --                  
-482.87 -482.85  -77.15  -62.52  -62.50  -56.34  -56.34  -56.34
  1 A'    2 A'    3 A'    4 A'    5 A'    6 A'    1 A"    7 A'                 
-56.324 -56.321 -56.321 -14.402  -8.729  -8.712  -6.645  -6.564
  8 A'    2 A"    9 A'   10 A'   11 A'   12 A'   13 A'   14 A'                 
 -6.546  -6.545  -6.542  -6.533  -6.531  -4.807  -4.805  -4.801
  3 A"   15 A'   16 A'    4 A"   17 A'   18 A'    5 A"   19 A'                 
 -2.673  -2.669  -2.668  -2.654  -2.654  -2.653  -2.651  -2.650
 20 A'    6 A"   21 A'   22 A'    7 A"   23 A'    8 A"   24 A'                 
 -2.642  -2.642  -0.916  -0.802  -0.776  -0.563  -0.459  -0.396
  9 A"   25 A'   26 A'   27 A'   28 A'   29 A'   30 A'   31 A'                 
 -0.394  -0.330  -0.329  -0.314  -0.301  -0.301
 10 A"   11 A"   32 A'   33 A'   34 A'   12 A"                                 
 -- Virtual --                   
 -0.141  -0.126  -0.053  -0.002   0.016   0.029   0.039   0.051
 35 A'   13 A"   36 A'   37 A'   38 A'   39 A'   14 A"   40 A'                 
  0.055   0.068   0.070   0.073   0.078   0.099   0.111   0.118
 41 A'   15 A"   42 A'   16 A"   43 A'   44 A'   45 A'   46 A'                 
  0.163   0.166   0.196   0.236   0.260   0.271   0.319   0.359
 17 A"   47 A'   48 A'   49 A'   50 A'   18 A"   51 A'   52 A'                 
  0.386   0.397   0.407   0.434   0.443   0.475   0.527   0.536
 53 A'   54 A'   19 A"   20 A"   55 A'   21 A"   56 A'   22 A"                 
  0.537   0.545   0.551   0.555   0.567   0.600   0.612   0.630
 57 A'   23 A"   58 A'   24 A"   59 A'   60 A'   61 A'   25 A"                 
  0.637   0.674   0.712   0.720   0.818   0.848   0.871   0.936
 62 A'   63 A'   64 A'   26 A"   65 A'   66 A'   27 A"   67 A'                 
  1.017   1.037   1.212   1.490   1.561   1.642   1.868   1.895
 68 A'   69 A'   70 A'   28 A"   71 A'   72 A'   73 A'   29 A"                 
  1.948   1.978   2.010   2.011   2.079   2.098   2.109   2.403
 74 A'   30 A"   31 A"   75 A'   76 A'   32 A"   77 A'   78 A'                 
  2.593   3.758   3.784   3.965   3.975   3.982   3.986   3.993
 79 A'   33 A"   80 A'   81 A'   34 A"   35 A"   82 A'   36 A"                 
  4.001   4.010   4.017   4.054   4.186   4.315   6.540   6.581
 83 A'   37 A"   84 A'   85 A'   86 A'   87 A'   88 A'   89 A'                 
  6.924   7.524   7.539   7.541   7.559   7.615   7.627  13.746
 90 A'   38 A"   39 A"   91 A'   92 A'   93 A'   94 A'   40 A"                 
 13.838  13.953  35.247  47.838  47.874 163.056 289.714 289.733
 95 A'   96 A'   97 A'   98 A'   99 A'  100 A'   41 A"  101 A'                 
289.739 289.753 289.821 289.8351020.6161020.659
 42 A"  102 A'  103 A'  104 A'  105 A'  106 A'                                 
 --------------------------------------------------------------

          Ground-State Mulliken Net Atomic Charges

     Atom                 Charge (a.u.)
  ----------------------------------------
      1 P                     0.315617
      2 N                    -0.184740
      3 Br                    0.039928
      4 Br                   -0.170805
  ----------------------------------------
  Sum of atomic charges =     0.000000

 -----------------------------------------------------------------
                    Cartesian Multipole Moments
 -----------------------------------------------------------------
    Charge (ESU x 10^10)
                 0.0000
    Dipole Moment (Debye)
         X       0.9205      Y      -0.1127      Z      -0.0000
       Tot       0.9274
    Quadrupole Moments (Debye-Ang)
        XX     -56.5577     XY      -4.4844     YY     -54.3020
        XZ      -0.0000     YZ      -0.0000     ZZ     -54.8943
    Octopole Moments (Debye-Ang^2)
       XXX     -10.7013    XXY      21.5687    XYY       2.4821
       YYY      46.8965    XXZ      -0.0000    XYZ      -0.0000
       YYZ      -0.0000    XZZ      -1.2992    YZZ      12.0819
       ZZZ      -0.0000
    Hexadecapole Moments (Debye-Ang^3)
      XXXX    -887.3739   XXXY     -21.8271   XXYY    -198.5586
      XYYY     -19.2839   YYYY    -361.1113   XXXZ      -0.0000
      XXYZ       0.0000   XYYZ      -0.0000   YYYZ      -0.0000
      XXZZ    -161.9635   XYZZ      -4.7538   YYZZ     -70.0615
      XZZZ      -0.0000   YZZZ      -0.0000   ZZZZ     -68.8774
 -----------------------------------------------------------------
 Calculating analytic gradient of the SCF energy
 Gradient of SCF Energy
            1           2           3           4
    1  -0.0073757   0.0135167  -0.0110890   0.0049480
    2   0.0011078  -0.0355990   0.0277388   0.0067524
    3   0.0000000   0.0000000  -0.0000000  -0.0000000
 Max gradient component =       3.560E-02
 RMS gradient           =       1.434E-02
 Gradient time:  CPU 6.04 s  wall 1.61 s
 Geometry Optimization Parameters
   NAtoms,    NIC,     NZ,  NCons,   NDum,   NFix, NCnnct, MaxDiis
        4      14       4       0       0       0       0       0

 Cartesian Hessian Update
 Hessian Updated using BFGS Update


** GEOMETRY OPTIMIZATION IN DELOCALIZED INTERNAL COORDINATES **
   Searching for a Minimum

   Optimization Cycle:   5

                       Coordinates (Angstroms)
     ATOM                X               Y               Z
      1  P         0.7223619396   -1.5274214566    0.0000000000
      2  N        -0.8410748214   -1.5050972194    0.0000000000
      3  Br       -1.8983038740    0.2298707673    0.0000000000
      4  Br        1.7877828641    0.5309505868    0.0000000000
   Point Group: cs    Number of degrees of freedom:     5


   Energy is  -5544.405398382

 Hessian Updated using BFGS Update

  5 Hessian modes will be used to form the next step
  Hessian Eigenvalues:
     0.048637    0.094578    0.217888    0.266101    0.524074

 Minimum Search - Taking Simple RFO Step
 Searching for Lamda that Minimizes Along All modes
 Value Taken    Lamda =  -0.01724453
 Calculated Step too Large.  Step scaled by  0.598813
 Step Taken.  Stepsize is  0.300000

                             Maximum     Tolerance    Cnvgd?
         Gradient           0.019792      0.000300      NO
         Displacement       0.178017      0.001200      NO
         Energy change     -0.012637      0.000001      NO


 New Cartesian Coordinates Obtained by Inverse Iteration

 Displacement from previous Coordinates is:  0.223858
 ----------------------------------------------------------------
             Standard Nuclear Orientation (Angstroms)
    I     Atom           X                Y                Z
 ----------------------------------------------------------------
    1      P       0.7111537201    -1.5109814004     0.0000000000
    2      N      -0.8502636162    -1.4217375035     0.0000000000
    3      Br     -1.8761528036     0.1562011287     0.0000000000
    4      Br      1.7860288080     0.5048204531     0.0000000000
 ----------------------------------------------------------------
 Molecular Point Group                 Cs    NOp =  2
 Largest Abelian Subgroup              Cs    NOp =  2
 Nuclear Repulsion Energy =   532.2038492052 hartrees
 There are       46 alpha and       46 beta electrons
 Applying Cartesian multipole field
    Component          Value
    ---------          -----
     (2,0,0)        1.00000E-11
     (0,2,0)        2.00000E-11
     (0,0,2)       -3.00000E-11
 Nucleus-field energy     =     0.0000000130 hartrees
 Requested basis set is 6-311++G(d,p)
 There are 57 shells and 148 basis functions
 A cutoff of  1.0D-11 yielded   1320 shell pairs
 There are      9584 function pairs (     10661 Cartesian)
 Smallest overlap matrix eigenvalue = 1.74E-03
 Guess MOs from SCF MO coefficient file

 -----------------------------------------------------------------------
  General SCF calculation program by
  Eric Jon Sundstrom, Paul Horn, Yuezhi Mao, Dmitri Zuev, Alec White,
  David Stuck, Shaama M.S., Shane Yost, Joonho Lee, David Small,
  Daniel Levine, Susi Lehtola, Hugh Burton, Evgeny Epifanovsky
 -----------------------------------------------------------------------
 Exchange:     0.2000 Hartree-Fock + 0.0800 Slater + 0.7200 B88
 Correlation:  0.1900 VWN1RPA + 0.8100 LYP
 Using SG-1 standard quadrature grid
 using 4 threads for integral computing
 -------------------------------------------------------
 OpenMP Integral computing Module                
 Release: version 2.0, May 2017, Q-Chem Inc. Pleasanton 
 -------------------------------------------------------
 -------------------------------------------------------
 OpenMP BLAS3 based DFT computing Module                
 Release: version 1.0, May 2013, Q-Chem Inc. Pittsburgh 
 -------------------------------------------------------
 A restricted SCF calculation will be
 performed using DIIS
 SCF converges when DIIS error is below 1.0e-08
 ---------------------------------------
  Cycle       Energy         DIIS error
 ---------------------------------------
    1   -5544.4057332657      1.15e-03  
    2   -5544.4105920160      8.09e-04  
    3   -5544.4089380006      1.14e-03  
    4   -5544.4120907050      2.30e-04  
    5   -5544.4122591695      4.27e-05  
    6   -5544.4122624599      1.39e-05  
    7   -5544.4122629045      7.44e-06  
    8   -5544.4122630276      9.95e-07  
    9   -5544.4122630299      2.92e-07  
   10   -5544.4122630301      8.80e-08  
   11   -5544.4122630301      1.33e-08  
   12   -5544.4122630301      3.21e-09  Convergence criterion met
 ---------------------------------------
 SCF time:   CPU 25.17s  wall 7.00s 
 SCF   energy in the final basis set =    -5544.4122630301
 Total energy in the final basis set =    -5544.4122630301

 --------------------------------------------------------------
             Orbital Energies (a.u.) and Symmetries
 --------------------------------------------------------------

 Alpha MOs, Restricted
 -- Occupied --                  
-482.87 -482.85  -77.15  -62.53  -62.50  -56.35  -56.34  -56.34
  1 A'    2 A'    3 A'    4 A'    5 A'    6 A'    1 A"    7 A'                 
-56.321 -56.318 -56.318 -14.392  -8.734  -8.710  -6.638  -6.569
  8 A'    2 A"    9 A'   10 A'   11 A'   12 A'   13 A'   14 A'                 
 -6.552  -6.550  -6.539  -6.530  -6.528  -4.801  -4.798  -4.795
  3 A"   15 A'   16 A'    4 A"   17 A'   18 A'    5 A"   19 A'                 
 -2.679  -2.675  -2.674  -2.660  -2.660  -2.650  -2.648  -2.647
 20 A'    6 A"   21 A'   22 A'    7 A"   23 A'    8 A"   24 A'                 
 -2.640  -2.640  -0.933  -0.807  -0.775  -0.567  -0.468  -0.405
  9 A"   25 A'   26 A'   27 A'   28 A'   29 A'   30 A'   31 A'                 
 -0.403  -0.333  -0.330  -0.311  -0.295  -0.293
 10 A"   11 A"   32 A'   33 A'   12 A"   34 A'                                 
 -- Virtual --                   
 -0.122  -0.108  -0.042  -0.002   0.019   0.031   0.039   0.052
 13 A"   35 A'   36 A'   37 A'   38 A'   39 A'   14 A"   40 A'                 
  0.056   0.067   0.070   0.074   0.080   0.099   0.114   0.119
 41 A'   15 A"   42 A'   16 A"   43 A'   44 A'   45 A'   46 A'                 
  0.165   0.168   0.197   0.236   0.259   0.274   0.313   0.359
 17 A"   47 A'   48 A'   49 A'   50 A'   18 A"   51 A'   52 A'                 
  0.388   0.399   0.407   0.430   0.445   0.470   0.523   0.536
 53 A'   54 A'   19 A"   20 A"   55 A'   21 A"   56 A'   22 A"                 
  0.538   0.541   0.554   0.555   0.574   0.613   0.625   0.638
 57 A'   23 A"   58 A'   24 A"   59 A'   60 A'   61 A'   25 A"                 
  0.645   0.683   0.716   0.734   0.877   0.882   0.885   0.933
 62 A'   63 A'   64 A'   26 A"   65 A'   66 A'   27 A"   67 A'                 
  1.027   1.047   1.190   1.497   1.571   1.655   1.885   1.911
 68 A'   69 A'   70 A'   28 A"   71 A'   72 A'   29 A"   73 A'                 
  1.980   1.982   2.013   2.022   2.089   2.110   2.125   2.438
 30 A"   74 A'   75 A'   31 A"   76 A'   32 A"   77 A'   78 A'                 
  2.584   3.760   3.787   3.969   3.970   3.983   3.984   4.000
 79 A'   33 A"   80 A'   81 A'   34 A"   82 A'   35 A"   36 A"                 
  4.005   4.025   4.027   4.074   4.199   4.364   6.563   6.603
 83 A'   84 A'   37 A"   85 A'   86 A'   87 A'   88 A'   89 A'                 
  6.934   7.523   7.541   7.542   7.561   7.619   7.623  13.754
 90 A'   38 A"   39 A"   91 A'   92 A'   93 A'   94 A'   40 A"                 
 13.851  13.959  35.255  47.859  47.888 163.069 289.714 289.734
 95 A'   96 A'   97 A'   98 A'   99 A'  100 A'   41 A"  101 A'                 
289.742 289.756 289.831 289.8391020.6421020.678
 42 A"  102 A'  103 A'  104 A'  105 A'  106 A'                                 

 Beta MOs, Restricted
 -- Occupied --                  
-482.87 -482.85  -77.15  -62.53  -62.50  -56.35  -56.34  -56.34
  1 A'    2 A'    3 A'    4 A'    5 A'    6 A'    1 A"    7 A'                 
-56.321 -56.318 -56.318 -14.392  -8.734  -8.710  -6.638  -6.569
  8 A'    2 A"    9 A'   10 A'   11 A'   12 A'   13 A'   14 A'                 
 -6.552  -6.550  -6.539  -6.530  -6.528  -4.801  -4.798  -4.795
  3 A"   15 A'   16 A'    4 A"   17 A'   18 A'    5 A"   19 A'                 
 -2.679  -2.675  -2.674  -2.660  -2.660  -2.650  -2.648  -2.647
 20 A'    6 A"   21 A'   22 A'    7 A"   23 A'    8 A"   24 A'                 
 -2.640  -2.640  -0.933  -0.807  -0.775  -0.567  -0.468  -0.405
  9 A"   25 A'   26 A'   27 A'   28 A'   29 A'   30 A'   31 A'                 
 -0.403  -0.333  -0.330  -0.311  -0.295  -0.293
 10 A"   11 A"   32 A'   33 A'   12 A"   34 A'                                 
 -- Virtual --                   
 -0.122  -0.108  -0.042  -0.002   0.019   0.031   0.039   0.052
 13 A"   35 A'   36 A'   37 A'   38 A'   39 A'   14 A"   40 A'                 
  0.056   0.067   0.070   0.074   0.080   0.099   0.114   0.119
 41 A'   15 A"   42 A'   16 A"   43 A'   44 A'   45 A'   46 A'                 
  0.165   0.168   0.197   0.236   0.259   0.274   0.313   0.359
 17 A"   47 A'   48 A'   49 A'   50 A'   18 A"   51 A'   52 A'                 
  0.388   0.399   0.407   0.430   0.445   0.470   0.523   0.536
 53 A'   54 A'   19 A"   20 A"   55 A'   21 A"   56 A'   22 A"                 
  0.538   0.541   0.554   0.555   0.574   0.613   0.625   0.638
 57 A'   23 A"   58 A'   24 A"   59 A'   60 A'   61 A'   25 A"                 
  0.645   0.683   0.716   0.734   0.877   0.882   0.885   0.933
 62 A'   63 A'   64 A'   26 A"   65 A'   66 A'   27 A"   67 A'                 
  1.027   1.047   1.190   1.497   1.571   1.655   1.885   1.911
 68 A'   69 A'   70 A'   28 A"   71 A'   72 A'   29 A"   73 A'                 
  1.980   1.982   2.013   2.022   2.089   2.110   2.125   2.438
 30 A"   74 A'   75 A'   31 A"   76 A'   32 A"   77 A'   78 A'                 
  2.584   3.760   3.787   3.969   3.970   3.983   3.984   4.000
 79 A'   33 A"   80 A'   81 A'   34 A"   82 A'   35 A"   36 A"                 
  4.005   4.025   4.027   4.074   4.199   4.364   6.563   6.603
 83 A'   84 A'   37 A"   85 A'   86 A'   87 A'   88 A'   89 A'                 
  6.934   7.523   7.541   7.542   7.561   7.619   7.623  13.754
 90 A'   38 A"   39 A"   91 A'   92 A'   93 A'   94 A'   40 A"                 
 13.851  13.959  35.255  47.859  47.888 163.069 289.714 289.734
 95 A'   96 A'   97 A'   98 A'   99 A'  100 A'   41 A"  101 A'                 
289.742 289.756 289.831 289.8391020.6421020.678
 42 A"  102 A'  103 A'  104 A'  105 A'  106 A'                                 
 --------------------------------------------------------------

          Ground-State Mulliken Net Atomic Charges

     Atom                 Charge (a.u.)
  ----------------------------------------
      1 P                     0.310221
      2 N                    -0.204193
      3 Br                    0.079793
      4 Br                   -0.185821
  ----------------------------------------
  Sum of atomic charges =     0.000000

 -----------------------------------------------------------------
                    Cartesian Multipole Moments
 -----------------------------------------------------------------
    Charge (ESU x 10^10)
                 0.0000
    Dipole Moment (Debye)
         X       0.5382      Y       0.0012      Z       0.0000
       Tot       0.5382
    Quadrupole Moments (Debye-Ang)
        XX     -56.0374     XY      -4.2104     YY     -54.7433
        XZ       0.0000     YZ       0.0000     ZZ     -54.6575
    Octopole Moments (Debye-Ang^2)
       XXX     -13.2702    XXY      22.3986    XYY       1.5442
       YYY      50.4424    XXZ       0.0000    XYZ       0.0000
       YYZ       0.0000    XZZ      -2.0206    YZZ      13.3219
       ZZZ       0.0000
    Hexadecapole Moments (Debye-Ang^3)
      XXXX    -871.1356   XXXY     -26.5231   XXYY    -194.5959
      XYYY     -22.6081   YYYY    -345.7251   XXXZ       0.0000
      XXYZ       0.0000   XYYZ       0.0000   YYYZ       0.0000
      XXZZ    -159.2588   XYZZ      -6.2568   YYZZ     -67.2126
      XZZZ       0.0000   YZZZ       0.0000   ZZZZ     -68.3038
 -----------------------------------------------------------------
 Calculating analytic gradient of the SCF energy
 Gradient of SCF Energy
            1           2           3           4
    1  -0.0039127  -0.0001234   0.0027830   0.0012531
    2   0.0084577  -0.0124059   0.0045703  -0.0006220
    3   0.0000000  -0.0000000   0.0000000  -0.0000000
 Max gradient component =       1.241E-02
 RMS gradient           =       4.755E-03
 Gradient time:  CPU 6.19 s  wall 1.64 s
 Geometry Optimization Parameters
   NAtoms,    NIC,     NZ,  NCons,   NDum,   NFix, NCnnct, MaxDiis
        4      14       4       0       0       0       0       0

 Cartesian Hessian Update
 Hessian Updated using BFGS Update


** GEOMETRY OPTIMIZATION IN DELOCALIZED INTERNAL COORDINATES **
   Searching for a Minimum

   Optimization Cycle:   6

                       Coordinates (Angstroms)
     ATOM                X               Y               Z
      1  P         0.7111537201   -1.5109814004    0.0000000000
      2  N        -0.8502636162   -1.4217375035    0.0000000000
      3  Br       -1.8761528036    0.1562011287    0.0000000000
      4  Br        1.7860288080    0.5048204531    0.0000000000
   Point Group: cs    Number of degrees of freedom:     5


   Energy is  -5544.412263030

 Hessian Updated using BFGS Update

  5 Hessian modes will be used to form the next step
  Hessian Eigenvalues:
     0.085729    0.096340    0.216689    0.267548    0.521179

 Minimum Search - Taking Simple RFO Step
 Searching for Lamda that Minimizes Along All modes
 Value Taken    Lamda =  -0.00179630
 Step Taken.  Stepsize is  0.115655

                             Maximum     Tolerance    Cnvgd?
         Gradient           0.015051      0.000300      NO
         Displacement       0.075008      0.001200      NO
         Energy change     -0.006865      0.000001      NO


 New Cartesian Coordinates Obtained by Inverse Iteration

 Displacement from previous Coordinates is:  0.140840
 ----------------------------------------------------------------
             Standard Nuclear Orientation (Angstroms)
    I     Atom           X                Y                Z
 ----------------------------------------------------------------
    1      P       0.7196407713    -1.5187930854     0.0000000000
    2      N      -0.8316442580    -1.3690162094     0.0000000000
    3      Br     -1.9110503777     0.1317027771     0.0000000000
    4      Br      1.7938199727     0.4844091957     0.0000000000
 ----------------------------------------------------------------
 Molecular Point Group                 Cs    NOp =  2
 Largest Abelian Subgroup              Cs    NOp =  2
 Nuclear Repulsion Energy =   531.9911267668 hartrees
 There are       46 alpha and       46 beta electrons
 Applying Cartesian multipole field
    Component          Value
    ---------          -----
     (2,0,0)        1.00000E-11
     (0,2,0)        2.00000E-11
     (0,0,2)       -3.00000E-11
 Nucleus-field energy     =     0.0000000131 hartrees
 Requested basis set is 6-311++G(d,p)
 There are 57 shells and 148 basis functions
 A cutoff of  1.0D-11 yielded   1322 shell pairs
 There are      9600 function pairs (     10685 Cartesian)
 Smallest overlap matrix eigenvalue = 1.74E-03
 Guess MOs from SCF MO coefficient file

 -----------------------------------------------------------------------
  General SCF calculation program by
  Eric Jon Sundstrom, Paul Horn, Yuezhi Mao, Dmitri Zuev, Alec White,
  David Stuck, Shaama M.S., Shane Yost, Joonho Lee, David Small,
  Daniel Levine, Susi Lehtola, Hugh Burton, Evgeny Epifanovsky
 -----------------------------------------------------------------------
 Exchange:     0.2000 Hartree-Fock + 0.0800 Slater + 0.7200 B88
 Correlation:  0.1900 VWN1RPA + 0.8100 LYP
 Using SG-1 standard quadrature grid
 using 4 threads for integral computing
 -------------------------------------------------------
 OpenMP Integral computing Module                
 Release: version 2.0, May 2017, Q-Chem Inc. Pleasanton 
 -------------------------------------------------------
 -------------------------------------------------------
 OpenMP BLAS3 based DFT computing Module                
 Release: version 1.0, May 2013, Q-Chem Inc. Pittsburgh 
 -------------------------------------------------------
 A restricted SCF calculation will be
 performed using DIIS
 SCF converges when DIIS error is below 1.0e-08
 ---------------------------------------
  Cycle       Energy         DIIS error
 ---------------------------------------
    1   -5544.4111775958      5.91e-04  
    2   -5544.4129931455      2.54e-04  
    3   -5544.4124803635      5.23e-04  
    4   -5544.4131576721      7.69e-05  
    5   -5544.4131763639      2.37e-05  
    6   -5544.4131776748      5.97e-06  
    7   -5544.4131777619      2.90e-06  
    8   -5544.4131777783      3.12e-07  
    9   -5544.4131777785      8.86e-08  
   10   -5544.4131777786      3.01e-08  
   11   -5544.4131777785      8.36e-09  Convergence criterion met
 ---------------------------------------
 SCF time:   CPU 23.07s  wall 6.00s 
 SCF   energy in the final basis set =    -5544.4131777785
 Total energy in the final basis set =    -5544.4131777785

 --------------------------------------------------------------
             Orbital Energies (a.u.) and Symmetries
 --------------------------------------------------------------

 Alpha MOs, Restricted
 -- Occupied --                  
-482.88 -482.84  -77.14  -62.53  -62.50  -56.35  -56.35  -56.34
  1 A'    2 A'    3 A'    4 A'    5 A'    6 A'    1 A"    7 A'                 
-56.318 -56.316 -56.315 -14.388  -8.737  -8.707  -6.636  -6.572
  8 A'    2 A"    9 A'   10 A'   11 A'   12 A'   13 A'   14 A'                 
 -6.554  -6.553  -6.536  -6.527  -6.526  -4.799  -4.797  -4.793
  3 A"   15 A'   16 A'    4 A"   17 A'   18 A'    5 A"   19 A'                 
 -2.682  -2.677  -2.676  -2.662  -2.662  -2.647  -2.645  -2.644
 20 A'    6 A"   21 A'   22 A'    7 A"   23 A'    8 A"   24 A'                 
 -2.637  -2.637  -0.937  -0.809  -0.774  -0.568  -0.470  -0.407
  9 A"   25 A'   26 A'   27 A'   28 A'   29 A'   30 A'   31 A'                 
 -0.405  -0.333  -0.330  -0.310  -0.293  -0.288
 10 A"   11 A"   32 A'   33 A'   12 A"   34 A'                                 
 -- Virtual --                   
 -0.120  -0.099  -0.038  -0.002   0.019   0.032   0.039   0.051
 13 A"   35 A'   36 A'   37 A'   38 A'   39 A'   14 A"   40 A'                 
  0.057   0.066   0.070   0.074   0.080   0.098   0.115   0.121
 41 A'   15 A"   42 A'   16 A"   43 A'   44 A'   45 A'   46 A'                 
  0.165   0.169   0.197   0.238   0.258   0.275   0.312   0.361
 17 A"   47 A'   48 A'   49 A'   50 A'   18 A"   51 A'   52 A'                 
  0.390   0.402   0.408   0.428   0.447   0.470   0.526   0.534
 53 A'   54 A'   19 A"   20 A"   55 A'   21 A"   56 A'   57 A'                 
  0.534   0.540   0.554   0.558   0.575   0.613   0.639   0.644
 22 A"   23 A"   58 A'   24 A"   59 A'   60 A'   61 A'   25 A"                 
  0.645   0.692   0.714   0.739   0.890   0.891   0.898   0.944
 62 A'   63 A'   64 A'   26 A"   27 A"   65 A'   66 A'   67 A'                 
  1.034   1.054   1.180   1.500   1.581   1.660   1.886   1.912
 68 A'   69 A'   70 A'   28 A"   71 A'   72 A'   29 A"   73 A'                 
  1.979   2.000   2.015   2.017   2.081   2.121   2.129   2.431
 30 A"   74 A'   75 A'   31 A"   76 A'   32 A"   77 A'   78 A'                 
  2.591   3.761   3.789   3.968   3.973   3.982   3.987   4.003
 79 A'   33 A"   80 A'   34 A"   81 A'   82 A'   35 A"   36 A"                 
  4.007   4.031   4.036   4.079   4.205   4.363   6.569   6.616
 83 A'   37 A"   84 A'   85 A'   86 A'   87 A'   88 A'   89 A'                 
  6.942   7.521   7.543   7.544   7.560   7.615   7.626  13.756
 90 A'   38 A"   39 A"   91 A'   92 A'   93 A'   94 A'   40 A"                 
 13.859  13.965  35.257  47.866  47.897 163.079 289.712 289.734
 95 A'   96 A'   97 A'   98 A'   99 A'  100 A'   41 A"  101 A'                 
289.745 289.757 289.833 289.8371020.6501020.689
 42 A"  102 A'  103 A'  104 A'  105 A'  106 A'                                 

 Beta MOs, Restricted
 -- Occupied --                  
-482.88 -482.84  -77.14  -62.53  -62.50  -56.35  -56.35  -56.34
  1 A'    2 A'    3 A'    4 A'    5 A'    6 A'    1 A"    7 A'                 
-56.318 -56.316 -56.315 -14.388  -8.737  -8.707  -6.636  -6.572
  8 A'    2 A"    9 A'   10 A'   11 A'   12 A'   13 A'   14 A'                 
 -6.554  -6.553  -6.536  -6.527  -6.526  -4.799  -4.797  -4.793
  3 A"   15 A'   16 A'    4 A"   17 A'   18 A'    5 A"   19 A'                 
 -2.682  -2.677  -2.676  -2.662  -2.662  -2.647  -2.645  -2.644
 20 A'    6 A"   21 A'   22 A'    7 A"   23 A'    8 A"   24 A'                 
 -2.637  -2.637  -0.937  -0.809  -0.774  -0.568  -0.470  -0.407
  9 A"   25 A'   26 A'   27 A'   28 A'   29 A'   30 A'   31 A'                 
 -0.405  -0.333  -0.330  -0.310  -0.293  -0.288
 10 A"   11 A"   32 A'   33 A'   12 A"   34 A'                                 
 -- Virtual --                   
 -0.120  -0.099  -0.038  -0.002   0.019   0.032   0.039   0.051
 13 A"   35 A'   36 A'   37 A'   38 A'   39 A'   14 A"   40 A'                 
  0.057   0.066   0.070   0.074   0.080   0.098   0.115   0.121
 41 A'   15 A"   42 A'   16 A"   43 A'   44 A'   45 A'   46 A'                 
  0.165   0.169   0.197   0.238   0.258   0.275   0.312   0.361
 17 A"   47 A'   48 A'   49 A'   50 A'   18 A"   51 A'   52 A'                 
  0.390   0.402   0.408   0.428   0.447   0.470   0.526   0.534
 53 A'   54 A'   19 A"   20 A"   55 A'   21 A"   56 A'   57 A'                 
  0.534   0.540   0.554   0.558   0.575   0.613   0.639   0.644
 22 A"   23 A"   58 A'   24 A"   59 A'   60 A'   61 A'   25 A"                 
  0.645   0.692   0.714   0.739   0.890   0.891   0.898   0.944
 62 A'   63 A'   64 A'   26 A"   27 A"   65 A'   66 A'   67 A'                 
  1.034   1.054   1.180   1.500   1.581   1.660   1.886   1.912
 68 A'   69 A'   70 A'   28 A"   71 A'   72 A'   29 A"   73 A'                 
  1.979   2.000   2.015   2.017   2.081   2.121   2.129   2.431
 30 A"   74 A'   75 A'   31 A"   76 A'   32 A"   77 A'   78 A'                 
  2.591   3.761   3.789   3.968   3.973   3.982   3.987   4.003
 79 A'   33 A"   80 A'   34 A"   81 A'   82 A'   35 A"   36 A"                 
  4.007   4.031   4.036   4.079   4.205   4.363   6.569   6.616
 83 A'   37 A"   84 A'   85 A'   86 A'   87 A'   88 A'   89 A'                 
  6.942   7.521   7.543   7.544   7.560   7.615   7.626  13.756
 90 A'   38 A"   39 A"   91 A'   92 A'   93 A'   94 A'   40 A"                 
 13.859  13.965  35.257  47.866  47.897 163.079 289.712 289.734
 95 A'   96 A'   97 A'   98 A'   99 A'  100 A'   41 A"  101 A'                 
289.745 289.757 289.833 289.8371020.6501020.689
 42 A"  102 A'  103 A'  104 A'  105 A'  106 A'                                 
 --------------------------------------------------------------

          Ground-State Mulliken Net Atomic Charges

     Atom                 Charge (a.u.)
  ----------------------------------------
      1 P                     0.312007
      2 N                    -0.215049
      3 Br                    0.100250
      4 Br                   -0.197208
  ----------------------------------------
  Sum of atomic charges =    -0.000000

 -----------------------------------------------------------------
                    Cartesian Multipole Moments
 -----------------------------------------------------------------
    Charge (ESU x 10^10)
                -0.0000
    Dipole Moment (Debye)
         X       0.3495      Y      -0.0747      Z      -0.0000
       Tot       0.3574
    Quadrupole Moments (Debye-Ang)
        XX     -55.6362     XY      -4.3128     YY     -54.6570
        XZ      -0.0000     YZ      -0.0000     ZZ     -54.5819
    Octopole Moments (Debye-Ang^2)
       XXX     -14.5829    XXY      22.6761    XYY       1.8613
       YYY      51.4074    XXZ      -0.0000    XYZ      -0.0000
       YYZ      -0.0000    XZZ      -1.9174    YZZ      13.8849
       ZZZ      -0.0000
    Hexadecapole Moments (Debye-Ang^3)
      XXXX    -884.1282   XXXY     -27.0212   XXYY    -196.0616
      XYYY     -20.9089   YYYY    -338.7180   XXXZ      -0.0000
      XXYZ      -0.0000   XYYZ      -0.0000   YYYZ       0.0000
      XXZZ    -161.9058   XYZZ      -5.8585   YYZZ     -66.0551
      XZZZ      -0.0000   YZZZ      -0.0000   ZZZZ     -68.1548
 -----------------------------------------------------------------
 Calculating analytic gradient of the SCF energy
 Gradient of SCF Energy
            1           2           3           4
    1  -0.0007376  -0.0009530   0.0038933  -0.0022028
    2   0.0056352   0.0008957  -0.0027805  -0.0037504
    3  -0.0000000   0.0000000   0.0000000   0.0000000
 Max gradient component =       5.635E-03
 RMS gradient           =       2.514E-03
 Gradient time:  CPU 6.17 s  wall 1.64 s
 Geometry Optimization Parameters
   NAtoms,    NIC,     NZ,  NCons,   NDum,   NFix, NCnnct, MaxDiis
        4      14       4       0       0       0       0       0

 Cartesian Hessian Update
 Hessian Updated using BFGS Update


** GEOMETRY OPTIMIZATION IN DELOCALIZED INTERNAL COORDINATES **
   Searching for a Minimum

   Optimization Cycle:   7

                       Coordinates (Angstroms)
     ATOM                X               Y               Z
      1  P         0.7196407713   -1.5187930854    0.0000000000
      2  N        -0.8316442580   -1.3690162094    0.0000000000
      3  Br       -1.9110503777    0.1317027771    0.0000000000
      4  Br        1.7938199727    0.4844091957    0.0000000000
   Point Group: cs    Number of degrees of freedom:     5


   Energy is  -5544.413177778

 Hessian Updated using BFGS Update

  5 Hessian modes will be used to form the next step
  Hessian Eigenvalues:
     0.086129    0.136999    0.162260    0.269900    0.482630

 Minimum Search - Taking Simple RFO Step
 Searching for Lamda that Minimizes Along All modes
 Value Taken    Lamda =  -0.00034822
 Step Taken.  Stepsize is  0.043788

                             Maximum     Tolerance    Cnvgd?
         Gradient           0.005985      0.000300      NO
         Displacement       0.028011      0.001200      NO
         Energy change     -0.000915      0.000001      NO


 New Cartesian Coordinates Obtained by Inverse Iteration

 Displacement from previous Coordinates is:  0.068030
 ----------------------------------------------------------------
             Standard Nuclear Orientation (Angstroms)
    I     Atom           X                Y                Z
 ----------------------------------------------------------------
    1      P       0.7217580720    -1.5243613993     0.0000000000
    2      N      -0.8268787739    -1.3624142227     0.0000000000
    3      Br     -1.9386226897     0.1295437293     0.0000000000
    4      Br      1.8145094999     0.4855345707     0.0000000000
 ----------------------------------------------------------------
 Molecular Point Group                 Cs    NOp =  2
 Largest Abelian Subgroup              Cs    NOp =  2
 Nuclear Repulsion Energy =   527.6553443047 hartrees
 There are       46 alpha and       46 beta electrons
 Applying Cartesian multipole field
    Component          Value
    ---------          -----
     (2,0,0)        1.00000E-11
     (0,2,0)        2.00000E-11
     (0,0,2)       -3.00000E-11
 Nucleus-field energy     =     0.0000000133 hartrees
 Requested basis set is 6-311++G(d,p)
 There are 57 shells and 148 basis functions
 A cutoff of  1.0D-11 yielded   1321 shell pairs
 There are      9597 function pairs (     10682 Cartesian)
 Smallest overlap matrix eigenvalue = 1.77E-03
 Guess MOs from SCF MO coefficient file

 -----------------------------------------------------------------------
  General SCF calculation program by
  Eric Jon Sundstrom, Paul Horn, Yuezhi Mao, Dmitri Zuev, Alec White,
  David Stuck, Shaama M.S., Shane Yost, Joonho Lee, David Small,
  Daniel Levine, Susi Lehtola, Hugh Burton, Evgeny Epifanovsky
 -----------------------------------------------------------------------
 Exchange:     0.2000 Hartree-Fock + 0.0800 Slater + 0.7200 B88
 Correlation:  0.1900 VWN1RPA + 0.8100 LYP
 Using SG-1 standard quadrature grid
 using 4 threads for integral computing
 -------------------------------------------------------
 OpenMP Integral computing Module                
 Release: version 2.0, May 2017, Q-Chem Inc. Pleasanton 
 -------------------------------------------------------
 -------------------------------------------------------
 OpenMP BLAS3 based DFT computing Module                
 Release: version 1.0, May 2013, Q-Chem Inc. Pittsburgh 
 -------------------------------------------------------
 A restricted SCF calculation will be
 performed using DIIS
 SCF converges when DIIS error is below 1.0e-08
 ---------------------------------------
  Cycle       Energy         DIIS error
 ---------------------------------------
    1   -5544.4131494004      2.04e-04  
    2   -5544.4133559218      6.26e-05  
    3   -5544.4133550536      7.05e-05  
    4   -5544.4133633834      3.87e-05  
    5   -5544.4133671365      9.11e-06  
    6   -5544.4133673311      2.64e-06  
    7   -5544.4133673499      1.10e-06  
    8   -5544.4133673522      2.39e-07  
    9   -5544.4133673523      7.35e-08  
   10   -5544.4133673523      1.29e-08  
   11   -5544.4133673524      2.92e-09  Convergence criterion met
 ---------------------------------------
 SCF time:   CPU 22.96s  wall 6.00s 
 SCF   energy in the final basis set =    -5544.4133673524
 Total energy in the final basis set =    -5544.4133673524

 --------------------------------------------------------------
             Orbital Energies (a.u.) and Symmetries
 --------------------------------------------------------------

 Alpha MOs, Restricted
 -- Occupied --                  
-482.88 -482.84  -77.15  -62.53  -62.50  -56.35  -56.35  -56.35
  1 A'    2 A'    3 A'    4 A'    5 A'    6 A'    1 A"    7 A'                 
-56.316 -56.314 -56.313 -14.389  -8.738  -8.705  -6.638  -6.572
  8 A'    2 A"    9 A'   10 A'   11 A'   12 A'   13 A'   14 A'                 
 -6.555  -6.553  -6.534  -6.526  -6.524  -4.800  -4.798  -4.794
  3 A"   15 A'   16 A'    4 A"   17 A'   18 A'    5 A"   19 A'                 
 -2.682  -2.678  -2.677  -2.663  -2.663  -2.645  -2.643  -2.642
 20 A'    6 A"   21 A'   22 A'    7 A"   23 A'    8 A"   24 A'                 
 -2.635  -2.635  -0.934  -0.807  -0.775  -0.568  -0.468  -0.405
  9 A"   25 A'   26 A'   27 A'   28 A'   29 A'   30 A'   31 A'                 
 -0.404  -0.331  -0.330  -0.310  -0.294  -0.289
 10 A"   11 A"   32 A'   33 A'   12 A"   34 A'                                 
 -- Virtual --                   
 -0.120  -0.103  -0.040  -0.002   0.019   0.032   0.039   0.050
 13 A"   35 A'   36 A'   37 A'   38 A'   39 A'   14 A"   40 A'                 
  0.057   0.066   0.069   0.075   0.079   0.098   0.116   0.121
 41 A'   15 A"   42 A'   16 A"   43 A'   44 A'   45 A'   46 A'                 
  0.165   0.170   0.197   0.238   0.258   0.275   0.312   0.362
 17 A"   47 A'   48 A'   49 A'   50 A'   18 A"   51 A'   52 A'                 
  0.390   0.402   0.409   0.428   0.449   0.473   0.529   0.532
 53 A'   54 A'   19 A"   20 A"   55 A'   21 A"   56 A'   57 A'                 
  0.533   0.540   0.553   0.559   0.572   0.611   0.639   0.642
 22 A"   23 A"   58 A'   24 A"   59 A'   60 A'   61 A'   62 A'                 
  0.644   0.693   0.711   0.735   0.886   0.889   0.898   0.945
 25 A"   63 A'   64 A'   26 A"   65 A'   27 A"   66 A'   67 A'                 
  1.034   1.051   1.179   1.499   1.581   1.657   1.886   1.911
 68 A'   69 A'   70 A'   28 A"   71 A'   72 A'   29 A"   73 A'                 
  1.980   1.996   2.011   2.014   2.073   2.122   2.126   2.426
 30 A"   74 A'   75 A'   31 A"   76 A'   32 A"   77 A'   78 A'                 
  2.594   3.761   3.786   3.967   3.973   3.981   3.988   4.003
 79 A'   33 A"   80 A'   34 A"   81 A'   82 A'   35 A"   36 A"                 
  4.007   4.028   4.036   4.075   4.201   4.365   6.571   6.609
 83 A'   37 A"   84 A'   85 A'   86 A'   87 A'   88 A'   89 A'                 
  6.943   7.521   7.544   7.545   7.559   7.613   7.624  13.755
 90 A'   38 A"   91 A'   39 A"   92 A'   93 A'   94 A'   40 A"                 
 13.858  13.965  35.256  47.867  47.892 163.079 289.711 289.732
 95 A'   96 A'   97 A'   98 A'   99 A'  100 A'   41 A"  101 A'                 
289.746 289.759 289.830 289.8361020.6511020.683
 42 A"  102 A'  103 A'  104 A'  105 A'  106 A'                                 

 Beta MOs, Restricted
 -- Occupied --                  
-482.88 -482.84  -77.15  -62.53  -62.50  -56.35  -56.35  -56.35
  1 A'    2 A'    3 A'    4 A'    5 A'    6 A'    1 A"    7 A'                 
-56.316 -56.314 -56.313 -14.389  -8.738  -8.705  -6.638  -6.572
  8 A'    2 A"    9 A'   10 A'   11 A'   12 A'   13 A'   14 A'                 
 -6.555  -6.553  -6.534  -6.526  -6.524  -4.800  -4.798  -4.794
  3 A"   15 A'   16 A'    4 A"   17 A'   18 A'    5 A"   19 A'                 
 -2.682  -2.678  -2.677  -2.663  -2.663  -2.645  -2.643  -2.642
 20 A'    6 A"   21 A'   22 A'    7 A"   23 A'    8 A"   24 A'                 
 -2.635  -2.635  -0.934  -0.807  -0.775  -0.568  -0.468  -0.405
  9 A"   25 A'   26 A'   27 A'   28 A'   29 A'   30 A'   31 A'                 
 -0.404  -0.331  -0.330  -0.310  -0.294  -0.289
 10 A"   11 A"   32 A'   33 A'   12 A"   34 A'                                 
 -- Virtual --                   
 -0.120  -0.103  -0.040  -0.002   0.019   0.032   0.039   0.050
 13 A"   35 A'   36 A'   37 A'   38 A'   39 A'   14 A"   40 A'                 
  0.057   0.066   0.069   0.075   0.079   0.098   0.116   0.121
 41 A'   15 A"   42 A'   16 A"   43 A'   44 A'   45 A'   46 A'                 
  0.165   0.170   0.197   0.238   0.258   0.275   0.312   0.362
 17 A"   47 A'   48 A'   49 A'   50 A'   18 A"   51 A'   52 A'                 
  0.390   0.402   0.409   0.428   0.449   0.473   0.529   0.532
 53 A'   54 A'   19 A"   20 A"   55 A'   21 A"   56 A'   57 A'                 
  0.533   0.540   0.553   0.559   0.572   0.611   0.639   0.642
 22 A"   23 A"   58 A'   24 A"   59 A'   60 A'   61 A'   62 A'                 
  0.644   0.693   0.711   0.735   0.886   0.889   0.898   0.945
 25 A"   63 A'   64 A'   26 A"   65 A'   27 A"   66 A'   67 A'                 
  1.034   1.051   1.179   1.499   1.581   1.657   1.886   1.911
 68 A'   69 A'   70 A'   28 A"   71 A'   72 A'   29 A"   73 A'                 
  1.980   1.996   2.011   2.014   2.073   2.122   2.126   2.426
 30 A"   74 A'   75 A'   31 A"   76 A'   32 A"   77 A'   78 A'                 
  2.594   3.761   3.786   3.967   3.973   3.981   3.988   4.003
 79 A'   33 A"   80 A'   34 A"   81 A'   82 A'   35 A"   36 A"                 
  4.007   4.028   4.036   4.075   4.201   4.365   6.571   6.609
 83 A'   37 A"   84 A'   85 A'   86 A'   87 A'   88 A'   89 A'                 
  6.943   7.521   7.544   7.545   7.559   7.613   7.624  13.755
 90 A'   38 A"   91 A'   39 A"   92 A'   93 A'   94 A'   40 A"                 
 13.858  13.965  35.256  47.867  47.892 163.079 289.711 289.732
 95 A'   96 A'   97 A'   98 A'   99 A'  100 A'   41 A"  101 A'                 
289.746 289.759 289.830 289.8361020.6511020.683
 42 A"  102 A'  103 A'  104 A'  105 A'  106 A'                                 
 --------------------------------------------------------------

          Ground-State Mulliken Net Atomic Charges

     Atom                 Charge (a.u.)
  ----------------------------------------
      1 P                     0.314719
      2 N                    -0.213104
      3 Br                    0.102511
      4 Br                   -0.204126
  ----------------------------------------
  Sum of atomic charges =    -0.000000

 -----------------------------------------------------------------
                    Cartesian Multipole Moments
 -----------------------------------------------------------------
    Charge (ESU x 10^10)
                -0.0000
    Dipole Moment (Debye)
         X       0.2660      Y      -0.1681      Z      -0.0000
       Tot       0.3147
    Quadrupole Moments (Debye-Ang)
        XX     -55.6104     XY      -4.4514     YY     -54.5266
        XZ       0.0000     YZ      -0.0000     ZZ     -54.6212
    Octopole Moments (Debye-Ang^2)
       XXX     -15.4847    XXY      22.6730    XYY       2.0561
       YYY      50.9730    XXZ      -0.0000    XYZ       0.0000
       YYZ      -0.0000    XZZ      -1.9020    YZZ      13.8733
       ZZZ      -0.0000
    Hexadecapole Moments (Debye-Ang^3)
      XXXX    -903.0212   XXXY     -28.3179   XXYY    -199.1170
      XYYY     -21.5413   YYYY    -338.4772   XXXZ       0.0000
      XXYZ      -0.0000   XYYZ       0.0000   YYYZ      -0.0000
      XXZZ    -165.4209   XYZZ      -6.0648   YYZZ     -66.0844
      XZZZ       0.0000   YZZZ      -0.0000   ZZZZ     -68.2739
 -----------------------------------------------------------------
 Calculating analytic gradient of the SCF energy
 Gradient of SCF Energy
            1           2           3           4
    1  -0.0003823   0.0019900  -0.0005105  -0.0010972
    2   0.0012980  -0.0011362   0.0011371  -0.0012988
    3  -0.0000000  -0.0000000   0.0000000  -0.0000000
 Max gradient component =       1.990E-03
 RMS gradient           =       9.801E-04
 Gradient time:  CPU 6.14 s  wall 1.63 s
 Geometry Optimization Parameters
   NAtoms,    NIC,     NZ,  NCons,   NDum,   NFix, NCnnct, MaxDiis
        4      14       4       0       0       0       0       0

 Cartesian Hessian Update
 Hessian Updated using BFGS Update


** GEOMETRY OPTIMIZATION IN DELOCALIZED INTERNAL COORDINATES **
   Searching for a Minimum

   Optimization Cycle:   8

                       Coordinates (Angstroms)
     ATOM                X               Y               Z
      1  P         0.7217580720   -1.5243613993    0.0000000000
      2  N        -0.8268787739   -1.3624142227    0.0000000000
      3  Br       -1.9386226897    0.1295437293    0.0000000000
      4  Br        1.8145094999    0.4855345707    0.0000000000
   Point Group: cs    Number of degrees of freedom:     5


   Energy is  -5544.413367352

 Hessian Updated using BFGS Update

  5 Hessian modes will be used to form the next step
  Hessian Eigenvalues:
     0.069638    0.137205    0.194861    0.276249    0.435992

 Minimum Search - Taking Simple RFO Step
 Searching for Lamda that Minimizes Along All modes
 Value Taken    Lamda =  -0.00006922
 Step Taken.  Stepsize is  0.028270

                             Maximum     Tolerance    Cnvgd?
         Gradient           0.001934      0.000300      NO
         Displacement       0.025291      0.001200      NO
         Energy change     -0.000190      0.000001      NO


 New Cartesian Coordinates Obtained by Inverse Iteration

 Displacement from previous Coordinates is:  0.039639
 ----------------------------------------------------------------
             Standard Nuclear Orientation (Angstroms)
    I     Atom           X                Y                Z
 ----------------------------------------------------------------
    1      P       0.7183176707    -1.5247825830     0.0000000000
    2      N      -0.8302079234    -1.3577670194     0.0000000000
    3      Br     -1.9476037538     0.1220622240     0.0000000000
    4      Br      1.8302601149     0.4887900564     0.0000000000
 ----------------------------------------------------------------
 Molecular Point Group                 Cs    NOp =  2
 Largest Abelian Subgroup              Cs    NOp =  2
 Nuclear Repulsion Energy =   525.8513800574 hartrees
 There are       46 alpha and       46 beta electrons
 Applying Cartesian multipole field
    Component          Value
    ---------          -----
     (2,0,0)        1.00000E-11
     (0,2,0)        2.00000E-11
     (0,0,2)       -3.00000E-11
 Nucleus-field energy     =     0.0000000134 hartrees
 Requested basis set is 6-311++G(d,p)
 There are 57 shells and 148 basis functions
 A cutoff of  1.0D-11 yielded   1319 shell pairs
 There are      9557 function pairs (     10628 Cartesian)
 Smallest overlap matrix eigenvalue = 1.79E-03
 Guess MOs from SCF MO coefficient file

 -----------------------------------------------------------------------
  General SCF calculation program by
  Eric Jon Sundstrom, Paul Horn, Yuezhi Mao, Dmitri Zuev, Alec White,
  David Stuck, Shaama M.S., Shane Yost, Joonho Lee, David Small,
  Daniel Levine, Susi Lehtola, Hugh Burton, Evgeny Epifanovsky
 -----------------------------------------------------------------------
 Exchange:     0.2000 Hartree-Fock + 0.0800 Slater + 0.7200 B88
 Correlation:  0.1900 VWN1RPA + 0.8100 LYP
 Using SG-1 standard quadrature grid
 using 4 threads for integral computing
 -------------------------------------------------------
 OpenMP Integral computing Module                
 Release: version 2.0, May 2017, Q-Chem Inc. Pleasanton 
 -------------------------------------------------------
 -------------------------------------------------------
 OpenMP BLAS3 based DFT computing Module                
 Release: version 1.0, May 2013, Q-Chem Inc. Pittsburgh 
 -------------------------------------------------------
 A restricted SCF calculation will be
 performed using DIIS
 SCF converges when DIIS error is below 1.0e-08
 ---------------------------------------
  Cycle       Energy         DIIS error
 ---------------------------------------
    1   -5544.4133219293      1.15e-04  
    2   -5544.4133741094      8.48e-05  
    3   -5544.4133566532      1.18e-04  
    4   -5544.4133916885      1.48e-05  
    5   -5544.4133923954      3.81e-06  
    6   -5544.4133924159      1.11e-06  
    7   -5544.4133924182      3.88e-07  
    8   -5544.4133924186      1.81e-07  
    9   -5544.4133924188      3.61e-08  
   10   -5544.4133924187      1.00e-08  
   11   -5544.4133924188      2.39e-09  Convergence criterion met
 ---------------------------------------
 SCF time:   CPU 22.85s  wall 6.00s 
 SCF   energy in the final basis set =    -5544.4133924188
 Total energy in the final basis set =    -5544.4133924188

 --------------------------------------------------------------
             Orbital Energies (a.u.) and Symmetries
 --------------------------------------------------------------

 Alpha MOs, Restricted
 -- Occupied --                  
-482.88 -482.84  -77.15  -62.53  -62.50  -56.35  -56.35  -56.35
  1 A'    2 A'    3 A'    4 A'    5 A'    6 A'    1 A"    7 A'                 
-56.315 -56.312 -56.312 -14.389  -8.739  -8.704  -6.638  -6.573
  8 A'    2 A"    9 A'   10 A'   11 A'   12 A'   13 A'   14 A'                 
 -6.556  -6.554  -6.533  -6.524  -6.523  -4.801  -4.799  -4.795
  3 A"   15 A'   16 A'    4 A"   17 A'   18 A'    5 A"   19 A'                 
 -2.683  -2.679  -2.678  -2.664  -2.664  -2.644  -2.642  -2.641
 20 A'    6 A"   21 A'   22 A'    7 A"   23 A'    8 A"   24 A'                 
 -2.634  -2.634  -0.936  -0.805  -0.774  -0.569  -0.468  -0.406
  9 A"   25 A'   26 A'   27 A'   28 A'   29 A'   30 A'   31 A'                 
 -0.405  -0.330  -0.330  -0.309  -0.294  -0.289
 10 A"   11 A"   32 A'   33 A'   12 A"   34 A'                                 
 -- Virtual --                   
 -0.121  -0.103  -0.041  -0.002   0.019   0.032   0.039   0.050
 13 A"   35 A'   36 A'   37 A'   38 A'   39 A'   14 A"   40 A'                 
  0.057   0.066   0.069   0.075   0.079   0.098   0.116   0.121
 41 A'   15 A"   42 A'   16 A"   43 A'   44 A'   45 A'   46 A'                 
  0.165   0.170   0.197   0.238   0.259   0.275   0.312   0.362
 17 A"   47 A'   48 A'   49 A'   50 A'   18 A"   51 A'   52 A'                 
  0.391   0.402   0.410   0.428   0.450   0.476   0.530   0.532
 53 A'   54 A'   19 A"   20 A"   55 A'   21 A"   56 A'   22 A"                 
  0.533   0.539   0.552   0.560   0.570   0.610   0.639   0.642
 57 A'   23 A"   58 A'   24 A"   59 A'   60 A'   61 A'   62 A'                 
  0.644   0.693   0.709   0.732   0.888   0.890   0.900   0.945
 25 A"   63 A'   64 A'   26 A"   65 A'   27 A"   66 A'   67 A'                 
  1.034   1.048   1.177   1.499   1.581   1.655   1.886   1.911
 68 A'   69 A'   70 A'   28 A"   71 A'   72 A'   29 A"   73 A'                 
  1.981   1.997   2.012   2.012   2.072   2.122   2.124   2.423
 30 A"   74 A'   75 A'   31 A"   76 A'   32 A"   77 A'   78 A'                 
  2.594   3.760   3.786   3.966   3.973   3.980   3.990   4.004
 79 A'   33 A"   80 A'   34 A"   81 A'   82 A'   35 A"   36 A"                 
  4.008   4.028   4.035   4.075   4.199   4.363   6.572   6.610
 83 A'   37 A"   84 A'   85 A'   86 A'   87 A'   88 A'   89 A'                 
  6.943   7.520   7.544   7.546   7.560   7.611   7.623  13.754
 90 A'   38 A"   91 A'   39 A"   92 A'   93 A'   94 A'   40 A"                 
 13.857  13.965  35.255  47.869  47.892 163.079 289.710 289.731
 95 A'   96 A'   97 A'   98 A'   99 A'  100 A'   41 A"  101 A'                 
289.747 289.760 289.828 289.8351020.6531020.684
 42 A"  102 A'  103 A'  104 A'  105 A'  106 A'                                 

 Beta MOs, Restricted
 -- Occupied --                  
-482.88 -482.84  -77.15  -62.53  -62.50  -56.35  -56.35  -56.35
  1 A'    2 A'    3 A'    4 A'    5 A'    6 A'    1 A"    7 A'                 
-56.315 -56.312 -56.312 -14.389  -8.739  -8.704  -6.638  -6.573
  8 A'    2 A"    9 A'   10 A'   11 A'   12 A'   13 A'   14 A'                 
 -6.556  -6.554  -6.533  -6.524  -6.523  -4.801  -4.799  -4.795
  3 A"   15 A'   16 A'    4 A"   17 A'   18 A'    5 A"   19 A'                 
 -2.683  -2.679  -2.678  -2.664  -2.664  -2.644  -2.642  -2.641
 20 A'    6 A"   21 A'   22 A'    7 A"   23 A'    8 A"   24 A'                 
 -2.634  -2.634  -0.936  -0.805  -0.774  -0.569  -0.468  -0.406
  9 A"   25 A'   26 A'   27 A'   28 A'   29 A'   30 A'   31 A'                 
 -0.405  -0.330  -0.330  -0.309  -0.294  -0.289
 10 A"   11 A"   32 A'   33 A'   12 A"   34 A'                                 
 -- Virtual --                   
 -0.121  -0.103  -0.041  -0.002   0.019   0.032   0.039   0.050
 13 A"   35 A'   36 A'   37 A'   38 A'   39 A'   14 A"   40 A'                 
  0.057   0.066   0.069   0.075   0.079   0.098   0.116   0.121
 41 A'   15 A"   42 A'   16 A"   43 A'   44 A'   45 A'   46 A'                 
  0.165   0.170   0.197   0.238   0.259   0.275   0.312   0.362
 17 A"   47 A'   48 A'   49 A'   50 A'   18 A"   51 A'   52 A'                 
  0.391   0.402   0.410   0.428   0.450   0.476   0.530   0.532
 53 A'   54 A'   19 A"   20 A"   55 A'   21 A"   56 A'   22 A"                 
  0.533   0.539   0.552   0.560   0.570   0.610   0.639   0.642
 57 A'   23 A"   58 A'   24 A"   59 A'   60 A'   61 A'   62 A'                 
  0.644   0.693   0.709   0.732   0.888   0.890   0.900   0.945
 25 A"   63 A'   64 A'   26 A"   65 A'   27 A"   66 A'   67 A'                 
  1.034   1.048   1.177   1.499   1.581   1.655   1.886   1.911
 68 A'   69 A'   70 A'   28 A"   71 A'   72 A'   29 A"   73 A'                 
  1.981   1.997   2.012   2.012   2.072   2.122   2.124   2.423
 30 A"   74 A'   75 A'   31 A"   76 A'   32 A"   77 A'   78 A'                 
  2.594   3.760   3.786   3.966   3.973   3.980   3.990   4.004
 79 A'   33 A"   80 A'   34 A"   81 A'   82 A'   35 A"   36 A"                 
  4.008   4.028   4.035   4.075   4.199   4.363   6.572   6.610
 83 A'   37 A"   84 A'   85 A'   86 A'   87 A'   88 A'   89 A'                 
  6.943   7.520   7.544   7.546   7.560   7.611   7.623  13.754
 90 A'   38 A"   91 A'   39 A"   92 A'   93 A'   94 A'   40 A"                 
 13.857  13.965  35.255  47.869  47.892 163.079 289.710 289.731
 95 A'   96 A'   97 A'   98 A'   99 A'  100 A'   41 A"  101 A'                 
289.747 289.760 289.828 289.8351020.6531020.684
 42 A"  102 A'  103 A'  104 A'  105 A'  106 A'                                 
 --------------------------------------------------------------

          Ground-State Mulliken Net Atomic Charges

     Atom                 Charge (a.u.)
  ----------------------------------------
      1 P                     0.314666
      2 N                    -0.211342
      3 Br                    0.106623
      4 Br                   -0.209947
  ----------------------------------------
  Sum of atomic charges =    -0.000000

 -----------------------------------------------------------------
                    Cartesian Multipole Moments
 -----------------------------------------------------------------
    Charge (ESU x 10^10)
                -0.0000
    Dipole Moment (Debye)
         X       0.1683      Y      -0.2206      Z       0.0000
       Tot       0.2775
    Quadrupole Moments (Debye-Ang)
        XX     -55.6379     XY      -4.4810     YY     -54.5005
        XZ       0.0000     YZ      -0.0000     ZZ     -54.6342
    Octopole Moments (Debye-Ang^2)
       XXX     -16.4008    XXY      22.6729    XYY       1.9306
       YYY      50.8577    XXZ      -0.0000    XYZ       0.0000
       YYZ       0.0000    XZZ      -2.0862    YZZ      13.8981
       ZZZ       0.0000
    Hexadecapole Moments (Debye-Ang^3)
      XXXX    -912.8423   XXXY     -30.1758   XXYY    -200.6814
      XYYY     -23.2654   YYYY    -338.0681   XXXZ       0.0000
      XXYZ      -0.0000   XYYZ       0.0000   YYYZ      -0.0000
      XXZZ    -167.1824   XYZZ      -6.6582   YYZZ     -66.0441
      XZZZ       0.0000   YZZZ      -0.0000   ZZZZ     -68.3279
 -----------------------------------------------------------------
 Calculating analytic gradient of the SCF energy
 Gradient of SCF Energy
            1           2           3           4
    1  -0.0001660  -0.0005590   0.0004417   0.0002833
    2  -0.0005007   0.0003406  -0.0004321   0.0005922
    3  -0.0000000  -0.0000000   0.0000000  -0.0000000
 Max gradient component =       5.922E-04
 RMS gradient           =       3.558E-04
 Gradient time:  CPU 6.08 s  wall 1.62 s
 Geometry Optimization Parameters
   NAtoms,    NIC,     NZ,  NCons,   NDum,   NFix, NCnnct, MaxDiis
        4      14       4       0       0       0       0       0

 Cartesian Hessian Update
 Hessian Updated using BFGS Update


** GEOMETRY OPTIMIZATION IN DELOCALIZED INTERNAL COORDINATES **
   Searching for a Minimum

   Optimization Cycle:   9

                       Coordinates (Angstroms)
     ATOM                X               Y               Z
      1  P         0.7183176707   -1.5247825830    0.0000000000
      2  N        -0.8302079234   -1.3577670194    0.0000000000
      3  Br       -1.9476037538    0.1220622240    0.0000000000
      4  Br        1.8302601149    0.4887900564    0.0000000000
   Point Group: cs    Number of degrees of freedom:     5


   Energy is  -5544.413392419

 Hessian Updated using BFGS Update

  5 Hessian modes will be used to form the next step
  Hessian Eigenvalues:
     0.086132    0.138782    0.206075    0.271098    0.426726

 Minimum Search - Taking Simple RFO Step
 Searching for Lamda that Minimizes Along All modes
 Value Taken    Lamda =  -0.00000626
 Step Taken.  Stepsize is  0.007018

                             Maximum     Tolerance    Cnvgd?
         Gradient           0.000797      0.000300      NO
         Displacement       0.006451      0.001200      NO
         Energy change     -0.000025      0.000001      NO


 New Cartesian Coordinates Obtained by Inverse Iteration

 Displacement from previous Coordinates is:  0.006170
 ----------------------------------------------------------------
             Standard Nuclear Orientation (Angstroms)
    I     Atom           X                Y                Z
 ----------------------------------------------------------------
    1      P       0.7193894906    -1.5235406380     0.0000000000
    2      N      -0.8292674789    -1.3575212325     0.0000000000
    3      Br     -1.9495292963     0.1223676204     0.0000000000
    4      Br      1.8301733928     0.4869969282     0.0000000000
 ----------------------------------------------------------------
 Molecular Point Group                 Cs    NOp =  2
 Largest Abelian Subgroup              Cs    NOp =  2
 Nuclear Repulsion Energy =   525.8464576434 hartrees
 There are       46 alpha and       46 beta electrons
 Applying Cartesian multipole field
    Component          Value
    ---------          -----
     (2,0,0)        1.00000E-11
     (0,2,0)        2.00000E-11
     (0,0,2)       -3.00000E-11
 Nucleus-field energy     =     0.0000000134 hartrees
 Requested basis set is 6-311++G(d,p)
 There are 57 shells and 148 basis functions
 A cutoff of  1.0D-11 yielded   1320 shell pairs
 There are      9582 function pairs (     10664 Cartesian)
 Smallest overlap matrix eigenvalue = 1.79E-03
 Guess MOs from SCF MO coefficient file

 -----------------------------------------------------------------------
  General SCF calculation program by
  Eric Jon Sundstrom, Paul Horn, Yuezhi Mao, Dmitri Zuev, Alec White,
  David Stuck, Shaama M.S., Shane Yost, Joonho Lee, David Small,
  Daniel Levine, Susi Lehtola, Hugh Burton, Evgeny Epifanovsky
 -----------------------------------------------------------------------
 Exchange:     0.2000 Hartree-Fock + 0.0800 Slater + 0.7200 B88
 Correlation:  0.1900 VWN1RPA + 0.8100 LYP
 Using SG-1 standard quadrature grid
 using 4 threads for integral computing
 -------------------------------------------------------
 OpenMP Integral computing Module                
 Release: version 2.0, May 2017, Q-Chem Inc. Pleasanton 
 -------------------------------------------------------
 -------------------------------------------------------
 OpenMP BLAS3 based DFT computing Module                
 Release: version 1.0, May 2013, Q-Chem Inc. Pittsburgh 
 -------------------------------------------------------
 A restricted SCF calculation will be
 performed using DIIS
 SCF converges when DIIS error is below 1.0e-08
 ---------------------------------------
  Cycle       Energy         DIIS error
 ---------------------------------------
    1   -5544.4133925266      2.59e-05  
    2   -5544.4133946143      2.02e-05  
    3   -5544.4133939263      2.57e-05  
    4   -5544.4133955727      3.77e-06  
    5   -5544.4133956185      1.10e-06  
    6   -5544.4133956208      2.19e-07  
    7   -5544.4133956208      1.05e-07  
    8   -5544.4133956209      5.09e-08  
    9   -5544.4133956208      7.36e-09  Convergence criterion met
 ---------------------------------------
 SCF time:   CPU 18.73s  wall 5.00s 
 SCF   energy in the final basis set =    -5544.4133956208
 Total energy in the final basis set =    -5544.4133956208

 --------------------------------------------------------------
             Orbital Energies (a.u.) and Symmetries
 --------------------------------------------------------------

 Alpha MOs, Restricted
 -- Occupied --                  
-482.88 -482.84  -77.15  -62.53  -62.50  -56.35  -56.35  -56.35
  1 A'    2 A'    3 A'    4 A'    5 A'    6 A'    1 A"    7 A'                 
-56.315 -56.313 -56.312 -14.389  -8.738  -8.704  -6.638  -6.573
  8 A'    2 A"    9 A'   10 A'   11 A'   12 A'   13 A'   14 A'                 
 -6.556  -6.554  -6.533  -6.525  -6.523  -4.801  -4.798  -4.795
  3 A"   15 A'   16 A'    4 A"   17 A'   18 A'    5 A"   19 A'                 
 -2.683  -2.679  -2.678  -2.664  -2.664  -2.644  -2.642  -2.641
 20 A'    6 A"   21 A'   22 A'    7 A"   23 A'    8 A"   24 A'                 
 -2.634  -2.634  -0.935  -0.806  -0.775  -0.569  -0.468  -0.406
  9 A"   25 A'   26 A'   27 A'   28 A'   29 A'   30 A'   31 A'                 
 -0.405  -0.331  -0.330  -0.309  -0.294  -0.289
 10 A"   11 A"   32 A'   33 A'   12 A"   34 A'                                 
 -- Virtual --                   
 -0.121  -0.103  -0.041  -0.002   0.019   0.032   0.039   0.050
 13 A"   35 A'   36 A'   37 A'   38 A'   39 A'   14 A"   40 A'                 
  0.057   0.066   0.069   0.075   0.079   0.098   0.116   0.121
 41 A'   15 A"   42 A'   16 A"   43 A'   44 A'   45 A'   46 A'                 
  0.165   0.170   0.197   0.238   0.259   0.275   0.311   0.362
 17 A"   47 A'   48 A'   49 A'   50 A'   18 A"   51 A'   52 A'                 
  0.391   0.402   0.410   0.428   0.450   0.475   0.530   0.532
 53 A'   54 A'   19 A"   20 A"   55 A'   21 A"   56 A'   22 A"                 
  0.533   0.539   0.552   0.560   0.570   0.610   0.639   0.642
 57 A'   23 A"   58 A'   24 A"   59 A'   60 A'   61 A'   62 A'                 
  0.644   0.693   0.709   0.733   0.887   0.890   0.900   0.945
 25 A"   63 A'   64 A'   26 A"   65 A'   27 A"   66 A'   67 A'                 
  1.034   1.048   1.177   1.499   1.581   1.655   1.886   1.911
 68 A'   69 A'   70 A'   28 A"   71 A'   72 A'   29 A"   73 A'                 
  1.980   1.997   2.011   2.012   2.072   2.122   2.124   2.423
 30 A"   74 A'   75 A'   31 A"   76 A'   32 A"   77 A'   78 A'                 
  2.594   3.760   3.786   3.966   3.973   3.980   3.990   4.004
 79 A'   33 A"   80 A'   34 A"   81 A'   82 A'   35 A"   36 A"                 
  4.008   4.028   4.035   4.075   4.199   4.363   6.572   6.610
 83 A'   37 A"   84 A'   85 A'   86 A'   87 A'   88 A'   89 A'                 
  6.943   7.520   7.544   7.546   7.560   7.612   7.623  13.754
 90 A'   38 A"   91 A'   39 A"   92 A'   93 A'   94 A'   40 A"                 
 13.857  13.965  35.255  47.869  47.892 163.079 289.710 289.731
 95 A'   96 A'   97 A'   98 A'   99 A'  100 A'   41 A"  101 A'                 
289.747 289.760 289.828 289.8351020.6531020.683
 42 A"  102 A'  103 A'  104 A'  105 A'  106 A'                                 

 Beta MOs, Restricted
 -- Occupied --                  
-482.88 -482.84  -77.15  -62.53  -62.50  -56.35  -56.35  -56.35
  1 A'    2 A'    3 A'    4 A'    5 A'    6 A'    1 A"    7 A'                 
-56.315 -56.313 -56.312 -14.389  -8.738  -8.704  -6.638  -6.573
  8 A'    2 A"    9 A'   10 A'   11 A'   12 A'   13 A'   14 A'                 
 -6.556  -6.554  -6.533  -6.525  -6.523  -4.801  -4.798  -4.795
  3 A"   15 A'   16 A'    4 A"   17 A'   18 A'    5 A"   19 A'                 
 -2.683  -2.679  -2.678  -2.664  -2.664  -2.644  -2.642  -2.641
 20 A'    6 A"   21 A'   22 A'    7 A"   23 A'    8 A"   24 A'                 
 -2.634  -2.634  -0.935  -0.806  -0.775  -0.569  -0.468  -0.406
  9 A"   25 A'   26 A'   27 A'   28 A'   29 A'   30 A'   31 A'                 
 -0.405  -0.331  -0.330  -0.309  -0.294  -0.289
 10 A"   11 A"   32 A'   33 A'   12 A"   34 A'                                 
 -- Virtual --                   
 -0.121  -0.103  -0.041  -0.002   0.019   0.032   0.039   0.050
 13 A"   35 A'   36 A'   37 A'   38 A'   39 A'   14 A"   40 A'                 
  0.057   0.066   0.069   0.075   0.079   0.098   0.116   0.121
 41 A'   15 A"   42 A'   16 A"   43 A'   44 A'   45 A'   46 A'                 
  0.165   0.170   0.197   0.238   0.259   0.275   0.311   0.362
 17 A"   47 A'   48 A'   49 A'   50 A'   18 A"   51 A'   52 A'                 
  0.391   0.402   0.410   0.428   0.450   0.475   0.530   0.532
 53 A'   54 A'   19 A"   20 A"   55 A'   21 A"   56 A'   22 A"                 
  0.533   0.539   0.552   0.560   0.570   0.610   0.639   0.642
 57 A'   23 A"   58 A'   24 A"   59 A'   60 A'   61 A'   62 A'                 
  0.644   0.693   0.709   0.733   0.887   0.890   0.900   0.945
 25 A"   63 A'   64 A'   26 A"   65 A'   27 A"   66 A'   67 A'                 
  1.034   1.048   1.177   1.499   1.581   1.655   1.886   1.911
 68 A'   69 A'   70 A'   28 A"   71 A'   72 A'   29 A"   73 A'                 
  1.980   1.997   2.011   2.012   2.072   2.122   2.124   2.423
 30 A"   74 A'   75 A'   31 A"   76 A'   32 A"   77 A'   78 A'                 
  2.594   3.760   3.786   3.966   3.973   3.980   3.990   4.004
 79 A'   33 A"   80 A'   34 A"   81 A'   82 A'   35 A"   36 A"                 
  4.008   4.028   4.035   4.075   4.199   4.363   6.572   6.610
 83 A'   37 A"   84 A'   85 A'   86 A'   87 A'   88 A'   89 A'                 
  6.943   7.520   7.544   7.546   7.560   7.612   7.623  13.754
 90 A'   38 A"   91 A'   39 A"   92 A'   93 A'   94 A'   40 A"                 
 13.857  13.965  35.255  47.869  47.892 163.079 289.710 289.731
 95 A'   96 A'   97 A'   98 A'   99 A'  100 A'   41 A"  101 A'                 
289.747 289.760 289.828 289.8351020.6531020.683
 42 A"  102 A'  103 A'  104 A'  105 A'  106 A'                                 
 --------------------------------------------------------------

          Ground-State Mulliken Net Atomic Charges

     Atom                 Charge (a.u.)
  ----------------------------------------
      1 P                     0.314650
      2 N                    -0.211780
      3 Br                    0.105737
      4 Br                   -0.208606
  ----------------------------------------
  Sum of atomic charges =    -0.000000

 -----------------------------------------------------------------
                    Cartesian Multipole Moments
 -----------------------------------------------------------------
    Charge (ESU x 10^10)
                -0.0000
    Dipole Moment (Debye)
         X       0.1870      Y      -0.2075      Z      -0.0000
       Tot       0.2793
    Quadrupole Moments (Debye-Ang)
        XX     -55.6129     XY      -4.4697     YY     -54.5204
        XZ       0.0000     YZ       0.0000     ZZ     -54.6316
    Octopole Moments (Debye-Ang^2)
       XXX     -16.2570    XXY      22.7114    XYY       1.9634
       YYY      50.9450    XXZ      -0.0000    XYZ       0.0000
       YYZ      -0.0000    XZZ      -2.0383    YZZ      13.9195
       ZZZ       0.0000
    Hexadecapole Moments (Debye-Ang^3)
      XXXX    -913.3735   XXXY     -29.8863   XXYY    -200.7456
      XYYY     -22.9422   YYYY    -337.7102   XXXZ       0.0000
      XXYZ       0.0000   XYYZ       0.0000   YYYZ       0.0000
      XXZZ    -167.3041   XYZZ      -6.5570   YYZZ     -65.9709
      XZZZ       0.0000   YZZZ       0.0000   ZZZZ     -68.3162
 -----------------------------------------------------------------
 Calculating analytic gradient of the SCF energy
 Gradient of SCF Energy
            1           2           3           4
    1   0.0000921  -0.0000770  -0.0000111  -0.0000040
    2  -0.0000404  -0.0000079   0.0000068   0.0000415
    3  -0.0000000  -0.0000000   0.0000000  -0.0000000
 Max gradient component =       9.206E-05
 RMS gradient           =       3.873E-05
 Gradient time:  CPU 6.08 s  wall 1.62 s
 Geometry Optimization Parameters
   NAtoms,    NIC,     NZ,  NCons,   NDum,   NFix, NCnnct, MaxDiis
        4      14       4       0       0       0       0       0

 Cartesian Hessian Update
 Hessian Updated using BFGS Update


** GEOMETRY OPTIMIZATION IN DELOCALIZED INTERNAL COORDINATES **
   Searching for a Minimum

   Optimization Cycle:  10

                       Coordinates (Angstroms)
     ATOM                X               Y               Z
      1  P         0.7193894906   -1.5235406380    0.0000000000
      2  N        -0.8292674789   -1.3575212325    0.0000000000
      3  Br       -1.9495292963    0.1223676204    0.0000000000
      4  Br        1.8301733928    0.4869969282    0.0000000000
   Point Group: cs    Number of degrees of freedom:     5


   Energy is  -5544.413395621

 Hessian Updated using BFGS Update

  5 Hessian modes will be used to form the next step
  Hessian Eigenvalues:
     0.088045    0.134976    0.199434    0.274709    0.427602

 Minimum Search - Taking Simple RFO Step
 Searching for Lamda that Minimizes Along All modes
 Value Taken    Lamda =   0.00000000
 Step Taken.  Stepsize is  0.000448

                             Maximum     Tolerance    Cnvgd?
         Gradient           0.000092      0.000300     YES
         Displacement       0.000348      0.001200     YES
         Energy change     -0.000003      0.000001      NO


                       Distance Matrix (Angstroms)
             P (  1)   N (  2)   Br(  3)
   N (  2)  1.557530
   Br(  3)  3.135625  1.856087
   Br(  4)  2.296977  3.236491  3.797250

 Final energy is   -5544.4133956208343     


 ******************************
 **  OPTIMIZATION CONVERGED  **
 ******************************

                       Coordinates (Angstroms)
     ATOM                X               Y               Z
      1  P         0.7193894906   -1.5235406380    0.0000000000
      2  N        -0.8292674789   -1.3575212325    0.0000000000
      3  Br       -1.9495292963    0.1223676204    0.0000000000
      4  Br        1.8301733928    0.4869969282    0.0000000000

Z-matrix Print:
$molecule
0 1
Br
P  1 2.296977
N  2 1.557530 1 112.800954
Br 3 1.856087 2 133.244240 1 -0.000000 0
$end


 --------------------------------------------------------------
             Orbital Energies (a.u.) and Symmetries
 --------------------------------------------------------------

 Alpha MOs, Restricted
 -- Occupied --                  
-482.88 -482.84  -77.15  -62.53  -62.50  -56.35  -56.35  -56.35
  1 A'    2 A'    3 A'    4 A'    5 A'    6 A'    1 A"    7 A'                 
-56.315 -56.313 -56.312 -14.389  -8.738  -8.704  -6.638  -6.573
  8 A'    2 A"    9 A'   10 A'   11 A'   12 A'   13 A'   14 A'                 
 -6.556  -6.554  -6.533  -6.525  -6.523  -4.801  -4.798  -4.795
  3 A"   15 A'   16 A'    4 A"   17 A'   18 A'    5 A"   19 A'                 
 -2.683  -2.679  -2.678  -2.664  -2.664  -2.644  -2.642  -2.641
 20 A'    6 A"   21 A'   22 A'    7 A"   23 A'    8 A"   24 A'                 
 -2.634  -2.634  -0.935  -0.806  -0.775  -0.569  -0.468  -0.406
  9 A"   25 A'   26 A'   27 A'   28 A'   29 A'   30 A'   31 A'                 
 -0.405  -0.331  -0.330  -0.309  -0.294  -0.289
 10 A"   11 A"   32 A'   33 A'   12 A"   34 A'                                 
 -- Virtual --                   
 -0.121  -0.103  -0.041  -0.002   0.019   0.032   0.039   0.050
 13 A"   35 A'   36 A'   37 A'   38 A'   39 A'   14 A"   40 A'                 
  0.057   0.066   0.069   0.075   0.079   0.098   0.116   0.121
 41 A'   15 A"   42 A'   16 A"   43 A'   44 A'   45 A'   46 A'                 
  0.165   0.170   0.197   0.238   0.259   0.275   0.311   0.362
 17 A"   47 A'   48 A'   49 A'   50 A'   18 A"   51 A'   52 A'                 
  0.391   0.402   0.410   0.428   0.450   0.475   0.530   0.532
 53 A'   54 A'   19 A"   20 A"   55 A'   21 A"   56 A'   22 A"                 
  0.533   0.539   0.552   0.560   0.570   0.610   0.639   0.642
 57 A'   23 A"   58 A'   24 A"   59 A'   60 A'   61 A'   62 A'                 
  0.644   0.693   0.709   0.733   0.887   0.890   0.900   0.945
 25 A"   63 A'   64 A'   26 A"   65 A'   27 A"   66 A'   67 A'                 
  1.034   1.048   1.177   1.499   1.581   1.655   1.886   1.911
 68 A'   69 A'   70 A'   28 A"   71 A'   72 A'   29 A"   73 A'                 
  1.980   1.997   2.011   2.012   2.072   2.122   2.124   2.423
 30 A"   74 A'   75 A'   31 A"   76 A'   32 A"   77 A'   78 A'                 
  2.594   3.760   3.786   3.966   3.973   3.980   3.990   4.004
 79 A'   33 A"   80 A'   34 A"   81 A'   82 A'   35 A"   36 A"                 
  4.008   4.028   4.035   4.075   4.199   4.363   6.572   6.610
 83 A'   37 A"   84 A'   85 A'   86 A'   87 A'   88 A'   89 A'                 
  6.943   7.520   7.544   7.546   7.560   7.612   7.623  13.754
 90 A'   38 A"   91 A'   39 A"   92 A'   93 A'   94 A'   40 A"                 
 13.857  13.965  35.255  47.869  47.892 163.079 289.710 289.731
 95 A'   96 A'   97 A'   98 A'   99 A'  100 A'   41 A"  101 A'                 
289.747 289.760 289.828 289.8351020.6531020.683
 42 A"  102 A'  103 A'  104 A'  105 A'  106 A'                                 

 Beta MOs, Restricted
 -- Occupied --                  
-482.88 -482.84  -77.15  -62.53  -62.50  -56.35  -56.35  -56.35
  1 A'    2 A'    3 A'    4 A'    5 A'    6 A'    1 A"    7 A'                 
-56.315 -56.313 -56.312 -14.389  -8.738  -8.704  -6.638  -6.573
  8 A'    2 A"    9 A'   10 A'   11 A'   12 A'   13 A'   14 A'                 
 -6.556  -6.554  -6.533  -6.525  -6.523  -4.801  -4.798  -4.795
  3 A"   15 A'   16 A'    4 A"   17 A'   18 A'    5 A"   19 A'                 
 -2.683  -2.679  -2.678  -2.664  -2.664  -2.644  -2.642  -2.641
 20 A'    6 A"   21 A'   22 A'    7 A"   23 A'    8 A"   24 A'                 
 -2.634  -2.634  -0.935  -0.806  -0.775  -0.569  -0.468  -0.406
  9 A"   25 A'   26 A'   27 A'   28 A'   29 A'   30 A'   31 A'                 
 -0.405  -0.331  -0.330  -0.309  -0.294  -0.289
 10 A"   11 A"   32 A'   33 A'   12 A"   34 A'                                 
 -- Virtual --                   
 -0.121  -0.103  -0.041  -0.002   0.019   0.032   0.039   0.050
 13 A"   35 A'   36 A'   37 A'   38 A'   39 A'   14 A"   40 A'                 
  0.057   0.066   0.069   0.075   0.079   0.098   0.116   0.121
 41 A'   15 A"   42 A'   16 A"   43 A'   44 A'   45 A'   46 A'                 
  0.165   0.170   0.197   0.238   0.259   0.275   0.311   0.362
 17 A"   47 A'   48 A'   49 A'   50 A'   18 A"   51 A'   52 A'                 
  0.391   0.402   0.410   0.428   0.450   0.475   0.530   0.532
 53 A'   54 A'   19 A"   20 A"   55 A'   21 A"   56 A'   22 A"                 
  0.533   0.539   0.552   0.560   0.570   0.610   0.639   0.642
 57 A'   23 A"   58 A'   24 A"   59 A'   60 A'   61 A'   62 A'                 
  0.644   0.693   0.709   0.733   0.887   0.890   0.900   0.945
 25 A"   63 A'   64 A'   26 A"   65 A'   27 A"   66 A'   67 A'                 
  1.034   1.048   1.177   1.499   1.581   1.655   1.886   1.911
 68 A'   69 A'   70 A'   28 A"   71 A'   72 A'   29 A"   73 A'                 
  1.980   1.997   2.011   2.012   2.072   2.122   2.124   2.423
 30 A"   74 A'   75 A'   31 A"   76 A'   32 A"   77 A'   78 A'                 
  2.594   3.760   3.786   3.966   3.973   3.980   3.990   4.004
 79 A'   33 A"   80 A'   34 A"   81 A'   82 A'   35 A"   36 A"                 
  4.008   4.028   4.035   4.075   4.199   4.363   6.572   6.610
 83 A'   37 A"   84 A'   85 A'   86 A'   87 A'   88 A'   89 A'                 
  6.943   7.520   7.544   7.546   7.560   7.612   7.623  13.754
 90 A'   38 A"   91 A'   39 A"   92 A'   93 A'   94 A'   40 A"                 
 13.857  13.965  35.255  47.869  47.892 163.079 289.710 289.731
 95 A'   96 A'   97 A'   98 A'   99 A'  100 A'   41 A"  101 A'                 
289.747 289.760 289.828 289.8351020.6531020.683
 42 A"  102 A'  103 A'  104 A'  105 A'  106 A'                                 
 --------------------------------------------------------------

          Ground-State Mulliken Net Atomic Charges

     Atom                 Charge (a.u.)
  ----------------------------------------
      1 P                     0.314650
      2 N                    -0.211780
      3 Br                    0.105737
      4 Br                   -0.208606
  ----------------------------------------
  Sum of atomic charges =    -0.000000

 -----------------------------------------------------------------
                    Cartesian Multipole Moments
 -----------------------------------------------------------------
    Charge (ESU x 10^10)
                -0.0000
    Dipole Moment (Debye)
         X       0.1870      Y      -0.2075      Z      -0.0000
       Tot       0.2793
    Quadrupole Moments (Debye-Ang)
        XX     -55.6129     XY      -4.4697     YY     -54.5204
        XZ       0.0000     YZ       0.0000     ZZ     -54.6316
    Octopole Moments (Debye-Ang^2)
       XXX     -16.2570    XXY      22.7114    XYY       1.9634
       YYY      50.9450    XXZ      -0.0000    XYZ       0.0000
       YYZ      -0.0000    XZZ      -2.0383    YZZ      13.9195
       ZZZ       0.0000
    Hexadecapole Moments (Debye-Ang^3)
      XXXX    -913.3735   XXXY     -29.8863   XXYY    -200.7456
      XYYY     -22.9422   YYYY    -337.7102   XXXZ       0.0000
      XXYZ       0.0000   XYYZ       0.0000   YYYZ       0.0000
      XXZZ    -167.3041   XYZZ      -6.5570   YYZZ     -65.9709
      XZZZ       0.0000   YZZZ       0.0000   ZZZZ     -68.3162
 -----------------------------------------------------------------
Archival summary:
1\1\TWL01\OPT\ProcedureUnspecified\BasisUnspecified\r211\taweetha\SunNov2517:01:202018SunNov2517:01:202018\0\\#,OPT,ProcedureUnspecified,BasisUnspecified,\\0,1\Br\P,1,2.29698\N,2,1.55753,1,112.801\Br,3,1.85609,2,133.244,1,-0,0\\\@

 Total job time:  79.32s(wall), 295.70s(cpu) 
 Sun Nov 25 17:01:20 2018

        *************************************************************
        *                                                           *
        *  Thank you very much for using Q-Chem.  Have a nice day.  *
        *                                                           *
        *************************************************************


 
User input: 2 of 2 
 
Q-Chem Developer Version!
                  Welcome to Q-Chem
     A Quantum Leap Into The Future Of Chemistry


 Q-Chem 5.1, Q-Chem, Inc., Pleasanton, CA (2018)

 Yihan Shao,  Zhengting Gan,  E. Epifanovsky,  A. T. B. Gilbert,  M. Wormit,  
 J. Kussmann,  A. W. Lange,  A. Behn,  Jia Deng,  Xintian Feng,  D. Ghosh,  
 M. Goldey,  P. R. Horn,  L. D. Jacobson,  I. Kaliman,  T. Kus,  A. Landau,  
 Jie Liu,  E. I. Proynov,  R. M. Richard,  R. P. Steele,  E. J. Sundstrom,  
 H. L. Woodcock III,  P. M. Zimmerman,  D. Zuev,  B. Albrecht,  E. Alguire,  
 S. A. Baeppler,  D. Barton,  Z. Benda,  Y. A. Bernard,  E. J. Berquist,  
 K. B. Bravaya,  H. Burton,  D. Casanova,  Chun-Min Chang,  Yunqing Chen,  
 A. Chien,  K. D. Closser,  M. P. Coons,  S. Coriani,  S. Dasgupta,  
 A. L. Dempwolff,  M. Diedenhofen,  Hainam Do,  R. G. Edgar,  Po-Tung Fang,  
 S. Faraji,  S. Fatehi,  Qingguo Feng,  K. D. Fenk,  J. Fosso-Tande,  
 Qinghui Ge,  A. Ghysels,  G. Gidofalvi,  J. Gomes,  J. Gonthier,  A. Gunina,  
 D. Hait,  M. W. D. Hanson-Heine,  P. H. P. Harbach,  A. W. Hauser,  
 J. E. Herr,  E. G. Hohenstein,  Z. C. Holden,  Kerwin Hui,  B. C. Huynh,  
 T.-C. Jagau,  Hyunjun Ji,  B. Kaduk,  K. Khistyaev,  Jaehoon Kim,  
 P. Klunzinger,  K. Koh,  D. Kosenkov,  L. Koulias,  T. Kowalczyk,  
 C. M. Krauter,  A. Kunitsa,  Ka Un Lao,  A. Laurent,  K. V. Lawler,  
 Joonho Lee,  D. Lefrancois,  S. Lehtola,  D. S. Levine,  Yi-Pei Li,  
 You-Sheng Lin,  Fenglai Liu,  E. Livshits,  A. Luenser,  P. Manohar,  
 E. Mansoor,  S. F. Manzer,  Shan-Ping Mao,  Yuezhi Mao,  N. Mardirossian,  
 A. V. Marenich,  T. Markovich,  L. A. Martinez-Martinez,  S. A. Maurer,  
 N. J. Mayhall,  S. C. McKenzie,  J.-M. Mewes,  A. F. Morrison,  
 J. W. Mullinax,  K. Nanda,  T. S. Nguyen-Beck,  R. Olivares-Amaya,  
 J. A. Parkhill,  T. M. Perrine,  F. Plasser,  P. Pokhilko,  S. Prager,  
 A. Prociuk,  E. Ramos,  D. R. Rehn,  F. Rob,  M. Schneider,  N. Sergueev,  
 S. M. Sharada,  S. Sharma,  D. W. Small,  T. Stauch,  T. Stein,  
 Yu-Chuan Su,  A. J. W. Thom,  A. Tkatchenko,  T. Tsuchimochi,  N. M. Tubman,  
 L. Vogt,  M. L. Vidal,  O. Vydrov,  M. A. Watson,  J. Wenzel,  
 M. de Wergifosse,  T. A. Wesolowski,  A. White,  J. Witte,  A. Yamada,  
 Jun Yang,  K. Yao,  S. Yeganeh,  S. R. Yost,  Zhi-Qiang You,  A. Zech,  
 Igor Ying Zhang,  Xing Zhang,  Yan Zhao,  Ying Zhu,  B. R. Brooks,  
 G. K. L. Chan,  C. J. Cramer,  M. S. Gordon,  W. J. Hehre,  A. Klamt,  
 M. W. Schmidt,  C. D. Sherrill,  D. G. Truhlar,  A. Aspuru-Guzik,  R. Baer,  
 A. T. Bell,  N. A. Besley,  Jeng-Da Chai,  A. E. DePrince, III,  
 R. A. DiStasio Jr.,  A. Dreuw,  B. D. Dunietz,  T. R. Furlani,  
 Chao-Ping Hsu,  Yousung Jung,  Jing Kong,  D. S. Lambrecht,  WanZhen Liang,  
 C. Ochsenfeld,  V. A. Rassolov,  L. V. Slipchenko,  J. E. Subotnik,  
 T. Van Voorhis,  J. M. Herbert,  A. I. Krylov,  P. M. W. Gill,  M. Head-Gordon

 Contributors to earlier versions of Q-Chem not listed above: 
 R. D. Adamson,  B. Austin,  J. Baker,  G. J. O. Beran,  K. Brandhorst,  
 S. T. Brown,  E. F. C. Byrd,  A. K. Chakraborty,  C.-L. Cheng,  
 Siu Hung Chien,  D. M. Chipman,  D. L. Crittenden,  H. Dachsel,  
 R. J. Doerksen,  A. D. Dutoi,  L. Fusti-Molnar,  W. A. Goddard III,  
 A. Golubeva-Zadorozhnaya,  S. R. Gwaltney,  G. Hawkins,  A. Heyden,  
 S. Hirata,  G. Kedziora,  F. J. Keil,  C. Kelley,  Jihan Kim,  R. A. King,  
 R. Z. Khaliullin,  P. P. Korambath,  W. Kurlancheek,  A. M. Lee,  M. S. Lee,  
 S. V. Levchenko,  Ching Yeh Lin,  D. Liotard,  R. C. Lochan,  I. Lotan,  
 P. E. Maslen,  N. Nair,  D. P. O'Neill,  D. Neuhauser,  E. Neuscamman,  
 C. M. Oana,  R. Olson,  B. Peters,  R. Peverati,  P. A. Pieniazek,  
 Y. M. Rhee,  J. Ritchie,  M. A. Rohrdanz,  E. Rosta,  N. J. Russ,  
 H. F. Schaefer III,  N. E. Schultz,  N. Shenvi,  A. C. Simmonett,  A. Sodt,  
 D. Stuck,  K. S. Thanthiriwatte,  V. Vanovschi,  Tao Wang,  A. Warshel,  
 C. F. Williams,  Q. Wu,  X. Xu,  W. Zhang

 Please cite Q-Chem as follows:
 Y. Shao et al., Mol. Phys. 113, 184-215 (2015)
 DOI: 10.1080/00268976.2014.952696

 Q-Chem 5.1.2 for Intel X86 EM64T Linux

 Parts of Q-Chem use Armadillo 8.300.2 (Tropical Shenanigans).
 http://arma.sourceforge.net/

 Q-Chem begins on Sun Nov 25 17:01:20 2018  

Host: 
0

     Scratch files written to /scratch/taweetham/qchem44675//
The previous job contains 0 fragments, simply inherited here
Input Ideriv = 2
Curr. Ideriv = -1
Max.  Ideriv = 2

Checking the input file for inconsistencies... 	...done.

--------------------------------------------------------------
User input:
--------------------------------------------------------------

$molecule
read
$end

$rem
   job_type 	frequency
   basis 	6-311++g**
   method	b3lyp	
$end


--------------------------------------------------------------
 ----------------------------------------------------------------
             Standard Nuclear Orientation (Angstroms)
    I     Atom           X                Y                Z
 ----------------------------------------------------------------
    1      P       0.6123670025    -1.4492250947    -0.0000000000
    2      N      -0.9212023898    -1.1770748217    -0.0000000000
    3      Br     -1.9370170102     0.3763659442    -0.0000000000
    4      Br      1.8588144871     0.4801454893     0.0000000000
 ----------------------------------------------------------------
 Molecular Point Group                 Cs    NOp =  2
 Largest Abelian Subgroup              Cs    NOp =  2
 Nuclear Repulsion Energy =   525.8464576434 hartrees
 There are       46 alpha and       46 beta electrons
 Requested basis set is 6-311++G(d,p)
 There are 57 shells and 148 basis functions

 Total QAlloc Memory Limit   2000 MB
 Mega-Array Size       188 MB
 MEM_STATIC part       192 MB

                       Distance Matrix (Angstroms)
             P (  1)   N (  2)   Br(  3)
   N (  2)  1.557530
   Br(  3)  3.135625  1.856087
   Br(  4)  2.296977  3.236491  3.797250

 A cutoff of  1.0D-11 yielded   1320 shell pairs
 There are      9582 function pairs (     10664 Cartesian)

 -------------------------------------------------------
 OpenMP Integral Computing Module                       
 Release: version 1.0, May 2013, Q-Chem Inc. Pittsburgh 
 -------------------------------------------------------
 Integral Job Info:
 Integral job number is                      11
 Integral operator is                         1
 short-range coefficients                     0
 long-range coefficients              100000000
 Omega coefficients                           0
 if combine SR and LR in K                    0
 Integral screening is                        0
 Integral computing path is                   2
 max size of driver memory is            800000
 size of driver memory is                593474
 size of scratch memory is             29623520
 max col of scratch BK array               1296
 max len of scratch array in speh3          155
 max len of scratch index in speh4           18
 max int batch size is                      520
 min int batch size is                       52
 fixed nKL is                                45
 max L of basis functions is                  2
 order of int derivative is                   0
 number of shells is                         57
 number of basis is                         156
 number of cartesian basis is               156
 number of contracted shell pairs          1320
 number of primitive shell pairs           3534
 maxK2 (contraction) of shell pair           36
 max number of K2 of shell pair               1
 max number of CS2 of shell pair            161
 max number of PS2 of shell pair            258
 mem total for path MDJ                  525070
 -------------------------------------------------------
 Smallest overlap matrix eigenvalue = 1.79E-03
 Guess from superposition of atomic densities
 Warning:  Energy on first SCF cycle will be non-variational
 SAD guess density has 92.000000 electrons

 -----------------------------------------------------------------------
  General SCF calculation program by
  Eric Jon Sundstrom, Paul Horn, Yuezhi Mao, Dmitri Zuev, Alec White,
  David Stuck, Shaama M.S., Shane Yost, Joonho Lee, David Small,
  Daniel Levine, Susi Lehtola, Hugh Burton, Evgeny Epifanovsky
 -----------------------------------------------------------------------
 Exchange:     0.2000 Hartree-Fock + 0.0800 Slater + 0.7200 B88
 Correlation:  0.1900 VWN1RPA + 0.8100 LYP
 Using SG-1 standard quadrature grid
 using 4 threads for integral computing
 -------------------------------------------------------
 OpenMP Integral computing Module                
 Release: version 2.0, May 2017, Q-Chem Inc. Pleasanton 
 -------------------------------------------------------
 -------------------------------------------------------
 OpenMP BLAS3 based DFT computing Module                
 Release: version 1.0, May 2013, Q-Chem Inc. Pittsburgh 
 -------------------------------------------------------
 A restricted SCF calculation will be
 performed using DIIS
 SCF converges when DIIS error is below 1.0e-08
 ---------------------------------------
  Cycle       Energy         DIIS error
 ---------------------------------------
    1   -5544.7425791073      4.03e-02  
    2   -5544.3464556391      5.55e-03  
    3   -5543.9346425017      1.32e-02  
    4   -5544.3915912000      2.73e-03  
    5   -5544.4116172631      8.49e-04  
    6   -5544.4131881173      3.44e-04  
    7   -5544.4134094086      1.01e-04  
    8   -5544.4134333491      1.83e-05  
    9   -5544.4134342271      5.73e-06  
   10   -5544.4134343035      1.50e-06  
   11   -5544.4134343125      2.40e-07  
   12   -5544.4134343127      6.81e-08  
   13   -5544.4134343127      1.43e-08  
   14   -5544.4134343128      2.34e-09  Convergence criterion met
 ---------------------------------------
 SCF time:   CPU 29.36s  wall 8.00s 
 SCF   energy in the final basis set =    -5544.4134343128
 Total energy in the final basis set =    -5544.4134343128

 --------------------------------------------------------------
             Orbital Energies (a.u.) and Symmetries
 --------------------------------------------------------------

 Alpha MOs, Restricted
 -- Occupied --                  
-482.88 -482.84  -77.15  -62.53  -62.50  -56.35  -56.35  -56.35
  1 A'    2 A'    3 A'    4 A'    5 A'    6 A'    1 A"    7 A'                 
-56.315 -56.313 -56.312 -14.389  -8.738  -8.704  -6.638  -6.573
  8 A'    2 A"    9 A'   10 A'   11 A'   12 A'   13 A'   14 A'                 
 -6.556  -6.554  -6.533  -6.525  -6.523  -4.801  -4.798  -4.795
  3 A"   15 A'   16 A'    4 A"   17 A'   18 A'    5 A"   19 A'                 
 -2.683  -2.679  -2.678  -2.664  -2.664  -2.644  -2.642  -2.641
 20 A'    6 A"   21 A'   22 A'    7 A"   23 A'    8 A"   24 A'                 
 -2.634  -2.634  -0.935  -0.806  -0.775  -0.569  -0.468  -0.406
 25 A'    9 A"   26 A'   27 A'   28 A'   29 A'   30 A'   31 A'                 
 -0.405  -0.331  -0.330  -0.309  -0.294  -0.289
 10 A"   11 A"   32 A'   33 A'   12 A"   34 A'                                 
 -- Virtual --                   
 -0.121  -0.103  -0.041  -0.002   0.019   0.032   0.039   0.050
 13 A"   35 A'   36 A'   37 A'   38 A'   39 A'   14 A"   40 A'                 
  0.057   0.066   0.069   0.075   0.079   0.098   0.116   0.121
 41 A'   15 A"   42 A'   16 A"   43 A'   44 A'   45 A'   46 A'                 
  0.165   0.170   0.197   0.238   0.259   0.275   0.312   0.362
 17 A"   47 A'   48 A'   49 A'   50 A'   18 A"   51 A'   52 A'                 
  0.391   0.402   0.410   0.428   0.450   0.475   0.530   0.532
 53 A'   54 A'   19 A"   20 A"   55 A'   21 A"   56 A'   22 A"                 
  0.533   0.539   0.552   0.560   0.570   0.610   0.639   0.642
 57 A'   23 A"   58 A'   24 A"   59 A'   60 A'   61 A'   62 A'                 
  0.644   0.693   0.709   0.733   0.887   0.890   0.900   0.945
 25 A"   63 A'   64 A'   26 A"   65 A'   27 A"   66 A'   67 A'                 
  1.034   1.048   1.177   1.499   1.581   1.655   1.886   1.911
 68 A'   69 A'   70 A'   28 A"   71 A'   72 A'   29 A"   73 A'                 
  1.980   1.997   2.011   2.012   2.072   2.122   2.124   2.423
 30 A"   74 A'   75 A'   31 A"   76 A'   32 A"   77 A'   78 A'                 
  2.594   3.760   3.786   3.966   3.973   3.980   3.990   4.004
 79 A'   33 A"   80 A'   34 A"   81 A'   82 A'   35 A"   36 A"                 
  4.008   4.029   4.035   4.075   4.199   4.363   6.572   6.610
 83 A'   37 A"   84 A'   85 A'   86 A'   87 A'   88 A'   89 A'                 
  6.943   7.520   7.543   7.546   7.560   7.612   7.624  13.754
 90 A'   38 A"   91 A'   39 A"   92 A'   93 A'   94 A'   40 A"                 
 13.857  13.965  35.255  47.869  47.892 163.079 289.710 289.731
 95 A'   96 A'   97 A'   98 A'   99 A'  100 A'   41 A"  101 A'                 
289.747 289.760 289.828 289.8351020.6531020.683
 42 A"  102 A'  103 A'  104 A'  105 A'  106 A'                                 

 Beta MOs, Restricted
 -- Occupied --                  
-482.88 -482.84  -77.15  -62.53  -62.50  -56.35  -56.35  -56.35
  1 A'    2 A'    3 A'    4 A'    5 A'    6 A'    1 A"    7 A'                 
-56.315 -56.313 -56.312 -14.389  -8.738  -8.704  -6.638  -6.573
  8 A'    2 A"    9 A'   10 A'   11 A'   12 A'   13 A'   14 A'                 
 -6.556  -6.554  -6.533  -6.525  -6.523  -4.801  -4.798  -4.795
  3 A"   15 A'   16 A'    4 A"   17 A'   18 A'    5 A"   19 A'                 
 -2.683  -2.679  -2.678  -2.664  -2.664  -2.644  -2.642  -2.641
 20 A'    6 A"   21 A'   22 A'    7 A"   23 A'    8 A"   24 A'                 
 -2.634  -2.634  -0.935  -0.806  -0.775  -0.569  -0.468  -0.406
 25 A'    9 A"   26 A'   27 A'   28 A'   29 A'   30 A'   31 A'                 
 -0.405  -0.331  -0.330  -0.309  -0.294  -0.289
 10 A"   11 A"   32 A'   33 A'   12 A"   34 A'                                 
 -- Virtual --                   
 -0.121  -0.103  -0.041  -0.002   0.019   0.032   0.039   0.050
 13 A"   35 A'   36 A'   37 A'   38 A'   39 A'   14 A"   40 A'                 
  0.057   0.066   0.069   0.075   0.079   0.098   0.116   0.121
 41 A'   15 A"   42 A'   16 A"   43 A'   44 A'   45 A'   46 A'                 
  0.165   0.170   0.197   0.238   0.259   0.275   0.312   0.362
 17 A"   47 A'   48 A'   49 A'   50 A'   18 A"   51 A'   52 A'                 
  0.391   0.402   0.410   0.428   0.450   0.475   0.530   0.532
 53 A'   54 A'   19 A"   20 A"   55 A'   21 A"   56 A'   22 A"                 
  0.533   0.539   0.552   0.560   0.570   0.610   0.639   0.642
 57 A'   23 A"   58 A'   24 A"   59 A'   60 A'   61 A'   62 A'                 
  0.644   0.693   0.709   0.733   0.887   0.890   0.900   0.945
 25 A"   63 A'   64 A'   26 A"   65 A'   27 A"   66 A'   67 A'                 
  1.034   1.048   1.177   1.499   1.581   1.655   1.886   1.911
 68 A'   69 A'   70 A'   28 A"   71 A'   72 A'   29 A"   73 A'                 
  1.980   1.997   2.011   2.012   2.072   2.122   2.124   2.423
 30 A"   74 A'   75 A'   31 A"   76 A'   32 A"   77 A'   78 A'                 
  2.594   3.760   3.786   3.966   3.973   3.980   3.990   4.004
 79 A'   33 A"   80 A'   34 A"   81 A'   82 A'   35 A"   36 A"                 
  4.008   4.029   4.035   4.075   4.199   4.363   6.572   6.610
 83 A'   37 A"   84 A'   85 A'   86 A'   87 A'   88 A'   89 A'                 
  6.943   7.520   7.543   7.546   7.560   7.612   7.624  13.754
 90 A'   38 A"   91 A'   39 A"   92 A'   93 A'   94 A'   40 A"                 
 13.857  13.965  35.255  47.869  47.892 163.079 289.710 289.731
 95 A'   96 A'   97 A'   98 A'   99 A'  100 A'   41 A"  101 A'                 
289.747 289.760 289.828 289.8351020.6531020.683
 42 A"  102 A'  103 A'  104 A'  105 A'  106 A'                                 
 --------------------------------------------------------------

          Ground-State Mulliken Net Atomic Charges

     Atom                 Charge (a.u.)
  ----------------------------------------
      1 P                     0.314385
      2 N                    -0.211616
      3 Br                    0.105802
      4 Br                   -0.208571
  ----------------------------------------
  Sum of atomic charges =    -0.000000

 -----------------------------------------------------------------
                    Cartesian Multipole Moments
 -----------------------------------------------------------------
    Charge (ESU x 10^10)
                -0.0000
    Dipole Moment (Debye)
         X       0.1724      Y      -0.2187      Z      -0.0000
       Tot       0.2785
    Quadrupole Moments (Debye-Ang)
        XX     -56.2211     XY      -4.3309     YY     -53.9641
        XZ      -0.0000     YZ      -0.0000     ZZ     -54.6309
    Octopole Moments (Debye-Ang^2)
       XXX     -11.3409    XXY      17.2064    XYY       1.2233
       YYY      31.0655    XXZ      -0.0000    XYZ      -0.0000
       YYZ      -0.0000    XZZ      -1.0476    YZZ       7.4617
       ZZZ      -0.0000
    Hexadecapole Moments (Debye-Ang^3)
      XXXX    -918.5841   XXXY      -9.5642   XXYY    -195.0736
      XYYY      -4.0469   YYYY    -314.3051   XXXZ      -0.0000
      XXYZ      -0.0000   XYYZ      -0.0000   YYYZ       0.0000
      XXZZ    -167.7201   XYZZ       0.3268   YYZZ     -62.9681
      XZZZ      -0.0000   YZZZ      -0.0000   ZZZZ     -68.3153
 -----------------------------------------------------------------
 Calculating MO derivatives via CPSCF
 D1JvT checksum  = 150336 11833.6836193156
 D1KAT checksum  = 350688 538.5004330444
   1         3          12      0.160813    0.069408
   2         3          12      0.022734    0.008355
   3         3          12      0.003312    0.001208
   4         3          12      0.000555    0.000247
   5         8           7      0.000046    0.000018
   6        13           2      0.000003    0.000001
   7        15           0      0.000000    0.000000    Roots Converged
 Time for AOints: 5.0 s (CPU) 1.3 s (wall)
 ------------------------------------------------------------------------------
                     AOints        : Timing summary (seconds)
 ------------------------------------------------------------------------------
     job step          cpu (% of tot)      sys (% of tot)     wall (% of tot)
 ------------------------------------------------------------------------------
  cpscf_lag         0.3135E+02 (35.6)   0.5000E-05 (35.7)   0.8099E+01 (35.2)
  iterzp            0.5165E+02 (58.7)   0.9000E-05 (64.3)   0.1353E+02 (58.9)
  make_fx           0.0000E+00 ( 0.0)   0.0000E+00 ( 0.0)   0.0000E+00 ( 0.0)
  AOints            0.4952E+01 ( 5.6)   0.0000E+00 ( 0.0)   0.1258E+01 ( 5.5)
 ------------------------------------------------------------------------------
   Grand Totals     0.8804E+02          0.1400E-04          0.2298E+02
 ------------------------------------------------------------------------------
 Calculating analytic Hessian of the SCF energy
 Polarizability Matrix (a.u.)
            1           2           3
    1-105.4771367   1.3464490  -0.0000000
    2   1.3464490 -73.4504749   0.0000000
    3  -0.0000000   0.0000000 -42.3912025

 Direct stationary perturbation theory relativistic correction:

 rels  =      34.057402894539
 relv  =    -115.611867592101
 rel2e =      18.551490239203
 E_rel =     -63.002974458359

 Hessian of the SCF Energy
            1           2           3           4           5           6
    1   0.4544080  -0.0843125  -0.0000000  -0.4088149   0.1139189   0.0000000
    2  -0.0843125   0.1535079   0.0000000   0.0803454  -0.0507072  -0.0000000
    3  -0.0000000   0.0000000   0.0213503   0.0000000   0.0000000  -0.0265019
    4  -0.4088149   0.0803454   0.0000000   0.4884107  -0.1555977  -0.0000000
    5   0.1139189  -0.0507072   0.0000000  -0.1555977   0.1664282   0.0000000
    6   0.0000000  -0.0000000  -0.0265019  -0.0000000   0.0000000   0.0332554
    7  -0.0241066   0.0300043  -0.0000000  -0.0573241   0.0582026   0.0000000
    8  -0.0033920  -0.0203466   0.0000000   0.0914014  -0.1140200  -0.0000000
    9   0.0000000   0.0000000   0.0117841   0.0000000  -0.0000000  -0.0157718
   10  -0.0214866  -0.0260372  -0.0000000  -0.0222718  -0.0165238  -0.0000000
   11  -0.0262144  -0.0824540  -0.0000000  -0.0161492  -0.0017009   0.0000000
   12  -0.0000000  -0.0000000  -0.0066325  -0.0000000   0.0000000   0.0090183
            7           8           9          10          11          12
    1  -0.0241066  -0.0033920   0.0000000  -0.0214866  -0.0262144  -0.0000000
    2   0.0300043  -0.0203466   0.0000000  -0.0260372  -0.0824540  -0.0000000
    3  -0.0000000   0.0000000   0.0117841  -0.0000000  -0.0000000  -0.0066325
    4  -0.0573241   0.0914014   0.0000000  -0.0222718  -0.0161492  -0.0000000
    5   0.0582026  -0.1140200  -0.0000000  -0.0165238  -0.0017009   0.0000000
    6   0.0000000  -0.0000000  -0.0157718  -0.0000000   0.0000000   0.0090183
    7   0.0779824  -0.0876338  -0.0000000   0.0034483  -0.0005731   0.0000000
    8  -0.0876338   0.1261779   0.0000000  -0.0003756   0.0081888  -0.0000000
    9  -0.0000000   0.0000000   0.0080783  -0.0000000  -0.0000000  -0.0040906
   10   0.0034483  -0.0003756  -0.0000000   0.0403100   0.0429366   0.0000000
   11  -0.0005731   0.0081888  -0.0000000   0.0429366   0.0759662   0.0000000
   12   0.0000000  -0.0000000  -0.0040906   0.0000000   0.0000000   0.0017049
 Gradient time:  CPU 136.15 s  wall 35.59 s
 **********************************************************************
 **                                                                  **
 **                       VIBRATIONAL ANALYSIS                       **
 **                       --------------------                       **
 **                                                                  **
 **        VIBRATIONAL FREQUENCIES (CM**-1) AND NORMAL MODES         **
 **     FORCE CONSTANTS (mDYN/ANGSTROM) AND REDUCED MASSES (AMU)     **
 **                  INFRARED INTENSITIES (KM/MOL)                   **
 **                                                                  **
 **********************************************************************


 Mode:                 1                      2                      3
 Frequency:        69.35                 289.84                 305.50
 Force Cnst:      0.1932                 0.8228                 1.4667
 Red. Mass:      68.2028                16.6246                26.6729
 IR Active:          YES                    YES                    YES
 IR Intens:        1.796                 15.177                 14.988
 Raman Active:       YES                    YES                    YES
               X      Y      Z        X      Y      Z        X      Y      Z
 P         -0.038  0.280 -0.000    0.000  0.000 -0.351    0.571  0.112  0.000
 N         -0.001  0.326  0.000    0.000  0.000  0.932    0.609  0.429 -0.000
 Br        -0.624 -0.103 -0.000   -0.000  0.000 -0.076   -0.142  0.087  0.000
 Br         0.640 -0.064  0.000   -0.000 -0.000  0.048   -0.190 -0.207 -0.000
 TransDip  -0.042 -0.007 -0.000    0.000  0.000 -0.125    0.112  0.054  0.000

 Mode:                 4                      5                      6
 Frequency:       382.65                 502.96                1168.03
 Force Cnst:      2.8625                 2.6014                13.0735
 Red. Mass:      33.1815                17.4538                16.2641
 IR Active:          YES                    YES                    YES
 IR Intens:       71.550                101.490                 40.955
 Raman Active:       YES                    YES                    YES
               X      Y      Z        X      Y      Z        X      Y      Z
 P         -0.088  0.906 -0.000   -0.272 -0.039 -0.000   -0.350  0.080  0.000
 N         -0.276 -0.130  0.000    0.158  0.931  0.000    0.872 -0.330 -0.000
 Br         0.137 -0.135 -0.000    0.095 -0.155 -0.000   -0.015  0.030  0.000
 Br        -0.054 -0.197  0.000   -0.016  0.006  0.000   -0.002 -0.003 -0.000
 TransDip   0.180  0.203 -0.000   -0.302 -0.114 -0.000   -0.163 -0.124  0.000

 STANDARD THERMODYNAMIC QUANTITIES AT   298.15 K  AND     1.00 ATM

   This Molecule has  0 Imaginary Frequencies
   Zero point vibrational energy:        3.886 kcal/mol

   Atom    1 Element P  Has Mass   30.97376
   Atom    2 Element N  Has Mass   14.00307
   Atom    3 Element Br Has Mass   78.91830
   Atom    4 Element Br Has Mass   78.91830
   Molecular Mass:   202.813430 amu
   Principal axes and moments of inertia in amu*Bohr^2:
                             1           2           3
    Eigenvalues --      405.79797  2115.07346  2520.87143
          X               1.00000    -0.00125    -0.00000
          Y               0.00125     1.00000    -0.00000
          Z               0.00000     0.00000     1.00000
   Rotational Symmetry Number is   1
   The Molecule is an Asymmetric Top
   Translational Enthalpy:        0.889 kcal/mol
   Rotational Enthalpy:           0.889 kcal/mol
   Vibrational Enthalpy:          5.272 kcal/mol
   gas constant (RT):             0.592 kcal/mol
   Translational Entropy:        41.826  cal/mol.K
   Rotational Entropy:           29.160  cal/mol.K
   Vibrational Entropy:           8.760  cal/mol.K

   Total Enthalpy:                7.642 kcal/mol
   Total Entropy:                79.746  cal/mol.K
Archival summary:
1\1\TWL01\FREQ\ProcedureUnspecified\BasisUnspecified\r211\taweetha\SunNov2517:02:032018SunNov2517:02:032018\0\\#,FREQ,ProcedureUnspecified,BasisUnspecified,\\0,1\Br\P,1,2.29698\N,2,1.55753,1,112.801\Br,3,1.85609,2,133.244,1,0,0\\\@

 Total job time:  43.44s(wall), 165.64s(cpu) 
 Sun Nov 25 17:02:03 2018

        *************************************************************
        *                                                           *
        *  Thank you very much for using Q-Chem.  Have a nice day.  *
        *                                                           *
        *************************************************************
