# Supplementary material for: Geometric and energetic data from ab initio calculations of haloethene, haloimine, halomethylenephosphine, haloiminophosphine, halodiazene, halodiphosphene and halocyclopropane
Source: Data Brief. 2019 Nov 2;27:104738. doi: 10.1016/j.dib.2019.104738 (PMC6861602; doi:10.1016/j.dib.2019.104738)
Supplement: Multimedia component 7 [file mmc7.zip › NP/B3LYP/BrENPClE.out]

Q-Chem Developer Version!
                  Welcome to Q-Chem
     A Quantum Leap Into The Future Of Chemistry


 Q-Chem 5.1, Q-Chem, Inc., Pleasanton, CA (2018)

 Yihan Shao,  Zhengting Gan,  E. Epifanovsky,  A. T. B. Gilbert,  M. Wormit,  
 J. Kussmann,  A. W. Lange,  A. Behn,  Jia Deng,  Xintian Feng,  D. Ghosh,  
 M. Goldey,  P. R. Horn,  L. D. Jacobson,  I. Kaliman,  T. Kus,  A. Landau,  
 Jie Liu,  E. I. Proynov,  R. M. Richard,  R. P. Steele,  E. J. Sundstrom,  
 H. L. Woodcock III,  P. M. Zimmerman,  D. Zuev,  B. Albrecht,  E. Alguire,  
 S. A. Baeppler,  D. Barton,  Z. Benda,  Y. A. Bernard,  E. J. Berquist,  
 K. B. Bravaya,  H. Burton,  D. Casanova,  Chun-Min Chang,  Yunqing Chen,  
 A. Chien,  K. D. Closser,  M. P. Coons,  S. Coriani,  S. Dasgupta,  
 A. L. Dempwolff,  M. Diedenhofen,  Hainam Do,  R. G. Edgar,  Po-Tung Fang,  
 S. Faraji,  S. Fatehi,  Qingguo Feng,  K. D. Fenk,  J. Fosso-Tande,  
 Qinghui Ge,  A. Ghysels,  G. Gidofalvi,  J. Gomes,  J. Gonthier,  A. Gunina,  
 D. Hait,  M. W. D. Hanson-Heine,  P. H. P. Harbach,  A. W. Hauser,  
 J. E. Herr,  E. G. Hohenstein,  Z. C. Holden,  Kerwin Hui,  B. C. Huynh,  
 T.-C. Jagau,  Hyunjun Ji,  B. Kaduk,  K. Khistyaev,  Jaehoon Kim,  
 P. Klunzinger,  K. Koh,  D. Kosenkov,  L. Koulias,  T. Kowalczyk,  
 C. M. Krauter,  A. Kunitsa,  Ka Un Lao,  A. Laurent,  K. V. Lawler,  
 Joonho Lee,  D. Lefrancois,  S. Lehtola,  D. S. Levine,  Yi-Pei Li,  
 You-Sheng Lin,  Fenglai Liu,  E. Livshits,  A. Luenser,  P. Manohar,  
 E. Mansoor,  S. F. Manzer,  Shan-Ping Mao,  Yuezhi Mao,  N. Mardirossian,  
 A. V. Marenich,  T. Markovich,  L. A. Martinez-Martinez,  S. A. Maurer,  
 N. J. Mayhall,  S. C. McKenzie,  J.-M. Mewes,  A. F. Morrison,  
 J. W. Mullinax,  K. Nanda,  T. S. Nguyen-Beck,  R. Olivares-Amaya,  
 J. A. Parkhill,  T. M. Perrine,  F. Plasser,  P. Pokhilko,  S. Prager,  
 A. Prociuk,  E. Ramos,  D. R. Rehn,  F. Rob,  M. Schneider,  N. Sergueev,  
 S. M. Sharada,  S. Sharma,  D. W. Small,  T. Stauch,  T. Stein,  
 Yu-Chuan Su,  A. J. W. Thom,  A. Tkatchenko,  T. Tsuchimochi,  N. M. Tubman,  
 L. Vogt,  M. L. Vidal,  O. Vydrov,  M. A. Watson,  J. Wenzel,  
 M. de Wergifosse,  T. A. Wesolowski,  A. White,  J. Witte,  A. Yamada,  
 Jun Yang,  K. Yao,  S. Yeganeh,  S. R. Yost,  Zhi-Qiang You,  A. Zech,  
 Igor Ying Zhang,  Xing Zhang,  Yan Zhao,  Ying Zhu,  B. R. Brooks,  
 G. K. L. Chan,  C. J. Cramer,  M. S. Gordon,  W. J. Hehre,  A. Klamt,  
 M. W. Schmidt,  C. D. Sherrill,  D. G. Truhlar,  A. Aspuru-Guzik,  R. Baer,  
 A. T. Bell,  N. A. Besley,  Jeng-Da Chai,  A. E. DePrince, III,  
 R. A. DiStasio Jr.,  A. Dreuw,  B. D. Dunietz,  T. R. Furlani,  
 Chao-Ping Hsu,  Yousung Jung,  Jing Kong,  D. S. Lambrecht,  WanZhen Liang,  
 C. Ochsenfeld,  V. A. Rassolov,  L. V. Slipchenko,  J. E. Subotnik,  
 T. Van Voorhis,  J. M. Herbert,  A. I. Krylov,  P. M. W. Gill,  M. Head-Gordon

 Contributors to earlier versions of Q-Chem not listed above: 
 R. D. Adamson,  B. Austin,  J. Baker,  G. J. O. Beran,  K. Brandhorst,  
 S. T. Brown,  E. F. C. Byrd,  A. K. Chakraborty,  C.-L. Cheng,  
 Siu Hung Chien,  D. M. Chipman,  D. L. Crittenden,  H. Dachsel,  
 R. J. Doerksen,  A. D. Dutoi,  L. Fusti-Molnar,  W. A. Goddard III,  
 A. Golubeva-Zadorozhnaya,  S. R. Gwaltney,  G. Hawkins,  A. Heyden,  
 S. Hirata,  G. Kedziora,  F. J. Keil,  C. Kelley,  Jihan Kim,  R. A. King,  
 R. Z. Khaliullin,  P. P. Korambath,  W. Kurlancheek,  A. M. Lee,  M. S. Lee,  
 S. V. Levchenko,  Ching Yeh Lin,  D. Liotard,  R. C. Lochan,  I. Lotan,  
 P. E. Maslen,  N. Nair,  D. P. O'Neill,  D. Neuhauser,  E. Neuscamman,  
 C. M. Oana,  R. Olson,  B. Peters,  R. Peverati,  P. A. Pieniazek,  
 Y. M. Rhee,  J. Ritchie,  M. A. Rohrdanz,  E. Rosta,  N. J. Russ,  
 H. F. Schaefer III,  N. E. Schultz,  N. Shenvi,  A. C. Simmonett,  A. Sodt,  
 D. Stuck,  K. S. Thanthiriwatte,  V. Vanovschi,  Tao Wang,  A. Warshel,  
 C. F. Williams,  Q. Wu,  X. Xu,  W. Zhang

 Please cite Q-Chem as follows:
 Y. Shao et al., Mol. Phys. 113, 184-215 (2015)
 DOI: 10.1080/00268976.2014.952696

 Q-Chem 5.1.2 for Intel X86 EM64T Linux

 Parts of Q-Chem use Armadillo 8.300.2 (Tropical Shenanigans).
 http://arma.sourceforge.net/

 Q-Chem begins on Sun Nov 25 17:03:19 2018  

Host: 
0

     Scratch files written to /scratch/taweetham/qchem44782//
Input Ideriv = 2
Curr. Ideriv = -1
Max.  Ideriv = 2

Checking the input file for inconsistencies... 	...done.

--------------------------------------------------------------
User input:
--------------------------------------------------------------
$molecule
0 1
P 
N 1 PP 
Br 2 PBr 1 ANG 
Cl 1 PCl 2 ANG  3 DHA

PP=1.9
PH=1.44
PF=1.54
PCl=2.03
PBr=2.5
PI=2.6
ANG=120.0
DHA=0.0
$end

$rem
   job_type	optimization
   basis	6-311++g**
   method	b3lyp
$end

--------------------------------------------------------------
 ----------------------------------------------------------------
             Standard Nuclear Orientation (Angstroms)
    I     Atom           X                Y                Z
 ----------------------------------------------------------------
    1      P       1.7861212754     0.9549534411     0.0000000000
    2      N      -0.0337597027     1.5008776351     0.0000000000
    3      Br     -1.8531343206    -0.2137290253     0.0000000000
    4      Cl      2.2531882359    -1.0205840692    -0.0000000000
 ----------------------------------------------------------------
 Molecular Point Group                 Cs    NOp =  2
 Largest Abelian Subgroup              Cs    NOp =  2
 Nuclear Repulsion Energy =   313.9969935026 hartrees
 There are       37 alpha and       37 beta electrons
 Requested basis set is 6-311++G(d,p)
 There are 51 shells and 130 basis functions

 Total QAlloc Memory Limit   2000 MB
 Mega-Array Size       188 MB
 MEM_STATIC part       192 MB
 A cutoff of  1.0D-11 yielded   1055 shell pairs
 There are      7437 function pairs (      8160 Cartesian)

 -------------------------------------------------------
 OpenMP Integral Computing Module                       
 Release: version 1.0, May 2013, Q-Chem Inc. Pittsburgh 
 -------------------------------------------------------
 Integral Job Info:
 Integral job number is                      11
 Integral operator is                         1
 short-range coefficients                     0
 long-range coefficients              100000000
 Omega coefficients                           0
 if combine SR and LR in K                    0
 Integral screening is                        0
 Integral computing path is                   2
 max size of driver memory is            800000
 size of driver memory is                593474
 size of scratch memory is             29634545
 max col of scratch BK array               1296
 max len of scratch array in speh3          155
 max len of scratch index in speh4           18
 max int batch size is                      520
 min int batch size is                       52
 fixed nKL is                                45
 max L of basis functions is                  2
 order of int derivative is                   0
 number of shells is                         51
 number of basis is                         136
 number of cartesian basis is               136
 number of contracted shell pairs          1055
 number of primitive shell pairs           2877
 maxK2 (contraction) of shell pair           36
 max number of K2 of shell pair               1
 max number of CS2 of shell pair            126
 max number of PS2 of shell pair            210
 mem total for path MDJ                  515998
 -------------------------------------------------------
 Smallest overlap matrix eigenvalue = 3.69E-03

 Scale SEOQF with 1.000000e-01/1.000000e-01/1.000000e-01

 Standard Electronic Orientation quadrupole field applied
 Nucleus-field energy     =     0.0000000126 hartrees
 Guess from superposition of atomic densities
 Warning:  Energy on first SCF cycle will be non-variational
 SAD guess density has 74.000000 electrons

 -----------------------------------------------------------------------
  General SCF calculation program by
  Eric Jon Sundstrom, Paul Horn, Yuezhi Mao, Dmitri Zuev, Alec White,
  David Stuck, Shaama M.S., Shane Yost, Joonho Lee, David Small,
  Daniel Levine, Susi Lehtola, Hugh Burton, Evgeny Epifanovsky
 -----------------------------------------------------------------------
 Exchange:     0.2000 Hartree-Fock + 0.0800 Slater + 0.7200 B88
 Correlation:  0.1900 VWN1RPA + 0.8100 LYP
 Using SG-1 standard quadrature grid
 using 4 threads for integral computing
 -------------------------------------------------------
 OpenMP Integral computing Module                
 Release: version 2.0, May 2017, Q-Chem Inc. Pleasanton 
 -------------------------------------------------------
 -------------------------------------------------------
 OpenMP BLAS3 based DFT computing Module                
 Release: version 1.0, May 2013, Q-Chem Inc. Pittsburgh 
 -------------------------------------------------------
 A restricted SCF calculation will be
 performed using DIIS
 SCF converges when DIIS error is below 1.0e-08
 ---------------------------------------
  Cycle       Energy         DIIS error
 ---------------------------------------
    1   -3430.3358489987      3.02e-02  
    2   -3430.3070176160      5.21e-03  
    3   -3429.5489730908      1.68e-02  
    4   -3430.3686439261      3.19e-03  
    5   -3430.3503357834      4.22e-03  
    6   -3430.3890361635      9.63e-04  
    7   -3430.3914187402      1.18e-04  
    8   -3430.3914414228      5.53e-05  
    9   -3430.3914506372      1.59e-05  
   10   -3430.3914512217      3.26e-06  
   11   -3430.3914512503      3.69e-07  
   12   -3430.3914512510      2.35e-07  
   13   -3430.3914512512      5.45e-08  
   14   -3430.3914512512      1.05e-08  
   15   -3430.3914512512      2.16e-09  Convergence criterion met
 ---------------------------------------
 SCF time:   CPU 16.76s  wall 5.00s 
 SCF   energy in the final basis set =    -3430.3914512512
 Total energy in the final basis set =    -3430.3914512512

 --------------------------------------------------------------
             Orbital Energies (a.u.) and Symmetries
 --------------------------------------------------------------

 Alpha MOs, Restricted
 -- Occupied --                  
-482.84 -101.62  -77.19  -62.50  -56.32  -56.31  -56.31  -14.44
  1 A'    2 A'    3 A'    4 A'    5 A'    1 A"    6 A'    7 A'                 
 -9.530  -8.702  -7.294  -7.287  -7.285  -6.674  -6.536  -6.520
  8 A'    9 A'   10 A'    2 A"   11 A'   12 A'   13 A'    3 A"                 
 -6.519  -4.836  -4.834  -4.831  -2.645  -2.642  -2.641  -2.628
 14 A'   15 A'    4 A"   16 A'   17 A'    5 A"   18 A'   19 A'                 
 -2.628  -0.911  -0.810  -0.749  -0.606  -0.444  -0.412  -0.412
  6 A"   20 A'   21 A'   22 A'   23 A'   24 A'   25 A'    7 A"                 
 -0.337  -0.330  -0.323  -0.293  -0.290
 26 A'   27 A'    8 A"   28 A'    9 A"                                         
 -- Virtual --                   
 -0.186  -0.165  -0.077  -0.020  -0.005   0.028   0.034   0.046
 29 A'   10 A"   30 A'   31 A'   32 A'   33 A'   11 A"   34 A'                 
  0.059   0.064   0.073   0.076   0.084   0.093   0.111   0.132
 35 A'   36 A'   12 A"   37 A'   13 A"   38 A'   39 A'   40 A'                 
  0.156   0.158   0.206   0.228   0.258   0.268   0.272   0.378
 14 A"   41 A'   42 A'   43 A'   44 A'   15 A"   45 A'   46 A'                 
  0.408   0.421   0.424   0.440   0.484   0.499   0.543   0.560
 47 A'   48 A'   16 A"   17 A"   49 A'   50 A'   18 A"   51 A'                 
  0.570   0.573   0.575   0.586   0.587   0.610   0.648   0.678
 19 A"   20 A"   52 A'   21 A"   53 A'   54 A'   55 A'   56 A'                 
  0.751   0.801   0.812   0.830   0.849   0.879   0.886   0.913
 57 A'   22 A"   58 A'   59 A'   23 A"   24 A"   60 A'   61 A'                 
  0.996   1.182   1.203   1.464   1.537   1.664   1.895   1.925
 62 A'   63 A'   64 A'   25 A"   65 A'   66 A'   67 A'   26 A"                 
  1.968   1.983   1.996   2.003   2.131   2.202   2.228   2.290
 68 A'   27 A"   28 A"   69 A'   70 A'   29 A"   71 A'   72 A'                 
  2.370   3.743   3.769   3.839   3.997   4.000   4.004   4.021
 73 A'   30 A"   74 A'   75 A'   31 A"   32 A"   76 A'   77 A'                 
  4.123   6.509   6.711   7.546   7.557   7.574   9.601  13.714
 78 A'   79 A'   80 A'   33 A"   81 A'   82 A'   83 A'   34 A"                 
 13.762  13.845  25.761  25.811  26.094  35.186  47.809 162.821
 84 A'   85 A'   35 A"   86 A'   87 A'   88 A'   89 A'   90 A'                 
215.583 289.736 289.746 289.7791020.573
 91 A'   36 A"   92 A'   93 A'   94 A'                                         

 Beta MOs, Restricted
 -- Occupied --                  
-482.84 -101.62  -77.19  -62.50  -56.32  -56.31  -56.31  -14.44
  1 A'    2 A'    3 A'    4 A'    5 A'    1 A"    6 A'    7 A'                 
 -9.530  -8.702  -7.294  -7.287  -7.285  -6.674  -6.536  -6.520
  8 A'    9 A'   10 A'    2 A"   11 A'   12 A'   13 A'    3 A"                 
 -6.519  -4.836  -4.834  -4.831  -2.645  -2.642  -2.641  -2.628
 14 A'   15 A'    4 A"   16 A'   17 A'    5 A"   18 A'   19 A'                 
 -2.628  -0.911  -0.810  -0.749  -0.606  -0.444  -0.412  -0.412
  6 A"   20 A'   21 A'   22 A'   23 A'   24 A'   25 A'    7 A"                 
 -0.337  -0.330  -0.323  -0.293  -0.290
 26 A'   27 A'    8 A"   28 A'    9 A"                                         
 -- Virtual --                   
 -0.186  -0.165  -0.077  -0.020  -0.005   0.028   0.034   0.046
 29 A'   10 A"   30 A'   31 A'   32 A'   33 A'   11 A"   34 A'                 
  0.059   0.064   0.073   0.076   0.084   0.093   0.111   0.132
 35 A'   36 A'   12 A"   37 A'   13 A"   38 A'   39 A'   40 A'                 
  0.156   0.158   0.206   0.228   0.258   0.268   0.272   0.378
 14 A"   41 A'   42 A'   43 A'   44 A'   15 A"   45 A'   46 A'                 
  0.408   0.421   0.424   0.440   0.484   0.499   0.543   0.560
 47 A'   48 A'   16 A"   17 A"   49 A'   50 A'   18 A"   51 A'                 
  0.570   0.573   0.575   0.586   0.587   0.610   0.648   0.678
 19 A"   20 A"   52 A'   21 A"   53 A'   54 A'   55 A'   56 A'                 
  0.751   0.801   0.812   0.830   0.849   0.879   0.886   0.913
 57 A'   22 A"   58 A'   59 A'   23 A"   24 A"   60 A'   61 A'                 
  0.996   1.182   1.203   1.464   1.537   1.664   1.895   1.925
 62 A'   63 A'   64 A'   25 A"   65 A'   66 A'   67 A'   26 A"                 
  1.968   1.983   1.996   2.003   2.131   2.202   2.228   2.290
 68 A'   27 A"   28 A"   69 A'   70 A'   29 A"   71 A'   72 A'                 
  2.370   3.743   3.769   3.839   3.997   4.000   4.004   4.021
 73 A'   30 A"   74 A'   75 A'   31 A"   32 A"   76 A'   77 A'                 
  4.123   6.509   6.711   7.546   7.557   7.574   9.601  13.714
 78 A'   79 A'   80 A'   33 A"   81 A'   82 A'   83 A'   34 A"                 
 13.762  13.845  25.761  25.811  26.094  35.186  47.809 162.821
 84 A'   85 A'   35 A"   86 A'   87 A'   88 A'   89 A'   90 A'                 
215.583 289.736 289.746 289.7791020.573
 91 A'   36 A"   92 A'   93 A'   94 A'                                         
 --------------------------------------------------------------

          Ground-State Mulliken Net Atomic Charges

     Atom                 Charge (a.u.)
  ----------------------------------------
      1 P                     0.251575
      2 N                    -0.198545
      3 Br                   -0.097154
      4 Cl                    0.044123
  ----------------------------------------
  Sum of atomic charges =    -0.000000

 -----------------------------------------------------------------
                    Cartesian Multipole Moments
 -----------------------------------------------------------------
    Charge (ESU x 10^10)
                -0.0000
    Dipole Moment (Debye)
         X       3.2857      Y      -0.4540      Z      -0.0000
       Tot       3.3170
    Quadrupole Moments (Debye-Ang)
        XX     -45.8053     XY       3.3231     YY     -51.0838
        XZ      -0.0000     YZ      -0.0000     ZZ     -50.1534
    Octopole Moments (Debye-Ang^2)
       XXX     -42.6215    XXY      -6.6680    XYY     -12.4819
       YYY     -19.7258    XXZ      -0.0000    XYZ      -0.0000
       YYZ       0.0000    XZZ     -13.0204    YZZ      -4.3675
       ZZZ      -0.0000
    Hexadecapole Moments (Debye-Ang^3)
      XXXX   -1037.4568   XXXY      17.1113   XXYY    -216.8597
      XYYY       0.0654   YYYY    -297.6875   XXXZ      -0.0000
      XXYZ       0.0000   XYYZ       0.0000   YYYZ      -0.0000
      XXZZ    -188.3484   XYZZ       1.3635   YYZZ     -61.5781
      XZZZ      -0.0000   YZZZ      -0.0000   ZZZZ     -64.3529
 -----------------------------------------------------------------
 Calculating analytic gradient of the SCF energy
 Gradient of SCF Energy
            1           2           3           4
    1   0.1006694  -0.0652951  -0.0414638   0.0060896
    2  -0.0414788   0.0675697  -0.0327192   0.0066283
    3   0.0000000  -0.0000000   0.0000000  -0.0000000
 Max gradient component =       1.007E-01
 RMS gradient           =       4.430E-02
 Gradient time:  CPU 3.55 s  wall 0.98 s
 Geometry Optimization Parameters
   NAtoms,    NIC,     NZ,  NCons,   NDum,   NFix, NCnnct, MaxDiis
        4      14       4       0       0       0       0       0


** GEOMETRY OPTIMIZATION IN DELOCALIZED INTERNAL COORDINATES **
   Searching for a Minimum

   Optimization Cycle:   1

                       Coordinates (Angstroms)
     ATOM                X               Y               Z
      1  P         1.7861212754    0.9549534411    0.0000000000
      2  N        -0.0337597027    1.5008776351    0.0000000000
      3  Br       -1.8531343206   -0.2137290253    0.0000000000
      4  Cl        2.2531882359   -1.0205840692    0.0000000000
   Point Group: cs    Number of degrees of freedom:     5


   Energy is  -3430.391451251


 Attempting to Generate Delocalized Internal Coordinates

  5 Hessian modes will be used to form the next step
  Hessian Eigenvalues:
     0.052803    0.195927    0.250000    0.250000    0.313687

 Minimum Search - Taking Simple RFO Step
 Searching for Lamda that Minimizes Along All modes
 Value Taken    Lamda =  -0.07302545
 Calculated Step too Large.  Step scaled by  0.498276
 Step Taken.  Stepsize is  0.300000

                             Maximum     Tolerance    Cnvgd?
         Gradient           0.095122      0.000300      NO
         Displacement       0.236942      0.001200      NO
         Energy change     *********      0.000001      NO


 New Cartesian Coordinates Obtained by Inverse Iteration

 Displacement from previous Coordinates is:  0.461137
 ----------------------------------------------------------------
             Standard Nuclear Orientation (Angstroms)
    I     Atom           X                Y                Z
 ----------------------------------------------------------------
    1      P       1.7165695477     0.9811191916     0.0000000000
    2      N      -0.0021784305     1.4809593008     0.0000000000
    3      Br     -1.6733831858    -0.2268344898     0.0000000000
    4      Cl      2.1114075566    -1.0137260210     0.0000000000
 ----------------------------------------------------------------
 Molecular Point Group                 Cs    NOp =  2
 Largest Abelian Subgroup              Cs    NOp =  2
 Nuclear Repulsion Energy =   329.5650928740 hartrees
 There are       37 alpha and       37 beta electrons
 Applying Cartesian multipole field
    Component          Value
    ---------          -----
     (2,0,0)        1.00000E-11
     (0,2,0)        2.00000E-11
     (0,0,2)       -3.00000E-11
 Nucleus-field energy     =     0.0000000113 hartrees
 Requested basis set is 6-311++G(d,p)
 There are 51 shells and 130 basis functions
 A cutoff of  1.0D-11 yielded   1076 shell pairs
 There are      7579 function pairs (      8317 Cartesian)
 Smallest overlap matrix eigenvalue = 3.62E-03
 Guess MOs from SCF MO coefficient file

 -----------------------------------------------------------------------
  General SCF calculation program by
  Eric Jon Sundstrom, Paul Horn, Yuezhi Mao, Dmitri Zuev, Alec White,
  David Stuck, Shaama M.S., Shane Yost, Joonho Lee, David Small,
  Daniel Levine, Susi Lehtola, Hugh Burton, Evgeny Epifanovsky
 -----------------------------------------------------------------------
 Exchange:     0.2000 Hartree-Fock + 0.0800 Slater + 0.7200 B88
 Correlation:  0.1900 VWN1RPA + 0.8100 LYP
 Using SG-1 standard quadrature grid
 using 4 threads for integral computing
 -------------------------------------------------------
 OpenMP Integral computing Module                
 Release: version 2.0, May 2017, Q-Chem Inc. Pleasanton 
 -------------------------------------------------------
 -------------------------------------------------------
 OpenMP BLAS3 based DFT computing Module                
 Release: version 1.0, May 2013, Q-Chem Inc. Pittsburgh 
 -------------------------------------------------------
 A restricted SCF calculation will be
 performed using DIIS
 SCF converges when DIIS error is below 1.0e-08
 ---------------------------------------
  Cycle       Energy         DIIS error
 ---------------------------------------
    1   -3430.4219941493      1.11e-03  
    2   -3430.4148712528      2.33e-03  
    3   -3430.4237106919      1.11e-03  
    4   -3430.4263174411      1.82e-04  
    5   -3430.4263878103      9.98e-05  
    6   -3430.4264143951      1.79e-05  
    7   -3430.4264149460      5.37e-06  
    8   -3430.4264150239      2.05e-06  
    9   -3430.4264150341      7.90e-07  
   10   -3430.4264150364      2.03e-07  
   11   -3430.4264150365      2.75e-08  
   12   -3430.4264150365      9.02e-09  Convergence criterion met
 ---------------------------------------
 SCF time:   CPU 13.98s  wall 3.00s 
 SCF   energy in the final basis set =    -3430.4264150365
 Total energy in the final basis set =    -3430.4264150365

 --------------------------------------------------------------
             Orbital Energies (a.u.) and Symmetries
 --------------------------------------------------------------

 Alpha MOs, Restricted
 -- Occupied --                  
-482.85 -101.61  -77.18  -62.50  -56.32  -56.32  -56.32  -14.43
  1 A'    2 A'    3 A'    4 A'    5 A'    1 A"    6 A'    7 A'                 
 -9.523  -8.707  -7.286  -7.279  -7.278  -6.667  -6.541  -6.525
  8 A'    9 A'   10 A'    2 A"   11 A'   12 A'   13 A'    3 A"                 
 -6.524  -4.829  -4.827  -4.824  -2.651  -2.647  -2.646  -2.634
 14 A'   15 A'    4 A"   16 A'   17 A'    5 A"   18 A'   19 A'                 
 -2.633  -0.906  -0.831  -0.755  -0.595  -0.446  -0.410  -0.408
  6 A"   20 A'   21 A'   22 A'   23 A'   24 A'   25 A'    7 A"                 
 -0.341  -0.333  -0.333  -0.296  -0.293
 26 A'   27 A'    8 A"   28 A'    9 A"                                         
 -- Virtual --                   
 -0.177  -0.152  -0.057  -0.006  -0.003   0.029   0.035   0.050
 29 A'   10 A"   30 A'   31 A'   32 A'   33 A'   11 A"   34 A'                 
  0.059   0.069   0.072   0.078   0.085   0.098   0.113   0.134
 35 A'   36 A'   12 A"   37 A'   13 A"   38 A'   39 A'   40 A'                 
  0.159   0.159   0.206   0.230   0.258   0.269   0.286   0.375
 14 A"   41 A'   42 A'   43 A'   44 A'   15 A"   45 A'   46 A'                 
  0.402   0.411   0.424   0.443   0.480   0.522   0.547   0.561
 47 A'   48 A'   16 A"   17 A"   49 A'   50 A'   18 A"   51 A'                 
  0.565   0.569   0.584   0.589   0.591   0.614   0.656   0.712
 19 A"   20 A"   52 A'   53 A'   21 A"   54 A'   55 A'   56 A'                 
  0.796   0.808   0.821   0.835   0.858   0.883   0.896   0.916
 57 A'   22 A"   58 A'   59 A'   23 A"   24 A"   60 A'   61 A'                 
  0.989   1.199   1.207   1.472   1.554   1.684   1.861   1.928
 62 A'   63 A'   64 A'   25 A"   65 A'   66 A'   67 A'   26 A"                 
  1.988   1.991   2.007   2.012   2.197   2.208   2.240   2.315
 27 A"   68 A'   69 A'   28 A"   70 A'   29 A"   71 A'   72 A'                 
  2.428   3.747   3.788   3.860   3.994   3.999   4.003   4.027
 73 A'   30 A"   74 A'   75 A'   31 A"   32 A"   76 A'   77 A'                 
  4.138   6.522   6.767   7.542   7.556   7.582   9.611  13.722
 78 A'   79 A'   80 A'   33 A"   81 A'   82 A'   83 A'   34 A"                 
 13.781  13.849  25.768  25.831  26.106  35.202  47.819 162.877
 84 A'   85 A'   35 A"   86 A'   87 A'   88 A'   89 A'   90 A'                 
215.594 289.732 289.745 289.7851020.587
 91 A'   36 A"   92 A'   93 A'   94 A'                                         

 Beta MOs, Restricted
 -- Occupied --                  
-482.85 -101.61  -77.18  -62.50  -56.32  -56.32  -56.32  -14.43
  1 A'    2 A'    3 A'    4 A'    5 A'    1 A"    6 A'    7 A'                 
 -9.523  -8.707  -7.286  -7.279  -7.278  -6.667  -6.541  -6.525
  8 A'    9 A'   10 A'    2 A"   11 A'   12 A'   13 A'    3 A"                 
 -6.524  -4.829  -4.827  -4.824  -2.651  -2.647  -2.646  -2.634
 14 A'   15 A'    4 A"   16 A'   17 A'    5 A"   18 A'   19 A'                 
 -2.633  -0.906  -0.831  -0.755  -0.595  -0.446  -0.410  -0.408
  6 A"   20 A'   21 A'   22 A'   23 A'   24 A'   25 A'    7 A"                 
 -0.341  -0.333  -0.333  -0.296  -0.293
 26 A'   27 A'    8 A"   28 A'    9 A"                                         
 -- Virtual --                   
 -0.177  -0.152  -0.057  -0.006  -0.003   0.029   0.035   0.050
 29 A'   10 A"   30 A'   31 A'   32 A'   33 A'   11 A"   34 A'                 
  0.059   0.069   0.072   0.078   0.085   0.098   0.113   0.134
 35 A'   36 A'   12 A"   37 A'   13 A"   38 A'   39 A'   40 A'                 
  0.159   0.159   0.206   0.230   0.258   0.269   0.286   0.375
 14 A"   41 A'   42 A'   43 A'   44 A'   15 A"   45 A'   46 A'                 
  0.402   0.411   0.424   0.443   0.480   0.522   0.547   0.561
 47 A'   48 A'   16 A"   17 A"   49 A'   50 A'   18 A"   51 A'                 
  0.565   0.569   0.584   0.589   0.591   0.614   0.656   0.712
 19 A"   20 A"   52 A'   53 A'   21 A"   54 A'   55 A'   56 A'                 
  0.796   0.808   0.821   0.835   0.858   0.883   0.896   0.916
 57 A'   22 A"   58 A'   59 A'   23 A"   24 A"   60 A'   61 A'                 
  0.989   1.199   1.207   1.472   1.554   1.684   1.861   1.928
 62 A'   63 A'   64 A'   25 A"   65 A'   66 A'   67 A'   26 A"                 
  1.988   1.991   2.007   2.012   2.197   2.208   2.240   2.315
 27 A"   68 A'   69 A'   28 A"   70 A'   29 A"   71 A'   72 A'                 
  2.428   3.747   3.788   3.860   3.994   3.999   4.003   4.027
 73 A'   30 A"   74 A'   75 A'   31 A"   32 A"   76 A'   77 A'                 
  4.138   6.522   6.767   7.542   7.556   7.582   9.611  13.722
 78 A'   79 A'   80 A'   33 A"   81 A'   82 A'   83 A'   34 A"                 
 13.781  13.849  25.768  25.831  26.106  35.202  47.819 162.877
 84 A'   85 A'   35 A"   86 A'   87 A'   88 A'   89 A'   90 A'                 
215.594 289.732 289.745 289.7851020.587
 91 A'   36 A"   92 A'   93 A'   94 A'                                         
 --------------------------------------------------------------

          Ground-State Mulliken Net Atomic Charges

     Atom                 Charge (a.u.)
  ----------------------------------------
      1 P                     0.261216
      2 N                    -0.208236
      3 Br                   -0.072089
      4 Cl                    0.019109
  ----------------------------------------
  Sum of atomic charges =     0.000000

 -----------------------------------------------------------------
                    Cartesian Multipole Moments
 -----------------------------------------------------------------
    Charge (ESU x 10^10)
                 0.0000
    Dipole Moment (Debye)
         X       2.7826      Y      -0.4594      Z       0.0000
       Tot       2.8203
    Quadrupole Moments (Debye-Ang)
        XX     -46.0540     XY       3.5973     YY     -51.0993
        XZ       0.0000     YZ      -0.0000     ZZ     -49.8253
    Octopole Moments (Debye-Ang^2)
       XXX     -47.8311    XXY      -5.7878    XYY     -14.1697
       YYY     -20.1326    XXZ       0.0000    XYZ       0.0000
       YYZ      -0.0000    XZZ     -14.2225    YZZ      -3.9924
       ZZZ       0.0000
    Hexadecapole Moments (Debye-Ang^3)
      XXXX    -909.6722   XXXY      12.2828   XXYY    -195.4045
      XYYY      -3.3825   YYYY    -298.7661   XXXZ       0.0000
      XXYZ      -0.0000   XYYZ      -0.0000   YYYZ       0.0000
      XXZZ    -165.1010   XYZZ       0.0955   YYZZ     -61.1981
      XZZZ       0.0000   YZZZ      -0.0000   ZZZZ     -63.2454
 -----------------------------------------------------------------
 Calculating analytic gradient of the SCF energy
 Gradient of SCF Energy
            1           2           3           4
    1   0.0911374  -0.0561917  -0.0384079   0.0034622
    2  -0.0375123   0.0657361  -0.0358087   0.0075849
    3  -0.0000000   0.0000000  -0.0000000   0.0000000
 Max gradient component =       9.114E-02
 RMS gradient           =       4.084E-02
 Gradient time:  CPU 3.72 s  wall 1.03 s
 Geometry Optimization Parameters
   NAtoms,    NIC,     NZ,  NCons,   NDum,   NFix, NCnnct, MaxDiis
        4      14       4       0       0       0       0       0

 Cartesian Hessian Update
 Hessian Updated using BFGS Update


** GEOMETRY OPTIMIZATION IN DELOCALIZED INTERNAL COORDINATES **
   Searching for a Minimum

   Optimization Cycle:   2

                       Coordinates (Angstroms)
     ATOM                X               Y               Z
      1  P         1.7165695477    0.9811191916    0.0000000000
      2  N        -0.0021784305    1.4809593008    0.0000000000
      3  Br       -1.6733831858   -0.2268344898    0.0000000000
      4  Cl        2.1114075566   -1.0137260210    0.0000000000
   Point Group: cs    Number of degrees of freedom:     5


   Energy is  -3430.426415036

 Hessian Updated using BFGS Update

  5 Hessian modes will be used to form the next step
  Hessian Eigenvalues:
     0.023048    0.117556    0.249852    0.290185    0.318198

 Minimum Search - Taking Simple RFO Step
 Searching for Lamda that Minimizes Along All modes
 Value Taken    Lamda =  -0.09353009
 Calculated Step too Large.  Step scaled by  0.353862
 Step Taken.  Stepsize is  0.300000

                             Maximum     Tolerance    Cnvgd?
         Gradient           0.087682      0.000300      NO
         Displacement       0.242846      0.001200      NO
         Energy change     -0.034964      0.000001      NO


 New Cartesian Coordinates Obtained by Inverse Iteration

 Displacement from previous Coordinates is:  0.364502
 ----------------------------------------------------------------
             Standard Nuclear Orientation (Angstroms)
    I     Atom           X                Y                Z
 ----------------------------------------------------------------
    1      P       1.6410924056     1.0004964335     0.0000000000
    2      N       0.0286919091     1.4464148664     0.0000000000
    3      Br     -1.5330192544    -0.2192864031     0.0000000000
    4      Cl      2.0156504277    -1.0061069152     0.0000000000
 ----------------------------------------------------------------
 Molecular Point Group                 Cs    NOp =  2
 Largest Abelian Subgroup              Cs    NOp =  2
 Nuclear Repulsion Energy =   344.3749662329 hartrees
 There are       37 alpha and       37 beta electrons
 Applying Cartesian multipole field
    Component          Value
    ---------          -----
     (2,0,0)        1.00000E-11
     (0,2,0)        2.00000E-11
     (0,0,2)       -3.00000E-11
 Nucleus-field energy     =     0.0000000103 hartrees
 Requested basis set is 6-311++G(d,p)
 There are 51 shells and 130 basis functions
 A cutoff of  1.0D-11 yielded   1094 shell pairs
 There are      7674 function pairs (      8427 Cartesian)
 Smallest overlap matrix eigenvalue = 3.49E-03
 Guess MOs from SCF MO coefficient file

 -----------------------------------------------------------------------
  General SCF calculation program by
  Eric Jon Sundstrom, Paul Horn, Yuezhi Mao, Dmitri Zuev, Alec White,
  David Stuck, Shaama M.S., Shane Yost, Joonho Lee, David Small,
  Daniel Levine, Susi Lehtola, Hugh Burton, Evgeny Epifanovsky
 -----------------------------------------------------------------------
 Exchange:     0.2000 Hartree-Fock + 0.0800 Slater + 0.7200 B88
 Correlation:  0.1900 VWN1RPA + 0.8100 LYP
 Using SG-1 standard quadrature grid
 using 4 threads for integral computing
 -------------------------------------------------------
 OpenMP Integral computing Module                
 Release: version 2.0, May 2017, Q-Chem Inc. Pleasanton 
 -------------------------------------------------------
 -------------------------------------------------------
 OpenMP BLAS3 based DFT computing Module                
 Release: version 1.0, May 2013, Q-Chem Inc. Pittsburgh 
 -------------------------------------------------------
 A restricted SCF calculation will be
 performed using DIIS
 SCF converges when DIIS error is below 1.0e-08
 ---------------------------------------
  Cycle       Energy         DIIS error
 ---------------------------------------
    1   -3430.4504980652      1.30e-03  
    2   -3430.4430340613      2.49e-03  
    3   -3430.4534362240      1.06e-03  
    4   -3430.4557494863      1.75e-04  
    5   -3430.4558015903      1.04e-04  
    6   -3430.4558311418      1.86e-05  
    7   -3430.4558316968      3.54e-06  
    8   -3430.4558317387      1.10e-06  
    9   -3430.4558317437      3.01e-07  
   10   -3430.4558317440      1.05e-07  
   11   -3430.4558317440      3.43e-08  
   12   -3430.4558317440      8.23e-09  Convergence criterion met
 ---------------------------------------
 SCF time:   CPU 14.42s  wall 3.00s 
 SCF   energy in the final basis set =    -3430.4558317440
 Total energy in the final basis set =    -3430.4558317440

 --------------------------------------------------------------
             Orbital Energies (a.u.) and Symmetries
 --------------------------------------------------------------

 Alpha MOs, Restricted
 -- Occupied --                  
-482.86 -101.60  -77.17  -62.51  -56.33  -56.32  -56.32  -14.42
  1 A'    2 A'    3 A'    4 A'    5 A'    1 A"    6 A'    7 A'                 
 -9.515  -8.713  -7.278  -7.271  -7.270  -6.658  -6.548  -6.531
  8 A'    9 A'   10 A'    2 A"   11 A'   12 A'   13 A'    3 A"                 
 -6.530  -4.820  -4.819  -4.815  -2.658  -2.653  -2.653  -2.639
 14 A'   15 A'    4 A"   16 A'   17 A'    5 A"   18 A'   19 A'                 
 -2.639  -0.906  -0.852  -0.763  -0.583  -0.452  -0.408  -0.405
  6 A"   20 A'   21 A'   22 A'   23 A'   24 A'   25 A'    7 A"                 
 -0.344  -0.343  -0.335  -0.299  -0.298
 26 A'    8 A"   27 A'   28 A'    9 A"                                         
 -- Virtual --                   
 -0.169  -0.137  -0.041  -0.002   0.008   0.030   0.036   0.053
 29 A'   10 A"   30 A'   31 A'   32 A'   33 A'   11 A"   34 A'                 
  0.060   0.071   0.075   0.079   0.086   0.103   0.115   0.138
 35 A'   12 A"   36 A'   37 A'   13 A"   38 A'   39 A'   40 A'                 
  0.161   0.161   0.205   0.233   0.258   0.269   0.305   0.374
 14 A"   41 A'   42 A'   43 A'   44 A'   15 A"   45 A'   46 A'                 
  0.399   0.407   0.422   0.446   0.467   0.542   0.547   0.564
 47 A'   48 A'   16 A"   17 A"   49 A'   50 A'   18 A"   19 A"                 
  0.566   0.568   0.588   0.602   0.603   0.624   0.666   0.746
 20 A"   51 A'   52 A'   53 A'   21 A"   54 A'   55 A'   56 A'                 
  0.816   0.821   0.833   0.852   0.862   0.887   0.898   0.951
 22 A"   57 A'   58 A'   59 A'   23 A"   24 A"   60 A'   61 A'                 
  0.976   1.205   1.218   1.482   1.564   1.696   1.838   1.927
 62 A'   63 A'   64 A'   25 A"   65 A'   66 A'   67 A'   26 A"                 
  1.985   1.987   2.043   2.052   2.214   2.235   2.281   2.335
 27 A"   68 A'   69 A'   28 A"   29 A"   70 A'   71 A'   72 A'                 
  2.517   3.752   3.806   3.903   3.989   3.999   4.001   4.034
 73 A'   30 A"   74 A'   75 A'   31 A"   32 A"   76 A'   77 A'                 
  4.169   6.534   6.843   7.537   7.554   7.597   9.620  13.731
 78 A'   79 A'   80 A'   33 A"   81 A'   82 A'   83 A'   34 A"                 
 13.806  13.877  25.775  25.855  26.117  35.221  47.828 162.957
 84 A'   85 A'   35 A"   86 A'   87 A'   88 A'   89 A'   90 A'                 
215.604 289.727 289.743 289.7961020.600
 91 A'   36 A"   92 A'   93 A'   94 A'                                         

 Beta MOs, Restricted
 -- Occupied --                  
-482.86 -101.60  -77.17  -62.51  -56.33  -56.32  -56.32  -14.42
  1 A'    2 A'    3 A'    4 A'    5 A'    1 A"    6 A'    7 A'                 
 -9.515  -8.713  -7.278  -7.271  -7.270  -6.658  -6.548  -6.531
  8 A'    9 A'   10 A'    2 A"   11 A'   12 A'   13 A'    3 A"                 
 -6.530  -4.820  -4.819  -4.815  -2.658  -2.653  -2.653  -2.639
 14 A'   15 A'    4 A"   16 A'   17 A'    5 A"   18 A'   19 A'                 
 -2.639  -0.906  -0.852  -0.763  -0.583  -0.452  -0.408  -0.405
  6 A"   20 A'   21 A'   22 A'   23 A'   24 A'   25 A'    7 A"                 
 -0.344  -0.343  -0.335  -0.299  -0.298
 26 A'    8 A"   27 A'   28 A'    9 A"                                         
 -- Virtual --                   
 -0.169  -0.137  -0.041  -0.002   0.008   0.030   0.036   0.053
 29 A'   10 A"   30 A'   31 A'   32 A'   33 A'   11 A"   34 A'                 
  0.060   0.071   0.075   0.079   0.086   0.103   0.115   0.138
 35 A'   12 A"   36 A'   37 A'   13 A"   38 A'   39 A'   40 A'                 
  0.161   0.161   0.205   0.233   0.258   0.269   0.305   0.374
 14 A"   41 A'   42 A'   43 A'   44 A'   15 A"   45 A'   46 A'                 
  0.399   0.407   0.422   0.446   0.467   0.542   0.547   0.564
 47 A'   48 A'   16 A"   17 A"   49 A'   50 A'   18 A"   19 A"                 
  0.566   0.568   0.588   0.602   0.603   0.624   0.666   0.746
 20 A"   51 A'   52 A'   53 A'   21 A"   54 A'   55 A'   56 A'                 
  0.816   0.821   0.833   0.852   0.862   0.887   0.898   0.951
 22 A"   57 A'   58 A'   59 A'   23 A"   24 A"   60 A'   61 A'                 
  0.976   1.205   1.218   1.482   1.564   1.696   1.838   1.927
 62 A'   63 A'   64 A'   25 A"   65 A'   66 A'   67 A'   26 A"                 
  1.985   1.987   2.043   2.052   2.214   2.235   2.281   2.335
 27 A"   68 A'   69 A'   28 A"   29 A"   70 A'   71 A'   72 A'                 
  2.517   3.752   3.806   3.903   3.989   3.999   4.001   4.034
 73 A'   30 A"   74 A'   75 A'   31 A"   32 A"   76 A'   77 A'                 
  4.169   6.534   6.843   7.537   7.554   7.597   9.620  13.731
 78 A'   79 A'   80 A'   33 A"   81 A'   82 A'   83 A'   34 A"                 
 13.806  13.877  25.775  25.855  26.117  35.221  47.828 162.957
 84 A'   85 A'   35 A"   86 A'   87 A'   88 A'   89 A'   90 A'                 
215.604 289.727 289.743 289.7961020.600
 91 A'   36 A"   92 A'   93 A'   94 A'                                         
 --------------------------------------------------------------

          Ground-State Mulliken Net Atomic Charges

     Atom                 Charge (a.u.)
  ----------------------------------------
      1 P                     0.272454
      2 N                    -0.213583
      3 Br                   -0.043052
      4 Cl                   -0.015818
  ----------------------------------------
  Sum of atomic charges =    -0.000000

 -----------------------------------------------------------------
                    Cartesian Multipole Moments
 -----------------------------------------------------------------
    Charge (ESU x 10^10)
                -0.0000
    Dipole Moment (Debye)
         X       2.2524      Y      -0.4373      Z      -0.0000
       Tot       2.2944
    Quadrupole Moments (Debye-Ang)
        XX     -46.4446     XY       3.8378     YY     -51.1248
        XZ      -0.0000     YZ       0.0000     ZZ     -49.4331
    Octopole Moments (Debye-Ang^2)
       XXX     -52.3117    XXY      -5.1925    XYY     -15.6698
       YYY     -20.7603    XXZ      -0.0000    XYZ       0.0000
       YYZ      -0.0000    XZZ     -15.1256    YZZ      -3.7423
       ZZZ       0.0000
    Hexadecapole Moments (Debye-Ang^3)
      XXXX    -817.6982   XXXY      11.6047   XXYY    -179.6911
      XYYY      -3.1184   YYYY    -296.2276   XXXZ      -0.0000
      XXYZ       0.0000   XYYZ      -0.0000   YYYZ       0.0000
      XXZZ    -148.1700   XYZZ       0.2857   YYZZ     -60.0861
      XZZZ      -0.0000   YZZZ      -0.0000   ZZZZ     -61.9832
 -----------------------------------------------------------------
 Calculating analytic gradient of the SCF energy
 Gradient of SCF Energy
            1           2           3           4
    1   0.0607239  -0.0276884  -0.0334380   0.0004025
    2  -0.0286062   0.0566091  -0.0367040   0.0087010
    3  -0.0000000  -0.0000000   0.0000000  -0.0000000
 Max gradient component =       6.072E-02
 RMS gradient           =       3.030E-02
 Gradient time:  CPU 3.88 s  wall 1.06 s
 Geometry Optimization Parameters
   NAtoms,    NIC,     NZ,  NCons,   NDum,   NFix, NCnnct, MaxDiis
        4      14       4       0       0       0       0       0

 Cartesian Hessian Update
 Hessian Updated using BFGS Update


** GEOMETRY OPTIMIZATION IN DELOCALIZED INTERNAL COORDINATES **
   Searching for a Minimum

   Optimization Cycle:   3

                       Coordinates (Angstroms)
     ATOM                X               Y               Z
      1  P         1.6410924056    1.0004964335    0.0000000000
      2  N         0.0286919091    1.4464148664    0.0000000000
      3  Br       -1.5330192544   -0.2192864031    0.0000000000
      4  Cl        2.0156504277   -1.0061069152    0.0000000000
   Point Group: cs    Number of degrees of freedom:     5


   Energy is  -3430.455831744

 Hessian Updated using BFGS Update

  5 Hessian modes will be used to form the next step
  Hessian Eigenvalues:
     0.038304    0.160683    0.250493    0.304149    0.351058

 Minimum Search - Taking Simple RFO Step
 Searching for Lamda that Minimizes Along All modes
 Value Taken    Lamda =  -0.05367308
 Calculated Step too Large.  Step scaled by  0.423947
 Step Taken.  Stepsize is  0.300000

                             Maximum     Tolerance    Cnvgd?
         Gradient           0.064434      0.000300      NO
         Displacement       0.227201      0.001200      NO
         Energy change     -0.029417      0.000001      NO


 New Cartesian Coordinates Obtained by Inverse Iteration

 Displacement from previous Coordinates is:  0.261292
 ----------------------------------------------------------------
             Standard Nuclear Orientation (Angstroms)
    I     Atom           X                Y                Z
 ----------------------------------------------------------------
    1      P       1.5737005074     1.0057239797     0.0000000000
    2      N       0.0292371054     1.3939367065     0.0000000000
    3      Br     -1.4384437243    -0.1736885008     0.0000000000
    4      Cl      1.9879215994    -1.0044542038     0.0000000000
 ----------------------------------------------------------------
 Molecular Point Group                 Cs    NOp =  2
 Largest Abelian Subgroup              Cs    NOp =  2
 Nuclear Repulsion Energy =   356.5367228256 hartrees
 There are       37 alpha and       37 beta electrons
 Applying Cartesian multipole field
    Component          Value
    ---------          -----
     (2,0,0)        1.00000E-11
     (0,2,0)        2.00000E-11
     (0,0,2)       -3.00000E-11
 Nucleus-field energy     =     0.0000000097 hartrees
 Requested basis set is 6-311++G(d,p)
 There are 51 shells and 130 basis functions
 A cutoff of  1.0D-11 yielded   1099 shell pairs
 There are      7701 function pairs (      8457 Cartesian)
 Smallest overlap matrix eigenvalue = 3.09E-03
 Guess MOs from SCF MO coefficient file

 -----------------------------------------------------------------------
  General SCF calculation program by
  Eric Jon Sundstrom, Paul Horn, Yuezhi Mao, Dmitri Zuev, Alec White,
  David Stuck, Shaama M.S., Shane Yost, Joonho Lee, David Small,
  Daniel Levine, Susi Lehtola, Hugh Burton, Evgeny Epifanovsky
 -----------------------------------------------------------------------
 Exchange:     0.2000 Hartree-Fock + 0.0800 Slater + 0.7200 B88
 Correlation:  0.1900 VWN1RPA + 0.8100 LYP
 Using SG-1 standard quadrature grid
 using 4 threads for integral computing
 -------------------------------------------------------
 OpenMP Integral computing Module                
 Release: version 2.0, May 2017, Q-Chem Inc. Pleasanton 
 -------------------------------------------------------
 -------------------------------------------------------
 OpenMP BLAS3 based DFT computing Module                
 Release: version 1.0, May 2013, Q-Chem Inc. Pittsburgh 
 -------------------------------------------------------
 A restricted SCF calculation will be
 performed using DIIS
 SCF converges when DIIS error is below 1.0e-08
 ---------------------------------------
  Cycle       Energy         DIIS error
 ---------------------------------------
    1   -3430.4695543400      1.21e-03  
    2   -3430.4655107661      2.10e-03  
    3   -3430.4728420858      8.28e-04  
    4   -3430.4741729334      1.97e-04  
    5   -3430.4742707420      8.30e-05  
    6   -3430.4742851162      1.53e-05  
    7   -3430.4742855603      3.95e-06  
    8   -3430.4742855883      2.31e-06  
    9   -3430.4742856014      3.69e-07  
   10   -3430.4742856018      1.21e-07  
   11   -3430.4742856019      1.85e-08  
   12   -3430.4742856019      6.24e-09  Convergence criterion met
 ---------------------------------------
 SCF time:   CPU 14.90s  wall 4.00s 
 SCF   energy in the final basis set =    -3430.4742856019
 Total energy in the final basis set =    -3430.4742856019

 --------------------------------------------------------------
             Orbital Energies (a.u.) and Symmetries
 --------------------------------------------------------------

 Alpha MOs, Restricted
 -- Occupied --                  
-482.86 -101.59  -77.16  -62.51  -56.33  -56.33  -56.33  -14.40
  1 A'    2 A'    3 A'    4 A'    5 A'    1 A"    6 A'    7 A'                 
 -9.506  -8.720  -7.269  -7.262  -7.261  -6.650  -6.555  -6.537
  8 A'    9 A'   10 A'    2 A"   11 A'   12 A'   13 A'    3 A"                 
 -6.537  -4.812  -4.810  -4.806  -2.665  -2.660  -2.660  -2.646
 14 A'   15 A'    4 A"   16 A'   17 A'    5 A"   18 A'    6 A"                 
 -2.646  -0.913  -0.862  -0.771  -0.574  -0.462  -0.409  -0.405
 19 A'   20 A'   21 A'   22 A'   23 A'   24 A'   25 A'    7 A"                 
 -0.352  -0.346  -0.333  -0.301  -0.301
  8 A"   26 A'   27 A'   28 A'    9 A"                                         
 -- Virtual --                   
 -0.152  -0.125  -0.031  -0.000   0.016   0.031   0.037   0.056
 29 A'   10 A"   30 A'   31 A'   32 A'   33 A'   11 A"   34 A'                 
  0.061   0.070   0.079   0.081   0.087   0.108   0.117   0.140
 35 A'   12 A"   36 A'   37 A'   13 A"   38 A'   39 A'   40 A'                 
  0.163   0.164   0.205   0.235   0.260   0.271   0.318   0.372
 14 A"   41 A'   42 A'   43 A'   44 A'   15 A"   45 A'   46 A'                 
  0.399   0.410   0.420   0.448   0.460   0.539   0.548   0.558
 47 A'   48 A'   16 A"   17 A"   49 A'   18 A"   50 A'   19 A"                 
  0.575   0.576   0.596   0.607   0.619   0.637   0.683   0.783
 20 A"   51 A'   52 A'   53 A'   21 A"   54 A'   55 A'   56 A'                 
  0.824   0.830   0.846   0.867   0.868   0.891   0.901   0.963
 22 A"   57 A'   58 A'   59 A'   23 A"   24 A"   60 A'   61 A'                 
  1.009   1.207   1.226   1.492   1.566   1.701   1.838   1.914
 62 A'   63 A'   64 A'   25 A"   65 A'   66 A'   67 A'   26 A"                 
  1.974   1.996   2.081   2.086   2.221   2.252   2.338   2.365
 68 A'   27 A"   69 A'   28 A"   29 A"   70 A'   71 A'   72 A'                 
  2.586   3.759   3.799   3.959   3.983   3.998   4.002   4.041
 73 A'   30 A"   74 A'   75 A'   31 A"   76 A'   32 A"   77 A'                 
  4.242   6.546   6.903   7.533   7.553   7.617   9.628  13.741
 78 A'   79 A'   80 A'   33 A"   81 A'   82 A'   83 A'   34 A"                 
 13.826  13.928  25.782  25.869  26.124  35.241  47.838 163.029
 84 A'   85 A'   35 A"   86 A'   87 A'   88 A'   89 A'   90 A'                 
215.612 289.722 289.740 289.8171020.615
 91 A'   36 A"   92 A'   93 A'   94 A'                                         

 Beta MOs, Restricted
 -- Occupied --                  
-482.86 -101.59  -77.16  -62.51  -56.33  -56.33  -56.33  -14.40
  1 A'    2 A'    3 A'    4 A'    5 A'    1 A"    6 A'    7 A'                 
 -9.506  -8.720  -7.269  -7.262  -7.261  -6.650  -6.555  -6.537
  8 A'    9 A'   10 A'    2 A"   11 A'   12 A'   13 A'    3 A"                 
 -6.537  -4.812  -4.810  -4.806  -2.665  -2.660  -2.660  -2.646
 14 A'   15 A'    4 A"   16 A'   17 A'    5 A"   18 A'    6 A"                 
 -2.646  -0.913  -0.862  -0.771  -0.574  -0.462  -0.409  -0.405
 19 A'   20 A'   21 A'   22 A'   23 A'   24 A'   25 A'    7 A"                 
 -0.352  -0.346  -0.333  -0.301  -0.301
  8 A"   26 A'   27 A'   28 A'    9 A"                                         
 -- Virtual --                   
 -0.152  -0.125  -0.031  -0.000   0.016   0.031   0.037   0.056
 29 A'   10 A"   30 A'   31 A'   32 A'   33 A'   11 A"   34 A'                 
  0.061   0.070   0.079   0.081   0.087   0.108   0.117   0.140
 35 A'   12 A"   36 A'   37 A'   13 A"   38 A'   39 A'   40 A'                 
  0.163   0.164   0.205   0.235   0.260   0.271   0.318   0.372
 14 A"   41 A'   42 A'   43 A'   44 A'   15 A"   45 A'   46 A'                 
  0.399   0.410   0.420   0.448   0.460   0.539   0.548   0.558
 47 A'   48 A'   16 A"   17 A"   49 A'   18 A"   50 A'   19 A"                 
  0.575   0.576   0.596   0.607   0.619   0.637   0.683   0.783
 20 A"   51 A'   52 A'   53 A'   21 A"   54 A'   55 A'   56 A'                 
  0.824   0.830   0.846   0.867   0.868   0.891   0.901   0.963
 22 A"   57 A'   58 A'   59 A'   23 A"   24 A"   60 A'   61 A'                 
  1.009   1.207   1.226   1.492   1.566   1.701   1.838   1.914
 62 A'   63 A'   64 A'   25 A"   65 A'   66 A'   67 A'   26 A"                 
  1.974   1.996   2.081   2.086   2.221   2.252   2.338   2.365
 68 A'   27 A"   69 A'   28 A"   29 A"   70 A'   71 A'   72 A'                 
  2.586   3.759   3.799   3.959   3.983   3.998   4.002   4.041
 73 A'   30 A"   74 A'   75 A'   31 A"   76 A'   32 A"   77 A'                 
  4.242   6.546   6.903   7.533   7.553   7.617   9.628  13.741
 78 A'   79 A'   80 A'   33 A"   81 A'   82 A'   83 A'   34 A"                 
 13.826  13.928  25.782  25.869  26.124  35.241  47.838 163.029
 84 A'   85 A'   35 A"   86 A'   87 A'   88 A'   89 A'   90 A'                 
215.612 289.722 289.740 289.8171020.615
 91 A'   36 A"   92 A'   93 A'   94 A'                                         
 --------------------------------------------------------------

          Ground-State Mulliken Net Atomic Charges

     Atom                 Charge (a.u.)
  ----------------------------------------
      1 P                     0.277826
      2 N                    -0.215256
      3 Br                   -0.007088
      4 Cl                   -0.055483
  ----------------------------------------
  Sum of atomic charges =    -0.000000

 -----------------------------------------------------------------
                    Cartesian Multipole Moments
 -----------------------------------------------------------------
    Charge (ESU x 10^10)
                -0.0000
    Dipole Moment (Debye)
         X       1.6539      Y      -0.3821      Z      -0.0000
       Tot       1.6975
    Quadrupole Moments (Debye-Ang)
        XX     -46.9322     XY       3.9475     YY     -51.2208
        XZ      -0.0000     YZ       0.0000     ZZ     -49.0787
    Octopole Moments (Debye-Ang^2)
       XXX     -56.9799    XXY      -5.2687    XYY     -17.1797
       YYY     -21.9300    XXZ      -0.0000    XYZ      -0.0000
       YYZ      -0.0000    XZZ     -16.0746    YZZ      -3.9481
       ZZZ      -0.0000
    Hexadecapole Moments (Debye-Ang^3)
      XXXX    -767.5474   XXXY      17.2927   XXYY    -170.7282
      XYYY       3.1344   YYYY    -289.5869   XXXZ       0.0000
      XXYZ       0.0000   XYYZ       0.0000   YYYZ      -0.0000
      XXZZ    -138.7201   XYZZ       2.6139   YYZZ     -58.4078
      XZZZ      -0.0000   YZZZ       0.0000   ZZZZ     -60.9077
 -----------------------------------------------------------------
 Calculating analytic gradient of the SCF energy
 Gradient of SCF Energy
            1           2           3           4
    1   0.0159144   0.0098099  -0.0245072  -0.0012171
    2  -0.0187334   0.0400216  -0.0307782   0.0094900
    3   0.0000000  -0.0000000   0.0000000  -0.0000000
 Max gradient component =       4.002E-02
 RMS gradient           =       1.812E-02
 Gradient time:  CPU 4.01 s  wall 1.10 s
 Geometry Optimization Parameters
   NAtoms,    NIC,     NZ,  NCons,   NDum,   NFix, NCnnct, MaxDiis
        4      14       4       0       0       0       0       0

 Cartesian Hessian Update
 Hessian Updated using BFGS Update


** GEOMETRY OPTIMIZATION IN DELOCALIZED INTERNAL COORDINATES **
   Searching for a Minimum

   Optimization Cycle:   4

                       Coordinates (Angstroms)
     ATOM                X               Y               Z
      1  P         1.5737005074    1.0057239797    0.0000000000
      2  N         0.0292371054    1.3939367065    0.0000000000
      3  Br       -1.4384437243   -0.1736885008    0.0000000000
      4  Cl        1.9879215994   -1.0044542038    0.0000000000
   Point Group: cs    Number of degrees of freedom:     5


   Energy is  -3430.474285602

 Hessian Updated using BFGS Update

  5 Hessian modes will be used to form the next step
  Hessian Eigenvalues:
     0.042524    0.214616    0.263311    0.305214    0.449990

 Minimum Search - Taking Simple RFO Step
 Searching for Lamda that Minimizes Along All modes
 Value Taken    Lamda =  -0.02584652
 Calculated Step too Large.  Step scaled by  0.500305
 Step Taken.  Stepsize is  0.300000

                             Maximum     Tolerance    Cnvgd?
         Gradient           0.036029      0.000300      NO
         Displacement       0.223018      0.001200      NO
         Energy change     -0.018454      0.000001      NO


 New Cartesian Coordinates Obtained by Inverse Iteration

 Displacement from previous Coordinates is:  0.226345
 ----------------------------------------------------------------
             Standard Nuclear Orientation (Angstroms)
    I     Atom           X                Y                Z
 ----------------------------------------------------------------
    1      P       1.5340277187     1.0043765671     0.0000000000
    2      N      -0.0033422704     1.3359533752     0.0000000000
    3      Br     -1.3733880022    -0.1100887365     0.0000000000
    4      Cl      1.9951180419    -1.0087232242     0.0000000000
 ----------------------------------------------------------------
 Molecular Point Group                 Cs    NOp =  2
 Largest Abelian Subgroup              Cs    NOp =  2
 Nuclear Repulsion Energy =   365.7312232425 hartrees
 There are       37 alpha and       37 beta electrons
 Applying Cartesian multipole field
    Component          Value
    ---------          -----
     (2,0,0)        1.00000E-11
     (0,2,0)        2.00000E-11
     (0,0,2)       -3.00000E-11
 Nucleus-field energy     =     0.0000000093 hartrees
 Requested basis set is 6-311++G(d,p)
 There are 51 shells and 130 basis functions
 A cutoff of  1.0D-11 yielded   1110 shell pairs
 There are      7795 function pairs (      8566 Cartesian)
 Smallest overlap matrix eigenvalue = 2.82E-03
 Guess MOs from SCF MO coefficient file

 -----------------------------------------------------------------------
  General SCF calculation program by
  Eric Jon Sundstrom, Paul Horn, Yuezhi Mao, Dmitri Zuev, Alec White,
  David Stuck, Shaama M.S., Shane Yost, Joonho Lee, David Small,
  Daniel Levine, Susi Lehtola, Hugh Burton, Evgeny Epifanovsky
 -----------------------------------------------------------------------
 Exchange:     0.2000 Hartree-Fock + 0.0800 Slater + 0.7200 B88
 Correlation:  0.1900 VWN1RPA + 0.8100 LYP
 Using SG-1 standard quadrature grid
 using 4 threads for integral computing
 -------------------------------------------------------
 OpenMP Integral computing Module                
 Release: version 2.0, May 2017, Q-Chem Inc. Pleasanton 
 -------------------------------------------------------
 -------------------------------------------------------
 OpenMP BLAS3 based DFT computing Module                
 Release: version 1.0, May 2013, Q-Chem Inc. Pittsburgh 
 -------------------------------------------------------
 A restricted SCF calculation will be
 performed using DIIS
 SCF converges when DIIS error is below 1.0e-08
 ---------------------------------------
  Cycle       Energy         DIIS error
 ---------------------------------------
    1   -3430.4800930598      1.13e-03  
    2   -3430.4817859238      1.28e-03  
    3   -3430.4828057798      1.04e-03  
    4   -3430.4848502767      2.23e-04  
    5   -3430.4849825959      4.14e-05  
    6   -3430.4849848398      1.13e-05  
    7   -3430.4849850988      5.15e-06  
    8   -3430.4849851578      1.39e-06  
    9   -3430.4849851618      2.71e-07  
   10   -3430.4849851619      7.63e-08  
   11   -3430.4849851620      9.99e-09  Convergence criterion met
 ---------------------------------------
 SCF time:   CPU 13.86s  wall 4.00s 
 SCF   energy in the final basis set =    -3430.4849851620
 Total energy in the final basis set =    -3430.4849851620

 --------------------------------------------------------------
             Orbital Energies (a.u.) and Symmetries
 --------------------------------------------------------------

 Alpha MOs, Restricted
 -- Occupied --                  
-482.87 -101.58  -77.15  -62.52  -56.34  -56.34  -56.34  -14.40
  1 A'    2 A'    3 A'    4 A'    5 A'    1 A"    6 A'    7 A'                 
 -9.498  -8.727  -7.261  -7.255  -7.253  -6.644  -6.562  -6.544
  8 A'    9 A'   10 A'    2 A"   11 A'   12 A'   13 A'    3 A"                 
 -6.543  -4.806  -4.804  -4.800  -2.672  -2.667  -2.666  -2.653
 14 A'   15 A'    4 A"   16 A'   17 A'    5 A"   18 A'    6 A"                 
 -2.653  -0.924  -0.864  -0.775  -0.572  -0.473  -0.411  -0.406
 19 A'   20 A'   21 A'   22 A'   23 A'   24 A'   25 A'    7 A"                 
 -0.358  -0.348  -0.331  -0.299  -0.298
  8 A"   26 A'   27 A'    9 A"   28 A'                                         
 -- Virtual --                   
 -0.124  -0.121  -0.028   0.001   0.019   0.033   0.038   0.056
 29 A'   10 A"   30 A'   31 A'   32 A'   33 A'   11 A"   34 A'                 
  0.063   0.069   0.081   0.084   0.088   0.109   0.120   0.141
 35 A'   12 A"   36 A'   37 A'   13 A"   38 A'   39 A'   40 A'                 
  0.165   0.165   0.205   0.236   0.262   0.272   0.320   0.371
 41 A'   14 A"   42 A'   43 A'   44 A'   15 A"   45 A'   46 A'                 
  0.400   0.412   0.417   0.447   0.458   0.532   0.550   0.551
 47 A'   48 A'   16 A"   17 A"   49 A'   18 A"   50 A'   19 A"                 
  0.579   0.585   0.600   0.613   0.628   0.647   0.698   0.824
 51 A'   20 A"   52 A'   53 A'   21 A"   54 A'   55 A'   56 A'                 
  0.831   0.850   0.859   0.874   0.878   0.894   0.904   0.954
 22 A"   57 A'   58 A'   59 A'   23 A"   24 A"   60 A'   61 A'                 
  1.028   1.207   1.217   1.497   1.568   1.705   1.892   1.894
 62 A'   63 A'   64 A'   25 A"   65 A'   66 A'   67 A'   26 A"                 
  1.961   2.017   2.098   2.106   2.226   2.260   2.348   2.426
 68 A'   27 A"   28 A"   69 A'   29 A"   70 A'   71 A'   72 A'                 
  2.595   3.762   3.786   3.975   3.977   3.994   4.013   4.052
 73 A'   30 A"   74 A'   75 A'   31 A"   76 A'   32 A"   77 A'                 
  4.333   6.564   6.923   7.529   7.552   7.624   9.634  13.747
 78 A'   79 A'   80 A'   33 A"   81 A'   82 A'   83 A'   34 A"                 
 13.836  13.948  25.787  25.873  26.124  35.253  47.855 163.055
 84 A'   85 A'   35 A"   86 A'   87 A'   88 A'   89 A'   90 A'                 
215.618 289.718 289.739 289.8361020.637
 91 A'   36 A"   92 A'   93 A'   94 A'                                         

 Beta MOs, Restricted
 -- Occupied --                  
-482.87 -101.58  -77.15  -62.52  -56.34  -56.34  -56.34  -14.40
  1 A'    2 A'    3 A'    4 A'    5 A'    1 A"    6 A'    7 A'                 
 -9.498  -8.727  -7.261  -7.255  -7.253  -6.644  -6.562  -6.544
  8 A'    9 A'   10 A'    2 A"   11 A'   12 A'   13 A'    3 A"                 
 -6.543  -4.806  -4.804  -4.800  -2.672  -2.667  -2.666  -2.653
 14 A'   15 A'    4 A"   16 A'   17 A'    5 A"   18 A'    6 A"                 
 -2.653  -0.924  -0.864  -0.775  -0.572  -0.473  -0.411  -0.406
 19 A'   20 A'   21 A'   22 A'   23 A'   24 A'   25 A'    7 A"                 
 -0.358  -0.348  -0.331  -0.299  -0.298
  8 A"   26 A'   27 A'    9 A"   28 A'                                         
 -- Virtual --                   
 -0.124  -0.121  -0.028   0.001   0.019   0.033   0.038   0.056
 29 A'   10 A"   30 A'   31 A'   32 A'   33 A'   11 A"   34 A'                 
  0.063   0.069   0.081   0.084   0.088   0.109   0.120   0.141
 35 A'   12 A"   36 A'   37 A'   13 A"   38 A'   39 A'   40 A'                 
  0.165   0.165   0.205   0.236   0.262   0.272   0.320   0.371
 41 A'   14 A"   42 A'   43 A'   44 A'   15 A"   45 A'   46 A'                 
  0.400   0.412   0.417   0.447   0.458   0.532   0.550   0.551
 47 A'   48 A'   16 A"   17 A"   49 A'   18 A"   50 A'   19 A"                 
  0.579   0.585   0.600   0.613   0.628   0.647   0.698   0.824
 51 A'   20 A"   52 A'   53 A'   21 A"   54 A'   55 A'   56 A'                 
  0.831   0.850   0.859   0.874   0.878   0.894   0.904   0.954
 22 A"   57 A'   58 A'   59 A'   23 A"   24 A"   60 A'   61 A'                 
  1.028   1.207   1.217   1.497   1.568   1.705   1.892   1.894
 62 A'   63 A'   64 A'   25 A"   65 A'   66 A'   67 A'   26 A"                 
  1.961   2.017   2.098   2.106   2.226   2.260   2.348   2.426
 68 A'   27 A"   28 A"   69 A'   29 A"   70 A'   71 A'   72 A'                 
  2.595   3.762   3.786   3.975   3.977   3.994   4.013   4.052
 73 A'   30 A"   74 A'   75 A'   31 A"   76 A'   32 A"   77 A'                 
  4.333   6.564   6.923   7.529   7.552   7.624   9.634  13.747
 78 A'   79 A'   80 A'   33 A"   81 A'   82 A'   83 A'   34 A"                 
 13.836  13.948  25.787  25.873  26.124  35.253  47.855 163.055
 84 A'   85 A'   35 A"   86 A'   87 A'   88 A'   89 A'   90 A'                 
215.618 289.718 289.739 289.8361020.637
 91 A'   36 A"   92 A'   93 A'   94 A'                                         
 --------------------------------------------------------------

          Ground-State Mulliken Net Atomic Charges

     Atom                 Charge (a.u.)
  ----------------------------------------
      1 P                     0.277096
      2 N                    -0.220964
      3 Br                    0.033278
      4 Cl                   -0.089411
  ----------------------------------------
  Sum of atomic charges =    -0.000000

 -----------------------------------------------------------------
                    Cartesian Multipole Moments
 -----------------------------------------------------------------
    Charge (ESU x 10^10)
                 0.0000
    Dipole Moment (Debye)
         X       1.0990      Y      -0.2971      Z       0.0000
       Tot       1.1385
    Quadrupole Moments (Debye-Ang)
        XX     -47.3916     XY       3.9566     YY     -51.3756
        XZ      -0.0000     YZ       0.0000     ZZ     -48.8594
    Octopole Moments (Debye-Ang^2)
       XXX     -61.5489    XXY      -5.6332    XYY     -18.6404
       YYY     -23.4222    XXZ      -0.0000    XYZ       0.0000
       YYZ       0.0000    XZZ     -17.2559    YZZ      -4.5310
       ZZZ      -0.0000
    Hexadecapole Moments (Debye-Ang^3)
      XXXX    -744.4845   XXXY      25.1979   XXYY    -166.6105
      XYYY      11.4211   YYYY    -283.1270   XXXZ      -0.0000
      XXYZ       0.0000   XYYZ       0.0000   YYYZ       0.0000
      XXZZ    -134.2880   XYZZ       5.4878   YYZZ     -57.0804
      XZZZ      -0.0000   YZZZ       0.0000   ZZZZ     -60.2903
 -----------------------------------------------------------------
 Calculating analytic gradient of the SCF energy
 Gradient of SCF Energy
            1           2           3           4
    1  -0.0010025   0.0155710  -0.0136726  -0.0008959
    2  -0.0166173   0.0297501  -0.0218732   0.0087404
    3   0.0000000  -0.0000000   0.0000000   0.0000000
 Max gradient component =       2.975E-02
 RMS gradient           =       1.338E-02
 Gradient time:  CPU 4.11 s  wall 1.12 s
 Geometry Optimization Parameters
   NAtoms,    NIC,     NZ,  NCons,   NDum,   NFix, NCnnct, MaxDiis
        4      14       4       0       0       0       0       0

 Cartesian Hessian Update
 Hessian Updated using BFGS Update


** GEOMETRY OPTIMIZATION IN DELOCALIZED INTERNAL COORDINATES **
   Searching for a Minimum

   Optimization Cycle:   5

                       Coordinates (Angstroms)
     ATOM                X               Y               Z
      1  P         1.5340277187    1.0043765671    0.0000000000
      2  N        -0.0033422704    1.3359533752    0.0000000000
      3  Br       -1.3733880022   -0.1100887365    0.0000000000
      4  Cl        1.9951180419   -1.0087232242    0.0000000000
   Point Group: cs    Number of degrees of freedom:     5


   Energy is  -3430.484985162

 Hessian Updated using BFGS Update

  5 Hessian modes will be used to form the next step
  Hessian Eigenvalues:
     0.041302    0.201224    0.274817    0.306078    0.508631

 Minimum Search - Taking Simple RFO Step
 Searching for Lamda that Minimizes Along All modes
 Value Taken    Lamda =  -0.01581263
 Calculated Step too Large.  Step scaled by  0.584283
 Step Taken.  Stepsize is  0.300000

                             Maximum     Tolerance    Cnvgd?
         Gradient           0.027731      0.000300      NO
         Displacement       0.235387      0.001200      NO
         Energy change     -0.010700      0.000001      NO


 New Cartesian Coordinates Obtained by Inverse Iteration

 Displacement from previous Coordinates is:  0.223497
 ----------------------------------------------------------------
             Standard Nuclear Orientation (Angstroms)
    I     Atom           X                Y                Z
 ----------------------------------------------------------------
    1      P       1.5125278647     1.0104057699     0.0000000000
    2      N      -0.0357602061     1.2595339500     0.0000000000
    3      Br     -1.3417642693    -0.0386738074     0.0000000000
    4      Cl      2.0174120986    -1.0097479308     0.0000000000
 ----------------------------------------------------------------
 Molecular Point Group                 Cs    NOp =  2
 Largest Abelian Subgroup              Cs    NOp =  2
 Nuclear Repulsion Energy =   372.6202367555 hartrees
 There are       37 alpha and       37 beta electrons
 Applying Cartesian multipole field
    Component          Value
    ---------          -----
     (2,0,0)        1.00000E-11
     (0,2,0)        2.00000E-11
     (0,0,2)       -3.00000E-11
 Nucleus-field energy     =     0.0000000091 hartrees
 Requested basis set is 6-311++G(d,p)
 There are 51 shells and 130 basis functions
 A cutoff of  1.0D-11 yielded   1112 shell pairs
 There are      7780 function pairs (      8540 Cartesian)
 Smallest overlap matrix eigenvalue = 2.45E-03
 Guess MOs from SCF MO coefficient file

 -----------------------------------------------------------------------
  General SCF calculation program by
  Eric Jon Sundstrom, Paul Horn, Yuezhi Mao, Dmitri Zuev, Alec White,
  David Stuck, Shaama M.S., Shane Yost, Joonho Lee, David Small,
  Daniel Levine, Susi Lehtola, Hugh Burton, Evgeny Epifanovsky
 -----------------------------------------------------------------------
 Exchange:     0.2000 Hartree-Fock + 0.0800 Slater + 0.7200 B88
 Correlation:  0.1900 VWN1RPA + 0.8100 LYP
 Using SG-1 standard quadrature grid
 using 4 threads for integral computing
 -------------------------------------------------------
 OpenMP Integral computing Module                
 Release: version 2.0, May 2017, Q-Chem Inc. Pleasanton 
 -------------------------------------------------------
 -------------------------------------------------------
 OpenMP BLAS3 based DFT computing Module                
 Release: version 1.0, May 2013, Q-Chem Inc. Pittsburgh 
 -------------------------------------------------------
 A restricted SCF calculation will be
 performed using DIIS
 SCF converges when DIIS error is below 1.0e-08
 ---------------------------------------
  Cycle       Energy         DIIS error
 ---------------------------------------
    1   -3430.4816575583      1.46e-03  
    2   -3430.4869111086      1.15e-03  
    3   -3430.4855246611      1.41e-03  
    4   -3430.4892830836      2.53e-04  
    5   -3430.4894436631      5.36e-05  
    6   -3430.4894478018      1.21e-05  
    7   -3430.4894480852      6.33e-06  
    8   -3430.4894481751      1.25e-06  
    9   -3430.4894481781      2.60e-07  
   10   -3430.4894481782      8.61e-08  
   11   -3430.4894481782      1.16e-08  
   12   -3430.4894481783      2.43e-09  Convergence criterion met
 ---------------------------------------
 SCF time:   CPU 15.23s  wall 4.00s 
 SCF   energy in the final basis set =    -3430.4894481783
 Total energy in the final basis set =    -3430.4894481783

 --------------------------------------------------------------
             Orbital Energies (a.u.) and Symmetries
 --------------------------------------------------------------

 Alpha MOs, Restricted
 -- Occupied --                  
-482.87 -101.58  -77.15  -62.53  -56.35  -56.34  -56.34  -14.39
  1 A'    2 A'    3 A'    4 A'    5 A'    1 A"    6 A'    7 A'                 
 -9.490  -8.735  -7.253  -7.247  -7.245  -6.639  -6.569  -6.552
  8 A'    9 A'   10 A'    2 A"   11 A'   12 A'   13 A'    3 A"                 
 -6.550  -4.802  -4.799  -4.795  -2.680  -2.675  -2.673  -2.660
 14 A'   15 A'    4 A"   16 A'   17 A'    5 A"   18 A'    6 A"                 
 -2.660  -0.943  -0.861  -0.776  -0.573  -0.482  -0.416  -0.411
 19 A'   20 A'   21 A'   22 A'   23 A'   24 A'   25 A'    7 A"                 
 -0.360  -0.350  -0.329  -0.294  -0.290
  8 A"   26 A'   27 A'    9 A"   28 A'                                         
 -- Virtual --                   
 -0.119  -0.092  -0.025   0.001   0.021   0.035   0.039   0.054
 10 A"   29 A'   30 A'   31 A'   32 A'   33 A'   11 A"   34 A'                 
  0.065   0.067   0.080   0.086   0.089   0.111   0.122   0.142
 35 A'   12 A"   36 A'   37 A'   13 A"   38 A'   39 A'   40 A'                 
  0.166   0.166   0.204   0.236   0.264   0.274   0.315   0.373
 41 A'   14 A"   42 A'   43 A'   44 A'   15 A"   45 A'   46 A'                 
  0.405   0.414   0.414   0.446   0.459   0.531   0.542   0.551
 47 A'   16 A"   48 A'   17 A"   49 A'   18 A"   19 A"   50 A'                 
  0.585   0.595   0.600   0.627   0.637   0.654   0.709   0.838
 51 A'   20 A"   52 A'   53 A'   21 A"   54 A'   55 A'   22 A"                 
  0.846   0.862   0.889   0.895   0.897   0.898   0.911   0.955
 56 A'   57 A'   23 A"   58 A'   24 A"   59 A'   60 A'   61 A'                 
  1.032   1.190   1.205   1.502   1.576   1.707   1.886   1.936
 62 A'   63 A'   64 A'   25 A"   65 A'   66 A'   26 A"   67 A'                 
  2.002   2.024   2.113   2.121   2.233   2.265   2.354   2.448
 68 A'   27 A"   28 A"   69 A'   29 A"   70 A'   71 A'   72 A'                 
  2.584   3.761   3.795   3.971   3.988   3.989   4.031   4.073
 73 A'   30 A"   74 A'   31 A"   75 A'   76 A'   32 A"   77 A'                 
  4.355   6.612   6.934   7.524   7.550   7.611   9.640  13.753
 78 A'   79 A'   80 A'   33 A"   81 A'   82 A'   83 A'   34 A"                 
 13.847  13.954  25.793  25.875  26.120  35.257  47.890 163.068
 84 A'   85 A'   35 A"   86 A'   87 A'   88 A'   89 A'   90 A'                 
215.624 289.716 289.739 289.8341020.681
 91 A'   36 A"   92 A'   93 A'   94 A'                                         

 Beta MOs, Restricted
 -- Occupied --                  
-482.87 -101.58  -77.15  -62.53  -56.35  -56.34  -56.34  -14.39
  1 A'    2 A'    3 A'    4 A'    5 A'    1 A"    6 A'    7 A'                 
 -9.490  -8.735  -7.253  -7.247  -7.245  -6.639  -6.569  -6.552
  8 A'    9 A'   10 A'    2 A"   11 A'   12 A'   13 A'    3 A"                 
 -6.550  -4.802  -4.799  -4.795  -2.680  -2.675  -2.673  -2.660
 14 A'   15 A'    4 A"   16 A'   17 A'    5 A"   18 A'    6 A"                 
 -2.660  -0.943  -0.861  -0.776  -0.573  -0.482  -0.416  -0.411
 19 A'   20 A'   21 A'   22 A'   23 A'   24 A'   25 A'    7 A"                 
 -0.360  -0.350  -0.329  -0.294  -0.290
  8 A"   26 A'   27 A'    9 A"   28 A'                                         
 -- Virtual --                   
 -0.119  -0.092  -0.025   0.001   0.021   0.035   0.039   0.054
 10 A"   29 A'   30 A'   31 A'   32 A'   33 A'   11 A"   34 A'                 
  0.065   0.067   0.080   0.086   0.089   0.111   0.122   0.142
 35 A'   12 A"   36 A'   37 A'   13 A"   38 A'   39 A'   40 A'                 
  0.166   0.166   0.204   0.236   0.264   0.274   0.315   0.373
 41 A'   14 A"   42 A'   43 A'   44 A'   15 A"   45 A'   46 A'                 
  0.405   0.414   0.414   0.446   0.459   0.531   0.542   0.551
 47 A'   16 A"   48 A'   17 A"   49 A'   18 A"   19 A"   50 A'                 
  0.585   0.595   0.600   0.627   0.637   0.654   0.709   0.838
 51 A'   20 A"   52 A'   53 A'   21 A"   54 A'   55 A'   22 A"                 
  0.846   0.862   0.889   0.895   0.897   0.898   0.911   0.955
 56 A'   57 A'   23 A"   58 A'   24 A"   59 A'   60 A'   61 A'                 
  1.032   1.190   1.205   1.502   1.576   1.707   1.886   1.936
 62 A'   63 A'   64 A'   25 A"   65 A'   66 A'   26 A"   67 A'                 
  2.002   2.024   2.113   2.121   2.233   2.265   2.354   2.448
 68 A'   27 A"   28 A"   69 A'   29 A"   70 A'   71 A'   72 A'                 
  2.584   3.761   3.795   3.971   3.988   3.989   4.031   4.073
 73 A'   30 A"   74 A'   31 A"   75 A'   76 A'   32 A"   77 A'                 
  4.355   6.612   6.934   7.524   7.550   7.611   9.640  13.753
 78 A'   79 A'   80 A'   33 A"   81 A'   82 A'   83 A'   34 A"                 
 13.847  13.954  25.793  25.875  26.120  35.257  47.890 163.068
 84 A'   85 A'   35 A"   86 A'   87 A'   88 A'   89 A'   90 A'                 
215.624 289.716 289.739 289.8341020.681
 91 A'   36 A"   92 A'   93 A'   94 A'                                         
 --------------------------------------------------------------

          Ground-State Mulliken Net Atomic Charges

     Atom                 Charge (a.u.)
  ----------------------------------------
      1 P                     0.274561
      2 N                    -0.230957
      3 Br                    0.082513
      4 Cl                   -0.126117
  ----------------------------------------
  Sum of atomic charges =    -0.000000

 -----------------------------------------------------------------
                    Cartesian Multipole Moments
 -----------------------------------------------------------------
    Charge (ESU x 10^10)
                -0.0000
    Dipole Moment (Debye)
         X       0.5559      Y      -0.0973      Z      -0.0000
       Tot       0.5644
    Quadrupole Moments (Debye-Ang)
        XX     -47.7099     XY       4.0463     YY     -51.4825
        XZ       0.0000     YZ      -0.0000     ZZ     -48.6624
    Octopole Moments (Debye-Ang^2)
       XXX     -65.5329    XXY      -5.6879    XYY     -19.7486
       YYY     -24.9298    XXZ       0.0000    XYZ      -0.0000
       YYZ      -0.0000    XZZ     -18.3584    YZZ      -5.2787
       ZZZ       0.0000
    Hexadecapole Moments (Debye-Ang^3)
      XXXX    -739.5164   XXXY      33.8152   XXYY    -165.7685
      XYYY      18.9147   YYYY    -276.5396   XXXZ       0.0000
      XXYZ      -0.0000   XYYZ      -0.0000   YYYZ      -0.0000
      XXZZ    -133.2423   XYZZ       8.0554   YYZZ     -55.8829
      XZZZ       0.0000   YZZZ      -0.0000   ZZZZ     -59.8177
 -----------------------------------------------------------------
 Calculating analytic gradient of the SCF energy
 Gradient of SCF Energy
            1           2           3           4
    1  -0.0020988  -0.0114736   0.0143335  -0.0007611
    2  -0.0144586   0.0009252   0.0063389   0.0071945
    3   0.0000000  -0.0000000   0.0000000  -0.0000000
 Max gradient component =       1.446E-02
 RMS gradient           =       7.325E-03
 Gradient time:  CPU 4.16 s  wall 1.14 s
 Geometry Optimization Parameters
   NAtoms,    NIC,     NZ,  NCons,   NDum,   NFix, NCnnct, MaxDiis
        4      14       4       0       0       0       0       0

 Cartesian Hessian Update
 Hessian Updated using BFGS Update


** GEOMETRY OPTIMIZATION IN DELOCALIZED INTERNAL COORDINATES **
   Searching for a Minimum

   Optimization Cycle:   6

                       Coordinates (Angstroms)
     ATOM                X               Y               Z
      1  P         1.5125278647    1.0104057699    0.0000000000
      2  N        -0.0357602061    1.2595339500    0.0000000000
      3  Br       -1.3417642693   -0.0386738074    0.0000000000
      4  Cl        2.0174120986   -1.0097479308    0.0000000000
   Point Group: cs    Number of degrees of freedom:     5


   Energy is  -3430.489448178

 Hessian Updated using BFGS Update

  5 Hessian modes will be used to form the next step
  Hessian Eigenvalues:
     0.114118    0.209809    0.276727    0.305837    0.506879

 Minimum Search - Taking Simple RFO Step
 Searching for Lamda that Minimizes Along All modes
 Value Taken    Lamda =  -0.00241644
 Step Taken.  Stepsize is  0.100114

                             Maximum     Tolerance    Cnvgd?
         Gradient           0.016046      0.000300      NO
         Displacement       0.065154      0.001200      NO
         Energy change     -0.004463      0.000001      NO


 New Cartesian Coordinates Obtained by Inverse Iteration

 Displacement from previous Coordinates is:  0.145837
 ----------------------------------------------------------------
             Standard Nuclear Orientation (Angstroms)
    I     Atom           X                Y                Z
 ----------------------------------------------------------------
    1      P       1.5248029904     1.0236808032     0.0000000000
    2      N      -0.0156704625     1.2316392167     0.0000000000
    3      Br     -1.4014451439    -0.0273437310     0.0000000000
    4      Cl      2.0447281038    -1.0064583071     0.0000000000
 ----------------------------------------------------------------
 Molecular Point Group                 Cs    NOp =  2
 Largest Abelian Subgroup              Cs    NOp =  2
 Nuclear Repulsion Energy =   367.3203301055 hartrees
 There are       37 alpha and       37 beta electrons
 Applying Cartesian multipole field
    Component          Value
    ---------          -----
     (2,0,0)        1.00000E-11
     (0,2,0)        2.00000E-11
     (0,0,2)       -3.00000E-11
 Nucleus-field energy     =     0.0000000094 hartrees
 Requested basis set is 6-311++G(d,p)
 There are 51 shells and 130 basis functions
 A cutoff of  1.0D-11 yielded   1111 shell pairs
 There are      7767 function pairs (      8525 Cartesian)
 Smallest overlap matrix eigenvalue = 2.47E-03
 Guess MOs from SCF MO coefficient file

 -----------------------------------------------------------------------
  General SCF calculation program by
  Eric Jon Sundstrom, Paul Horn, Yuezhi Mao, Dmitri Zuev, Alec White,
  David Stuck, Shaama M.S., Shane Yost, Joonho Lee, David Small,
  Daniel Levine, Susi Lehtola, Hugh Burton, Evgeny Epifanovsky
 -----------------------------------------------------------------------
 Exchange:     0.2000 Hartree-Fock + 0.0800 Slater + 0.7200 B88
 Correlation:  0.1900 VWN1RPA + 0.8100 LYP
 Using SG-1 standard quadrature grid
 using 4 threads for integral computing
 -------------------------------------------------------
 OpenMP Integral computing Module                
 Release: version 2.0, May 2017, Q-Chem Inc. Pleasanton 
 -------------------------------------------------------
 -------------------------------------------------------
 OpenMP BLAS3 based DFT computing Module                
 Release: version 1.0, May 2013, Q-Chem Inc. Pittsburgh 
 -------------------------------------------------------
 A restricted SCF calculation will be
 performed using DIIS
 SCF converges when DIIS error is below 1.0e-08
 ---------------------------------------
  Cycle       Energy         DIIS error
 ---------------------------------------
    1   -3430.4892842954      6.02e-04  
    2   -3430.4906809002      1.56e-04  
    3   -3430.4907033770      1.25e-04  
    4   -3430.4907271693      7.42e-05  
    5   -3430.4907375757      2.70e-05  
    6   -3430.4907389189      6.28e-06  
    7   -3430.4907389926      1.70e-06  
    8   -3430.4907389967      5.24e-07  
    9   -3430.4907389972      1.65e-07  
   10   -3430.4907389973      3.81e-08  
   11   -3430.4907389973      8.95e-09  Convergence criterion met
 ---------------------------------------
 SCF time:   CPU 13.86s  wall 4.00s 
 SCF   energy in the final basis set =    -3430.4907389973
 Total energy in the final basis set =    -3430.4907389973

 --------------------------------------------------------------
             Orbital Energies (a.u.) and Symmetries
 --------------------------------------------------------------

 Alpha MOs, Restricted
 -- Occupied --                  
-482.88 -101.57  -77.15  -62.53  -56.35  -56.34  -56.34  -14.39
  1 A'    2 A'    3 A'    4 A'    5 A'    1 A"    6 A'    7 A'                 
 -9.487  -8.736  -7.249  -7.243  -7.242  -6.640  -6.570  -6.553
  8 A'    9 A'   10 A'    2 A"   11 A'   12 A'   13 A'    3 A"                 
 -6.551  -4.803  -4.801  -4.797  -2.681  -2.676  -2.675  -2.661
 14 A'   15 A'    4 A"   16 A'   17 A'    5 A"   18 A'    6 A"                 
 -2.661  -0.937  -0.856  -0.780  -0.571  -0.480  -0.412  -0.409
 19 A'   20 A'   21 A'   22 A'   23 A'   24 A'   25 A'    7 A"                 
 -0.357  -0.347  -0.330  -0.297  -0.291
  8 A"   26 A'   27 A'    9 A"   28 A'                                         
 -- Virtual --                   
 -0.118  -0.101  -0.025   0.000   0.020   0.035   0.039   0.054
 10 A"   29 A'   30 A'   31 A'   32 A'   33 A'   11 A"   34 A'                 
  0.065   0.067   0.079   0.085   0.090   0.111   0.122   0.143
 35 A'   12 A"   36 A'   37 A'   13 A"   38 A'   39 A'   40 A'                 
  0.165   0.167   0.203   0.239   0.264   0.274   0.315   0.373
 14 A"   41 A'   42 A'   43 A'   44 A'   15 A"   45 A'   46 A'                 
  0.407   0.413   0.416   0.447   0.465   0.529   0.543   0.548
 47 A'   48 A'   16 A"   17 A"   49 A'   18 A"   19 A"   50 A'                 
  0.584   0.596   0.599   0.619   0.641   0.657   0.705   0.842
 51 A'   20 A"   52 A'   53 A'   21 A"   54 A'   55 A'   22 A"                 
  0.848   0.870   0.886   0.887   0.897   0.899   0.915   0.961
 56 A'   57 A'   58 A'   23 A"   24 A"   59 A'   60 A'   61 A'                 
  1.043   1.189   1.200   1.502   1.581   1.704   1.887   1.929
 62 A'   63 A'   64 A'   25 A"   65 A'   66 A'   26 A"   67 A'                 
  1.991   2.014   2.098   2.120   2.236   2.264   2.356   2.440
 68 A'   27 A"   69 A'   28 A"   29 A"   70 A'   71 A'   72 A'                 
  2.600   3.762   3.789   3.970   3.983   4.000   4.025   4.069
 73 A'   30 A"   74 A'   31 A"   75 A'   76 A'   32 A"   77 A'                 
  4.361   6.602   6.941   7.523   7.546   7.611   9.643  13.752
 78 A'   79 A'   80 A'   33 A"   81 A'   82 A'   83 A'   34 A"                 
 13.850  13.964  25.795  25.871  26.112  35.257  47.883 163.078
 84 A'   85 A'   35 A"   86 A'   87 A'   88 A'   89 A'   90 A'                 
215.626 289.714 289.734 289.8321020.673
 91 A'   36 A"   92 A'   93 A'   94 A'                                         

 Beta MOs, Restricted
 -- Occupied --                  
-482.88 -101.57  -77.15  -62.53  -56.35  -56.34  -56.34  -14.39
  1 A'    2 A'    3 A'    4 A'    5 A'    1 A"    6 A'    7 A'                 
 -9.487  -8.736  -7.249  -7.243  -7.242  -6.640  -6.570  -6.553
  8 A'    9 A'   10 A'    2 A"   11 A'   12 A'   13 A'    3 A"                 
 -6.551  -4.803  -4.801  -4.797  -2.681  -2.676  -2.675  -2.661
 14 A'   15 A'    4 A"   16 A'   17 A'    5 A"   18 A'    6 A"                 
 -2.661  -0.937  -0.856  -0.780  -0.571  -0.480  -0.412  -0.409
 19 A'   20 A'   21 A'   22 A'   23 A'   24 A'   25 A'    7 A"                 
 -0.357  -0.347  -0.330  -0.297  -0.291
  8 A"   26 A'   27 A'    9 A"   28 A'                                         
 -- Virtual --                   
 -0.118  -0.101  -0.025   0.000   0.020   0.035   0.039   0.054
 10 A"   29 A'   30 A'   31 A'   32 A'   33 A'   11 A"   34 A'                 
  0.065   0.067   0.079   0.085   0.090   0.111   0.122   0.143
 35 A'   12 A"   36 A'   37 A'   13 A"   38 A'   39 A'   40 A'                 
  0.165   0.167   0.203   0.239   0.264   0.274   0.315   0.373
 14 A"   41 A'   42 A'   43 A'   44 A'   15 A"   45 A'   46 A'                 
  0.407   0.413   0.416   0.447   0.465   0.529   0.543   0.548
 47 A'   48 A'   16 A"   17 A"   49 A'   18 A"   19 A"   50 A'                 
  0.584   0.596   0.599   0.619   0.641   0.657   0.705   0.842
 51 A'   20 A"   52 A'   53 A'   21 A"   54 A'   55 A'   22 A"                 
  0.848   0.870   0.886   0.887   0.897   0.899   0.915   0.961
 56 A'   57 A'   58 A'   23 A"   24 A"   59 A'   60 A'   61 A'                 
  1.043   1.189   1.200   1.502   1.581   1.704   1.887   1.929
 62 A'   63 A'   64 A'   25 A"   65 A'   66 A'   26 A"   67 A'                 
  1.991   2.014   2.098   2.120   2.236   2.264   2.356   2.440
 68 A'   27 A"   69 A'   28 A"   29 A"   70 A'   71 A'   72 A'                 
  2.600   3.762   3.789   3.970   3.983   4.000   4.025   4.069
 73 A'   30 A"   74 A'   31 A"   75 A'   76 A'   32 A"   77 A'                 
  4.361   6.602   6.941   7.523   7.546   7.611   9.643  13.752
 78 A'   79 A'   80 A'   33 A"   81 A'   82 A'   83 A'   34 A"                 
 13.850  13.964  25.795  25.871  26.112  35.257  47.883 163.078
 84 A'   85 A'   35 A"   86 A'   87 A'   88 A'   89 A'   90 A'                 
215.626 289.714 289.734 289.8321020.673
 91 A'   36 A"   92 A'   93 A'   94 A'                                         
 --------------------------------------------------------------

          Ground-State Mulliken Net Atomic Charges

     Atom                 Charge (a.u.)
  ----------------------------------------
      1 P                     0.284226
      2 N                    -0.230642
      3 Br                    0.089078
      4 Cl                   -0.142662
  ----------------------------------------
  Sum of atomic charges =    -0.000000

 -----------------------------------------------------------------
                    Cartesian Multipole Moments
 -----------------------------------------------------------------
    Charge (ESU x 10^10)
                -0.0000
    Dipole Moment (Debye)
         X       0.4812      Y       0.0909      Z      -0.0000
       Tot       0.4898
    Quadrupole Moments (Debye-Ang)
        XX     -47.4077     XY       4.4611     YY     -51.4032
        XZ      -0.0000     YZ      -0.0000     ZZ     -48.6826
    Octopole Moments (Debye-Ang^2)
       XXX     -65.2911    XXY      -5.0128    XYY     -19.0172
       YYY     -24.8421    XXZ       0.0000    XYZ       0.0000
       YYZ      -0.0000    XZZ     -17.8265    YZZ      -5.3758
       ZZZ       0.0000
    Hexadecapole Moments (Debye-Ang^3)
      XXXX    -765.7720   XXXY      37.4902   XXYY    -170.3481
      XYYY      19.6767   YYYY    -275.0157   XXXZ      -0.0000
      XXYZ      -0.0000   XYYZ      -0.0000   YYYZ      -0.0000
      XXZZ    -138.0778   XYZZ       8.4403   YYZZ     -55.6139
      XZZZ       0.0000   YZZZ      -0.0000   ZZZZ     -59.8550
 -----------------------------------------------------------------
 Calculating analytic gradient of the SCF energy
 Gradient of SCF Energy
            1           2           3           4
    1  -0.0050723   0.0073807  -0.0004298  -0.0018787
    2  -0.0050880   0.0028351  -0.0028234   0.0050763
    3  -0.0000000   0.0000000  -0.0000000  -0.0000000
 Max gradient component =       7.381E-03
 RMS gradient           =       3.554E-03
 Gradient time:  CPU 4.14 s  wall 1.13 s
 Geometry Optimization Parameters
   NAtoms,    NIC,     NZ,  NCons,   NDum,   NFix, NCnnct, MaxDiis
        4      14       4       0       0       0       0       0

 Cartesian Hessian Update
 Hessian Updated using BFGS Update


** GEOMETRY OPTIMIZATION IN DELOCALIZED INTERNAL COORDINATES **
   Searching for a Minimum

   Optimization Cycle:   7

                       Coordinates (Angstroms)
     ATOM                X               Y               Z
      1  P         1.5248029904    1.0236808032    0.0000000000
      2  N        -0.0156704625    1.2316392167    0.0000000000
      3  Br       -1.4014451439   -0.0273437310    0.0000000000
      4  Cl        2.0447281038   -1.0064583071    0.0000000000
   Point Group: cs    Number of degrees of freedom:     5


   Energy is  -3430.490738997

 Hessian Updated using BFGS Update

  5 Hessian modes will be used to form the next step
  Hessian Eigenvalues:
     0.105235    0.218258    0.280767    0.324877    0.454978

 Minimum Search - Taking Simple RFO Step
 Searching for Lamda that Minimizes Along All modes
 Value Taken    Lamda =  -0.00044103
 Step Taken.  Stepsize is  0.050090

                             Maximum     Tolerance    Cnvgd?
         Gradient           0.007356      0.000300      NO
         Displacement       0.038156      0.001200      NO
         Energy change     -0.001291      0.000001      NO


 New Cartesian Coordinates Obtained by Inverse Iteration

 Displacement from previous Coordinates is:  0.095514
 ----------------------------------------------------------------
             Standard Nuclear Orientation (Angstroms)
    I     Atom           X                Y                Z
 ----------------------------------------------------------------
    1      P       1.5259426707     1.0255178294     0.0000000000
    2      N      -0.0205019222     1.2122373647     0.0000000000
    3      Br     -1.4284736426    -0.0058786443     0.0000000000
    4      Cl      2.0754483821    -1.0103585681     0.0000000000
 ----------------------------------------------------------------
 Molecular Point Group                 Cs    NOp =  2
 Largest Abelian Subgroup              Cs    NOp =  2
 Nuclear Repulsion Energy =   365.0724703524 hartrees
 There are       37 alpha and       37 beta electrons
 Applying Cartesian multipole field
    Component          Value
    ---------          -----
     (2,0,0)        1.00000E-11
     (0,2,0)        2.00000E-11
     (0,0,2)       -3.00000E-11
 Nucleus-field energy     =     0.0000000095 hartrees
 Requested basis set is 6-311++G(d,p)
 There are 51 shells and 130 basis functions
 A cutoff of  1.0D-11 yielded   1107 shell pairs
 There are      7759 function pairs (      8517 Cartesian)
 Smallest overlap matrix eigenvalue = 2.43E-03
 Guess MOs from SCF MO coefficient file

 -----------------------------------------------------------------------
  General SCF calculation program by
  Eric Jon Sundstrom, Paul Horn, Yuezhi Mao, Dmitri Zuev, Alec White,
  David Stuck, Shaama M.S., Shane Yost, Joonho Lee, David Small,
  Daniel Levine, Susi Lehtola, Hugh Burton, Evgeny Epifanovsky
 -----------------------------------------------------------------------
 Exchange:     0.2000 Hartree-Fock + 0.0800 Slater + 0.7200 B88
 Correlation:  0.1900 VWN1RPA + 0.8100 LYP
 Using SG-1 standard quadrature grid
 using 4 threads for integral computing
 -------------------------------------------------------
 OpenMP Integral computing Module                
 Release: version 2.0, May 2017, Q-Chem Inc. Pleasanton 
 -------------------------------------------------------
 -------------------------------------------------------
 OpenMP BLAS3 based DFT computing Module                
 Release: version 1.0, May 2013, Q-Chem Inc. Pittsburgh 
 -------------------------------------------------------
 A restricted SCF calculation will be
 performed using DIIS
 SCF converges when DIIS error is below 1.0e-08
 ---------------------------------------
  Cycle       Energy         DIIS error
 ---------------------------------------
    1   -3430.4905559880      3.18e-04  
    2   -3430.4909935073      9.98e-05  
    3   -3430.4909341785      2.05e-04  
    4   -3430.4910138325      4.13e-05  
    5   -3430.4910173323      9.64e-06  
    6   -3430.4910174706      3.51e-06  
    7   -3430.4910174965      8.17e-07  
    8   -3430.4910174980      1.15e-07  
    9   -3430.4910174981      3.14e-08  
   10   -3430.4910174981      1.74e-08  
   11   -3430.4910174981      3.06e-09  Convergence criterion met
 ---------------------------------------
 SCF time:   CPU 13.80s  wall 4.00s 
 SCF   energy in the final basis set =    -3430.4910174981
 Total energy in the final basis set =    -3430.4910174981

 --------------------------------------------------------------
             Orbital Energies (a.u.) and Symmetries
 --------------------------------------------------------------

 Alpha MOs, Restricted
 -- Occupied --                  
-482.88 -101.57  -77.15  -62.53  -56.35  -56.35  -56.34  -14.39
  1 A'    2 A'    3 A'    4 A'    5 A'    1 A"    6 A'    7 A'                 
 -9.484  -8.737  -7.247  -7.240  -7.239  -6.641  -6.572  -6.554
  8 A'    9 A'   10 A'    2 A"   11 A'   12 A'   13 A'    3 A"                 
 -6.553  -4.804  -4.801  -4.797  -2.682  -2.677  -2.676  -2.662
 14 A'   15 A'    4 A"   16 A'   17 A'    5 A"   18 A'    6 A"                 
 -2.662  -0.937  -0.853  -0.781  -0.572  -0.479  -0.412  -0.408
 19 A'   20 A'   21 A'   22 A'   23 A'   24 A'   25 A'    7 A"                 
 -0.356  -0.347  -0.330  -0.297  -0.290
  8 A"   26 A'   27 A'    9 A"   28 A'                                         
 -- Virtual --                   
 -0.119  -0.100  -0.027  -0.000   0.020   0.035   0.039   0.054
 10 A"   29 A'   30 A'   31 A'   32 A'   33 A'   11 A"   34 A'                 
  0.066   0.067   0.079   0.084   0.090   0.110   0.122   0.143
 35 A'   12 A"   36 A'   37 A'   13 A"   38 A'   39 A'   40 A'                 
  0.165   0.168   0.203   0.240   0.265   0.275   0.313   0.373
 14 A"   41 A'   42 A'   43 A'   44 A'   15 A"   45 A'   46 A'                 
  0.409   0.413   0.416   0.447   0.469   0.528   0.542   0.546
 47 A'   48 A'   16 A"   17 A"   49 A'   18 A"   19 A"   50 A'                 
  0.580   0.599   0.600   0.617   0.642   0.660   0.701   0.845
 51 A'   20 A"   52 A'   53 A'   21 A"   54 A'   55 A'   22 A"                 
  0.851   0.869   0.888   0.889   0.897   0.904   0.919   0.964
 56 A'   57 A'   23 A"   58 A'   24 A"   59 A'   60 A'   61 A'                 
  1.040   1.183   1.195   1.502   1.583   1.704   1.887   1.928
 62 A'   63 A'   64 A'   25 A"   65 A'   66 A'   26 A"   67 A'                 
  1.997   2.008   2.087   2.122   2.238   2.264   2.354   2.434
 68 A'   27 A"   69 A'   28 A"   29 A"   70 A'   71 A'   72 A'                 
  2.597   3.762   3.789   3.968   3.980   3.998   4.026   4.070
 73 A'   30 A"   74 A'   31 A"   75 A'   76 A'   32 A"   77 A'                 
  4.359   6.607   6.941   7.522   7.544   7.608   9.644  13.751
 78 A'   79 A'   80 A'   33 A"   81 A'   82 A'   83 A'   34 A"                 
 13.850  13.961  25.796  25.867  26.103  35.255  47.886 163.076
 84 A'   85 A'   35 A"   86 A'   87 A'   88 A'   89 A'   90 A'                 
215.627 289.712 289.732 289.8301020.677
 91 A'   36 A"   92 A'   93 A'   94 A'                                         

 Beta MOs, Restricted
 -- Occupied --                  
-482.88 -101.57  -77.15  -62.53  -56.35  -56.35  -56.34  -14.39
  1 A'    2 A'    3 A'    4 A'    5 A'    1 A"    6 A'    7 A'                 
 -9.484  -8.737  -7.247  -7.240  -7.239  -6.641  -6.572  -6.554
  8 A'    9 A'   10 A'    2 A"   11 A'   12 A'   13 A'    3 A"                 
 -6.553  -4.804  -4.801  -4.797  -2.682  -2.677  -2.676  -2.662
 14 A'   15 A'    4 A"   16 A'   17 A'    5 A"   18 A'    6 A"                 
 -2.662  -0.937  -0.853  -0.781  -0.572  -0.479  -0.412  -0.408
 19 A'   20 A'   21 A'   22 A'   23 A'   24 A'   25 A'    7 A"                 
 -0.356  -0.347  -0.330  -0.297  -0.290
  8 A"   26 A'   27 A'    9 A"   28 A'                                         
 -- Virtual --                   
 -0.119  -0.100  -0.027  -0.000   0.020   0.035   0.039   0.054
 10 A"   29 A'   30 A'   31 A'   32 A'   33 A'   11 A"   34 A'                 
  0.066   0.067   0.079   0.084   0.090   0.110   0.122   0.143
 35 A'   12 A"   36 A'   37 A'   13 A"   38 A'   39 A'   40 A'                 
  0.165   0.168   0.203   0.240   0.265   0.275   0.313   0.373
 14 A"   41 A'   42 A'   43 A'   44 A'   15 A"   45 A'   46 A'                 
  0.409   0.413   0.416   0.447   0.469   0.528   0.542   0.546
 47 A'   48 A'   16 A"   17 A"   49 A'   18 A"   19 A"   50 A'                 
  0.580   0.599   0.600   0.617   0.642   0.660   0.701   0.845
 51 A'   20 A"   52 A'   53 A'   21 A"   54 A'   55 A'   22 A"                 
  0.851   0.869   0.888   0.889   0.897   0.904   0.919   0.964
 56 A'   57 A'   23 A"   58 A'   24 A"   59 A'   60 A'   61 A'                 
  1.040   1.183   1.195   1.502   1.583   1.704   1.887   1.928
 62 A'   63 A'   64 A'   25 A"   65 A'   66 A'   26 A"   67 A'                 
  1.997   2.008   2.087   2.122   2.238   2.264   2.354   2.434
 68 A'   27 A"   69 A'   28 A"   29 A"   70 A'   71 A'   72 A'                 
  2.597   3.762   3.789   3.968   3.980   3.998   4.026   4.070
 73 A'   30 A"   74 A'   31 A"   75 A'   76 A'   32 A"   77 A'                 
  4.359   6.607   6.941   7.522   7.544   7.608   9.644  13.751
 78 A'   79 A'   80 A'   33 A"   81 A'   82 A'   83 A'   34 A"                 
 13.850  13.961  25.796  25.867  26.103  35.255  47.886 163.076
 84 A'   85 A'   35 A"   86 A'   87 A'   88 A'   89 A'   90 A'                 
215.627 289.712 289.732 289.8301020.677
 91 A'   36 A"   92 A'   93 A'   94 A'                                         
 --------------------------------------------------------------

          Ground-State Mulliken Net Atomic Charges

     Atom                 Charge (a.u.)
  ----------------------------------------
      1 P                     0.286572
      2 N                    -0.230697
      3 Br                    0.098357
      4 Cl                   -0.154233
  ----------------------------------------
  Sum of atomic charges =    -0.000000

 -----------------------------------------------------------------
                    Cartesian Multipole Moments
 -----------------------------------------------------------------
    Charge (ESU x 10^10)
                -0.0000
    Dipole Moment (Debye)
         X       0.3501      Y       0.2001      Z       0.0000
       Tot       0.4032
    Quadrupole Moments (Debye-Ang)
        XX     -47.4086     XY       4.6127     YY     -51.4320
        XZ       0.0000     YZ       0.0000     ZZ     -48.6962
    Octopole Moments (Debye-Ang^2)
       XXX     -66.1478    XXY      -4.7571    XYY     -18.9201
       YYY     -25.1048    XXZ      -0.0000    XYZ      -0.0000
       YYZ       0.0000    XZZ     -17.8561    YZZ      -5.5803
       ZZZ       0.0000
    Hexadecapole Moments (Debye-Ang^3)
      XXXX    -783.7423   XXXY      42.1027   XXYY    -173.5262
      XYYY      22.9840   YYYY    -274.3064   XXXZ       0.0000
      XXYZ       0.0000   XYYZ       0.0000   YYYZ      -0.0000
      XXZZ    -141.2744   XYZZ       9.6003   YYZZ     -55.5114
      XZZZ       0.0000   YZZZ       0.0000   ZZZZ     -59.8967
 -----------------------------------------------------------------
 Calculating analytic gradient of the SCF energy
 Gradient of SCF Energy
            1           2           3           4
    1   0.0006305   0.0007858  -0.0003271  -0.0010892
    2  -0.0020161   0.0002297  -0.0008519   0.0026384
    3   0.0000000  -0.0000000   0.0000000  -0.0000000
 Max gradient component =       2.638E-03
 RMS gradient           =       1.084E-03
 Gradient time:  CPU 4.11 s  wall 1.12 s
 Geometry Optimization Parameters
   NAtoms,    NIC,     NZ,  NCons,   NDum,   NFix, NCnnct, MaxDiis
        4      14       4       0       0       0       0       0

 Cartesian Hessian Update
 Hessian Updated using BFGS Update


** GEOMETRY OPTIMIZATION IN DELOCALIZED INTERNAL COORDINATES **
   Searching for a Minimum

   Optimization Cycle:   8

                       Coordinates (Angstroms)
     ATOM                X               Y               Z
      1  P         1.5259426707    1.0255178294    0.0000000000
      2  N        -0.0205019222    1.2122373647    0.0000000000
      3  Br       -1.4284736426   -0.0058786443    0.0000000000
      4  Cl        2.0754483821   -1.0103585681    0.0000000000
   Point Group: cs    Number of degrees of freedom:     5


   Energy is  -3430.491017498

 Hessian Updated using BFGS Update

  5 Hessian modes will be used to form the next step
  Hessian Eigenvalues:
     0.084709    0.208510    0.284890    0.300484    0.457978

 Minimum Search - Taking Simple RFO Step
 Searching for Lamda that Minimizes Along All modes
 Value Taken    Lamda =  -0.00008048
 Step Taken.  Stepsize is  0.025818

                             Maximum     Tolerance    Cnvgd?
         Gradient           0.002194      0.000300      NO
         Displacement       0.019342      0.001200      NO
         Energy change     -0.000279      0.000001      NO


 New Cartesian Coordinates Obtained by Inverse Iteration

 Displacement from previous Coordinates is:  0.054288
 ----------------------------------------------------------------
             Standard Nuclear Orientation (Angstroms)
    I     Atom           X                Y                Z
 ----------------------------------------------------------------
    1      P       1.5224497824     1.0245785498     0.0000000000
    2      N      -0.0232809721     1.2049321903     0.0000000000
    3      Br     -1.4421591921     0.0063538174     0.0000000000
    4      Cl      2.0954058698    -1.0143465759     0.0000000000
 ----------------------------------------------------------------
 Molecular Point Group                 Cs    NOp =  2
 Largest Abelian Subgroup              Cs    NOp =  2
 Nuclear Repulsion Energy =   363.8907049026 hartrees
 There are       37 alpha and       37 beta electrons
 Applying Cartesian multipole field
    Component          Value
    ---------          -----
     (2,0,0)        1.00000E-11
     (0,2,0)        2.00000E-11
     (0,0,2)       -3.00000E-11
 Nucleus-field energy     =     0.0000000096 hartrees
 Requested basis set is 6-311++G(d,p)
 There are 51 shells and 130 basis functions
 A cutoff of  1.0D-11 yielded   1104 shell pairs
 There are      7748 function pairs (      8504 Cartesian)
 Smallest overlap matrix eigenvalue = 2.40E-03
 Guess MOs from SCF MO coefficient file

 -----------------------------------------------------------------------
  General SCF calculation program by
  Eric Jon Sundstrom, Paul Horn, Yuezhi Mao, Dmitri Zuev, Alec White,
  David Stuck, Shaama M.S., Shane Yost, Joonho Lee, David Small,
  Daniel Levine, Susi Lehtola, Hugh Burton, Evgeny Epifanovsky
 -----------------------------------------------------------------------
 Exchange:     0.2000 Hartree-Fock + 0.0800 Slater + 0.7200 B88
 Correlation:  0.1900 VWN1RPA + 0.8100 LYP
 Using SG-1 standard quadrature grid
 using 4 threads for integral computing
 -------------------------------------------------------
 OpenMP Integral computing Module                
 Release: version 2.0, May 2017, Q-Chem Inc. Pleasanton 
 -------------------------------------------------------
 -------------------------------------------------------
 OpenMP BLAS3 based DFT computing Module                
 Release: version 1.0, May 2013, Q-Chem Inc. Pittsburgh 
 -------------------------------------------------------
 A restricted SCF calculation will be
 performed using DIIS
 SCF converges when DIIS error is below 1.0e-08
 ---------------------------------------
  Cycle       Energy         DIIS error
 ---------------------------------------
    1   -3430.4909362511      1.64e-04  
    2   -3430.4910368406      1.15e-04  
    3   -3430.4910064849      1.69e-04  
    4   -3430.4910623810      1.74e-05  
    5   -3430.4910630657      5.24e-06  
    6   -3430.4910630996      1.73e-06  
    7   -3430.4910631051      5.01e-07  
    8   -3430.4910631056      1.03e-07  
    9   -3430.4910631057      4.42e-08  
   10   -3430.4910631057      1.24e-08  
   11   -3430.4910631057      2.39e-09  Convergence criterion met
 ---------------------------------------
 SCF time:   CPU 13.76s  wall 4.00s 
 SCF   energy in the final basis set =    -3430.4910631057
 Total energy in the final basis set =    -3430.4910631057

 --------------------------------------------------------------
             Orbital Energies (a.u.) and Symmetries
 --------------------------------------------------------------

 Alpha MOs, Restricted
 -- Occupied --                  
-482.88 -101.57  -77.15  -62.53  -56.35  -56.35  -56.35  -14.39
  1 A'    2 A'    3 A'    4 A'    5 A'    1 A"    6 A'    7 A'                 
 -9.483  -8.738  -7.245  -7.239  -7.238  -6.641  -6.573  -6.555
  8 A'    9 A'   10 A'    2 A"   11 A'   12 A'   13 A'    3 A"                 
 -6.554  -4.804  -4.802  -4.798  -2.683  -2.678  -2.677  -2.663
 14 A'   15 A'    4 A"   16 A'   17 A'    5 A"   18 A'    6 A"                 
 -2.663  -0.937  -0.851  -0.782  -0.572  -0.479  -0.411  -0.409
 19 A'   20 A'   21 A'   22 A'   23 A'   24 A'   25 A'    7 A"                 
 -0.355  -0.347  -0.329  -0.297  -0.290
  8 A"   26 A'   27 A'    9 A"   28 A'                                         
 -- Virtual --                   
 -0.119  -0.099  -0.029  -0.001   0.020   0.035   0.039   0.054
 10 A"   29 A'   30 A'   31 A'   32 A'   33 A'   11 A"   34 A'                 
  0.066   0.066   0.079   0.084   0.090   0.110   0.123   0.143
 35 A'   12 A"   36 A'   37 A'   13 A"   38 A'   39 A'   40 A'                 
  0.165   0.168   0.203   0.240   0.265   0.275   0.313   0.373
 14 A"   41 A'   42 A'   43 A'   44 A'   15 A"   45 A'   46 A'                 
  0.410   0.413   0.416   0.448   0.472   0.527   0.541   0.545
 47 A'   48 A'   16 A"   17 A"   49 A'   18 A"   19 A"   50 A'                 
  0.577   0.601   0.602   0.616   0.643   0.662   0.699   0.846
 51 A'   20 A"   52 A'   53 A'   21 A"   54 A'   55 A'   22 A"                 
  0.852   0.868   0.888   0.891   0.896   0.906   0.920   0.965
 56 A'   57 A'   23 A"   58 A'   24 A"   59 A'   60 A'   61 A'                 
  1.041   1.181   1.192   1.502   1.582   1.704   1.887   1.927
 62 A'   63 A'   64 A'   25 A"   65 A'   66 A'   26 A"   67 A'                 
  1.999   2.006   2.083   2.123   2.239   2.265   2.351   2.431
 68 A'   27 A"   69 A'   28 A"   29 A"   70 A'   71 A'   72 A'                 
  2.598   3.761   3.789   3.967   3.978   3.999   4.026   4.070
 73 A'   30 A"   74 A'   31 A"   75 A'   76 A'   32 A"   77 A'                 
  4.358   6.609   6.942   7.521   7.543   7.607   9.645  13.750
 78 A'   79 A'   80 A'   33 A"   81 A'   82 A'   83 A'   34 A"                 
 13.849  13.963  25.797  25.864  26.096  35.255  47.888 163.077
 84 A'   85 A'   35 A"   86 A'   87 A'   88 A'   89 A'   90 A'                 
215.628 289.711 289.731 289.8291020.679
 91 A'   36 A"   92 A'   93 A'   94 A'                                         

 Beta MOs, Restricted
 -- Occupied --                  
-482.88 -101.57  -77.15  -62.53  -56.35  -56.35  -56.35  -14.39
  1 A'    2 A'    3 A'    4 A'    5 A'    1 A"    6 A'    7 A'                 
 -9.483  -8.738  -7.245  -7.239  -7.238  -6.641  -6.573  -6.555
  8 A'    9 A'   10 A'    2 A"   11 A'   12 A'   13 A'    3 A"                 
 -6.554  -4.804  -4.802  -4.798  -2.683  -2.678  -2.677  -2.663
 14 A'   15 A'    4 A"   16 A'   17 A'    5 A"   18 A'    6 A"                 
 -2.663  -0.937  -0.851  -0.782  -0.572  -0.479  -0.411  -0.409
 19 A'   20 A'   21 A'   22 A'   23 A'   24 A'   25 A'    7 A"                 
 -0.355  -0.347  -0.329  -0.297  -0.290
  8 A"   26 A'   27 A'    9 A"   28 A'                                         
 -- Virtual --                   
 -0.119  -0.099  -0.029  -0.001   0.020   0.035   0.039   0.054
 10 A"   29 A'   30 A'   31 A'   32 A'   33 A'   11 A"   34 A'                 
  0.066   0.066   0.079   0.084   0.090   0.110   0.123   0.143
 35 A'   12 A"   36 A'   37 A'   13 A"   38 A'   39 A'   40 A'                 
  0.165   0.168   0.203   0.240   0.265   0.275   0.313   0.373
 14 A"   41 A'   42 A'   43 A'   44 A'   15 A"   45 A'   46 A'                 
  0.410   0.413   0.416   0.448   0.472   0.527   0.541   0.545
 47 A'   48 A'   16 A"   17 A"   49 A'   18 A"   19 A"   50 A'                 
  0.577   0.601   0.602   0.616   0.643   0.662   0.699   0.846
 51 A'   20 A"   52 A'   53 A'   21 A"   54 A'   55 A'   22 A"                 
  0.852   0.868   0.888   0.891   0.896   0.906   0.920   0.965
 56 A'   57 A'   23 A"   58 A'   24 A"   59 A'   60 A'   61 A'                 
  1.041   1.181   1.192   1.502   1.582   1.704   1.887   1.927
 62 A'   63 A'   64 A'   25 A"   65 A'   66 A'   26 A"   67 A'                 
  1.999   2.006   2.083   2.123   2.239   2.265   2.351   2.431
 68 A'   27 A"   69 A'   28 A"   29 A"   70 A'   71 A'   72 A'                 
  2.598   3.761   3.789   3.967   3.978   3.999   4.026   4.070
 73 A'   30 A"   74 A'   31 A"   75 A'   76 A'   32 A"   77 A'                 
  4.358   6.609   6.942   7.521   7.543   7.607   9.645  13.750
 78 A'   79 A'   80 A'   33 A"   81 A'   82 A'   83 A'   34 A"                 
 13.849  13.963  25.797  25.864  26.096  35.255  47.888 163.077
 84 A'   85 A'   35 A"   86 A'   87 A'   88 A'   89 A'   90 A'                 
215.628 289.711 289.731 289.8291020.679
 91 A'   36 A"   92 A'   93 A'   94 A'                                         
 --------------------------------------------------------------

          Ground-State Mulliken Net Atomic Charges

     Atom                 Charge (a.u.)
  ----------------------------------------
      1 P                     0.287533
      2 N                    -0.228363
      3 Br                    0.102267
      4 Cl                   -0.161437
  ----------------------------------------
  Sum of atomic charges =    -0.000000

 -----------------------------------------------------------------
                    Cartesian Multipole Moments
 -----------------------------------------------------------------
    Charge (ESU x 10^10)
                -0.0000
    Dipole Moment (Debye)
         X       0.2612      Y       0.2622      Z      -0.0000
       Tot       0.3702
    Quadrupole Moments (Debye-Ang)
        XX     -47.4872     XY       4.6800     YY     -51.4549
        XZ      -0.0000     YZ       0.0000     ZZ     -48.6974
    Octopole Moments (Debye-Ang^2)
       XXX     -66.7941    XXY      -4.6358    XYY     -18.9383
       YYY     -25.1681    XXZ      -0.0000    XYZ       0.0000
       YYZ      -0.0000    XZZ     -17.8804    YZZ      -5.6553
       ZZZ      -0.0000
    Hexadecapole Moments (Debye-Ang^3)
      XXXX    -794.1282   XXXY      45.0642   XXYY    -175.3577
      XYYY      25.3857   YYYY    -274.2636   XXXZ      -0.0000
      XXYZ       0.0000   XYYZ      -0.0000   YYYZ       0.0000
      XXZZ    -143.0422   XYZZ      10.4480   YYZZ     -55.4902
      XZZZ      -0.0000   YZZZ       0.0000   ZZZZ     -59.8976
 -----------------------------------------------------------------
 Calculating analytic gradient of the SCF energy
 Gradient of SCF Energy
            1           2           3           4
    1   0.0000338   0.0000780   0.0000582  -0.0001699
    2  -0.0006330  -0.0003362  -0.0000546   0.0010238
    3  -0.0000000  -0.0000000   0.0000000   0.0000000
 Max gradient component =       1.024E-03
 RMS gradient           =       3.656E-04
 Gradient time:  CPU 4.09 s  wall 1.12 s
 Geometry Optimization Parameters
   NAtoms,    NIC,     NZ,  NCons,   NDum,   NFix, NCnnct, MaxDiis
        4      14       4       0       0       0       0       0

 Cartesian Hessian Update
 Hessian Updated using BFGS Update


** GEOMETRY OPTIMIZATION IN DELOCALIZED INTERNAL COORDINATES **
   Searching for a Minimum

   Optimization Cycle:   9

                       Coordinates (Angstroms)
     ATOM                X               Y               Z
      1  P         1.5224497824    1.0245785498    0.0000000000
      2  N        -0.0232809721    1.2049321903    0.0000000000
      3  Br       -1.4421591921    0.0063538174    0.0000000000
      4  Cl        2.0954058698   -1.0143465759    0.0000000000
   Point Group: cs    Number of degrees of freedom:     5


   Energy is  -3430.491063106

 Hessian Updated using BFGS Update

  5 Hessian modes will be used to form the next step
  Hessian Eigenvalues:
     0.084360    0.188800    0.273125    0.296724    0.459747

 Minimum Search - Taking Simple RFO Step
 Searching for Lamda that Minimizes Along All modes
 Value Taken    Lamda =  -0.00000488
 Step Taken.  Stepsize is  0.005231

                             Maximum     Tolerance    Cnvgd?
         Gradient           0.000659      0.000300      NO
         Displacement       0.003172      0.001200      NO
         Energy change     -0.000046      0.000001      NO


 New Cartesian Coordinates Obtained by Inverse Iteration

 Displacement from previous Coordinates is:  0.006509
 ----------------------------------------------------------------
             Standard Nuclear Orientation (Angstroms)
    I     Atom           X                Y                Z
 ----------------------------------------------------------------
    1      P       1.5220021130     1.0249913428     0.0000000000
    2      N      -0.0239859139     1.2052720868     0.0000000000
    3      Br     -1.4434703930     0.0071619798     0.0000000000
    4      Cl      2.0978696818    -1.0159074277     0.0000000000
 ----------------------------------------------------------------
 Molecular Point Group                 Cs    NOp =  2
 Largest Abelian Subgroup              Cs    NOp =  2
 Nuclear Repulsion Energy =   363.6555421334 hartrees
 There are       37 alpha and       37 beta electrons
 Applying Cartesian multipole field
    Component          Value
    ---------          -----
     (2,0,0)        1.00000E-11
     (0,2,0)        2.00000E-11
     (0,0,2)       -3.00000E-11
 Nucleus-field energy     =     0.0000000096 hartrees
 Requested basis set is 6-311++G(d,p)
 There are 51 shells and 130 basis functions
 A cutoff of  1.0D-11 yielded   1104 shell pairs
 There are      7748 function pairs (      8504 Cartesian)
 Smallest overlap matrix eigenvalue = 2.40E-03
 Guess MOs from SCF MO coefficient file

 -----------------------------------------------------------------------
  General SCF calculation program by
  Eric Jon Sundstrom, Paul Horn, Yuezhi Mao, Dmitri Zuev, Alec White,
  David Stuck, Shaama M.S., Shane Yost, Joonho Lee, David Small,
  Daniel Levine, Susi Lehtola, Hugh Burton, Evgeny Epifanovsky
 -----------------------------------------------------------------------
 Exchange:     0.2000 Hartree-Fock + 0.0800 Slater + 0.7200 B88
 Correlation:  0.1900 VWN1RPA + 0.8100 LYP
 Using SG-1 standard quadrature grid
 using 4 threads for integral computing
 -------------------------------------------------------
 OpenMP Integral computing Module                
 Release: version 2.0, May 2017, Q-Chem Inc. Pleasanton 
 -------------------------------------------------------
 -------------------------------------------------------
 OpenMP BLAS3 based DFT computing Module                
 Release: version 1.0, May 2013, Q-Chem Inc. Pittsburgh 
 -------------------------------------------------------
 A restricted SCF calculation will be
 performed using DIIS
 SCF converges when DIIS error is below 1.0e-08
 ---------------------------------------
  Cycle       Energy         DIIS error
 ---------------------------------------
    1   -3430.4910643351      2.17e-05  
    2   -3430.4910660022      7.91e-06  
    3   -3430.4910658462      1.19e-05  
    4   -3430.4910661043      4.48e-06  
    5   -3430.4910661437      6.10e-07  
    6   -3430.4910661446      2.73e-07  
    7   -3430.4910661447      6.13e-08  
    8   -3430.4910661448      1.64e-08  
    9   -3430.4910661447      7.11e-09  Convergence criterion met
 ---------------------------------------
 SCF time:   CPU 11.25s  wall 3.00s 
 SCF   energy in the final basis set =    -3430.4910661447
 Total energy in the final basis set =    -3430.4910661447

 --------------------------------------------------------------
             Orbital Energies (a.u.) and Symmetries
 --------------------------------------------------------------

 Alpha MOs, Restricted
 -- Occupied --                  
-482.88 -101.57  -77.15  -62.53  -56.35  -56.35  -56.35  -14.39
  1 A'    2 A'    3 A'    4 A'    5 A'    1 A"    6 A'    7 A'                 
 -9.482  -8.738  -7.245  -7.239  -7.238  -6.642  -6.573  -6.556
  8 A'    9 A'   10 A'    2 A"   11 A'   12 A'   13 A'    3 A"                 
 -6.554  -4.804  -4.802  -4.798  -2.683  -2.678  -2.677  -2.664
 14 A'   15 A'    4 A"   16 A'   17 A'    5 A"   18 A'    6 A"                 
 -2.663  -0.937  -0.851  -0.782  -0.572  -0.479  -0.411  -0.409
 19 A'   20 A'   21 A'   22 A'   23 A'   24 A'   25 A'    7 A"                 
 -0.355  -0.347  -0.329  -0.297  -0.290
  8 A"   26 A'   27 A'    9 A"   28 A'                                         
 -- Virtual --                   
 -0.119  -0.100  -0.029  -0.001   0.020   0.035   0.039   0.054
 10 A"   29 A'   30 A'   31 A'   32 A'   33 A'   11 A"   34 A'                 
  0.066   0.066   0.079   0.084   0.090   0.110   0.122   0.143
 35 A'   12 A"   36 A'   37 A'   13 A"   38 A'   39 A'   40 A'                 
  0.165   0.168   0.203   0.240   0.265   0.275   0.313   0.373
 14 A"   41 A'   42 A'   43 A'   44 A'   15 A"   45 A'   46 A'                 
  0.411   0.413   0.416   0.448   0.472   0.527   0.541   0.545
 47 A'   48 A'   16 A"   17 A"   49 A'   18 A"   19 A"   50 A'                 
  0.577   0.601   0.602   0.616   0.643   0.662   0.699   0.847
 51 A'   20 A"   52 A'   53 A'   21 A"   54 A'   55 A'   22 A"                 
  0.852   0.867   0.888   0.890   0.896   0.906   0.920   0.965
 56 A'   57 A'   23 A"   58 A'   24 A"   59 A'   60 A'   61 A'                 
  1.041   1.180   1.191   1.501   1.582   1.703   1.887   1.927
 62 A'   63 A'   64 A'   25 A"   65 A'   66 A'   26 A"   67 A'                 
  1.999   2.005   2.082   2.123   2.239   2.265   2.351   2.431
 68 A'   27 A"   69 A'   28 A"   29 A"   70 A'   71 A'   72 A'                 
  2.598   3.761   3.789   3.967   3.978   3.999   4.026   4.070
 73 A'   30 A"   74 A'   31 A"   75 A'   76 A'   32 A"   77 A'                 
  4.358   6.609   6.942   7.521   7.543   7.606   9.645  13.750
 78 A'   79 A'   80 A'   33 A"   81 A'   82 A'   83 A'   34 A"                 
 13.849  13.962  25.797  25.864  26.095  35.254  47.888 163.077
 84 A'   85 A'   35 A"   86 A'   87 A'   88 A'   89 A'   90 A'                 
215.628 289.711 289.730 289.8291020.679
 91 A'   36 A"   92 A'   93 A'   94 A'                                         

 Beta MOs, Restricted
 -- Occupied --                  
-482.88 -101.57  -77.15  -62.53  -56.35  -56.35  -56.35  -14.39
  1 A'    2 A'    3 A'    4 A'    5 A'    1 A"    6 A'    7 A'                 
 -9.482  -8.738  -7.245  -7.239  -7.238  -6.642  -6.573  -6.556
  8 A'    9 A'   10 A'    2 A"   11 A'   12 A'   13 A'    3 A"                 
 -6.554  -4.804  -4.802  -4.798  -2.683  -2.678  -2.677  -2.664
 14 A'   15 A'    4 A"   16 A'   17 A'    5 A"   18 A'    6 A"                 
 -2.663  -0.937  -0.851  -0.782  -0.572  -0.479  -0.411  -0.409
 19 A'   20 A'   21 A'   22 A'   23 A'   24 A'   25 A'    7 A"                 
 -0.355  -0.347  -0.329  -0.297  -0.290
  8 A"   26 A'   27 A'    9 A"   28 A'                                         
 -- Virtual --                   
 -0.119  -0.100  -0.029  -0.001   0.020   0.035   0.039   0.054
 10 A"   29 A'   30 A'   31 A'   32 A'   33 A'   11 A"   34 A'                 
  0.066   0.066   0.079   0.084   0.090   0.110   0.122   0.143
 35 A'   12 A"   36 A'   37 A'   13 A"   38 A'   39 A'   40 A'                 
  0.165   0.168   0.203   0.240   0.265   0.275   0.313   0.373
 14 A"   41 A'   42 A'   43 A'   44 A'   15 A"   45 A'   46 A'                 
  0.411   0.413   0.416   0.448   0.472   0.527   0.541   0.545
 47 A'   48 A'   16 A"   17 A"   49 A'   18 A"   19 A"   50 A'                 
  0.577   0.601   0.602   0.616   0.643   0.662   0.699   0.847
 51 A'   20 A"   52 A'   53 A'   21 A"   54 A'   55 A'   22 A"                 
  0.852   0.867   0.888   0.890   0.896   0.906   0.920   0.965
 56 A'   57 A'   23 A"   58 A'   24 A"   59 A'   60 A'   61 A'                 
  1.041   1.180   1.191   1.501   1.582   1.703   1.887   1.927
 62 A'   63 A'   64 A'   25 A"   65 A'   66 A'   26 A"   67 A'                 
  1.999   2.005   2.082   2.123   2.239   2.265   2.351   2.431
 68 A'   27 A"   69 A'   28 A"   29 A"   70 A'   71 A'   72 A'                 
  2.598   3.761   3.789   3.967   3.978   3.999   4.026   4.070
 73 A'   30 A"   74 A'   31 A"   75 A'   76 A'   32 A"   77 A'                 
  4.358   6.609   6.942   7.521   7.543   7.606   9.645  13.750
 78 A'   79 A'   80 A'   33 A"   81 A'   82 A'   83 A'   34 A"                 
 13.849  13.962  25.797  25.864  26.095  35.254  47.888 163.077
 84 A'   85 A'   35 A"   86 A'   87 A'   88 A'   89 A'   90 A'                 
215.628 289.711 289.730 289.8291020.679
 91 A'   36 A"   92 A'   93 A'   94 A'                                         
 --------------------------------------------------------------

          Ground-State Mulliken Net Atomic Charges

     Atom                 Charge (a.u.)
  ----------------------------------------
      1 P                     0.288024
      2 N                    -0.227802
      3 Br                    0.102640
      4 Cl                   -0.162862
  ----------------------------------------
  Sum of atomic charges =    -0.000000

 -----------------------------------------------------------------
                    Cartesian Multipole Moments
 -----------------------------------------------------------------
    Charge (ESU x 10^10)
                -0.0000
    Dipole Moment (Debye)
         X       0.2492      Y       0.2753      Z       0.0000
       Tot       0.3713
    Quadrupole Moments (Debye-Ang)
        XX     -47.5077     XY       4.7045     YY     -51.4566
        XZ       0.0000     YZ      -0.0000     ZZ     -48.7020
    Octopole Moments (Debye-Ang^2)
       XXX     -66.9044    XXY      -4.5857    XYY     -18.9464
       YYY     -25.1304    XXZ      -0.0000    XYZ      -0.0000
       YYZ       0.0000    XZZ     -17.8944    YZZ      -5.6480
       ZZZ      -0.0000
    Hexadecapole Moments (Debye-Ang^3)
      XXXX    -795.4469   XXXY      45.5119   XXYY    -175.6128
      XYYY      25.7434   YYYY    -274.6054   XXXZ      -0.0000
      XXYZ      -0.0000   XYYZ       0.0000   YYYZ      -0.0000
      XXZZ    -143.2580   XYZZ      10.5667   YYZZ     -55.5492
      XZZZ      -0.0000   YZZZ      -0.0000   ZZZZ     -59.9082
 -----------------------------------------------------------------
 Calculating analytic gradient of the SCF energy
 Gradient of SCF Energy
            1           2           3           4
    1   0.0001789  -0.0002296  -0.0000199   0.0000706
    2  -0.0001974  -0.0001366  -0.0001138   0.0004478
    3  -0.0000000   0.0000000  -0.0000000   0.0000000
 Max gradient component =       4.478E-04
 RMS gradient           =       1.735E-04
 Gradient time:  CPU 4.08 s  wall 1.12 s
 Geometry Optimization Parameters
   NAtoms,    NIC,     NZ,  NCons,   NDum,   NFix, NCnnct, MaxDiis
        4      14       4       0       0       0       0       0

 Cartesian Hessian Update
 Hessian Updated using BFGS Update


** GEOMETRY OPTIMIZATION IN DELOCALIZED INTERNAL COORDINATES **
   Searching for a Minimum

   Optimization Cycle:  10

                       Coordinates (Angstroms)
     ATOM                X               Y               Z
      1  P         1.5220021130    1.0249913428    0.0000000000
      2  N        -0.0239859139    1.2052720868    0.0000000000
      3  Br       -1.4434703930    0.0071619798    0.0000000000
      4  Cl        2.0978696818   -1.0159074277    0.0000000000
   Point Group: cs    Number of degrees of freedom:     5


   Energy is  -3430.491066145

 Hessian Updated using BFGS Update

  5 Hessian modes will be used to form the next step
  Hessian Eigenvalues:
     0.083038    0.150027    0.240453    0.299235    0.498935

 Minimum Search - Taking Simple RFO Step
 Searching for Lamda that Minimizes Along All modes
 Value Taken    Lamda =  -0.00000106
 Step Taken.  Stepsize is  0.002500

                             Maximum     Tolerance    Cnvgd?
         Gradient           0.000324      0.000300      NO
         Displacement       0.001388      0.001200      NO
         Energy change     -0.000003      0.000001      NO


 New Cartesian Coordinates Obtained by Inverse Iteration

 Displacement from previous Coordinates is:  0.003233
 ----------------------------------------------------------------
             Standard Nuclear Orientation (Angstroms)
    I     Atom           X                Y                Z
 ----------------------------------------------------------------
    1      P       1.5217803597     1.0256455183     0.0000000000
    2      N      -0.0240487572     1.2059250907     0.0000000000
    3      Br     -1.4425809638     0.0065746078     0.0000000000
    4      Cl      2.0972648492    -1.0166272351     0.0000000000
 ----------------------------------------------------------------
 Molecular Point Group                 Cs    NOp =  2
 Largest Abelian Subgroup              Cs    NOp =  2
 Nuclear Repulsion Energy =   363.6664846567 hartrees
 There are       37 alpha and       37 beta electrons
 Applying Cartesian multipole field
    Component          Value
    ---------          -----
     (2,0,0)        1.00000E-11
     (0,2,0)        2.00000E-11
     (0,0,2)       -3.00000E-11
 Nucleus-field energy     =     0.0000000096 hartrees
 Requested basis set is 6-311++G(d,p)
 There are 51 shells and 130 basis functions
 A cutoff of  1.0D-11 yielded   1104 shell pairs
 There are      7748 function pairs (      8504 Cartesian)
 Smallest overlap matrix eigenvalue = 2.40E-03
 Guess MOs from SCF MO coefficient file

 -----------------------------------------------------------------------
  General SCF calculation program by
  Eric Jon Sundstrom, Paul Horn, Yuezhi Mao, Dmitri Zuev, Alec White,
  David Stuck, Shaama M.S., Shane Yost, Joonho Lee, David Small,
  Daniel Levine, Susi Lehtola, Hugh Burton, Evgeny Epifanovsky
 -----------------------------------------------------------------------
 Exchange:     0.2000 Hartree-Fock + 0.0800 Slater + 0.7200 B88
 Correlation:  0.1900 VWN1RPA + 0.8100 LYP
 Using SG-1 standard quadrature grid
 using 4 threads for integral computing
 -------------------------------------------------------
 OpenMP Integral computing Module                
 Release: version 2.0, May 2017, Q-Chem Inc. Pleasanton 
 -------------------------------------------------------
 -------------------------------------------------------
 OpenMP BLAS3 based DFT computing Module                
 Release: version 1.0, May 2013, Q-Chem Inc. Pittsburgh 
 -------------------------------------------------------
 A restricted SCF calculation will be
 performed using DIIS
 SCF converges when DIIS error is below 1.0e-08
 ---------------------------------------
  Cycle       Energy         DIIS error
 ---------------------------------------
    1   -3430.4910661822      1.21e-05  
    2   -3430.4910667158      5.29e-06  
    3   -3430.4910665867      9.66e-06  
    4   -3430.4910667675      1.61e-06  
    5   -3430.4910667730      2.00e-07  
    6   -3430.4910667730      1.22e-07  
    7   -3430.4910667731      4.20e-08  
    8   -3430.4910667731      6.78e-09  Convergence criterion met
 ---------------------------------------
 SCF time:   CPU 9.99s  wall 3.00s 
 SCF   energy in the final basis set =    -3430.4910667731
 Total energy in the final basis set =    -3430.4910667731

 --------------------------------------------------------------
             Orbital Energies (a.u.) and Symmetries
 --------------------------------------------------------------

 Alpha MOs, Restricted
 -- Occupied --                  
-482.88 -101.57  -77.15  -62.53  -56.35  -56.35  -56.35  -14.39
  1 A'    2 A'    3 A'    4 A'    5 A'    1 A"    6 A'    7 A'                 
 -9.482  -8.738  -7.245  -7.239  -7.237  -6.642  -6.573  -6.556
  8 A'    9 A'   10 A'    2 A"   11 A'   12 A'   13 A'    3 A"                 
 -6.554  -4.804  -4.802  -4.798  -2.683  -2.679  -2.678  -2.664
 14 A'   15 A'    4 A"   16 A'   17 A'    5 A"   18 A'    6 A"                 
 -2.663  -0.937  -0.851  -0.782  -0.572  -0.479  -0.411  -0.409
 19 A'   20 A'   21 A'   22 A'   23 A'   24 A'   25 A'    7 A"                 
 -0.355  -0.347  -0.329  -0.297  -0.290
  8 A"   26 A'   27 A'    9 A"   28 A'                                         
 -- Virtual --                   
 -0.119  -0.100  -0.029  -0.001   0.020   0.035   0.039   0.054
 10 A"   29 A'   30 A'   31 A'   32 A'   33 A'   11 A"   34 A'                 
  0.066   0.066   0.079   0.084   0.090   0.110   0.122   0.143
 35 A'   12 A"   36 A'   37 A'   13 A"   38 A'   39 A'   40 A'                 
  0.165   0.168   0.202   0.240   0.265   0.275   0.313   0.373
 14 A"   41 A'   42 A'   43 A'   44 A'   15 A"   45 A'   46 A'                 
  0.411   0.413   0.416   0.448   0.472   0.527   0.541   0.545
 47 A'   48 A'   16 A"   17 A"   49 A'   18 A"   19 A"   50 A'                 
  0.577   0.601   0.602   0.616   0.642   0.662   0.698   0.847
 51 A'   20 A"   52 A'   53 A'   21 A"   54 A'   55 A'   22 A"                 
  0.852   0.868   0.887   0.890   0.896   0.906   0.920   0.965
 56 A'   57 A'   23 A"   58 A'   24 A"   59 A'   60 A'   61 A'                 
  1.041   1.180   1.191   1.501   1.582   1.703   1.887   1.927
 62 A'   63 A'   64 A'   25 A"   65 A'   66 A'   26 A"   67 A'                 
  1.999   2.005   2.083   2.123   2.239   2.265   2.351   2.431
 68 A'   27 A"   69 A'   28 A"   29 A"   70 A'   71 A'   72 A'                 
  2.598   3.761   3.789   3.967   3.978   3.999   4.026   4.070
 73 A'   30 A"   74 A'   31 A"   75 A'   76 A'   32 A"   77 A'                 
  4.358   6.609   6.942   7.521   7.543   7.606   9.645  13.750
 78 A'   79 A'   80 A'   33 A"   81 A'   82 A'   83 A'   34 A"                 
 13.849  13.962  25.797  25.864  26.094  35.254  47.887 163.077
 84 A'   85 A'   35 A"   86 A'   87 A'   88 A'   89 A'   90 A'                 
215.628 289.711 289.730 289.8291020.679
 91 A'   36 A"   92 A'   93 A'   94 A'                                         

 Beta MOs, Restricted
 -- Occupied --                  
-482.88 -101.57  -77.15  -62.53  -56.35  -56.35  -56.35  -14.39
  1 A'    2 A'    3 A'    4 A'    5 A'    1 A"    6 A'    7 A'                 
 -9.482  -8.738  -7.245  -7.239  -7.237  -6.642  -6.573  -6.556
  8 A'    9 A'   10 A'    2 A"   11 A'   12 A'   13 A'    3 A"                 
 -6.554  -4.804  -4.802  -4.798  -2.683  -2.679  -2.678  -2.664
 14 A'   15 A'    4 A"   16 A'   17 A'    5 A"   18 A'    6 A"                 
 -2.663  -0.937  -0.851  -0.782  -0.572  -0.479  -0.411  -0.409
 19 A'   20 A'   21 A'   22 A'   23 A'   24 A'   25 A'    7 A"                 
 -0.355  -0.347  -0.329  -0.297  -0.290
  8 A"   26 A'   27 A'    9 A"   28 A'                                         
 -- Virtual --                   
 -0.119  -0.100  -0.029  -0.001   0.020   0.035   0.039   0.054
 10 A"   29 A'   30 A'   31 A'   32 A'   33 A'   11 A"   34 A'                 
  0.066   0.066   0.079   0.084   0.090   0.110   0.122   0.143
 35 A'   12 A"   36 A'   37 A'   13 A"   38 A'   39 A'   40 A'                 
  0.165   0.168   0.202   0.240   0.265   0.275   0.313   0.373
 14 A"   41 A'   42 A'   43 A'   44 A'   15 A"   45 A'   46 A'                 
  0.411   0.413   0.416   0.448   0.472   0.527   0.541   0.545
 47 A'   48 A'   16 A"   17 A"   49 A'   18 A"   19 A"   50 A'                 
  0.577   0.601   0.602   0.616   0.642   0.662   0.698   0.847
 51 A'   20 A"   52 A'   53 A'   21 A"   54 A'   55 A'   22 A"                 
  0.852   0.868   0.887   0.890   0.896   0.906   0.920   0.965
 56 A'   57 A'   23 A"   58 A'   24 A"   59 A'   60 A'   61 A'                 
  1.041   1.180   1.191   1.501   1.582   1.703   1.887   1.927
 62 A'   63 A'   64 A'   25 A"   65 A'   66 A'   26 A"   67 A'                 
  1.999   2.005   2.083   2.123   2.239   2.265   2.351   2.431
 68 A'   27 A"   69 A'   28 A"   29 A"   70 A'   71 A'   72 A'                 
  2.598   3.761   3.789   3.967   3.978   3.999   4.026   4.070
 73 A'   30 A"   74 A'   31 A"   75 A'   76 A'   32 A"   77 A'                 
  4.358   6.609   6.942   7.521   7.543   7.606   9.645  13.750
 78 A'   79 A'   80 A'   33 A"   81 A'   82 A'   83 A'   34 A"                 
 13.849  13.962  25.797  25.864  26.094  35.254  47.887 163.077
 84 A'   85 A'   35 A"   86 A'   87 A'   88 A'   89 A'   90 A'                 
215.628 289.711 289.730 289.8291020.679
 91 A'   36 A"   92 A'   93 A'   94 A'                                         
 --------------------------------------------------------------

          Ground-State Mulliken Net Atomic Charges

     Atom                 Charge (a.u.)
  ----------------------------------------
      1 P                     0.288303
      2 N                    -0.227533
      3 Br                    0.102732
      4 Cl                   -0.163502
  ----------------------------------------
  Sum of atomic charges =    -0.000000

 -----------------------------------------------------------------
                    Cartesian Multipole Moments
 -----------------------------------------------------------------
    Charge (ESU x 10^10)
                -0.0000
    Dipole Moment (Debye)
         X       0.2460      Y       0.2815      Z       0.0000
       Tot       0.3738
    Quadrupole Moments (Debye-Ang)
        XX     -47.5186     XY       4.7189     YY     -51.4529
        XZ      -0.0000     YZ      -0.0000     ZZ     -48.7032
    Octopole Moments (Debye-Ang^2)
       XXX     -66.9393    XXY      -4.5541    XYY     -18.9570
       YYY     -25.0892    XXZ       0.0000    XYZ      -0.0000
       YYZ       0.0000    XZZ     -17.9058    YZZ      -5.6334
       ZZZ       0.0000
    Hexadecapole Moments (Debye-Ang^3)
      XXXX    -795.0734   XXXY      45.5384   XXYY    -175.5679
      XYYY      25.7520   YYYY    -274.8491   XXXZ      -0.0000
      XXYZ      -0.0000   XYYZ      -0.0000   YYYZ      -0.0000
      XXZZ    -143.1819   XYZZ      10.5648   YYZZ     -55.5913
      XZZZ      -0.0000   YZZZ      -0.0000   ZZZZ     -59.9102
 -----------------------------------------------------------------
 Calculating analytic gradient of the SCF energy
 Gradient of SCF Energy
            1           2           3           4
    1  -0.0000407  -0.0001106   0.0000198   0.0001315
    2   0.0000549  -0.0000843  -0.0001476   0.0001770
    3   0.0000000   0.0000000  -0.0000000  -0.0000000
 Max gradient component =       1.770E-04
 RMS gradient           =       8.889E-05
 Gradient time:  CPU 4.08 s  wall 1.12 s
 Geometry Optimization Parameters
   NAtoms,    NIC,     NZ,  NCons,   NDum,   NFix, NCnnct, MaxDiis
        4      14       4       0       0       0       0       0

 Cartesian Hessian Update
 Hessian Updated using BFGS Update


** GEOMETRY OPTIMIZATION IN DELOCALIZED INTERNAL COORDINATES **
   Searching for a Minimum

   Optimization Cycle:  11

                       Coordinates (Angstroms)
     ATOM                X               Y               Z
      1  P         1.5217803597    1.0256455183    0.0000000000
      2  N        -0.0240487572    1.2059250907    0.0000000000
      3  Br       -1.4425809638    0.0065746078    0.0000000000
      4  Cl        2.0972648492   -1.0166272351    0.0000000000
   Point Group: cs    Number of degrees of freedom:     5


   Energy is  -3430.491066773

 Hessian Updated using BFGS Update

  5 Hessian modes will be used to form the next step
  Hessian Eigenvalues:
     0.089806    0.128117    0.224962    0.296217    0.472919

 Minimum Search - Taking Simple RFO Step
 Searching for Lamda that Minimizes Along All modes
 Value Taken    Lamda =   0.00000000
 Step Taken.  Stepsize is  0.000887

                             Maximum     Tolerance    Cnvgd?
         Gradient           0.000134      0.000300     YES
         Displacement       0.000715      0.001200     YES
         Energy change     -0.000001      0.000001     YES


                       Distance Matrix (Angstroms)
             P (  1)   N (  2)   Br(  3)
   N (  2)  1.556306
   Br(  3)  3.134636  1.857599
   Cl(  4)  2.121806  3.072411  3.684759

 Final energy is   -3430.4910667730855     


 ******************************
 **  OPTIMIZATION CONVERGED  **
 ******************************

                       Coordinates (Angstroms)
     ATOM                X               Y               Z
      1  P         1.5217803597    1.0256455183    0.0000000000
      2  N        -0.0240487572    1.2059250907    0.0000000000
      3  Br       -1.4425809638    0.0065746078    0.0000000000
      4  Cl        2.0972648492   -1.0166272351    0.0000000000

Z-matrix Print:
$molecule
0 1
Br
N  1 1.857599
P  2 1.556306 1 133.133947
Cl 3 2.121806 2 112.389079 1 -0.000000 0
$end


 --------------------------------------------------------------
             Orbital Energies (a.u.) and Symmetries
 --------------------------------------------------------------

 Alpha MOs, Restricted
 -- Occupied --                  
-482.88 -101.57  -77.15  -62.53  -56.35  -56.35  -56.35  -14.39
  1 A'    2 A'    3 A'    4 A'    5 A'    1 A"    6 A'    7 A'                 
 -9.482  -8.738  -7.245  -7.239  -7.237  -6.642  -6.573  -6.556
  8 A'    9 A'   10 A'    2 A"   11 A'   12 A'   13 A'    3 A"                 
 -6.554  -4.804  -4.802  -4.798  -2.683  -2.679  -2.678  -2.664
 14 A'   15 A'    4 A"   16 A'   17 A'    5 A"   18 A'    6 A"                 
 -2.663  -0.937  -0.851  -0.782  -0.572  -0.479  -0.411  -0.409
 19 A'   20 A'   21 A'   22 A'   23 A'   24 A'   25 A'    7 A"                 
 -0.355  -0.347  -0.329  -0.297  -0.290
  8 A"   26 A'   27 A'    9 A"   28 A'                                         
 -- Virtual --                   
 -0.119  -0.100  -0.029  -0.001   0.020   0.035   0.039   0.054
 10 A"   29 A'   30 A'   31 A'   32 A'   33 A'   11 A"   34 A'                 
  0.066   0.066   0.079   0.084   0.090   0.110   0.122   0.143
 35 A'   12 A"   36 A'   37 A'   13 A"   38 A'   39 A'   40 A'                 
  0.165   0.168   0.202   0.240   0.265   0.275   0.313   0.373
 14 A"   41 A'   42 A'   43 A'   44 A'   15 A"   45 A'   46 A'                 
  0.411   0.413   0.416   0.448   0.472   0.527   0.541   0.545
 47 A'   48 A'   16 A"   17 A"   49 A'   18 A"   19 A"   50 A'                 
  0.577   0.601   0.602   0.616   0.642   0.662   0.698   0.847
 51 A'   20 A"   52 A'   53 A'   21 A"   54 A'   55 A'   22 A"                 
  0.852   0.868   0.887   0.890   0.896   0.906   0.920   0.965
 56 A'   57 A'   23 A"   58 A'   24 A"   59 A'   60 A'   61 A'                 
  1.041   1.180   1.191   1.501   1.582   1.703   1.887   1.927
 62 A'   63 A'   64 A'   25 A"   65 A'   66 A'   26 A"   67 A'                 
  1.999   2.005   2.083   2.123   2.239   2.265   2.351   2.431
 68 A'   27 A"   69 A'   28 A"   29 A"   70 A'   71 A'   72 A'                 
  2.598   3.761   3.789   3.967   3.978   3.999   4.026   4.070
 73 A'   30 A"   74 A'   31 A"   75 A'   76 A'   32 A"   77 A'                 
  4.358   6.609   6.942   7.521   7.543   7.606   9.645  13.750
 78 A'   79 A'   80 A'   33 A"   81 A'   82 A'   83 A'   34 A"                 
 13.849  13.962  25.797  25.864  26.094  35.254  47.887 163.077
 84 A'   85 A'   35 A"   86 A'   87 A'   88 A'   89 A'   90 A'                 
215.628 289.711 289.730 289.8291020.679
 91 A'   36 A"   92 A'   93 A'   94 A'                                         

 Beta MOs, Restricted
 -- Occupied --                  
-482.88 -101.57  -77.15  -62.53  -56.35  -56.35  -56.35  -14.39
  1 A'    2 A'    3 A'    4 A'    5 A'    1 A"    6 A'    7 A'                 
 -9.482  -8.738  -7.245  -7.239  -7.237  -6.642  -6.573  -6.556
  8 A'    9 A'   10 A'    2 A"   11 A'   12 A'   13 A'    3 A"                 
 -6.554  -4.804  -4.802  -4.798  -2.683  -2.679  -2.678  -2.664
 14 A'   15 A'    4 A"   16 A'   17 A'    5 A"   18 A'    6 A"                 
 -2.663  -0.937  -0.851  -0.782  -0.572  -0.479  -0.411  -0.409
 19 A'   20 A'   21 A'   22 A'   23 A'   24 A'   25 A'    7 A"                 
 -0.355  -0.347  -0.329  -0.297  -0.290
  8 A"   26 A'   27 A'    9 A"   28 A'                                         
 -- Virtual --                   
 -0.119  -0.100  -0.029  -0.001   0.020   0.035   0.039   0.054
 10 A"   29 A'   30 A'   31 A'   32 A'   33 A'   11 A"   34 A'                 
  0.066   0.066   0.079   0.084   0.090   0.110   0.122   0.143
 35 A'   12 A"   36 A'   37 A'   13 A"   38 A'   39 A'   40 A'                 
  0.165   0.168   0.202   0.240   0.265   0.275   0.313   0.373
 14 A"   41 A'   42 A'   43 A'   44 A'   15 A"   45 A'   46 A'                 
  0.411   0.413   0.416   0.448   0.472   0.527   0.541   0.545
 47 A'   48 A'   16 A"   17 A"   49 A'   18 A"   19 A"   50 A'                 
  0.577   0.601   0.602   0.616   0.642   0.662   0.698   0.847
 51 A'   20 A"   52 A'   53 A'   21 A"   54 A'   55 A'   22 A"                 
  0.852   0.868   0.887   0.890   0.896   0.906   0.920   0.965
 56 A'   57 A'   23 A"   58 A'   24 A"   59 A'   60 A'   61 A'                 
  1.041   1.180   1.191   1.501   1.582   1.703   1.887   1.927
 62 A'   63 A'   64 A'   25 A"   65 A'   66 A'   26 A"   67 A'                 
  1.999   2.005   2.083   2.123   2.239   2.265   2.351   2.431
 68 A'   27 A"   69 A'   28 A"   29 A"   70 A'   71 A'   72 A'                 
  2.598   3.761   3.789   3.967   3.978   3.999   4.026   4.070
 73 A'   30 A"   74 A'   31 A"   75 A'   76 A'   32 A"   77 A'                 
  4.358   6.609   6.942   7.521   7.543   7.606   9.645  13.750
 78 A'   79 A'   80 A'   33 A"   81 A'   82 A'   83 A'   34 A"                 
 13.849  13.962  25.797  25.864  26.094  35.254  47.887 163.077
 84 A'   85 A'   35 A"   86 A'   87 A'   88 A'   89 A'   90 A'                 
215.628 289.711 289.730 289.8291020.679
 91 A'   36 A"   92 A'   93 A'   94 A'                                         
 --------------------------------------------------------------

          Ground-State Mulliken Net Atomic Charges

     Atom                 Charge (a.u.)
  ----------------------------------------
      1 P                     0.288303
      2 N                    -0.227533
      3 Br                    0.102732
      4 Cl                   -0.163502
  ----------------------------------------
  Sum of atomic charges =    -0.000000

 -----------------------------------------------------------------
                    Cartesian Multipole Moments
 -----------------------------------------------------------------
    Charge (ESU x 10^10)
                -0.0000
    Dipole Moment (Debye)
         X       0.2460      Y       0.2815      Z       0.0000
       Tot       0.3738
    Quadrupole Moments (Debye-Ang)
        XX     -47.5186     XY       4.7189     YY     -51.4529
        XZ      -0.0000     YZ      -0.0000     ZZ     -48.7032
    Octopole Moments (Debye-Ang^2)
       XXX     -66.9393    XXY      -4.5541    XYY     -18.9570
       YYY     -25.0892    XXZ       0.0000    XYZ      -0.0000
       YYZ       0.0000    XZZ     -17.9058    YZZ      -5.6334
       ZZZ       0.0000
    Hexadecapole Moments (Debye-Ang^3)
      XXXX    -795.0734   XXXY      45.5384   XXYY    -175.5679
      XYYY      25.7520   YYYY    -274.8491   XXXZ      -0.0000
      XXYZ      -0.0000   XYYZ      -0.0000   YYYZ      -0.0000
      XXZZ    -143.1819   XYZZ      10.5648   YYZZ     -55.5913
      XZZZ      -0.0000   YZZZ      -0.0000   ZZZZ     -59.9102
 -----------------------------------------------------------------
Archival summary:
1\1\TWL01\OPT\ProcedureUnspecified\BasisUnspecified\r1l111\taweetha\SunNov2517:04:132018SunNov2517:04:132018\0\\#,OPT,ProcedureUnspecified,BasisUnspecified,\\0,1\Br\N,1,1.8576\P,2,1.55631,1,133.134\Cl,3,2.12181,2,112.389,1,-0,0\\\@

 Total job time:  54.07s(wall), 196.67s(cpu) 
 Sun Nov 25 17:04:13 2018

        *************************************************************
        *                                                           *
        *  Thank you very much for using Q-Chem.  Have a nice day.  *
        *                                                           *
        *************************************************************


 
User input: 2 of 2 
 
Q-Chem Developer Version!
                  Welcome to Q-Chem
     A Quantum Leap Into The Future Of Chemistry


 Q-Chem 5.1, Q-Chem, Inc., Pleasanton, CA (2018)

 Yihan Shao,  Zhengting Gan,  E. Epifanovsky,  A. T. B. Gilbert,  M. Wormit,  
 J. Kussmann,  A. W. Lange,  A. Behn,  Jia Deng,  Xintian Feng,  D. Ghosh,  
 M. Goldey,  P. R. Horn,  L. D. Jacobson,  I. Kaliman,  T. Kus,  A. Landau,  
 Jie Liu,  E. I. Proynov,  R. M. Richard,  R. P. Steele,  E. J. Sundstrom,  
 H. L. Woodcock III,  P. M. Zimmerman,  D. Zuev,  B. Albrecht,  E. Alguire,  
 S. A. Baeppler,  D. Barton,  Z. Benda,  Y. A. Bernard,  E. J. Berquist,  
 K. B. Bravaya,  H. Burton,  D. Casanova,  Chun-Min Chang,  Yunqing Chen,  
 A. Chien,  K. D. Closser,  M. P. Coons,  S. Coriani,  S. Dasgupta,  
 A. L. Dempwolff,  M. Diedenhofen,  Hainam Do,  R. G. Edgar,  Po-Tung Fang,  
 S. Faraji,  S. Fatehi,  Qingguo Feng,  K. D. Fenk,  J. Fosso-Tande,  
 Qinghui Ge,  A. Ghysels,  G. Gidofalvi,  J. Gomes,  J. Gonthier,  A. Gunina,  
 D. Hait,  M. W. D. Hanson-Heine,  P. H. P. Harbach,  A. W. Hauser,  
 J. E. Herr,  E. G. Hohenstein,  Z. C. Holden,  Kerwin Hui,  B. C. Huynh,  
 T.-C. Jagau,  Hyunjun Ji,  B. Kaduk,  K. Khistyaev,  Jaehoon Kim,  
 P. Klunzinger,  K. Koh,  D. Kosenkov,  L. Koulias,  T. Kowalczyk,  
 C. M. Krauter,  A. Kunitsa,  Ka Un Lao,  A. Laurent,  K. V. Lawler,  
 Joonho Lee,  D. Lefrancois,  S. Lehtola,  D. S. Levine,  Yi-Pei Li,  
 You-Sheng Lin,  Fenglai Liu,  E. Livshits,  A. Luenser,  P. Manohar,  
 E. Mansoor,  S. F. Manzer,  Shan-Ping Mao,  Yuezhi Mao,  N. Mardirossian,  
 A. V. Marenich,  T. Markovich,  L. A. Martinez-Martinez,  S. A. Maurer,  
 N. J. Mayhall,  S. C. McKenzie,  J.-M. Mewes,  A. F. Morrison,  
 J. W. Mullinax,  K. Nanda,  T. S. Nguyen-Beck,  R. Olivares-Amaya,  
 J. A. Parkhill,  T. M. Perrine,  F. Plasser,  P. Pokhilko,  S. Prager,  
 A. Prociuk,  E. Ramos,  D. R. Rehn,  F. Rob,  M. Schneider,  N. Sergueev,  
 S. M. Sharada,  S. Sharma,  D. W. Small,  T. Stauch,  T. Stein,  
 Yu-Chuan Su,  A. J. W. Thom,  A. Tkatchenko,  T. Tsuchimochi,  N. M. Tubman,  
 L. Vogt,  M. L. Vidal,  O. Vydrov,  M. A. Watson,  J. Wenzel,  
 M. de Wergifosse,  T. A. Wesolowski,  A. White,  J. Witte,  A. Yamada,  
 Jun Yang,  K. Yao,  S. Yeganeh,  S. R. Yost,  Zhi-Qiang You,  A. Zech,  
 Igor Ying Zhang,  Xing Zhang,  Yan Zhao,  Ying Zhu,  B. R. Brooks,  
 G. K. L. Chan,  C. J. Cramer,  M. S. Gordon,  W. J. Hehre,  A. Klamt,  
 M. W. Schmidt,  C. D. Sherrill,  D. G. Truhlar,  A. Aspuru-Guzik,  R. Baer,  
 A. T. Bell,  N. A. Besley,  Jeng-Da Chai,  A. E. DePrince, III,  
 R. A. DiStasio Jr.,  A. Dreuw,  B. D. Dunietz,  T. R. Furlani,  
 Chao-Ping Hsu,  Yousung Jung,  Jing Kong,  D. S. Lambrecht,  WanZhen Liang,  
 C. Ochsenfeld,  V. A. Rassolov,  L. V. Slipchenko,  J. E. Subotnik,  
 T. Van Voorhis,  J. M. Herbert,  A. I. Krylov,  P. M. W. Gill,  M. Head-Gordon

 Contributors to earlier versions of Q-Chem not listed above: 
 R. D. Adamson,  B. Austin,  J. Baker,  G. J. O. Beran,  K. Brandhorst,  
 S. T. Brown,  E. F. C. Byrd,  A. K. Chakraborty,  C.-L. Cheng,  
 Siu Hung Chien,  D. M. Chipman,  D. L. Crittenden,  H. Dachsel,  
 R. J. Doerksen,  A. D. Dutoi,  L. Fusti-Molnar,  W. A. Goddard III,  
 A. Golubeva-Zadorozhnaya,  S. R. Gwaltney,  G. Hawkins,  A. Heyden,  
 S. Hirata,  G. Kedziora,  F. J. Keil,  C. Kelley,  Jihan Kim,  R. A. King,  
 R. Z. Khaliullin,  P. P. Korambath,  W. Kurlancheek,  A. M. Lee,  M. S. Lee,  
 S. V. Levchenko,  Ching Yeh Lin,  D. Liotard,  R. C. Lochan,  I. Lotan,  
 P. E. Maslen,  N. Nair,  D. P. O'Neill,  D. Neuhauser,  E. Neuscamman,  
 C. M. Oana,  R. Olson,  B. Peters,  R. Peverati,  P. A. Pieniazek,  
 Y. M. Rhee,  J. Ritchie,  M. A. Rohrdanz,  E. Rosta,  N. J. Russ,  
 H. F. Schaefer III,  N. E. Schultz,  N. Shenvi,  A. C. Simmonett,  A. Sodt,  
 D. Stuck,  K. S. Thanthiriwatte,  V. Vanovschi,  Tao Wang,  A. Warshel,  
 C. F. Williams,  Q. Wu,  X. Xu,  W. Zhang

 Please cite Q-Chem as follows:
 Y. Shao et al., Mol. Phys. 113, 184-215 (2015)
 DOI: 10.1080/00268976.2014.952696

 Q-Chem 5.1.2 for Intel X86 EM64T Linux

 Parts of Q-Chem use Armadillo 8.300.2 (Tropical Shenanigans).
 http://arma.sourceforge.net/

 Q-Chem begins on Sun Nov 25 17:04:13 2018  

Host: 
0

     Scratch files written to /scratch/taweetham/qchem44782//
The previous job contains 0 fragments, simply inherited here
Input Ideriv = 2
Curr. Ideriv = -1
Max.  Ideriv = 2

Checking the input file for inconsistencies... 	...done.

--------------------------------------------------------------
User input:
--------------------------------------------------------------

$molecule
read
$end

$rem
   job_type 	frequency
   basis 	6-311++g**
   method	b3lyp	
$end


--------------------------------------------------------------
 ----------------------------------------------------------------
             Standard Nuclear Orientation (Angstroms)
    I     Atom           X                Y                Z
 ----------------------------------------------------------------
    1      P       1.3154886140     1.0711421741    -0.0000000000
    2      N      -0.2406218828     1.0958100584     0.0000000000
    3      Br     -1.5320012035    -0.2394856586     0.0000000000
    4      Cl      2.0924744760    -0.9032826452    -0.0000000000
 ----------------------------------------------------------------
 Molecular Point Group                 Cs    NOp =  2
 Largest Abelian Subgroup              Cs    NOp =  2
 Nuclear Repulsion Energy =   363.6664846567 hartrees
 There are       37 alpha and       37 beta electrons
 Requested basis set is 6-311++G(d,p)
 There are 51 shells and 130 basis functions

 Total QAlloc Memory Limit   2000 MB
 Mega-Array Size       188 MB
 MEM_STATIC part       192 MB

                       Distance Matrix (Angstroms)
             P (  1)   N (  2)   Br(  3)
   N (  2)  1.556306
   Br(  3)  3.134636  1.857599
   Cl(  4)  2.121806  3.072411  3.684759

 A cutoff of  1.0D-11 yielded   1104 shell pairs
 There are      7748 function pairs (      8504 Cartesian)

 -------------------------------------------------------
 OpenMP Integral Computing Module                       
 Release: version 1.0, May 2013, Q-Chem Inc. Pittsburgh 
 -------------------------------------------------------
 Integral Job Info:
 Integral job number is                      11
 Integral operator is                         1
 short-range coefficients                     0
 long-range coefficients              100000000
 Omega coefficients                           0
 if combine SR and LR in K                    0
 Integral screening is                        0
 Integral computing path is                   2
 max size of driver memory is            800000
 size of driver memory is                593474
 size of scratch memory is             29634545
 max col of scratch BK array               1296
 max len of scratch array in speh3          155
 max len of scratch index in speh4           18
 max int batch size is                      520
 min int batch size is                       52
 fixed nKL is                                45
 max L of basis functions is                  2
 order of int derivative is                   0
 number of shells is                         51
 number of basis is                         136
 number of cartesian basis is               136
 number of contracted shell pairs          1104
 number of primitive shell pairs           3022
 maxK2 (contraction) of shell pair           36
 max number of K2 of shell pair               1
 max number of CS2 of shell pair            132
 max number of PS2 of shell pair            216
 mem total for path MDJ                  516310
 -------------------------------------------------------
 Smallest overlap matrix eigenvalue = 2.40E-03
 Guess from superposition of atomic densities
 Warning:  Energy on first SCF cycle will be non-variational
 SAD guess density has 74.000000 electrons

 -----------------------------------------------------------------------
  General SCF calculation program by
  Eric Jon Sundstrom, Paul Horn, Yuezhi Mao, Dmitri Zuev, Alec White,
  David Stuck, Shaama M.S., Shane Yost, Joonho Lee, David Small,
  Daniel Levine, Susi Lehtola, Hugh Burton, Evgeny Epifanovsky
 -----------------------------------------------------------------------
 Exchange:     0.2000 Hartree-Fock + 0.0800 Slater + 0.7200 B88
 Correlation:  0.1900 VWN1RPA + 0.8100 LYP
 Using SG-1 standard quadrature grid
 using 4 threads for integral computing
 -------------------------------------------------------
 OpenMP Integral computing Module                
 Release: version 2.0, May 2017, Q-Chem Inc. Pleasanton 
 -------------------------------------------------------
 -------------------------------------------------------
 OpenMP BLAS3 based DFT computing Module                
 Release: version 1.0, May 2013, Q-Chem Inc. Pittsburgh 
 -------------------------------------------------------
 A restricted SCF calculation will be
 performed using DIIS
 SCF converges when DIIS error is below 1.0e-08
 ---------------------------------------
  Cycle       Energy         DIIS error
 ---------------------------------------
    1   -3430.8760067510      4.23e-02  
    2   -3430.4196772578      6.26e-03  
    3   -3430.0574612179      1.44e-02  
    4   -3430.4694908322      3.17e-03  
    5   -3430.4899151740      6.52e-04  
    6   -3430.4906713752      3.07e-04  
    7   -3430.4908451851      7.77e-05  
    8   -3430.4908560995      1.71e-05  
    9   -3430.4908568685      4.60e-06  
   10   -3430.4908569119      1.15e-06  
   11   -3430.4908569153      2.12e-07  
   12   -3430.4908569154      6.75e-08  
   13   -3430.4908569155      7.60e-09  Convergence criterion met
 ---------------------------------------
 SCF time:   CPU 16.38s  wall 5.00s 
 SCF   energy in the final basis set =    -3430.4908569155
 Total energy in the final basis set =    -3430.4908569155

 --------------------------------------------------------------
             Orbital Energies (a.u.) and Symmetries
 --------------------------------------------------------------

 Alpha MOs, Restricted
 -- Occupied --                  
-482.88 -101.57  -77.15  -62.53  -56.35  -56.35  -56.35  -14.39
  1 A'    2 A'    3 A'    4 A'    5 A'    1 A"    6 A'    7 A'                 
 -9.482  -8.738  -7.245  -7.239  -7.237  -6.642  -6.573  -6.556
  8 A'    9 A'   10 A'    2 A"   11 A'   12 A'   13 A'    3 A"                 
 -6.554  -4.804  -4.802  -4.798  -2.684  -2.678  -2.677  -2.664
 14 A'   15 A'    4 A"   16 A'   17 A'    5 A"   18 A'    6 A"                 
 -2.663  -0.937  -0.851  -0.782  -0.572  -0.479  -0.411  -0.409
 19 A'   20 A'   21 A'   22 A'   23 A'   24 A'   25 A'    7 A"                 
 -0.355  -0.347  -0.329  -0.297  -0.290
  8 A"   26 A'   27 A'    9 A"   28 A'                                         
 -- Virtual --                   
 -0.119  -0.100  -0.029  -0.001   0.020   0.035   0.039   0.054
 10 A"   29 A'   30 A'   31 A'   32 A'   33 A'   11 A"   34 A'                 
  0.066   0.066   0.079   0.084   0.090   0.110   0.122   0.143
 35 A'   12 A"   36 A'   37 A'   13 A"   38 A'   39 A'   40 A'                 
  0.165   0.168   0.202   0.240   0.265   0.275   0.313   0.373
 14 A"   41 A'   42 A'   43 A'   44 A'   15 A"   45 A'   46 A'                 
  0.410   0.413   0.415   0.448   0.472   0.527   0.541   0.545
 47 A'   48 A'   16 A"   17 A"   49 A'   18 A"   19 A"   50 A'                 
  0.577   0.601   0.602   0.616   0.642   0.662   0.698   0.847
 51 A'   20 A"   52 A'   53 A'   21 A"   54 A'   55 A'   22 A"                 
  0.852   0.868   0.887   0.890   0.896   0.906   0.920   0.965
 56 A'   57 A'   23 A"   58 A'   24 A"   59 A'   60 A'   61 A'                 
  1.041   1.180   1.191   1.501   1.582   1.703   1.887   1.927
 62 A'   63 A'   64 A'   25 A"   65 A'   66 A'   26 A"   67 A'                 
  1.999   2.006   2.083   2.123   2.239   2.265   2.351   2.431
 68 A'   27 A"   69 A'   28 A"   29 A"   70 A'   71 A'   72 A'                 
  2.598   3.761   3.789   3.967   3.978   3.999   4.025   4.070
 73 A'   30 A"   74 A'   31 A"   75 A'   76 A'   32 A"   77 A'                 
  4.358   6.609   6.942   7.521   7.543   7.607   9.645  13.750
 78 A'   79 A'   80 A'   33 A"   81 A'   82 A'   83 A'   34 A"                 
 13.849  13.962  25.797  25.864  26.094  35.254  47.887 163.077
 84 A'   85 A'   35 A"   86 A'   87 A'   88 A'   89 A'   90 A'                 
215.628 289.711 289.730 289.8291020.679
 91 A'   36 A"   92 A'   93 A'   94 A'                                         

 Beta MOs, Restricted
 -- Occupied --                  
-482.88 -101.57  -77.15  -62.53  -56.35  -56.35  -56.35  -14.39
  1 A'    2 A'    3 A'    4 A'    5 A'    1 A"    6 A'    7 A'                 
 -9.482  -8.738  -7.245  -7.239  -7.237  -6.642  -6.573  -6.556
  8 A'    9 A'   10 A'    2 A"   11 A'   12 A'   13 A'    3 A"                 
 -6.554  -4.804  -4.802  -4.798  -2.684  -2.678  -2.677  -2.664
 14 A'   15 A'    4 A"   16 A'   17 A'    5 A"   18 A'    6 A"                 
 -2.663  -0.937  -0.851  -0.782  -0.572  -0.479  -0.411  -0.409
 19 A'   20 A'   21 A'   22 A'   23 A'   24 A'   25 A'    7 A"                 
 -0.355  -0.347  -0.329  -0.297  -0.290
  8 A"   26 A'   27 A'    9 A"   28 A'                                         
 -- Virtual --                   
 -0.119  -0.100  -0.029  -0.001   0.020   0.035   0.039   0.054
 10 A"   29 A'   30 A'   31 A'   32 A'   33 A'   11 A"   34 A'                 
  0.066   0.066   0.079   0.084   0.090   0.110   0.122   0.143
 35 A'   12 A"   36 A'   37 A'   13 A"   38 A'   39 A'   40 A'                 
  0.165   0.168   0.202   0.240   0.265   0.275   0.313   0.373
 14 A"   41 A'   42 A'   43 A'   44 A'   15 A"   45 A'   46 A'                 
  0.410   0.413   0.415   0.448   0.472   0.527   0.541   0.545
 47 A'   48 A'   16 A"   17 A"   49 A'   18 A"   19 A"   50 A'                 
  0.577   0.601   0.602   0.616   0.642   0.662   0.698   0.847
 51 A'   20 A"   52 A'   53 A'   21 A"   54 A'   55 A'   22 A"                 
  0.852   0.868   0.887   0.890   0.896   0.906   0.920   0.965
 56 A'   57 A'   23 A"   58 A'   24 A"   59 A'   60 A'   61 A'                 
  1.041   1.180   1.191   1.501   1.582   1.703   1.887   1.927
 62 A'   63 A'   64 A'   25 A"   65 A'   66 A'   26 A"   67 A'                 
  1.999   2.006   2.083   2.123   2.239   2.265   2.351   2.431
 68 A'   27 A"   69 A'   28 A"   29 A"   70 A'   71 A'   72 A'                 
  2.598   3.761   3.789   3.967   3.978   3.999   4.025   4.070
 73 A'   30 A"   74 A'   31 A"   75 A'   76 A'   32 A"   77 A'                 
  4.358   6.609   6.942   7.521   7.543   7.607   9.645  13.750
 78 A'   79 A'   80 A'   33 A"   81 A'   82 A'   83 A'   34 A"                 
 13.849  13.962  25.797  25.864  26.094  35.254  47.887 163.077
 84 A'   85 A'   35 A"   86 A'   87 A'   88 A'   89 A'   90 A'                 
215.628 289.711 289.730 289.8291020.679
 91 A'   36 A"   92 A'   93 A'   94 A'                                         
 --------------------------------------------------------------

          Ground-State Mulliken Net Atomic Charges

     Atom                 Charge (a.u.)
  ----------------------------------------
      1 P                     0.288532
      2 N                    -0.227870
      3 Br                    0.102704
      4 Cl                   -0.163366
  ----------------------------------------
  Sum of atomic charges =    -0.000000

 -----------------------------------------------------------------
                    Cartesian Multipole Moments
 -----------------------------------------------------------------
    Charge (ESU x 10^10)
                -0.0000
    Dipole Moment (Debye)
         X       0.2171      Y       0.3053      Z       0.0000
       Tot       0.3747
    Quadrupole Moments (Debye-Ang)
        XX     -48.5414     XY       4.9654     YY     -50.5364
        XZ      -0.0000     YZ      -0.0000     ZZ     -48.7041
    Octopole Moments (Debye-Ang^2)
       XXX     -51.1506    XXY      -3.5652    XYY     -13.5375
       YYY     -15.1434    XXZ      -0.0000    XYZ      -0.0000
       YYZ       0.0000    XZZ     -12.5755    YZZ      -2.4459
       ZZZ      -0.0000
    Hexadecapole Moments (Debye-Ang^3)
      XXXX    -785.4827   XXXY      24.8466   XXYY    -167.7768
      XYYY       7.6359   YYYY    -260.2717   XXXZ      -0.0000
      XXYZ      -0.0000   XYYZ       0.0000   YYYZ      -0.0000
      XXZZ    -141.5496   XYZZ       3.6194   YYZZ     -53.3653
      XZZZ      -0.0000   YZZZ      -0.0000   ZZZZ     -59.9119
 -----------------------------------------------------------------
 Calculating MO derivatives via CPSCF
 D1JvT checksum  = 120336 9517.7682666559
 D1KAT checksum  = 267744 503.2760884773
   1         3          12      0.175719    0.071096
   2         3          12      0.022940    0.008934
   3         3          12      0.003014    0.001118
   4         3          12      0.000344    0.000141
   5        12           3      0.000019    0.000010
   6        15           0      0.000000    0.000000    Roots Converged
 Time for AOints: 3.2 s (CPU) 0.8 s (wall)
 ------------------------------------------------------------------------------
                     AOints        : Timing summary (seconds)
 ------------------------------------------------------------------------------
     job step          cpu (% of tot)      sys (% of tot)     wall (% of tot)
 ------------------------------------------------------------------------------
  cpscf_lag         0.1837E+02 (34.4)   0.2000E-05 (18.2)   0.4810E+01 (33.9)
  iterzp            0.3180E+02 (59.5)   0.7000E-05 (63.6)   0.8495E+01 (59.9)
  make_fx           0.0000E+00 ( 0.0)   0.0000E+00 ( 0.0)   0.0000E+00 ( 0.0)
  AOints            0.3232E+01 ( 6.0)   0.1000E-05 ( 9.1)   0.8242E+00 ( 5.8)
 ------------------------------------------------------------------------------
   Grand Totals     0.5346E+02          0.1100E-04          0.1419E+02
 ------------------------------------------------------------------------------
 Calculating analytic Hessian of the SCF energy
 Polarizability Matrix (a.u.)
            1           2           3
    1 -94.0465428  -1.5330402   0.0000000
    2  -1.5330402 -63.0216923  -0.0000000
    3   0.0000000  -0.0000000 -37.4170237

 Direct stationary perturbation theory relativistic correction:

 rels  =      18.040781513616
 relv  =     -61.338068593374
 rel2e =       9.982373463204
 E_rel =     -33.314913616554

 Hessian of the SCF Energy
            1           2           3           4           5           6
    1   0.4816777   0.0231344   0.0000000  -0.4348159  -0.0435016  -0.0000000
    2   0.0231344   0.1478091   0.0000000  -0.0059984  -0.0295026  -0.0000000
    3   0.0000000   0.0000000   0.0232398  -0.0000000  -0.0000000  -0.0269683
    4  -0.4348159  -0.0059984  -0.0000000   0.5418398   0.0929181   0.0000000
    5  -0.0435016  -0.0295026  -0.0000000   0.0929181   0.1304547   0.0000000
    6  -0.0000000  -0.0000000  -0.0269683   0.0000000   0.0000000   0.0290572
    7  -0.0288242  -0.0288176   0.0000000  -0.0909327  -0.0724632  -0.0000000
    8   0.0055259  -0.0165543  -0.0000000  -0.1059004  -0.0916179  -0.0000000
    9  -0.0000000   0.0000000   0.0123103  -0.0000000  -0.0000000  -0.0120766
   10  -0.0180376   0.0116816   0.0000000  -0.0160913   0.0230466  -0.0000000
   11   0.0148413  -0.1017523  -0.0000000   0.0189807  -0.0093342   0.0000000
   12   0.0000000  -0.0000000  -0.0085818  -0.0000000   0.0000000   0.0099877
            7           8           9          10          11          12
    1  -0.0288242   0.0055259  -0.0000000  -0.0180376   0.0148413   0.0000000
    2  -0.0288176  -0.0165543   0.0000000   0.0116816  -0.1017523  -0.0000000
    3   0.0000000  -0.0000000   0.0123103   0.0000000  -0.0000000  -0.0085818
    4  -0.0909327  -0.1059004  -0.0000000  -0.0160913   0.0189807  -0.0000000
    5  -0.0724632  -0.0916179  -0.0000000   0.0230466  -0.0093342   0.0000000
    6  -0.0000000  -0.0000000  -0.0120766  -0.0000000   0.0000000   0.0099877
    7   0.1153194   0.0994055   0.0000000   0.0044375   0.0018753  -0.0000000
    8   0.0994055   0.0994477   0.0000000   0.0009690   0.0087245  -0.0000000
    9   0.0000000   0.0000000   0.0043402   0.0000000  -0.0000000  -0.0045739
   10   0.0044375   0.0009690   0.0000000   0.0296914  -0.0356972   0.0000000
   11   0.0018753   0.0087245  -0.0000000  -0.0356972   0.1023620   0.0000000
   12  -0.0000000  -0.0000000  -0.0045739   0.0000000   0.0000000   0.0031680
 Gradient time:  CPU 83.49 s  wall 22.17 s
 **********************************************************************
 **                                                                  **
 **                       VIBRATIONAL ANALYSIS                       **
 **                       --------------------                       **
 **                                                                  **
 **        VIBRATIONAL FREQUENCIES (CM**-1) AND NORMAL MODES         **
 **     FORCE CONSTANTS (mDYN/ANGSTROM) AND REDUCED MASSES (AMU)     **
 **                  INFRARED INTENSITIES (KM/MOL)                   **
 **                                                                  **
 **********************************************************************


 Mode:                 1                      2                      3
 Frequency:        82.27                 282.80                 347.04
 Force Cnst:      0.1561                 0.7933                 1.7879
 Red. Mass:      39.1354                16.8365                25.1957
 IR Active:          YES                    YES                    YES
 IR Intens:        3.161                 17.386                  7.301
 Raman Active:       YES                    YES                    YES
               X      Y      Z        X      Y      Z        X      Y      Z
 P          0.053 -0.176 -0.000    0.000  0.000 -0.358    0.543  0.151  0.000
 N          0.082 -0.371  0.000    0.000 -0.000  0.923    0.513 -0.474 -0.000
 Br        -0.393  0.110 -0.000   -0.000 -0.000 -0.075   -0.174 -0.093  0.000
 Cl         0.807  0.057  0.000   -0.000 -0.000  0.117   -0.293  0.266 -0.000
 TransDip  -0.055  0.016 -0.000   -0.000  0.000 -0.134    0.086 -0.005  0.000

 Mode:                 4                      5                      6
 Frequency:       438.54                 523.10                1176.83
 Force Cnst:      3.7196                 2.8206                13.2474
 Red. Mass:      32.8259                17.4949                16.2350
 IR Active:          YES                    YES                    YES
 IR Intens:      119.912                 83.612                 32.704
 Raman Active:       YES                    YES                    YES
               X      Y      Z        X      Y      Z        X      Y      Z
 P          0.050  0.806  0.000    0.262 -0.093 -0.000   -0.355 -0.013 -0.000
 N          0.051  0.022 -0.000    0.002  0.942  0.000    0.917  0.174  0.000
 Br        -0.084 -0.071  0.000   -0.123 -0.133 -0.000   -0.022 -0.029 -0.000
 Cl         0.124 -0.563 -0.000    0.045  0.006  0.000   -0.003  0.006  0.000
 TransDip  -0.199  0.289  0.000    0.250 -0.152 -0.000   -0.136  0.123 -0.000

 STANDARD THERMODYNAMIC QUANTITIES AT   298.15 K  AND     1.00 ATM

   This Molecule has  0 Imaginary Frequencies
   Zero point vibrational energy:        4.075 kcal/mol

   Atom    1 Element P  Has Mass   30.97376
   Atom    2 Element N  Has Mass   14.00307
   Atom    3 Element Br Has Mass   78.91830
   Atom    4 Element Cl Has Mass   34.96885
   Molecular Mass:   158.863980 amu
   Principal axes and moments of inertia in amu*Bohr^2:
                             1           2           3
    Eigenvalues --      304.83575  1400.18753  1705.02328
          X               0.99996    -0.00875     0.00000
          Y               0.00875     0.99996    -0.00000
          Z              -0.00000     0.00000     1.00000
   Rotational Symmetry Number is   1
   The Molecule is an Asymmetric Top
   Translational Enthalpy:        0.889 kcal/mol
   Rotational Enthalpy:           0.889 kcal/mol
   Vibrational Enthalpy:          5.377 kcal/mol
   gas constant (RT):             0.592 kcal/mol
   Translational Entropy:        41.098  cal/mol.K
   Rotational Entropy:           28.078  cal/mol.K
   Vibrational Entropy:           8.012  cal/mol.K

   Total Enthalpy:                7.747 kcal/mol
   Total Entropy:                77.187  cal/mol.K
Archival summary:
1\1\TWL01\FREQ\ProcedureUnspecified\BasisUnspecified\r1l111\taweetha\SunNov2517:04:402018SunNov2517:04:402018\0\\#,FREQ,ProcedureUnspecified,BasisUnspecified,\\0,1\Br\N,1,1.8576\P,2,1.55631,1,133.134\Cl,3,2.12181,2,112.389,1,0,0\\\@

 Total job time:  26.69s(wall), 99.99s(cpu) 
 Sun Nov 25 17:04:40 2018

        *************************************************************
        *                                                           *
        *  Thank you very much for using Q-Chem.  Have a nice day.  *
        *                                                           *
        *************************************************************
