# Supplementary material for: Geometric and energetic data from ab initio calculations of haloethene, haloimine, halomethylenephosphine, haloiminophosphine, halodiazene, halodiphosphene and halocyclopropane
Source: Data Brief. 2019 Nov 2;27:104738. doi: 10.1016/j.dib.2019.104738 (PMC6861602; doi:10.1016/j.dib.2019.104738)
Supplement: Multimedia component 7 [file mmc7.zip › NP/B3LYP/BrENPEBr.out]

Q-Chem Developer Version!
                  Welcome to Q-Chem
     A Quantum Leap Into The Future Of Chemistry


 Q-Chem 5.1, Q-Chem, Inc., Pleasanton, CA (2018)

 Yihan Shao,  Zhengting Gan,  E. Epifanovsky,  A. T. B. Gilbert,  M. Wormit,  
 J. Kussmann,  A. W. Lange,  A. Behn,  Jia Deng,  Xintian Feng,  D. Ghosh,  
 M. Goldey,  P. R. Horn,  L. D. Jacobson,  I. Kaliman,  T. Kus,  A. Landau,  
 Jie Liu,  E. I. Proynov,  R. M. Richard,  R. P. Steele,  E. J. Sundstrom,  
 H. L. Woodcock III,  P. M. Zimmerman,  D. Zuev,  B. Albrecht,  E. Alguire,  
 S. A. Baeppler,  D. Barton,  Z. Benda,  Y. A. Bernard,  E. J. Berquist,  
 K. B. Bravaya,  H. Burton,  D. Casanova,  Chun-Min Chang,  Yunqing Chen,  
 A. Chien,  K. D. Closser,  M. P. Coons,  S. Coriani,  S. Dasgupta,  
 A. L. Dempwolff,  M. Diedenhofen,  Hainam Do,  R. G. Edgar,  Po-Tung Fang,  
 S. Faraji,  S. Fatehi,  Qingguo Feng,  K. D. Fenk,  J. Fosso-Tande,  
 Qinghui Ge,  A. Ghysels,  G. Gidofalvi,  J. Gomes,  J. Gonthier,  A. Gunina,  
 D. Hait,  M. W. D. Hanson-Heine,  P. H. P. Harbach,  A. W. Hauser,  
 J. E. Herr,  E. G. Hohenstein,  Z. C. Holden,  Kerwin Hui,  B. C. Huynh,  
 T.-C. Jagau,  Hyunjun Ji,  B. Kaduk,  K. Khistyaev,  Jaehoon Kim,  
 P. Klunzinger,  K. Koh,  D. Kosenkov,  L. Koulias,  T. Kowalczyk,  
 C. M. Krauter,  A. Kunitsa,  Ka Un Lao,  A. Laurent,  K. V. Lawler,  
 Joonho Lee,  D. Lefrancois,  S. Lehtola,  D. S. Levine,  Yi-Pei Li,  
 You-Sheng Lin,  Fenglai Liu,  E. Livshits,  A. Luenser,  P. Manohar,  
 E. Mansoor,  S. F. Manzer,  Shan-Ping Mao,  Yuezhi Mao,  N. Mardirossian,  
 A. V. Marenich,  T. Markovich,  L. A. Martinez-Martinez,  S. A. Maurer,  
 N. J. Mayhall,  S. C. McKenzie,  J.-M. Mewes,  A. F. Morrison,  
 J. W. Mullinax,  K. Nanda,  T. S. Nguyen-Beck,  R. Olivares-Amaya,  
 J. A. Parkhill,  T. M. Perrine,  F. Plasser,  P. Pokhilko,  S. Prager,  
 A. Prociuk,  E. Ramos,  D. R. Rehn,  F. Rob,  M. Schneider,  N. Sergueev,  
 S. M. Sharada,  S. Sharma,  D. W. Small,  T. Stauch,  T. Stein,  
 Yu-Chuan Su,  A. J. W. Thom,  A. Tkatchenko,  T. Tsuchimochi,  N. M. Tubman,  
 L. Vogt,  M. L. Vidal,  O. Vydrov,  M. A. Watson,  J. Wenzel,  
 M. de Wergifosse,  T. A. Wesolowski,  A. White,  J. Witte,  A. Yamada,  
 Jun Yang,  K. Yao,  S. Yeganeh,  S. R. Yost,  Zhi-Qiang You,  A. Zech,  
 Igor Ying Zhang,  Xing Zhang,  Yan Zhao,  Ying Zhu,  B. R. Brooks,  
 G. K. L. Chan,  C. J. Cramer,  M. S. Gordon,  W. J. Hehre,  A. Klamt,  
 M. W. Schmidt,  C. D. Sherrill,  D. G. Truhlar,  A. Aspuru-Guzik,  R. Baer,  
 A. T. Bell,  N. A. Besley,  Jeng-Da Chai,  A. E. DePrince, III,  
 R. A. DiStasio Jr.,  A. Dreuw,  B. D. Dunietz,  T. R. Furlani,  
 Chao-Ping Hsu,  Yousung Jung,  Jing Kong,  D. S. Lambrecht,  WanZhen Liang,  
 C. Ochsenfeld,  V. A. Rassolov,  L. V. Slipchenko,  J. E. Subotnik,  
 T. Van Voorhis,  J. M. Herbert,  A. I. Krylov,  P. M. W. Gill,  M. Head-Gordon

 Contributors to earlier versions of Q-Chem not listed above: 
 R. D. Adamson,  B. Austin,  J. Baker,  G. J. O. Beran,  K. Brandhorst,  
 S. T. Brown,  E. F. C. Byrd,  A. K. Chakraborty,  C.-L. Cheng,  
 Siu Hung Chien,  D. M. Chipman,  D. L. Crittenden,  H. Dachsel,  
 R. J. Doerksen,  A. D. Dutoi,  L. Fusti-Molnar,  W. A. Goddard III,  
 A. Golubeva-Zadorozhnaya,  S. R. Gwaltney,  G. Hawkins,  A. Heyden,  
 S. Hirata,  G. Kedziora,  F. J. Keil,  C. Kelley,  Jihan Kim,  R. A. King,  
 R. Z. Khaliullin,  P. P. Korambath,  W. Kurlancheek,  A. M. Lee,  M. S. Lee,  
 S. V. Levchenko,  Ching Yeh Lin,  D. Liotard,  R. C. Lochan,  I. Lotan,  
 P. E. Maslen,  N. Nair,  D. P. O'Neill,  D. Neuhauser,  E. Neuscamman,  
 C. M. Oana,  R. Olson,  B. Peters,  R. Peverati,  P. A. Pieniazek,  
 Y. M. Rhee,  J. Ritchie,  M. A. Rohrdanz,  E. Rosta,  N. J. Russ,  
 H. F. Schaefer III,  N. E. Schultz,  N. Shenvi,  A. C. Simmonett,  A. Sodt,  
 D. Stuck,  K. S. Thanthiriwatte,  V. Vanovschi,  Tao Wang,  A. Warshel,  
 C. F. Williams,  Q. Wu,  X. Xu,  W. Zhang

 Please cite Q-Chem as follows:
 Y. Shao et al., Mol. Phys. 113, 184-215 (2015)
 DOI: 10.1080/00268976.2014.952696

 Q-Chem 5.1.2 for Intel X86 EM64T Linux

 Parts of Q-Chem use Armadillo 8.300.2 (Tropical Shenanigans).
 http://arma.sourceforge.net/

 Q-Chem begins on Sun Nov 25 16:58:06 2018  

Host: 
0

     Scratch files written to /scratch/taweetham/qchem44620//
Input Ideriv = 2
Curr. Ideriv = -1
Max.  Ideriv = 2

Checking the input file for inconsistencies... 	...done.

--------------------------------------------------------------
User input:
--------------------------------------------------------------
$molecule
0 1
P 
N 1 PP 
Br 2 PBr 1 ANG 
Br 1 PBr 2 ANG  3 DHA

PP=1.9
PH=1.44
PF=1.54
PCl=2.03
PBr=2.5
PI=2.6
ANG=120.0
DHA=180.0
$end

$rem
   job_type	optimization
   basis	6-311++g**
   method	b3lyp
$end

--------------------------------------------------------------
 ----------------------------------------------------------------
             Standard Nuclear Orientation (Angstroms)
    I     Atom           X                Y                Z
 ----------------------------------------------------------------
    1      P       0.6269255143     0.5994431369    -0.0000000000
    2      N      -0.7463398980    -0.7136227820    -0.0000000000
    3      Br     -3.1460519358    -0.0126362378     0.0000000000
    4      Br      3.0266375522    -0.1015434073    -0.0000000000
 ----------------------------------------------------------------
 Molecular Point Group                 Cs    NOp =  2
 Largest Abelian Subgroup              Cs    NOp =  2
 Nuclear Repulsion Energy =   403.8398058443 hartrees
 There are       46 alpha and       46 beta electrons
 Requested basis set is 6-311++G(d,p)
 There are 57 shells and 148 basis functions

 Total QAlloc Memory Limit   2000 MB
 Mega-Array Size       188 MB
 MEM_STATIC part       192 MB
 A cutoff of  1.0D-11 yielded   1175 shell pairs
 There are      8529 function pairs (      9440 Cartesian)

 -------------------------------------------------------
 OpenMP Integral Computing Module                       
 Release: version 1.0, May 2013, Q-Chem Inc. Pittsburgh 
 -------------------------------------------------------
 Integral Job Info:
 Integral job number is                      11
 Integral operator is                         1
 short-range coefficients                     0
 long-range coefficients              100000000
 Omega coefficients                           0
 if combine SR and LR in K                    0
 Integral screening is                        0
 Integral computing path is                   2
 max size of driver memory is            800000
 size of driver memory is                593474
 size of scratch memory is             29623520
 max col of scratch BK array               1296
 max len of scratch array in speh3          155
 max len of scratch index in speh4           18
 max int batch size is                      520
 min int batch size is                       52
 fixed nKL is                                45
 max L of basis functions is                  2
 order of int derivative is                   0
 number of shells is                         57
 number of basis is                         156
 number of cartesian basis is               156
 number of contracted shell pairs          1175
 number of primitive shell pairs           3188
 maxK2 (contraction) of shell pair           36
 max number of K2 of shell pair               1
 max number of CS2 of shell pair            141
 max number of PS2 of shell pair            231
 mem total for path MDJ                  522902
 -------------------------------------------------------
 Smallest overlap matrix eigenvalue = 2.14E-03

 Scale SEOQF with 1.000000e-01/1.000000e-01/1.000000e-01

 Standard Electronic Orientation quadrupole field applied
 Nucleus-field energy     =     0.0000000248 hartrees
 Guess from superposition of atomic densities
 Warning:  Energy on first SCF cycle will be non-variational
 SAD guess density has 92.000000 electrons

 -----------------------------------------------------------------------
  General SCF calculation program by
  Eric Jon Sundstrom, Paul Horn, Yuezhi Mao, Dmitri Zuev, Alec White,
  David Stuck, Shaama M.S., Shane Yost, Joonho Lee, David Small,
  Daniel Levine, Susi Lehtola, Hugh Burton, Evgeny Epifanovsky
 -----------------------------------------------------------------------
 Exchange:     0.2000 Hartree-Fock + 0.0800 Slater + 0.7200 B88
 Correlation:  0.1900 VWN1RPA + 0.8100 LYP
 Using SG-1 standard quadrature grid
 using 4 threads for integral computing
 -------------------------------------------------------
 OpenMP Integral computing Module                
 Release: version 2.0, May 2017, Q-Chem Inc. Pleasanton 
 -------------------------------------------------------
 -------------------------------------------------------
 OpenMP BLAS3 based DFT computing Module                
 Release: version 1.0, May 2013, Q-Chem Inc. Pittsburgh 
 -------------------------------------------------------
 A restricted SCF calculation will be
 performed using DIIS
 SCF converges when DIIS error is below 1.0e-08
 ---------------------------------------
  Cycle       Energy         DIIS error
 ---------------------------------------
    1   -5544.0292745229      2.65e-02  
    2   -5544.2054422096      4.80e-03  
    3   -5543.5876234203      1.39e-02  
    4   -5544.2423336480      3.94e-03  
    5   -5544.2462201239      3.75e-03  
    6   -5544.2852072538      8.94e-04  
    7   -5544.2877700925      3.69e-04  
    8   -5544.2881633267      4.04e-05  
    9   -5544.2881690091      1.33e-05  
   10   -5544.2881695209      4.36e-06  
   11   -5544.2881696089      1.19e-06  
   12   -5544.2881696161      3.68e-07  
   13   -5544.2881696167      1.05e-07  
   14   -5544.2881696168      3.47e-08  
   15   -5544.2881696168      5.43e-09  Convergence criterion met
 ---------------------------------------
 SCF time:   CPU 24.63s  wall 7.00s 
 SCF   energy in the final basis set =    -5544.2881696168
 Total energy in the final basis set =    -5544.2881696168

 --------------------------------------------------------------
             Orbital Energies (a.u.) and Symmetries
 --------------------------------------------------------------

 Alpha MOs, Restricted
 -- Occupied --                  
-482.87 -482.86  -77.19  -62.52  -62.51  -56.34  -56.33  -56.33
  1 A'    2 A'    3 A'    4 A'    5 A'    6 A'    1 A"    7 A'                 
-56.333 -56.327 -56.327 -14.450  -8.726  -8.718  -6.679  -6.556
  8 A'    2 A"    9 A'   10 A'   11 A'   12 A'   13 A'   14 A'                 
 -6.552  -6.545  -6.544  -6.535  -6.535  -4.841  -4.840  -4.837
 15 A'    3 A"   16 A'    4 A"   17 A'   18 A'    5 A"   19 A'                 
 -2.667  -2.664  -2.663  -2.662  -2.657  -2.657  -2.654  -2.654
 20 A'    6 A"   21 A'   22 A'   23 A'    7 A"    8 A"   24 A'                 
 -2.644  -2.643  -0.830  -0.796  -0.763  -0.594  -0.408  -0.381
 25 A'    9 A"   26 A'   27 A'   28 A'   29 A'   30 A'   31 A'                 
 -0.354  -0.333  -0.324  -0.316  -0.301  -0.298
 10 A"   32 A'   11 A"   33 A'   12 A"   34 A'                                 
 -- Virtual --                   
 -0.215  -0.176  -0.123  -0.041  -0.003   0.022   0.036   0.038
 35 A'   13 A"   36 A'   37 A'   38 A'   39 A'   14 A"   40 A'                 
  0.050   0.060   0.062   0.071   0.084   0.086   0.102   0.129
 41 A'   42 A'   15 A"   43 A'   44 A'   16 A"   45 A'   46 A'                 
  0.143   0.147   0.189   0.221   0.253   0.270   0.273   0.379
 17 A"   47 A'   48 A'   49 A'   50 A'   18 A"   51 A'   52 A'                 
  0.405   0.409   0.421   0.432   0.440   0.477   0.491   0.509
 53 A'   19 A"   54 A'   20 A"   55 A'   56 A'   21 A"   57 A'                 
  0.539   0.540   0.549   0.553   0.561   0.566   0.571   0.581
 22 A"   58 A'   59 A'   23 A"   24 A"   60 A'   61 A'   25 A"                 
  0.593   0.622   0.651   0.663   0.664   0.770   0.833   0.835
 62 A'   63 A'   64 A'   26 A"   65 A'   66 A'   67 A'   27 A"                 
  0.939   1.004   1.165   1.455   1.501   1.593   1.884   1.913
 68 A'   69 A'   70 A'   28 A"   71 A'   72 A'   73 A'   29 A"                 
  1.954   1.972   1.975   1.979   1.987   1.989   2.024   2.120
 74 A'   30 A"   31 A"   75 A'   32 A"   76 A'   77 A'   78 A'                 
  2.321   3.728   3.741   3.827   3.968   3.973   3.973   3.982
 79 A'   33 A"   80 A'   81 A'   34 A"   35 A"   82 A'   36 A"                 
  3.986   3.988   3.993   4.008   4.094   4.129   6.497   6.558
 83 A'   37 A"   84 A'   85 A'   86 A'   87 A'   88 A'   89 A'                 
  6.679   7.526   7.530   7.534   7.539   7.556   7.563  13.708
 90 A'   38 A"   91 A'   39 A"   92 A'   93 A'   94 A'   40 A"                 
 13.743  13.837  35.177  47.796  47.850 162.785 289.720 289.724
 95 A'   96 A'   97 A'   98 A'   99 A'  100 A'   41 A"   42 A"                 
289.725 289.728 289.760 289.7701020.5601020.631
101 A'  102 A'  103 A'  104 A'  105 A'  106 A'                                 

 Beta MOs, Restricted
 -- Occupied --                  
-482.87 -482.86  -77.19  -62.52  -62.51  -56.34  -56.33  -56.33
  1 A'    2 A'    3 A'    4 A'    5 A'    6 A'    1 A"    7 A'                 
-56.333 -56.327 -56.327 -14.450  -8.726  -8.718  -6.679  -6.556
  8 A'    2 A"    9 A'   10 A'   11 A'   12 A'   13 A'   14 A'                 
 -6.552  -6.545  -6.544  -6.535  -6.535  -4.841  -4.840  -4.837
 15 A'    3 A"   16 A'    4 A"   17 A'   18 A'    5 A"   19 A'                 
 -2.667  -2.664  -2.663  -2.662  -2.657  -2.657  -2.654  -2.654
 20 A'    6 A"   21 A'   22 A'   23 A'    7 A"    8 A"   24 A'                 
 -2.644  -2.643  -0.830  -0.796  -0.763  -0.594  -0.408  -0.381
 25 A'    9 A"   26 A'   27 A'   28 A'   29 A'   30 A'   31 A'                 
 -0.354  -0.333  -0.324  -0.316  -0.301  -0.298
 10 A"   32 A'   11 A"   33 A'   12 A"   34 A'                                 
 -- Virtual --                   
 -0.215  -0.176  -0.123  -0.041  -0.003   0.022   0.036   0.038
 35 A'   13 A"   36 A'   37 A'   38 A'   39 A'   14 A"   40 A'                 
  0.050   0.060   0.062   0.071   0.084   0.086   0.102   0.129
 41 A'   42 A'   15 A"   43 A'   44 A'   16 A"   45 A'   46 A'                 
  0.143   0.147   0.189   0.221   0.253   0.270   0.273   0.379
 17 A"   47 A'   48 A'   49 A'   50 A'   18 A"   51 A'   52 A'                 
  0.405   0.409   0.421   0.432   0.440   0.477   0.491   0.509
 53 A'   19 A"   54 A'   20 A"   55 A'   56 A'   21 A"   57 A'                 
  0.539   0.540   0.549   0.553   0.561   0.566   0.571   0.581
 22 A"   58 A'   59 A'   23 A"   24 A"   60 A'   61 A'   25 A"                 
  0.593   0.622   0.651   0.663   0.664   0.770   0.833   0.835
 62 A'   63 A'   64 A'   26 A"   65 A'   66 A'   67 A'   27 A"                 
  0.939   1.004   1.165   1.455   1.501   1.593   1.884   1.913
 68 A'   69 A'   70 A'   28 A"   71 A'   72 A'   73 A'   29 A"                 
  1.954   1.972   1.975   1.979   1.987   1.989   2.024   2.120
 74 A'   30 A"   31 A"   75 A'   32 A"   76 A'   77 A'   78 A'                 
  2.321   3.728   3.741   3.827   3.968   3.973   3.973   3.982
 79 A'   33 A"   80 A'   81 A'   34 A"   35 A"   82 A'   36 A"                 
  3.986   3.988   3.993   4.008   4.094   4.129   6.497   6.558
 83 A'   37 A"   84 A'   85 A'   86 A'   87 A'   88 A'   89 A'                 
  6.679   7.526   7.530   7.534   7.539   7.556   7.563  13.708
 90 A'   38 A"   91 A'   39 A"   92 A'   93 A'   94 A'   40 A"                 
 13.743  13.837  35.177  47.796  47.850 162.785 289.720 289.724
 95 A'   96 A'   97 A'   98 A'   99 A'  100 A'   41 A"   42 A"                 
289.725 289.728 289.760 289.7701020.5601020.631
101 A'  102 A'  103 A'  104 A'  105 A'  106 A'                                 
 --------------------------------------------------------------

          Ground-State Mulliken Net Atomic Charges

     Atom                 Charge (a.u.)
  ----------------------------------------
      1 P                     0.349804
      2 N                    -0.187631
      3 Br                   -0.035928
      4 Br                   -0.126246
  ----------------------------------------
  Sum of atomic charges =     0.000000

 -----------------------------------------------------------------
                    Cartesian Multipole Moments
 -----------------------------------------------------------------
    Charge (ESU x 10^10)
                 0.0000
    Dipole Moment (Debye)
         X       1.1067      Y       1.7133      Z      -0.0000
       Tot       2.0397
    Quadrupole Moments (Debye-Ang)
        XX     -56.7806     XY      -0.6669     YY     -57.4153
        XZ      -0.0000     YZ       0.0000     ZZ     -56.4345
    Octopole Moments (Debye-Ang^2)
       XXX     -14.1196    XXY       0.4312    XYY       0.7427
       YYY      -1.3625    XXZ       0.0000    XYZ       0.0000
       YYZ       0.0000    XZZ       0.4297    YZZ      -0.4064
       ZZZ       0.0000
    Hexadecapole Moments (Debye-Ang^3)
      XXXX   -2072.0318   XXXY     -22.3722   XXYY    -403.0592
      XYYY      -9.1972   YYYY    -122.9820   XXXZ      -0.0000
      XXYZ       0.0000   XYYZ      -0.0000   YYYZ       0.0000
      XXZZ    -395.1622   XYZZ      -2.6894   YYZZ     -32.3874
      XZZZ      -0.0000   YZZZ       0.0000   ZZZZ     -73.4696
 -----------------------------------------------------------------
 Calculating analytic gradient of the SCF energy
 Gradient of SCF Energy
            1           2           3           4
    1   0.0621025  -0.0515969  -0.0481856   0.0376800
    2   0.0540455  -0.0574553   0.0017823   0.0016276
    3  -0.0000000   0.0000000  -0.0000000   0.0000000
 Max gradient component =       6.210E-02
 RMS gradient           =       3.707E-02
 Gradient time:  CPU 4.79 s  wall 1.29 s
 Geometry Optimization Parameters
   NAtoms,    NIC,     NZ,  NCons,   NDum,   NFix, NCnnct, MaxDiis
        4      14       4       0       0       0       0       0


** GEOMETRY OPTIMIZATION IN DELOCALIZED INTERNAL COORDINATES **
   Searching for a Minimum

   Optimization Cycle:   1

                       Coordinates (Angstroms)
     ATOM                X               Y               Z
      1  P         0.6269255143    0.5994431369    0.0000000000
      2  N        -0.7463398980   -0.7136227820    0.0000000000
      3  Br       -3.1460519358   -0.0126362378    0.0000000000
      4  Br        3.0266375522   -0.1015434073    0.0000000000
   Point Group: cs    Number of degrees of freedom:     5


   Energy is  -5544.288169617


 Attempting to Generate Delocalized Internal Coordinates

  5 Hessian modes will be used to form the next step
  Hessian Eigenvalues:
     0.052803    0.092515    0.195927    0.250000    0.250000

 Minimum Search - Taking Simple RFO Step
 Searching for Lamda that Minimizes Along All modes
 Value Taken    Lamda =  -0.08363743
 Calculated Step too Large.  Step scaled by  0.496263
 Step Taken.  Stepsize is  0.300000

                             Maximum     Tolerance    Cnvgd?
         Gradient           0.118104      0.000300      NO
         Displacement       0.221879      0.001200      NO
         Energy change     *********      0.000001      NO


 New Cartesian Coordinates Obtained by Inverse Iteration

 Displacement from previous Coordinates is:  0.472882
 ----------------------------------------------------------------
             Standard Nuclear Orientation (Angstroms)
    I     Atom           X                Y                Z
 ----------------------------------------------------------------
    1      P       0.5413279561     0.6069535762     0.0000000000
    2      N      -0.6775057649    -0.7130093355     0.0000000000
    3      Br     -2.9797522092    -0.0017376344     0.0000000000
    4      Br      2.8771012507    -0.1205658965     0.0000000000
 ----------------------------------------------------------------
 Molecular Point Group                 Cs    NOp =  2
 Largest Abelian Subgroup              Cs    NOp =  2
 Nuclear Repulsion Energy =   422.6743545732 hartrees
 There are       46 alpha and       46 beta electrons
 Applying Cartesian multipole field
    Component          Value
    ---------          -----
     (2,0,0)        1.00000E-11
     (0,2,0)        2.00000E-11
     (0,0,2)       -3.00000E-11
 Nucleus-field energy     =     0.0000000224 hartrees
 Requested basis set is 6-311++G(d,p)
 There are 57 shells and 148 basis functions
 A cutoff of  1.0D-11 yielded   1197 shell pairs
 There are      8740 function pairs (      9685 Cartesian)
 Smallest overlap matrix eigenvalue = 1.87E-03
 Guess MOs from SCF MO coefficient file

 -----------------------------------------------------------------------
  General SCF calculation program by
  Eric Jon Sundstrom, Paul Horn, Yuezhi Mao, Dmitri Zuev, Alec White,
  David Stuck, Shaama M.S., Shane Yost, Joonho Lee, David Small,
  Daniel Levine, Susi Lehtola, Hugh Burton, Evgeny Epifanovsky
 -----------------------------------------------------------------------
 Exchange:     0.2000 Hartree-Fock + 0.0800 Slater + 0.7200 B88
 Correlation:  0.1900 VWN1RPA + 0.8100 LYP
 Using SG-1 standard quadrature grid
 using 4 threads for integral computing
 -------------------------------------------------------
 OpenMP Integral computing Module                
 Release: version 2.0, May 2017, Q-Chem Inc. Pleasanton 
 -------------------------------------------------------
 -------------------------------------------------------
 OpenMP BLAS3 based DFT computing Module                
 Release: version 1.0, May 2013, Q-Chem Inc. Pittsburgh 
 -------------------------------------------------------
 A restricted SCF calculation will be
 performed using DIIS
 SCF converges when DIIS error is below 1.0e-08
 ---------------------------------------
  Cycle       Energy         DIIS error
 ---------------------------------------
    1   -5544.3235063608      9.63e-04  
    2   -5544.3172486836      1.97e-03  
    3   -5544.3250638876      1.02e-03  
    4   -5544.3279435590      1.83e-04  
    5   -5544.3280256178      9.70e-05  
    6   -5544.3280569034      2.09e-05  
    7   -5544.3280578805      5.59e-06  
    8   -5544.3280579431      4.80e-06  
    9   -5544.3280580357      1.00e-06  
   10   -5544.3280580417      2.48e-07  
   11   -5544.3280580420      6.63e-08  
   12   -5544.3280580420      1.40e-08  
   13   -5544.3280580420      2.93e-09  Convergence criterion met
 ---------------------------------------
 SCF time:   CPU 21.83s  wall 6.00s 
 SCF   energy in the final basis set =    -5544.3280580420
 Total energy in the final basis set =    -5544.3280580420

 --------------------------------------------------------------
             Orbital Energies (a.u.) and Symmetries
 --------------------------------------------------------------

 Alpha MOs, Restricted
 -- Occupied --                  
-482.86 -482.86  -77.18  -62.52  -62.51  -56.34  -56.34  -56.33
  1 A'    2 A'    3 A'    4 A'    5 A'    6 A'    7 A'    1 A"                 
-56.333 -56.331 -56.331 -14.439  -8.724  -8.721  -6.671  -6.556
  8 A'    2 A"    9 A'   10 A'   11 A'   12 A'   13 A'   14 A'                 
 -6.555  -6.544  -6.543  -6.538  -6.538  -4.832  -4.831  -4.828
 15 A'    3 A"   16 A'    4 A"   17 A'   18 A'    5 A"   19 A'                 
 -2.666  -2.665  -2.663  -2.662  -2.661  -2.661  -2.653  -2.653
 20 A'   21 A'    6 A"   22 A'   23 A'    7 A"    8 A"   24 A'                 
 -2.647  -2.647  -0.851  -0.799  -0.767  -0.583  -0.412  -0.393
 25 A'    9 A"   26 A'   27 A'   28 A'   29 A'   30 A'   31 A'                 
 -0.362  -0.334  -0.327  -0.318  -0.302  -0.299
 10 A"   32 A'   11 A"   33 A'   12 A"   34 A'                                 
 -- Virtual --                   
 -0.204  -0.162  -0.104  -0.022  -0.001   0.023   0.036   0.041
 35 A'   13 A"   36 A'   37 A'   38 A'   39 A'   14 A"   40 A'                 
  0.052   0.061   0.063   0.072   0.086   0.088   0.105   0.132
 41 A'   42 A'   15 A"   43 A'   16 A"   44 A'   45 A'   46 A'                 
  0.144   0.148   0.188   0.225   0.254   0.272   0.283   0.376
 17 A"   47 A'   48 A'   49 A'   50 A'   18 A"   51 A'   52 A'                 
  0.395   0.409   0.419   0.433   0.439   0.484   0.485   0.534
 53 A'   19 A"   54 A'   20 A"   55 A'   21 A"   56 A'   57 A'                 
  0.537   0.540   0.549   0.550   0.559   0.570   0.578   0.587
 22 A"   58 A'   23 A"   59 A'   24 A"   60 A'   61 A'   25 A"                 
  0.600   0.638   0.657   0.678   0.683   0.816   0.835   0.842
 62 A'   63 A'   64 A'   26 A"   65 A'   66 A'   67 A'   27 A"                 
  0.957   1.001   1.182   1.463   1.521   1.612   1.858   1.917
 68 A'   69 A'   70 A'   28 A"   71 A'   72 A'   73 A'   29 A"                 
  1.970   1.972   1.982   1.984   1.998   2.004   2.045   2.175
 74 A'   30 A"   31 A"   75 A'   76 A'   32 A"   77 A'   78 A'                 
  2.393   3.732   3.759   3.851   3.971   3.975   3.975   3.980
 79 A'   33 A"   80 A'   81 A'   34 A"   82 A'   35 A"   36 A"                 
  3.984   3.987   4.001   4.012   4.112   4.140   6.507   6.566
 83 A'   37 A"   84 A'   85 A'   86 A'   87 A'   88 A'   89 A'                 
  6.737   7.526   7.532   7.533   7.540   7.567   7.572  13.719
 90 A'   38 A"   91 A'   39 A"   92 A'   93 A'   94 A'   40 A"                 
 13.763  13.850  35.193  47.804  47.858 162.843 289.718 289.725
 95 A'   96 A'   97 A'   98 A'   99 A'  100 A'   41 A"  101 A'                 
289.725 289.730 289.770 289.7781020.5721020.641
 42 A"  102 A'  103 A'  104 A'  105 A'  106 A'                                 

 Beta MOs, Restricted
 -- Occupied --                  
-482.86 -482.86  -77.18  -62.52  -62.51  -56.34  -56.34  -56.33
  1 A'    2 A'    3 A'    4 A'    5 A'    6 A'    7 A'    1 A"                 
-56.333 -56.331 -56.331 -14.439  -8.724  -8.721  -6.671  -6.556
  8 A'    2 A"    9 A'   10 A'   11 A'   12 A'   13 A'   14 A'                 
 -6.555  -6.544  -6.543  -6.538  -6.538  -4.832  -4.831  -4.828
 15 A'    3 A"   16 A'    4 A"   17 A'   18 A'    5 A"   19 A'                 
 -2.666  -2.665  -2.663  -2.662  -2.661  -2.661  -2.653  -2.653
 20 A'   21 A'    6 A"   22 A'   23 A'    7 A"    8 A"   24 A'                 
 -2.647  -2.647  -0.851  -0.799  -0.767  -0.583  -0.412  -0.393
 25 A'    9 A"   26 A'   27 A'   28 A'   29 A'   30 A'   31 A'                 
 -0.362  -0.334  -0.327  -0.318  -0.302  -0.299
 10 A"   32 A'   11 A"   33 A'   12 A"   34 A'                                 
 -- Virtual --                   
 -0.204  -0.162  -0.104  -0.022  -0.001   0.023   0.036   0.041
 35 A'   13 A"   36 A'   37 A'   38 A'   39 A'   14 A"   40 A'                 
  0.052   0.061   0.063   0.072   0.086   0.088   0.105   0.132
 41 A'   42 A'   15 A"   43 A'   16 A"   44 A'   45 A'   46 A'                 
  0.144   0.148   0.188   0.225   0.254   0.272   0.283   0.376
 17 A"   47 A'   48 A'   49 A'   50 A'   18 A"   51 A'   52 A'                 
  0.395   0.409   0.419   0.433   0.439   0.484   0.485   0.534
 53 A'   19 A"   54 A'   20 A"   55 A'   21 A"   56 A'   57 A'                 
  0.537   0.540   0.549   0.550   0.559   0.570   0.578   0.587
 22 A"   58 A'   23 A"   59 A'   24 A"   60 A'   61 A'   25 A"                 
  0.600   0.638   0.657   0.678   0.683   0.816   0.835   0.842
 62 A'   63 A'   64 A'   26 A"   65 A'   66 A'   67 A'   27 A"                 
  0.957   1.001   1.182   1.463   1.521   1.612   1.858   1.917
 68 A'   69 A'   70 A'   28 A"   71 A'   72 A'   73 A'   29 A"                 
  1.970   1.972   1.982   1.984   1.998   2.004   2.045   2.175
 74 A'   30 A"   31 A"   75 A'   76 A'   32 A"   77 A'   78 A'                 
  2.393   3.732   3.759   3.851   3.971   3.975   3.975   3.980
 79 A'   33 A"   80 A'   81 A'   34 A"   82 A'   35 A"   36 A"                 
  3.984   3.987   4.001   4.012   4.112   4.140   6.507   6.566
 83 A'   37 A"   84 A'   85 A'   86 A'   87 A'   88 A'   89 A'                 
  6.737   7.526   7.532   7.533   7.540   7.567   7.572  13.719
 90 A'   38 A"   91 A'   39 A"   92 A'   93 A'   94 A'   40 A"                 
 13.763  13.850  35.193  47.804  47.858 162.843 289.718 289.725
 95 A'   96 A'   97 A'   98 A'   99 A'  100 A'   41 A"  101 A'                 
289.725 289.730 289.770 289.7781020.5721020.641
 42 A"  102 A'  103 A'  104 A'  105 A'  106 A'                                 
 --------------------------------------------------------------

          Ground-State Mulliken Net Atomic Charges

     Atom                 Charge (a.u.)
  ----------------------------------------
      1 P                     0.337992
      2 N                    -0.201365
      3 Br                   -0.023107
      4 Br                   -0.113519
  ----------------------------------------
  Sum of atomic charges =     0.000000

 -----------------------------------------------------------------
                    Cartesian Multipole Moments
 -----------------------------------------------------------------
    Charge (ESU x 10^10)
                 0.0000
    Dipole Moment (Debye)
         X       0.8137      Y       1.7893      Z       0.0000
       Tot       1.9656
    Quadrupole Moments (Debye-Ang)
        XX     -55.5656     XY      -0.8563     YY     -57.4612
        XZ       0.0000     YZ      -0.0000     ZZ     -56.0553
    Octopole Moments (Debye-Ang^2)
       XXX     -13.7602    XXY       0.3593    XYY       0.8789
       YYY      -1.2432    XXZ       0.0000    XYZ      -0.0000
       YYZ       0.0000    XZZ       0.5878    YZZ      -0.3326
       ZZZ       0.0000
    Hexadecapole Moments (Debye-Ang^3)
      XXXX   -1854.5559   XXXY     -19.5725   XXYY    -363.1726
      XYYY      -2.3980   YYYY    -124.3900   XXXZ       0.0000
      XXYZ      -0.0000   XYYZ       0.0000   YYYZ      -0.0000
      XXZZ    -355.9953   XYZZ      -0.4098   YYZZ     -32.2818
      XZZZ       0.0000   YZZZ      -0.0000   ZZZZ     -72.1995
 -----------------------------------------------------------------
 Calculating analytic gradient of the SCF energy
 Gradient of SCF Energy
            1           2           3           4
    1   0.0536423  -0.0397073  -0.0472536   0.0333187
    2   0.0521188  -0.0586229   0.0047946   0.0017095
    3   0.0000000   0.0000000   0.0000000  -0.0000000
 Max gradient component =       5.862E-02
 RMS gradient           =       3.413E-02
 Gradient time:  CPU 5.06 s  wall 1.36 s
 Geometry Optimization Parameters
   NAtoms,    NIC,     NZ,  NCons,   NDum,   NFix, NCnnct, MaxDiis
        4      14       4       0       0       0       0       0

 Cartesian Hessian Update
 Hessian Updated using BFGS Update


** GEOMETRY OPTIMIZATION IN DELOCALIZED INTERNAL COORDINATES **
   Searching for a Minimum

   Optimization Cycle:   2

                       Coordinates (Angstroms)
     ATOM                X               Y               Z
      1  P         0.5413279561    0.6069535762    0.0000000000
      2  N        -0.6775057649   -0.7130093355    0.0000000000
      3  Br       -2.9797522092   -0.0017376344    0.0000000000
      4  Br        2.8771012507   -0.1205658965    0.0000000000
   Point Group: cs    Number of degrees of freedom:     5


   Energy is  -5544.328058042

 Hessian Updated using BFGS Update

  5 Hessian modes will be used to form the next step
  Hessian Eigenvalues:
     0.027864    0.086384    0.113743    0.235619    0.266163

 Minimum Search - Taking Simple RFO Step
 Searching for Lamda that Minimizes Along All modes
 Value Taken    Lamda =  -0.10853528
 Calculated Step too Large.  Step scaled by  0.355219
 Step Taken.  Stepsize is  0.300000

                             Maximum     Tolerance    Cnvgd?
         Gradient           0.105953      0.000300      NO
         Displacement       0.226378      0.001200      NO
         Energy change     -0.039888      0.000001      NO


 New Cartesian Coordinates Obtained by Inverse Iteration

 Displacement from previous Coordinates is:  0.480017
 ----------------------------------------------------------------
             Standard Nuclear Orientation (Angstroms)
    I     Atom           X                Y                Z
 ----------------------------------------------------------------
    1      P       0.4555069679     0.6305730078     0.0000000000
    2      N      -0.5972824930    -0.6879910574     0.0000000000
    3      Br     -2.8222470592    -0.0106999456     0.0000000000
    4      Br      2.7251938170    -0.1602412949     0.0000000000
 ----------------------------------------------------------------
 Molecular Point Group                 Cs    NOp =  2
 Largest Abelian Subgroup              Cs    NOp =  2
 Nuclear Repulsion Energy =   442.7952501105 hartrees
 There are       46 alpha and       46 beta electrons
 Applying Cartesian multipole field
    Component          Value
    ---------          -----
     (2,0,0)        1.00000E-11
     (0,2,0)        2.00000E-11
     (0,0,2)       -3.00000E-11
 Nucleus-field energy     =     0.0000000202 hartrees
 Requested basis set is 6-311++G(d,p)
 There are 57 shells and 148 basis functions
 A cutoff of  1.0D-11 yielded   1222 shell pairs
 There are      8909 function pairs (      9875 Cartesian)
 Smallest overlap matrix eigenvalue = 1.72E-03
 Guess MOs from SCF MO coefficient file

 -----------------------------------------------------------------------
  General SCF calculation program by
  Eric Jon Sundstrom, Paul Horn, Yuezhi Mao, Dmitri Zuev, Alec White,
  David Stuck, Shaama M.S., Shane Yost, Joonho Lee, David Small,
  Daniel Levine, Susi Lehtola, Hugh Burton, Evgeny Epifanovsky
 -----------------------------------------------------------------------
 Exchange:     0.2000 Hartree-Fock + 0.0800 Slater + 0.7200 B88
 Correlation:  0.1900 VWN1RPA + 0.8100 LYP
 Using SG-1 standard quadrature grid
 using 4 threads for integral computing
 -------------------------------------------------------
 OpenMP Integral computing Module                
 Release: version 2.0, May 2017, Q-Chem Inc. Pleasanton 
 -------------------------------------------------------
 -------------------------------------------------------
 OpenMP BLAS3 based DFT computing Module                
 Release: version 1.0, May 2013, Q-Chem Inc. Pittsburgh 
 -------------------------------------------------------
 A restricted SCF calculation will be
 performed using DIIS
 SCF converges when DIIS error is below 1.0e-08
 ---------------------------------------
  Cycle       Energy         DIIS error
 ---------------------------------------
    1   -5544.3565558902      1.16e-03  
    2   -5544.3523011584      1.97e-03  
    3   -5544.3590117826      1.17e-03  
    4   -5544.3627805941      1.99e-04  
    5   -5544.3628769300      9.87e-05  
    6   -5544.3629078862      1.96e-05  
    7   -5544.3629086870      4.13e-06  
    8   -5544.3629087508      2.98e-06  
    9   -5544.3629087806      8.46e-07  
   10   -5544.3629087841      2.32e-07  
   11   -5544.3629087843      5.90e-08  
   12   -5544.3629087843      1.16e-08  
   13   -5544.3629087843      2.63e-09  Convergence criterion met
 ---------------------------------------
 SCF time:   CPU 22.57s  wall 6.00s 
 SCF   energy in the final basis set =    -5544.3629087843
 Total energy in the final basis set =    -5544.3629087843

 --------------------------------------------------------------
             Orbital Energies (a.u.) and Symmetries
 --------------------------------------------------------------

 Alpha MOs, Restricted
 -- Occupied --                  
-482.87 -482.86  -77.17  -62.52  -62.51  -56.34  -56.33  -56.33
  1 A'    2 A'    3 A'    4 A'    5 A'    6 A'    1 A"    7 A'                 
-56.333 -56.330 -56.330 -14.426  -8.725  -8.721  -6.661  -6.559
  8 A'    2 A"    9 A'   10 A'   11 A'   12 A'   13 A'   14 A'                 
 -6.551  -6.541  -6.541  -6.540  -6.540  -4.823  -4.822  -4.818
 15 A'   16 A'    3 A"    4 A"   17 A'   18 A'    5 A"   19 A'                 
 -2.669  -2.664  -2.664  -2.662  -2.659  -2.659  -2.650  -2.650
 20 A'   21 A'    6 A"   22 A'    7 A"   23 A'   24 A'    8 A"                 
 -2.650  -2.650  -0.878  -0.800  -0.771  -0.572  -0.415  -0.408
  9 A"   25 A'   26 A'   27 A'   28 A'   29 A'   30 A'   31 A'                 
 -0.374  -0.332  -0.329  -0.318  -0.303  -0.302
 10 A"   32 A'   11 A"   33 A'   12 A"   34 A'                                 
 -- Virtual --                   
 -0.192  -0.148  -0.086  -0.007   0.001   0.024   0.036   0.045
 35 A'   13 A"   36 A'   37 A'   38 A'   39 A'   14 A"   40 A'                 
  0.053   0.063   0.064   0.073   0.086   0.092   0.109   0.135
 41 A'   42 A'   15 A"   43 A'   16 A"   44 A'   45 A'   46 A'                 
  0.144   0.151   0.190   0.228   0.256   0.272   0.301   0.374
 17 A"   47 A'   48 A'   49 A'   50 A'   18 A"   51 A'   52 A'                 
  0.389   0.406   0.418   0.434   0.438   0.480   0.496   0.534
 53 A'   19 A"   54 A'   20 A"   55 A'   21 A"   56 A'   57 A'                 
  0.535   0.549   0.549   0.556   0.557   0.573   0.586   0.599
 22 A"   23 A"   58 A'   59 A'   24 A"   60 A'   61 A'   25 A"                 
  0.612   0.656   0.674   0.692   0.709   0.809   0.845   0.903
 62 A'   63 A'   64 A'   26 A"   65 A'   66 A'   27 A"   67 A'                 
  0.972   0.990   1.198   1.473   1.542   1.614   1.836   1.918
 68 A'   69 A'   70 A'   28 A"   71 A'   72 A'   73 A'   29 A"                 
  1.971   1.971   1.983   1.984   2.023   2.042   2.084   2.227
 30 A"   74 A'   31 A"   75 A'   76 A'   32 A"   77 A'   78 A'                 
  2.486   3.735   3.785   3.886   3.975   3.977   3.979   3.981
 79 A'   33 A"   80 A'   81 A'   34 A"   35 A"   82 A'   36 A"                 
  3.983   3.987   4.004   4.018   4.139   4.150   6.518   6.574
 83 A'   37 A"   84 A'   85 A'   86 A'   87 A'   88 A'   89 A'                 
  6.814   7.525   7.534   7.535   7.543   7.582   7.584  13.729
 90 A'   38 A"   39 A"   91 A'   92 A'   93 A'   94 A'   40 A"                 
 13.798  13.868  35.211  47.813  47.866 162.925 289.715 289.725
 95 A'   96 A'   97 A'   98 A'   99 A'  100 A'   41 A"  101 A'                 
289.729 289.736 289.783 289.7911020.5841020.650
 42 A"  102 A'  103 A'  104 A'  105 A'  106 A'                                 

 Beta MOs, Restricted
 -- Occupied --                  
-482.87 -482.86  -77.17  -62.52  -62.51  -56.34  -56.33  -56.33
  1 A'    2 A'    3 A'    4 A'    5 A'    6 A'    1 A"    7 A'                 
-56.333 -56.330 -56.330 -14.426  -8.725  -8.721  -6.661  -6.559
  8 A'    2 A"    9 A'   10 A'   11 A'   12 A'   13 A'   14 A'                 
 -6.551  -6.541  -6.541  -6.540  -6.540  -4.823  -4.822  -4.818
 15 A'   16 A'    3 A"    4 A"   17 A'   18 A'    5 A"   19 A'                 
 -2.669  -2.664  -2.664  -2.662  -2.659  -2.659  -2.650  -2.650
 20 A'   21 A'    6 A"   22 A'    7 A"   23 A'   24 A'    8 A"                 
 -2.650  -2.650  -0.878  -0.800  -0.771  -0.572  -0.415  -0.408
  9 A"   25 A'   26 A'   27 A'   28 A'   29 A'   30 A'   31 A'                 
 -0.374  -0.332  -0.329  -0.318  -0.303  -0.302
 10 A"   32 A'   11 A"   33 A'   12 A"   34 A'                                 
 -- Virtual --                   
 -0.192  -0.148  -0.086  -0.007   0.001   0.024   0.036   0.045
 35 A'   13 A"   36 A'   37 A'   38 A'   39 A'   14 A"   40 A'                 
  0.053   0.063   0.064   0.073   0.086   0.092   0.109   0.135
 41 A'   42 A'   15 A"   43 A'   16 A"   44 A'   45 A'   46 A'                 
  0.144   0.151   0.190   0.228   0.256   0.272   0.301   0.374
 17 A"   47 A'   48 A'   49 A'   50 A'   18 A"   51 A'   52 A'                 
  0.389   0.406   0.418   0.434   0.438   0.480   0.496   0.534
 53 A'   19 A"   54 A'   20 A"   55 A'   21 A"   56 A'   57 A'                 
  0.535   0.549   0.549   0.556   0.557   0.573   0.586   0.599
 22 A"   23 A"   58 A'   59 A'   24 A"   60 A'   61 A'   25 A"                 
  0.612   0.656   0.674   0.692   0.709   0.809   0.845   0.903
 62 A'   63 A'   64 A'   26 A"   65 A'   66 A'   27 A"   67 A'                 
  0.972   0.990   1.198   1.473   1.542   1.614   1.836   1.918
 68 A'   69 A'   70 A'   28 A"   71 A'   72 A'   73 A'   29 A"                 
  1.971   1.971   1.983   1.984   2.023   2.042   2.084   2.227
 30 A"   74 A'   31 A"   75 A'   76 A'   32 A"   77 A'   78 A'                 
  2.486   3.735   3.785   3.886   3.975   3.977   3.979   3.981
 79 A'   33 A"   80 A'   81 A'   34 A"   35 A"   82 A'   36 A"                 
  3.983   3.987   4.004   4.018   4.139   4.150   6.518   6.574
 83 A'   37 A"   84 A'   85 A'   86 A'   87 A'   88 A'   89 A'                 
  6.814   7.525   7.534   7.535   7.543   7.582   7.584  13.729
 90 A'   38 A"   39 A"   91 A'   92 A'   93 A'   94 A'   40 A"                 
 13.798  13.868  35.211  47.813  47.866 162.925 289.715 289.725
 95 A'   96 A'   97 A'   98 A'   99 A'  100 A'   41 A"  101 A'                 
289.729 289.736 289.783 289.7911020.5841020.650
 42 A"  102 A'  103 A'  104 A'  105 A'  106 A'                                 
 --------------------------------------------------------------

          Ground-State Mulliken Net Atomic Charges

     Atom                 Charge (a.u.)
  ----------------------------------------
      1 P                     0.334919
      2 N                    -0.206313
      3 Br                   -0.014489
      4 Br                   -0.114117
  ----------------------------------------
  Sum of atomic charges =     0.000000

 -----------------------------------------------------------------
                    Cartesian Multipole Moments
 -----------------------------------------------------------------
    Charge (ESU x 10^10)
                 0.0000
    Dipole Moment (Debye)
         X       0.4434      Y       1.8932      Z      -0.0000
       Tot       1.9445
    Quadrupole Moments (Debye-Ang)
        XX     -54.8633     XY      -0.9150     YY     -57.3090
        XZ       0.0000     YZ      -0.0000     ZZ     -55.6336
    Octopole Moments (Debye-Ang^2)
       XXX     -13.4769    XXY       0.1108    XYY       1.1700
       YYY       0.0643    XXZ       0.0000    XYZ      -0.0000
       YYZ       0.0000    XZZ       0.7817    YZZ       0.1875
       ZZZ       0.0000
    Hexadecapole Moments (Debye-Ang^3)
      XXXX   -1661.6083   XXXY     -15.7346   XXYY    -326.4571
      XYYY       4.2401   YYYY    -126.3421   XXXZ       0.0000
      XXYZ      -0.0000   XYYZ       0.0000   YYYZ      -0.0000
      XXZZ    -320.1722   XYZZ       1.7816   YYZZ     -32.2492
      XZZZ       0.0000   YZZZ      -0.0000   ZZZZ     -70.8521
 -----------------------------------------------------------------
 Calculating analytic gradient of the SCF energy
 Gradient of SCF Energy
            1           2           3           4
    1   0.0326400  -0.0119331  -0.0477209   0.0270140
    2   0.0389727  -0.0465416   0.0074760   0.0000929
    3  -0.0000000   0.0000000  -0.0000000  -0.0000000
 Max gradient component =       4.772E-02
 RMS gradient           =       2.575E-02
 Gradient time:  CPU 5.29 s  wall 1.42 s
 Geometry Optimization Parameters
   NAtoms,    NIC,     NZ,  NCons,   NDum,   NFix, NCnnct, MaxDiis
        4      14       4       0       0       0       0       0

 Cartesian Hessian Update
 Hessian Updated using BFGS Update


** GEOMETRY OPTIMIZATION IN DELOCALIZED INTERNAL COORDINATES **
   Searching for a Minimum

   Optimization Cycle:   3

                       Coordinates (Angstroms)
     ATOM                X               Y               Z
      1  P         0.4555069679    0.6305730078    0.0000000000
      2  N        -0.5972824930   -0.6879910574    0.0000000000
      3  Br       -2.8222470592   -0.0106999456    0.0000000000
      4  Br        2.7251938170   -0.1602412949    0.0000000000
   Point Group: cs    Number of degrees of freedom:     5


   Energy is  -5544.362908784

 Hessian Updated using BFGS Update

  5 Hessian modes will be used to form the next step
  Hessian Eigenvalues:
     0.036965    0.094364    0.170859    0.233993    0.269090

 Minimum Search - Taking Simple RFO Step
 Searching for Lamda that Minimizes Along All modes
 Value Taken    Lamda =  -0.06883565
 Calculated Step too Large.  Step scaled by  0.408577
 Step Taken.  Stepsize is  0.300000

                             Maximum     Tolerance    Cnvgd?
         Gradient           0.081837      0.000300      NO
         Displacement       0.210581      0.001200      NO
         Energy change     -0.034851      0.000001      NO


 New Cartesian Coordinates Obtained by Inverse Iteration

 Displacement from previous Coordinates is:  0.451711
 ----------------------------------------------------------------
             Standard Nuclear Orientation (Angstroms)
    I     Atom           X                Y                Z
 ----------------------------------------------------------------
    1      P       0.3816633574     0.6556203003     0.0000000000
    2      N      -0.5462523325    -0.6603165951     0.0000000000
    3      Br     -2.6594888334    -0.0265012262     0.0000000000
    4      Br      2.5852490411    -0.1971617692     0.0000000000
 ----------------------------------------------------------------
 Molecular Point Group                 Cs    NOp =  2
 Largest Abelian Subgroup              Cs    NOp =  2
 Nuclear Repulsion Energy =   464.4769427425 hartrees
 There are       46 alpha and       46 beta electrons
 Applying Cartesian multipole field
    Component          Value
    ---------          -----
     (2,0,0)        1.00000E-11
     (0,2,0)        2.00000E-11
     (0,0,2)       -3.00000E-11
 Nucleus-field energy     =     0.0000000181 hartrees
 Requested basis set is 6-311++G(d,p)
 There are 57 shells and 148 basis functions
 A cutoff of  1.0D-11 yielded   1233 shell pairs
 There are      9003 function pairs (      9986 Cartesian)
 Smallest overlap matrix eigenvalue = 1.60E-03
 Guess MOs from SCF MO coefficient file

 -----------------------------------------------------------------------
  General SCF calculation program by
  Eric Jon Sundstrom, Paul Horn, Yuezhi Mao, Dmitri Zuev, Alec White,
  David Stuck, Shaama M.S., Shane Yost, Joonho Lee, David Small,
  Daniel Levine, Susi Lehtola, Hugh Burton, Evgeny Epifanovsky
 -----------------------------------------------------------------------
 Exchange:     0.2000 Hartree-Fock + 0.0800 Slater + 0.7200 B88
 Correlation:  0.1900 VWN1RPA + 0.8100 LYP
 Using SG-1 standard quadrature grid
 using 4 threads for integral computing
 -------------------------------------------------------
 OpenMP Integral computing Module                
 Release: version 2.0, May 2017, Q-Chem Inc. Pleasanton 
 -------------------------------------------------------
 -------------------------------------------------------
 OpenMP BLAS3 based DFT computing Module                
 Release: version 1.0, May 2013, Q-Chem Inc. Pittsburgh 
 -------------------------------------------------------
 A restricted SCF calculation will be
 performed using DIIS
 SCF converges when DIIS error is below 1.0e-08
 ---------------------------------------
  Cycle       Energy         DIIS error
 ---------------------------------------
    1   -5544.3811773365      1.08e-03  
    2   -5544.3796577484      1.59e-03  
    3   -5544.3837705817      9.80e-04  
    4   -5544.3863201064      1.65e-04  
    5   -5544.3863947782      7.15e-05  
    6   -5544.3864107744      1.46e-05  
    7   -5544.3864112325      3.71e-06  
    8   -5544.3864112749      1.75e-06  
    9   -5544.3864112825      7.56e-07  
   10   -5544.3864112844      1.65e-07  
   11   -5544.3864112846      3.39e-08  
   12   -5544.3864112846      8.01e-09  Convergence criterion met
 ---------------------------------------
 SCF time:   CPU 21.50s  wall 6.00s 
 SCF   energy in the final basis set =    -5544.3864112846
 Total energy in the final basis set =    -5544.3864112846

 --------------------------------------------------------------
             Orbital Energies (a.u.) and Symmetries
 --------------------------------------------------------------

 Alpha MOs, Restricted
 -- Occupied --                  
-482.87 -482.86  -77.16  -62.52  -62.51  -56.34  -56.34  -56.34
  1 A'    2 A'    3 A'    4 A'    5 A'    6 A'    7 A'    1 A"                 
-56.328 -56.325 -56.325 -14.414  -8.728  -8.716  -6.653  -6.563
  8 A'    2 A"    9 A'   10 A'   11 A'   12 A'   13 A'   14 A'                 
 -6.547  -6.545  -6.545  -6.536  -6.535  -4.815  -4.814  -4.810
 15 A'   16 A'    3 A"    4 A"   17 A'   18 A'    5 A"   19 A'                 
 -2.672  -2.668  -2.667  -2.658  -2.655  -2.654  -2.654  -2.653
 20 A'   21 A'    6 A"   22 A'    7 A"   23 A'   24 A'    8 A"                 
 -2.646  -2.646  -0.903  -0.801  -0.772  -0.564  -0.425  -0.417
  9 A"   25 A'   26 A'   27 A'   28 A'   29 A'   30 A'   31 A'                 
 -0.386  -0.330  -0.330  -0.317  -0.303  -0.302
 10 A"   32 A'   11 A"   33 A'   34 A'   12 A"                                 
 -- Virtual --                   
 -0.171  -0.137  -0.074  -0.000   0.005   0.025   0.037   0.049
 35 A'   13 A"   36 A'   37 A'   38 A'   39 A'   14 A"   40 A'                 
  0.054   0.064   0.065   0.074   0.086   0.096   0.114   0.137
 41 A'   42 A'   15 A"   43 A'   16 A"   44 A'   45 A'   46 A'                 
  0.143   0.155   0.194   0.230   0.257   0.273   0.319   0.370
 17 A"   47 A'   48 A'   49 A'   50 A'   18 A"   51 A'   52 A'                 
  0.390   0.402   0.420   0.436   0.438   0.478   0.498   0.526
 53 A'   19 A"   54 A'   20 A"   55 A'   21 A"   56 A'   57 A'                 
  0.532   0.548   0.550   0.558   0.558   0.581   0.594   0.614
 22 A"   23 A"   58 A'   59 A'   24 A"   60 A'   61 A'   25 A"                 
  0.622   0.670   0.705   0.707   0.754   0.806   0.849   0.951
 62 A'   63 A'   26 A"   64 A'   65 A'   66 A'   27 A"   67 A'                 
  0.977   1.000   1.214   1.481   1.554   1.611   1.822   1.910
 68 A'   69 A'   70 A'   28 A"   71 A'   72 A'   73 A'   29 A"                 
  1.965   1.971   1.990   1.995   2.039   2.076   2.127   2.299
 74 A'   30 A"   75 A'   31 A"   76 A'   32 A"   77 A'   78 A'                 
  2.561   3.741   3.788   3.920   3.975   3.979   3.982   3.987
 79 A'   33 A"   80 A'   81 A'   34 A"   35 A"   82 A'   83 A'                 
  3.988   3.990   4.008   4.043   4.165   4.197   6.533   6.585
 36 A"   37 A"   84 A'   85 A'   86 A'   87 A'   88 A'   89 A'                 
  6.876   7.524   7.537   7.538   7.550   7.597   7.605  13.738
 90 A'   38 A"   91 A'   39 A"   92 A'   93 A'   94 A'   40 A"                 
 13.829  13.899  35.231  47.827  47.875 162.997 289.713 289.727
 95 A'   96 A'   97 A'   98 A'   99 A'  100 A'   41 A"  101 A'                 
289.735 289.744 289.802 289.8061020.6021020.661
 42 A"  102 A'  103 A'  104 A'  105 A'  106 A'                                 

 Beta MOs, Restricted
 -- Occupied --                  
-482.87 -482.86  -77.16  -62.52  -62.51  -56.34  -56.34  -56.34
  1 A'    2 A'    3 A'    4 A'    5 A'    6 A'    7 A'    1 A"                 
-56.328 -56.325 -56.325 -14.414  -8.728  -8.716  -6.653  -6.563
  8 A'    2 A"    9 A'   10 A'   11 A'   12 A'   13 A'   14 A'                 
 -6.547  -6.545  -6.545  -6.536  -6.535  -4.815  -4.814  -4.810
 15 A'   16 A'    3 A"    4 A"   17 A'   18 A'    5 A"   19 A'                 
 -2.672  -2.668  -2.667  -2.658  -2.655  -2.654  -2.654  -2.653
 20 A'   21 A'    6 A"   22 A'    7 A"   23 A'   24 A'    8 A"                 
 -2.646  -2.646  -0.903  -0.801  -0.772  -0.564  -0.425  -0.417
  9 A"   25 A'   26 A'   27 A'   28 A'   29 A'   30 A'   31 A'                 
 -0.386  -0.330  -0.330  -0.317  -0.303  -0.302
 10 A"   32 A'   11 A"   33 A'   34 A'   12 A"                                 
 -- Virtual --                   
 -0.171  -0.137  -0.074  -0.000   0.005   0.025   0.037   0.049
 35 A'   13 A"   36 A'   37 A'   38 A'   39 A'   14 A"   40 A'                 
  0.054   0.064   0.065   0.074   0.086   0.096   0.114   0.137
 41 A'   42 A'   15 A"   43 A'   16 A"   44 A'   45 A'   46 A'                 
  0.143   0.155   0.194   0.230   0.257   0.273   0.319   0.370
 17 A"   47 A'   48 A'   49 A'   50 A'   18 A"   51 A'   52 A'                 
  0.390   0.402   0.420   0.436   0.438   0.478   0.498   0.526
 53 A'   19 A"   54 A'   20 A"   55 A'   21 A"   56 A'   57 A'                 
  0.532   0.548   0.550   0.558   0.558   0.581   0.594   0.614
 22 A"   23 A"   58 A'   59 A'   24 A"   60 A'   61 A'   25 A"                 
  0.622   0.670   0.705   0.707   0.754   0.806   0.849   0.951
 62 A'   63 A'   26 A"   64 A'   65 A'   66 A'   27 A"   67 A'                 
  0.977   1.000   1.214   1.481   1.554   1.611   1.822   1.910
 68 A'   69 A'   70 A'   28 A"   71 A'   72 A'   73 A'   29 A"                 
  1.965   1.971   1.990   1.995   2.039   2.076   2.127   2.299
 74 A'   30 A"   75 A'   31 A"   76 A'   32 A"   77 A'   78 A'                 
  2.561   3.741   3.788   3.920   3.975   3.979   3.982   3.987
 79 A'   33 A"   80 A'   81 A'   34 A"   35 A"   82 A'   83 A'                 
  3.988   3.990   4.008   4.043   4.165   4.197   6.533   6.585
 36 A"   37 A"   84 A'   85 A'   86 A'   87 A'   88 A'   89 A'                 
  6.876   7.524   7.537   7.538   7.550   7.597   7.605  13.738
 90 A'   38 A"   91 A'   39 A"   92 A'   93 A'   94 A'   40 A"                 
 13.829  13.899  35.231  47.827  47.875 162.997 289.713 289.727
 95 A'   96 A'   97 A'   98 A'   99 A'  100 A'   41 A"  101 A'                 
289.735 289.744 289.802 289.8061020.6021020.661
 42 A"  102 A'  103 A'  104 A'  105 A'  106 A'                                 
 --------------------------------------------------------------

          Ground-State Mulliken Net Atomic Charges

     Atom                 Charge (a.u.)
  ----------------------------------------
      1 P                     0.334385
      2 N                    -0.202878
      3 Br                   -0.005841
      4 Br                   -0.125666
  ----------------------------------------
  Sum of atomic charges =    -0.000000

 -----------------------------------------------------------------
                    Cartesian Multipole Moments
 -----------------------------------------------------------------
    Charge (ESU x 10^10)
                -0.0000
    Dipole Moment (Debye)
         X       0.0432      Y       1.9515      Z      -0.0000
       Tot       1.9520
    Quadrupole Moments (Debye-Ang)
        XX     -54.5574     XY      -0.9010     YY     -57.0489
        XZ      -0.0000     YZ      -0.0000     ZZ     -55.2433
    Octopole Moments (Debye-Ang^2)
       XXX     -14.2531    XXY      -0.1300    XYY       1.1563
       YYY       1.3479    XXZ      -0.0000    XYZ      -0.0000
       YYZ      -0.0000    XZZ       0.5771    YZZ       0.7216
       ZZZ      -0.0000
    Hexadecapole Moments (Debye-Ang^3)
      XXXX   -1491.6549   XXXY     -12.6917   XXYY    -293.0322
      XYYY       8.5716   YYYY    -128.4612   XXXZ      -0.0000
      XXYZ      -0.0000   XYYZ       0.0000   YYYZ      -0.0000
      XXZZ    -287.5557   XYZZ       3.1884   YYZZ     -32.2980
      XZZZ      -0.0000   YZZZ      -0.0000   ZZZZ     -69.6733
 -----------------------------------------------------------------
 Calculating analytic gradient of the SCF energy
 Gradient of SCF Energy
            1           2           3           4
    1   0.0048388   0.0179421  -0.0420375   0.0192566
    2   0.0127934  -0.0195588   0.0084780  -0.0017126
    3   0.0000000   0.0000000  -0.0000000  -0.0000000
 Max gradient component =       4.204E-02
 RMS gradient           =       1.608E-02
 Gradient time:  CPU 5.56 s  wall 1.49 s
 Geometry Optimization Parameters
   NAtoms,    NIC,     NZ,  NCons,   NDum,   NFix, NCnnct, MaxDiis
        4      14       4       0       0       0       0       0

 Cartesian Hessian Update
 Hessian Updated using BFGS Update


** GEOMETRY OPTIMIZATION IN DELOCALIZED INTERNAL COORDINATES **
   Searching for a Minimum

   Optimization Cycle:   4

                       Coordinates (Angstroms)
     ATOM                X               Y               Z
      1  P         0.3816633574    0.6556203003    0.0000000000
      2  N        -0.5462523325   -0.6603165951    0.0000000000
      3  Br       -2.6594888334   -0.0265012262    0.0000000000
      4  Br        2.5852490411   -0.1971617692    0.0000000000
   Point Group: cs    Number of degrees of freedom:     5


   Energy is  -5544.386411285

 Hessian Updated using BFGS Update

  5 Hessian modes will be used to form the next step
  Hessian Eigenvalues:
     0.042258    0.093267    0.220450    0.259937    0.331023

 Minimum Search - Taking Simple RFO Step
 Searching for Lamda that Minimizes Along All modes
 Value Taken    Lamda =  -0.03509648
 Calculated Step too Large.  Step scaled by  0.465184
 Step Taken.  Stepsize is  0.300000

                             Maximum     Tolerance    Cnvgd?
         Gradient           0.047312      0.000300      NO
         Displacement       0.163747      0.001200      NO
         Energy change     -0.023503      0.000001      NO


 New Cartesian Coordinates Obtained by Inverse Iteration

 Displacement from previous Coordinates is:  0.374416
 ----------------------------------------------------------------
             Standard Nuclear Orientation (Angstroms)
    I     Atom           X                Y                Z
 ----------------------------------------------------------------
    1      P       0.3353075561     0.6805185574     0.0000000000
    2      N      -0.5392038383    -0.6466882434     0.0000000000
    3      Br     -2.5081021506    -0.0418689589     0.0000000000
    4      Br      2.4731696655    -0.2203206453     0.0000000000
 ----------------------------------------------------------------
 Molecular Point Group                 Cs    NOp =  2
 Largest Abelian Subgroup              Cs    NOp =  2
 Nuclear Repulsion Energy =   485.0216623406 hartrees
 There are       46 alpha and       46 beta electrons
 Applying Cartesian multipole field
    Component          Value
    ---------          -----
     (2,0,0)        1.00000E-11
     (0,2,0)        2.00000E-11
     (0,0,2)       -3.00000E-11
 Nucleus-field energy     =     0.0000000165 hartrees
 Requested basis set is 6-311++G(d,p)
 There are 57 shells and 148 basis functions
 A cutoff of  1.0D-11 yielded   1265 shell pairs
 There are      9240 function pairs (     10246 Cartesian)
 Smallest overlap matrix eigenvalue = 1.50E-03
 Guess MOs from SCF MO coefficient file

 -----------------------------------------------------------------------
  General SCF calculation program by
  Eric Jon Sundstrom, Paul Horn, Yuezhi Mao, Dmitri Zuev, Alec White,
  David Stuck, Shaama M.S., Shane Yost, Joonho Lee, David Small,
  Daniel Levine, Susi Lehtola, Hugh Burton, Evgeny Epifanovsky
 -----------------------------------------------------------------------
 Exchange:     0.2000 Hartree-Fock + 0.0800 Slater + 0.7200 B88
 Correlation:  0.1900 VWN1RPA + 0.8100 LYP
 Using SG-1 standard quadrature grid
 using 4 threads for integral computing
 -------------------------------------------------------
 OpenMP Integral computing Module                
 Release: version 2.0, May 2017, Q-Chem Inc. Pleasanton 
 -------------------------------------------------------
 -------------------------------------------------------
 OpenMP BLAS3 based DFT computing Module                
 Release: version 1.0, May 2013, Q-Chem Inc. Pittsburgh 
 -------------------------------------------------------
 A restricted SCF calculation will be
 performed using DIIS
 SCF converges when DIIS error is below 1.0e-08
 ---------------------------------------
  Cycle       Energy         DIIS error
 ---------------------------------------
    1   -5544.3949538188      9.03e-04  
    2   -5544.3967355231      8.94e-04  
    3   -5544.3964662859      9.46e-04  
    4   -5544.3987698807      1.58e-04  
    5   -5544.3988458337      3.93e-05  
    6   -5544.3988498332      9.28e-06  
    7   -5544.3988500575      3.53e-06  
    8   -5544.3988500739      1.07e-06  
    9   -5544.3988500762      5.12e-07  
   10   -5544.3988500771      8.62e-08  
   11   -5544.3988500771      1.77e-08  
   12   -5544.3988500771      4.51e-09  Convergence criterion met
 ---------------------------------------
 SCF time:   CPU 22.32s  wall 6.00s 
 SCF   energy in the final basis set =    -5544.3988500771
 Total energy in the final basis set =    -5544.3988500771

 --------------------------------------------------------------
             Orbital Energies (a.u.) and Symmetries
 --------------------------------------------------------------

 Alpha MOs, Restricted
 -- Occupied --                  
-482.87 -482.85  -77.16  -62.52  -62.50  -56.34  -56.34  -56.34
  1 A'    2 A'    3 A'    4 A'    5 A'    6 A'    7 A'    1 A"                 
-56.324 -56.321 -56.321 -14.404  -8.730  -8.713  -6.649  -6.565
  8 A'    2 A"    9 A'   10 A'   11 A'   12 A'   13 A'   14 A'                 
 -6.547  -6.547  -6.542  -6.532  -6.531  -4.810  -4.809  -4.805
 15 A'    3 A"   16 A'    4 A"   17 A'   18 A'    5 A"   19 A'                 
 -2.675  -2.670  -2.670  -2.656  -2.656  -2.654  -2.651  -2.650
 20 A'   21 A'    6 A"    7 A"   22 A'   23 A'    8 A"   24 A'                 
 -2.642  -2.642  -0.921  -0.805  -0.769  -0.564  -0.437  -0.423
  9 A"   25 A'   26 A'   27 A'   28 A'   29 A'   30 A'   31 A'                 
 -0.395  -0.331  -0.330  -0.315  -0.302  -0.296
 10 A"   11 A"   32 A'   33 A'   34 A'   12 A"                                 
 -- Virtual --                   
 -0.138  -0.133  -0.067   0.002   0.007   0.026   0.037   0.051
 35 A'   13 A"   36 A'   37 A'   38 A'   39 A'   14 A"   40 A'                 
  0.054   0.066   0.067   0.076   0.086   0.098   0.117   0.136
 41 A'   42 A'   15 A"   43 A'   16 A"   44 A'   45 A'   46 A'                 
  0.144   0.159   0.197   0.231   0.256   0.274   0.325   0.368
 17 A"   47 A'   48 A'   49 A'   50 A'   18 A"   51 A'   52 A'                 
  0.394   0.397   0.425   0.436   0.436   0.474   0.481   0.525
 53 A'   19 A"   54 A'   20 A"   55 A'   21 A"   56 A'   57 A'                 
  0.531   0.544   0.546   0.557   0.561   0.593   0.608   0.621
 22 A"   58 A'   23 A"   59 A'   24 A"   60 A'   61 A'   25 A"                 
  0.629   0.681   0.718   0.735   0.811   0.819   0.856   0.940
 62 A'   63 A'   26 A"   64 A'   65 A'   66 A'   27 A"   67 A'                 
  0.991   1.024   1.215   1.486   1.561   1.614   1.855   1.893
 68 A'   69 A'   70 A'   28 A"   71 A'   72 A'   73 A'   29 A"                 
  1.957   1.976   1.997   2.020   2.051   2.087   2.152   2.371
 74 A'   30 A"   75 A'   31 A"   76 A'   32 A"   77 A'   78 A'                 
  2.588   3.747   3.769   3.935   3.973   3.983   3.984   3.994
 79 A'   33 A"   80 A'   81 A'   34 A"   35 A"   82 A'   83 A'                 
  3.995   4.001   4.017   4.067   4.187   4.287   6.553   6.598
 36 A"   37 A"   84 A'   85 A'   86 A'   87 A'   88 A'   89 A'                 
  6.900   7.524   7.538   7.542   7.556   7.609   7.623  13.744
 90 A'   38 A"   91 A'   39 A"   92 A'   93 A'   94 A'   40 A"                 
 13.842  13.916  35.247  47.848  47.885 163.028 289.714 289.730
 95 A'   96 A'   97 A'   98 A'   99 A'  100 A'   41 A"  101 A'                 
289.740 289.752 289.817 289.8291020.6281020.673
 42 A"  102 A'  103 A'  104 A'  105 A'  106 A'                                 

 Beta MOs, Restricted
 -- Occupied --                  
-482.87 -482.85  -77.16  -62.52  -62.50  -56.34  -56.34  -56.34
  1 A'    2 A'    3 A'    4 A'    5 A'    6 A'    7 A'    1 A"                 
-56.324 -56.321 -56.321 -14.404  -8.730  -8.713  -6.649  -6.565
  8 A'    2 A"    9 A'   10 A'   11 A'   12 A'   13 A'   14 A'                 
 -6.547  -6.547  -6.542  -6.532  -6.531  -4.810  -4.809  -4.805
 15 A'    3 A"   16 A'    4 A"   17 A'   18 A'    5 A"   19 A'                 
 -2.675  -2.670  -2.670  -2.656  -2.656  -2.654  -2.651  -2.650
 20 A'   21 A'    6 A"    7 A"   22 A'   23 A'    8 A"   24 A'                 
 -2.642  -2.642  -0.921  -0.805  -0.769  -0.564  -0.437  -0.423
  9 A"   25 A'   26 A'   27 A'   28 A'   29 A'   30 A'   31 A'                 
 -0.395  -0.331  -0.330  -0.315  -0.302  -0.296
 10 A"   11 A"   32 A'   33 A'   34 A'   12 A"                                 
 -- Virtual --                   
 -0.138  -0.133  -0.067   0.002   0.007   0.026   0.037   0.051
 35 A'   13 A"   36 A'   37 A'   38 A'   39 A'   14 A"   40 A'                 
  0.054   0.066   0.067   0.076   0.086   0.098   0.117   0.136
 41 A'   42 A'   15 A"   43 A'   16 A"   44 A'   45 A'   46 A'                 
  0.144   0.159   0.197   0.231   0.256   0.274   0.325   0.368
 17 A"   47 A'   48 A'   49 A'   50 A'   18 A"   51 A'   52 A'                 
  0.394   0.397   0.425   0.436   0.436   0.474   0.481   0.525
 53 A'   19 A"   54 A'   20 A"   55 A'   21 A"   56 A'   57 A'                 
  0.531   0.544   0.546   0.557   0.561   0.593   0.608   0.621
 22 A"   58 A'   23 A"   59 A'   24 A"   60 A'   61 A'   25 A"                 
  0.629   0.681   0.718   0.735   0.811   0.819   0.856   0.940
 62 A'   63 A'   26 A"   64 A'   65 A'   66 A'   27 A"   67 A'                 
  0.991   1.024   1.215   1.486   1.561   1.614   1.855   1.893
 68 A'   69 A'   70 A'   28 A"   71 A'   72 A'   73 A'   29 A"                 
  1.957   1.976   1.997   2.020   2.051   2.087   2.152   2.371
 74 A'   30 A"   75 A'   31 A"   76 A'   32 A"   77 A'   78 A'                 
  2.588   3.747   3.769   3.935   3.973   3.983   3.984   3.994
 79 A'   33 A"   80 A'   81 A'   34 A"   35 A"   82 A'   83 A'                 
  3.995   4.001   4.017   4.067   4.187   4.287   6.553   6.598
 36 A"   37 A"   84 A'   85 A'   86 A'   87 A'   88 A'   89 A'                 
  6.900   7.524   7.538   7.542   7.556   7.609   7.623  13.744
 90 A'   38 A"   91 A'   39 A"   92 A'   93 A'   94 A'   40 A"                 
 13.842  13.916  35.247  47.848  47.885 163.028 289.714 289.730
 95 A'   96 A'   97 A'   98 A'   99 A'  100 A'   41 A"  101 A'                 
289.740 289.752 289.817 289.8291020.6281020.673
 42 A"  102 A'  103 A'  104 A'  105 A'  106 A'                                 
 --------------------------------------------------------------

          Ground-State Mulliken Net Atomic Charges

     Atom                 Charge (a.u.)
  ----------------------------------------
      1 P                     0.333882
      2 N                    -0.202497
      3 Br                    0.005813
      4 Br                   -0.137197
  ----------------------------------------
  Sum of atomic charges =     0.000000

 -----------------------------------------------------------------
                    Cartesian Multipole Moments
 -----------------------------------------------------------------
    Charge (ESU x 10^10)
                 0.0000
    Dipole Moment (Debye)
         X      -0.2373      Y       1.9419      Z       0.0000
       Tot       1.9564
    Quadrupole Moments (Debye-Ang)
        XX     -54.4477     XY      -0.8739     YY     -56.7892
        XZ       0.0000     YZ       0.0000     ZZ     -54.9601
    Octopole Moments (Debye-Ang^2)
       XXX     -15.2237    XXY      -0.4046    XYY       0.8360
       YYY       1.9743    XXZ       0.0000    XYZ       0.0000
       YYZ       0.0000    XZZ       0.0172    YZZ       1.0026
       ZZZ       0.0000
    Hexadecapole Moments (Debye-Ang^3)
      XXXX   -1356.8288   XXXY     -12.0397   XXYY    -265.9883
      XYYY       9.8672   YYYY    -131.0189   XXXZ       0.0000
      XXYZ       0.0000   XYYZ       0.0000   YYYZ       0.0000
      XXZZ    -260.9392   XYZZ       3.5615   YYZZ     -32.5295
      XZZZ       0.0000   YZZZ       0.0000   ZZZZ     -68.8645
 -----------------------------------------------------------------
 Calculating analytic gradient of the SCF energy
 Gradient of SCF Energy
            1           2           3           4
    1  -0.0086847   0.0200961  -0.0225040   0.0110926
    2   0.0028265  -0.0080866   0.0080418  -0.0027818
    3   0.0000000   0.0000000  -0.0000000  -0.0000000
 Max gradient component =       2.250E-02
 RMS gradient           =       1.022E-02
 Gradient time:  CPU 5.77 s  wall 1.54 s
 Geometry Optimization Parameters
   NAtoms,    NIC,     NZ,  NCons,   NDum,   NFix, NCnnct, MaxDiis
        4      14       4       0       0       0       0       0

 Cartesian Hessian Update
 Hessian Updated using BFGS Update


** GEOMETRY OPTIMIZATION IN DELOCALIZED INTERNAL COORDINATES **
   Searching for a Minimum

   Optimization Cycle:   5

                       Coordinates (Angstroms)
     ATOM                X               Y               Z
      1  P         0.3353075561    0.6805185574    0.0000000000
      2  N        -0.5392038383   -0.6466882434    0.0000000000
      3  Br       -2.5081021506   -0.0418689589    0.0000000000
      4  Br        2.4731696655   -0.2203206453    0.0000000000
   Point Group: cs    Number of degrees of freedom:     5


   Energy is  -5544.398850077

 Hessian Updated using BFGS Update

  5 Hessian modes will be used to form the next step
  Hessian Eigenvalues:
     0.063437    0.091200    0.234560    0.260465    0.398565

 Minimum Search - Taking Simple RFO Step
 Searching for Lamda that Minimizes Along All modes
 Value Taken    Lamda =  -0.00975682
 Calculated Step too Large.  Step scaled by  0.836519
 Step Taken.  Stepsize is  0.300000

                             Maximum     Tolerance    Cnvgd?
         Gradient           0.016586      0.000300      NO
         Displacement       0.200496      0.001200      NO
         Energy change     -0.012439      0.000001      NO


 New Cartesian Coordinates Obtained by Inverse Iteration

 Displacement from previous Coordinates is:  0.310095
 ----------------------------------------------------------------
             Standard Nuclear Orientation (Angstroms)
    I     Atom           X                Y                Z
 ----------------------------------------------------------------
    1      P       0.3321303349     0.7136270016     0.0000000000
    2      N      -0.5551768100    -0.6083852608     0.0000000000
    3      Br     -2.3953728031    -0.0840553507     0.0000000000
    4      Br      2.3795905108    -0.2495456804     0.0000000000
 ----------------------------------------------------------------
 Molecular Point Group                 Cs    NOp =  2
 Largest Abelian Subgroup              Cs    NOp =  2
 Nuclear Repulsion Energy =   502.7266025204 hartrees
 There are       46 alpha and       46 beta electrons
 Applying Cartesian multipole field
    Component          Value
    ---------          -----
     (2,0,0)        1.00000E-11
     (0,2,0)        2.00000E-11
     (0,0,2)       -3.00000E-11
 Nucleus-field energy     =     0.0000000153 hartrees
 Requested basis set is 6-311++G(d,p)
 There are 57 shells and 148 basis functions
 A cutoff of  1.0D-11 yielded   1290 shell pairs
 There are      9370 function pairs (     10388 Cartesian)
 Smallest overlap matrix eigenvalue = 1.44E-03
 Guess MOs from SCF MO coefficient file

 -----------------------------------------------------------------------
  General SCF calculation program by
  Eric Jon Sundstrom, Paul Horn, Yuezhi Mao, Dmitri Zuev, Alec White,
  David Stuck, Shaama M.S., Shane Yost, Joonho Lee, David Small,
  Daniel Levine, Susi Lehtola, Hugh Burton, Evgeny Epifanovsky
 -----------------------------------------------------------------------
 Exchange:     0.2000 Hartree-Fock + 0.0800 Slater + 0.7200 B88
 Correlation:  0.1900 VWN1RPA + 0.8100 LYP
 Using SG-1 standard quadrature grid
 using 4 threads for integral computing
 -------------------------------------------------------
 OpenMP Integral computing Module                
 Release: version 2.0, May 2017, Q-Chem Inc. Pleasanton 
 -------------------------------------------------------
 -------------------------------------------------------
 OpenMP BLAS3 based DFT computing Module                
 Release: version 1.0, May 2013, Q-Chem Inc. Pittsburgh 
 -------------------------------------------------------
 A restricted SCF calculation will be
 performed using DIIS
 SCF converges when DIIS error is below 1.0e-08
 ---------------------------------------
  Cycle       Energy         DIIS error
 ---------------------------------------
    1   -5544.3978673331      1.06e-03  
    2   -5544.4022798412      5.98e-04  
    3   -5544.4006183636      1.01e-03  
    4   -5544.4031132959      1.91e-04  
    5   -5544.4032202394      3.67e-05  
    6   -5544.4032230770      7.39e-06  
    7   -5544.4032232086      4.41e-06  
    8   -5544.4032232351      1.15e-06  
    9   -5544.4032232379      4.14e-07  
   10   -5544.4032232385      6.12e-08  
   11   -5544.4032232385      1.05e-08  
   12   -5544.4032232385      3.16e-09  Convergence criterion met
 ---------------------------------------
 SCF time:   CPU 22.94s  wall 6.00s 
 SCF   energy in the final basis set =    -5544.4032232385
 Total energy in the final basis set =    -5544.4032232385

 --------------------------------------------------------------
             Orbital Energies (a.u.) and Symmetries
 --------------------------------------------------------------

 Alpha MOs, Restricted
 -- Occupied --                  
-482.87 -482.85  -77.15  -62.52  -62.50  -56.34  -56.34  -56.34
  1 A'    2 A'    3 A'    4 A'    5 A'    6 A'    1 A"    7 A'                 
-56.323 -56.320 -56.320 -14.393  -8.731  -8.712  -6.643  -6.566
  8 A'    2 A"    9 A'   10 A'   11 A'   12 A'   13 A'   14 A'                 
 -6.548  -6.548  -6.541  -6.531  -6.530  -4.805  -4.803  -4.800
  3 A"   15 A'   16 A'    4 A"   17 A'   18 A'    5 A"   19 A'                 
 -2.676  -2.671  -2.671  -2.657  -2.657  -2.653  -2.650  -2.649
 20 A'   21 A'    6 A"    7 A"   22 A'   23 A'    8 A"   24 A'                 
 -2.641  -2.641  -0.937  -0.813  -0.761  -0.567  -0.444  -0.431
  9 A"   25 A'   26 A'   27 A'   28 A'   29 A'   30 A'   31 A'                 
 -0.403  -0.335  -0.332  -0.314  -0.293  -0.287
 10 A"   11 A"   32 A'   33 A'   34 A'   12 A"                                 
 -- Virtual --                   
 -0.130  -0.100  -0.058   0.003   0.009   0.029   0.037   0.052
 13 A"   35 A'   36 A'   37 A'   38 A'   39 A'   14 A"   40 A'                 
  0.053   0.067   0.067   0.080   0.085   0.099   0.118   0.133
 41 A'   42 A'   15 A"   43 A'   16 A"   44 A'   45 A'   46 A'                 
  0.145   0.164   0.200   0.232   0.254   0.275   0.322   0.368
 17 A"   47 A'   48 A'   49 A'   50 A'   18 A"   51 A'   52 A'                 
  0.395   0.399   0.429   0.434   0.437   0.466   0.469   0.526
 19 A"   53 A'   54 A'   20 A"   55 A'   21 A"   56 A'   57 A'                 
  0.531   0.545   0.546   0.557   0.564   0.612   0.622   0.627
 22 A"   23 A"   58 A'   59 A'   24 A"   60 A'   61 A'   25 A"                 
  0.636   0.688   0.737   0.764   0.837   0.866   0.876   0.928
 62 A'   63 A'   26 A"   64 A'   65 A'   27 A"   66 A'   67 A'                 
  1.003   1.046   1.201   1.491   1.571   1.625   1.882   1.936
 68 A'   69 A'   70 A'   28 A"   71 A'   72 A'   29 A"   73 A'                 
  1.955   1.979   2.004   2.051   2.062   2.088   2.167   2.420
 74 A'   30 A"   75 A'   31 A"   76 A'   32 A"   77 A'   78 A'                 
  2.590   3.752   3.773   3.937   3.972   3.985   3.985   3.997
 79 A'   33 A"   80 A'   81 A'   34 A"   35 A"   82 A'   83 A'                 
  4.000   4.021   4.039   4.084   4.208   4.353   6.578   6.617
 36 A"   37 A"   84 A'   85 A'   86 A'   87 A'   88 A'   89 A'                 
  6.907   7.525   7.541   7.543   7.562   7.615   7.625  13.751
 90 A'   38 A"   91 A'   39 A"   92 A'   93 A'   94 A'   40 A"                 
 13.852  13.921  35.257  47.873  47.898 163.040 289.717 289.734
 95 A'   96 A'   97 A'   98 A'   99 A'  100 A'   41 A"  101 A'                 
289.742 289.758 289.828 289.8411020.6581020.691
 42 A"  102 A'  103 A'  104 A'  105 A'  106 A'                                 

 Beta MOs, Restricted
 -- Occupied --                  
-482.87 -482.85  -77.15  -62.52  -62.50  -56.34  -56.34  -56.34
  1 A'    2 A'    3 A'    4 A'    5 A'    6 A'    1 A"    7 A'                 
-56.323 -56.320 -56.320 -14.393  -8.731  -8.712  -6.643  -6.566
  8 A'    2 A"    9 A'   10 A'   11 A'   12 A'   13 A'   14 A'                 
 -6.548  -6.548  -6.541  -6.531  -6.530  -4.805  -4.803  -4.800
  3 A"   15 A'   16 A'    4 A"   17 A'   18 A'    5 A"   19 A'                 
 -2.676  -2.671  -2.671  -2.657  -2.657  -2.653  -2.650  -2.649
 20 A'   21 A'    6 A"    7 A"   22 A'   23 A'    8 A"   24 A'                 
 -2.641  -2.641  -0.937  -0.813  -0.761  -0.567  -0.444  -0.431
  9 A"   25 A'   26 A'   27 A'   28 A'   29 A'   30 A'   31 A'                 
 -0.403  -0.335  -0.332  -0.314  -0.293  -0.287
 10 A"   11 A"   32 A'   33 A'   34 A'   12 A"                                 
 -- Virtual --                   
 -0.130  -0.100  -0.058   0.003   0.009   0.029   0.037   0.052
 13 A"   35 A'   36 A'   37 A'   38 A'   39 A'   14 A"   40 A'                 
  0.053   0.067   0.067   0.080   0.085   0.099   0.118   0.133
 41 A'   42 A'   15 A"   43 A'   16 A"   44 A'   45 A'   46 A'                 
  0.145   0.164   0.200   0.232   0.254   0.275   0.322   0.368
 17 A"   47 A'   48 A'   49 A'   50 A'   18 A"   51 A'   52 A'                 
  0.395   0.399   0.429   0.434   0.437   0.466   0.469   0.526
 19 A"   53 A'   54 A'   20 A"   55 A'   21 A"   56 A'   57 A'                 
  0.531   0.545   0.546   0.557   0.564   0.612   0.622   0.627
 22 A"   23 A"   58 A'   59 A'   24 A"   60 A'   61 A'   25 A"                 
  0.636   0.688   0.737   0.764   0.837   0.866   0.876   0.928
 62 A'   63 A'   26 A"   64 A'   65 A'   27 A"   66 A'   67 A'                 
  1.003   1.046   1.201   1.491   1.571   1.625   1.882   1.936
 68 A'   69 A'   70 A'   28 A"   71 A'   72 A'   29 A"   73 A'                 
  1.955   1.979   2.004   2.051   2.062   2.088   2.167   2.420
 74 A'   30 A"   75 A'   31 A"   76 A'   32 A"   77 A'   78 A'                 
  2.590   3.752   3.773   3.937   3.972   3.985   3.985   3.997
 79 A'   33 A"   80 A'   81 A'   34 A"   35 A"   82 A'   83 A'                 
  4.000   4.021   4.039   4.084   4.208   4.353   6.578   6.617
 36 A"   37 A"   84 A'   85 A'   86 A'   87 A'   88 A'   89 A'                 
  6.907   7.525   7.541   7.543   7.562   7.615   7.625  13.751
 90 A'   38 A"   91 A'   39 A"   92 A'   93 A'   94 A'   40 A"                 
 13.852  13.921  35.257  47.873  47.898 163.040 289.717 289.734
 95 A'   96 A'   97 A'   98 A'   99 A'  100 A'   41 A"  101 A'                 
289.742 289.758 289.828 289.8411020.6581020.691
 42 A"  102 A'  103 A'  104 A'  105 A'  106 A'                                 
 --------------------------------------------------------------

          Ground-State Mulliken Net Atomic Charges

     Atom                 Charge (a.u.)
  ----------------------------------------
      1 P                     0.326093
      2 N                    -0.220562
      3 Br                    0.029608
      4 Br                   -0.135139
  ----------------------------------------
  Sum of atomic charges =    -0.000000

 -----------------------------------------------------------------
                    Cartesian Multipole Moments
 -----------------------------------------------------------------
    Charge (ESU x 10^10)
                -0.0000
    Dipole Moment (Debye)
         X      -0.3048      Y       1.8528      Z      -0.0000
       Tot       1.8777
    Quadrupole Moments (Debye-Ang)
        XX     -54.0609     XY      -0.7817     YY     -56.5588
        XZ      -0.0000     YZ       0.0000     ZZ     -54.7083
    Octopole Moments (Debye-Ang^2)
       XXX     -15.1927    XXY      -0.6112    XYY       0.8366
       YYY       3.3968    XXZ      -0.0000    XYZ       0.0000
       YYZ      -0.0000    XZZ      -0.4370    YZZ       1.5609
       ZZZ      -0.0000
    Hexadecapole Moments (Debye-Ang^3)
      XXXX   -1255.9435   XXXY     -13.5786   XXYY    -246.5109
      XYYY       7.1758   YYYY    -134.7092   XXXZ      -0.0000
      XXYZ       0.0000   XYYZ      -0.0000   YYYZ       0.0000
      XXZZ    -240.9548   XYZZ       2.6422   YYZZ     -33.0227
      XZZZ      -0.0000   YZZZ       0.0000   ZZZZ     -68.2437
 -----------------------------------------------------------------
 Calculating analytic gradient of the SCF energy
 Gradient of SCF Energy
            1           2           3           4
    1  -0.0074048   0.0023997   0.0052593  -0.0002542
    2   0.0037360  -0.0047501   0.0026157  -0.0016015
    3   0.0000000  -0.0000000  -0.0000000   0.0000000
 Max gradient component =       7.405E-03
 RMS gradient           =       3.345E-03
 Gradient time:  CPU 5.93 s  wall 1.58 s
 Geometry Optimization Parameters
   NAtoms,    NIC,     NZ,  NCons,   NDum,   NFix, NCnnct, MaxDiis
        4      14       4       0       0       0       0       0

 Cartesian Hessian Update
 Hessian Updated using BFGS Update


** GEOMETRY OPTIMIZATION IN DELOCALIZED INTERNAL COORDINATES **
   Searching for a Minimum

   Optimization Cycle:   6

                       Coordinates (Angstroms)
     ATOM                X               Y               Z
      1  P         0.3321303349    0.7136270016    0.0000000000
      2  N        -0.5551768100   -0.6083852608    0.0000000000
      3  Br       -2.3953728031   -0.0840553507    0.0000000000
      4  Br        2.3795905108   -0.2495456804    0.0000000000
   Point Group: cs    Number of degrees of freedom:     5


   Energy is  -5544.403223238

 Hessian Updated using BFGS Update

  5 Hessian modes will be used to form the next step
  Hessian Eigenvalues:
     0.082686    0.089624    0.246668    0.275302    0.427546

 Minimum Search - Taking Simple RFO Step
 Searching for Lamda that Minimizes Along All modes
 Value Taken    Lamda =  -0.00090635
 Step Taken.  Stepsize is  0.056706

                             Maximum     Tolerance    Cnvgd?
         Gradient           0.015735      0.000300      NO
         Displacement       0.040211      0.001200      NO
         Energy change     -0.004373      0.000001      NO


 New Cartesian Coordinates Obtained by Inverse Iteration

 Displacement from previous Coordinates is:  0.086765
 ----------------------------------------------------------------
             Standard Nuclear Orientation (Angstroms)
    I     Atom           X                Y                Z
 ----------------------------------------------------------------
    1      P       0.3552889403     0.7115099922     0.0000000000
    2      N      -0.5643948403    -0.5867807300     0.0000000000
    3      Br     -2.4200442913    -0.1009351877     0.0000000000
    4      Br      2.3903214240    -0.2521533648     0.0000000000
 ----------------------------------------------------------------
 Molecular Point Group                 Cs    NOp =  2
 Largest Abelian Subgroup              Cs    NOp =  2
 Nuclear Repulsion Energy =   500.2583907201 hartrees
 There are       46 alpha and       46 beta electrons
 Applying Cartesian multipole field
    Component          Value
    ---------          -----
     (2,0,0)        1.00000E-11
     (0,2,0)        2.00000E-11
     (0,0,2)       -3.00000E-11
 Nucleus-field energy     =     0.0000000155 hartrees
 Requested basis set is 6-311++G(d,p)
 There are 57 shells and 148 basis functions
 A cutoff of  1.0D-11 yielded   1287 shell pairs
 There are      9355 function pairs (     10370 Cartesian)
 Smallest overlap matrix eigenvalue = 1.44E-03
 Guess MOs from SCF MO coefficient file

 -----------------------------------------------------------------------
  General SCF calculation program by
  Eric Jon Sundstrom, Paul Horn, Yuezhi Mao, Dmitri Zuev, Alec White,
  David Stuck, Shaama M.S., Shane Yost, Joonho Lee, David Small,
  Daniel Levine, Susi Lehtola, Hugh Burton, Evgeny Epifanovsky
 -----------------------------------------------------------------------
 Exchange:     0.2000 Hartree-Fock + 0.0800 Slater + 0.7200 B88
 Correlation:  0.1900 VWN1RPA + 0.8100 LYP
 Using SG-1 standard quadrature grid
 using 4 threads for integral computing
 -------------------------------------------------------
 OpenMP Integral computing Module                
 Release: version 2.0, May 2017, Q-Chem Inc. Pleasanton 
 -------------------------------------------------------
 -------------------------------------------------------
 OpenMP BLAS3 based DFT computing Module                
 Release: version 1.0, May 2013, Q-Chem Inc. Pittsburgh 
 -------------------------------------------------------
 A restricted SCF calculation will be
 performed using DIIS
 SCF converges when DIIS error is below 1.0e-08
 ---------------------------------------
  Cycle       Energy         DIIS error
 ---------------------------------------
    1   -5544.4032104460      3.11e-04  
    2   -5544.4037661195      1.21e-04  
    3   -5544.4036969455      2.07e-04  
    4   -5544.4038016551      6.70e-05  
    5   -5544.4038130154      1.56e-05  
    6   -5544.4038135175      2.67e-06  
    7   -5544.4038135354      8.71e-07  
    8   -5544.4038135375      2.59e-07  
    9   -5544.4038135376      6.60e-08  
   10   -5544.4038135376      1.33e-08  
   11   -5544.4038135376      3.93e-09  Convergence criterion met
 ---------------------------------------
 SCF time:   CPU 20.93s  wall 6.00s 
 SCF   energy in the final basis set =    -5544.4038135376
 Total energy in the final basis set =    -5544.4038135376

 --------------------------------------------------------------
             Orbital Energies (a.u.) and Symmetries
 --------------------------------------------------------------

 Alpha MOs, Restricted
 -- Occupied --                  
-482.87 -482.85  -77.15  -62.52  -62.50  -56.34  -56.34  -56.34
  1 A'    2 A'    3 A'    4 A'    5 A'    6 A'    1 A"    7 A'                 
-56.325 -56.322 -56.322 -14.392  -8.731  -8.713  -6.642  -6.566
  8 A'    2 A"    9 A'   10 A'   11 A'   12 A'   13 A'   14 A'                 
 -6.548  -6.548  -6.543  -6.533  -6.532  -4.803  -4.802  -4.798
  3 A"   15 A'   16 A'    4 A"   17 A'   18 A'    5 A"   19 A'                 
 -2.676  -2.671  -2.671  -2.657  -2.657  -2.654  -2.652  -2.651
 20 A'    6 A"   21 A'    7 A"   22 A'   23 A'    8 A"   24 A'                 
 -2.643  -2.643  -0.934  -0.815  -0.763  -0.567  -0.444  -0.430
  9 A"   25 A'   26 A'   27 A'   28 A'   29 A'   30 A'   31 A'                 
 -0.401  -0.336  -0.333  -0.316  -0.289  -0.288
 10 A"   11 A"   32 A'   33 A'   34 A'   12 A"                                 
 -- Virtual --                   
 -0.129  -0.103  -0.055   0.003   0.010   0.029   0.037   0.052
 13 A"   35 A'   36 A'   37 A'   38 A'   39 A'   14 A"   40 A'                 
  0.053   0.066   0.067   0.080   0.085   0.099   0.119   0.133
 41 A'   42 A'   15 A"   43 A'   16 A"   44 A'   45 A'   46 A'                 
  0.146   0.165   0.199   0.232   0.254   0.276   0.320   0.367
 17 A"   47 A'   48 A'   49 A'   50 A'   18 A"   51 A'   52 A'                 
  0.397   0.398   0.428   0.434   0.437   0.464   0.478   0.525
 19 A"   53 A'   54 A'   20 A"   55 A'   21 A"   56 A'   57 A'                 
  0.530   0.545   0.551   0.556   0.562   0.612   0.622   0.628
 22 A"   23 A"   58 A'   59 A'   24 A"   60 A'   61 A'   25 A"                 
  0.635   0.687   0.740   0.761   0.844   0.869   0.874   0.933
 62 A'   63 A'   26 A"   64 A'   65 A'   27 A"   66 A'   67 A'                 
  1.003   1.049   1.202   1.493   1.572   1.630   1.883   1.931
 68 A'   69 A'   70 A'   28 A"   71 A'   72 A'   29 A"   73 A'                 
  1.956   1.978   2.002   2.047   2.064   2.091   2.164   2.425
 74 A'   30 A"   75 A'   31 A"   76 A'   32 A"   77 A'   78 A'                 
  2.588   3.754   3.773   3.940   3.972   3.983   3.984   3.995
 79 A'   33 A"   80 A'   81 A'   34 A"   35 A"   82 A'   83 A'                 
  3.999   4.020   4.040   4.081   4.209   4.353   6.578   6.614
 36 A"   37 A"   84 A'   85 A'   86 A'   87 A'   88 A'   89 A'                 
  6.907   7.525   7.541   7.542   7.561   7.616   7.624  13.753
 90 A'   38 A"   91 A'   39 A"   92 A'   93 A'   94 A'   40 A"                 
 13.852  13.923  35.258  47.871  47.896 163.040 289.717 289.733
 95 A'   96 A'   97 A'   98 A'   99 A'  100 A'   41 A"  101 A'                 
289.741 289.757 289.828 289.8411020.6571020.688
 42 A"  102 A'  103 A'  104 A'  105 A'  106 A'                                 

 Beta MOs, Restricted
 -- Occupied --                  
-482.87 -482.85  -77.15  -62.52  -62.50  -56.34  -56.34  -56.34
  1 A'    2 A'    3 A'    4 A'    5 A'    6 A'    1 A"    7 A'                 
-56.325 -56.322 -56.322 -14.392  -8.731  -8.713  -6.642  -6.566
  8 A'    2 A"    9 A'   10 A'   11 A'   12 A'   13 A'   14 A'                 
 -6.548  -6.548  -6.543  -6.533  -6.532  -4.803  -4.802  -4.798
  3 A"   15 A'   16 A'    4 A"   17 A'   18 A'    5 A"   19 A'                 
 -2.676  -2.671  -2.671  -2.657  -2.657  -2.654  -2.652  -2.651
 20 A'    6 A"   21 A'    7 A"   22 A'   23 A'    8 A"   24 A'                 
 -2.643  -2.643  -0.934  -0.815  -0.763  -0.567  -0.444  -0.430
  9 A"   25 A'   26 A'   27 A'   28 A'   29 A'   30 A'   31 A'                 
 -0.401  -0.336  -0.333  -0.316  -0.289  -0.288
 10 A"   11 A"   32 A'   33 A'   34 A'   12 A"                                 
 -- Virtual --                   
 -0.129  -0.103  -0.055   0.003   0.010   0.029   0.037   0.052
 13 A"   35 A'   36 A'   37 A'   38 A'   39 A'   14 A"   40 A'                 
  0.053   0.066   0.067   0.080   0.085   0.099   0.119   0.133
 41 A'   42 A'   15 A"   43 A'   16 A"   44 A'   45 A'   46 A'                 
  0.146   0.165   0.199   0.232   0.254   0.276   0.320   0.367
 17 A"   47 A'   48 A'   49 A'   50 A'   18 A"   51 A'   52 A'                 
  0.397   0.398   0.428   0.434   0.437   0.464   0.478   0.525
 19 A"   53 A'   54 A'   20 A"   55 A'   21 A"   56 A'   57 A'                 
  0.530   0.545   0.551   0.556   0.562   0.612   0.622   0.628
 22 A"   23 A"   58 A'   59 A'   24 A"   60 A'   61 A'   25 A"                 
  0.635   0.687   0.740   0.761   0.844   0.869   0.874   0.933
 62 A'   63 A'   26 A"   64 A'   65 A'   27 A"   66 A'   67 A'                 
  1.003   1.049   1.202   1.493   1.572   1.630   1.883   1.931
 68 A'   69 A'   70 A'   28 A"   71 A'   72 A'   29 A"   73 A'                 
  1.956   1.978   2.002   2.047   2.064   2.091   2.164   2.425
 74 A'   30 A"   75 A'   31 A"   76 A'   32 A"   77 A'   78 A'                 
  2.588   3.754   3.773   3.940   3.972   3.983   3.984   3.995
 79 A'   33 A"   80 A'   81 A'   34 A"   35 A"   82 A'   83 A'                 
  3.999   4.020   4.040   4.081   4.209   4.353   6.578   6.614
 36 A"   37 A"   84 A'   85 A'   86 A'   87 A'   88 A'   89 A'                 
  6.907   7.525   7.541   7.542   7.561   7.616   7.624  13.753
 90 A'   38 A"   91 A'   39 A"   92 A'   93 A'   94 A'   40 A"                 
 13.852  13.923  35.258  47.871  47.896 163.040 289.717 289.733
 95 A'   96 A'   97 A'   98 A'   99 A'  100 A'   41 A"  101 A'                 
289.741 289.757 289.828 289.8411020.6571020.688
 42 A"  102 A'  103 A'  104 A'  105 A'  106 A'                                 
 --------------------------------------------------------------

          Ground-State Mulliken Net Atomic Charges

     Atom                 Charge (a.u.)
  ----------------------------------------
      1 P                     0.318784
      2 N                    -0.232306
      3 Br                    0.037934
      4 Br                   -0.124412
  ----------------------------------------
  Sum of atomic charges =    -0.000000

 -----------------------------------------------------------------
                    Cartesian Multipole Moments
 -----------------------------------------------------------------
    Charge (ESU x 10^10)
                -0.0000
    Dipole Moment (Debye)
         X      -0.2169      Y       1.8037      Z       0.0000
       Tot       1.8167
    Quadrupole Moments (Debye-Ang)
        XX     -53.6736     XY      -0.7520     YY     -56.6526
        XZ       0.0000     YZ       0.0000     ZZ     -54.7094
    Octopole Moments (Debye-Ang^2)
       XXX     -15.0296    XXY      -0.5653    XYY       0.9660
       YYY       4.0211    XXZ       0.0000    XYZ       0.0000
       YYZ       0.0000    XZZ      -0.3001    YZZ       1.7917
       ZZZ       0.0000
    Hexadecapole Moments (Debye-Ang^3)
      XXXX   -1269.3230   XXXY     -14.6426   XXYY    -250.1050
      XYYY       4.6175   YYYY    -134.5374   XXXZ       0.0000
      XXYZ       0.0000   XYYZ       0.0000   YYYZ       0.0000
      XXZZ    -244.0505   XYZZ       1.8434   YYZZ     -33.0030
      XZZZ       0.0000   YZZZ       0.0000   ZZZZ     -68.2817
 -----------------------------------------------------------------
 Calculating analytic gradient of the SCF energy
 Gradient of SCF Energy
            1           2           3           4
    1  -0.0014610   0.0032089  -0.0004695  -0.0012784
    2   0.0000490  -0.0023886   0.0017968   0.0005428
    3   0.0000000  -0.0000000  -0.0000000  -0.0000000
 Max gradient component =       3.209E-03
 RMS gradient           =       1.400E-03
 Gradient time:  CPU 5.92 s  wall 1.58 s
 Geometry Optimization Parameters
   NAtoms,    NIC,     NZ,  NCons,   NDum,   NFix, NCnnct, MaxDiis
        4      14       4       0       0       0       0       0

 Cartesian Hessian Update
 Hessian Updated using BFGS Update


** GEOMETRY OPTIMIZATION IN DELOCALIZED INTERNAL COORDINATES **
   Searching for a Minimum

   Optimization Cycle:   7

                       Coordinates (Angstroms)
     ATOM                X               Y               Z
      1  P         0.3552889403    0.7115099922    0.0000000000
      2  N        -0.5643948403   -0.5867807300    0.0000000000
      3  Br       -2.4200442913   -0.1009351877    0.0000000000
      4  Br        2.3903214240   -0.2521533648    0.0000000000
   Point Group: cs    Number of degrees of freedom:     5


   Energy is  -5544.403813538

 Hessian Updated using BFGS Update

  5 Hessian modes will be used to form the next step
  Hessian Eigenvalues:
     0.071728    0.098935    0.202752    0.276421    0.374211

 Minimum Search - Taking Simple RFO Step
 Searching for Lamda that Minimizes Along All modes
 Value Taken    Lamda =  -0.00035432
 Step Taken.  Stepsize is  0.059940

                             Maximum     Tolerance    Cnvgd?
         Gradient           0.005057      0.000300      NO
         Displacement       0.031051      0.001200      NO
         Energy change     -0.000590      0.000001      NO


 New Cartesian Coordinates Obtained by Inverse Iteration

 Displacement from previous Coordinates is:  0.087688
 ----------------------------------------------------------------
             Standard Nuclear Orientation (Angstroms)
    I     Atom           X                Y                Z
 ----------------------------------------------------------------
    1      P       0.3688459853     0.7203095425     0.0000000000
    2      N      -0.5772411424    -0.5578245344     0.0000000000
    3      Br     -2.4275924720    -0.1258133218     0.0000000000
    4      Br      2.3971588617    -0.2650309766     0.0000000000
 ----------------------------------------------------------------
 Molecular Point Group                 Cs    NOp =  2
 Largest Abelian Subgroup              Cs    NOp =  2
 Nuclear Repulsion Energy =   499.1450356458 hartrees
 There are       46 alpha and       46 beta electrons
 Applying Cartesian multipole field
    Component          Value
    ---------          -----
     (2,0,0)        1.00000E-11
     (0,2,0)        2.00000E-11
     (0,0,2)       -3.00000E-11
 Nucleus-field energy     =     0.0000000156 hartrees
 Requested basis set is 6-311++G(d,p)
 There are 57 shells and 148 basis functions
 A cutoff of  1.0D-11 yielded   1284 shell pairs
 There are      9344 function pairs (     10358 Cartesian)
 Smallest overlap matrix eigenvalue = 1.48E-03
 Guess MOs from SCF MO coefficient file

 -----------------------------------------------------------------------
  General SCF calculation program by
  Eric Jon Sundstrom, Paul Horn, Yuezhi Mao, Dmitri Zuev, Alec White,
  David Stuck, Shaama M.S., Shane Yost, Joonho Lee, David Small,
  Daniel Levine, Susi Lehtola, Hugh Burton, Evgeny Epifanovsky
 -----------------------------------------------------------------------
 Exchange:     0.2000 Hartree-Fock + 0.0800 Slater + 0.7200 B88
 Correlation:  0.1900 VWN1RPA + 0.8100 LYP
 Using SG-1 standard quadrature grid
 using 4 threads for integral computing
 -------------------------------------------------------
 OpenMP Integral computing Module                
 Release: version 2.0, May 2017, Q-Chem Inc. Pleasanton 
 -------------------------------------------------------
 -------------------------------------------------------
 OpenMP BLAS3 based DFT computing Module                
 Release: version 1.0, May 2013, Q-Chem Inc. Pittsburgh 
 -------------------------------------------------------
 A restricted SCF calculation will be
 performed using DIIS
 SCF converges when DIIS error is below 1.0e-08
 ---------------------------------------
  Cycle       Energy         DIIS error
 ---------------------------------------
    1   -5544.4032973920      3.21e-04  
    2   -5544.4039476254      1.07e-04  
    3   -5544.4038914402      1.97e-04  
    4   -5544.4039789919      5.31e-05  
    5   -5544.4039870262      1.71e-05  
    6   -5544.4039876483      2.93e-06  
    7   -5544.4039876696      1.07e-06  
    8   -5544.4039876717      3.44e-07  
    9   -5544.4039876720      7.86e-08  
   10   -5544.4039876721      1.54e-08  
   11   -5544.4039876721      2.49e-09  Convergence criterion met
 ---------------------------------------
 SCF time:   CPU 20.88s  wall 6.00s 
 SCF   energy in the final basis set =    -5544.4039876721
 Total energy in the final basis set =    -5544.4039876721

 --------------------------------------------------------------
             Orbital Energies (a.u.) and Symmetries
 --------------------------------------------------------------

 Alpha MOs, Restricted
 -- Occupied --                  
-482.87 -482.85  -77.15  -62.52  -62.50  -56.35  -56.34  -56.34
  1 A'    2 A'    3 A'    4 A'    5 A'    6 A'    1 A"    7 A'                 
-56.324 -56.321 -56.321 -14.390  -8.732  -8.713  -6.641  -6.567
  8 A'    2 A"    9 A'   10 A'   11 A'   12 A'   13 A'   14 A'                 
 -6.550  -6.549  -6.542  -6.533  -6.531  -4.803  -4.801  -4.798
  3 A"   15 A'   16 A'    4 A"   17 A'   18 A'    5 A"   19 A'                 
 -2.677  -2.672  -2.672  -2.658  -2.658  -2.654  -2.651  -2.650
 20 A'    6 A"   21 A'    7 A"   22 A'   23 A'    8 A"   24 A'                 
 -2.642  -2.642  -0.934  -0.815  -0.763  -0.567  -0.446  -0.429
  9 A"   25 A'   26 A'   27 A'   28 A'   29 A'   30 A'   31 A'                 
 -0.402  -0.336  -0.334  -0.315  -0.288  -0.286
 10 A"   11 A"   32 A'   33 A'   12 A"   34 A'                                 
 -- Virtual --                   
 -0.128  -0.102  -0.054   0.003   0.010   0.029   0.037   0.051
 13 A"   35 A'   36 A'   37 A'   38 A'   39 A'   14 A"   40 A'                 
  0.054   0.067   0.067   0.080   0.085   0.098   0.119   0.133
 41 A'   42 A'   15 A"   43 A'   16 A"   44 A'   45 A'   46 A'                 
  0.147   0.166   0.199   0.231   0.254   0.276   0.318   0.367
 17 A"   47 A'   48 A'   49 A'   50 A'   18 A"   51 A'   52 A'                 
  0.398   0.398   0.428   0.433   0.439   0.465   0.484   0.524
 53 A'   19 A"   54 A'   20 A"   55 A'   21 A"   56 A'   57 A'                 
  0.529   0.544   0.553   0.558   0.563   0.613   0.627   0.630
 22 A"   23 A"   58 A'   59 A'   24 A"   60 A'   61 A'   25 A"                 
  0.634   0.686   0.740   0.758   0.853   0.873   0.881   0.937
 62 A'   63 A'   26 A"   64 A'   65 A'   27 A"   66 A'   67 A'                 
  1.003   1.048   1.198   1.494   1.573   1.633   1.883   1.936
 68 A'   69 A'   70 A'   28 A"   71 A'   72 A'   29 A"   73 A'                 
  1.959   1.979   2.004   2.046   2.065   2.094   2.161   2.433
 74 A'   30 A"   75 A'   31 A"   76 A'   32 A"   77 A'   78 A'                 
  2.583   3.755   3.776   3.942   3.971   3.982   3.984   3.995
 79 A'   33 A"   80 A'   81 A'   34 A"   82 A'   35 A"   83 A'                 
  4.000   4.022   4.044   4.079   4.208   4.355   6.580   6.617
 36 A"   37 A"   84 A'   85 A'   86 A'   87 A'   88 A'   89 A'                 
  6.907   7.524   7.541   7.542   7.561   7.617   7.622  13.754
 90 A'   38 A"   91 A'   39 A"   92 A'   93 A'   94 A'   40 A"                 
 13.852  13.925  35.258  47.874  47.897 163.041 289.716 289.733
 95 A'   96 A'   97 A'   98 A'   99 A'  100 A'   41 A"  101 A'                 
289.741 289.757 289.827 289.8401020.6591020.690
 42 A"  102 A'  103 A'  104 A'  105 A'  106 A'                                 

 Beta MOs, Restricted
 -- Occupied --                  
-482.87 -482.85  -77.15  -62.52  -62.50  -56.35  -56.34  -56.34
  1 A'    2 A'    3 A'    4 A'    5 A'    6 A'    1 A"    7 A'                 
-56.324 -56.321 -56.321 -14.390  -8.732  -8.713  -6.641  -6.567
  8 A'    2 A"    9 A'   10 A'   11 A'   12 A'   13 A'   14 A'                 
 -6.550  -6.549  -6.542  -6.533  -6.531  -4.803  -4.801  -4.798
  3 A"   15 A'   16 A'    4 A"   17 A'   18 A'    5 A"   19 A'                 
 -2.677  -2.672  -2.672  -2.658  -2.658  -2.654  -2.651  -2.650
 20 A'    6 A"   21 A'    7 A"   22 A'   23 A'    8 A"   24 A'                 
 -2.642  -2.642  -0.934  -0.815  -0.763  -0.567  -0.446  -0.429
  9 A"   25 A'   26 A'   27 A'   28 A'   29 A'   30 A'   31 A'                 
 -0.402  -0.336  -0.334  -0.315  -0.288  -0.286
 10 A"   11 A"   32 A'   33 A'   12 A"   34 A'                                 
 -- Virtual --                   
 -0.128  -0.102  -0.054   0.003   0.010   0.029   0.037   0.051
 13 A"   35 A'   36 A'   37 A'   38 A'   39 A'   14 A"   40 A'                 
  0.054   0.067   0.067   0.080   0.085   0.098   0.119   0.133
 41 A'   42 A'   15 A"   43 A'   16 A"   44 A'   45 A'   46 A'                 
  0.147   0.166   0.199   0.231   0.254   0.276   0.318   0.367
 17 A"   47 A'   48 A'   49 A'   50 A'   18 A"   51 A'   52 A'                 
  0.398   0.398   0.428   0.433   0.439   0.465   0.484   0.524
 53 A'   19 A"   54 A'   20 A"   55 A'   21 A"   56 A'   57 A'                 
  0.529   0.544   0.553   0.558   0.563   0.613   0.627   0.630
 22 A"   23 A"   58 A'   59 A'   24 A"   60 A'   61 A'   25 A"                 
  0.634   0.686   0.740   0.758   0.853   0.873   0.881   0.937
 62 A'   63 A'   26 A"   64 A'   65 A'   27 A"   66 A'   67 A'                 
  1.003   1.048   1.198   1.494   1.573   1.633   1.883   1.936
 68 A'   69 A'   70 A'   28 A"   71 A'   72 A'   29 A"   73 A'                 
  1.959   1.979   2.004   2.046   2.065   2.094   2.161   2.433
 74 A'   30 A"   75 A'   31 A"   76 A'   32 A"   77 A'   78 A'                 
  2.583   3.755   3.776   3.942   3.971   3.982   3.984   3.995
 79 A'   33 A"   80 A'   81 A'   34 A"   82 A'   35 A"   83 A'                 
  4.000   4.022   4.044   4.079   4.208   4.355   6.580   6.617
 36 A"   37 A"   84 A'   85 A'   86 A'   87 A'   88 A'   89 A'                 
  6.907   7.524   7.541   7.542   7.561   7.617   7.622  13.754
 90 A'   38 A"   91 A'   39 A"   92 A'   93 A'   94 A'   40 A"                 
 13.852  13.925  35.258  47.874  47.897 163.041 289.716 289.733
 95 A'   96 A'   97 A'   98 A'   99 A'  100 A'   41 A"  101 A'                 
289.741 289.757 289.827 289.8401020.6591020.690
 42 A"  102 A'  103 A'  104 A'  105 A'  106 A'                                 
 --------------------------------------------------------------

          Ground-State Mulliken Net Atomic Charges

     Atom                 Charge (a.u.)
  ----------------------------------------
      1 P                     0.311387
      2 N                    -0.239755
      3 Br                    0.050527
      4 Br                   -0.122158
  ----------------------------------------
  Sum of atomic charges =    -0.000000

 -----------------------------------------------------------------
                    Cartesian Multipole Moments
 -----------------------------------------------------------------
    Charge (ESU x 10^10)
                -0.0000
    Dipole Moment (Debye)
         X      -0.3036      Y       1.7780      Z      -0.0000
       Tot       1.8037
    Quadrupole Moments (Debye-Ang)
        XX     -53.5050     XY      -0.6646     YY     -56.6322
        XZ       0.0000     YZ       0.0000     ZZ     -54.7041
    Octopole Moments (Debye-Ang^2)
       XXX     -16.3484    XXY      -0.5442    XYY       0.8559
       YYY       5.1512    XXZ      -0.0000    XYZ       0.0000
       YYZ      -0.0000    XZZ      -0.5261    YZZ       2.1915
       ZZZ      -0.0000
    Hexadecapole Moments (Debye-Ang^3)
      XXXX   -1275.5087   XXXY     -14.8986   XXYY    -251.9289
      XYYY       2.6085   YYYY    -135.7869   XXXZ       0.0000
      XXYZ       0.0000   XYYZ      -0.0000   YYYZ       0.0000
      XXZZ    -245.3689   XYZZ       1.2335   YYZZ     -33.2337
      XZZZ       0.0000   YZZZ       0.0000   ZZZZ     -68.3311
 -----------------------------------------------------------------
 Calculating analytic gradient of the SCF energy
 Gradient of SCF Energy
            1           2           3           4
    1   0.0003811  -0.0015956   0.0014582  -0.0002437
    2  -0.0003473  -0.0001514  -0.0001515   0.0006502
    3  -0.0000000   0.0000000  -0.0000000   0.0000000
 Max gradient component =       1.596E-03
 RMS gradient           =       6.749E-04
 Gradient time:  CPU 5.91 s  wall 1.58 s
 Geometry Optimization Parameters
   NAtoms,    NIC,     NZ,  NCons,   NDum,   NFix, NCnnct, MaxDiis
        4      14       4       0       0       0       0       0

 Cartesian Hessian Update
 Hessian Updated using BFGS Update


** GEOMETRY OPTIMIZATION IN DELOCALIZED INTERNAL COORDINATES **
   Searching for a Minimum

   Optimization Cycle:   8

                       Coordinates (Angstroms)
     ATOM                X               Y               Z
      1  P         0.3688459853    0.7203095425    0.0000000000
      2  N        -0.5772411424   -0.5578245344    0.0000000000
      3  Br       -2.4275924720   -0.1258133218    0.0000000000
      4  Br        2.3971588617   -0.2650309766    0.0000000000
   Point Group: cs    Number of degrees of freedom:     5


   Energy is  -5544.403987672

 Hessian Updated using BFGS Update

  5 Hessian modes will be used to form the next step
  Hessian Eigenvalues:
     0.087114    0.098009    0.168628    0.279533    0.375185

 Minimum Search - Taking Simple RFO Step
 Searching for Lamda that Minimizes Along All modes
 Value Taken    Lamda =  -0.00003360
 Step Taken.  Stepsize is  0.014678

                             Maximum     Tolerance    Cnvgd?
         Gradient           0.001836      0.000300      NO
         Displacement       0.008930      0.001200      NO
         Energy change     -0.000174      0.000001      NO


 New Cartesian Coordinates Obtained by Inverse Iteration

 Displacement from previous Coordinates is:  0.025892
 ----------------------------------------------------------------
             Standard Nuclear Orientation (Angstroms)
    I     Atom           X                Y                Z
 ----------------------------------------------------------------
    1      P       0.3707966392     0.7265587336     0.0000000000
    2      N      -0.5735836897    -0.5519453299     0.0000000000
    3      Br     -2.4323397133    -0.1321043252     0.0000000000
    4      Br      2.3962979964    -0.2708683688     0.0000000000
 ----------------------------------------------------------------
 Molecular Point Group                 Cs    NOp =  2
 Largest Abelian Subgroup              Cs    NOp =  2
 Nuclear Repulsion Energy =   498.4609124996 hartrees
 There are       46 alpha and       46 beta electrons
 Applying Cartesian multipole field
    Component          Value
    ---------          -----
     (2,0,0)        1.00000E-11
     (0,2,0)        2.00000E-11
     (0,0,2)       -3.00000E-11
 Nucleus-field energy     =     0.0000000157 hartrees
 Requested basis set is 6-311++G(d,p)
 There are 57 shells and 148 basis functions
 A cutoff of  1.0D-11 yielded   1284 shell pairs
 There are      9344 function pairs (     10358 Cartesian)
 Smallest overlap matrix eigenvalue = 1.50E-03
 Guess MOs from SCF MO coefficient file

 -----------------------------------------------------------------------
  General SCF calculation program by
  Eric Jon Sundstrom, Paul Horn, Yuezhi Mao, Dmitri Zuev, Alec White,
  David Stuck, Shaama M.S., Shane Yost, Joonho Lee, David Small,
  Daniel Levine, Susi Lehtola, Hugh Burton, Evgeny Epifanovsky
 -----------------------------------------------------------------------
 Exchange:     0.2000 Hartree-Fock + 0.0800 Slater + 0.7200 B88
 Correlation:  0.1900 VWN1RPA + 0.8100 LYP
 Using SG-1 standard quadrature grid
 using 4 threads for integral computing
 -------------------------------------------------------
 OpenMP Integral computing Module                
 Release: version 2.0, May 2017, Q-Chem Inc. Pleasanton 
 -------------------------------------------------------
 -------------------------------------------------------
 OpenMP BLAS3 based DFT computing Module                
 Release: version 1.0, May 2013, Q-Chem Inc. Pittsburgh 
 -------------------------------------------------------
 A restricted SCF calculation will be
 performed using DIIS
 SCF converges when DIIS error is below 1.0e-08
 ---------------------------------------
  Cycle       Energy         DIIS error
 ---------------------------------------
    1   -5544.4039633800      7.84e-05  
    2   -5544.4039961724      4.12e-05  
    3   -5544.4039860573      7.54e-05  
    4   -5544.4040003252      1.06e-05  
    5   -5544.4040006290      2.95e-06  
    6   -5544.4040006489      8.45e-07  
    7   -5544.4040006504      3.17e-07  
    8   -5544.4040006507      6.48e-08  
    9   -5544.4040006506      3.12e-08  
   10   -5544.4040006507      4.96e-09  Convergence criterion met
 ---------------------------------------
 SCF time:   CPU 18.99s  wall 5.00s 
 SCF   energy in the final basis set =    -5544.4040006507
 Total energy in the final basis set =    -5544.4040006507

 --------------------------------------------------------------
             Orbital Energies (a.u.) and Symmetries
 --------------------------------------------------------------

 Alpha MOs, Restricted
 -- Occupied --                  
-482.87 -482.85  -77.15  -62.52  -62.50  -56.35  -56.34  -56.34
  1 A'    2 A'    3 A'    4 A'    5 A'    6 A'    1 A"    7 A'                 
-56.324 -56.321 -56.321 -14.390  -8.732  -8.712  -6.641  -6.567
  8 A'    2 A"    9 A'   10 A'   11 A'   12 A'   13 A'   14 A'                 
 -6.549  -6.549  -6.542  -6.532  -6.531  -4.803  -4.802  -4.798
  3 A"   15 A'   16 A'    4 A"   17 A'   18 A'    5 A"   19 A'                 
 -2.677  -2.672  -2.672  -2.658  -2.658  -2.653  -2.651  -2.650
 20 A'    6 A"   21 A'    7 A"   22 A'   23 A'    8 A"   24 A'                 
 -2.642  -2.642  -0.933  -0.814  -0.763  -0.567  -0.445  -0.428
  9 A"   25 A'   26 A'   27 A'   28 A'   29 A'   30 A'   31 A'                 
 -0.401  -0.336  -0.334  -0.315  -0.288  -0.286
 10 A"   11 A"   32 A'   33 A'   12 A"   34 A'                                 
 -- Virtual --                   
 -0.128  -0.104  -0.055   0.003   0.010   0.029   0.037   0.051
 13 A"   35 A'   36 A'   37 A'   38 A'   39 A'   14 A"   40 A'                 
  0.054   0.067   0.067   0.080   0.084   0.097   0.119   0.132
 41 A'   42 A'   15 A"   43 A'   16 A"   44 A'   45 A'   46 A'                 
  0.147   0.166   0.200   0.232   0.253   0.276   0.318   0.367
 17 A"   47 A'   48 A'   49 A'   50 A'   18 A"   51 A'   52 A'                 
  0.397   0.399   0.428   0.433   0.439   0.465   0.485   0.524
 53 A'   19 A"   54 A'   20 A"   55 A'   21 A"   56 A'   57 A'                 
  0.529   0.544   0.553   0.558   0.563   0.613   0.626   0.630
 22 A"   23 A"   58 A'   59 A'   24 A"   60 A'   61 A'   25 A"                 
  0.634   0.684   0.739   0.757   0.854   0.873   0.880   0.937
 62 A'   63 A'   26 A"   64 A'   65 A'   27 A"   66 A'   67 A'                 
  1.004   1.047   1.199   1.494   1.573   1.633   1.883   1.933
 68 A'   69 A'   70 A'   28 A"   71 A'   72 A'   29 A"   73 A'                 
  1.958   1.979   2.004   2.044   2.064   2.094   2.160   2.433
 74 A'   30 A"   75 A'   31 A"   76 A'   32 A"   77 A'   78 A'                 
  2.583   3.755   3.775   3.942   3.971   3.982   3.984   3.995
 79 A'   33 A"   80 A'   81 A'   34 A"   82 A'   35 A"   83 A'                 
  4.000   4.022   4.044   4.080   4.207   4.355   6.580   6.616
 36 A"   37 A"   84 A'   85 A'   86 A'   87 A'   88 A'   89 A'                 
  6.907   7.524   7.540   7.542   7.562   7.617   7.622  13.753
 90 A'   38 A"   91 A'   39 A"   92 A'   93 A'   94 A'   40 A"                 
 13.852  13.925  35.258  47.873  47.897 163.041 289.716 289.732
 95 A'   96 A'   97 A'   98 A'   99 A'  100 A'   41 A"  101 A'                 
289.741 289.757 289.827 289.8401020.6591020.689
 42 A"  102 A'  103 A'  104 A'  105 A'  106 A'                                 

 Beta MOs, Restricted
 -- Occupied --                  
-482.87 -482.85  -77.15  -62.52  -62.50  -56.35  -56.34  -56.34
  1 A'    2 A'    3 A'    4 A'    5 A'    6 A'    1 A"    7 A'                 
-56.324 -56.321 -56.321 -14.390  -8.732  -8.712  -6.641  -6.567
  8 A'    2 A"    9 A'   10 A'   11 A'   12 A'   13 A'   14 A'                 
 -6.549  -6.549  -6.542  -6.532  -6.531  -4.803  -4.802  -4.798
  3 A"   15 A'   16 A'    4 A"   17 A'   18 A'    5 A"   19 A'                 
 -2.677  -2.672  -2.672  -2.658  -2.658  -2.653  -2.651  -2.650
 20 A'    6 A"   21 A'    7 A"   22 A'   23 A'    8 A"   24 A'                 
 -2.642  -2.642  -0.933  -0.814  -0.763  -0.567  -0.445  -0.428
  9 A"   25 A'   26 A'   27 A'   28 A'   29 A'   30 A'   31 A'                 
 -0.401  -0.336  -0.334  -0.315  -0.288  -0.286
 10 A"   11 A"   32 A'   33 A'   12 A"   34 A'                                 
 -- Virtual --                   
 -0.128  -0.104  -0.055   0.003   0.010   0.029   0.037   0.051
 13 A"   35 A'   36 A'   37 A'   38 A'   39 A'   14 A"   40 A'                 
  0.054   0.067   0.067   0.080   0.084   0.097   0.119   0.132
 41 A'   42 A'   15 A"   43 A'   16 A"   44 A'   45 A'   46 A'                 
  0.147   0.166   0.200   0.232   0.253   0.276   0.318   0.367
 17 A"   47 A'   48 A'   49 A'   50 A'   18 A"   51 A'   52 A'                 
  0.397   0.399   0.428   0.433   0.439   0.465   0.485   0.524
 53 A'   19 A"   54 A'   20 A"   55 A'   21 A"   56 A'   57 A'                 
  0.529   0.544   0.553   0.558   0.563   0.613   0.626   0.630
 22 A"   23 A"   58 A'   59 A'   24 A"   60 A'   61 A'   25 A"                 
  0.634   0.684   0.739   0.757   0.854   0.873   0.880   0.937
 62 A'   63 A'   26 A"   64 A'   65 A'   27 A"   66 A'   67 A'                 
  1.004   1.047   1.199   1.494   1.573   1.633   1.883   1.933
 68 A'   69 A'   70 A'   28 A"   71 A'   72 A'   29 A"   73 A'                 
  1.958   1.979   2.004   2.044   2.064   2.094   2.160   2.433
 74 A'   30 A"   75 A'   31 A"   76 A'   32 A"   77 A'   78 A'                 
  2.583   3.755   3.775   3.942   3.971   3.982   3.984   3.995
 79 A'   33 A"   80 A'   81 A'   34 A"   82 A'   35 A"   83 A'                 
  4.000   4.022   4.044   4.080   4.207   4.355   6.580   6.616
 36 A"   37 A"   84 A'   85 A'   86 A'   87 A'   88 A'   89 A'                 
  6.907   7.524   7.540   7.542   7.562   7.617   7.622  13.753
 90 A'   38 A"   91 A'   39 A"   92 A'   93 A'   94 A'   40 A"                 
 13.852  13.925  35.258  47.873  47.897 163.041 289.716 289.732
 95 A'   96 A'   97 A'   98 A'   99 A'  100 A'   41 A"  101 A'                 
289.741 289.757 289.827 289.8401020.6591020.689
 42 A"  102 A'  103 A'  104 A'  105 A'  106 A'                                 
 --------------------------------------------------------------

          Ground-State Mulliken Net Atomic Charges

     Atom                 Charge (a.u.)
  ----------------------------------------
      1 P                     0.311018
      2 N                    -0.238302
      3 Br                    0.049808
      4 Br                   -0.122524
  ----------------------------------------
  Sum of atomic charges =    -0.000000

 -----------------------------------------------------------------
                    Cartesian Multipole Moments
 -----------------------------------------------------------------
    Charge (ESU x 10^10)
                -0.0000
    Dipole Moment (Debye)
         X      -0.3123      Y       1.7912      Z       0.0000
       Tot       1.8182
    Quadrupole Moments (Debye-Ang)
        XX     -53.5436     XY      -0.6424     YY     -56.5895
        XZ       0.0000     YZ       0.0000     ZZ     -54.7151
    Octopole Moments (Debye-Ang^2)
       XXX     -16.3938    XXY      -0.5627    XYY       0.9501
       YYY       5.5093    XXZ       0.0000    XYZ       0.0000
       YYZ       0.0000    XZZ      -0.4710    YZZ       2.3244
       ZZZ       0.0000
    Hexadecapole Moments (Debye-Ang^3)
      XXXX   -1277.8339   XXXY     -14.7706   XXYY    -252.3976
      XYYY       2.3866   YYYY    -136.6448   XXXZ       0.0000
      XXYZ       0.0000   XYYZ      -0.0000   YYYZ       0.0000
      XXZZ    -245.8033   XYZZ       1.1821   YYZZ     -33.3808
      XZZZ       0.0000   YZZZ       0.0000   ZZZZ     -68.3641
 -----------------------------------------------------------------
 Calculating analytic gradient of the SCF energy
 Gradient of SCF Energy
            1           2           3           4
    1  -0.0000161   0.0004805  -0.0005321   0.0000676
    2  -0.0000286   0.0000076  -0.0001103   0.0001313
    3  -0.0000000   0.0000000  -0.0000000   0.0000000
 Max gradient component =       5.321E-04
 RMS gradient           =       2.139E-04
 Gradient time:  CPU 5.90 s  wall 1.58 s
 Geometry Optimization Parameters
   NAtoms,    NIC,     NZ,  NCons,   NDum,   NFix, NCnnct, MaxDiis
        4      14       4       0       0       0       0       0

 Cartesian Hessian Update
 Hessian Updated using BFGS Update


** GEOMETRY OPTIMIZATION IN DELOCALIZED INTERNAL COORDINATES **
   Searching for a Minimum

   Optimization Cycle:   9

                       Coordinates (Angstroms)
     ATOM                X               Y               Z
      1  P         0.3707966392    0.7265587336    0.0000000000
      2  N        -0.5735836897   -0.5519453299    0.0000000000
      3  Br       -2.4323397133   -0.1321043252    0.0000000000
      4  Br        2.3962979964   -0.2708683688    0.0000000000
   Point Group: cs    Number of degrees of freedom:     5


   Energy is  -5544.404000651

 Hessian Updated using BFGS Update

  5 Hessian modes will be used to form the next step
  Hessian Eigenvalues:
     0.089897    0.097509    0.207623    0.270879    0.374642

 Minimum Search - Taking Simple RFO Step
 Searching for Lamda that Minimizes Along All modes
 Value Taken    Lamda =  -0.00000180
 Step Taken.  Stepsize is  0.003060

                             Maximum     Tolerance    Cnvgd?
         Gradient           0.000360      0.000300      NO
         Displacement       0.001933      0.001200      NO
         Energy change     -0.000013      0.000001      NO


 New Cartesian Coordinates Obtained by Inverse Iteration

 Displacement from previous Coordinates is:  0.003504
 ----------------------------------------------------------------
             Standard Nuclear Orientation (Angstroms)
    I     Atom           X                Y                Z
 ----------------------------------------------------------------
    1      P       0.3703337560     0.7261820732     0.0000000000
    2      N      -0.5739880202    -0.5525049605     0.0000000000
    3      Br     -2.4309621172    -0.1315696308     0.0000000000
    4      Br      2.3957876140    -0.2704667722     0.0000000000
 ----------------------------------------------------------------
 Molecular Point Group                 Cs    NOp =  2
 Largest Abelian Subgroup              Cs    NOp =  2
 Nuclear Repulsion Energy =   498.6510825696 hartrees
 There are       46 alpha and       46 beta electrons
 Applying Cartesian multipole field
    Component          Value
    ---------          -----
     (2,0,0)        1.00000E-11
     (0,2,0)        2.00000E-11
     (0,0,2)       -3.00000E-11
 Nucleus-field energy     =     0.0000000157 hartrees
 Requested basis set is 6-311++G(d,p)
 There are 57 shells and 148 basis functions
 A cutoff of  1.0D-11 yielded   1284 shell pairs
 There are      9344 function pairs (     10358 Cartesian)
 Smallest overlap matrix eigenvalue = 1.50E-03
 Guess MOs from SCF MO coefficient file

 -----------------------------------------------------------------------
  General SCF calculation program by
  Eric Jon Sundstrom, Paul Horn, Yuezhi Mao, Dmitri Zuev, Alec White,
  David Stuck, Shaama M.S., Shane Yost, Joonho Lee, David Small,
  Daniel Levine, Susi Lehtola, Hugh Burton, Evgeny Epifanovsky
 -----------------------------------------------------------------------
 Exchange:     0.2000 Hartree-Fock + 0.0800 Slater + 0.7200 B88
 Correlation:  0.1900 VWN1RPA + 0.8100 LYP
 Using SG-1 standard quadrature grid
 using 4 threads for integral computing
 -------------------------------------------------------
 OpenMP Integral computing Module                
 Release: version 2.0, May 2017, Q-Chem Inc. Pleasanton 
 -------------------------------------------------------
 -------------------------------------------------------
 OpenMP BLAS3 based DFT computing Module                
 Release: version 1.0, May 2013, Q-Chem Inc. Pittsburgh 
 -------------------------------------------------------
 A restricted SCF calculation will be
 performed using DIIS
 SCF converges when DIIS error is below 1.0e-08
 ---------------------------------------
  Cycle       Energy         DIIS error
 ---------------------------------------
    1   -5544.4040007222      1.34e-05  
    2   -5544.4040013546      9.29e-06  
    3   -5544.4040011072      1.35e-05  
    4   -5544.4040015612      2.03e-06  
    5   -5544.4040015728      5.67e-07  
    6   -5544.4040015736      1.19e-07  
    7   -5544.4040015736      5.54e-08  
    8   -5544.4040015737      1.68e-08  
    9   -5544.4040015736      5.30e-09  Convergence criterion met
 ---------------------------------------
 SCF time:   CPU 17.09s  wall 5.00s 
 SCF   energy in the final basis set =    -5544.4040015736
 Total energy in the final basis set =    -5544.4040015736

 --------------------------------------------------------------
             Orbital Energies (a.u.) and Symmetries
 --------------------------------------------------------------

 Alpha MOs, Restricted
 -- Occupied --                  
-482.87 -482.85  -77.15  -62.52  -62.50  -56.35  -56.34  -56.34
  1 A'    2 A'    3 A'    4 A'    5 A'    6 A'    1 A"    7 A'                 
-56.324 -56.321 -56.321 -14.390  -8.732  -8.712  -6.641  -6.567
  8 A'    2 A"    9 A'   10 A'   11 A'   12 A'   13 A'   14 A'                 
 -6.549  -6.549  -6.542  -6.532  -6.531  -4.803  -4.801  -4.798
  3 A"   15 A'   16 A'    4 A"   17 A'   18 A'    5 A"   19 A'                 
 -2.677  -2.672  -2.672  -2.658  -2.658  -2.653  -2.651  -2.650
 20 A'    6 A"   21 A'    7 A"   22 A'   23 A'    8 A"   24 A'                 
 -2.642  -2.642  -0.934  -0.814  -0.763  -0.567  -0.445  -0.429
  9 A"   25 A'   26 A'   27 A'   28 A'   29 A'   30 A'   31 A'                 
 -0.401  -0.336  -0.334  -0.315  -0.288  -0.286
 10 A"   11 A"   32 A'   33 A'   12 A"   34 A'                                 
 -- Virtual --                   
 -0.128  -0.103  -0.055   0.003   0.010   0.029   0.037   0.051
 13 A"   35 A'   36 A'   37 A'   38 A'   39 A'   14 A"   40 A'                 
  0.054   0.067   0.067   0.080   0.084   0.097   0.119   0.132
 41 A'   42 A'   15 A"   43 A'   16 A"   44 A'   45 A'   46 A'                 
  0.147   0.166   0.200   0.232   0.253   0.276   0.318   0.367
 17 A"   47 A'   48 A'   49 A'   50 A'   18 A"   51 A'   52 A'                 
  0.397   0.399   0.428   0.433   0.439   0.465   0.484   0.524
 53 A'   19 A"   54 A'   20 A"   55 A'   21 A"   56 A'   57 A'                 
  0.529   0.544   0.553   0.558   0.563   0.613   0.627   0.630
 22 A"   23 A"   58 A'   59 A'   24 A"   60 A'   61 A'   25 A"                 
  0.634   0.684   0.739   0.758   0.854   0.873   0.880   0.937
 62 A'   63 A'   26 A"   64 A'   65 A'   27 A"   66 A'   67 A'                 
  1.003   1.047   1.199   1.494   1.573   1.633   1.883   1.933
 68 A'   69 A'   70 A'   28 A"   71 A'   72 A'   29 A"   73 A'                 
  1.958   1.980   2.004   2.045   2.064   2.094   2.160   2.433
 74 A'   30 A"   75 A'   31 A"   76 A'   32 A"   77 A'   78 A'                 
  2.583   3.755   3.775   3.942   3.971   3.982   3.984   3.995
 79 A'   33 A"   80 A'   81 A'   34 A"   82 A'   35 A"   83 A'                 
  4.000   4.022   4.044   4.080   4.207   4.355   6.580   6.617
 36 A"   37 A"   84 A'   85 A'   86 A'   87 A'   88 A'   89 A'                 
  6.907   7.524   7.540   7.542   7.562   7.617   7.622  13.754
 90 A'   38 A"   91 A'   39 A"   92 A'   93 A'   94 A'   40 A"                 
 13.852  13.925  35.258  47.873  47.897 163.041 289.716 289.732
 95 A'   96 A'   97 A'   98 A'   99 A'  100 A'   41 A"  101 A'                 
289.741 289.757 289.827 289.8401020.6591020.689
 42 A"  102 A'  103 A'  104 A'  105 A'  106 A'                                 

 Beta MOs, Restricted
 -- Occupied --                  
-482.87 -482.85  -77.15  -62.52  -62.50  -56.35  -56.34  -56.34
  1 A'    2 A'    3 A'    4 A'    5 A'    6 A'    1 A"    7 A'                 
-56.324 -56.321 -56.321 -14.390  -8.732  -8.712  -6.641  -6.567
  8 A'    2 A"    9 A'   10 A'   11 A'   12 A'   13 A'   14 A'                 
 -6.549  -6.549  -6.542  -6.532  -6.531  -4.803  -4.801  -4.798
  3 A"   15 A'   16 A'    4 A"   17 A'   18 A'    5 A"   19 A'                 
 -2.677  -2.672  -2.672  -2.658  -2.658  -2.653  -2.651  -2.650
 20 A'    6 A"   21 A'    7 A"   22 A'   23 A'    8 A"   24 A'                 
 -2.642  -2.642  -0.934  -0.814  -0.763  -0.567  -0.445  -0.429
  9 A"   25 A'   26 A'   27 A'   28 A'   29 A'   30 A'   31 A'                 
 -0.401  -0.336  -0.334  -0.315  -0.288  -0.286
 10 A"   11 A"   32 A'   33 A'   12 A"   34 A'                                 
 -- Virtual --                   
 -0.128  -0.103  -0.055   0.003   0.010   0.029   0.037   0.051
 13 A"   35 A'   36 A'   37 A'   38 A'   39 A'   14 A"   40 A'                 
  0.054   0.067   0.067   0.080   0.084   0.097   0.119   0.132
 41 A'   42 A'   15 A"   43 A'   16 A"   44 A'   45 A'   46 A'                 
  0.147   0.166   0.200   0.232   0.253   0.276   0.318   0.367
 17 A"   47 A'   48 A'   49 A'   50 A'   18 A"   51 A'   52 A'                 
  0.397   0.399   0.428   0.433   0.439   0.465   0.484   0.524
 53 A'   19 A"   54 A'   20 A"   55 A'   21 A"   56 A'   57 A'                 
  0.529   0.544   0.553   0.558   0.563   0.613   0.627   0.630
 22 A"   23 A"   58 A'   59 A'   24 A"   60 A'   61 A'   25 A"                 
  0.634   0.684   0.739   0.758   0.854   0.873   0.880   0.937
 62 A'   63 A'   26 A"   64 A'   65 A'   27 A"   66 A'   67 A'                 
  1.003   1.047   1.199   1.494   1.573   1.633   1.883   1.933
 68 A'   69 A'   70 A'   28 A"   71 A'   72 A'   29 A"   73 A'                 
  1.958   1.980   2.004   2.045   2.064   2.094   2.160   2.433
 74 A'   30 A"   75 A'   31 A"   76 A'   32 A"   77 A'   78 A'                 
  2.583   3.755   3.775   3.942   3.971   3.982   3.984   3.995
 79 A'   33 A"   80 A'   81 A'   34 A"   82 A'   35 A"   83 A'                 
  4.000   4.022   4.044   4.080   4.207   4.355   6.580   6.617
 36 A"   37 A"   84 A'   85 A'   86 A'   87 A'   88 A'   89 A'                 
  6.907   7.524   7.540   7.542   7.562   7.617   7.622  13.754
 90 A'   38 A"   91 A'   39 A"   92 A'   93 A'   94 A'   40 A"                 
 13.852  13.925  35.258  47.873  47.897 163.041 289.716 289.732
 95 A'   96 A'   97 A'   98 A'   99 A'  100 A'   41 A"  101 A'                 
289.741 289.757 289.827 289.8401020.6591020.689
 42 A"  102 A'  103 A'  104 A'  105 A'  106 A'                                 
 --------------------------------------------------------------

          Ground-State Mulliken Net Atomic Charges

     Atom                 Charge (a.u.)
  ----------------------------------------
      1 P                     0.311060
      2 N                    -0.238436
      3 Br                    0.049975
      4 Br                   -0.122600
  ----------------------------------------
  Sum of atomic charges =    -0.000000

 -----------------------------------------------------------------
                    Cartesian Multipole Moments
 -----------------------------------------------------------------
    Charge (ESU x 10^10)
                -0.0000
    Dipole Moment (Debye)
         X      -0.3133      Y       1.7898      Z       0.0000
       Tot       1.8170
    Quadrupole Moments (Debye-Ang)
        XX     -53.5430     XY      -0.6442     YY     -56.5914
        XZ       0.0000     YZ       0.0000     ZZ     -54.7126
    Octopole Moments (Debye-Ang^2)
       XXX     -16.3951    XXY      -0.5620    XYY       0.9389
       YYY       5.4763    XXZ      -0.0000    XYZ       0.0000
       YYZ      -0.0000    XZZ      -0.4827    YZZ       2.3122
       ZZZ      -0.0000
    Hexadecapole Moments (Debye-Ang^3)
      XXXX   -1276.9331   XXXY     -14.7777   XXYY    -252.2108
      XYYY       2.4245   YYYY    -136.5917   XXXZ      -0.0000
      XXYZ       0.0000   XYYZ      -0.0000   YYYZ       0.0000
      XXZZ    -245.6193   XYZZ       1.1921   YYZZ     -33.3711
      XZZZ      -0.0000   YZZZ       0.0000   ZZZZ     -68.3575
 -----------------------------------------------------------------
 Calculating analytic gradient of the SCF energy
 Gradient of SCF Energy
            1           2           3           4
    1  -0.0000318   0.0000468  -0.0000116  -0.0000033
    2   0.0000048  -0.0000207  -0.0001446   0.0001604
    3  -0.0000000   0.0000000  -0.0000000   0.0000000
 Max gradient component =       1.604E-04
 RMS gradient           =       6.483E-05
 Gradient time:  CPU 5.91 s  wall 1.57 s
 Geometry Optimization Parameters
   NAtoms,    NIC,     NZ,  NCons,   NDum,   NFix, NCnnct, MaxDiis
        4      14       4       0       0       0       0       0

 Cartesian Hessian Update
 Hessian Updated using BFGS Update


** GEOMETRY OPTIMIZATION IN DELOCALIZED INTERNAL COORDINATES **
   Searching for a Minimum

   Optimization Cycle:  10

                       Coordinates (Angstroms)
     ATOM                X               Y               Z
      1  P         0.3703337560    0.7261820732    0.0000000000
      2  N        -0.5739880202   -0.5525049605    0.0000000000
      3  Br       -2.4309621172   -0.1315696308    0.0000000000
      4  Br        2.3957876140   -0.2704667722    0.0000000000
   Point Group: cs    Number of degrees of freedom:     5


   Energy is  -5544.404001574

 Hessian Updated using BFGS Update

  5 Hessian modes will be used to form the next step
  Hessian Eigenvalues:
     0.091649    0.097253    0.202063    0.266999    0.375368

 Minimum Search - Taking Simple RFO Step
 Searching for Lamda that Minimizes Along All modes
 Value Taken    Lamda =   0.00000000
 Step Taken.  Stepsize is  0.000220

                             Maximum     Tolerance    Cnvgd?
         Gradient           0.000025      0.000300     YES
         Displacement       0.000190      0.001200     YES
         Energy change     -0.000001      0.000001     YES


                       Distance Matrix (Angstroms)
             P (  1)   N (  2)   Br(  3)
   N (  2)  1.589586
   Br(  3)  2.929675  1.904085
   Br(  4)  2.257382  2.983138  4.828748

 Final energy is   -5544.4040015736282     


 ******************************
 **  OPTIMIZATION CONVERGED  **
 ******************************

                       Coordinates (Angstroms)
     ATOM                X               Y               Z
      1  P         0.3703337560    0.7261820732    0.0000000000
      2  N        -0.5739880202   -0.5525049605    0.0000000000
      3  Br       -2.4309621172   -0.1315696308    0.0000000000
      4  Br        2.3957876140   -0.2704667722    0.0000000000

Z-matrix Print:
$molecule
0 1
Br
P  1 2.257382
N  2 1.589586 1 100.246153
Br 3 1.904085 2 113.674334 1 -180.000000 0
$end


 --------------------------------------------------------------
             Orbital Energies (a.u.) and Symmetries
 --------------------------------------------------------------

 Alpha MOs, Restricted
 -- Occupied --                  
-482.87 -482.85  -77.15  -62.52  -62.50  -56.35  -56.34  -56.34
  1 A'    2 A'    3 A'    4 A'    5 A'    6 A'    1 A"    7 A'                 
-56.324 -56.321 -56.321 -14.390  -8.732  -8.712  -6.641  -6.567
  8 A'    2 A"    9 A'   10 A'   11 A'   12 A'   13 A'   14 A'                 
 -6.549  -6.549  -6.542  -6.532  -6.531  -4.803  -4.801  -4.798
  3 A"   15 A'   16 A'    4 A"   17 A'   18 A'    5 A"   19 A'                 
 -2.677  -2.672  -2.672  -2.658  -2.658  -2.653  -2.651  -2.650
 20 A'    6 A"   21 A'    7 A"   22 A'   23 A'    8 A"   24 A'                 
 -2.642  -2.642  -0.934  -0.814  -0.763  -0.567  -0.445  -0.429
  9 A"   25 A'   26 A'   27 A'   28 A'   29 A'   30 A'   31 A'                 
 -0.401  -0.336  -0.334  -0.315  -0.288  -0.286
 10 A"   11 A"   32 A'   33 A'   12 A"   34 A'                                 
 -- Virtual --                   
 -0.128  -0.103  -0.055   0.003   0.010   0.029   0.037   0.051
 13 A"   35 A'   36 A'   37 A'   38 A'   39 A'   14 A"   40 A'                 
  0.054   0.067   0.067   0.080   0.084   0.097   0.119   0.132
 41 A'   42 A'   15 A"   43 A'   16 A"   44 A'   45 A'   46 A'                 
  0.147   0.166   0.200   0.232   0.253   0.276   0.318   0.367
 17 A"   47 A'   48 A'   49 A'   50 A'   18 A"   51 A'   52 A'                 
  0.397   0.399   0.428   0.433   0.439   0.465   0.484   0.524
 53 A'   19 A"   54 A'   20 A"   55 A'   21 A"   56 A'   57 A'                 
  0.529   0.544   0.553   0.558   0.563   0.613   0.627   0.630
 22 A"   23 A"   58 A'   59 A'   24 A"   60 A'   61 A'   25 A"                 
  0.634   0.684   0.739   0.758   0.854   0.873   0.880   0.937
 62 A'   63 A'   26 A"   64 A'   65 A'   27 A"   66 A'   67 A'                 
  1.003   1.047   1.199   1.494   1.573   1.633   1.883   1.933
 68 A'   69 A'   70 A'   28 A"   71 A'   72 A'   29 A"   73 A'                 
  1.958   1.980   2.004   2.045   2.064   2.094   2.160   2.433
 74 A'   30 A"   75 A'   31 A"   76 A'   32 A"   77 A'   78 A'                 
  2.583   3.755   3.775   3.942   3.971   3.982   3.984   3.995
 79 A'   33 A"   80 A'   81 A'   34 A"   82 A'   35 A"   83 A'                 
  4.000   4.022   4.044   4.080   4.207   4.355   6.580   6.617
 36 A"   37 A"   84 A'   85 A'   86 A'   87 A'   88 A'   89 A'                 
  6.907   7.524   7.540   7.542   7.562   7.617   7.622  13.754
 90 A'   38 A"   91 A'   39 A"   92 A'   93 A'   94 A'   40 A"                 
 13.852  13.925  35.258  47.873  47.897 163.041 289.716 289.732
 95 A'   96 A'   97 A'   98 A'   99 A'  100 A'   41 A"  101 A'                 
289.741 289.757 289.827 289.8401020.6591020.689
 42 A"  102 A'  103 A'  104 A'  105 A'  106 A'                                 

 Beta MOs, Restricted
 -- Occupied --                  
-482.87 -482.85  -77.15  -62.52  -62.50  -56.35  -56.34  -56.34
  1 A'    2 A'    3 A'    4 A'    5 A'    6 A'    1 A"    7 A'                 
-56.324 -56.321 -56.321 -14.390  -8.732  -8.712  -6.641  -6.567
  8 A'    2 A"    9 A'   10 A'   11 A'   12 A'   13 A'   14 A'                 
 -6.549  -6.549  -6.542  -6.532  -6.531  -4.803  -4.801  -4.798
  3 A"   15 A'   16 A'    4 A"   17 A'   18 A'    5 A"   19 A'                 
 -2.677  -2.672  -2.672  -2.658  -2.658  -2.653  -2.651  -2.650
 20 A'    6 A"   21 A'    7 A"   22 A'   23 A'    8 A"   24 A'                 
 -2.642  -2.642  -0.934  -0.814  -0.763  -0.567  -0.445  -0.429
  9 A"   25 A'   26 A'   27 A'   28 A'   29 A'   30 A'   31 A'                 
 -0.401  -0.336  -0.334  -0.315  -0.288  -0.286
 10 A"   11 A"   32 A'   33 A'   12 A"   34 A'                                 
 -- Virtual --                   
 -0.128  -0.103  -0.055   0.003   0.010   0.029   0.037   0.051
 13 A"   35 A'   36 A'   37 A'   38 A'   39 A'   14 A"   40 A'                 
  0.054   0.067   0.067   0.080   0.084   0.097   0.119   0.132
 41 A'   42 A'   15 A"   43 A'   16 A"   44 A'   45 A'   46 A'                 
  0.147   0.166   0.200   0.232   0.253   0.276   0.318   0.367
 17 A"   47 A'   48 A'   49 A'   50 A'   18 A"   51 A'   52 A'                 
  0.397   0.399   0.428   0.433   0.439   0.465   0.484   0.524
 53 A'   19 A"   54 A'   20 A"   55 A'   21 A"   56 A'   57 A'                 
  0.529   0.544   0.553   0.558   0.563   0.613   0.627   0.630
 22 A"   23 A"   58 A'   59 A'   24 A"   60 A'   61 A'   25 A"                 
  0.634   0.684   0.739   0.758   0.854   0.873   0.880   0.937
 62 A'   63 A'   26 A"   64 A'   65 A'   27 A"   66 A'   67 A'                 
  1.003   1.047   1.199   1.494   1.573   1.633   1.883   1.933
 68 A'   69 A'   70 A'   28 A"   71 A'   72 A'   29 A"   73 A'                 
  1.958   1.980   2.004   2.045   2.064   2.094   2.160   2.433
 74 A'   30 A"   75 A'   31 A"   76 A'   32 A"   77 A'   78 A'                 
  2.583   3.755   3.775   3.942   3.971   3.982   3.984   3.995
 79 A'   33 A"   80 A'   81 A'   34 A"   82 A'   35 A"   83 A'                 
  4.000   4.022   4.044   4.080   4.207   4.355   6.580   6.617
 36 A"   37 A"   84 A'   85 A'   86 A'   87 A'   88 A'   89 A'                 
  6.907   7.524   7.540   7.542   7.562   7.617   7.622  13.754
 90 A'   38 A"   91 A'   39 A"   92 A'   93 A'   94 A'   40 A"                 
 13.852  13.925  35.258  47.873  47.897 163.041 289.716 289.732
 95 A'   96 A'   97 A'   98 A'   99 A'  100 A'   41 A"  101 A'                 
289.741 289.757 289.827 289.8401020.6591020.689
 42 A"  102 A'  103 A'  104 A'  105 A'  106 A'                                 
 --------------------------------------------------------------

          Ground-State Mulliken Net Atomic Charges

     Atom                 Charge (a.u.)
  ----------------------------------------
      1 P                     0.311060
      2 N                    -0.238436
      3 Br                    0.049975
      4 Br                   -0.122600
  ----------------------------------------
  Sum of atomic charges =    -0.000000

 -----------------------------------------------------------------
                    Cartesian Multipole Moments
 -----------------------------------------------------------------
    Charge (ESU x 10^10)
                -0.0000
    Dipole Moment (Debye)
         X      -0.3133      Y       1.7898      Z       0.0000
       Tot       1.8170
    Quadrupole Moments (Debye-Ang)
        XX     -53.5430     XY      -0.6442     YY     -56.5914
        XZ       0.0000     YZ       0.0000     ZZ     -54.7126
    Octopole Moments (Debye-Ang^2)
       XXX     -16.3951    XXY      -0.5620    XYY       0.9389
       YYY       5.4763    XXZ      -0.0000    XYZ       0.0000
       YYZ      -0.0000    XZZ      -0.4827    YZZ       2.3122
       ZZZ      -0.0000
    Hexadecapole Moments (Debye-Ang^3)
      XXXX   -1276.9331   XXXY     -14.7777   XXYY    -252.2108
      XYYY       2.4245   YYYY    -136.5917   XXXZ      -0.0000
      XXYZ       0.0000   XYYZ      -0.0000   YYYZ       0.0000
      XXZZ    -245.6193   XYZZ       1.1921   YYZZ     -33.3711
      XZZZ      -0.0000   YZZZ       0.0000   ZZZZ     -68.3575
 -----------------------------------------------------------------
Archival summary:
1\1\TWL01\OPT\ProcedureUnspecified\BasisUnspecified\r211\taweetha\SunNov2516:59:202018SunNov2516:59:202018\0\\#,OPT,ProcedureUnspecified,BasisUnspecified,\\0,1\Br\P,1,2.25738\N,2,1.58959,1,100.246\Br,3,1.90408,2,113.674,1,-180,0\\\@

 Total job time:  73.16s(wall), 270.74s(cpu) 
 Sun Nov 25 16:59:20 2018

        *************************************************************
        *                                                           *
        *  Thank you very much for using Q-Chem.  Have a nice day.  *
        *                                                           *
        *************************************************************


 
User input: 2 of 2 
 
Q-Chem Developer Version!
                  Welcome to Q-Chem
     A Quantum Leap Into The Future Of Chemistry


 Q-Chem 5.1, Q-Chem, Inc., Pleasanton, CA (2018)

 Yihan Shao,  Zhengting Gan,  E. Epifanovsky,  A. T. B. Gilbert,  M. Wormit,  
 J. Kussmann,  A. W. Lange,  A. Behn,  Jia Deng,  Xintian Feng,  D. Ghosh,  
 M. Goldey,  P. R. Horn,  L. D. Jacobson,  I. Kaliman,  T. Kus,  A. Landau,  
 Jie Liu,  E. I. Proynov,  R. M. Richard,  R. P. Steele,  E. J. Sundstrom,  
 H. L. Woodcock III,  P. M. Zimmerman,  D. Zuev,  B. Albrecht,  E. Alguire,  
 S. A. Baeppler,  D. Barton,  Z. Benda,  Y. A. Bernard,  E. J. Berquist,  
 K. B. Bravaya,  H. Burton,  D. Casanova,  Chun-Min Chang,  Yunqing Chen,  
 A. Chien,  K. D. Closser,  M. P. Coons,  S. Coriani,  S. Dasgupta,  
 A. L. Dempwolff,  M. Diedenhofen,  Hainam Do,  R. G. Edgar,  Po-Tung Fang,  
 S. Faraji,  S. Fatehi,  Qingguo Feng,  K. D. Fenk,  J. Fosso-Tande,  
 Qinghui Ge,  A. Ghysels,  G. Gidofalvi,  J. Gomes,  J. Gonthier,  A. Gunina,  
 D. Hait,  M. W. D. Hanson-Heine,  P. H. P. Harbach,  A. W. Hauser,  
 J. E. Herr,  E. G. Hohenstein,  Z. C. Holden,  Kerwin Hui,  B. C. Huynh,  
 T.-C. Jagau,  Hyunjun Ji,  B. Kaduk,  K. Khistyaev,  Jaehoon Kim,  
 P. Klunzinger,  K. Koh,  D. Kosenkov,  L. Koulias,  T. Kowalczyk,  
 C. M. Krauter,  A. Kunitsa,  Ka Un Lao,  A. Laurent,  K. V. Lawler,  
 Joonho Lee,  D. Lefrancois,  S. Lehtola,  D. S. Levine,  Yi-Pei Li,  
 You-Sheng Lin,  Fenglai Liu,  E. Livshits,  A. Luenser,  P. Manohar,  
 E. Mansoor,  S. F. Manzer,  Shan-Ping Mao,  Yuezhi Mao,  N. Mardirossian,  
 A. V. Marenich,  T. Markovich,  L. A. Martinez-Martinez,  S. A. Maurer,  
 N. J. Mayhall,  S. C. McKenzie,  J.-M. Mewes,  A. F. Morrison,  
 J. W. Mullinax,  K. Nanda,  T. S. Nguyen-Beck,  R. Olivares-Amaya,  
 J. A. Parkhill,  T. M. Perrine,  F. Plasser,  P. Pokhilko,  S. Prager,  
 A. Prociuk,  E. Ramos,  D. R. Rehn,  F. Rob,  M. Schneider,  N. Sergueev,  
 S. M. Sharada,  S. Sharma,  D. W. Small,  T. Stauch,  T. Stein,  
 Yu-Chuan Su,  A. J. W. Thom,  A. Tkatchenko,  T. Tsuchimochi,  N. M. Tubman,  
 L. Vogt,  M. L. Vidal,  O. Vydrov,  M. A. Watson,  J. Wenzel,  
 M. de Wergifosse,  T. A. Wesolowski,  A. White,  J. Witte,  A. Yamada,  
 Jun Yang,  K. Yao,  S. Yeganeh,  S. R. Yost,  Zhi-Qiang You,  A. Zech,  
 Igor Ying Zhang,  Xing Zhang,  Yan Zhao,  Ying Zhu,  B. R. Brooks,  
 G. K. L. Chan,  C. J. Cramer,  M. S. Gordon,  W. J. Hehre,  A. Klamt,  
 M. W. Schmidt,  C. D. Sherrill,  D. G. Truhlar,  A. Aspuru-Guzik,  R. Baer,  
 A. T. Bell,  N. A. Besley,  Jeng-Da Chai,  A. E. DePrince, III,  
 R. A. DiStasio Jr.,  A. Dreuw,  B. D. Dunietz,  T. R. Furlani,  
 Chao-Ping Hsu,  Yousung Jung,  Jing Kong,  D. S. Lambrecht,  WanZhen Liang,  
 C. Ochsenfeld,  V. A. Rassolov,  L. V. Slipchenko,  J. E. Subotnik,  
 T. Van Voorhis,  J. M. Herbert,  A. I. Krylov,  P. M. W. Gill,  M. Head-Gordon

 Contributors to earlier versions of Q-Chem not listed above: 
 R. D. Adamson,  B. Austin,  J. Baker,  G. J. O. Beran,  K. Brandhorst,  
 S. T. Brown,  E. F. C. Byrd,  A. K. Chakraborty,  C.-L. Cheng,  
 Siu Hung Chien,  D. M. Chipman,  D. L. Crittenden,  H. Dachsel,  
 R. J. Doerksen,  A. D. Dutoi,  L. Fusti-Molnar,  W. A. Goddard III,  
 A. Golubeva-Zadorozhnaya,  S. R. Gwaltney,  G. Hawkins,  A. Heyden,  
 S. Hirata,  G. Kedziora,  F. J. Keil,  C. Kelley,  Jihan Kim,  R. A. King,  
 R. Z. Khaliullin,  P. P. Korambath,  W. Kurlancheek,  A. M. Lee,  M. S. Lee,  
 S. V. Levchenko,  Ching Yeh Lin,  D. Liotard,  R. C. Lochan,  I. Lotan,  
 P. E. Maslen,  N. Nair,  D. P. O'Neill,  D. Neuhauser,  E. Neuscamman,  
 C. M. Oana,  R. Olson,  B. Peters,  R. Peverati,  P. A. Pieniazek,  
 Y. M. Rhee,  J. Ritchie,  M. A. Rohrdanz,  E. Rosta,  N. J. Russ,  
 H. F. Schaefer III,  N. E. Schultz,  N. Shenvi,  A. C. Simmonett,  A. Sodt,  
 D. Stuck,  K. S. Thanthiriwatte,  V. Vanovschi,  Tao Wang,  A. Warshel,  
 C. F. Williams,  Q. Wu,  X. Xu,  W. Zhang

 Please cite Q-Chem as follows:
 Y. Shao et al., Mol. Phys. 113, 184-215 (2015)
 DOI: 10.1080/00268976.2014.952696

 Q-Chem 5.1.2 for Intel X86 EM64T Linux

 Parts of Q-Chem use Armadillo 8.300.2 (Tropical Shenanigans).
 http://arma.sourceforge.net/

 Q-Chem begins on Sun Nov 25 16:59:20 2018  

Host: 
0

     Scratch files written to /scratch/taweetham/qchem44620//
The previous job contains 0 fragments, simply inherited here
Input Ideriv = 2
Curr. Ideriv = -1
Max.  Ideriv = 2

Checking the input file for inconsistencies... 	...done.

--------------------------------------------------------------
User input:
--------------------------------------------------------------

$molecule
read
$end

$rem
   job_type 	frequency
   basis 	6-311++g**
   method	b3lyp	
$end


--------------------------------------------------------------
 ----------------------------------------------------------------
             Standard Nuclear Orientation (Angstroms)
    I     Atom           X                Y                Z
 ----------------------------------------------------------------
    1      P       0.3565128197    -0.8074855101     0.0000000000
    2      N      -0.5710614377     0.4834018374    -0.0000000000
    3      Br     -2.4333645381     0.0867073568    -0.0000000000
    4      Br      2.3947856172     0.1626774944    -0.0000000000
 ----------------------------------------------------------------
 Molecular Point Group                 Cs    NOp =  2
 Largest Abelian Subgroup              Cs    NOp =  2
 Nuclear Repulsion Energy =   498.6510825696 hartrees
 There are       46 alpha and       46 beta electrons
 Requested basis set is 6-311++G(d,p)
 There are 57 shells and 148 basis functions

 Total QAlloc Memory Limit   2000 MB
 Mega-Array Size       188 MB
 MEM_STATIC part       192 MB

                       Distance Matrix (Angstroms)
             P (  1)   N (  2)   Br(  3)
   N (  2)  1.589586
   Br(  3)  2.929675  1.904085
   Br(  4)  2.257382  2.983138  4.828748

 A cutoff of  1.0D-11 yielded   1284 shell pairs
 There are      9344 function pairs (     10358 Cartesian)

 -------------------------------------------------------
 OpenMP Integral Computing Module                       
 Release: version 1.0, May 2013, Q-Chem Inc. Pittsburgh 
 -------------------------------------------------------
 Integral Job Info:
 Integral job number is                      11
 Integral operator is                         1
 short-range coefficients                     0
 long-range coefficients              100000000
 Omega coefficients                           0
 if combine SR and LR in K                    0
 Integral screening is                        0
 Integral computing path is                   2
 max size of driver memory is            800000
 size of driver memory is                593474
 size of scratch memory is             29623520
 max col of scratch BK array               1296
 max len of scratch array in speh3          155
 max len of scratch index in speh4           18
 max int batch size is                      520
 min int batch size is                       52
 fixed nKL is                                45
 max L of basis functions is                  2
 order of int derivative is                   0
 number of shells is                         57
 number of basis is                         156
 number of cartesian basis is               156
 number of contracted shell pairs          1284
 number of primitive shell pairs           3463
 maxK2 (contraction) of shell pair           36
 max number of K2 of shell pair               1
 max number of CS2 of shell pair            156
 max number of PS2 of shell pair            240
 mem total for path MDJ                  524150
 -------------------------------------------------------
 Smallest overlap matrix eigenvalue = 1.50E-03
 Guess from superposition of atomic densities
 Warning:  Energy on first SCF cycle will be non-variational
 SAD guess density has 92.000000 electrons

 -----------------------------------------------------------------------
  General SCF calculation program by
  Eric Jon Sundstrom, Paul Horn, Yuezhi Mao, Dmitri Zuev, Alec White,
  David Stuck, Shaama M.S., Shane Yost, Joonho Lee, David Small,
  Daniel Levine, Susi Lehtola, Hugh Burton, Evgeny Epifanovsky
 -----------------------------------------------------------------------
 Exchange:     0.2000 Hartree-Fock + 0.0800 Slater + 0.7200 B88
 Correlation:  0.1900 VWN1RPA + 0.8100 LYP
 Using SG-1 standard quadrature grid
 using 4 threads for integral computing
 -------------------------------------------------------
 OpenMP Integral computing Module                
 Release: version 2.0, May 2017, Q-Chem Inc. Pleasanton 
 -------------------------------------------------------
 -------------------------------------------------------
 OpenMP BLAS3 based DFT computing Module                
 Release: version 1.0, May 2013, Q-Chem Inc. Pittsburgh 
 -------------------------------------------------------
 A restricted SCF calculation will be
 performed using DIIS
 SCF converges when DIIS error is below 1.0e-08
 ---------------------------------------
  Cycle       Energy         DIIS error
 ---------------------------------------
    1   -5544.7120321105      4.01e-02  
    2   -5544.3296153654      5.70e-03  
    3   -5543.8770926028      1.36e-02  
    4   -5544.3892922676      2.35e-03  
    5   -5544.4020410891      8.04e-04  
    6   -5544.4037038202      3.74e-04  
    7   -5544.4039738829      4.94e-05  
    8   -5544.4039779794      1.77e-05  
    9   -5544.4039786622      6.77e-06  
   10   -5544.4039787696      1.72e-06  
   11   -5544.4039787790      3.37e-07  
   12   -5544.4039787792      8.60e-08  
   13   -5544.4039787793      1.33e-08  
   14   -5544.4039787793      1.88e-09  Convergence criterion met
 ---------------------------------------
 SCF time:   CPU 27.76s  wall 7.00s 
 SCF   energy in the final basis set =    -5544.4039787793
 Total energy in the final basis set =    -5544.4039787793

 --------------------------------------------------------------
             Orbital Energies (a.u.) and Symmetries
 --------------------------------------------------------------

 Alpha MOs, Restricted
 -- Occupied --                  
-482.87 -482.85  -77.15  -62.52  -62.50  -56.35  -56.34  -56.34
  1 A'    2 A'    3 A'    4 A'    5 A'    6 A'    1 A"    7 A'                 
-56.324 -56.321 -56.321 -14.390  -8.732  -8.712  -6.641  -6.567
  8 A'    2 A"    9 A'   10 A'   11 A'   12 A'   13 A'   14 A'                 
 -6.549  -6.549  -6.542  -6.532  -6.531  -4.803  -4.801  -4.798
  3 A"   15 A'   16 A'    4 A"   17 A'   18 A'    5 A"   19 A'                 
 -2.677  -2.672  -2.672  -2.658  -2.658  -2.653  -2.651  -2.650
 20 A'    6 A"   21 A'   22 A'    7 A"   23 A'    8 A"   24 A'                 
 -2.642  -2.642  -0.934  -0.814  -0.763  -0.567  -0.445  -0.429
  9 A"   25 A'   26 A'   27 A'   28 A'   29 A'   30 A'   31 A'                 
 -0.401  -0.336  -0.334  -0.315  -0.288  -0.286
 10 A"   11 A"   32 A'   33 A'   12 A"   34 A'                                 
 -- Virtual --                   
 -0.128  -0.103  -0.055   0.003   0.010   0.029   0.037   0.051
 13 A"   35 A'   36 A'   37 A'   38 A'   39 A'   14 A"   40 A'                 
  0.054   0.067   0.067   0.080   0.084   0.097   0.119   0.132
 41 A'   42 A'   15 A"   43 A'   16 A"   44 A'   45 A'   46 A'                 
  0.147   0.166   0.200   0.232   0.253   0.276   0.318   0.367
 17 A"   47 A'   48 A'   49 A'   50 A'   18 A"   51 A'   52 A'                 
  0.397   0.399   0.428   0.433   0.439   0.465   0.484   0.524
 53 A'   19 A"   54 A'   20 A"   55 A'   21 A"   56 A'   57 A'                 
  0.529   0.544   0.553   0.558   0.563   0.613   0.627   0.630
 22 A"   23 A"   58 A'   59 A'   24 A"   60 A'   61 A'   25 A"                 
  0.634   0.684   0.739   0.758   0.854   0.873   0.880   0.937
 62 A'   63 A'   26 A"   64 A'   65 A'   27 A"   66 A'   67 A'                 
  1.003   1.047   1.199   1.494   1.573   1.633   1.883   1.933
 68 A'   69 A'   70 A'   28 A"   71 A'   72 A'   29 A"   73 A'                 
  1.958   1.979   2.004   2.045   2.064   2.094   2.160   2.433
 74 A'   30 A"   75 A'   31 A"   76 A'   32 A"   77 A'   78 A'                 
  2.583   3.755   3.775   3.942   3.971   3.982   3.984   3.995
 79 A'   33 A"   80 A'   81 A'   34 A"   82 A'   35 A"   83 A'                 
  4.000   4.022   4.044   4.080   4.207   4.355   6.580   6.617
 36 A"   37 A"   84 A'   85 A'   86 A'   87 A'   88 A'   89 A'                 
  6.907   7.524   7.540   7.542   7.562   7.617   7.622  13.754
 90 A'   38 A"   91 A'   39 A"   92 A'   93 A'   94 A'   40 A"                 
 13.852  13.925  35.258  47.873  47.897 163.041 289.716 289.732
 95 A'   96 A'   97 A'   98 A'   99 A'  100 A'   41 A"  101 A'                 
289.741 289.757 289.827 289.8401020.6591020.689
 42 A"  102 A'  103 A'  104 A'  105 A'  106 A'                                 

 Beta MOs, Restricted
 -- Occupied --                  
-482.87 -482.85  -77.15  -62.52  -62.50  -56.35  -56.34  -56.34
  1 A'    2 A'    3 A'    4 A'    5 A'    6 A'    1 A"    7 A'                 
-56.324 -56.321 -56.321 -14.390  -8.732  -8.712  -6.641  -6.567
  8 A'    2 A"    9 A'   10 A'   11 A'   12 A'   13 A'   14 A'                 
 -6.549  -6.549  -6.542  -6.532  -6.531  -4.803  -4.801  -4.798
  3 A"   15 A'   16 A'    4 A"   17 A'   18 A'    5 A"   19 A'                 
 -2.677  -2.672  -2.672  -2.658  -2.658  -2.653  -2.651  -2.650
 20 A'    6 A"   21 A'   22 A'    7 A"   23 A'    8 A"   24 A'                 
 -2.642  -2.642  -0.934  -0.814  -0.763  -0.567  -0.445  -0.429
  9 A"   25 A'   26 A'   27 A'   28 A'   29 A'   30 A'   31 A'                 
 -0.401  -0.336  -0.334  -0.315  -0.288  -0.286
 10 A"   11 A"   32 A'   33 A'   12 A"   34 A'                                 
 -- Virtual --                   
 -0.128  -0.103  -0.055   0.003   0.010   0.029   0.037   0.051
 13 A"   35 A'   36 A'   37 A'   38 A'   39 A'   14 A"   40 A'                 
  0.054   0.067   0.067   0.080   0.084   0.097   0.119   0.132
 41 A'   42 A'   15 A"   43 A'   16 A"   44 A'   45 A'   46 A'                 
  0.147   0.166   0.200   0.232   0.253   0.276   0.318   0.367
 17 A"   47 A'   48 A'   49 A'   50 A'   18 A"   51 A'   52 A'                 
  0.397   0.399   0.428   0.433   0.439   0.465   0.484   0.524
 53 A'   19 A"   54 A'   20 A"   55 A'   21 A"   56 A'   57 A'                 
  0.529   0.544   0.553   0.558   0.563   0.613   0.627   0.630
 22 A"   23 A"   58 A'   59 A'   24 A"   60 A'   61 A'   25 A"                 
  0.634   0.684   0.739   0.758   0.854   0.873   0.880   0.937
 62 A'   63 A'   26 A"   64 A'   65 A'   27 A"   66 A'   67 A'                 
  1.003   1.047   1.199   1.494   1.573   1.633   1.883   1.933
 68 A'   69 A'   70 A'   28 A"   71 A'   72 A'   29 A"   73 A'                 
  1.958   1.979   2.004   2.045   2.064   2.094   2.160   2.433
 74 A'   30 A"   75 A'   31 A"   76 A'   32 A"   77 A'   78 A'                 
  2.583   3.755   3.775   3.942   3.971   3.982   3.984   3.995
 79 A'   33 A"   80 A'   81 A'   34 A"   82 A'   35 A"   83 A'                 
  4.000   4.022   4.044   4.080   4.207   4.355   6.580   6.617
 36 A"   37 A"   84 A'   85 A'   86 A'   87 A'   88 A'   89 A'                 
  6.907   7.524   7.540   7.542   7.562   7.617   7.622  13.754
 90 A'   38 A"   91 A'   39 A"   92 A'   93 A'   94 A'   40 A"                 
 13.852  13.925  35.258  47.873  47.897 163.041 289.716 289.732
 95 A'   96 A'   97 A'   98 A'   99 A'  100 A'   41 A"  101 A'                 
289.741 289.757 289.827 289.8401020.6591020.689
 42 A"  102 A'  103 A'  104 A'  105 A'  106 A'                                 
 --------------------------------------------------------------

          Ground-State Mulliken Net Atomic Charges

     Atom                 Charge (a.u.)
  ----------------------------------------
      1 P                     0.311122
      2 N                    -0.238445
      3 Br                    0.049978
      4 Br                   -0.122655
  ----------------------------------------
  Sum of atomic charges =    -0.000000

 -----------------------------------------------------------------
                    Cartesian Multipole Moments
 -----------------------------------------------------------------
    Charge (ESU x 10^10)
                -0.0000
    Dipole Moment (Debye)
         X      -0.3368      Y      -1.7854      Z      -0.0000
       Tot       1.8169
    Quadrupole Moments (Debye-Ang)
        XX     -53.5245     XY       0.6379     YY     -56.3344
        XZ      -0.0000     YZ      -0.0000     ZZ     -54.7127
    Octopole Moments (Debye-Ang^2)
       XXX     -15.6778    XXY       4.8914    XYY       0.9979
       YYY       7.4549    XXZ      -0.0000    XYZ       0.0000
       YYZ       0.0000    XZZ      -0.2764    YZZ       1.8817
       ZZZ      -0.0000
    Hexadecapole Moments (Debye-Ang^3)
      XXXX   -1275.7182   XXXY      22.7358   XXYY    -253.0874
      XYYY       5.4493   YYYY    -136.9758   XXXZ      -0.0000
      XXYZ      -0.0000   XYYZ      -0.0000   YYYZ      -0.0000
      XXZZ    -245.6117   XYZZ       1.6057   YYZZ     -33.3439
      XZZZ      -0.0000   YZZZ      -0.0000   ZZZZ     -68.3577
 -----------------------------------------------------------------
 Calculating MO derivatives via CPSCF
 D1JvT checksum  = 145824 11208.5808244478
 D1KAT checksum  = 350688 520.0582253033
   1         3          12      0.164397    0.053886
   2         3          12      0.023921    0.009654
   3         3          12      0.003799    0.001582
   4         3          12      0.000591    0.000259
   5         9           6      0.000040    0.000020
   6        14           1      0.000001    0.000001
   7        15           0      0.000000    0.000000    Roots Converged
 Time for AOints: 4.7 s (CPU) 1.2 s (wall)
 ------------------------------------------------------------------------------
                     AOints        : Timing summary (seconds)
 ------------------------------------------------------------------------------
     job step          cpu (% of tot)      sys (% of tot)     wall (% of tot)
 ------------------------------------------------------------------------------
  cpscf_lag         0.2922E+02 (35.5)   0.4000E-05 (25.0)   0.7549E+01 (35.1)
  iterzp            0.4827E+02 (58.7)   0.1100E-04 (68.8)   0.1269E+02 (59.0)
  make_fx           0.0000E+00 ( 0.0)   0.0000E+00 ( 0.0)   0.0000E+00 ( 0.0)
  AOints            0.4685E+01 ( 5.7)   0.0000E+00 ( 0.0)   0.1191E+01 ( 5.5)
 ------------------------------------------------------------------------------
   Grand Totals     0.8227E+02          0.1600E-04          0.2152E+02
 ------------------------------------------------------------------------------
 Calculating analytic Hessian of the SCF energy
 Polarizability Matrix (a.u.)
            1           2           3
    1-133.6269819  -0.9222340  -0.0000000
    2  -0.9222340 -54.4341958  -0.0000000
    3  -0.0000000  -0.0000000 -42.8422469

 Direct stationary perturbation theory relativistic correction:

 rels  =      34.057571689705
 relv  =    -115.493747590232
 rel2e =      18.433059660982
 E_rel =     -63.003116239544

 Hessian of the SCF Energy
            1           2           3           4           5           6
    1   0.2424100  -0.1170174   0.0000000  -0.1366528   0.1538700  -0.0000000
    2  -0.1170174   0.3150716  -0.0000000   0.1775075  -0.2672800   0.0000000
    3   0.0000000  -0.0000000   0.0009279  -0.0000000   0.0000000   0.0038668
    4  -0.1366528   0.1775075  -0.0000000   0.2895042  -0.1570673   0.0000000
    5   0.1538700  -0.2672800   0.0000000  -0.1570673   0.2636226   0.0000000
    6  -0.0000000   0.0000000   0.0038668   0.0000000   0.0000000   0.0093234
    7  -0.0325374  -0.0110612  -0.0000000  -0.1316787  -0.0098870  -0.0000000
    8   0.0124680  -0.0035894  -0.0000000  -0.0272617  -0.0084189  -0.0000000
    9  -0.0000000  -0.0000000  -0.0030537  -0.0000000  -0.0000000  -0.0071958
   10  -0.0732198  -0.0494288  -0.0000000  -0.0211726   0.0130843  -0.0000000
   11  -0.0493206  -0.0442022  -0.0000000   0.0068215   0.0120763   0.0000000
   12  -0.0000000  -0.0000000  -0.0017411   0.0000000   0.0000000  -0.0059944
            7           8           9          10          11          12
    1  -0.0325374   0.0124680  -0.0000000  -0.0732198  -0.0493206  -0.0000000
    2  -0.0110612  -0.0035894  -0.0000000  -0.0494288  -0.0442022  -0.0000000
    3  -0.0000000  -0.0000000  -0.0030537  -0.0000000  -0.0000000  -0.0017411
    4  -0.1316787  -0.0272617  -0.0000000  -0.0211726   0.0068215   0.0000000
    5  -0.0098870  -0.0084189  -0.0000000   0.0130843   0.0120763   0.0000000
    6  -0.0000000  -0.0000000  -0.0071958  -0.0000000   0.0000000  -0.0059944
    7   0.1669150   0.0155906   0.0000000  -0.0026989   0.0053576  -0.0000000
    8   0.0155906   0.0117433   0.0000000  -0.0007969   0.0002650  -0.0000000
    9   0.0000000   0.0000000   0.0056725  -0.0000000  -0.0000000   0.0045770
   10  -0.0026989  -0.0007969  -0.0000000   0.0970913   0.0371414   0.0000000
   11   0.0053576   0.0002650  -0.0000000   0.0371414   0.0318608   0.0000000
   12  -0.0000000  -0.0000000   0.0045770   0.0000000   0.0000000   0.0031585
 Gradient time:  CPU 127.93 s  wall 33.51 s
 **********************************************************************
 **                                                                  **
 **                       VIBRATIONAL ANALYSIS                       **
 **                       --------------------                       **
 **                                                                  **
 **        VIBRATIONAL FREQUENCIES (CM**-1) AND NORMAL MODES         **
 **     FORCE CONSTANTS (mDYN/ANGSTROM) AND REDUCED MASSES (AMU)     **
 **                  INFRARED INTENSITIES (KM/MOL)                   **
 **                                                                  **
 **********************************************************************


 Mode:                 1                      2                      3
 Frequency:       131.13                 148.40                 171.53
 Force Cnst:      0.2893                 0.2127                 0.8534
 Red. Mass:      28.5522                16.3940                49.2260
 IR Active:          YES                    YES                    YES
 IR Intens:        0.331                  2.607                  4.394
 Raman Active:       YES                    YES                    YES
               X      Y      Z        X      Y      Z        X      Y      Z
 P         -0.207  0.617 -0.000   -0.000  0.000  0.172   -0.216  0.170  0.000
 N         -0.163  0.660 -0.000   -0.000  0.000  0.970    0.304  0.556  0.000
 Br        -0.091 -0.190  0.000   -0.000 -0.000 -0.134    0.519 -0.101 -0.000
 Br         0.201 -0.169  0.000    0.000 -0.000 -0.105   -0.489 -0.064 -0.000
 TransDip   0.016  0.008  0.000   -0.000  0.000 -0.052    0.067 -0.000 -0.000

 Mode:                 4                      5                      6
 Frequency:       408.41                 540.56                1056.65
 Force Cnst:      3.4417                 2.8406                10.8757
 Red. Mass:      35.0204                16.4996                16.5329
 IR Active:          YES                    YES                    YES
 IR Intens:       90.726                 36.710                 31.188
 Raman Active:       YES                    YES                    YES
               X      Y      Z        X      Y      Z        X      Y      Z
 P          0.866  0.383 -0.000    0.035 -0.221  0.000    0.212 -0.319 -0.000
 N          0.087 -0.079 -0.000    0.796  0.539  0.000   -0.640  0.665 -0.000
 Br        -0.130  0.011  0.000   -0.155 -0.031 -0.000    0.024  0.005  0.000
 Br        -0.225 -0.147  0.000   -0.000  0.022 -0.000    0.007  0.002  0.000
 TransDip   0.292  0.089  0.000    0.168 -0.097 -0.000    0.175 -0.039  0.000

 STANDARD THERMODYNAMIC QUANTITIES AT   298.15 K  AND     1.00 ATM

   This Molecule has  0 Imaginary Frequencies
   Zero point vibrational energy:        3.512 kcal/mol

   Atom    1 Element P  Has Mass   30.97376
   Atom    2 Element N  Has Mass   14.00307
   Atom    3 Element Br Has Mass   78.91830
   Atom    4 Element Br Has Mass   78.91830
   Molecular Mass:   202.813430 amu
   Principal axes and moments of inertia in amu*Bohr^2:
                             1           2           3
    Eigenvalues --       93.33978  3315.36796  3408.70774
          X               1.00000    -0.00145     0.00000
          Y               0.00145     1.00000     0.00000
          Z               0.00000    -0.00000     1.00000
   Rotational Symmetry Number is   1
   The Molecule is an Asymmetric Top
   Translational Enthalpy:        0.889 kcal/mol
   Rotational Enthalpy:           0.889 kcal/mol
   Vibrational Enthalpy:          5.053 kcal/mol
   gas constant (RT):             0.592 kcal/mol
   Translational Entropy:        41.826  cal/mol.K
   Rotational Entropy:           28.446  cal/mol.K
   Vibrational Entropy:           9.611  cal/mol.K

   Total Enthalpy:                7.423 kcal/mol
   Total Entropy:                79.883  cal/mol.K
Archival summary:
1\1\TWL01\FREQ\ProcedureUnspecified\BasisUnspecified\r211\taweetha\SunNov2517:00:012018SunNov2517:00:012018\0\\#,FREQ,ProcedureUnspecified,BasisUnspecified,\\0,1\Br\P,1,2.25738\N,2,1.58959,1,100.246\Br,3,1.90408,2,113.674,1,180,0\\\@

 Total job time:  40.98s(wall), 155.82s(cpu) 
 Sun Nov 25 17:00:01 2018

        *************************************************************
        *                                                           *
        *  Thank you very much for using Q-Chem.  Have a nice day.  *
        *                                                           *
        *************************************************************
