# Supplementary material for: Geometric and energetic data from ab initio calculations of haloethene, haloimine, halomethylenephosphine, haloiminophosphine, halodiazene, halodiphosphene and halocyclopropane
Source: Data Brief. 2019 Nov 2;27:104738. doi: 10.1016/j.dib.2019.104738 (PMC6861602; doi:10.1016/j.dib.2019.104738)
Supplement: Multimedia component 7 [file mmc7.zip › NP/B3LYP/BrENPECl.out]

Q-Chem Developer Version!
                  Welcome to Q-Chem
     A Quantum Leap Into The Future Of Chemistry


 Q-Chem 5.1, Q-Chem, Inc., Pleasanton, CA (2018)

 Yihan Shao,  Zhengting Gan,  E. Epifanovsky,  A. T. B. Gilbert,  M. Wormit,  
 J. Kussmann,  A. W. Lange,  A. Behn,  Jia Deng,  Xintian Feng,  D. Ghosh,  
 M. Goldey,  P. R. Horn,  L. D. Jacobson,  I. Kaliman,  T. Kus,  A. Landau,  
 Jie Liu,  E. I. Proynov,  R. M. Richard,  R. P. Steele,  E. J. Sundstrom,  
 H. L. Woodcock III,  P. M. Zimmerman,  D. Zuev,  B. Albrecht,  E. Alguire,  
 S. A. Baeppler,  D. Barton,  Z. Benda,  Y. A. Bernard,  E. J. Berquist,  
 K. B. Bravaya,  H. Burton,  D. Casanova,  Chun-Min Chang,  Yunqing Chen,  
 A. Chien,  K. D. Closser,  M. P. Coons,  S. Coriani,  S. Dasgupta,  
 A. L. Dempwolff,  M. Diedenhofen,  Hainam Do,  R. G. Edgar,  Po-Tung Fang,  
 S. Faraji,  S. Fatehi,  Qingguo Feng,  K. D. Fenk,  J. Fosso-Tande,  
 Qinghui Ge,  A. Ghysels,  G. Gidofalvi,  J. Gomes,  J. Gonthier,  A. Gunina,  
 D. Hait,  M. W. D. Hanson-Heine,  P. H. P. Harbach,  A. W. Hauser,  
 J. E. Herr,  E. G. Hohenstein,  Z. C. Holden,  Kerwin Hui,  B. C. Huynh,  
 T.-C. Jagau,  Hyunjun Ji,  B. Kaduk,  K. Khistyaev,  Jaehoon Kim,  
 P. Klunzinger,  K. Koh,  D. Kosenkov,  L. Koulias,  T. Kowalczyk,  
 C. M. Krauter,  A. Kunitsa,  Ka Un Lao,  A. Laurent,  K. V. Lawler,  
 Joonho Lee,  D. Lefrancois,  S. Lehtola,  D. S. Levine,  Yi-Pei Li,  
 You-Sheng Lin,  Fenglai Liu,  E. Livshits,  A. Luenser,  P. Manohar,  
 E. Mansoor,  S. F. Manzer,  Shan-Ping Mao,  Yuezhi Mao,  N. Mardirossian,  
 A. V. Marenich,  T. Markovich,  L. A. Martinez-Martinez,  S. A. Maurer,  
 N. J. Mayhall,  S. C. McKenzie,  J.-M. Mewes,  A. F. Morrison,  
 J. W. Mullinax,  K. Nanda,  T. S. Nguyen-Beck,  R. Olivares-Amaya,  
 J. A. Parkhill,  T. M. Perrine,  F. Plasser,  P. Pokhilko,  S. Prager,  
 A. Prociuk,  E. Ramos,  D. R. Rehn,  F. Rob,  M. Schneider,  N. Sergueev,  
 S. M. Sharada,  S. Sharma,  D. W. Small,  T. Stauch,  T. Stein,  
 Yu-Chuan Su,  A. J. W. Thom,  A. Tkatchenko,  T. Tsuchimochi,  N. M. Tubman,  
 L. Vogt,  M. L. Vidal,  O. Vydrov,  M. A. Watson,  J. Wenzel,  
 M. de Wergifosse,  T. A. Wesolowski,  A. White,  J. Witte,  A. Yamada,  
 Jun Yang,  K. Yao,  S. Yeganeh,  S. R. Yost,  Zhi-Qiang You,  A. Zech,  
 Igor Ying Zhang,  Xing Zhang,  Yan Zhao,  Ying Zhu,  B. R. Brooks,  
 G. K. L. Chan,  C. J. Cramer,  M. S. Gordon,  W. J. Hehre,  A. Klamt,  
 M. W. Schmidt,  C. D. Sherrill,  D. G. Truhlar,  A. Aspuru-Guzik,  R. Baer,  
 A. T. Bell,  N. A. Besley,  Jeng-Da Chai,  A. E. DePrince, III,  
 R. A. DiStasio Jr.,  A. Dreuw,  B. D. Dunietz,  T. R. Furlani,  
 Chao-Ping Hsu,  Yousung Jung,  Jing Kong,  D. S. Lambrecht,  WanZhen Liang,  
 C. Ochsenfeld,  V. A. Rassolov,  L. V. Slipchenko,  J. E. Subotnik,  
 T. Van Voorhis,  J. M. Herbert,  A. I. Krylov,  P. M. W. Gill,  M. Head-Gordon

 Contributors to earlier versions of Q-Chem not listed above: 
 R. D. Adamson,  B. Austin,  J. Baker,  G. J. O. Beran,  K. Brandhorst,  
 S. T. Brown,  E. F. C. Byrd,  A. K. Chakraborty,  C.-L. Cheng,  
 Siu Hung Chien,  D. M. Chipman,  D. L. Crittenden,  H. Dachsel,  
 R. J. Doerksen,  A. D. Dutoi,  L. Fusti-Molnar,  W. A. Goddard III,  
 A. Golubeva-Zadorozhnaya,  S. R. Gwaltney,  G. Hawkins,  A. Heyden,  
 S. Hirata,  G. Kedziora,  F. J. Keil,  C. Kelley,  Jihan Kim,  R. A. King,  
 R. Z. Khaliullin,  P. P. Korambath,  W. Kurlancheek,  A. M. Lee,  M. S. Lee,  
 S. V. Levchenko,  Ching Yeh Lin,  D. Liotard,  R. C. Lochan,  I. Lotan,  
 P. E. Maslen,  N. Nair,  D. P. O'Neill,  D. Neuhauser,  E. Neuscamman,  
 C. M. Oana,  R. Olson,  B. Peters,  R. Peverati,  P. A. Pieniazek,  
 Y. M. Rhee,  J. Ritchie,  M. A. Rohrdanz,  E. Rosta,  N. J. Russ,  
 H. F. Schaefer III,  N. E. Schultz,  N. Shenvi,  A. C. Simmonett,  A. Sodt,  
 D. Stuck,  K. S. Thanthiriwatte,  V. Vanovschi,  Tao Wang,  A. Warshel,  
 C. F. Williams,  Q. Wu,  X. Xu,  W. Zhang

 Please cite Q-Chem as follows:
 Y. Shao et al., Mol. Phys. 113, 184-215 (2015)
 DOI: 10.1080/00268976.2014.952696

 Q-Chem 5.1.2 for Intel X86 EM64T Linux

 Parts of Q-Chem use Armadillo 8.300.2 (Tropical Shenanigans).
 http://arma.sourceforge.net/

 Q-Chem begins on Sun Nov 25 17:02:04 2018  

Host: 
0

     Scratch files written to /scratch/taweetham/qchem44728//
Input Ideriv = 2
Curr. Ideriv = -1
Max.  Ideriv = 2

Checking the input file for inconsistencies... 	...done.

--------------------------------------------------------------
User input:
--------------------------------------------------------------
$molecule
0 1
P 
N 1 PP 
Br 2 PBr 1 ANG 
Cl 1 PCl 2 ANG  3 DHA

PP=1.9
PH=1.44
PF=1.54
PCl=2.03
PBr=2.5
PI=2.6
ANG=120.0
DHA=180.0
$end

$rem
   job_type	optimization
   basis	6-311++g**
   method	b3lyp
$end

--------------------------------------------------------------
 ----------------------------------------------------------------
             Standard Nuclear Orientation (Angstroms)
    I     Atom           X                Y                Z
 ----------------------------------------------------------------
    1      P       1.4863575413    -0.4884871094    -0.0000000000
    2      N       0.0643142169     0.7715893897     0.0000000000
    3      Br     -2.3071067319    -0.0198413929    -0.0000000000
    4      Cl      3.4119513517     0.1541546861     0.0000000000
 ----------------------------------------------------------------
 Molecular Point Group                 Cs    NOp =  2
 Largest Abelian Subgroup              Cs    NOp =  2
 Nuclear Repulsion Energy =   293.7878132618 hartrees
 There are       37 alpha and       37 beta electrons
 Requested basis set is 6-311++G(d,p)
 There are 51 shells and 130 basis functions

 Total QAlloc Memory Limit   2000 MB
 Mega-Array Size       188 MB
 MEM_STATIC part       192 MB
 A cutoff of  1.0D-11 yielded   1012 shell pairs
 There are      7150 function pairs (      7834 Cartesian)

 -------------------------------------------------------
 OpenMP Integral Computing Module                       
 Release: version 1.0, May 2013, Q-Chem Inc. Pittsburgh 
 -------------------------------------------------------
 Integral Job Info:
 Integral job number is                      11
 Integral operator is                         1
 short-range coefficients                     0
 long-range coefficients              100000000
 Omega coefficients                           0
 if combine SR and LR in K                    0
 Integral screening is                        0
 Integral computing path is                   2
 max size of driver memory is            800000
 size of driver memory is                593474
 size of scratch memory is             29634545
 max col of scratch BK array               1296
 max len of scratch array in speh3          155
 max len of scratch index in speh4           18
 max int batch size is                      520
 min int batch size is                       52
 fixed nKL is                                45
 max L of basis functions is                  2
 order of int derivative is                   0
 number of shells is                         51
 number of basis is                         136
 number of cartesian basis is               136
 number of contracted shell pairs          1012
 number of primitive shell pairs           2785
 maxK2 (contraction) of shell pair           36
 max number of K2 of shell pair               1
 max number of CS2 of shell pair            117
 max number of PS2 of shell pair            198
 mem total for path MDJ                  515582
 -------------------------------------------------------
 Smallest overlap matrix eigenvalue = 3.70E-03

 Scale SEOQF with 1.000000e-01/1.000000e-01/1.000000e-01

 Standard Electronic Orientation quadrupole field applied
 Nucleus-field energy     =     0.0000000155 hartrees
 Guess from superposition of atomic densities
 Warning:  Energy on first SCF cycle will be non-variational
 SAD guess density has 74.000000 electrons

 -----------------------------------------------------------------------
  General SCF calculation program by
  Eric Jon Sundstrom, Paul Horn, Yuezhi Mao, Dmitri Zuev, Alec White,
  David Stuck, Shaama M.S., Shane Yost, Joonho Lee, David Small,
  Daniel Levine, Susi Lehtola, Hugh Burton, Evgeny Epifanovsky
 -----------------------------------------------------------------------
 Exchange:     0.2000 Hartree-Fock + 0.0800 Slater + 0.7200 B88
 Correlation:  0.1900 VWN1RPA + 0.8100 LYP
 Using SG-1 standard quadrature grid
 using 4 threads for integral computing
 -------------------------------------------------------
 OpenMP Integral computing Module                
 Release: version 2.0, May 2017, Q-Chem Inc. Pleasanton 
 -------------------------------------------------------
 -------------------------------------------------------
 OpenMP BLAS3 based DFT computing Module                
 Release: version 1.0, May 2013, Q-Chem Inc. Pittsburgh 
 -------------------------------------------------------
 A restricted SCF calculation will be
 performed using DIIS
 SCF converges when DIIS error is below 1.0e-08
 ---------------------------------------
  Cycle       Energy         DIIS error
 ---------------------------------------
    1   -3430.3359395755      3.02e-02  
    2   -3430.3104865320      4.75e-03  
    3   -3429.8318618535      1.40e-02  
    4   -3430.3265636009      4.64e-03  
    5   -3430.3511506501      3.21e-03  
    6   -3430.3732526646      7.65e-04  
    7   -3430.3746884988      1.58e-04  
    8   -3430.3747472472      4.56e-05  
    9   -3430.3747545917      7.03e-06  
   10   -3430.3747548877      1.98e-06  
   11   -3430.3747549276      1.26e-06  
   12   -3430.3747549335      4.27e-07  
   13   -3430.3747549340      9.80e-08  
   14   -3430.3747549340      2.81e-08  
   15   -3430.3747549340      3.52e-09  Convergence criterion met
 ---------------------------------------
 SCF time:   CPU 16.24s  wall 4.00s 
 SCF   energy in the final basis set =    -3430.3747549340
 Total energy in the final basis set =    -3430.3747549340

 --------------------------------------------------------------
             Orbital Energies (a.u.) and Symmetries
 --------------------------------------------------------------

 Alpha MOs, Restricted
 -- Occupied --                  
-482.85 -101.62  -77.18  -62.50  -56.32  -56.32  -56.32  -14.44
  1 A'    2 A'    3 A'    4 A'    5 A'    1 A"    6 A'    7 A'                 
 -9.532  -8.707  -7.295  -7.288  -7.287  -6.669  -6.541  -6.524
  8 A'    9 A'   10 A'    2 A"   11 A'   12 A'   13 A'    3 A"                 
 -6.524  -4.831  -4.829  -4.826  -2.651  -2.646  -2.646  -2.633
 14 A'   15 A'    4 A"   16 A'   17 A'    5 A"   18 A'   19 A'                 
 -2.633  -0.912  -0.812  -0.753  -0.604  -0.440  -0.415  -0.413
  6 A"   20 A'   21 A'   22 A'   23 A'   24 A'   25 A'    7 A"                 
 -0.357  -0.324  -0.309  -0.292  -0.288
 26 A'    8 A"   27 A'    9 A"   28 A'                                         
 -- Virtual --                   
 -0.199  -0.162  -0.071  -0.021  -0.005   0.031   0.034   0.039
 29 A'   10 A"   30 A'   31 A'   32 A'   33 A'   11 A"   34 A'                 
  0.057   0.067   0.068   0.075   0.097   0.097   0.113   0.141
 35 A'   36 A'   12 A"   37 A'   13 A"   38 A'   39 A'   40 A'                 
  0.146   0.154   0.203   0.226   0.252   0.271   0.271   0.380
 14 A"   41 A'   42 A'   43 A'   44 A'   15 A"   45 A'   46 A'                 
  0.416   0.426   0.438   0.440   0.448   0.496   0.545   0.561
 47 A'   16 A"   48 A'   17 A"   49 A'   50 A'   18 A"   19 A"                 
  0.568   0.570   0.576   0.586   0.591   0.596   0.655   0.687
 51 A'   20 A"   52 A'   53 A'   21 A"   54 A'   55 A'   56 A'                 
  0.753   0.797   0.804   0.836   0.846   0.871   0.879   0.901
 57 A'   22 A"   58 A'   59 A'   23 A"   60 A'   24 A"   61 A'                 
  1.032   1.168   1.211   1.468   1.525   1.684   1.896   1.924
 62 A'   63 A'   64 A'   25 A"   65 A'   66 A'   67 A'   26 A"                 
  1.968   1.986   1.995   1.998   2.129   2.203   2.214   2.289
 68 A'   27 A"   28 A"   69 A'   70 A'   29 A"   71 A'   72 A'                 
  2.373   3.741   3.752   3.854   3.992   3.998   3.998   4.017
 73 A'   30 A"   74 A'   75 A'   31 A"   32 A"   76 A'   77 A'                 
  4.121   6.511   6.711   7.544   7.549   7.569   9.613  13.719
 78 A'   79 A'   80 A'   33 A"   81 A'   82 A'   83 A'   34 A"                 
 13.757  13.864  25.767  25.786  26.102  35.191  47.810 162.821
 84 A'   85 A'   35 A"   86 A'   87 A'   88 A'   89 A'   90 A'                 
215.597 289.733 289.738 289.7751020.575
 91 A'   36 A"   92 A'   93 A'   94 A'                                         

 Beta MOs, Restricted
 -- Occupied --                  
-482.85 -101.62  -77.18  -62.50  -56.32  -56.32  -56.32  -14.44
  1 A'    2 A'    3 A'    4 A'    5 A'    1 A"    6 A'    7 A'                 
 -9.532  -8.707  -7.295  -7.288  -7.287  -6.669  -6.541  -6.524
  8 A'    9 A'   10 A'    2 A"   11 A'   12 A'   13 A'    3 A"                 
 -6.524  -4.831  -4.829  -4.826  -2.651  -2.646  -2.646  -2.633
 14 A'   15 A'    4 A"   16 A'   17 A'    5 A"   18 A'   19 A'                 
 -2.633  -0.912  -0.812  -0.753  -0.604  -0.440  -0.415  -0.413
  6 A"   20 A'   21 A'   22 A'   23 A'   24 A'   25 A'    7 A"                 
 -0.357  -0.324  -0.309  -0.292  -0.288
 26 A'    8 A"   27 A'    9 A"   28 A'                                         
 -- Virtual --                   
 -0.199  -0.162  -0.071  -0.021  -0.005   0.031   0.034   0.039
 29 A'   10 A"   30 A'   31 A'   32 A'   33 A'   11 A"   34 A'                 
  0.057   0.067   0.068   0.075   0.097   0.097   0.113   0.141
 35 A'   36 A'   12 A"   37 A'   13 A"   38 A'   39 A'   40 A'                 
  0.146   0.154   0.203   0.226   0.252   0.271   0.271   0.380
 14 A"   41 A'   42 A'   43 A'   44 A'   15 A"   45 A'   46 A'                 
  0.416   0.426   0.438   0.440   0.448   0.496   0.545   0.561
 47 A'   16 A"   48 A'   17 A"   49 A'   50 A'   18 A"   19 A"                 
  0.568   0.570   0.576   0.586   0.591   0.596   0.655   0.687
 51 A'   20 A"   52 A'   53 A'   21 A"   54 A'   55 A'   56 A'                 
  0.753   0.797   0.804   0.836   0.846   0.871   0.879   0.901
 57 A'   22 A"   58 A'   59 A'   23 A"   60 A'   24 A"   61 A'                 
  1.032   1.168   1.211   1.468   1.525   1.684   1.896   1.924
 62 A'   63 A'   64 A'   25 A"   65 A'   66 A'   67 A'   26 A"                 
  1.968   1.986   1.995   1.998   2.129   2.203   2.214   2.289
 68 A'   27 A"   28 A"   69 A'   70 A'   29 A"   71 A'   72 A'                 
  2.373   3.741   3.752   3.854   3.992   3.998   3.998   4.017
 73 A'   30 A"   74 A'   75 A'   31 A"   32 A"   76 A'   77 A'                 
  4.121   6.511   6.711   7.544   7.549   7.569   9.613  13.719
 78 A'   79 A'   80 A'   33 A"   81 A'   82 A'   83 A'   34 A"                 
 13.757  13.864  25.767  25.786  26.102  35.191  47.810 162.821
 84 A'   85 A'   35 A"   86 A'   87 A'   88 A'   89 A'   90 A'                 
215.597 289.733 289.738 289.7751020.575
 91 A'   36 A"   92 A'   93 A'   94 A'                                         
 --------------------------------------------------------------

          Ground-State Mulliken Net Atomic Charges

     Atom                 Charge (a.u.)
  ----------------------------------------
      1 P                     0.216359
      2 N                    -0.236834
      3 Br                   -0.057222
      4 Cl                    0.077697
  ----------------------------------------
  Sum of atomic charges =     0.000000

 -----------------------------------------------------------------
                    Cartesian Multipole Moments
 -----------------------------------------------------------------
    Charge (ESU x 10^10)
                 0.0000
    Dipole Moment (Debye)
         X       2.6542      Y      -1.2703      Z       0.0000
       Tot       2.9425
    Quadrupole Moments (Debye-Ang)
        XX     -45.4820     XY      -0.0164     YY     -52.0799
        XZ       0.0000     YZ       0.0000     ZZ     -50.1551
    Octopole Moments (Debye-Ang^2)
       XXX     -55.9726    XXY      -2.0960    XYY     -17.7349
       YYY      -1.0721    XXZ       0.0000    XYZ       0.0000
       YYZ       0.0000    XZZ     -15.8952    YZZ      -0.5616
       ZZZ      -0.0000
    Hexadecapole Moments (Debye-Ang^3)
      XXXX   -1584.1367   XXXY      11.2015   XXYY    -304.1722
      XYYY       4.7477   YYYY    -112.0844   XXXZ       0.0000
      XXYZ       0.0000   XYYZ      -0.0000   YYYZ       0.0000
      XXZZ    -295.0482   XYZZ       0.8304   YYZZ     -29.0578
      XZZZ      -0.0000   YZZZ       0.0000   ZZZZ     -64.3818
 -----------------------------------------------------------------
 Calculating analytic gradient of the SCF energy
 Gradient of SCF Energy
            1           2           3           4
    1   0.1007595  -0.0507931  -0.0473554  -0.0026110
    2  -0.0190380   0.0437343  -0.0031936  -0.0215027
    3   0.0000000  -0.0000000   0.0000000  -0.0000000
 Max gradient component =       1.008E-01
 RMS gradient           =       3.844E-02
 Gradient time:  CPU 3.42 s  wall 0.95 s
 Geometry Optimization Parameters
   NAtoms,    NIC,     NZ,  NCons,   NDum,   NFix, NCnnct, MaxDiis
        4      14       4       0       0       0       0       0


** GEOMETRY OPTIMIZATION IN DELOCALIZED INTERNAL COORDINATES **
   Searching for a Minimum

   Optimization Cycle:   1

                       Coordinates (Angstroms)
     ATOM                X               Y               Z
      1  P         1.4863575413   -0.4884871094    0.0000000000
      2  N         0.0643142169    0.7715893897    0.0000000000
      3  Br       -2.3071067319   -0.0198413929    0.0000000000
      4  Cl        3.4119513517    0.1541546861    0.0000000000
   Point Group: cs    Number of degrees of freedom:     5


   Energy is  -3430.374754934


 Attempting to Generate Delocalized Internal Coordinates

  5 Hessian modes will be used to form the next step
  Hessian Eigenvalues:
     0.052803    0.195927    0.250000    0.250000    0.313687

 Minimum Search - Taking Simple RFO Step
 Searching for Lamda that Minimizes Along All modes
 Value Taken    Lamda =  -0.07803916
 Calculated Step too Large.  Step scaled by  0.518837
 Step Taken.  Stepsize is  0.300000

                             Maximum     Tolerance    Cnvgd?
         Gradient           0.119221      0.000300      NO
         Displacement       0.226592      0.001200      NO
         Energy change     *********      0.000001      NO


 New Cartesian Coordinates Obtained by Inverse Iteration

 Displacement from previous Coordinates is:  0.465967
 ----------------------------------------------------------------
             Standard Nuclear Orientation (Angstroms)
    I     Atom           X                Y                Z
 ----------------------------------------------------------------
    1      P       1.3824983915    -0.5262295601     0.0000000000
    2      N       0.1292348379     0.7655563907     0.0000000000
    3      Br     -2.1429469614    -0.0173444789     0.0000000000
    4      Cl      3.2867301101     0.1954332218     0.0000000000
 ----------------------------------------------------------------
 Molecular Point Group                 Cs    NOp =  2
 Largest Abelian Subgroup              Cs    NOp =  2
 Nuclear Repulsion Energy =   306.6483898407 hartrees
 There are       37 alpha and       37 beta electrons
 Applying Cartesian multipole field
    Component          Value
    ---------          -----
     (2,0,0)        1.00000E-11
     (0,2,0)        2.00000E-11
     (0,0,2)       -3.00000E-11
 Nucleus-field energy     =     0.0000000140 hartrees
 Requested basis set is 6-311++G(d,p)
 There are 51 shells and 130 basis functions
 A cutoff of  1.0D-11 yielded   1029 shell pairs
 There are      7275 function pairs (      7972 Cartesian)
 Smallest overlap matrix eigenvalue = 3.70E-03
 Guess MOs from SCF MO coefficient file

 -----------------------------------------------------------------------
  General SCF calculation program by
  Eric Jon Sundstrom, Paul Horn, Yuezhi Mao, Dmitri Zuev, Alec White,
  David Stuck, Shaama M.S., Shane Yost, Joonho Lee, David Small,
  Daniel Levine, Susi Lehtola, Hugh Burton, Evgeny Epifanovsky
 -----------------------------------------------------------------------
 Exchange:     0.2000 Hartree-Fock + 0.0800 Slater + 0.7200 B88
 Correlation:  0.1900 VWN1RPA + 0.8100 LYP
 Using SG-1 standard quadrature grid
 using 4 threads for integral computing
 -------------------------------------------------------
 OpenMP Integral computing Module                
 Release: version 2.0, May 2017, Q-Chem Inc. Pleasanton 
 -------------------------------------------------------
 -------------------------------------------------------
 OpenMP BLAS3 based DFT computing Module                
 Release: version 1.0, May 2013, Q-Chem Inc. Pittsburgh 
 -------------------------------------------------------
 A restricted SCF calculation will be
 performed using DIIS
 SCF converges when DIIS error is below 1.0e-08
 ---------------------------------------
  Cycle       Energy         DIIS error
 ---------------------------------------
    1   -3430.4079594113      1.17e-03  
    2   -3430.4008736128      2.41e-03  
    3   -3430.4099515830      1.25e-03  
    4   -3430.4133310383      2.16e-04  
    5   -3430.4134213823      9.07e-05  
    6   -3430.4134416621      2.97e-05  
    7   -3430.4134433181      1.18e-05  
    8   -3430.4134437332      3.48e-06  
    9   -3430.4134437894      1.27e-06  
   10   -3430.4134437964      2.47e-07  
   11   -3430.4134437966      4.47e-08  
   12   -3430.4134437966      1.26e-08  
   13   -3430.4134437966      2.01e-09  Convergence criterion met
 ---------------------------------------
 SCF time:   CPU 14.58s  wall 4.00s 
 SCF   energy in the final basis set =    -3430.4134437966
 Total energy in the final basis set =    -3430.4134437966

 --------------------------------------------------------------
             Orbital Energies (a.u.) and Symmetries
 --------------------------------------------------------------

 Alpha MOs, Restricted
 -- Occupied --                  
-482.85 -101.61  -77.18  -62.51  -56.33  -56.32  -56.32  -14.43
  1 A'    2 A'    3 A'    4 A'    5 A'    1 A"    6 A'    7 A'                 
 -9.525  -8.713  -7.288  -7.281  -7.280  -6.664  -6.547  -6.530
  8 A'    9 A'   10 A'    2 A"   11 A'   12 A'   13 A'    3 A"                 
 -6.530  -4.825  -4.824  -4.820  -2.657  -2.652  -2.652  -2.638
 14 A'   15 A'    4 A"   16 A'   17 A'    5 A"   18 A'   19 A'                 
 -2.638  -0.908  -0.831  -0.759  -0.594  -0.438  -0.415  -0.409
  6 A"   20 A'   21 A'   22 A'   23 A'   24 A'   25 A'    7 A"                 
 -0.364  -0.334  -0.315  -0.295  -0.293
 26 A'    8 A"   27 A'    9 A"   28 A'                                         
 -- Virtual --                   
 -0.188  -0.152  -0.051  -0.014  -0.002   0.030   0.035   0.043
 29 A'   10 A"   30 A'   31 A'   32 A'   33 A'   11 A"   34 A'                 
  0.058   0.068   0.069   0.077   0.097   0.099   0.116   0.146
 35 A'   36 A'   12 A"   37 A'   13 A"   38 A'   39 A'   14 A"                 
  0.146   0.157   0.202   0.227   0.256   0.270   0.280   0.385
 40 A'   41 A'   42 A'   43 A'   44 A'   15 A"   45 A'   46 A'                 
  0.403   0.426   0.434   0.443   0.450   0.513   0.548   0.556
 47 A'   16 A"   48 A'   17 A"   49 A'   50 A'   18 A"   19 A"                 
  0.565   0.567   0.576   0.588   0.594   0.600   0.680   0.700
 20 A"   51 A'   52 A'   53 A'   21 A"   54 A'   55 A'   56 A'                 
  0.798   0.805   0.814   0.840   0.854   0.871   0.882   0.906
 57 A'   22 A"   58 A'   59 A'   23 A"   60 A'   24 A"   61 A'                 
  1.024   1.176   1.219   1.473   1.547   1.691   1.867   1.927
 62 A'   63 A'   64 A'   25 A"   65 A'   66 A'   67 A'   26 A"                 
  1.987   1.989   2.007   2.011   2.178   2.209   2.231   2.316
 27 A"   68 A'   69 A'   28 A"   70 A'   29 A"   71 A'   72 A'                 
  2.425   3.742   3.769   3.872   3.989   3.995   3.995   4.021
 73 A'   30 A"   74 A'   75 A'   31 A"   32 A"   76 A'   77 A'                 
  4.130   6.523   6.758   7.539   7.547   7.577   9.620  13.726
 78 A'   79 A'   80 A'   33 A"   81 A'   82 A'   83 A'   34 A"                 
 13.775  13.866  25.774  25.798  26.113  35.205  47.819 162.868
 84 A'   85 A'   35 A"   86 A'   87 A'   88 A'   89 A'   90 A'                 
215.605 289.727 289.735 289.7801020.588
 91 A'   36 A"   92 A'   93 A'   94 A'                                         

 Beta MOs, Restricted
 -- Occupied --                  
-482.85 -101.61  -77.18  -62.51  -56.33  -56.32  -56.32  -14.43
  1 A'    2 A'    3 A'    4 A'    5 A'    1 A"    6 A'    7 A'                 
 -9.525  -8.713  -7.288  -7.281  -7.280  -6.664  -6.547  -6.530
  8 A'    9 A'   10 A'    2 A"   11 A'   12 A'   13 A'    3 A"                 
 -6.530  -4.825  -4.824  -4.820  -2.657  -2.652  -2.652  -2.638
 14 A'   15 A'    4 A"   16 A'   17 A'    5 A"   18 A'   19 A'                 
 -2.638  -0.908  -0.831  -0.759  -0.594  -0.438  -0.415  -0.409
  6 A"   20 A'   21 A'   22 A'   23 A'   24 A'   25 A'    7 A"                 
 -0.364  -0.334  -0.315  -0.295  -0.293
 26 A'    8 A"   27 A'    9 A"   28 A'                                         
 -- Virtual --                   
 -0.188  -0.152  -0.051  -0.014  -0.002   0.030   0.035   0.043
 29 A'   10 A"   30 A'   31 A'   32 A'   33 A'   11 A"   34 A'                 
  0.058   0.068   0.069   0.077   0.097   0.099   0.116   0.146
 35 A'   36 A'   12 A"   37 A'   13 A"   38 A'   39 A'   14 A"                 
  0.146   0.157   0.202   0.227   0.256   0.270   0.280   0.385
 40 A'   41 A'   42 A'   43 A'   44 A'   15 A"   45 A'   46 A'                 
  0.403   0.426   0.434   0.443   0.450   0.513   0.548   0.556
 47 A'   16 A"   48 A'   17 A"   49 A'   50 A'   18 A"   19 A"                 
  0.565   0.567   0.576   0.588   0.594   0.600   0.680   0.700
 20 A"   51 A'   52 A'   53 A'   21 A"   54 A'   55 A'   56 A'                 
  0.798   0.805   0.814   0.840   0.854   0.871   0.882   0.906
 57 A'   22 A"   58 A'   59 A'   23 A"   60 A'   24 A"   61 A'                 
  1.024   1.176   1.219   1.473   1.547   1.691   1.867   1.927
 62 A'   63 A'   64 A'   25 A"   65 A'   66 A'   67 A'   26 A"                 
  1.987   1.989   2.007   2.011   2.178   2.209   2.231   2.316
 27 A"   68 A'   69 A'   28 A"   70 A'   29 A"   71 A'   72 A'                 
  2.425   3.742   3.769   3.872   3.989   3.995   3.995   4.021
 73 A'   30 A"   74 A'   75 A'   31 A"   32 A"   76 A'   77 A'                 
  4.130   6.523   6.758   7.539   7.547   7.577   9.620  13.726
 78 A'   79 A'   80 A'   33 A"   81 A'   82 A'   83 A'   34 A"                 
 13.775  13.866  25.774  25.798  26.113  35.205  47.819 162.868
 84 A'   85 A'   35 A"   86 A'   87 A'   88 A'   89 A'   90 A'                 
215.605 289.727 289.735 289.7801020.588
 91 A'   36 A"   92 A'   93 A'   94 A'                                         
 --------------------------------------------------------------

          Ground-State Mulliken Net Atomic Charges

     Atom                 Charge (a.u.)
  ----------------------------------------
      1 P                     0.235486
      2 N                    -0.252932
      3 Br                   -0.039432
      4 Cl                    0.056878
  ----------------------------------------
  Sum of atomic charges =     0.000000

 -----------------------------------------------------------------
                    Cartesian Multipole Moments
 -----------------------------------------------------------------
    Charge (ESU x 10^10)
                 0.0000
    Dipole Moment (Debye)
         X       1.9467      Y      -1.5280      Z      -0.0000
       Tot       2.4747
    Quadrupole Moments (Debye-Ang)
        XX     -46.0678     XY      -0.2137     YY     -52.0292
        XZ       0.0000     YZ       0.0000     ZZ     -49.8422
    Octopole Moments (Debye-Ang^2)
       XXX     -62.8729    XXY      -2.2921    XYY     -18.8424
       YYY      -1.6103    XXZ      -0.0000    XYZ       0.0000
       YYZ      -0.0000    XZZ     -16.9228    YZZ      -0.7089
       ZZZ      -0.0000
    Hexadecapole Moments (Debye-Ang^3)
      XXXX   -1438.5191   XXXY       9.6759   XXYY    -275.5019
      XYYY      -0.5749   YYYY    -115.6914   XXXZ       0.0000
      XXYZ       0.0000   XYYZ      -0.0000   YYYZ       0.0000
      XXZZ    -267.1351   XYZZ      -0.9354   YYZZ     -29.3358
      XZZZ      -0.0000   YZZZ       0.0000   ZZZZ     -63.2884
 -----------------------------------------------------------------
 Calculating analytic gradient of the SCF energy
 Gradient of SCF Energy
            1           2           3           4
    1   0.0865275  -0.0373104  -0.0475362  -0.0016809
    2  -0.0271755   0.0513051  -0.0068232  -0.0173065
    3   0.0000000  -0.0000000   0.0000000  -0.0000000
 Max gradient component =       8.653E-02
 RMS gradient           =       3.519E-02
 Gradient time:  CPU 3.56 s  wall 1.00 s
 Geometry Optimization Parameters
   NAtoms,    NIC,     NZ,  NCons,   NDum,   NFix, NCnnct, MaxDiis
        4      14       4       0       0       0       0       0

 Cartesian Hessian Update
 Hessian Updated using BFGS Update


** GEOMETRY OPTIMIZATION IN DELOCALIZED INTERNAL COORDINATES **
   Searching for a Minimum

   Optimization Cycle:   2

                       Coordinates (Angstroms)
     ATOM                X               Y               Z
      1  P         1.3824983915   -0.5262295601    0.0000000000
      2  N         0.1292348379    0.7655563907    0.0000000000
      3  Br       -2.1429469614   -0.0173444789    0.0000000000
      4  Cl        3.2867301101    0.1954332218    0.0000000000
   Point Group: cs    Number of degrees of freedom:     5


   Energy is  -3430.413443797

 Hessian Updated using BFGS Update

  5 Hessian modes will be used to form the next step
  Hessian Eigenvalues:
     0.025352    0.113493    0.246787    0.264695    0.313442

 Minimum Search - Taking Simple RFO Step
 Searching for Lamda that Minimizes Along All modes
 Value Taken    Lamda =  -0.10186931
 Calculated Step too Large.  Step scaled by  0.357767
 Step Taken.  Stepsize is  0.300000

                             Maximum     Tolerance    Cnvgd?
         Gradient           0.101475      0.000300      NO
         Displacement       0.215320      0.001200      NO
         Energy change     -0.038689      0.000001      NO


 New Cartesian Coordinates Obtained by Inverse Iteration

 Displacement from previous Coordinates is:  0.445026
 ----------------------------------------------------------------
             Standard Nuclear Orientation (Angstroms)
    I     Atom           X                Y                Z
 ----------------------------------------------------------------
    1      P       1.2839304094    -0.5549484791     0.0000000000
    2      N       0.1953278747     0.7396404027     0.0000000000
    3      Br     -1.9900920257    -0.0063107327     0.0000000000
    4      Cl      3.1663501196     0.2390343827     0.0000000000
 ----------------------------------------------------------------
 Molecular Point Group                 Cs    NOp =  2
 Largest Abelian Subgroup              Cs    NOp =  2
 Nuclear Repulsion Energy =   320.6246688386 hartrees
 There are       37 alpha and       37 beta electrons
 Applying Cartesian multipole field
    Component          Value
    ---------          -----
     (2,0,0)        1.00000E-11
     (0,2,0)        2.00000E-11
     (0,0,2)       -3.00000E-11
 Nucleus-field energy     =     0.0000000126 hartrees
 Requested basis set is 6-311++G(d,p)
 There are 51 shells and 130 basis functions
 A cutoff of  1.0D-11 yielded   1045 shell pairs
 There are      7370 function pairs (      8076 Cartesian)
 Smallest overlap matrix eigenvalue = 3.55E-03
 Guess MOs from SCF MO coefficient file

 -----------------------------------------------------------------------
  General SCF calculation program by
  Eric Jon Sundstrom, Paul Horn, Yuezhi Mao, Dmitri Zuev, Alec White,
  David Stuck, Shaama M.S., Shane Yost, Joonho Lee, David Small,
  Daniel Levine, Susi Lehtola, Hugh Burton, Evgeny Epifanovsky
 -----------------------------------------------------------------------
 Exchange:     0.2000 Hartree-Fock + 0.0800 Slater + 0.7200 B88
 Correlation:  0.1900 VWN1RPA + 0.8100 LYP
 Using SG-1 standard quadrature grid
 using 4 threads for integral computing
 -------------------------------------------------------
 OpenMP Integral computing Module                
 Release: version 2.0, May 2017, Q-Chem Inc. Pleasanton 
 -------------------------------------------------------
 -------------------------------------------------------
 OpenMP BLAS3 based DFT computing Module                
 Release: version 1.0, May 2013, Q-Chem Inc. Pittsburgh 
 -------------------------------------------------------
 A restricted SCF calculation will be
 performed using DIIS
 SCF converges when DIIS error is below 1.0e-08
 ---------------------------------------
  Cycle       Energy         DIIS error
 ---------------------------------------
    1   -3430.4398375650      1.35e-03  
    2   -3430.4343323847      2.39e-03  
    3   -3430.4427163025      1.30e-03  
    4   -3430.4462682511      2.16e-04  
    5   -3430.4463566231      8.41e-05  
    6   -3430.4463740288      2.12e-05  
    7   -3430.4463747708      8.14e-06  
    8   -3430.4463749077      3.36e-06  
    9   -3430.4463749465      9.97e-07  
   10   -3430.4463749504      1.95e-07  
   11   -3430.4463749505      4.06e-08  
   12   -3430.4463749505      9.57e-09  Convergence criterion met
 ---------------------------------------
 SCF time:   CPU 13.88s  wall 4.00s 
 SCF   energy in the final basis set =    -3430.4463749505
 Total energy in the final basis set =    -3430.4463749505

 --------------------------------------------------------------
             Orbital Energies (a.u.) and Symmetries
 --------------------------------------------------------------

 Alpha MOs, Restricted
 -- Occupied --                  
-482.86 -101.60  -77.17  -62.51  -56.33  -56.33  -56.33  -14.42
  1 A'    2 A'    3 A'    4 A'    5 A'    1 A"    6 A'    7 A'                 
 -9.516  -8.718  -7.279  -7.272  -7.271  -6.657  -6.553  -6.535
  8 A'    9 A'   10 A'    2 A"   11 A'   12 A'   13 A'   14 A'                 
 -6.535  -4.819  -4.817  -4.814  -2.663  -2.658  -2.658  -2.644
  3 A"   15 A'    4 A"   16 A'   17 A'   18 A'    5 A"   19 A'                 
 -2.644  -0.908  -0.851  -0.765  -0.583  -0.436  -0.421  -0.406
  6 A"   20 A'   21 A'   22 A'   23 A'   24 A'   25 A'    7 A"                 
 -0.365  -0.344  -0.320  -0.299  -0.298
 26 A'    8 A"   27 A'    9 A"   28 A'                                         
 -- Virtual --                   
 -0.175  -0.140  -0.042  -0.001   0.001   0.030   0.035   0.050
 29 A'   10 A"   30 A'   31 A'   32 A'   33 A'   11 A"   34 A'                 
  0.060   0.070   0.070   0.078   0.097   0.100   0.121   0.145
 35 A'   36 A'   12 A"   37 A'   13 A"   38 A'   39 A'   14 A"                 
  0.152   0.160   0.203   0.230   0.258   0.269   0.299   0.384
 40 A'   41 A'   42 A'   43 A'   44 A'   15 A"   45 A'   46 A'                 
  0.399   0.421   0.432   0.448   0.454   0.530   0.544   0.559
 47 A'   16 A"   48 A'   17 A"   49 A'   50 A'   18 A"   19 A"                 
  0.560   0.562   0.580   0.592   0.603   0.609   0.683   0.726
 51 A'   20 A"   52 A'   53 A'   21 A"   54 A'   55 A'   56 A'                 
  0.811   0.814   0.836   0.854   0.862   0.889   0.898   0.921
 57 A'   22 A"   58 A'   23 A"   59 A'   24 A"   60 A'   61 A'                 
  1.001   1.186   1.226   1.481   1.564   1.688   1.841   1.925
 62 A'   63 A'   64 A'   25 A"   65 A'   66 A'   67 A'   26 A"                 
  1.983   1.983   2.046   2.050   2.216   2.218   2.259   2.342
 68 A'   27 A"   28 A"   69 A'   70 A'   29 A"   71 A'   72 A'                 
  2.507   3.744   3.793   3.896   3.984   3.992   3.993   4.023
 73 A'   30 A"   74 A'   75 A'   31 A"   76 A'   32 A"   77 A'                 
  4.153   6.537   6.826   7.534   7.545   7.590   9.629  13.733
 78 A'   79 A'   80 A'   33 A"   81 A'   82 A'   83 A'   34 A"                 
 13.807  13.875  25.782  25.816  26.126  35.220  47.830 162.939
 84 A'   85 A'   35 A"   86 A'   87 A'   88 A'   89 A'   90 A'                 
215.613 289.723 289.733 289.7901020.603
 91 A'   36 A"   92 A'   93 A'   94 A'                                         

 Beta MOs, Restricted
 -- Occupied --                  
-482.86 -101.60  -77.17  -62.51  -56.33  -56.33  -56.33  -14.42
  1 A'    2 A'    3 A'    4 A'    5 A'    1 A"    6 A'    7 A'                 
 -9.516  -8.718  -7.279  -7.272  -7.271  -6.657  -6.553  -6.535
  8 A'    9 A'   10 A'    2 A"   11 A'   12 A'   13 A'   14 A'                 
 -6.535  -4.819  -4.817  -4.814  -2.663  -2.658  -2.658  -2.644
  3 A"   15 A'    4 A"   16 A'   17 A'   18 A'    5 A"   19 A'                 
 -2.644  -0.908  -0.851  -0.765  -0.583  -0.436  -0.421  -0.406
  6 A"   20 A'   21 A'   22 A'   23 A'   24 A'   25 A'    7 A"                 
 -0.365  -0.344  -0.320  -0.299  -0.298
 26 A'    8 A"   27 A'    9 A"   28 A'                                         
 -- Virtual --                   
 -0.175  -0.140  -0.042  -0.001   0.001   0.030   0.035   0.050
 29 A'   10 A"   30 A'   31 A'   32 A'   33 A'   11 A"   34 A'                 
  0.060   0.070   0.070   0.078   0.097   0.100   0.121   0.145
 35 A'   36 A'   12 A"   37 A'   13 A"   38 A'   39 A'   14 A"                 
  0.152   0.160   0.203   0.230   0.258   0.269   0.299   0.384
 40 A'   41 A'   42 A'   43 A'   44 A'   15 A"   45 A'   46 A'                 
  0.399   0.421   0.432   0.448   0.454   0.530   0.544   0.559
 47 A'   16 A"   48 A'   17 A"   49 A'   50 A'   18 A"   19 A"                 
  0.560   0.562   0.580   0.592   0.603   0.609   0.683   0.726
 51 A'   20 A"   52 A'   53 A'   21 A"   54 A'   55 A'   56 A'                 
  0.811   0.814   0.836   0.854   0.862   0.889   0.898   0.921
 57 A'   22 A"   58 A'   23 A"   59 A'   24 A"   60 A'   61 A'                 
  1.001   1.186   1.226   1.481   1.564   1.688   1.841   1.925
 62 A'   63 A'   64 A'   25 A"   65 A'   66 A'   67 A'   26 A"                 
  1.983   1.983   2.046   2.050   2.216   2.218   2.259   2.342
 68 A'   27 A"   28 A"   69 A'   70 A'   29 A"   71 A'   72 A'                 
  2.507   3.744   3.793   3.896   3.984   3.992   3.993   4.023
 73 A'   30 A"   74 A'   75 A'   31 A"   76 A'   32 A"   77 A'                 
  4.153   6.537   6.826   7.534   7.545   7.590   9.629  13.733
 78 A'   79 A'   80 A'   33 A"   81 A'   82 A'   83 A'   34 A"                 
 13.807  13.875  25.782  25.816  26.126  35.220  47.830 162.939
 84 A'   85 A'   35 A"   86 A'   87 A'   88 A'   89 A'   90 A'                 
215.613 289.723 289.733 289.7901020.603
 91 A'   36 A"   92 A'   93 A'   94 A'                                         
 --------------------------------------------------------------

          Ground-State Mulliken Net Atomic Charges

     Atom                 Charge (a.u.)
  ----------------------------------------
      1 P                     0.255688
      2 N                    -0.257895
      3 Br                   -0.024286
      4 Cl                    0.026492
  ----------------------------------------
  Sum of atomic charges =     0.000000

 -----------------------------------------------------------------
                    Cartesian Multipole Moments
 -----------------------------------------------------------------
    Charge (ESU x 10^10)
                 0.0000
    Dipole Moment (Debye)
         X       1.2428      Y      -1.7368      Z       0.0000
       Tot       2.1357
    Quadrupole Moments (Debye-Ang)
        XX     -46.9483     XY      -0.4749     YY     -51.8457
        XZ       0.0000     YZ       0.0000     ZZ     -49.4708
    Octopole Moments (Debye-Ang^2)
       XXX     -69.2715    XXY      -2.5203    XYY     -19.7592
       YYY      -2.4871    XXZ       0.0000    XYZ       0.0000
       YYZ       0.0000    XZZ     -17.8262    YZZ      -1.0300
       ZZZ       0.0000
    Hexadecapole Moments (Debye-Ang^3)
      XXXX   -1314.2110   XXXY       6.7171   XXYY    -250.0733
      XYYY      -5.4864   YYYY    -117.5418   XXXZ       0.0000
      XXYZ       0.0000   XYYZ       0.0000   YYYZ       0.0000
      XXZZ    -242.6082   XYZZ      -2.5815   YYZZ     -29.3151
      XZZZ       0.0000   YZZZ       0.0000   ZZZZ     -62.0486
 -----------------------------------------------------------------
 Calculating analytic gradient of the SCF energy
 Gradient of SCF Energy
            1           2           3           4
    1   0.0597745  -0.0064098  -0.0502036  -0.0031612
    2  -0.0205864   0.0430768  -0.0098917  -0.0125987
    3   0.0000000  -0.0000000   0.0000000  -0.0000000
 Max gradient component =       5.977E-02
 RMS gradient           =       2.690E-02
 Gradient time:  CPU 3.70 s  wall 1.02 s
 Geometry Optimization Parameters
   NAtoms,    NIC,     NZ,  NCons,   NDum,   NFix, NCnnct, MaxDiis
        4      14       4       0       0       0       0       0

 Cartesian Hessian Update
 Hessian Updated using BFGS Update


** GEOMETRY OPTIMIZATION IN DELOCALIZED INTERNAL COORDINATES **
   Searching for a Minimum

   Optimization Cycle:   3

                       Coordinates (Angstroms)
     ATOM                X               Y               Z
      1  P         1.2839304094   -0.5549484791    0.0000000000
      2  N         0.1953278747    0.7396404027    0.0000000000
      3  Br       -1.9900920257   -0.0063107327    0.0000000000
      4  Cl        3.1663501196    0.2390343827    0.0000000000
   Point Group: cs    Number of degrees of freedom:     5


   Energy is  -3430.446374950

 Hessian Updated using BFGS Update

  5 Hessian modes will be used to form the next step
  Hessian Eigenvalues:
     0.031779    0.191748    0.251371    0.261628    0.314712

 Minimum Search - Taking Simple RFO Step
 Searching for Lamda that Minimizes Along All modes
 Value Taken    Lamda =  -0.06666495
 Calculated Step too Large.  Step scaled by  0.390858
 Step Taken.  Stepsize is  0.300000

                             Maximum     Tolerance    Cnvgd?
         Gradient           0.073577      0.000300      NO
         Displacement       0.186612      0.001200      NO
         Energy change     -0.032931      0.000001      NO


 New Cartesian Coordinates Obtained by Inverse Iteration

 Displacement from previous Coordinates is:  0.394183
 ----------------------------------------------------------------
             Standard Nuclear Orientation (Angstroms)
    I     Atom           X                Y                Z
 ----------------------------------------------------------------
    1      P       1.1980286504    -0.5731883785     0.0000000000
    2      N       0.2231458674     0.7179894344     0.0000000000
    3      Br     -1.8347596524     0.0042715199     0.0000000000
    4      Cl      3.0691015127     0.2683429977     0.0000000000
 ----------------------------------------------------------------
 Molecular Point Group                 Cs    NOp =  2
 Largest Abelian Subgroup              Cs    NOp =  2
 Nuclear Repulsion Energy =   335.5961014892 hartrees
 There are       37 alpha and       37 beta electrons
 Applying Cartesian multipole field
    Component          Value
    ---------          -----
     (2,0,0)        1.00000E-11
     (0,2,0)        2.00000E-11
     (0,0,2)       -3.00000E-11
 Nucleus-field energy     =     0.0000000114 hartrees
 Requested basis set is 6-311++G(d,p)
 There are 51 shells and 130 basis functions
 A cutoff of  1.0D-11 yielded   1058 shell pairs
 There are      7460 function pairs (      8180 Cartesian)
 Smallest overlap matrix eigenvalue = 3.15E-03
 Guess MOs from SCF MO coefficient file

 -----------------------------------------------------------------------
  General SCF calculation program by
  Eric Jon Sundstrom, Paul Horn, Yuezhi Mao, Dmitri Zuev, Alec White,
  David Stuck, Shaama M.S., Shane Yost, Joonho Lee, David Small,
  Daniel Levine, Susi Lehtola, Hugh Burton, Evgeny Epifanovsky
 -----------------------------------------------------------------------
 Exchange:     0.2000 Hartree-Fock + 0.0800 Slater + 0.7200 B88
 Correlation:  0.1900 VWN1RPA + 0.8100 LYP
 Using SG-1 standard quadrature grid
 using 4 threads for integral computing
 -------------------------------------------------------
 OpenMP Integral computing Module                
 Release: version 2.0, May 2017, Q-Chem Inc. Pleasanton 
 -------------------------------------------------------
 -------------------------------------------------------
 OpenMP BLAS3 based DFT computing Module                
 Release: version 1.0, May 2013, Q-Chem Inc. Pittsburgh 
 -------------------------------------------------------
 A restricted SCF calculation will be
 performed using DIIS
 SCF converges when DIIS error is below 1.0e-08
 ---------------------------------------
  Cycle       Energy         DIIS error
 ---------------------------------------
    1   -3430.4631068651      1.20e-03  
    2   -3430.4604676743      1.91e-03  
    3   -3430.4658391553      1.01e-03  
    4   -3430.4678962994      1.74e-04  
    5   -3430.4679604382      6.58e-05  
    6   -3430.4679704378      1.46e-05  
    7   -3430.4679708389      5.17e-06  
    8   -3430.4679708874      2.25e-06  
    9   -3430.4679709009      5.60e-07  
   10   -3430.4679709019      1.35e-07  
   11   -3430.4679709020      2.24e-08  
   12   -3430.4679709019      5.51e-09  Convergence criterion met
 ---------------------------------------
 SCF time:   CPU 14.35s  wall 4.00s 
 SCF   energy in the final basis set =    -3430.4679709019
 Total energy in the final basis set =    -3430.4679709019

 --------------------------------------------------------------
             Orbital Energies (a.u.) and Symmetries
 --------------------------------------------------------------

 Alpha MOs, Restricted
 -- Occupied --                  
-482.87 -101.59  -77.16  -62.52  -56.34  -56.33  -56.33  -14.41
  1 A'    2 A'    3 A'    4 A'    5 A'    6 A'    1 A"    7 A'                 
 -9.506  -8.724  -7.269  -7.262  -7.261  -6.651  -6.558  -6.540
  8 A'    9 A'   10 A'    2 A"   11 A'   12 A'   13 A'   14 A'                 
 -6.540  -4.813  -4.812  -4.808  -2.668  -2.663  -2.663  -2.649
  3 A"   15 A'    4 A"   16 A'   17 A'   18 A'    5 A"   19 A'                 
 -2.649  -0.916  -0.860  -0.770  -0.575  -0.437  -0.432  -0.405
  6 A"   20 A'   21 A'   22 A'   23 A'   24 A'   25 A'    7 A"                 
 -0.361  -0.352  -0.324  -0.301  -0.300
 26 A'    8 A"   27 A'   28 A'    9 A"                                         
 -- Virtual --                   
 -0.154  -0.132  -0.040   0.002   0.008   0.030   0.036   0.054
 29 A'   10 A"   30 A'   31 A'   32 A'   33 A'   11 A"   34 A'                 
  0.061   0.070   0.074   0.080   0.099   0.102   0.125   0.146
 35 A'   12 A"   36 A'   37 A'   13 A"   38 A'   39 A'   14 A"                 
  0.156   0.164   0.206   0.234   0.258   0.269   0.319   0.379
 40 A'   41 A'   42 A'   43 A'   44 A'   15 A"   45 A'   46 A'                 
  0.404   0.415   0.432   0.453   0.459   0.535   0.536   0.551
 47 A'   16 A"   48 A'   17 A"   49 A'   50 A'   18 A"   51 A'                 
  0.554   0.571   0.584   0.601   0.613   0.615   0.686   0.769
 19 A"   20 A"   52 A'   53 A'   54 A'   21 A"   55 A'   56 A'                 
  0.807   0.825   0.846   0.855   0.891   0.894   0.916   0.952
 57 A'   22 A"   58 A'   23 A"   59 A'   24 A"   60 A'   61 A'                 
  0.991   1.199   1.229   1.487   1.571   1.678   1.829   1.913
 62 A'   63 A'   64 A'   25 A"   65 A'   66 A'   67 A'   26 A"                 
  1.975   1.993   2.075   2.090   2.228   2.244   2.304   2.365
 68 A'   27 A"   28 A"   69 A'   29 A"   70 A'   71 A'   72 A'                 
  2.575   3.748   3.798   3.933   3.980   3.991   3.995   4.026
 73 A'   30 A"   74 A'   75 A'   31 A"   76 A'   32 A"   77 A'                 
  4.216   6.554   6.883   7.531   7.545   7.612   9.638  13.739
 78 A'   79 A'   80 A'   33 A"   81 A'   82 A'   83 A'   34 A"                 
 13.831  13.899  25.791  25.832  26.135  35.239  47.845 163.003
 84 A'   85 A'   35 A"   86 A'   87 A'   88 A'   89 A'   90 A'                 
215.623 289.719 289.733 289.8111020.623
 91 A'   36 A"   92 A'   93 A'   94 A'                                         

 Beta MOs, Restricted
 -- Occupied --                  
-482.87 -101.59  -77.16  -62.52  -56.34  -56.33  -56.33  -14.41
  1 A'    2 A'    3 A'    4 A'    5 A'    6 A'    1 A"    7 A'                 
 -9.506  -8.724  -7.269  -7.262  -7.261  -6.651  -6.558  -6.540
  8 A'    9 A'   10 A'    2 A"   11 A'   12 A'   13 A'   14 A'                 
 -6.540  -4.813  -4.812  -4.808  -2.668  -2.663  -2.663  -2.649
  3 A"   15 A'    4 A"   16 A'   17 A'   18 A'    5 A"   19 A'                 
 -2.649  -0.916  -0.860  -0.770  -0.575  -0.437  -0.432  -0.405
  6 A"   20 A'   21 A'   22 A'   23 A'   24 A'   25 A'    7 A"                 
 -0.361  -0.352  -0.324  -0.301  -0.300
 26 A'    8 A"   27 A'   28 A'    9 A"                                         
 -- Virtual --                   
 -0.154  -0.132  -0.040   0.002   0.008   0.030   0.036   0.054
 29 A'   10 A"   30 A'   31 A'   32 A'   33 A'   11 A"   34 A'                 
  0.061   0.070   0.074   0.080   0.099   0.102   0.125   0.146
 35 A'   12 A"   36 A'   37 A'   13 A"   38 A'   39 A'   14 A"                 
  0.156   0.164   0.206   0.234   0.258   0.269   0.319   0.379
 40 A'   41 A'   42 A'   43 A'   44 A'   15 A"   45 A'   46 A'                 
  0.404   0.415   0.432   0.453   0.459   0.535   0.536   0.551
 47 A'   16 A"   48 A'   17 A"   49 A'   50 A'   18 A"   51 A'                 
  0.554   0.571   0.584   0.601   0.613   0.615   0.686   0.769
 19 A"   20 A"   52 A'   53 A'   54 A'   21 A"   55 A'   56 A'                 
  0.807   0.825   0.846   0.855   0.891   0.894   0.916   0.952
 57 A'   22 A"   58 A'   23 A"   59 A'   24 A"   60 A'   61 A'                 
  0.991   1.199   1.229   1.487   1.571   1.678   1.829   1.913
 62 A'   63 A'   64 A'   25 A"   65 A'   66 A'   67 A'   26 A"                 
  1.975   1.993   2.075   2.090   2.228   2.244   2.304   2.365
 68 A'   27 A"   28 A"   69 A'   29 A"   70 A'   71 A'   72 A'                 
  2.575   3.748   3.798   3.933   3.980   3.991   3.995   4.026
 73 A'   30 A"   74 A'   75 A'   31 A"   76 A'   32 A"   77 A'                 
  4.216   6.554   6.883   7.531   7.545   7.612   9.638  13.739
 78 A'   79 A'   80 A'   33 A"   81 A'   82 A'   83 A'   34 A"                 
 13.831  13.899  25.791  25.832  26.135  35.239  47.845 163.003
 84 A'   85 A'   35 A"   86 A'   87 A'   88 A'   89 A'   90 A'                 
215.623 289.719 289.733 289.8111020.623
 91 A'   36 A"   92 A'   93 A'   94 A'                                         
 --------------------------------------------------------------

          Ground-State Mulliken Net Atomic Charges

     Atom                 Charge (a.u.)
  ----------------------------------------
      1 P                     0.270592
      2 N                    -0.252900
      3 Br                   -0.008625
      4 Cl                   -0.009067
  ----------------------------------------
  Sum of atomic charges =    -0.000000

 -----------------------------------------------------------------
                    Cartesian Multipole Moments
 -----------------------------------------------------------------
    Charge (ESU x 10^10)
                -0.0000
    Dipole Moment (Debye)
         X       0.5717      Y      -1.8650      Z       0.0000
       Tot       1.9507
    Quadrupole Moments (Debye-Ang)
        XX     -48.0045     XY      -0.6992     YY     -51.6047
        XZ       0.0000     YZ       0.0000     ZZ     -49.1365
    Octopole Moments (Debye-Ang^2)
       XXX     -75.9525    XXY      -2.7725    XYY     -20.9448
       YYY      -3.0977    XXZ       0.0000    XYZ       0.0000
       YYZ       0.0000    XZZ     -19.0797    YZZ      -1.2720
       ZZZ       0.0000
    Hexadecapole Moments (Debye-Ang^3)
      XXXX   -1210.8799   XXXY       4.1861   XXYY    -228.2745
      XYYY      -8.6089   YYYY    -118.3867   XXXZ       0.0000
      XXYZ       0.0000   XYYZ       0.0000   YYYZ       0.0000
      XXZZ    -221.6798   XYZZ      -3.6141   YYZZ     -29.1981
      XZZZ       0.0000   YZZZ       0.0000   ZZZZ     -60.9854
 -----------------------------------------------------------------
 Calculating analytic gradient of the SCF energy
 Gradient of SCF Energy
            1           2           3           4
    1   0.0267585   0.0191763  -0.0407308  -0.0052040
    2  -0.0024863   0.0208657  -0.0105019  -0.0078775
    3   0.0000000   0.0000000  -0.0000000  -0.0000000
 Max gradient component =       4.073E-02
 RMS gradient           =       1.679E-02
 Gradient time:  CPU 3.88 s  wall 1.07 s
 Geometry Optimization Parameters
   NAtoms,    NIC,     NZ,  NCons,   NDum,   NFix, NCnnct, MaxDiis
        4      14       4       0       0       0       0       0

 Cartesian Hessian Update
 Hessian Updated using BFGS Update


** GEOMETRY OPTIMIZATION IN DELOCALIZED INTERNAL COORDINATES **
   Searching for a Minimum

   Optimization Cycle:   4

                       Coordinates (Angstroms)
     ATOM                X               Y               Z
      1  P         1.1980286504   -0.5731883785    0.0000000000
      2  N         0.2231458674    0.7179894344    0.0000000000
      3  Br       -1.8347596524    0.0042715199    0.0000000000
      4  Cl        3.0691015127    0.2683429977    0.0000000000
   Point Group: cs    Number of degrees of freedom:     5


   Energy is  -3430.467970902

 Hessian Updated using BFGS Update

  5 Hessian modes will be used to form the next step
  Hessian Eigenvalues:
     0.049470    0.242335    0.254569    0.294287    0.345689

 Minimum Search - Taking Simple RFO Step
 Searching for Lamda that Minimizes Along All modes
 Value Taken    Lamda =  -0.02847145
 Calculated Step too Large.  Step scaled by  0.513267
 Step Taken.  Stepsize is  0.300000

                             Maximum     Tolerance    Cnvgd?
         Gradient           0.036224      0.000300      NO
         Displacement       0.220164      0.001200      NO
         Energy change     -0.021596      0.000001      NO


 New Cartesian Coordinates Obtained by Inverse Iteration

 Displacement from previous Coordinates is:  0.321004
 ----------------------------------------------------------------
             Standard Nuclear Orientation (Angstroms)
    I     Atom           X                Y                Z
 ----------------------------------------------------------------
    1      P       1.1404166796    -0.5972321233     0.0000000000
    2      N       0.2105281714     0.7003566876     0.0000000000
    3      Br     -1.6968383414     0.0223895106     0.0000000000
    4      Cl      3.0014098684     0.2919014986     0.0000000000
 ----------------------------------------------------------------
 Molecular Point Group                 Cs    NOp =  2
 Largest Abelian Subgroup              Cs    NOp =  2
 Nuclear Repulsion Energy =   349.1742751195 hartrees
 There are       37 alpha and       37 beta electrons
 Applying Cartesian multipole field
    Component          Value
    ---------          -----
     (2,0,0)        1.00000E-11
     (0,2,0)        2.00000E-11
     (0,0,2)       -3.00000E-11
 Nucleus-field energy     =     0.0000000105 hartrees
 Requested basis set is 6-311++G(d,p)
 There are 51 shells and 130 basis functions
 A cutoff of  1.0D-11 yielded   1077 shell pairs
 There are      7592 function pairs (      8323 Cartesian)
 Smallest overlap matrix eigenvalue = 2.54E-03
 Guess MOs from SCF MO coefficient file

 -----------------------------------------------------------------------
  General SCF calculation program by
  Eric Jon Sundstrom, Paul Horn, Yuezhi Mao, Dmitri Zuev, Alec White,
  David Stuck, Shaama M.S., Shane Yost, Joonho Lee, David Small,
  Daniel Levine, Susi Lehtola, Hugh Burton, Evgeny Epifanovsky
 -----------------------------------------------------------------------
 Exchange:     0.2000 Hartree-Fock + 0.0800 Slater + 0.7200 B88
 Correlation:  0.1900 VWN1RPA + 0.8100 LYP
 Using SG-1 standard quadrature grid
 using 4 threads for integral computing
 -------------------------------------------------------
 OpenMP Integral computing Module                
 Release: version 2.0, May 2017, Q-Chem Inc. Pleasanton 
 -------------------------------------------------------
 -------------------------------------------------------
 OpenMP BLAS3 based DFT computing Module                
 Release: version 1.0, May 2013, Q-Chem Inc. Pittsburgh 
 -------------------------------------------------------
 A restricted SCF calculation will be
 performed using DIIS
 SCF converges when DIIS error is below 1.0e-08
 ---------------------------------------
  Cycle       Energy         DIIS error
 ---------------------------------------
    1   -3430.4745713749      1.08e-03  
    2   -3430.4757672845      1.18e-03  
    3   -3430.4762414595      1.07e-03  
    4   -3430.4784926622      1.65e-04  
    5   -3430.4785542647      4.39e-05  
    6   -3430.4785578972      8.91e-06  
    7   -3430.4785580986      2.47e-06  
    8   -3430.4785581103      1.25e-06  
    9   -3430.4785581135      2.79e-07  
   10   -3430.4785581138      1.01e-07  
   11   -3430.4785581138      1.08e-08  
   12   -3430.4785581138      3.14e-09  Convergence criterion met
 ---------------------------------------
 SCF time:   CPU 14.71s  wall 4.00s 
 SCF   energy in the final basis set =    -3430.4785581138
 Total energy in the final basis set =    -3430.4785581138

 --------------------------------------------------------------
             Orbital Energies (a.u.) and Symmetries
 --------------------------------------------------------------

 Alpha MOs, Restricted
 -- Occupied --                  
-482.87 -101.58  -77.16  -62.52  -56.34  -56.34  -56.34  -14.40
  1 A'    2 A'    3 A'    4 A'    5 A'    6 A'    1 A"    7 A'                 
 -9.497  -8.728  -7.260  -7.253  -7.252  -6.648  -6.562  -6.545
  8 A'    9 A'   10 A'    2 A"   11 A'   12 A'   13 A'   14 A'                 
 -6.545  -4.810  -4.809  -4.805  -2.673  -2.668  -2.668  -2.654
  3 A"   15 A'    4 A"   16 A'   17 A'   18 A'    5 A"    6 A"                 
 -2.654  -0.929  -0.863  -0.769  -0.573  -0.443  -0.441  -0.407
 19 A'   20 A'   21 A'   22 A'   23 A'   24 A'   25 A'    7 A"                 
 -0.357  -0.356  -0.328  -0.300  -0.295
  8 A"   26 A'   27 A'   28 A'    9 A"                                         
 -- Virtual --                   
 -0.130  -0.121  -0.042   0.003   0.010   0.031   0.037   0.055
 10 A"   29 A'   30 A'   31 A'   32 A'   33 A'   11 A"   34 A'                 
  0.062   0.070   0.078   0.082   0.099   0.102   0.126   0.146
 35 A'   12 A"   36 A'   37 A'   13 A"   38 A'   39 A'   14 A"                 
  0.155   0.169   0.207   0.236   0.257   0.269   0.325   0.378
 40 A'   41 A'   42 A'   43 A'   44 A'   15 A"   45 A'   46 A'                 
  0.409   0.410   0.433   0.455   0.458   0.526   0.532   0.546
 47 A'   16 A"   48 A'   17 A"   49 A'   50 A'   18 A"   51 A'                 
  0.547   0.581   0.583   0.610   0.621   0.621   0.704   0.802
 19 A"   20 A"   52 A'   53 A'   21 A"   54 A'   55 A'   56 A'                 
  0.826   0.835   0.854   0.859   0.898   0.905   0.924   0.944
 57 A'   22 A"   58 A'   23 A"   24 A"   59 A'   60 A'   61 A'                 
  1.006   1.207   1.218   1.490   1.575   1.667   1.876   1.892
 62 A'   63 A'   64 A'   25 A"   65 A'   66 A'   67 A'   26 A"                 
  1.969   2.023   2.082   2.117   2.237   2.255   2.336   2.401
 68 A'   27 A"   28 A"   69 A'   29 A"   70 A'   71 A'   72 A'                 
  2.600   3.752   3.785   3.952   3.976   3.992   4.006   4.036
 73 A'   30 A"   74 A'   75 A'   31 A"   76 A'   32 A"   77 A'                 
  4.310   6.576   6.906   7.529   7.545   7.623   9.647  13.742
 78 A'   79 A'   80 A'   33 A"   81 A'   82 A'   83 A'   34 A"                 
 13.840  13.914  25.799  25.845  26.136  35.253  47.866 163.031
 84 A'   85 A'   35 A"   86 A'   87 A'   88 A'   89 A'   90 A'                 
215.632 289.718 289.735 289.8331020.651
 91 A'   36 A"   92 A'   93 A'   94 A'                                         

 Beta MOs, Restricted
 -- Occupied --                  
-482.87 -101.58  -77.16  -62.52  -56.34  -56.34  -56.34  -14.40
  1 A'    2 A'    3 A'    4 A'    5 A'    6 A'    1 A"    7 A'                 
 -9.497  -8.728  -7.260  -7.253  -7.252  -6.648  -6.562  -6.545
  8 A'    9 A'   10 A'    2 A"   11 A'   12 A'   13 A'   14 A'                 
 -6.545  -4.810  -4.809  -4.805  -2.673  -2.668  -2.668  -2.654
  3 A"   15 A'    4 A"   16 A'   17 A'   18 A'    5 A"    6 A"                 
 -2.654  -0.929  -0.863  -0.769  -0.573  -0.443  -0.441  -0.407
 19 A'   20 A'   21 A'   22 A'   23 A'   24 A'   25 A'    7 A"                 
 -0.357  -0.356  -0.328  -0.300  -0.295
  8 A"   26 A'   27 A'   28 A'    9 A"                                         
 -- Virtual --                   
 -0.130  -0.121  -0.042   0.003   0.010   0.031   0.037   0.055
 10 A"   29 A'   30 A'   31 A'   32 A'   33 A'   11 A"   34 A'                 
  0.062   0.070   0.078   0.082   0.099   0.102   0.126   0.146
 35 A'   12 A"   36 A'   37 A'   13 A"   38 A'   39 A'   14 A"                 
  0.155   0.169   0.207   0.236   0.257   0.269   0.325   0.378
 40 A'   41 A'   42 A'   43 A'   44 A'   15 A"   45 A'   46 A'                 
  0.409   0.410   0.433   0.455   0.458   0.526   0.532   0.546
 47 A'   16 A"   48 A'   17 A"   49 A'   50 A'   18 A"   51 A'                 
  0.547   0.581   0.583   0.610   0.621   0.621   0.704   0.802
 19 A"   20 A"   52 A'   53 A'   21 A"   54 A'   55 A'   56 A'                 
  0.826   0.835   0.854   0.859   0.898   0.905   0.924   0.944
 57 A'   22 A"   58 A'   23 A"   24 A"   59 A'   60 A'   61 A'                 
  1.006   1.207   1.218   1.490   1.575   1.667   1.876   1.892
 62 A'   63 A'   64 A'   25 A"   65 A'   66 A'   67 A'   26 A"                 
  1.969   2.023   2.082   2.117   2.237   2.255   2.336   2.401
 68 A'   27 A"   28 A"   69 A'   29 A"   70 A'   71 A'   72 A'                 
  2.600   3.752   3.785   3.952   3.976   3.992   4.006   4.036
 73 A'   30 A"   74 A'   75 A'   31 A"   76 A'   32 A"   77 A'                 
  4.310   6.576   6.906   7.529   7.545   7.623   9.647  13.742
 78 A'   79 A'   80 A'   33 A"   81 A'   82 A'   83 A'   34 A"                 
 13.840  13.914  25.799  25.845  26.136  35.253  47.866 163.031
 84 A'   85 A'   35 A"   86 A'   87 A'   88 A'   89 A'   90 A'                 
215.632 289.718 289.735 289.8331020.651
 91 A'   36 A"   92 A'   93 A'   94 A'                                         
 --------------------------------------------------------------

          Ground-State Mulliken Net Atomic Charges

     Atom                 Charge (a.u.)
  ----------------------------------------
      1 P                     0.280606
      2 N                    -0.246611
      3 Br                    0.008547
      4 Cl                   -0.042542
  ----------------------------------------
  Sum of atomic charges =    -0.000000

 -----------------------------------------------------------------
                    Cartesian Multipole Moments
 -----------------------------------------------------------------
    Charge (ESU x 10^10)
                -0.0000
    Dipole Moment (Debye)
         X       0.0205      Y      -1.9385      Z      -0.0000
       Tot       1.9386
    Quadrupole Moments (Debye-Ang)
        XX     -49.0579     XY      -0.9184     YY     -51.3261
        XZ      -0.0000     YZ      -0.0000     ZZ     -48.9073
    Octopole Moments (Debye-Ang^2)
       XXX     -82.1631    XXY      -2.9818    XYY     -22.1786
       YYY      -3.6703    XXZ      -0.0000    XYZ      -0.0000
       YYZ      -0.0000    XZZ     -20.5713    YZZ      -1.4908
       ZZZ      -0.0000
    Hexadecapole Moments (Debye-Ang^3)
      XXXX   -1136.8025   XXXY       3.4363   XXYY    -212.1462
      XYYY      -9.3714   YYYY    -119.8458   XXXZ      -0.0000
      XXYZ      -0.0000   XYYZ      -0.0000   YYYZ      -0.0000
      XXZZ    -206.2095   XYZZ      -3.8273   YYZZ     -29.2929
      XZZZ      -0.0000   YZZZ      -0.0000   ZZZZ     -60.2997
 -----------------------------------------------------------------
 Calculating analytic gradient of the SCF energy
 Gradient of SCF Energy
            1           2           3           4
    1   0.0057929   0.0195369  -0.0196659  -0.0056640
    2   0.0002168   0.0114455  -0.0086617  -0.0030006
    3  -0.0000000   0.0000000  -0.0000000   0.0000000
 Max gradient component =       1.967E-02
 RMS gradient           =       9.350E-03
 Gradient time:  CPU 4.00 s  wall 1.10 s
 Geometry Optimization Parameters
   NAtoms,    NIC,     NZ,  NCons,   NDum,   NFix, NCnnct, MaxDiis
        4      14       4       0       0       0       0       0

 Cartesian Hessian Update
 Hessian Updated using BFGS Update


** GEOMETRY OPTIMIZATION IN DELOCALIZED INTERNAL COORDINATES **
   Searching for a Minimum

   Optimization Cycle:   5

                       Coordinates (Angstroms)
     ATOM                X               Y               Z
      1  P         1.1404166796   -0.5972321233    0.0000000000
      2  N         0.2105281714    0.7003566876    0.0000000000
      3  Br       -1.6968383414    0.0223895106    0.0000000000
      4  Cl        3.0014098684    0.2919014986    0.0000000000
   Point Group: cs    Number of degrees of freedom:     5


   Energy is  -3430.478558114

 Hessian Updated using BFGS Update

  5 Hessian modes will be used to form the next step
  Hessian Eigenvalues:
     0.065695    0.243014    0.256247    0.303587    0.419724

 Minimum Search - Taking Simple RFO Step
 Searching for Lamda that Minimizes Along All modes
 Value Taken    Lamda =  -0.00688331
 Calculated Step too Large.  Step scaled by  0.984682
 Step Taken.  Stepsize is  0.300000

                             Maximum     Tolerance    Cnvgd?
         Gradient           0.019684      0.000300      NO
         Displacement       0.229652      0.001200      NO
         Energy change     -0.010587      0.000001      NO


 New Cartesian Coordinates Obtained by Inverse Iteration

 Displacement from previous Coordinates is:  0.247792
 ----------------------------------------------------------------
             Standard Nuclear Orientation (Angstroms)
    I     Atom           X                Y                Z
 ----------------------------------------------------------------
    1      P       1.1195111410    -0.6223483469     0.0000000000
    2      N       0.1686269478     0.6543406128     0.0000000000
    3      Br     -1.6035471915     0.0646807215     0.0000000000
    4      Cl      2.9709254807     0.3207425861     0.0000000000
 ----------------------------------------------------------------
 Molecular Point Group                 Cs    NOp =  2
 Largest Abelian Subgroup              Cs    NOp =  2
 Nuclear Repulsion Energy =   359.2254261943 hartrees
 There are       37 alpha and       37 beta electrons
 Applying Cartesian multipole field
    Component          Value
    ---------          -----
     (2,0,0)        1.00000E-11
     (0,2,0)        2.00000E-11
     (0,0,2)       -3.00000E-11
 Nucleus-field energy     =     0.0000000100 hartrees
 Requested basis set is 6-311++G(d,p)
 There are 51 shells and 130 basis functions
 A cutoff of  1.0D-11 yielded   1087 shell pairs
 There are      7649 function pairs (      8383 Cartesian)
 Smallest overlap matrix eigenvalue = 2.04E-03
 Guess MOs from SCF MO coefficient file

 -----------------------------------------------------------------------
  General SCF calculation program by
  Eric Jon Sundstrom, Paul Horn, Yuezhi Mao, Dmitri Zuev, Alec White,
  David Stuck, Shaama M.S., Shane Yost, Joonho Lee, David Small,
  Daniel Levine, Susi Lehtola, Hugh Burton, Evgeny Epifanovsky
 -----------------------------------------------------------------------
 Exchange:     0.2000 Hartree-Fock + 0.0800 Slater + 0.7200 B88
 Correlation:  0.1900 VWN1RPA + 0.8100 LYP
 Using SG-1 standard quadrature grid
 using 4 threads for integral computing
 -------------------------------------------------------
 OpenMP Integral computing Module                
 Release: version 2.0, May 2017, Q-Chem Inc. Pleasanton 
 -------------------------------------------------------
 -------------------------------------------------------
 OpenMP BLAS3 based DFT computing Module                
 Release: version 1.0, May 2013, Q-Chem Inc. Pittsburgh 
 -------------------------------------------------------
 A restricted SCF calculation will be
 performed using DIIS
 SCF converges when DIIS error is below 1.0e-08
 ---------------------------------------
  Cycle       Energy         DIIS error
 ---------------------------------------
    1   -3430.4744370628      1.33e-03  
    2   -3430.4785360545      1.02e-03  
    3   -3430.4769973998      1.34e-03  
    4   -3430.4804400765      1.95e-04  
    5   -3430.4805263023      4.81e-05  
    6   -3430.4805299233      8.17e-06  
    7   -3430.4805300746      2.50e-06  
    8   -3430.4805300868      6.69e-07  
    9   -3430.4805300877      2.71e-07  
   10   -3430.4805300878      8.81e-08  
   11   -3430.4805300879      1.55e-08  
   12   -3430.4805300879      3.18e-09  Convergence criterion met
 ---------------------------------------
 SCF time:   CPU 14.94s  wall 4.00s 
 SCF   energy in the final basis set =    -3430.4805300879
 Total energy in the final basis set =    -3430.4805300879

 --------------------------------------------------------------
             Orbital Energies (a.u.) and Symmetries
 --------------------------------------------------------------

 Alpha MOs, Restricted
 -- Occupied --                  
-482.87 -101.58  -77.15  -62.53  -56.35  -56.34  -56.34  -14.39
  1 A'    2 A'    3 A'    4 A'    5 A'    1 A"    6 A'    7 A'                 
 -9.490  -8.734  -7.253  -7.246  -7.245  -6.645  -6.568  -6.551
  8 A'    9 A'   10 A'    2 A"   11 A'   12 A'   13 A'    3 A"                 
 -6.550  -4.807  -4.805  -4.802  -2.678  -2.673  -2.673  -2.660
 14 A'   15 A'    4 A"   16 A'   17 A'    5 A"   18 A'    6 A"                 
 -2.659  -0.949  -0.863  -0.765  -0.575  -0.454  -0.445  -0.413
 19 A'   20 A'   21 A'   22 A'   23 A'   24 A'   25 A'    7 A"                 
 -0.360  -0.353  -0.332  -0.291  -0.289
  8 A"   26 A'   27 A'   28 A'    9 A"                                         
 -- Virtual --                   
 -0.129  -0.086  -0.044   0.003   0.012   0.033   0.037   0.054
 10 A"   29 A'   30 A'   31 A'   32 A'   33 A'   11 A"   34 A'                 
  0.063   0.069   0.081   0.086   0.099   0.102   0.127   0.148
 35 A'   12 A"   36 A'   37 A'   13 A"   38 A'   39 A'   14 A"                 
  0.154   0.173   0.208   0.235   0.257   0.270   0.322   0.381
 40 A'   41 A'   42 A'   43 A'   44 A'   15 A"   45 A'   46 A'                 
  0.406   0.415   0.430   0.453   0.461   0.520   0.535   0.538
 16 A"   47 A'   48 A'   17 A"   49 A'   50 A'   18 A"   19 A"                 
  0.547   0.585   0.590   0.616   0.627   0.641   0.717   0.820
 51 A'   52 A'   20 A"   53 A'   21 A"   54 A'   55 A'   56 A'                 
  0.842   0.853   0.866   0.881   0.901   0.912   0.930   0.944
 22 A"   57 A'   23 A"   58 A'   24 A"   59 A'   60 A'   61 A'                 
  1.012   1.193   1.208   1.492   1.579   1.669   1.881   1.959
 62 A'   63 A'   64 A'   25 A"   65 A'   66 A'   26 A"   67 A'                 
  1.974   2.056   2.081   2.140   2.243   2.261   2.339   2.436
 68 A'   27 A"   28 A"   69 A'   29 A"   70 A'   71 A'   72 A'                 
  2.599   3.752   3.796   3.960   3.971   3.991   4.025   4.055
 73 A'   30 A"   74 A'   75 A'   31 A"   76 A'   32 A"   77 A'                 
  4.352   6.616   6.915   7.525   7.545   7.611   9.654  13.746
 78 A'   79 A'   80 A'   33 A"   81 A'   82 A'   83 A'   34 A"                 
 13.845  13.921  25.805  25.853  26.130  35.260  47.897 163.042
 84 A'   85 A'   35 A"   86 A'   87 A'   88 A'   89 A'   90 A'                 
215.638 289.718 289.738 289.8361020.691
 91 A'   36 A"   92 A'   93 A'   94 A'                                         

 Beta MOs, Restricted
 -- Occupied --                  
-482.87 -101.58  -77.15  -62.53  -56.35  -56.34  -56.34  -14.39
  1 A'    2 A'    3 A'    4 A'    5 A'    1 A"    6 A'    7 A'                 
 -9.490  -8.734  -7.253  -7.246  -7.245  -6.645  -6.568  -6.551
  8 A'    9 A'   10 A'    2 A"   11 A'   12 A'   13 A'    3 A"                 
 -6.550  -4.807  -4.805  -4.802  -2.678  -2.673  -2.673  -2.660
 14 A'   15 A'    4 A"   16 A'   17 A'    5 A"   18 A'    6 A"                 
 -2.659  -0.949  -0.863  -0.765  -0.575  -0.454  -0.445  -0.413
 19 A'   20 A'   21 A'   22 A'   23 A'   24 A'   25 A'    7 A"                 
 -0.360  -0.353  -0.332  -0.291  -0.289
  8 A"   26 A'   27 A'   28 A'    9 A"                                         
 -- Virtual --                   
 -0.129  -0.086  -0.044   0.003   0.012   0.033   0.037   0.054
 10 A"   29 A'   30 A'   31 A'   32 A'   33 A'   11 A"   34 A'                 
  0.063   0.069   0.081   0.086   0.099   0.102   0.127   0.148
 35 A'   12 A"   36 A'   37 A'   13 A"   38 A'   39 A'   14 A"                 
  0.154   0.173   0.208   0.235   0.257   0.270   0.322   0.381
 40 A'   41 A'   42 A'   43 A'   44 A'   15 A"   45 A'   46 A'                 
  0.406   0.415   0.430   0.453   0.461   0.520   0.535   0.538
 16 A"   47 A'   48 A'   17 A"   49 A'   50 A'   18 A"   19 A"                 
  0.547   0.585   0.590   0.616   0.627   0.641   0.717   0.820
 51 A'   52 A'   20 A"   53 A'   21 A"   54 A'   55 A'   56 A'                 
  0.842   0.853   0.866   0.881   0.901   0.912   0.930   0.944
 22 A"   57 A'   23 A"   58 A'   24 A"   59 A'   60 A'   61 A'                 
  1.012   1.193   1.208   1.492   1.579   1.669   1.881   1.959
 62 A'   63 A'   64 A'   25 A"   65 A'   66 A'   26 A"   67 A'                 
  1.974   2.056   2.081   2.140   2.243   2.261   2.339   2.436
 68 A'   27 A"   28 A"   69 A'   29 A"   70 A'   71 A'   72 A'                 
  2.599   3.752   3.796   3.960   3.971   3.991   4.025   4.055
 73 A'   30 A"   74 A'   75 A'   31 A"   76 A'   32 A"   77 A'                 
  4.352   6.616   6.915   7.525   7.545   7.611   9.654  13.746
 78 A'   79 A'   80 A'   33 A"   81 A'   82 A'   83 A'   34 A"                 
 13.845  13.921  25.805  25.853  26.130  35.260  47.897 163.042
 84 A'   85 A'   35 A"   86 A'   87 A'   88 A'   89 A'   90 A'                 
215.638 289.718 289.738 289.8361020.691
 91 A'   36 A"   92 A'   93 A'   94 A'                                         
 --------------------------------------------------------------

          Ground-State Mulliken Net Atomic Charges

     Atom                 Charge (a.u.)
  ----------------------------------------
      1 P                     0.278197
      2 N                    -0.254024
      3 Br                    0.043053
      4 Cl                   -0.067225
  ----------------------------------------
  Sum of atomic charges =     0.000000

 -----------------------------------------------------------------
                    Cartesian Multipole Moments
 -----------------------------------------------------------------
    Charge (ESU x 10^10)
                -0.0000
    Dipole Moment (Debye)
         X      -0.4757      Y      -1.9279      Z       0.0000
       Tot       1.9857
    Quadrupole Moments (Debye-Ang)
        XX     -49.8248     XY      -1.1495     YY     -51.1199
        XZ       0.0000     YZ       0.0000     ZZ     -48.7247
    Octopole Moments (Debye-Ang^2)
       XXX     -87.7518    XXY      -3.3340    XYY     -23.2693
       YYY      -4.9850    XXZ       0.0000    XYZ       0.0000
       YYZ      -0.0000    XZZ     -22.1122    YZZ      -1.9570
       ZZZ      -0.0000
    Hexadecapole Moments (Debye-Ang^3)
      XXXX   -1099.5012   XXXY       3.9486   XXYY    -203.9428
      XYYY      -7.7210   YYYY    -121.2085   XXXZ       0.0000
      XXYZ       0.0000   XYYZ       0.0000   YYYZ       0.0000
      XXZZ    -197.9747   XYZZ      -3.2322   YYZZ     -29.4761
      XZZZ       0.0000   YZZZ       0.0000   ZZZZ     -59.8874
 -----------------------------------------------------------------
 Calculating analytic gradient of the SCF energy
 Gradient of SCF Energy
            1           2           3           4
    1  -0.0063649  -0.0114246   0.0206489  -0.0028594
    2  -0.0033512   0.0018477   0.0009199   0.0005836
    3   0.0000000  -0.0000000   0.0000000  -0.0000000
 Max gradient component =       2.065E-02
 RMS gradient           =       7.196E-03
 Gradient time:  CPU 4.10 s  wall 1.12 s
 Geometry Optimization Parameters
   NAtoms,    NIC,     NZ,  NCons,   NDum,   NFix, NCnnct, MaxDiis
        4      14       4       0       0       0       0       0

 Cartesian Hessian Update
 Hessian Updated using BFGS Update


** GEOMETRY OPTIMIZATION IN DELOCALIZED INTERNAL COORDINATES **
   Searching for a Minimum

   Optimization Cycle:   6

                       Coordinates (Angstroms)
     ATOM                X               Y               Z
      1  P         1.1195111410   -0.6223483469    0.0000000000
      2  N         0.1686269478    0.6543406128    0.0000000000
      3  Br       -1.6035471915    0.0646807215    0.0000000000
      4  Cl        2.9709254807    0.3207425861    0.0000000000
   Point Group: cs    Number of degrees of freedom:     5


   Energy is  -3430.480530088

 Hessian Updated using BFGS Update

  5 Hessian modes will be used to form the next step
  Hessian Eigenvalues:
     0.113031    0.243238    0.264434    0.308166    0.457266

 Minimum Search - Taking Simple RFO Step
 Searching for Lamda that Minimizes Along All modes
 Value Taken    Lamda =  -0.00288183
 Step Taken.  Stepsize is  0.115026

                             Maximum     Tolerance    Cnvgd?
         Gradient           0.022440      0.000300      NO
         Displacement       0.076142      0.001200      NO
         Energy change     -0.001972      0.000001      NO


 New Cartesian Coordinates Obtained by Inverse Iteration

 Displacement from previous Coordinates is:  0.128720
 ----------------------------------------------------------------
             Standard Nuclear Orientation (Angstroms)
    I     Atom           X                Y                Z
 ----------------------------------------------------------------
    1      P       1.1428678313    -0.6229406062     0.0000000000
    2      N       0.1798792346     0.6416666169     0.0000000000
    3      Br     -1.6602866535     0.0734968182     0.0000000000
    4      Cl      2.9930559657     0.3251927446     0.0000000000
 ----------------------------------------------------------------
 Molecular Point Group                 Cs    NOp =  2
 Largest Abelian Subgroup              Cs    NOp =  2
 Nuclear Repulsion Energy =   353.1759148912 hartrees
 There are       37 alpha and       37 beta electrons
 Applying Cartesian multipole field
    Component          Value
    ---------          -----
     (2,0,0)        1.00000E-11
     (0,2,0)        2.00000E-11
     (0,0,2)       -3.00000E-11
 Nucleus-field energy     =     0.0000000104 hartrees
 Requested basis set is 6-311++G(d,p)
 There are 51 shells and 130 basis functions
 A cutoff of  1.0D-11 yielded   1082 shell pairs
 There are      7622 function pairs (      8356 Cartesian)
 Smallest overlap matrix eigenvalue = 2.32E-03
 Guess MOs from SCF MO coefficient file

 -----------------------------------------------------------------------
  General SCF calculation program by
  Eric Jon Sundstrom, Paul Horn, Yuezhi Mao, Dmitri Zuev, Alec White,
  David Stuck, Shaama M.S., Shane Yost, Joonho Lee, David Small,
  Daniel Levine, Susi Lehtola, Hugh Burton, Evgeny Epifanovsky
 -----------------------------------------------------------------------
 Exchange:     0.2000 Hartree-Fock + 0.0800 Slater + 0.7200 B88
 Correlation:  0.1900 VWN1RPA + 0.8100 LYP
 Using SG-1 standard quadrature grid
 using 4 threads for integral computing
 -------------------------------------------------------
 OpenMP Integral computing Module                
 Release: version 2.0, May 2017, Q-Chem Inc. Pleasanton 
 -------------------------------------------------------
 -------------------------------------------------------
 OpenMP BLAS3 based DFT computing Module                
 Release: version 1.0, May 2013, Q-Chem Inc. Pittsburgh 
 -------------------------------------------------------
 A restricted SCF calculation will be
 performed using DIIS
 SCF converges when DIIS error is below 1.0e-08
 ---------------------------------------
  Cycle       Energy         DIIS error
 ---------------------------------------
    1   -3430.4806129415      5.82e-04  
    2   -3430.4813722842      4.38e-04  
    3   -3430.4810454228      5.95e-04  
    4   -3430.4817361945      7.81e-05  
    5   -3430.4817492394      2.11e-05  
    6   -3430.4817501409      4.10e-06  
    7   -3430.4817501806      1.03e-06  
    8   -3430.4817501829      2.93e-07  
    9   -3430.4817501831      1.08e-07  
   10   -3430.4817501831      5.35e-08  
   11   -3430.4817501831      5.57e-09  Convergence criterion met
 ---------------------------------------
 SCF time:   CPU 13.57s  wall 4.00s 
 SCF   energy in the final basis set =    -3430.4817501831
 Total energy in the final basis set =    -3430.4817501831

 --------------------------------------------------------------
             Orbital Energies (a.u.) and Symmetries
 --------------------------------------------------------------

 Alpha MOs, Restricted
 -- Occupied --                  
-482.87 -101.58  -77.15  -62.52  -56.35  -56.34  -56.34  -14.39
  1 A'    2 A'    3 A'    4 A'    5 A'    1 A"    6 A'    7 A'                 
 -9.492  -8.732  -7.255  -7.248  -7.247  -6.646  -6.567  -6.549
  8 A'    9 A'   10 A'    2 A"   11 A'   12 A'   13 A'    3 A"                 
 -6.549  -4.808  -4.806  -4.803  -2.677  -2.672  -2.672  -2.658
 14 A'   15 A'    4 A"   16 A'   17 A'    5 A"   18 A'    6 A"                 
 -2.658  -0.938  -0.862  -0.769  -0.573  -0.451  -0.441  -0.409
 19 A'   20 A'   21 A'   22 A'   23 A'   24 A'   25 A'    7 A"                 
 -0.359  -0.353  -0.331  -0.292  -0.292
  8 A"   26 A'   27 A'    9 A"   28 A'                                         
 -- Virtual --                   
 -0.128  -0.102  -0.044   0.003   0.012   0.032   0.037   0.054
 10 A"   29 A'   30 A'   31 A'   32 A'   33 A'   11 A"   34 A'                 
  0.062   0.069   0.080   0.084   0.099   0.101   0.127   0.148
 35 A'   12 A"   36 A'   37 A'   13 A"   38 A'   39 A'   14 A"                 
  0.154   0.172   0.208   0.236   0.257   0.270   0.321   0.379
 40 A'   41 A'   42 A'   43 A'   44 A'   15 A"   45 A'   46 A'                 
  0.409   0.413   0.430   0.453   0.464   0.525   0.533   0.542
 16 A"   47 A'   48 A'   17 A"   49 A'   50 A'   18 A"   19 A"                 
  0.550   0.586   0.587   0.615   0.626   0.630   0.707   0.819
 51 A'   20 A"   52 A'   53 A'   21 A"   54 A'   55 A'   56 A'                 
  0.841   0.852   0.866   0.867   0.899   0.909   0.928   0.943
 22 A"   57 A'   23 A"   58 A'   24 A"   59 A'   60 A'   61 A'                 
  1.013   1.195   1.211   1.492   1.577   1.671   1.883   1.929
 62 A'   63 A'   64 A'   25 A"   65 A'   66 A'   26 A"   67 A'                 
  1.961   2.042   2.084   2.132   2.241   2.259   2.336   2.431
 68 A'   27 A"   28 A"   69 A'   29 A"   70 A'   71 A'   72 A'                 
  2.599   3.754   3.787   3.960   3.972   3.988   4.017   4.046
 73 A'   30 A"   74 A'   75 A'   31 A"   76 A'   32 A"   77 A'                 
  4.349   6.597   6.912   7.526   7.544   7.617   9.650  13.745
 78 A'   79 A'   80 A'   33 A"   81 A'   82 A'   83 A'   34 A"                 
 13.842  13.921  25.802  25.850  26.127  35.257  47.882 163.039
 84 A'   85 A'   35 A"   86 A'   87 A'   88 A'   89 A'   90 A'                 
215.635 289.717 289.735 289.8371020.672
 91 A'   36 A"   92 A'   93 A'   94 A'                                         

 Beta MOs, Restricted
 -- Occupied --                  
-482.87 -101.58  -77.15  -62.52  -56.35  -56.34  -56.34  -14.39
  1 A'    2 A'    3 A'    4 A'    5 A'    1 A"    6 A'    7 A'                 
 -9.492  -8.732  -7.255  -7.248  -7.247  -6.646  -6.567  -6.549
  8 A'    9 A'   10 A'    2 A"   11 A'   12 A'   13 A'    3 A"                 
 -6.549  -4.808  -4.806  -4.803  -2.677  -2.672  -2.672  -2.658
 14 A'   15 A'    4 A"   16 A'   17 A'    5 A"   18 A'    6 A"                 
 -2.658  -0.938  -0.862  -0.769  -0.573  -0.451  -0.441  -0.409
 19 A'   20 A'   21 A'   22 A'   23 A'   24 A'   25 A'    7 A"                 
 -0.359  -0.353  -0.331  -0.292  -0.292
  8 A"   26 A'   27 A'    9 A"   28 A'                                         
 -- Virtual --                   
 -0.128  -0.102  -0.044   0.003   0.012   0.032   0.037   0.054
 10 A"   29 A'   30 A'   31 A'   32 A'   33 A'   11 A"   34 A'                 
  0.062   0.069   0.080   0.084   0.099   0.101   0.127   0.148
 35 A'   12 A"   36 A'   37 A'   13 A"   38 A'   39 A'   14 A"                 
  0.154   0.172   0.208   0.236   0.257   0.270   0.321   0.379
 40 A'   41 A'   42 A'   43 A'   44 A'   15 A"   45 A'   46 A'                 
  0.409   0.413   0.430   0.453   0.464   0.525   0.533   0.542
 16 A"   47 A'   48 A'   17 A"   49 A'   50 A'   18 A"   19 A"                 
  0.550   0.586   0.587   0.615   0.626   0.630   0.707   0.819
 51 A'   20 A"   52 A'   53 A'   21 A"   54 A'   55 A'   56 A'                 
  0.841   0.852   0.866   0.867   0.899   0.909   0.928   0.943
 22 A"   57 A'   23 A"   58 A'   24 A"   59 A'   60 A'   61 A'                 
  1.013   1.195   1.211   1.492   1.577   1.671   1.883   1.929
 62 A'   63 A'   64 A'   25 A"   65 A'   66 A'   26 A"   67 A'                 
  1.961   2.042   2.084   2.132   2.241   2.259   2.336   2.431
 68 A'   27 A"   28 A"   69 A'   29 A"   70 A'   71 A'   72 A'                 
  2.599   3.754   3.787   3.960   3.972   3.988   4.017   4.046
 73 A'   30 A"   74 A'   75 A'   31 A"   76 A'   32 A"   77 A'                 
  4.349   6.597   6.912   7.526   7.544   7.617   9.650  13.745
 78 A'   79 A'   80 A'   33 A"   81 A'   82 A'   83 A'   34 A"                 
 13.842  13.921  25.802  25.850  26.127  35.257  47.882 163.039
 84 A'   85 A'   35 A"   86 A'   87 A'   88 A'   89 A'   90 A'                 
215.635 289.717 289.735 289.8371020.672
 91 A'   36 A"   92 A'   93 A'   94 A'                                         
 --------------------------------------------------------------

          Ground-State Mulliken Net Atomic Charges

     Atom                 Charge (a.u.)
  ----------------------------------------
      1 P                     0.275233
      2 N                    -0.257287
      3 Br                    0.039469
      4 Cl                   -0.057415
  ----------------------------------------
  Sum of atomic charges =    -0.000000

 -----------------------------------------------------------------
                    Cartesian Multipole Moments
 -----------------------------------------------------------------
    Charge (ESU x 10^10)
                -0.0000
    Dipole Moment (Debye)
         X      -0.3561      Y      -1.9352      Z      -0.0000
       Tot       1.9677
    Quadrupole Moments (Debye-Ang)
        XX     -49.4647     XY      -1.1506     YY     -51.1948
        XZ      -0.0000     YZ      -0.0000     ZZ     -48.8135
    Octopole Moments (Debye-Ang^2)
       XXX     -86.3307    XXY      -3.3508    XYY     -22.7354
       YYY      -5.4688    XXZ      -0.0000    XYZ      -0.0000
       YYZ      -0.0000    XZZ     -21.5156    YZZ      -2.1508
       ZZZ      -0.0000
    Hexadecapole Moments (Debye-Ang^3)
      XXXX   -1127.5168   XXXY       4.2740   XXYY    -210.0242
      XYYY      -6.7521   YYYY    -121.2828   XXXZ      -0.0000
      XXYZ      -0.0000   XYYZ      -0.0000   YYYZ      -0.0000
      XXZZ    -203.6635   XYZZ      -2.9956   YYZZ     -29.5296
      XZZZ      -0.0000   YZZZ      -0.0000   ZZZZ     -60.1310
 -----------------------------------------------------------------
 Calculating analytic gradient of the SCF energy
 Gradient of SCF Energy
            1           2           3           4
    1  -0.0015335   0.0067408  -0.0036824  -0.0015249
    2   0.0002428   0.0028592  -0.0027162  -0.0003858
    3   0.0000000   0.0000000  -0.0000000  -0.0000000
 Max gradient component =       6.741E-03
 RMS gradient           =       2.573E-03
 Gradient time:  CPU 4.03 s  wall 1.10 s
 Geometry Optimization Parameters
   NAtoms,    NIC,     NZ,  NCons,   NDum,   NFix, NCnnct, MaxDiis
        4      14       4       0       0       0       0       0

 Cartesian Hessian Update
 Hessian Updated using BFGS Update


** GEOMETRY OPTIMIZATION IN DELOCALIZED INTERNAL COORDINATES **
   Searching for a Minimum

   Optimization Cycle:   7

                       Coordinates (Angstroms)
     ATOM                X               Y               Z
      1  P         1.1428678313   -0.6229406062    0.0000000000
      2  N         0.1798792346    0.6416666169    0.0000000000
      3  Br       -1.6602866535    0.0734968182    0.0000000000
      4  Cl        2.9930559657    0.3251927446    0.0000000000
   Point Group: cs    Number of degrees of freedom:     5


   Energy is  -3430.481750183

 Hessian Updated using BFGS Update

  5 Hessian modes will be used to form the next step
  Hessian Eigenvalues:
     0.155610    0.242652    0.249438    0.307396    0.393740

 Minimum Search - Taking Simple RFO Step
 Searching for Lamda that Minimizes Along All modes
 Value Taken    Lamda =  -0.00032947
 Step Taken.  Stepsize is  0.044332

                             Maximum     Tolerance    Cnvgd?
         Gradient           0.004134      0.000300      NO
         Displacement       0.026590      0.001200      NO
         Energy change     -0.001220      0.000001      NO


 New Cartesian Coordinates Obtained by Inverse Iteration

 Displacement from previous Coordinates is:  0.060192
 ----------------------------------------------------------------
             Standard Nuclear Orientation (Angstroms)
    I     Atom           X                Y                Z
 ----------------------------------------------------------------
    1      P       1.1510363502    -0.6305421954     0.0000000000
    2      N       0.1714036332     0.6216717974     0.0000000000
    3      Br     -1.6628024006     0.0907108233     0.0000000000
    4      Cl      2.9958787952     0.3355751482     0.0000000000
 ----------------------------------------------------------------
 Molecular Point Group                 Cs    NOp =  2
 Largest Abelian Subgroup              Cs    NOp =  2
 Nuclear Repulsion Energy =   352.9565607911 hartrees
 There are       37 alpha and       37 beta electrons
 Applying Cartesian multipole field
    Component          Value
    ---------          -----
     (2,0,0)        1.00000E-11
     (0,2,0)        2.00000E-11
     (0,0,2)       -3.00000E-11
 Nucleus-field energy     =     0.0000000104 hartrees
 Requested basis set is 6-311++G(d,p)
 There are 51 shells and 130 basis functions
 A cutoff of  1.0D-11 yielded   1082 shell pairs
 There are      7622 function pairs (      8356 Cartesian)
 Smallest overlap matrix eigenvalue = 2.32E-03
 Guess MOs from SCF MO coefficient file

 -----------------------------------------------------------------------
  General SCF calculation program by
  Eric Jon Sundstrom, Paul Horn, Yuezhi Mao, Dmitri Zuev, Alec White,
  David Stuck, Shaama M.S., Shane Yost, Joonho Lee, David Small,
  Daniel Levine, Susi Lehtola, Hugh Burton, Evgeny Epifanovsky
 -----------------------------------------------------------------------
 Exchange:     0.2000 Hartree-Fock + 0.0800 Slater + 0.7200 B88
 Correlation:  0.1900 VWN1RPA + 0.8100 LYP
 Using SG-1 standard quadrature grid
 using 4 threads for integral computing
 -------------------------------------------------------
 OpenMP Integral computing Module                
 Release: version 2.0, May 2017, Q-Chem Inc. Pleasanton 
 -------------------------------------------------------
 -------------------------------------------------------
 OpenMP BLAS3 based DFT computing Module                
 Release: version 1.0, May 2013, Q-Chem Inc. Pittsburgh 
 -------------------------------------------------------
 A restricted SCF calculation will be
 performed using DIIS
 SCF converges when DIIS error is below 1.0e-08
 ---------------------------------------
  Cycle       Energy         DIIS error
 ---------------------------------------
    1   -3430.4816499214      2.59e-04  
    2   -3430.4819630692      9.09e-05  
    3   -3430.4819214423      1.80e-04  
    4   -3430.4819799464      4.05e-05  
    5   -3430.4819836867      1.10e-05  
    6   -3430.4819839068      1.65e-06  
    7   -3430.4819839133      3.10e-07  
    8   -3430.4819839135      1.66e-07  
    9   -3430.4819839136      4.35e-08  
   10   -3430.4819839136      8.27e-09  Convergence criterion met
 ---------------------------------------
 SCF time:   CPU 12.34s  wall 4.00s 
 SCF   energy in the final basis set =    -3430.4819839136
 Total energy in the final basis set =    -3430.4819839136

 --------------------------------------------------------------
             Orbital Energies (a.u.) and Symmetries
 --------------------------------------------------------------

 Alpha MOs, Restricted
 -- Occupied --                  
-482.87 -101.58  -77.15  -62.53  -56.35  -56.34  -56.34  -14.39
  1 A'    2 A'    3 A'    4 A'    5 A'    1 A"    6 A'    7 A'                 
 -9.491  -8.733  -7.255  -7.247  -7.246  -6.646  -6.568  -6.550
  8 A'    9 A'   10 A'    2 A"   11 A'   12 A'   13 A'    3 A"                 
 -6.550  -4.808  -4.806  -4.802  -2.678  -2.673  -2.673  -2.659
 14 A'   15 A'    4 A"   16 A'   17 A'    5 A"   18 A'    6 A"                 
 -2.659  -0.939  -0.861  -0.769  -0.573  -0.453  -0.440  -0.409
 19 A'   20 A'   21 A'   22 A'   23 A'   24 A'   25 A'    7 A"                 
 -0.359  -0.353  -0.332  -0.292  -0.290
  8 A"   26 A'   27 A'    9 A"   28 A'                                         
 -- Virtual --                   
 -0.128  -0.100  -0.044   0.003   0.012   0.032   0.037   0.054
 10 A"   29 A'   30 A'   31 A'   32 A'   33 A'   11 A"   34 A'                 
  0.063   0.069   0.081   0.084   0.099   0.100   0.127   0.149
 35 A'   12 A"   36 A'   37 A'   13 A"   38 A'   39 A'   14 A"                 
  0.154   0.173   0.208   0.236   0.257   0.271   0.319   0.379
 40 A'   41 A'   42 A'   43 A'   44 A'   15 A"   45 A'   46 A'                 
  0.409   0.414   0.429   0.453   0.466   0.525   0.533   0.542
 16 A"   47 A'   48 A'   17 A"   49 A'   50 A'   18 A"   19 A"                 
  0.552   0.586   0.589   0.616   0.627   0.631   0.705   0.823
 51 A'   20 A"   52 A'   53 A'   21 A"   54 A'   55 A'   56 A'                 
  0.841   0.857   0.868   0.871   0.899   0.909   0.928   0.944
 22 A"   57 A'   23 A"   58 A'   24 A"   59 A'   60 A'   61 A'                 
  1.012   1.191   1.211   1.493   1.578   1.673   1.883   1.936
 62 A'   63 A'   64 A'   25 A"   65 A'   66 A'   26 A"   67 A'                 
  1.962   2.043   2.085   2.134   2.242   2.259   2.335   2.438
 68 A'   27 A"   28 A"   69 A'   29 A"   70 A'   71 A'   72 A'                 
  2.595   3.754   3.789   3.961   3.971   3.987   4.019   4.048
 73 A'   30 A"   74 A'   75 A'   31 A"   76 A'   32 A"   77 A'                 
  4.352   6.603   6.911   7.525   7.544   7.616   9.651  13.745
 78 A'   79 A'   80 A'   33 A"   81 A'   82 A'   83 A'   34 A"                 
 13.842  13.921  25.802  25.851  26.124  35.258  47.886 163.039
 84 A'   85 A'   35 A"   86 A'   87 A'   88 A'   89 A'   90 A'                 
215.635 289.716 289.735 289.8371020.677
 91 A'   36 A"   92 A'   93 A'   94 A'                                         

 Beta MOs, Restricted
 -- Occupied --                  
-482.87 -101.58  -77.15  -62.53  -56.35  -56.34  -56.34  -14.39
  1 A'    2 A'    3 A'    4 A'    5 A'    1 A"    6 A'    7 A'                 
 -9.491  -8.733  -7.255  -7.247  -7.246  -6.646  -6.568  -6.550
  8 A'    9 A'   10 A'    2 A"   11 A'   12 A'   13 A'    3 A"                 
 -6.550  -4.808  -4.806  -4.802  -2.678  -2.673  -2.673  -2.659
 14 A'   15 A'    4 A"   16 A'   17 A'    5 A"   18 A'    6 A"                 
 -2.659  -0.939  -0.861  -0.769  -0.573  -0.453  -0.440  -0.409
 19 A'   20 A'   21 A'   22 A'   23 A'   24 A'   25 A'    7 A"                 
 -0.359  -0.353  -0.332  -0.292  -0.290
  8 A"   26 A'   27 A'    9 A"   28 A'                                         
 -- Virtual --                   
 -0.128  -0.100  -0.044   0.003   0.012   0.032   0.037   0.054
 10 A"   29 A'   30 A'   31 A'   32 A'   33 A'   11 A"   34 A'                 
  0.063   0.069   0.081   0.084   0.099   0.100   0.127   0.149
 35 A'   12 A"   36 A'   37 A'   13 A"   38 A'   39 A'   14 A"                 
  0.154   0.173   0.208   0.236   0.257   0.271   0.319   0.379
 40 A'   41 A'   42 A'   43 A'   44 A'   15 A"   45 A'   46 A'                 
  0.409   0.414   0.429   0.453   0.466   0.525   0.533   0.542
 16 A"   47 A'   48 A'   17 A"   49 A'   50 A'   18 A"   19 A"                 
  0.552   0.586   0.589   0.616   0.627   0.631   0.705   0.823
 51 A'   20 A"   52 A'   53 A'   21 A"   54 A'   55 A'   56 A'                 
  0.841   0.857   0.868   0.871   0.899   0.909   0.928   0.944
 22 A"   57 A'   23 A"   58 A'   24 A"   59 A'   60 A'   61 A'                 
  1.012   1.191   1.211   1.493   1.578   1.673   1.883   1.936
 62 A'   63 A'   64 A'   25 A"   65 A'   66 A'   26 A"   67 A'                 
  1.962   2.043   2.085   2.134   2.242   2.259   2.335   2.438
 68 A'   27 A"   28 A"   69 A'   29 A"   70 A'   71 A'   72 A'                 
  2.595   3.754   3.789   3.961   3.971   3.987   4.019   4.048
 73 A'   30 A"   74 A'   75 A'   31 A"   76 A'   32 A"   77 A'                 
  4.352   6.603   6.911   7.525   7.544   7.616   9.651  13.745
 78 A'   79 A'   80 A'   33 A"   81 A'   82 A'   83 A'   34 A"                 
 13.842  13.921  25.802  25.851  26.124  35.258  47.886 163.039
 84 A'   85 A'   35 A"   86 A'   87 A'   88 A'   89 A'   90 A'                 
215.635 289.716 289.735 289.8371020.677
 91 A'   36 A"   92 A'   93 A'   94 A'                                         
 --------------------------------------------------------------

          Ground-State Mulliken Net Atomic Charges

     Atom                 Charge (a.u.)
  ----------------------------------------
      1 P                     0.271575
      2 N                    -0.262057
      3 Br                    0.048333
      4 Cl                   -0.057851
  ----------------------------------------
  Sum of atomic charges =    -0.000000

 -----------------------------------------------------------------
                    Cartesian Multipole Moments
 -----------------------------------------------------------------
    Charge (ESU x 10^10)
                -0.0000
    Dipole Moment (Debye)
         X      -0.4255      Y      -1.9271      Z      -0.0000
       Tot       1.9735
    Quadrupole Moments (Debye-Ang)
        XX     -49.4730     XY      -1.2140     YY     -51.1728
        XZ      -0.0000     YZ      -0.0000     ZZ     -48.8086
    Octopole Moments (Debye-Ang^2)
       XXX     -87.0751    XXY      -3.4489    XYY     -22.7881
       YYY      -6.1001    XXZ      -0.0000    XYZ      -0.0000
       YYZ      -0.0000    XZZ     -21.6718    YZZ      -2.3785
       ZZZ      -0.0000
    Hexadecapole Moments (Debye-Ang^3)
      XXXX   -1131.4933   XXXY       4.6223   XXYY    -210.9223
      XYYY      -5.6243   YYYY    -121.9408   XXXZ      -0.0000
      XXYZ      -0.0000   XYYZ      -0.0000   YYYZ      -0.0000
      XXZZ    -204.2950   XYZZ      -2.6566   YYZZ     -29.6582
      XZZZ      -0.0000   YZZZ      -0.0000   ZZZZ     -60.1569
 -----------------------------------------------------------------
 Calculating analytic gradient of the SCF energy
 Gradient of SCF Energy
            1           2           3           4
    1  -0.0007451   0.0021685  -0.0010327  -0.0003907
    2  -0.0004244   0.0016575  -0.0011131  -0.0001200
    3  -0.0000000   0.0000000  -0.0000000   0.0000000
 Max gradient component =       2.168E-03
 RMS gradient           =       9.424E-04
 Gradient time:  CPU 4.03 s  wall 1.10 s
 Geometry Optimization Parameters
   NAtoms,    NIC,     NZ,  NCons,   NDum,   NFix, NCnnct, MaxDiis
        4      14       4       0       0       0       0       0

 Cartesian Hessian Update
 Hessian Updated using BFGS Update


** GEOMETRY OPTIMIZATION IN DELOCALIZED INTERNAL COORDINATES **
   Searching for a Minimum

   Optimization Cycle:   8

                       Coordinates (Angstroms)
     ATOM                X               Y               Z
      1  P         1.1510363502   -0.6305421954    0.0000000000
      2  N         0.1714036332    0.6216717974    0.0000000000
      3  Br       -1.6628024006    0.0907108233    0.0000000000
      4  Cl        2.9958787952    0.3355751482    0.0000000000
   Point Group: cs    Number of degrees of freedom:     5


   Energy is  -3430.481983914

 Hessian Updated using BFGS Update

  5 Hessian modes will be used to form the next step
  Hessian Eigenvalues:
     0.090889    0.241927    0.253913    0.309625    0.382117

 Minimum Search - Taking Simple RFO Step
 Searching for Lamda that Minimizes Along All modes
 Value Taken    Lamda =  -0.00011155
 Step Taken.  Stepsize is  0.034413

                             Maximum     Tolerance    Cnvgd?
         Gradient           0.002032      0.000300      NO
         Displacement       0.019888      0.001200      NO
         Energy change     -0.000234      0.000001      NO


 New Cartesian Coordinates Obtained by Inverse Iteration

 Displacement from previous Coordinates is:  0.054073
 ----------------------------------------------------------------
             Standard Nuclear Orientation (Angstroms)
    I     Atom           X                Y                Z
 ----------------------------------------------------------------
    1      P       1.1584913061    -0.6375535285     0.0000000000
    2      N       0.1664603384     0.6032929104     0.0000000000
    3      Br     -1.6662487583     0.1062977982     0.0000000000
    4      Cl      2.9968134919     0.3453783935     0.0000000000
 ----------------------------------------------------------------
 Molecular Point Group                 Cs    NOp =  2
 Largest Abelian Subgroup              Cs    NOp =  2
 Nuclear Repulsion Energy =   352.6824897952 hartrees
 There are       37 alpha and       37 beta electrons
 Applying Cartesian multipole field
    Component          Value
    ---------          -----
     (2,0,0)        1.00000E-11
     (0,2,0)        2.00000E-11
     (0,0,2)       -3.00000E-11
 Nucleus-field energy     =     0.0000000104 hartrees
 Requested basis set is 6-311++G(d,p)
 There are 51 shells and 130 basis functions
 A cutoff of  1.0D-11 yielded   1080 shell pairs
 There are      7604 function pairs (      8335 Cartesian)
 Smallest overlap matrix eigenvalue = 2.32E-03
 Guess MOs from SCF MO coefficient file

 -----------------------------------------------------------------------
  General SCF calculation program by
  Eric Jon Sundstrom, Paul Horn, Yuezhi Mao, Dmitri Zuev, Alec White,
  David Stuck, Shaama M.S., Shane Yost, Joonho Lee, David Small,
  Daniel Levine, Susi Lehtola, Hugh Burton, Evgeny Epifanovsky
 -----------------------------------------------------------------------
 Exchange:     0.2000 Hartree-Fock + 0.0800 Slater + 0.7200 B88
 Correlation:  0.1900 VWN1RPA + 0.8100 LYP
 Using SG-1 standard quadrature grid
 using 4 threads for integral computing
 -------------------------------------------------------
 OpenMP Integral computing Module                
 Release: version 2.0, May 2017, Q-Chem Inc. Pleasanton 
 -------------------------------------------------------
 -------------------------------------------------------
 OpenMP BLAS3 based DFT computing Module                
 Release: version 1.0, May 2013, Q-Chem Inc. Pittsburgh 
 -------------------------------------------------------
 A restricted SCF calculation will be
 performed using DIIS
 SCF converges when DIIS error is below 1.0e-08
 ---------------------------------------
  Cycle       Energy         DIIS error
 ---------------------------------------
    1   -3430.4817942026      2.18e-04  
    2   -3430.4820273111      7.55e-05  
    3   -3430.4819992844      1.49e-04  
    4   -3430.4820391280      3.40e-05  
    5   -3430.4820417319      9.52e-06  
    6   -3430.4820419021      1.59e-06  
    7   -3430.4820419075      2.62e-07  
    8   -3430.4820419077      1.48e-07  
    9   -3430.4820419077      3.89e-08  
   10   -3430.4820419077      7.61e-09  Convergence criterion met
 ---------------------------------------
 SCF time:   CPU 12.33s  wall 3.00s 
 SCF   energy in the final basis set =    -3430.4820419077
 Total energy in the final basis set =    -3430.4820419077

 --------------------------------------------------------------
             Orbital Energies (a.u.) and Symmetries
 --------------------------------------------------------------

 Alpha MOs, Restricted
 -- Occupied --                  
-482.87 -101.58  -77.15  -62.53  -56.35  -56.34  -56.34  -14.39
  1 A'    2 A'    3 A'    4 A'    5 A'    1 A"    6 A'    7 A'                 
 -9.491  -8.734  -7.254  -7.247  -7.246  -6.645  -6.568  -6.551
  8 A'    9 A'   10 A'    2 A"   11 A'   12 A'   13 A'    3 A"                 
 -6.550  -4.807  -4.805  -4.802  -2.679  -2.674  -2.673  -2.659
 14 A'   15 A'    4 A"   16 A'   17 A'    5 A"   18 A'    6 A"                 
 -2.659  -0.939  -0.861  -0.769  -0.573  -0.455  -0.439  -0.409
 19 A'   20 A'   21 A'   22 A'   23 A'   24 A'   25 A'    7 A"                 
 -0.359  -0.353  -0.333  -0.292  -0.288
  8 A"   26 A'   27 A'    9 A"   28 A'                                         
 -- Virtual --                   
 -0.127  -0.098  -0.044   0.004   0.012   0.032   0.037   0.053
 10 A"   29 A'   30 A'   31 A'   32 A'   33 A'   11 A"   34 A'                 
  0.063   0.069   0.081   0.085   0.098   0.099   0.127   0.149
 35 A'   12 A"   36 A'   37 A'   13 A"   38 A'   39 A'   14 A"                 
  0.154   0.173   0.208   0.236   0.257   0.271   0.318   0.379
 40 A'   41 A'   42 A'   43 A'   44 A'   15 A"   45 A'   46 A'                 
  0.410   0.414   0.429   0.453   0.469   0.525   0.533   0.541
 16 A"   47 A'   48 A'   17 A"   49 A'   50 A'   18 A"   19 A"                 
  0.555   0.586   0.591   0.616   0.629   0.633   0.704   0.826
 51 A'   20 A"   52 A'   53 A'   21 A"   54 A'   55 A'   56 A'                 
  0.842   0.862   0.869   0.874   0.899   0.910   0.927   0.946
 22 A"   57 A'   23 A"   58 A'   24 A"   59 A'   60 A'   61 A'                 
  1.013   1.187   1.212   1.494   1.578   1.675   1.883   1.938
 62 A'   63 A'   64 A'   25 A"   65 A'   66 A'   26 A"   67 A'                 
  1.965   2.042   2.087   2.134   2.242   2.260   2.334   2.443
 68 A'   27 A"   28 A"   69 A'   29 A"   70 A'   71 A'   72 A'                 
  2.593   3.755   3.790   3.963   3.971   3.985   4.021   4.050
 73 A'   30 A"   74 A'   75 A'   31 A"   76 A'   32 A"   77 A'                 
  4.353   6.607   6.911   7.525   7.544   7.615   9.651  13.746
 78 A'   79 A'   80 A'   33 A"   81 A'   82 A'   83 A'   34 A"                 
 13.843  13.922  25.802  25.851  26.123  35.258  47.889 163.040
 84 A'   85 A'   35 A"   86 A'   87 A'   88 A'   89 A'   90 A'                 
215.635 289.716 289.735 289.8361020.681
 91 A'   36 A"   92 A'   93 A'   94 A'                                         

 Beta MOs, Restricted
 -- Occupied --                  
-482.87 -101.58  -77.15  -62.53  -56.35  -56.34  -56.34  -14.39
  1 A'    2 A'    3 A'    4 A'    5 A'    1 A"    6 A'    7 A'                 
 -9.491  -8.734  -7.254  -7.247  -7.246  -6.645  -6.568  -6.551
  8 A'    9 A'   10 A'    2 A"   11 A'   12 A'   13 A'    3 A"                 
 -6.550  -4.807  -4.805  -4.802  -2.679  -2.674  -2.673  -2.659
 14 A'   15 A'    4 A"   16 A'   17 A'    5 A"   18 A'    6 A"                 
 -2.659  -0.939  -0.861  -0.769  -0.573  -0.455  -0.439  -0.409
 19 A'   20 A'   21 A'   22 A'   23 A'   24 A'   25 A'    7 A"                 
 -0.359  -0.353  -0.333  -0.292  -0.288
  8 A"   26 A'   27 A'    9 A"   28 A'                                         
 -- Virtual --                   
 -0.127  -0.098  -0.044   0.004   0.012   0.032   0.037   0.053
 10 A"   29 A'   30 A'   31 A'   32 A'   33 A'   11 A"   34 A'                 
  0.063   0.069   0.081   0.085   0.098   0.099   0.127   0.149
 35 A'   12 A"   36 A'   37 A'   13 A"   38 A'   39 A'   14 A"                 
  0.154   0.173   0.208   0.236   0.257   0.271   0.318   0.379
 40 A'   41 A'   42 A'   43 A'   44 A'   15 A"   45 A'   46 A'                 
  0.410   0.414   0.429   0.453   0.469   0.525   0.533   0.541
 16 A"   47 A'   48 A'   17 A"   49 A'   50 A'   18 A"   19 A"                 
  0.555   0.586   0.591   0.616   0.629   0.633   0.704   0.826
 51 A'   20 A"   52 A'   53 A'   21 A"   54 A'   55 A'   56 A'                 
  0.842   0.862   0.869   0.874   0.899   0.910   0.927   0.946
 22 A"   57 A'   23 A"   58 A'   24 A"   59 A'   60 A'   61 A'                 
  1.013   1.187   1.212   1.494   1.578   1.675   1.883   1.938
 62 A'   63 A'   64 A'   25 A"   65 A'   66 A'   26 A"   67 A'                 
  1.965   2.042   2.087   2.134   2.242   2.260   2.334   2.443
 68 A'   27 A"   28 A"   69 A'   29 A"   70 A'   71 A'   72 A'                 
  2.593   3.755   3.790   3.963   3.971   3.985   4.021   4.050
 73 A'   30 A"   74 A'   75 A'   31 A"   76 A'   32 A"   77 A'                 
  4.353   6.607   6.911   7.525   7.544   7.615   9.651  13.746
 78 A'   79 A'   80 A'   33 A"   81 A'   82 A'   83 A'   34 A"                 
 13.843  13.922  25.802  25.851  26.123  35.258  47.889 163.040
 84 A'   85 A'   35 A"   86 A'   87 A'   88 A'   89 A'   90 A'                 
215.635 289.716 289.735 289.8361020.681
 91 A'   36 A"   92 A'   93 A'   94 A'                                         
 --------------------------------------------------------------

          Ground-State Mulliken Net Atomic Charges

     Atom                 Charge (a.u.)
  ----------------------------------------
      1 P                     0.268001
      2 N                    -0.265657
      3 Br                    0.055477
      4 Cl                   -0.057821
  ----------------------------------------
  Sum of atomic charges =    -0.000000

 -----------------------------------------------------------------
                    Cartesian Multipole Moments
 -----------------------------------------------------------------
    Charge (ESU x 10^10)
                -0.0000
    Dipole Moment (Debye)
         X      -0.4800      Y      -1.9202      Z       0.0000
       Tot       1.9793
    Quadrupole Moments (Debye-Ang)
        XX     -49.4715     XY      -1.2739     YY     -51.1453
        XZ       0.0000     YZ      -0.0000     ZZ     -48.8022
    Octopole Moments (Debye-Ang^2)
       XXX     -87.6248    XXY      -3.5329    XYY     -22.8003
       YYY      -6.6831    XXZ       0.0000    XYZ      -0.0000
       YYZ       0.0000    XZZ     -21.7641    YZZ      -2.5924
       ZZZ       0.0000
    Hexadecapole Moments (Debye-Ang^3)
      XXXX   -1134.7446   XXXY       4.8505   XXYY    -211.6816
      XYYY      -4.6149   YYYY    -122.6405   XXXZ       0.0000
      XXYZ      -0.0000   XYYZ       0.0000   YYYZ      -0.0000
      XXZZ    -204.8100   XYZZ      -2.3655   YYZZ     -29.7898
      XZZZ       0.0000   YZZZ      -0.0000   ZZZZ     -60.1736
 -----------------------------------------------------------------
 Calculating analytic gradient of the SCF energy
 Gradient of SCF Energy
            1           2           3           4
    1  -0.0003757  -0.0001689   0.0003904   0.0001543
    2  -0.0000737   0.0000322   0.0000078   0.0000337
    3   0.0000000  -0.0000000   0.0000000  -0.0000000
 Max gradient component =       3.904E-04
 RMS gradient           =       1.716E-04
 Gradient time:  CPU 4.05 s  wall 1.11 s
 Geometry Optimization Parameters
   NAtoms,    NIC,     NZ,  NCons,   NDum,   NFix, NCnnct, MaxDiis
        4      14       4       0       0       0       0       0

 Cartesian Hessian Update
 Hessian Updated using BFGS Update


** GEOMETRY OPTIMIZATION IN DELOCALIZED INTERNAL COORDINATES **
   Searching for a Minimum

   Optimization Cycle:   9

                       Coordinates (Angstroms)
     ATOM                X               Y               Z
      1  P         1.1584913061   -0.6375535285    0.0000000000
      2  N         0.1664603384    0.6032929104    0.0000000000
      3  Br       -1.6662487583    0.1062977982    0.0000000000
      4  Cl        2.9968134919    0.3453783935    0.0000000000
   Point Group: cs    Number of degrees of freedom:     5


   Energy is  -3430.482041908

 Hessian Updated using BFGS Update

  5 Hessian modes will be used to form the next step
  Hessian Eigenvalues:
     0.088880    0.240995    0.252713    0.308593    0.378025

 Minimum Search - Taking Simple RFO Step
 Searching for Lamda that Minimizes Along All modes
 Value Taken    Lamda =  -0.00000164
 Step Taken.  Stepsize is  0.002758

                             Maximum     Tolerance    Cnvgd?
         Gradient           0.000396      0.000300      NO
         Displacement       0.002236      0.001200      NO
         Energy change     -0.000058      0.000001      NO


 New Cartesian Coordinates Obtained by Inverse Iteration

 Displacement from previous Coordinates is:  0.005900
 ----------------------------------------------------------------
             Standard Nuclear Orientation (Angstroms)
    I     Atom           X                Y                Z
 ----------------------------------------------------------------
    1      P       1.1596692322    -0.6384839647     0.0000000000
    2      N       0.1665523568     0.6016563611     0.0000000000
    3      Br     -1.6674183719     0.1078411846     0.0000000000
    4      Cl      2.9967131609     0.3464019925     0.0000000000
 ----------------------------------------------------------------
 Molecular Point Group                 Cs    NOp =  2
 Largest Abelian Subgroup              Cs    NOp =  2
 Nuclear Repulsion Energy =   352.5660611326 hartrees
 There are       37 alpha and       37 beta electrons
 Applying Cartesian multipole field
    Component          Value
    ---------          -----
     (2,0,0)        1.00000E-11
     (0,2,0)        2.00000E-11
     (0,0,2)       -3.00000E-11
 Nucleus-field energy     =     0.0000000104 hartrees
 Requested basis set is 6-311++G(d,p)
 There are 51 shells and 130 basis functions
 A cutoff of  1.0D-11 yielded   1080 shell pairs
 There are      7604 function pairs (      8335 Cartesian)
 Smallest overlap matrix eigenvalue = 2.33E-03
 Guess MOs from SCF MO coefficient file

 -----------------------------------------------------------------------
  General SCF calculation program by
  Eric Jon Sundstrom, Paul Horn, Yuezhi Mao, Dmitri Zuev, Alec White,
  David Stuck, Shaama M.S., Shane Yost, Joonho Lee, David Small,
  Daniel Levine, Susi Lehtola, Hugh Burton, Evgeny Epifanovsky
 -----------------------------------------------------------------------
 Exchange:     0.2000 Hartree-Fock + 0.0800 Slater + 0.7200 B88
 Correlation:  0.1900 VWN1RPA + 0.8100 LYP
 Using SG-1 standard quadrature grid
 using 4 threads for integral computing
 -------------------------------------------------------
 OpenMP Integral computing Module                
 Release: version 2.0, May 2017, Q-Chem Inc. Pleasanton 
 -------------------------------------------------------
 -------------------------------------------------------
 OpenMP BLAS3 based DFT computing Module                
 Release: version 1.0, May 2013, Q-Chem Inc. Pittsburgh 
 -------------------------------------------------------
 A restricted SCF calculation will be
 performed using DIIS
 SCF converges when DIIS error is below 1.0e-08
 ---------------------------------------
  Cycle       Energy         DIIS error
 ---------------------------------------
    1   -3430.4820406401      2.07e-05  
    2   -3430.4820425700      1.15e-05  
    3   -3430.4820420252      2.02e-05  
    4   -3430.4820428361      3.04e-06  
    5   -3430.4820428552      7.58e-07  
    6   -3430.4820428565      2.04e-07  
    7   -3430.4820428566      3.66e-08  
    8   -3430.4820428566      1.12e-08  
    9   -3430.4820428566      3.73e-09  Convergence criterion met
 ---------------------------------------
 SCF time:   CPU 11.10s  wall 3.00s 
 SCF   energy in the final basis set =    -3430.4820428566
 Total energy in the final basis set =    -3430.4820428566

 --------------------------------------------------------------
             Orbital Energies (a.u.) and Symmetries
 --------------------------------------------------------------

 Alpha MOs, Restricted
 -- Occupied --                  
-482.87 -101.58  -77.15  -62.53  -56.35  -56.34  -56.34  -14.39
  1 A'    2 A'    3 A'    4 A'    5 A'    1 A"    6 A'    7 A'                 
 -9.491  -8.734  -7.254  -7.247  -7.246  -6.645  -6.568  -6.551
  8 A'    9 A'   10 A'    2 A"   11 A'   12 A'   13 A'    3 A"                 
 -6.550  -4.807  -4.805  -4.802  -2.679  -2.674  -2.673  -2.659
 14 A'   15 A'    4 A"   16 A'   17 A'    5 A"   18 A'    6 A"                 
 -2.659  -0.939  -0.861  -0.769  -0.573  -0.455  -0.439  -0.409
 19 A'   20 A'   21 A'   22 A'   23 A'   24 A'   25 A'    7 A"                 
 -0.359  -0.353  -0.333  -0.292  -0.288
  8 A"   26 A'   27 A'    9 A"   28 A'                                         
 -- Virtual --                   
 -0.127  -0.099  -0.044   0.004   0.012   0.032   0.037   0.053
 10 A"   29 A'   30 A'   31 A'   32 A'   33 A'   11 A"   34 A'                 
  0.063   0.069   0.081   0.085   0.098   0.099   0.127   0.149
 35 A'   12 A"   36 A'   37 A'   13 A"   38 A'   39 A'   14 A"                 
  0.154   0.173   0.208   0.236   0.257   0.271   0.318   0.378
 40 A'   41 A'   42 A'   43 A'   44 A'   15 A"   45 A'   46 A'                 
  0.410   0.414   0.429   0.453   0.469   0.525   0.533   0.541
 16 A"   47 A'   48 A'   17 A"   49 A'   50 A'   18 A"   19 A"                 
  0.555   0.586   0.591   0.616   0.629   0.633   0.704   0.827
 51 A'   20 A"   52 A'   53 A'   21 A"   54 A'   55 A'   56 A'                 
  0.842   0.862   0.870   0.874   0.899   0.910   0.927   0.946
 22 A"   57 A'   23 A"   58 A'   24 A"   59 A'   60 A'   61 A'                 
  1.013   1.186   1.213   1.494   1.579   1.675   1.883   1.937
 62 A'   63 A'   64 A'   25 A"   65 A'   66 A'   26 A"   67 A'                 
  1.965   2.042   2.087   2.134   2.242   2.260   2.334   2.443
 68 A'   27 A"   28 A"   69 A'   29 A"   70 A'   71 A'   72 A'                 
  2.593   3.755   3.790   3.963   3.971   3.985   4.021   4.050
 73 A'   30 A"   74 A'   75 A'   31 A"   76 A'   32 A"   77 A'                 
  4.353   6.607   6.911   7.525   7.544   7.615   9.651  13.746
 78 A'   79 A'   80 A'   33 A"   81 A'   82 A'   83 A'   34 A"                 
 13.843  13.922  25.802  25.852  26.123  35.258  47.889 163.039
 84 A'   85 A'   35 A"   86 A'   87 A'   88 A'   89 A'   90 A'                 
215.635 289.716 289.735 289.8361020.681
 91 A'   36 A"   92 A'   93 A'   94 A'                                         

 Beta MOs, Restricted
 -- Occupied --                  
-482.87 -101.58  -77.15  -62.53  -56.35  -56.34  -56.34  -14.39
  1 A'    2 A'    3 A'    4 A'    5 A'    1 A"    6 A'    7 A'                 
 -9.491  -8.734  -7.254  -7.247  -7.246  -6.645  -6.568  -6.551
  8 A'    9 A'   10 A'    2 A"   11 A'   12 A'   13 A'    3 A"                 
 -6.550  -4.807  -4.805  -4.802  -2.679  -2.674  -2.673  -2.659
 14 A'   15 A'    4 A"   16 A'   17 A'    5 A"   18 A'    6 A"                 
 -2.659  -0.939  -0.861  -0.769  -0.573  -0.455  -0.439  -0.409
 19 A'   20 A'   21 A'   22 A'   23 A'   24 A'   25 A'    7 A"                 
 -0.359  -0.353  -0.333  -0.292  -0.288
  8 A"   26 A'   27 A'    9 A"   28 A'                                         
 -- Virtual --                   
 -0.127  -0.099  -0.044   0.004   0.012   0.032   0.037   0.053
 10 A"   29 A'   30 A'   31 A'   32 A'   33 A'   11 A"   34 A'                 
  0.063   0.069   0.081   0.085   0.098   0.099   0.127   0.149
 35 A'   12 A"   36 A'   37 A'   13 A"   38 A'   39 A'   14 A"                 
  0.154   0.173   0.208   0.236   0.257   0.271   0.318   0.378
 40 A'   41 A'   42 A'   43 A'   44 A'   15 A"   45 A'   46 A'                 
  0.410   0.414   0.429   0.453   0.469   0.525   0.533   0.541
 16 A"   47 A'   48 A'   17 A"   49 A'   50 A'   18 A"   19 A"                 
  0.555   0.586   0.591   0.616   0.629   0.633   0.704   0.827
 51 A'   20 A"   52 A'   53 A'   21 A"   54 A'   55 A'   56 A'                 
  0.842   0.862   0.870   0.874   0.899   0.910   0.927   0.946
 22 A"   57 A'   23 A"   58 A'   24 A"   59 A'   60 A'   61 A'                 
  1.013   1.186   1.213   1.494   1.579   1.675   1.883   1.937
 62 A'   63 A'   64 A'   25 A"   65 A'   66 A'   26 A"   67 A'                 
  1.965   2.042   2.087   2.134   2.242   2.260   2.334   2.443
 68 A'   27 A"   28 A"   69 A'   29 A"   70 A'   71 A'   72 A'                 
  2.593   3.755   3.790   3.963   3.971   3.985   4.021   4.050
 73 A'   30 A"   74 A'   75 A'   31 A"   76 A'   32 A"   77 A'                 
  4.353   6.607   6.911   7.525   7.544   7.615   9.651  13.746
 78 A'   79 A'   80 A'   33 A"   81 A'   82 A'   83 A'   34 A"                 
 13.843  13.922  25.802  25.852  26.123  35.258  47.889 163.039
 84 A'   85 A'   35 A"   86 A'   87 A'   88 A'   89 A'   90 A'                 
215.635 289.716 289.735 289.8361020.681
 91 A'   36 A"   92 A'   93 A'   94 A'                                         
 --------------------------------------------------------------

          Ground-State Mulliken Net Atomic Charges

     Atom                 Charge (a.u.)
  ----------------------------------------
      1 P                     0.267623
      2 N                    -0.265989
      3 Br                    0.055815
      4 Cl                   -0.057448
  ----------------------------------------
  Sum of atomic charges =    -0.000000

 -----------------------------------------------------------------
                    Cartesian Multipole Moments
 -----------------------------------------------------------------
    Charge (ESU x 10^10)
                -0.0000
    Dipole Moment (Debye)
         X      -0.4786      Y      -1.9203      Z       0.0000
       Tot       1.9791
    Quadrupole Moments (Debye-Ang)
        XX     -49.4591     XY      -1.2794     YY     -51.1423
        XZ      -0.0000     YZ      -0.0000     ZZ     -48.8035
    Octopole Moments (Debye-Ang^2)
       XXX     -87.6002    XXY      -3.5366    XYY     -22.7845
       YYY      -6.7404    XXZ      -0.0000    XYZ      -0.0000
       YYZ      -0.0000    XZZ     -21.7553    YZZ      -2.6140
       ZZZ      -0.0000
    Hexadecapole Moments (Debye-Ang^3)
      XXXX   -1135.1793   XXXY       4.8981   XXYY    -211.7978
      XYYY      -4.4918   YYYY    -122.7484   XXXZ      -0.0000
      XXYZ      -0.0000   XYYZ      -0.0000   YYYZ      -0.0000
      XXZZ    -204.9016   XYZZ      -2.3309   YYZZ     -29.8096
      XZZZ      -0.0000   YZZZ      -0.0000   ZZZZ     -60.1799
 -----------------------------------------------------------------
 Calculating analytic gradient of the SCF energy
 Gradient of SCF Energy
            1           2           3           4
    1  -0.0000944  -0.0000796   0.0000713   0.0001027
    2  -0.0001312   0.0000758   0.0000408   0.0000146
    3  -0.0000000   0.0000000  -0.0000000   0.0000000
 Max gradient component =       1.312E-04
 RMS gradient           =       6.814E-05
 Gradient time:  CPU 4.03 s  wall 1.10 s
 Geometry Optimization Parameters
   NAtoms,    NIC,     NZ,  NCons,   NDum,   NFix, NCnnct, MaxDiis
        4      14       4       0       0       0       0       0

 Cartesian Hessian Update
 Hessian Updated using BFGS Update


** GEOMETRY OPTIMIZATION IN DELOCALIZED INTERNAL COORDINATES **
   Searching for a Minimum

   Optimization Cycle:  10

                       Coordinates (Angstroms)
     ATOM                X               Y               Z
      1  P         1.1596692322   -0.6384839647    0.0000000000
      2  N         0.1665523568    0.6016563611    0.0000000000
      3  Br       -1.6674183719    0.1078411846    0.0000000000
      4  Cl        2.9967131609    0.3464019925    0.0000000000
   Point Group: cs    Number of degrees of freedom:     5


   Energy is  -3430.482042857

 Hessian Updated using BFGS Update

  5 Hessian modes will be used to form the next step
  Hessian Eigenvalues:
     0.088001    0.210192    0.252732    0.284406    0.400433

 Minimum Search - Taking Simple RFO Step
 Searching for Lamda that Minimizes Along All modes
 Value Taken    Lamda =   0.00000000
 Step Taken.  Stepsize is  0.000751

                             Maximum     Tolerance    Cnvgd?
         Gradient           0.000129      0.000300     YES
         Displacement       0.000492      0.001200     YES
         Energy change     -0.000001      0.000001     YES


                       Distance Matrix (Angstroms)
             P (  1)   N (  2)   Br(  3)
   N (  2)  1.588782
   Br(  3)  2.923940  1.899290
   Cl(  4)  2.084402  2.841648  4.670228

 Final energy is   -3430.4820428566059     


 ******************************
 **  OPTIMIZATION CONVERGED  **
 ******************************

                       Coordinates (Angstroms)
     ATOM                X               Y               Z
      1  P         1.1596692322   -0.6384839647    0.0000000000
      2  N         0.1665523568    0.6016563611    0.0000000000
      3  Br       -1.6674183719    0.1078411846    0.0000000000
      4  Cl        2.9967131609    0.3464019925    0.0000000000

Z-matrix Print:
$molecule
0 1
Br
N  1 1.899290
P  2 1.588782 1 113.618042
Cl 3 2.084402 2 100.491208 1 -180.000000 0
$end


 --------------------------------------------------------------
             Orbital Energies (a.u.) and Symmetries
 --------------------------------------------------------------

 Alpha MOs, Restricted
 -- Occupied --                  
-482.87 -101.58  -77.15  -62.53  -56.35  -56.34  -56.34  -14.39
  1 A'    2 A'    3 A'    4 A'    5 A'    1 A"    6 A'    7 A'                 
 -9.491  -8.734  -7.254  -7.247  -7.246  -6.645  -6.568  -6.551
  8 A'    9 A'   10 A'    2 A"   11 A'   12 A'   13 A'    3 A"                 
 -6.550  -4.807  -4.805  -4.802  -2.679  -2.674  -2.673  -2.659
 14 A'   15 A'    4 A"   16 A'   17 A'    5 A"   18 A'    6 A"                 
 -2.659  -0.939  -0.861  -0.769  -0.573  -0.455  -0.439  -0.409
 19 A'   20 A'   21 A'   22 A'   23 A'   24 A'   25 A'    7 A"                 
 -0.359  -0.353  -0.333  -0.292  -0.288
  8 A"   26 A'   27 A'    9 A"   28 A'                                         
 -- Virtual --                   
 -0.127  -0.099  -0.044   0.004   0.012   0.032   0.037   0.053
 10 A"   29 A'   30 A'   31 A'   32 A'   33 A'   11 A"   34 A'                 
  0.063   0.069   0.081   0.085   0.098   0.099   0.127   0.149
 35 A'   12 A"   36 A'   37 A'   13 A"   38 A'   39 A'   14 A"                 
  0.154   0.173   0.208   0.236   0.257   0.271   0.318   0.378
 40 A'   41 A'   42 A'   43 A'   44 A'   15 A"   45 A'   46 A'                 
  0.410   0.414   0.429   0.453   0.469   0.525   0.533   0.541
 16 A"   47 A'   48 A'   17 A"   49 A'   50 A'   18 A"   19 A"                 
  0.555   0.586   0.591   0.616   0.629   0.633   0.704   0.827
 51 A'   20 A"   52 A'   53 A'   21 A"   54 A'   55 A'   56 A'                 
  0.842   0.862   0.870   0.874   0.899   0.910   0.927   0.946
 22 A"   57 A'   23 A"   58 A'   24 A"   59 A'   60 A'   61 A'                 
  1.013   1.186   1.213   1.494   1.579   1.675   1.883   1.937
 62 A'   63 A'   64 A'   25 A"   65 A'   66 A'   26 A"   67 A'                 
  1.965   2.042   2.087   2.134   2.242   2.260   2.334   2.443
 68 A'   27 A"   28 A"   69 A'   29 A"   70 A'   71 A'   72 A'                 
  2.593   3.755   3.790   3.963   3.971   3.985   4.021   4.050
 73 A'   30 A"   74 A'   75 A'   31 A"   76 A'   32 A"   77 A'                 
  4.353   6.607   6.911   7.525   7.544   7.615   9.651  13.746
 78 A'   79 A'   80 A'   33 A"   81 A'   82 A'   83 A'   34 A"                 
 13.843  13.922  25.802  25.852  26.123  35.258  47.889 163.039
 84 A'   85 A'   35 A"   86 A'   87 A'   88 A'   89 A'   90 A'                 
215.635 289.716 289.735 289.8361020.681
 91 A'   36 A"   92 A'   93 A'   94 A'                                         

 Beta MOs, Restricted
 -- Occupied --                  
-482.87 -101.58  -77.15  -62.53  -56.35  -56.34  -56.34  -14.39
  1 A'    2 A'    3 A'    4 A'    5 A'    1 A"    6 A'    7 A'                 
 -9.491  -8.734  -7.254  -7.247  -7.246  -6.645  -6.568  -6.551
  8 A'    9 A'   10 A'    2 A"   11 A'   12 A'   13 A'    3 A"                 
 -6.550  -4.807  -4.805  -4.802  -2.679  -2.674  -2.673  -2.659
 14 A'   15 A'    4 A"   16 A'   17 A'    5 A"   18 A'    6 A"                 
 -2.659  -0.939  -0.861  -0.769  -0.573  -0.455  -0.439  -0.409
 19 A'   20 A'   21 A'   22 A'   23 A'   24 A'   25 A'    7 A"                 
 -0.359  -0.353  -0.333  -0.292  -0.288
  8 A"   26 A'   27 A'    9 A"   28 A'                                         
 -- Virtual --                   
 -0.127  -0.099  -0.044   0.004   0.012   0.032   0.037   0.053
 10 A"   29 A'   30 A'   31 A'   32 A'   33 A'   11 A"   34 A'                 
  0.063   0.069   0.081   0.085   0.098   0.099   0.127   0.149
 35 A'   12 A"   36 A'   37 A'   13 A"   38 A'   39 A'   14 A"                 
  0.154   0.173   0.208   0.236   0.257   0.271   0.318   0.378
 40 A'   41 A'   42 A'   43 A'   44 A'   15 A"   45 A'   46 A'                 
  0.410   0.414   0.429   0.453   0.469   0.525   0.533   0.541
 16 A"   47 A'   48 A'   17 A"   49 A'   50 A'   18 A"   19 A"                 
  0.555   0.586   0.591   0.616   0.629   0.633   0.704   0.827
 51 A'   20 A"   52 A'   53 A'   21 A"   54 A'   55 A'   56 A'                 
  0.842   0.862   0.870   0.874   0.899   0.910   0.927   0.946
 22 A"   57 A'   23 A"   58 A'   24 A"   59 A'   60 A'   61 A'                 
  1.013   1.186   1.213   1.494   1.579   1.675   1.883   1.937
 62 A'   63 A'   64 A'   25 A"   65 A'   66 A'   26 A"   67 A'                 
  1.965   2.042   2.087   2.134   2.242   2.260   2.334   2.443
 68 A'   27 A"   28 A"   69 A'   29 A"   70 A'   71 A'   72 A'                 
  2.593   3.755   3.790   3.963   3.971   3.985   4.021   4.050
 73 A'   30 A"   74 A'   75 A'   31 A"   76 A'   32 A"   77 A'                 
  4.353   6.607   6.911   7.525   7.544   7.615   9.651  13.746
 78 A'   79 A'   80 A'   33 A"   81 A'   82 A'   83 A'   34 A"                 
 13.843  13.922  25.802  25.852  26.123  35.258  47.889 163.039
 84 A'   85 A'   35 A"   86 A'   87 A'   88 A'   89 A'   90 A'                 
215.635 289.716 289.735 289.8361020.681
 91 A'   36 A"   92 A'   93 A'   94 A'                                         
 --------------------------------------------------------------

          Ground-State Mulliken Net Atomic Charges

     Atom                 Charge (a.u.)
  ----------------------------------------
      1 P                     0.267623
      2 N                    -0.265989
      3 Br                    0.055815
      4 Cl                   -0.057448
  ----------------------------------------
  Sum of atomic charges =    -0.000000

 -----------------------------------------------------------------
                    Cartesian Multipole Moments
 -----------------------------------------------------------------
    Charge (ESU x 10^10)
                -0.0000
    Dipole Moment (Debye)
         X      -0.4786      Y      -1.9203      Z       0.0000
       Tot       1.9791
    Quadrupole Moments (Debye-Ang)
        XX     -49.4591     XY      -1.2794     YY     -51.1423
        XZ      -0.0000     YZ      -0.0000     ZZ     -48.8035
    Octopole Moments (Debye-Ang^2)
       XXX     -87.6002    XXY      -3.5366    XYY     -22.7845
       YYY      -6.7404    XXZ      -0.0000    XYZ      -0.0000
       YYZ      -0.0000    XZZ     -21.7553    YZZ      -2.6140
       ZZZ      -0.0000
    Hexadecapole Moments (Debye-Ang^3)
      XXXX   -1135.1793   XXXY       4.8981   XXYY    -211.7978
      XYYY      -4.4918   YYYY    -122.7484   XXXZ      -0.0000
      XXYZ      -0.0000   XYYZ      -0.0000   YYYZ      -0.0000
      XXZZ    -204.9016   XYZZ      -2.3309   YYZZ     -29.8096
      XZZZ      -0.0000   YZZZ      -0.0000   ZZZZ     -60.1799
 -----------------------------------------------------------------
Archival summary:
1\1\TWL01\OPT\ProcedureUnspecified\BasisUnspecified\r1l111\taweetha\SunNov2517:02:532018SunNov2517:02:532018\0\\#,OPT,ProcedureUnspecified,BasisUnspecified,\\0,1\Br\N,1,1.89929\P,2,1.58878,1,113.618\Cl,3,2.0844,2,100.491,1,-180,0\\\@

 Total job time:  49.01s(wall), 177.68s(cpu) 
 Sun Nov 25 17:02:53 2018

        *************************************************************
        *                                                           *
        *  Thank you very much for using Q-Chem.  Have a nice day.  *
        *                                                           *
        *************************************************************


 
User input: 2 of 2 
 
Q-Chem Developer Version!
                  Welcome to Q-Chem
     A Quantum Leap Into The Future Of Chemistry


 Q-Chem 5.1, Q-Chem, Inc., Pleasanton, CA (2018)

 Yihan Shao,  Zhengting Gan,  E. Epifanovsky,  A. T. B. Gilbert,  M. Wormit,  
 J. Kussmann,  A. W. Lange,  A. Behn,  Jia Deng,  Xintian Feng,  D. Ghosh,  
 M. Goldey,  P. R. Horn,  L. D. Jacobson,  I. Kaliman,  T. Kus,  A. Landau,  
 Jie Liu,  E. I. Proynov,  R. M. Richard,  R. P. Steele,  E. J. Sundstrom,  
 H. L. Woodcock III,  P. M. Zimmerman,  D. Zuev,  B. Albrecht,  E. Alguire,  
 S. A. Baeppler,  D. Barton,  Z. Benda,  Y. A. Bernard,  E. J. Berquist,  
 K. B. Bravaya,  H. Burton,  D. Casanova,  Chun-Min Chang,  Yunqing Chen,  
 A. Chien,  K. D. Closser,  M. P. Coons,  S. Coriani,  S. Dasgupta,  
 A. L. Dempwolff,  M. Diedenhofen,  Hainam Do,  R. G. Edgar,  Po-Tung Fang,  
 S. Faraji,  S. Fatehi,  Qingguo Feng,  K. D. Fenk,  J. Fosso-Tande,  
 Qinghui Ge,  A. Ghysels,  G. Gidofalvi,  J. Gomes,  J. Gonthier,  A. Gunina,  
 D. Hait,  M. W. D. Hanson-Heine,  P. H. P. Harbach,  A. W. Hauser,  
 J. E. Herr,  E. G. Hohenstein,  Z. C. Holden,  Kerwin Hui,  B. C. Huynh,  
 T.-C. Jagau,  Hyunjun Ji,  B. Kaduk,  K. Khistyaev,  Jaehoon Kim,  
 P. Klunzinger,  K. Koh,  D. Kosenkov,  L. Koulias,  T. Kowalczyk,  
 C. M. Krauter,  A. Kunitsa,  Ka Un Lao,  A. Laurent,  K. V. Lawler,  
 Joonho Lee,  D. Lefrancois,  S. Lehtola,  D. S. Levine,  Yi-Pei Li,  
 You-Sheng Lin,  Fenglai Liu,  E. Livshits,  A. Luenser,  P. Manohar,  
 E. Mansoor,  S. F. Manzer,  Shan-Ping Mao,  Yuezhi Mao,  N. Mardirossian,  
 A. V. Marenich,  T. Markovich,  L. A. Martinez-Martinez,  S. A. Maurer,  
 N. J. Mayhall,  S. C. McKenzie,  J.-M. Mewes,  A. F. Morrison,  
 J. W. Mullinax,  K. Nanda,  T. S. Nguyen-Beck,  R. Olivares-Amaya,  
 J. A. Parkhill,  T. M. Perrine,  F. Plasser,  P. Pokhilko,  S. Prager,  
 A. Prociuk,  E. Ramos,  D. R. Rehn,  F. Rob,  M. Schneider,  N. Sergueev,  
 S. M. Sharada,  S. Sharma,  D. W. Small,  T. Stauch,  T. Stein,  
 Yu-Chuan Su,  A. J. W. Thom,  A. Tkatchenko,  T. Tsuchimochi,  N. M. Tubman,  
 L. Vogt,  M. L. Vidal,  O. Vydrov,  M. A. Watson,  J. Wenzel,  
 M. de Wergifosse,  T. A. Wesolowski,  A. White,  J. Witte,  A. Yamada,  
 Jun Yang,  K. Yao,  S. Yeganeh,  S. R. Yost,  Zhi-Qiang You,  A. Zech,  
 Igor Ying Zhang,  Xing Zhang,  Yan Zhao,  Ying Zhu,  B. R. Brooks,  
 G. K. L. Chan,  C. J. Cramer,  M. S. Gordon,  W. J. Hehre,  A. Klamt,  
 M. W. Schmidt,  C. D. Sherrill,  D. G. Truhlar,  A. Aspuru-Guzik,  R. Baer,  
 A. T. Bell,  N. A. Besley,  Jeng-Da Chai,  A. E. DePrince, III,  
 R. A. DiStasio Jr.,  A. Dreuw,  B. D. Dunietz,  T. R. Furlani,  
 Chao-Ping Hsu,  Yousung Jung,  Jing Kong,  D. S. Lambrecht,  WanZhen Liang,  
 C. Ochsenfeld,  V. A. Rassolov,  L. V. Slipchenko,  J. E. Subotnik,  
 T. Van Voorhis,  J. M. Herbert,  A. I. Krylov,  P. M. W. Gill,  M. Head-Gordon

 Contributors to earlier versions of Q-Chem not listed above: 
 R. D. Adamson,  B. Austin,  J. Baker,  G. J. O. Beran,  K. Brandhorst,  
 S. T. Brown,  E. F. C. Byrd,  A. K. Chakraborty,  C.-L. Cheng,  
 Siu Hung Chien,  D. M. Chipman,  D. L. Crittenden,  H. Dachsel,  
 R. J. Doerksen,  A. D. Dutoi,  L. Fusti-Molnar,  W. A. Goddard III,  
 A. Golubeva-Zadorozhnaya,  S. R. Gwaltney,  G. Hawkins,  A. Heyden,  
 S. Hirata,  G. Kedziora,  F. J. Keil,  C. Kelley,  Jihan Kim,  R. A. King,  
 R. Z. Khaliullin,  P. P. Korambath,  W. Kurlancheek,  A. M. Lee,  M. S. Lee,  
 S. V. Levchenko,  Ching Yeh Lin,  D. Liotard,  R. C. Lochan,  I. Lotan,  
 P. E. Maslen,  N. Nair,  D. P. O'Neill,  D. Neuhauser,  E. Neuscamman,  
 C. M. Oana,  R. Olson,  B. Peters,  R. Peverati,  P. A. Pieniazek,  
 Y. M. Rhee,  J. Ritchie,  M. A. Rohrdanz,  E. Rosta,  N. J. Russ,  
 H. F. Schaefer III,  N. E. Schultz,  N. Shenvi,  A. C. Simmonett,  A. Sodt,  
 D. Stuck,  K. S. Thanthiriwatte,  V. Vanovschi,  Tao Wang,  A. Warshel,  
 C. F. Williams,  Q. Wu,  X. Xu,  W. Zhang

 Please cite Q-Chem as follows:
 Y. Shao et al., Mol. Phys. 113, 184-215 (2015)
 DOI: 10.1080/00268976.2014.952696

 Q-Chem 5.1.2 for Intel X86 EM64T Linux

 Parts of Q-Chem use Armadillo 8.300.2 (Tropical Shenanigans).
 http://arma.sourceforge.net/

 Q-Chem begins on Sun Nov 25 17:02:53 2018  

Host: 
0

     Scratch files written to /scratch/taweetham/qchem44728//
The previous job contains 0 fragments, simply inherited here
Input Ideriv = 2
Curr. Ideriv = -1
Max.  Ideriv = 2

Checking the input file for inconsistencies... 	...done.

--------------------------------------------------------------
User input:
--------------------------------------------------------------

$molecule
read
$end

$rem
   job_type 	frequency
   basis 	6-311++g**
   method	b3lyp	
$end


--------------------------------------------------------------
 ----------------------------------------------------------------
             Standard Nuclear Orientation (Angstroms)
    I     Atom           X                Y                Z
 ----------------------------------------------------------------
    1      P       1.0082412010    -0.6977385201    -0.0000000000
    2      N       0.0165742713     0.5435615469     0.0000000000
    3      Br     -1.8179722933     0.0518899444    -0.0000000000
    4      Cl      2.8464348443     0.2849999363     0.0000000000
 ----------------------------------------------------------------
 Molecular Point Group                 Cs    NOp =  2
 Largest Abelian Subgroup              Cs    NOp =  2
 Nuclear Repulsion Energy =   352.5660611326 hartrees
 There are       37 alpha and       37 beta electrons
 Requested basis set is 6-311++G(d,p)
 There are 51 shells and 130 basis functions

 Total QAlloc Memory Limit   2000 MB
 Mega-Array Size       188 MB
 MEM_STATIC part       192 MB

                       Distance Matrix (Angstroms)
             P (  1)   N (  2)   Br(  3)
   N (  2)  1.588782
   Br(  3)  2.923940  1.899290
   Cl(  4)  2.084402  2.841648  4.670228

 A cutoff of  1.0D-11 yielded   1080 shell pairs
 There are      7604 function pairs (      8335 Cartesian)

 -------------------------------------------------------
 OpenMP Integral Computing Module                       
 Release: version 1.0, May 2013, Q-Chem Inc. Pittsburgh 
 -------------------------------------------------------
 Integral Job Info:
 Integral job number is                      11
 Integral operator is                         1
 short-range coefficients                     0
 long-range coefficients              100000000
 Omega coefficients                           0
 if combine SR and LR in K                    0
 Integral screening is                        0
 Integral computing path is                   2
 max size of driver memory is            800000
 size of driver memory is                593474
 size of scratch memory is             29634545
 max col of scratch BK array               1296
 max len of scratch array in speh3          155
 max len of scratch index in speh4           18
 max int batch size is                      520
 min int batch size is                       52
 fixed nKL is                                45
 max L of basis functions is                  2
 order of int derivative is                   0
 number of shells is                         51
 number of basis is                         136
 number of cartesian basis is               136
 number of contracted shell pairs          1080
 number of primitive shell pairs           2977
 maxK2 (contraction) of shell pair           36
 max number of K2 of shell pair               1
 max number of CS2 of shell pair            128
 max number of PS2 of shell pair            216
 mem total for path MDJ                  515894
 -------------------------------------------------------
 Smallest overlap matrix eigenvalue = 2.33E-03
 Guess from superposition of atomic densities
 Warning:  Energy on first SCF cycle will be non-variational
 SAD guess density has 74.000000 electrons

 -----------------------------------------------------------------------
  General SCF calculation program by
  Eric Jon Sundstrom, Paul Horn, Yuezhi Mao, Dmitri Zuev, Alec White,
  David Stuck, Shaama M.S., Shane Yost, Joonho Lee, David Small,
  Daniel Levine, Susi Lehtola, Hugh Burton, Evgeny Epifanovsky
 -----------------------------------------------------------------------
 Exchange:     0.2000 Hartree-Fock + 0.0800 Slater + 0.7200 B88
 Correlation:  0.1900 VWN1RPA + 0.8100 LYP
 Using SG-1 standard quadrature grid
 using 4 threads for integral computing
 -------------------------------------------------------
 OpenMP Integral computing Module                
 Release: version 2.0, May 2017, Q-Chem Inc. Pleasanton 
 -------------------------------------------------------
 -------------------------------------------------------
 OpenMP BLAS3 based DFT computing Module                
 Release: version 1.0, May 2013, Q-Chem Inc. Pittsburgh 
 -------------------------------------------------------
 A restricted SCF calculation will be
 performed using DIIS
 SCF converges when DIIS error is below 1.0e-08
 ---------------------------------------
  Cycle       Energy         DIIS error
 ---------------------------------------
    1   -3430.8522190216      4.20e-02  
    2   -3430.4037288371      6.41e-03  
    3   -3429.9693474491      1.53e-02  
    4   -3430.4670991332      2.68e-03  
    5   -3430.4805154810      8.20e-04  
    6   -3430.4819402423      2.43e-04  
    7   -3430.4820384796      5.25e-05  
    8   -3430.4820417322      1.63e-05  
    9   -3430.4820422815      6.38e-06  
   10   -3430.4820423697      1.42e-06  
   11   -3430.4820423743      2.92e-07  
   12   -3430.4820423744      7.45e-08  
   13   -3430.4820423745      9.52e-09  Convergence criterion met
 ---------------------------------------
 SCF time:   CPU 15.84s  wall 4.00s 
 SCF   energy in the final basis set =    -3430.4820423745
 Total energy in the final basis set =    -3430.4820423745

 --------------------------------------------------------------
             Orbital Energies (a.u.) and Symmetries
 --------------------------------------------------------------

 Alpha MOs, Restricted
 -- Occupied --                  
-482.87 -101.58  -77.15  -62.53  -56.35  -56.34  -56.34  -14.39
  1 A'    2 A'    3 A'    4 A'    5 A'    1 A"    6 A'    7 A'                 
 -9.491  -8.734  -7.254  -7.247  -7.246  -6.645  -6.568  -6.551
  8 A'    9 A'   10 A'    2 A"   11 A'   12 A'   13 A'    3 A"                 
 -6.550  -4.807  -4.805  -4.802  -2.679  -2.674  -2.673  -2.659
 14 A'   15 A'    4 A"   16 A'   17 A'    5 A"   18 A'    6 A"                 
 -2.659  -0.939  -0.861  -0.769  -0.573  -0.455  -0.439  -0.409
 19 A'   20 A'   21 A'   22 A'   23 A'   24 A'   25 A'    7 A"                 
 -0.359  -0.353  -0.333  -0.292  -0.288
  8 A"   26 A'   27 A'    9 A"   28 A'                                         
 -- Virtual --                   
 -0.127  -0.099  -0.044   0.004   0.012   0.032   0.037   0.053
 10 A"   29 A'   30 A'   31 A'   32 A'   33 A'   11 A"   34 A'                 
  0.063   0.069   0.081   0.085   0.098   0.099   0.127   0.149
 35 A'   12 A"   36 A'   37 A'   13 A"   38 A'   39 A'   14 A"                 
  0.154   0.173   0.208   0.236   0.257   0.271   0.318   0.378
 40 A'   41 A'   42 A'   43 A'   44 A'   15 A"   45 A'   46 A'                 
  0.410   0.414   0.429   0.453   0.469   0.525   0.533   0.541
 16 A"   47 A'   48 A'   17 A"   49 A'   50 A'   18 A"   19 A"                 
  0.555   0.586   0.591   0.616   0.629   0.633   0.704   0.827
 51 A'   20 A"   52 A'   53 A'   21 A"   54 A'   55 A'   56 A'                 
  0.842   0.862   0.870   0.874   0.899   0.910   0.927   0.946
 22 A"   57 A'   23 A"   58 A'   24 A"   59 A'   60 A'   61 A'                 
  1.013   1.186   1.213   1.494   1.579   1.675   1.883   1.937
 62 A'   63 A'   64 A'   25 A"   65 A'   66 A'   26 A"   67 A'                 
  1.965   2.042   2.087   2.134   2.242   2.260   2.334   2.443
 68 A'   27 A"   28 A"   69 A'   29 A"   70 A'   71 A'   72 A'                 
  2.593   3.755   3.790   3.963   3.971   3.985   4.021   4.050
 73 A'   30 A"   74 A'   75 A'   31 A"   76 A'   32 A"   77 A'                 
  4.353   6.607   6.911   7.525   7.544   7.615   9.651  13.746
 78 A'   79 A'   80 A'   33 A"   81 A'   82 A'   83 A'   34 A"                 
 13.843  13.922  25.802  25.852  26.123  35.258  47.889 163.039
 84 A'   85 A'   35 A"   86 A'   87 A'   88 A'   89 A'   90 A'                 
215.635 289.716 289.735 289.8361020.681
 91 A'   36 A"   92 A'   93 A'   94 A'                                         

 Beta MOs, Restricted
 -- Occupied --                  
-482.87 -101.58  -77.15  -62.53  -56.35  -56.34  -56.34  -14.39
  1 A'    2 A'    3 A'    4 A'    5 A'    1 A"    6 A'    7 A'                 
 -9.491  -8.734  -7.254  -7.247  -7.246  -6.645  -6.568  -6.551
  8 A'    9 A'   10 A'    2 A"   11 A'   12 A'   13 A'    3 A"                 
 -6.550  -4.807  -4.805  -4.802  -2.679  -2.674  -2.673  -2.659
 14 A'   15 A'    4 A"   16 A'   17 A'    5 A"   18 A'    6 A"                 
 -2.659  -0.939  -0.861  -0.769  -0.573  -0.455  -0.439  -0.409
 19 A'   20 A'   21 A'   22 A'   23 A'   24 A'   25 A'    7 A"                 
 -0.359  -0.353  -0.333  -0.292  -0.288
  8 A"   26 A'   27 A'    9 A"   28 A'                                         
 -- Virtual --                   
 -0.127  -0.099  -0.044   0.004   0.012   0.032   0.037   0.053
 10 A"   29 A'   30 A'   31 A'   32 A'   33 A'   11 A"   34 A'                 
  0.063   0.069   0.081   0.085   0.098   0.099   0.127   0.149
 35 A'   12 A"   36 A'   37 A'   13 A"   38 A'   39 A'   14 A"                 
  0.154   0.173   0.208   0.236   0.257   0.271   0.318   0.378
 40 A'   41 A'   42 A'   43 A'   44 A'   15 A"   45 A'   46 A'                 
  0.410   0.414   0.429   0.453   0.469   0.525   0.533   0.541
 16 A"   47 A'   48 A'   17 A"   49 A'   50 A'   18 A"   19 A"                 
  0.555   0.586   0.591   0.616   0.629   0.633   0.704   0.827
 51 A'   20 A"   52 A'   53 A'   21 A"   54 A'   55 A'   56 A'                 
  0.842   0.862   0.870   0.874   0.899   0.910   0.927   0.946
 22 A"   57 A'   23 A"   58 A'   24 A"   59 A'   60 A'   61 A'                 
  1.013   1.186   1.213   1.494   1.579   1.675   1.883   1.937
 62 A'   63 A'   64 A'   25 A"   65 A'   66 A'   26 A"   67 A'                 
  1.965   2.042   2.087   2.134   2.242   2.260   2.334   2.443
 68 A'   27 A"   28 A"   69 A'   29 A"   70 A'   71 A'   72 A'                 
  2.593   3.755   3.790   3.963   3.971   3.985   4.021   4.050
 73 A'   30 A"   74 A'   75 A'   31 A"   76 A'   32 A"   77 A'                 
  4.353   6.607   6.911   7.525   7.544   7.615   9.651  13.746
 78 A'   79 A'   80 A'   33 A"   81 A'   82 A'   83 A'   34 A"                 
 13.843  13.922  25.802  25.852  26.123  35.258  47.889 163.039
 84 A'   85 A'   35 A"   86 A'   87 A'   88 A'   89 A'   90 A'                 
215.635 289.716 289.735 289.8361020.681
 91 A'   36 A"   92 A'   93 A'   94 A'                                         
 --------------------------------------------------------------

          Ground-State Mulliken Net Atomic Charges

     Atom                 Charge (a.u.)
  ----------------------------------------
      1 P                     0.267625
      2 N                    -0.265992
      3 Br                    0.055816
      4 Cl                   -0.057449
  ----------------------------------------
  Sum of atomic charges =    -0.000000

 -----------------------------------------------------------------
                    Cartesian Multipole Moments
 -----------------------------------------------------------------
    Charge (ESU x 10^10)
                -0.0000
    Dipole Moment (Debye)
         X      -0.4809      Y      -1.9198      Z       0.0000
       Tot       1.9791
    Quadrupole Moments (Debye-Ang)
        XX     -49.3172     XY      -0.9642     YY     -50.9171
        XZ       0.0000     YZ       0.0000     ZZ     -48.8035
    Octopole Moments (Debye-Ang^2)
       XXX     -65.2865    XXY      -0.2895    XYY     -14.9652
       YYY       2.2030    XXZ       0.0000    XYZ       0.0000
       YYZ       0.0000    XZZ     -14.4046    YZZ       0.2372
       ZZZ       0.0000
    Hexadecapole Moments (Debye-Ang^3)
      XXXX   -1089.0808   XXXY      10.7580   XXYY    -205.9158
      XYYY      -0.2798   YYYY    -122.2135   XXXZ       0.0000
      XXYZ       0.0000   XYYZ       0.0000   YYYZ       0.0000
      XXZZ    -199.4578   XYZZ      -0.9022   YYZZ     -29.6683
      XZZZ       0.0000   YZZZ       0.0000   ZZZZ     -60.1799
 -----------------------------------------------------------------
 Calculating MO derivatives via CPSCF
 D1JvT checksum  = 117744 9372.7583961694
 D1KAT checksum  = 267744 509.3312763365
   1         3          12      0.177066    0.058781
   2         3          12      0.024854    0.010178
   3         3          12      0.003791    0.001432
   4         3          12      0.000441    0.000157
   5         8           7      0.000030    0.000012
   6        15           0      0.000000    0.000000    Roots Converged
 Time for AOints: 3.1 s (CPU) 0.8 s (wall)
 ------------------------------------------------------------------------------
                     AOints        : Timing summary (seconds)
 ------------------------------------------------------------------------------
     job step          cpu (% of tot)      sys (% of tot)     wall (% of tot)
 ------------------------------------------------------------------------------
  cpscf_lag         0.1793E+02 (33.6)   0.4000E-05 (33.3)   0.4694E+01 (33.3)
  iterzp            0.3228E+02 (60.5)   0.7000E-05 (58.3)   0.8560E+01 (60.7)
  make_fx           0.0000E+00 ( 0.0)   0.0000E+00 ( 0.0)   0.0000E+00 ( 0.0)
  AOints            0.3121E+01 ( 5.8)   0.1000E-05 ( 8.3)   0.7963E+00 ( 5.6)
 ------------------------------------------------------------------------------
   Grand Totals     0.5339E+02          0.1200E-04          0.1411E+02
 ------------------------------------------------------------------------------
 Calculating analytic Hessian of the SCF energy
 Polarizability Matrix (a.u.)
            1           2           3
    1-113.5721659  -0.5246721   0.0000000
    2  -0.5246721 -48.5681505   0.0000000
    3   0.0000000   0.0000000 -38.0494721

 Direct stationary perturbation theory relativistic correction:

 rels  =      18.040596321100
 relv  =     -61.305467030894
 rel2e =       9.949865667740
 E_rel =     -33.315005042054

 Hessian of the SCF Energy
            1           2           3           4           5           6
    1   0.2764174  -0.1105960   0.0000000  -0.1564909   0.1615332  -0.0000000
    2  -0.1105960   0.3152958  -0.0000000   0.1822099  -0.2552685  -0.0000000
    3   0.0000000  -0.0000000   0.0017700  -0.0000000  -0.0000000   0.0044979
    4  -0.1564909   0.1822099  -0.0000000   0.3233896  -0.1536967   0.0000000
    5   0.1615332  -0.2552685  -0.0000000  -0.1536967   0.2506521   0.0000000
    6  -0.0000000  -0.0000000   0.0044979   0.0000000   0.0000000   0.0091996
    7  -0.0312824  -0.0143553   0.0000000  -0.1421426  -0.0171737   0.0000000
    8   0.0109937  -0.0038965  -0.0000000  -0.0367303  -0.0092561  -0.0000000
    9  -0.0000000   0.0000000  -0.0035192  -0.0000000  -0.0000000  -0.0072023
   10  -0.0886442  -0.0572586  -0.0000000  -0.0247561   0.0093371  -0.0000000
   11  -0.0619309  -0.0561307   0.0000000   0.0082170   0.0138725   0.0000000
   12  -0.0000000   0.0000000  -0.0027487  -0.0000000  -0.0000000  -0.0064952
            7           8           9          10          11          12
    1  -0.0312824   0.0109937  -0.0000000  -0.0886442  -0.0619309  -0.0000000
    2  -0.0143553  -0.0038965   0.0000000  -0.0572586  -0.0561307   0.0000000
    3   0.0000000  -0.0000000  -0.0035192  -0.0000000   0.0000000  -0.0027487
    4  -0.1421426  -0.0367303  -0.0000000  -0.0247561   0.0082170  -0.0000000
    5  -0.0171737  -0.0092561  -0.0000000   0.0093371   0.0138725  -0.0000000
    6   0.0000000  -0.0000000  -0.0072023  -0.0000000   0.0000000  -0.0064952
    7   0.1768309   0.0261794  -0.0000000  -0.0034059   0.0053495  -0.0000000
    8   0.0261794   0.0126357   0.0000000  -0.0004428   0.0005169   0.0000000
    9  -0.0000000   0.0000000   0.0056048   0.0000000  -0.0000000   0.0051167
   10  -0.0034059  -0.0004428   0.0000000   0.1168062   0.0483643   0.0000000
   11   0.0053495   0.0005169  -0.0000000   0.0483643   0.0417413  -0.0000000
   12  -0.0000000   0.0000000   0.0051167   0.0000000  -0.0000000   0.0041272
 Gradient time:  CPU 82.62 s  wall 21.89 s
 **********************************************************************
 **                                                                  **
 **                       VIBRATIONAL ANALYSIS                       **
 **                       --------------------                       **
 **                                                                  **
 **        VIBRATIONAL FREQUENCIES (CM**-1) AND NORMAL MODES         **
 **     FORCE CONSTANTS (mDYN/ANGSTROM) AND REDUCED MASSES (AMU)     **
 **                  INFRARED INTENSITIES (KM/MOL)                   **
 **                                                                  **
 **********************************************************************


 Mode:                 1                      2                      3
 Frequency:       139.87                 156.33                 218.52
 Force Cnst:      0.2850                 0.2455                 1.1491
 Red. Mass:      24.7233                17.0455                40.8453
 IR Active:          YES                    YES                    YES
 IR Intens:        1.035                  1.573                  2.656
 Raman Active:       YES                    YES                    YES
               X      Y      Z        X      Y      Z        X      Y      Z
 P         -0.288  0.505 -0.000   -0.000  0.000  0.191    0.337  0.187 -0.000
 N         -0.064  0.702 -0.000   -0.000  0.000  0.940   -0.192 -0.220 -0.000
 Br         0.067 -0.174  0.000   -0.000 -0.000 -0.131   -0.433  0.003  0.000
 Cl         0.129 -0.337  0.000    0.000 -0.000 -0.250    0.756 -0.084  0.000
 TransDip   0.028  0.016  0.000   -0.000  0.000 -0.040   -0.049  0.017  0.000

 Mode:                 4                      5                      6
 Frequency:       493.87                 568.37                1066.34
 Force Cnst:      4.6368                 3.1621                11.0528
 Red. Mass:      32.2652                16.6133                16.4979
 IR Active:          YES                    YES                    YES
 IR Intens:      144.636                 27.854                 30.312
 Raman Active:       YES                    YES                    YES
               X      Y      Z        X      Y      Z        X      Y      Z
 P          0.716  0.340  0.000    0.021 -0.245  0.000   -0.226  0.305 -0.000
 N          0.162  0.027  0.000    0.756  0.583  0.000    0.684 -0.623 -0.000
 Br        -0.092 -0.003 -0.000   -0.146 -0.038 -0.000   -0.026 -0.007  0.000
 Cl        -0.492 -0.307 -0.000    0.009  0.069 -0.000   -0.015 -0.005  0.000
 TransDip   0.368  0.114 -0.000    0.125 -0.114 -0.000   -0.171  0.044  0.000

 STANDARD THERMODYNAMIC QUANTITIES AT   298.15 K  AND     1.00 ATM

   This Molecule has  0 Imaginary Frequencies
   Zero point vibrational energy:        3.779 kcal/mol

   Atom    1 Element P  Has Mass   30.97376
   Atom    2 Element N  Has Mass   14.00307
   Atom    3 Element Br Has Mass   78.91830
   Atom    4 Element Cl Has Mass   34.96885
   Molecular Mass:   158.863980 amu
   Principal axes and moments of inertia in amu*Bohr^2:
                             1           2           3
    Eigenvalues --       79.52192  2052.15862  2131.68054
          X               1.00000     0.00133    -0.00000
          Y              -0.00133     1.00000    -0.00000
          Z               0.00000     0.00000     1.00000
   Rotational Symmetry Number is   1
   The Molecule is an Asymmetric Top
   Translational Enthalpy:        0.889 kcal/mol
   Rotational Enthalpy:           0.889 kcal/mol
   Vibrational Enthalpy:          5.198 kcal/mol
   gas constant (RT):             0.592 kcal/mol
   Translational Entropy:        41.098  cal/mol.K
   Rotational Entropy:           27.344  cal/mol.K
   Vibrational Entropy:           8.623  cal/mol.K

   Total Enthalpy:                7.568 kcal/mol
   Total Entropy:                77.065  cal/mol.K
Archival summary:
1\1\TWL01\FREQ\ProcedureUnspecified\BasisUnspecified\r1l111\taweetha\SunNov2517:03:192018SunNov2517:03:192018\0\\#,FREQ,ProcedureUnspecified,BasisUnspecified,\\0,1\Br\N,1,1.89929\P,2,1.58878,1,113.618\Cl,3,2.0844,2,100.491,1,-180,0\\\@

 Total job time:  26.28s(wall), 98.56s(cpu) 
 Sun Nov 25 17:03:19 2018

        *************************************************************
        *                                                           *
        *  Thank you very much for using Q-Chem.  Have a nice day.  *
        *                                                           *
        *************************************************************
