# Supplementary material for: Geometric and energetic data from ab initio calculations of haloethene, haloimine, halomethylenephosphine, haloiminophosphine, halodiazene, halodiphosphene and halocyclopropane
Source: Data Brief. 2019 Nov 2;27:104738. doi: 10.1016/j.dib.2019.104738 (PMC6861602; doi:10.1016/j.dib.2019.104738)
Supplement: Multimedia component 7 [file mmc7.zip › NP/B3LYP/BrENPEF.out]

Q-Chem Developer Version!
                  Welcome to Q-Chem
     A Quantum Leap Into The Future Of Chemistry


 Q-Chem 5.1, Q-Chem, Inc., Pleasanton, CA (2018)

 Yihan Shao,  Zhengting Gan,  E. Epifanovsky,  A. T. B. Gilbert,  M. Wormit,  
 J. Kussmann,  A. W. Lange,  A. Behn,  Jia Deng,  Xintian Feng,  D. Ghosh,  
 M. Goldey,  P. R. Horn,  L. D. Jacobson,  I. Kaliman,  T. Kus,  A. Landau,  
 Jie Liu,  E. I. Proynov,  R. M. Richard,  R. P. Steele,  E. J. Sundstrom,  
 H. L. Woodcock III,  P. M. Zimmerman,  D. Zuev,  B. Albrecht,  E. Alguire,  
 S. A. Baeppler,  D. Barton,  Z. Benda,  Y. A. Bernard,  E. J. Berquist,  
 K. B. Bravaya,  H. Burton,  D. Casanova,  Chun-Min Chang,  Yunqing Chen,  
 A. Chien,  K. D. Closser,  M. P. Coons,  S. Coriani,  S. Dasgupta,  
 A. L. Dempwolff,  M. Diedenhofen,  Hainam Do,  R. G. Edgar,  Po-Tung Fang,  
 S. Faraji,  S. Fatehi,  Qingguo Feng,  K. D. Fenk,  J. Fosso-Tande,  
 Qinghui Ge,  A. Ghysels,  G. Gidofalvi,  J. Gomes,  J. Gonthier,  A. Gunina,  
 D. Hait,  M. W. D. Hanson-Heine,  P. H. P. Harbach,  A. W. Hauser,  
 J. E. Herr,  E. G. Hohenstein,  Z. C. Holden,  Kerwin Hui,  B. C. Huynh,  
 T.-C. Jagau,  Hyunjun Ji,  B. Kaduk,  K. Khistyaev,  Jaehoon Kim,  
 P. Klunzinger,  K. Koh,  D. Kosenkov,  L. Koulias,  T. Kowalczyk,  
 C. M. Krauter,  A. Kunitsa,  Ka Un Lao,  A. Laurent,  K. V. Lawler,  
 Joonho Lee,  D. Lefrancois,  S. Lehtola,  D. S. Levine,  Yi-Pei Li,  
 You-Sheng Lin,  Fenglai Liu,  E. Livshits,  A. Luenser,  P. Manohar,  
 E. Mansoor,  S. F. Manzer,  Shan-Ping Mao,  Yuezhi Mao,  N. Mardirossian,  
 A. V. Marenich,  T. Markovich,  L. A. Martinez-Martinez,  S. A. Maurer,  
 N. J. Mayhall,  S. C. McKenzie,  J.-M. Mewes,  A. F. Morrison,  
 J. W. Mullinax,  K. Nanda,  T. S. Nguyen-Beck,  R. Olivares-Amaya,  
 J. A. Parkhill,  T. M. Perrine,  F. Plasser,  P. Pokhilko,  S. Prager,  
 A. Prociuk,  E. Ramos,  D. R. Rehn,  F. Rob,  M. Schneider,  N. Sergueev,  
 S. M. Sharada,  S. Sharma,  D. W. Small,  T. Stauch,  T. Stein,  
 Yu-Chuan Su,  A. J. W. Thom,  A. Tkatchenko,  T. Tsuchimochi,  N. M. Tubman,  
 L. Vogt,  M. L. Vidal,  O. Vydrov,  M. A. Watson,  J. Wenzel,  
 M. de Wergifosse,  T. A. Wesolowski,  A. White,  J. Witte,  A. Yamada,  
 Jun Yang,  K. Yao,  S. Yeganeh,  S. R. Yost,  Zhi-Qiang You,  A. Zech,  
 Igor Ying Zhang,  Xing Zhang,  Yan Zhao,  Ying Zhu,  B. R. Brooks,  
 G. K. L. Chan,  C. J. Cramer,  M. S. Gordon,  W. J. Hehre,  A. Klamt,  
 M. W. Schmidt,  C. D. Sherrill,  D. G. Truhlar,  A. Aspuru-Guzik,  R. Baer,  
 A. T. Bell,  N. A. Besley,  Jeng-Da Chai,  A. E. DePrince, III,  
 R. A. DiStasio Jr.,  A. Dreuw,  B. D. Dunietz,  T. R. Furlani,  
 Chao-Ping Hsu,  Yousung Jung,  Jing Kong,  D. S. Lambrecht,  WanZhen Liang,  
 C. Ochsenfeld,  V. A. Rassolov,  L. V. Slipchenko,  J. E. Subotnik,  
 T. Van Voorhis,  J. M. Herbert,  A. I. Krylov,  P. M. W. Gill,  M. Head-Gordon

 Contributors to earlier versions of Q-Chem not listed above: 
 R. D. Adamson,  B. Austin,  J. Baker,  G. J. O. Beran,  K. Brandhorst,  
 S. T. Brown,  E. F. C. Byrd,  A. K. Chakraborty,  C.-L. Cheng,  
 Siu Hung Chien,  D. M. Chipman,  D. L. Crittenden,  H. Dachsel,  
 R. J. Doerksen,  A. D. Dutoi,  L. Fusti-Molnar,  W. A. Goddard III,  
 A. Golubeva-Zadorozhnaya,  S. R. Gwaltney,  G. Hawkins,  A. Heyden,  
 S. Hirata,  G. Kedziora,  F. J. Keil,  C. Kelley,  Jihan Kim,  R. A. King,  
 R. Z. Khaliullin,  P. P. Korambath,  W. Kurlancheek,  A. M. Lee,  M. S. Lee,  
 S. V. Levchenko,  Ching Yeh Lin,  D. Liotard,  R. C. Lochan,  I. Lotan,  
 P. E. Maslen,  N. Nair,  D. P. O'Neill,  D. Neuhauser,  E. Neuscamman,  
 C. M. Oana,  R. Olson,  B. Peters,  R. Peverati,  P. A. Pieniazek,  
 Y. M. Rhee,  J. Ritchie,  M. A. Rohrdanz,  E. Rosta,  N. J. Russ,  
 H. F. Schaefer III,  N. E. Schultz,  N. Shenvi,  A. C. Simmonett,  A. Sodt,  
 D. Stuck,  K. S. Thanthiriwatte,  V. Vanovschi,  Tao Wang,  A. Warshel,  
 C. F. Williams,  Q. Wu,  X. Xu,  W. Zhang

 Please cite Q-Chem as follows:
 Y. Shao et al., Mol. Phys. 113, 184-215 (2015)
 DOI: 10.1080/00268976.2014.952696

 Q-Chem 5.1.2 for Intel X86 EM64T Linux

 Parts of Q-Chem use Armadillo 8.300.2 (Tropical Shenanigans).
 http://arma.sourceforge.net/

 Q-Chem begins on Sun Nov 25 17:04:40 2018  

Host: 
0

     Scratch files written to /scratch/taweetham/qchem44836//
Input Ideriv = 2
Curr. Ideriv = -1
Max.  Ideriv = 2

Checking the input file for inconsistencies... 	...done.

--------------------------------------------------------------
User input:
--------------------------------------------------------------
$molecule
0 1
P 
N 1 PP 
Br 2 PBr 1 ANG 
F 1 PF 2 ANG  3 DHA

PP=1.9
PH=1.44
PF=1.54
PCl=2.03
PBr=2.5
PI=2.6
ANG=120.0
DHA=180.0
$end

$rem
   job_type	optimization
   basis	6-311++g**
   method	b3lyp
$end

--------------------------------------------------------------
 ----------------------------------------------------------------
             Standard Nuclear Orientation (Angstroms)
    I     Atom           X                Y                Z
 ----------------------------------------------------------------
    1      P       1.9786006328    -0.3755098824    -0.0000000000
    2      N       0.5107927140     0.8309477064     0.0000000000
    3      Br     -1.8296373911    -0.0479077556    -0.0000000000
    4      F       3.4203055775     0.1658650821     0.0000000000
 ----------------------------------------------------------------
 Molecular Point Group                 Cs    NOp =  2
 Largest Abelian Subgroup              Cs    NOp =  2
 Nuclear Repulsion Energy =   243.0705952009 hartrees
 There are       33 alpha and       33 beta electrons
 Requested basis set is 6-311++G(d,p)
 There are 44 shells and 122 basis functions

 Total QAlloc Memory Limit   2000 MB
 Mega-Array Size       188 MB
 MEM_STATIC part       192 MB
 A cutoff of  1.0D-11 yielded    791 shell pairs
 There are      6450 function pairs (      7104 Cartesian)

 -------------------------------------------------------
 OpenMP Integral Computing Module                       
 Release: version 1.0, May 2013, Q-Chem Inc. Pittsburgh 
 -------------------------------------------------------
 Integral Job Info:
 Integral job number is                      11
 Integral operator is                         1
 short-range coefficients                     0
 long-range coefficients              100000000
 Omega coefficients                           0
 if combine SR and LR in K                    0
 Integral screening is                        0
 Integral computing path is                   2
 max size of driver memory is            800000
 size of driver memory is                593474
 size of scratch memory is             29623520
 max col of scratch BK array               1296
 max len of scratch array in speh3          155
 max len of scratch index in speh4           18
 max int batch size is                      520
 min int batch size is                       52
 fixed nKL is                                45
 max L of basis functions is                  2
 order of int derivative is                   0
 number of shells is                         44
 number of basis is                         128
 number of cartesian basis is               128
 number of contracted shell pairs           791
 number of primitive shell pairs           2244
 maxK2 (contraction) of shell pair           36
 max number of K2 of shell pair               1
 max number of CS2 of shell pair             74
 max number of PS2 of shell pair            180
 mem total for path MDJ                  515062
 -------------------------------------------------------
 Smallest overlap matrix eigenvalue = 4.36E-03

 Scale SEOQF with 1.000000e-01/1.000000e-01/1.000000e-01

 Standard Electronic Orientation quadrupole field applied
 Nucleus-field energy     =     0.0000000106 hartrees
 Guess from superposition of atomic densities
 Warning:  Energy on first SCF cycle will be non-variational
 SAD guess density has 66.000000 electrons

 -----------------------------------------------------------------------
  General SCF calculation program by
  Eric Jon Sundstrom, Paul Horn, Yuezhi Mao, Dmitri Zuev, Alec White,
  David Stuck, Shaama M.S., Shane Yost, Joonho Lee, David Small,
  Daniel Levine, Susi Lehtola, Hugh Burton, Evgeny Epifanovsky
 -----------------------------------------------------------------------
 Exchange:     0.2000 Hartree-Fock + 0.0800 Slater + 0.7200 B88
 Correlation:  0.1900 VWN1RPA + 0.8100 LYP
 Using SG-1 standard quadrature grid
 using 4 threads for integral computing
 -------------------------------------------------------
 OpenMP Integral computing Module                
 Release: version 2.0, May 2017, Q-Chem Inc. Pleasanton 
 -------------------------------------------------------
 -------------------------------------------------------
 OpenMP BLAS3 based DFT computing Module                
 Release: version 1.0, May 2013, Q-Chem Inc. Pittsburgh 
 -------------------------------------------------------
 A restricted SCF calculation will be
 performed using DIIS
 SCF converges when DIIS error is below 1.0e-08
 ---------------------------------------
  Cycle       Energy         DIIS error
 ---------------------------------------
    1   -3070.0122949425      3.50e-02  
    2   -3069.9359662957      6.46e-03  
    3   -3069.3449790847      1.73e-02  
    4   -3069.8815929908      8.64e-03  
    5   -3070.0141658949      1.72e-03  
    6   -3070.0159286939      1.21e-03  
    7   -3070.0189855221      3.35e-04  
    8   -3070.0191910972      5.73e-05  
    9   -3070.0191972725      2.12e-05  
   10   -3070.0191982387      1.47e-06  
   11   -3070.0191982528      6.93e-07  
   12   -3070.0191982551      3.19e-07  
   13   -3070.0191982555      1.60e-07  
   14   -3070.0191982555      4.66e-08  
   15   -3070.0191982555      3.20e-09  Convergence criterion met
 ---------------------------------------
 SCF time:   CPU 13.15s  wall 4.00s 
 SCF   energy in the final basis set =    -3070.0191982555
 Total energy in the final basis set =    -3070.0191982555

 --------------------------------------------------------------
             Orbital Energies (a.u.) and Symmetries
 --------------------------------------------------------------

 Alpha MOs, Restricted
 -- Occupied --                  
-482.85  -77.20  -62.50  -56.32  -56.32  -56.32  -24.78  -14.43
  1 A'    2 A'    3 A'    4 A'    1 A"    5 A'    6 A'    7 A'                 
 -8.709  -6.687  -6.544  -6.526  -6.526  -4.850  -4.847  -4.844
  8 A'    9 A'   10 A'    2 A"   11 A'   12 A'    3 A"   13 A'                 
 -2.654  -2.649  -2.649  -2.635  -2.635  -1.316  -0.815  -0.756
 14 A'    4 A"   15 A'   16 A'    5 A"   17 A'   18 A'   19 A'                 
 -0.669  -0.549  -0.547  -0.485  -0.364  -0.326  -0.314  -0.293
 20 A'    6 A"   21 A'   22 A'   23 A'    7 A"   24 A'    8 A"                 
 -0.290
 25 A'                                                                         
 -- Virtual --                   
 -0.200  -0.154  -0.047  -0.013   0.007   0.034   0.040   0.045
 26 A'    9 A"   27 A'   28 A'   29 A'   10 A"   30 A'   31 A'                 
  0.068   0.072   0.072   0.098   0.138   0.146   0.174   0.193
 32 A'   33 A'   11 A"   34 A'   35 A'   12 A"   36 A'   37 A'                 
  0.208   0.245   0.260   0.264   0.277   0.285   0.367   0.416
 13 A"   38 A'   39 A'   14 A"   40 A'   41 A'   42 A'   43 A'                 
  0.436   0.446   0.504   0.558   0.567   0.567   0.576   0.578
 15 A"   44 A'   45 A'   16 A"   17 A"   46 A'   18 A"   47 A'                 
  0.593   0.623   0.630   0.666   0.753   0.824   0.840   0.914
 48 A'   19 A"   49 A'   50 A'   51 A'   52 A'   20 A"   53 A'                 
  1.006   1.169   1.252   1.285   1.307   1.452   1.501   1.595
 54 A'   55 A'   21 A"   56 A'   57 A'   22 A"   58 A'   59 A'                 
  1.841   1.900   1.928   1.981   1.988   1.993   1.997   2.133
 60 A'   61 A'   23 A"   62 A'   24 A"   25 A"   63 A'   64 A'                 
  2.346   3.675   3.676   3.721   3.727   3.744   3.757   3.860
 65 A'   26 A"   66 A'   67 A'   27 A"   28 A"   68 A'   69 A'                 
  3.989   3.995   3.996   4.016   4.089   4.128   6.181   6.201
 29 A"   30 A"   70 A'   71 A'   72 A'   73 A'   31 A"   74 A'                 
  6.213   6.505   6.852   7.540   7.547   7.565  13.701  13.757
 75 A'   76 A'   77 A'   32 A"   78 A'   79 A'   33 A"   80 A'                 
 13.849  35.193  47.803  66.670 162.919 289.729 289.736 289.771
 81 A'   82 A'   83 A'   84 A'   85 A'   34 A"   86 A'   87 A'                 
*******
 88 A'                                                                         

 Beta MOs, Restricted
 -- Occupied --                  
-482.85  -77.20  -62.50  -56.32  -56.32  -56.32  -24.78  -14.43
  1 A'    2 A'    3 A'    4 A'    1 A"    5 A'    6 A'    7 A'                 
 -8.709  -6.687  -6.544  -6.526  -6.526  -4.850  -4.847  -4.844
  8 A'    9 A'   10 A'    2 A"   11 A'   12 A'    3 A"   13 A'                 
 -2.654  -2.649  -2.649  -2.635  -2.635  -1.316  -0.815  -0.756
 14 A'    4 A"   15 A'   16 A'    5 A"   17 A'   18 A'   19 A'                 
 -0.669  -0.549  -0.547  -0.485  -0.364  -0.326  -0.314  -0.293
 20 A'    6 A"   21 A'   22 A'   23 A'    7 A"   24 A'    8 A"                 
 -0.290
 25 A'                                                                         
 -- Virtual --                   
 -0.200  -0.154  -0.047  -0.013   0.007   0.034   0.040   0.045
 26 A'    9 A"   27 A'   28 A'   29 A'   10 A"   30 A'   31 A'                 
  0.068   0.072   0.072   0.098   0.138   0.146   0.174   0.193
 32 A'   33 A'   11 A"   34 A'   35 A'   12 A"   36 A'   37 A'                 
  0.208   0.245   0.260   0.264   0.277   0.285   0.367   0.416
 13 A"   38 A'   39 A'   14 A"   40 A'   41 A'   42 A'   43 A'                 
  0.436   0.446   0.504   0.558   0.567   0.567   0.576   0.578
 15 A"   44 A'   45 A'   16 A"   17 A"   46 A'   18 A"   47 A'                 
  0.593   0.623   0.630   0.666   0.753   0.824   0.840   0.914
 48 A'   19 A"   49 A'   50 A'   51 A'   52 A'   20 A"   53 A'                 
  1.006   1.169   1.252   1.285   1.307   1.452   1.501   1.595
 54 A'   55 A'   21 A"   56 A'   57 A'   22 A"   58 A'   59 A'                 
  1.841   1.900   1.928   1.981   1.988   1.993   1.997   2.133
 60 A'   61 A'   23 A"   62 A'   24 A"   25 A"   63 A'   64 A'                 
  2.346   3.675   3.676   3.721   3.727   3.744   3.757   3.860
 65 A'   26 A"   66 A'   67 A'   27 A"   28 A"   68 A'   69 A'                 
  3.989   3.995   3.996   4.016   4.089   4.128   6.181   6.201
 29 A"   30 A"   70 A'   71 A'   72 A'   73 A'   31 A"   74 A'                 
  6.213   6.505   6.852   7.540   7.547   7.565  13.701  13.757
 75 A'   76 A'   77 A'   32 A"   78 A'   79 A'   33 A"   80 A'                 
 13.849  35.193  47.803  66.670 162.919 289.729 289.736 289.771
 81 A'   82 A'   83 A'   84 A'   85 A'   34 A"   86 A'   87 A'                 
*******
 88 A'                                                                         
 --------------------------------------------------------------

          Ground-State Mulliken Net Atomic Charges

     Atom                 Charge (a.u.)
  ----------------------------------------
      1 P                     0.370834
      2 N                    -0.280146
      3 Br                   -0.052706
      4 F                    -0.037982
  ----------------------------------------
  Sum of atomic charges =    -0.000000

 -----------------------------------------------------------------
                    Cartesian Multipole Moments
 -----------------------------------------------------------------
    Charge (ESU x 10^10)
                -0.0000
    Dipole Moment (Debye)
         X       2.2706      Y      -1.3169      Z       0.0000
       Tot       2.6248
    Quadrupole Moments (Debye-Ang)
        XX     -38.0369     XY      -0.5101     YY     -44.1869
        XZ      -0.0000     YZ       0.0000     ZZ     -42.1658
    Octopole Moments (Debye-Ang^2)
       XXX     -42.3198    XXY      -4.0790    XYY      -9.3291
       YYY      -1.6310    XXZ       0.0000    XYZ      -0.0000
       YYZ      -0.0000    XZZ      -6.4570    YZZ      -0.4928
       ZZZ      -0.0000
    Hexadecapole Moments (Debye-Ang^3)
      XXXX   -1058.6570   XXXY       3.1703   XXYY    -191.6075
      XYYY       8.7656   YYYY     -95.3885   XXXZ       0.0000
      XXYZ      -0.0000   XYYZ      -0.0000   YYYZ       0.0000
      XXZZ    -180.9307   XYZZ       2.3043   YYZZ     -24.4188
      XZZZ       0.0000   YZZZ       0.0000   ZZZZ     -52.6530
 -----------------------------------------------------------------
 Calculating analytic gradient of the SCF energy
 Gradient of SCF Energy
            1           2           3           4
    1   0.1339423  -0.0542983  -0.0468372  -0.0328068
    2   0.0053711   0.0418717  -0.0056045  -0.0416383
    3   0.0000000  -0.0000000   0.0000000  -0.0000000
 Max gradient component =       1.339E-01
 RMS gradient           =       4.805E-02
 Gradient time:  CPU 2.77 s  wall 0.79 s
 Geometry Optimization Parameters
   NAtoms,    NIC,     NZ,  NCons,   NDum,   NFix, NCnnct, MaxDiis
        4      14       4       0       0       0       0       0


** GEOMETRY OPTIMIZATION IN DELOCALIZED INTERNAL COORDINATES **
   Searching for a Minimum

   Optimization Cycle:   1

                       Coordinates (Angstroms)
     ATOM                X               Y               Z
      1  P         1.9786006328   -0.3755098824    0.0000000000
      2  N         0.5107927140    0.8309477064    0.0000000000
      3  Br       -1.8296373911   -0.0479077556    0.0000000000
      4  F         3.4203055775    0.1658650821    0.0000000000
   Point Group: cs    Number of degrees of freedom:     5


   Energy is  -3070.019198255


 Attempting to Generate Delocalized Internal Coordinates

  5 Hessian modes will be used to form the next step
  Hessian Eigenvalues:
     0.052803    0.195927    0.250000    0.250000    0.648207

 Minimum Search - Taking Simple RFO Step
 Searching for Lamda that Minimizes Along All modes
 Value Taken    Lamda =  -0.08208316
 Calculated Step too Large.  Step scaled by  0.520027
 Step Taken.  Stepsize is  0.300000

                             Maximum     Tolerance    Cnvgd?
         Gradient           0.114473      0.000300      NO
         Displacement       0.226723      0.001200      NO
         Energy change     *********      0.000001      NO


 New Cartesian Coordinates Obtained by Inverse Iteration

 Displacement from previous Coordinates is:  0.445333
 ----------------------------------------------------------------
             Standard Nuclear Orientation (Angstroms)
    I     Atom           X                Y                Z
 ----------------------------------------------------------------
    1      P       1.8774680891    -0.4148011227     0.0000000000
    2      N       0.5713456348     0.8238169104     0.0000000000
    3      Br     -1.6727315483    -0.0449171530     0.0000000000
    4      F       3.3039793577     0.2092965157     0.0000000000
 ----------------------------------------------------------------
 Molecular Point Group                 Cs    NOp =  2
 Largest Abelian Subgroup              Cs    NOp =  2
 Nuclear Repulsion Energy =   253.8122915943 hartrees
 There are       33 alpha and       33 beta electrons
 Applying Cartesian multipole field
    Component          Value
    ---------          -----
     (2,0,0)        1.00000E-11
     (0,2,0)        2.00000E-11
     (0,0,2)       -3.00000E-11
 Nucleus-field energy     =     0.0000000095 hartrees
 Requested basis set is 6-311++G(d,p)
 There are 44 shells and 122 basis functions
 A cutoff of  1.0D-11 yielded    811 shell pairs
 There are      6648 function pairs (      7323 Cartesian)
 Smallest overlap matrix eigenvalue = 4.59E-03
 Guess MOs from SCF MO coefficient file

 -----------------------------------------------------------------------
  General SCF calculation program by
  Eric Jon Sundstrom, Paul Horn, Yuezhi Mao, Dmitri Zuev, Alec White,
  David Stuck, Shaama M.S., Shane Yost, Joonho Lee, David Small,
  Daniel Levine, Susi Lehtola, Hugh Burton, Evgeny Epifanovsky
 -----------------------------------------------------------------------
 Exchange:     0.2000 Hartree-Fock + 0.0800 Slater + 0.7200 B88
 Correlation:  0.1900 VWN1RPA + 0.8100 LYP
 Using SG-1 standard quadrature grid
 using 4 threads for integral computing
 -------------------------------------------------------
 OpenMP Integral computing Module                
 Release: version 2.0, May 2017, Q-Chem Inc. Pleasanton 
 -------------------------------------------------------
 -------------------------------------------------------
 OpenMP BLAS3 based DFT computing Module                
 Release: version 1.0, May 2013, Q-Chem Inc. Pittsburgh 
 -------------------------------------------------------
 A restricted SCF calculation will be
 performed using DIIS
 SCF converges when DIIS error is below 1.0e-08
 ---------------------------------------
  Cycle       Energy         DIIS error
 ---------------------------------------
    1   -3070.0537753275      1.40e-03  
    2   -3070.0469391379      2.65e-03  
    3   -3070.0549253988      1.60e-03  
    4   -3070.0597608772      3.67e-04  
    5   -3070.0599437415      1.00e-04  
    6   -3070.0599584084      2.96e-05  
    7   -3070.0599601262      4.91e-06  
    8   -3070.0599602704      3.57e-06  
    9   -3070.0599603032      1.93e-06  
   10   -3070.0599603136      2.87e-07  
   11   -3070.0599603138      4.40e-08  
   12   -3070.0599603138      1.68e-08  
   13   -3070.0599603138      2.88e-09  Convergence criterion met
 ---------------------------------------
 SCF time:   CPU 11.74s  wall 4.00s 
 SCF   energy in the final basis set =    -3070.0599603138
 Total energy in the final basis set =    -3070.0599603138

 --------------------------------------------------------------
             Orbital Energies (a.u.) and Symmetries
 --------------------------------------------------------------

 Alpha MOs, Restricted
 -- Occupied --                  
-482.86  -77.19  -62.51  -56.33  -56.33  -56.33  -24.76  -14.42
  1 A'    2 A'    3 A'    4 A'    1 A"    5 A'    6 A'    7 A'                 
 -8.716  -6.680  -6.551  -6.533  -6.533  -4.843  -4.840  -4.836
  8 A'    9 A'   10 A'    2 A"   11 A'   12 A'    3 A"   13 A'                 
 -2.661  -2.656  -2.656  -2.642  -2.642  -1.299  -0.838  -0.763
 14 A'    4 A"   15 A'   16 A'    5 A"   17 A'   18 A'   19 A'                 
 -0.654  -0.535  -0.533  -0.480  -0.377  -0.337  -0.322  -0.298
 20 A'    6 A"   21 A'   22 A'   23 A'    7 A"   24 A'    8 A"                 
 -0.296
 25 A'                                                                         
 -- Virtual --                   
 -0.189  -0.144  -0.026  -0.006   0.007   0.035   0.039   0.053
 26 A'    9 A"   27 A'   28 A'   29 A'   10 A"   30 A'   31 A'                 
  0.070   0.071   0.074   0.099   0.138   0.146   0.181   0.192
 32 A'   11 A"   33 A'   34 A'   35 A'   12 A"   36 A'   37 A'                 
  0.209   0.253   0.264   0.265   0.280   0.290   0.372   0.407
 13 A"   38 A'   39 A'   14 A"   40 A'   41 A'   42 A'   43 A'                 
  0.433   0.441   0.520   0.550   0.562   0.567   0.579   0.581
 15 A"   44 A'   45 A'   16 A"   17 A"   46 A'   47 A'   18 A"                 
  0.591   0.626   0.628   0.689   0.807   0.830   0.846   0.908
 48 A'   49 A'   19 A"   50 A'   51 A'   52 A'   20 A"   53 A'                 
  0.993   1.187   1.260   1.296   1.314   1.458   1.523   1.613
 54 A'   55 A'   21 A"   56 A'   57 A'   22 A"   58 A'   59 A'                 
  1.839   1.885   1.931   1.984   1.990   2.013   2.021   2.188
 60 A'   61 A'   23 A"   24 A"   62 A'   25 A"   63 A'   64 A'                 
  2.410   3.688   3.690   3.734   3.743   3.747   3.770   3.864
 65 A'   66 A'   26 A"   27 A"   67 A'   28 A"   68 A'   69 A'                 
  3.985   3.991   3.991   4.019   4.097   4.131   6.193   6.215
 29 A"   30 A"   70 A'   71 A'   72 A'   73 A'   31 A"   74 A'                 
  6.235   6.515   6.879   7.534   7.544   7.570  13.709  13.779
 75 A'   76 A'   77 A'   32 A"   78 A'   79 A'   33 A"   80 A'                 
 13.844  35.206  47.809  66.684 162.951 289.723 289.731 289.773
 81 A'   82 A'   83 A'   84 A'   85 A'   34 A"   86 A'   87 A'                 
*******
 88 A'                                                                         

 Beta MOs, Restricted
 -- Occupied --                  
-482.86  -77.19  -62.51  -56.33  -56.33  -56.33  -24.76  -14.42
  1 A'    2 A'    3 A'    4 A'    1 A"    5 A'    6 A'    7 A'                 
 -8.716  -6.680  -6.551  -6.533  -6.533  -4.843  -4.840  -4.836
  8 A'    9 A'   10 A'    2 A"   11 A'   12 A'    3 A"   13 A'                 
 -2.661  -2.656  -2.656  -2.642  -2.642  -1.299  -0.838  -0.763
 14 A'    4 A"   15 A'   16 A'    5 A"   17 A'   18 A'   19 A'                 
 -0.654  -0.535  -0.533  -0.480  -0.377  -0.337  -0.322  -0.298
 20 A'    6 A"   21 A'   22 A'   23 A'    7 A"   24 A'    8 A"                 
 -0.296
 25 A'                                                                         
 -- Virtual --                   
 -0.189  -0.144  -0.026  -0.006   0.007   0.035   0.039   0.053
 26 A'    9 A"   27 A'   28 A'   29 A'   10 A"   30 A'   31 A'                 
  0.070   0.071   0.074   0.099   0.138   0.146   0.181   0.192
 32 A'   11 A"   33 A'   34 A'   35 A'   12 A"   36 A'   37 A'                 
  0.209   0.253   0.264   0.265   0.280   0.290   0.372   0.407
 13 A"   38 A'   39 A'   14 A"   40 A'   41 A'   42 A'   43 A'                 
  0.433   0.441   0.520   0.550   0.562   0.567   0.579   0.581
 15 A"   44 A'   45 A'   16 A"   17 A"   46 A'   47 A'   18 A"                 
  0.591   0.626   0.628   0.689   0.807   0.830   0.846   0.908
 48 A'   49 A'   19 A"   50 A'   51 A'   52 A'   20 A"   53 A'                 
  0.993   1.187   1.260   1.296   1.314   1.458   1.523   1.613
 54 A'   55 A'   21 A"   56 A'   57 A'   22 A"   58 A'   59 A'                 
  1.839   1.885   1.931   1.984   1.990   2.013   2.021   2.188
 60 A'   61 A'   23 A"   24 A"   62 A'   25 A"   63 A'   64 A'                 
  2.410   3.688   3.690   3.734   3.743   3.747   3.770   3.864
 65 A'   66 A'   26 A"   27 A"   67 A'   28 A"   68 A'   69 A'                 
  3.985   3.991   3.991   4.019   4.097   4.131   6.193   6.215
 29 A"   30 A"   70 A'   71 A'   72 A'   73 A'   31 A"   74 A'                 
  6.235   6.515   6.879   7.534   7.544   7.570  13.709  13.779
 75 A'   76 A'   77 A'   32 A"   78 A'   79 A'   33 A"   80 A'                 
 13.844  35.206  47.809  66.684 162.951 289.723 289.731 289.773
 81 A'   82 A'   83 A'   84 A'   85 A'   34 A"   86 A'   87 A'                 
*******
 88 A'                                                                         
 --------------------------------------------------------------

          Ground-State Mulliken Net Atomic Charges

     Atom                 Charge (a.u.)
  ----------------------------------------
      1 P                     0.405499
      2 N                    -0.300414
      3 Br                   -0.033361
      4 F                    -0.071725
  ----------------------------------------
  Sum of atomic charges =    -0.000000

 -----------------------------------------------------------------
                    Cartesian Multipole Moments
 -----------------------------------------------------------------
    Charge (ESU x 10^10)
                -0.0000
    Dipole Moment (Debye)
         X       1.5168      Y      -1.6527      Z      -0.0000
       Tot       2.2432
    Quadrupole Moments (Debye-Ang)
        XX     -39.0397     XY      -1.1595     YY     -44.1958
        XZ      -0.0000     YZ       0.0000     ZZ     -41.8024
    Octopole Moments (Debye-Ang^2)
       XXX     -50.7534    XXY      -5.4887    XYY     -11.6624
       YYY      -1.2300    XXZ      -0.0000    XYZ       0.0000
       YYZ      -0.0000    XZZ      -8.1484    YZZ      -0.3172
       ZZZ      -0.0000
    Hexadecapole Moments (Debye-Ang^3)
      XXXX    -960.2352   XXXY      -0.3287   XXYY    -173.6738
      XYYY       7.2138   YYYY     -97.6833   XXXZ      -0.0000
      XXYZ       0.0000   XYYZ       0.0000   YYYZ       0.0000
      XXZZ    -162.3396   XYZZ       1.7923   YYZZ     -24.4567
      XZZZ       0.0000   YZZZ       0.0000   ZZZZ     -51.3297
 -----------------------------------------------------------------
 Calculating analytic gradient of the SCF energy
 Gradient of SCF Energy
            1           2           3           4
    1   0.1105371  -0.0406847  -0.0482419  -0.0216105
    2  -0.0091205   0.0505662  -0.0087298  -0.0327159
    3   0.0000000   0.0000000   0.0000000  -0.0000000
 Max gradient component =       1.105E-01
 RMS gradient           =       4.129E-02
 Gradient time:  CPU 2.88 s  wall 0.81 s
 Geometry Optimization Parameters
   NAtoms,    NIC,     NZ,  NCons,   NDum,   NFix, NCnnct, MaxDiis
        4      14       4       0       0       0       0       0

 Cartesian Hessian Update
 Hessian Updated using BFGS Update


** GEOMETRY OPTIMIZATION IN DELOCALIZED INTERNAL COORDINATES **
   Searching for a Minimum

   Optimization Cycle:   2

                       Coordinates (Angstroms)
     ATOM                X               Y               Z
      1  P         1.8774680891   -0.4148011227    0.0000000000
      2  N         0.5713456348    0.8238169104    0.0000000000
      3  Br       -1.6727315483   -0.0449171530    0.0000000000
      4  F         3.3039793577    0.2092965157    0.0000000000
   Point Group: cs    Number of degrees of freedom:     5


   Energy is  -3070.059960314

 Hessian Updated using BFGS Update

  5 Hessian modes will be used to form the next step
  Hessian Eigenvalues:
     0.024182    0.114164    0.249558    0.267632    0.656776

 Minimum Search - Taking Simple RFO Step
 Searching for Lamda that Minimizes Along All modes
 Value Taken    Lamda =  -0.10771173
 Calculated Step too Large.  Step scaled by  0.354002
 Step Taken.  Stepsize is  0.300000

                             Maximum     Tolerance    Cnvgd?
         Gradient           0.099248      0.000300      NO
         Displacement       0.214542      0.001200      NO
         Energy change     -0.040762      0.000001      NO


 New Cartesian Coordinates Obtained by Inverse Iteration

 Displacement from previous Coordinates is:  0.426456
 ----------------------------------------------------------------
             Standard Nuclear Orientation (Angstroms)
    I     Atom           X                Y                Z
 ----------------------------------------------------------------
    1      P       1.7776207263    -0.4375657841     0.0000000000
    2      N       0.6310441986     0.8060901211     0.0000000000
    3      Br     -1.5214885680    -0.0408770673     0.0000000000
    4      F       3.1928851765     0.2457478808     0.0000000000
 ----------------------------------------------------------------
 Molecular Point Group                 Cs    NOp =  2
 Largest Abelian Subgroup              Cs    NOp =  2
 Nuclear Repulsion Energy =   265.9657811928 hartrees
 There are       33 alpha and       33 beta electrons
 Applying Cartesian multipole field
    Component          Value
    ---------          -----
     (2,0,0)        1.00000E-11
     (0,2,0)        2.00000E-11
     (0,0,2)       -3.00000E-11
 Nucleus-field energy     =     0.0000000085 hartrees
 Requested basis set is 6-311++G(d,p)
 There are 44 shells and 122 basis functions
 A cutoff of  1.0D-11 yielded    831 shell pairs
 There are      6769 function pairs (      7453 Cartesian)
 Smallest overlap matrix eigenvalue = 4.11E-03
 Guess MOs from SCF MO coefficient file

 -----------------------------------------------------------------------
  General SCF calculation program by
  Eric Jon Sundstrom, Paul Horn, Yuezhi Mao, Dmitri Zuev, Alec White,
  David Stuck, Shaama M.S., Shane Yost, Joonho Lee, David Small,
  Daniel Levine, Susi Lehtola, Hugh Burton, Evgeny Epifanovsky
 -----------------------------------------------------------------------
 Exchange:     0.2000 Hartree-Fock + 0.0800 Slater + 0.7200 B88
 Correlation:  0.1900 VWN1RPA + 0.8100 LYP
 Using SG-1 standard quadrature grid
 using 4 threads for integral computing
 -------------------------------------------------------
 OpenMP Integral computing Module                
 Release: version 2.0, May 2017, Q-Chem Inc. Pleasanton 
 -------------------------------------------------------
 -------------------------------------------------------
 OpenMP BLAS3 based DFT computing Module                
 Release: version 1.0, May 2013, Q-Chem Inc. Pittsburgh 
 -------------------------------------------------------
 A restricted SCF calculation will be
 performed using DIIS
 SCF converges when DIIS error is below 1.0e-08
 ---------------------------------------
  Cycle       Energy         DIIS error
 ---------------------------------------
    1   -3070.0882105419      1.49e-03  
    2   -3070.0824055205      2.61e-03  
    3   -3070.0909054396      1.41e-03  
    4   -3070.0945346901      3.15e-04  
    5   -3070.0946691200      1.01e-04  
    6   -3070.0946816185      2.70e-05  
    7   -3070.0946829571      8.50e-06  
    8   -3070.0946831243      6.66e-06  
    9   -3070.0946832168      7.34e-07  
   10   -3070.0946832195      2.29e-07  
   11   -3070.0946832196      4.29e-08  
   12   -3070.0946832196      1.16e-08  
   13   -3070.0946832196      2.14e-09  Convergence criterion met
 ---------------------------------------
 SCF time:   CPU 12.20s  wall 3.00s 
 SCF   energy in the final basis set =    -3070.0946832196
 Total energy in the final basis set =    -3070.0946832196

 --------------------------------------------------------------
             Orbital Energies (a.u.) and Symmetries
 --------------------------------------------------------------

 Alpha MOs, Restricted
 -- Occupied --                  
-482.86  -77.18  -62.52  -56.34  -56.33  -56.33  -24.75  -14.41
  1 A'    2 A'    3 A'    4 A'    5 A'    1 A"    6 A'    7 A'                 
 -8.723  -6.671  -6.557  -6.539  -6.539  -4.834  -4.831  -4.827
  8 A'    9 A'   10 A'   11 A'    2 A"   12 A'    3 A"   13 A'                 
 -2.667  -2.662  -2.662  -2.648  -2.648  -1.282  -0.866  -0.770
 14 A'   15 A'    4 A"   16 A'    5 A"   17 A'   18 A'   19 A'                 
 -0.638  -0.521  -0.520  -0.475  -0.390  -0.351  -0.329  -0.302
 20 A'    6 A"   21 A'   22 A'   23 A'    7 A"   24 A'    8 A"                 
 -0.301
 25 A'                                                                         
 -- Virtual --                   
 -0.177  -0.132  -0.021   0.003   0.012   0.036   0.039   0.059
 26 A'    9 A"   27 A'   28 A'   29 A'   10 A"   30 A'   31 A'                 
  0.070   0.071   0.087   0.100   0.140   0.146   0.192   0.193
 32 A'   11 A"   33 A'   34 A'   35 A'   12 A"   36 A'   37 A'                 
  0.211   0.260   0.267   0.270   0.289   0.300   0.381   0.401
 13 A"   38 A'   14 A"   39 A'   40 A'   41 A'   42 A'   43 A'                 
  0.430   0.438   0.534   0.543   0.556   0.566   0.579   0.593
 15 A"   44 A'   45 A'   16 A"   17 A"   46 A'   47 A'   48 A'                 
  0.594   0.631   0.632   0.713   0.810   0.849   0.882   0.918
 18 A"   49 A'   19 A"   50 A'   51 A'   20 A"   52 A'   53 A'                 
  0.976   1.203   1.269   1.309   1.328   1.467   1.544   1.618
 54 A'   55 A'   21 A"   56 A'   57 A'   22 A"   58 A'   59 A'                 
  1.826   1.882   1.930   1.979   1.984   2.049   2.075   2.241
 60 A'   61 A'   23 A"   24 A"   62 A'   25 A"   63 A'   64 A'                 
  2.495   3.700   3.705   3.743   3.749   3.750   3.793   3.898
 65 A'   66 A'   26 A"   27 A"   67 A'   28 A"   68 A'   69 A'                 
  3.980   3.988   3.988   4.020   4.112   4.148   6.208   6.231
 29 A"   70 A'   30 A"   71 A'   72 A'   73 A'   31 A"   74 A'                 
  6.258   6.524   6.926   7.529   7.541   7.582  13.718  13.814
 75 A'   76 A'   77 A'   32 A"   78 A'   79 A'   33 A"   80 A'                 
 13.850  35.221  47.816  66.700 163.006 289.717 289.728 289.782
 81 A'   82 A'   83 A'   84 A'   85 A'   34 A"   86 A'   87 A'                 
*******
 88 A'                                                                         

 Beta MOs, Restricted
 -- Occupied --                  
-482.86  -77.18  -62.52  -56.34  -56.33  -56.33  -24.75  -14.41
  1 A'    2 A'    3 A'    4 A'    5 A'    1 A"    6 A'    7 A'                 
 -8.723  -6.671  -6.557  -6.539  -6.539  -4.834  -4.831  -4.827
  8 A'    9 A'   10 A'   11 A'    2 A"   12 A'    3 A"   13 A'                 
 -2.667  -2.662  -2.662  -2.648  -2.648  -1.282  -0.866  -0.770
 14 A'   15 A'    4 A"   16 A'    5 A"   17 A'   18 A'   19 A'                 
 -0.638  -0.521  -0.520  -0.475  -0.390  -0.351  -0.329  -0.302
 20 A'    6 A"   21 A'   22 A'   23 A'    7 A"   24 A'    8 A"                 
 -0.301
 25 A'                                                                         
 -- Virtual --                   
 -0.177  -0.132  -0.021   0.003   0.012   0.036   0.039   0.059
 26 A'    9 A"   27 A'   28 A'   29 A'   10 A"   30 A'   31 A'                 
  0.070   0.071   0.087   0.100   0.140   0.146   0.192   0.193
 32 A'   11 A"   33 A'   34 A'   35 A'   12 A"   36 A'   37 A'                 
  0.211   0.260   0.267   0.270   0.289   0.300   0.381   0.401
 13 A"   38 A'   14 A"   39 A'   40 A'   41 A'   42 A'   43 A'                 
  0.430   0.438   0.534   0.543   0.556   0.566   0.579   0.593
 15 A"   44 A'   45 A'   16 A"   17 A"   46 A'   47 A'   48 A'                 
  0.594   0.631   0.632   0.713   0.810   0.849   0.882   0.918
 18 A"   49 A'   19 A"   50 A'   51 A'   20 A"   52 A'   53 A'                 
  0.976   1.203   1.269   1.309   1.328   1.467   1.544   1.618
 54 A'   55 A'   21 A"   56 A'   57 A'   22 A"   58 A'   59 A'                 
  1.826   1.882   1.930   1.979   1.984   2.049   2.075   2.241
 60 A'   61 A'   23 A"   24 A"   62 A'   25 A"   63 A'   64 A'                 
  2.495   3.700   3.705   3.743   3.749   3.750   3.793   3.898
 65 A'   66 A'   26 A"   27 A"   67 A'   28 A"   68 A'   69 A'                 
  3.980   3.988   3.988   4.020   4.112   4.148   6.208   6.231
 29 A"   70 A'   30 A"   71 A'   72 A'   73 A'   31 A"   74 A'                 
  6.258   6.524   6.926   7.529   7.541   7.582  13.718  13.814
 75 A'   76 A'   77 A'   32 A"   78 A'   79 A'   33 A"   80 A'                 
 13.850  35.221  47.816  66.700 163.006 289.717 289.728 289.782
 81 A'   82 A'   83 A'   84 A'   85 A'   34 A"   86 A'   87 A'                 
*******
 88 A'                                                                         
 --------------------------------------------------------------

          Ground-State Mulliken Net Atomic Charges

     Atom                 Charge (a.u.)
  ----------------------------------------
      1 P                     0.432103
      2 N                    -0.313824
      3 Br                   -0.016303
      4 F                    -0.101976
  ----------------------------------------
  Sum of atomic charges =     0.000000

 -----------------------------------------------------------------
                    Cartesian Multipole Moments
 -----------------------------------------------------------------
    Charge (ESU x 10^10)
                -0.0000
    Dipole Moment (Debye)
         X       0.8103      Y      -1.9009      Z      -0.0000
       Tot       2.0664
    Quadrupole Moments (Debye-Ang)
        XX     -40.1072     XY      -1.6980     YY     -44.1020
        XZ      -0.0000     YZ      -0.0000     ZZ     -41.3831
    Octopole Moments (Debye-Ang^2)
       XXX     -58.0845    XXY      -6.5108    XYY     -13.7540
       YYY      -0.9720    XXZ      -0.0000    XYZ      -0.0000
       YYZ      -0.0000    XZZ      -9.6756    YZZ      -0.2305
       ZZZ      -0.0000
    Hexadecapole Moments (Debye-Ang^3)
      XXXX    -872.3726   XXXY      -3.8566   XXYY    -157.3825
      XYYY       5.0986   YYYY     -98.1276   XXXZ      -0.0000
      XXYZ      -0.0000   XYYZ      -0.0000   YYYZ      -0.0000
      XXZZ    -145.6850   XYZZ       1.0918   YYZZ     -24.1856
      XZZZ      -0.0000   YZZZ      -0.0000   ZZZZ     -49.8940
 -----------------------------------------------------------------
 Calculating analytic gradient of the SCF energy
 Gradient of SCF Energy
            1           2           3           4
    1   0.0769683  -0.0074836  -0.0528728  -0.0166120
    2  -0.0090824   0.0454628  -0.0131206  -0.0232597
    3   0.0000000  -0.0000000   0.0000000   0.0000000
 Max gradient component =       7.697E-02
 RMS gradient           =       3.151E-02
 Gradient time:  CPU 3.02 s  wall 0.85 s
 Geometry Optimization Parameters
   NAtoms,    NIC,     NZ,  NCons,   NDum,   NFix, NCnnct, MaxDiis
        4      14       4       0       0       0       0       0

 Cartesian Hessian Update
 Hessian Updated using BFGS Update


** GEOMETRY OPTIMIZATION IN DELOCALIZED INTERNAL COORDINATES **
   Searching for a Minimum

   Optimization Cycle:   3

                       Coordinates (Angstroms)
     ATOM                X               Y               Z
      1  P         1.7776207263   -0.4375657841    0.0000000000
      2  N         0.6310441986    0.8060901211    0.0000000000
      3  Br       -1.5214885680   -0.0408770673    0.0000000000
      4  F         3.1928851765    0.2457478808    0.0000000000
   Point Group: cs    Number of degrees of freedom:     5


   Energy is  -3070.094683220

 Hessian Updated using BFGS Update

  5 Hessian modes will be used to form the next step
  Hessian Eigenvalues:
     0.029192    0.194981    0.248529    0.284798    0.644396

 Minimum Search - Taking Simple RFO Step
 Searching for Lamda that Minimizes Along All modes
 Value Taken    Lamda =  -0.07397044
 Calculated Step too Large.  Step scaled by  0.376399
 Step Taken.  Stepsize is  0.300000

                             Maximum     Tolerance    Cnvgd?
         Gradient           0.071988      0.000300      NO
         Displacement       0.193074      0.001200      NO
         Energy change     -0.034723      0.000001      NO


 New Cartesian Coordinates Obtained by Inverse Iteration

 Displacement from previous Coordinates is:  0.381902
 ----------------------------------------------------------------
             Standard Nuclear Orientation (Angstroms)
    I     Atom           X                Y                Z
 ----------------------------------------------------------------
    1      P       1.6909136509    -0.4516845676     0.0000000000
    2      N       0.6539046174     0.7891605373     0.0000000000
    3      Br     -1.3677742179    -0.0333836120     0.0000000000
    4      F       3.1030174830     0.2693027927     0.0000000000
 ----------------------------------------------------------------
 Molecular Point Group                 Cs    NOp =  2
 Largest Abelian Subgroup              Cs    NOp =  2
 Nuclear Repulsion Energy =   279.3239766774 hartrees
 There are       33 alpha and       33 beta electrons
 Applying Cartesian multipole field
    Component          Value
    ---------          -----
     (2,0,0)        1.00000E-11
     (0,2,0)        2.00000E-11
     (0,0,2)       -3.00000E-11
 Nucleus-field energy     =     0.0000000077 hartrees
 Requested basis set is 6-311++G(d,p)
 There are 44 shells and 122 basis functions
 A cutoff of  1.0D-11 yielded    838 shell pairs
 There are      6820 function pairs (      7516 Cartesian)
 Smallest overlap matrix eigenvalue = 3.63E-03
 Guess MOs from SCF MO coefficient file

 -----------------------------------------------------------------------
  General SCF calculation program by
  Eric Jon Sundstrom, Paul Horn, Yuezhi Mao, Dmitri Zuev, Alec White,
  David Stuck, Shaama M.S., Shane Yost, Joonho Lee, David Small,
  Daniel Levine, Susi Lehtola, Hugh Burton, Evgeny Epifanovsky
 -----------------------------------------------------------------------
 Exchange:     0.2000 Hartree-Fock + 0.0800 Slater + 0.7200 B88
 Correlation:  0.1900 VWN1RPA + 0.8100 LYP
 Using SG-1 standard quadrature grid
 using 4 threads for integral computing
 -------------------------------------------------------
 OpenMP Integral computing Module                
 Release: version 2.0, May 2017, Q-Chem Inc. Pleasanton 
 -------------------------------------------------------
 -------------------------------------------------------
 OpenMP BLAS3 based DFT computing Module                
 Release: version 1.0, May 2013, Q-Chem Inc. Pittsburgh 
 -------------------------------------------------------
 A restricted SCF calculation will be
 performed using DIIS
 SCF converges when DIIS error is below 1.0e-08
 ---------------------------------------
  Cycle       Energy         DIIS error
 ---------------------------------------
    1   -3070.1133152995      1.30e-03  
    2   -3070.1105736516      2.06e-03  
    3   -3070.1159353961      1.06e-03  
    4   -3070.1179354051      2.29e-04  
    5   -3070.1180183107      7.71e-05  
    6   -3070.1180252208      2.03e-05  
    7   -3070.1180259603      8.34e-06  
    8   -3070.1180260998      4.36e-06  
    9   -3070.1180261291      5.10e-07  
   10   -3070.1180261299      1.46e-07  
   11   -3070.1180261300      2.30e-08  
   12   -3070.1180261299      4.94e-09  Convergence criterion met
 ---------------------------------------
 SCF time:   CPU 11.65s  wall 3.00s 
 SCF   energy in the final basis set =    -3070.1180261299
 Total energy in the final basis set =    -3070.1180261299

 --------------------------------------------------------------
             Orbital Energies (a.u.) and Symmetries
 --------------------------------------------------------------

 Alpha MOs, Restricted
 -- Occupied --                  
-482.87  -77.17  -62.52  -56.34  -56.34  -56.34  -24.74  -14.40
  1 A'    2 A'    3 A'    4 A'    5 A'    1 A"    6 A'    7 A'                 
 -8.728  -6.663  -6.563  -6.545  -6.544  -4.826  -4.824  -4.819
  8 A'    9 A'   10 A'   11 A'    2 A"   12 A'    3 A"   13 A'                 
 -2.672  -2.668  -2.667  -2.653  -2.653  -1.267  -0.892  -0.775
 14 A'   15 A'    4 A"    5 A"   16 A'   17 A'   18 A'   19 A'                 
 -0.625  -0.509  -0.509  -0.474  -0.402  -0.365  -0.336  -0.304
 20 A'   21 A'    6 A"   22 A'   23 A'    7 A"   24 A'   25 A'                 
 -0.303
  8 A"                                                                         
 -- Virtual --                   
 -0.156  -0.123  -0.021   0.005   0.017   0.037   0.040   0.059
 26 A'    9 A"   27 A'   28 A'   29 A'   10 A"   30 A'   31 A'                 
  0.070   0.071   0.097   0.104   0.142   0.146   0.195   0.203
 11 A"   32 A'   33 A'   34 A'   35 A'   12 A"   36 A'   37 A'                 
  0.214   0.264   0.269   0.275   0.297   0.313   0.387   0.399
 13 A"   38 A'   14 A"   39 A'   40 A'   41 A'   42 A'   43 A'                 
  0.426   0.436   0.537   0.539   0.552   0.565   0.569   0.608
 15 A"   44 A'   16 A"   45 A'   17 A"   46 A'   47 A'   48 A'                 
  0.609   0.635   0.646   0.746   0.812   0.852   0.891   0.947
 18 A"   19 A"   49 A'   50 A'   51 A'   20 A"   52 A'   53 A'                 
  0.979   1.216   1.279   1.324   1.345   1.475   1.559   1.607
 54 A'   55 A'   21 A"   56 A'   57 A'   22 A"   58 A'   59 A'                 
  1.819   1.889   1.917   1.978   1.992   2.079   2.120   2.313
 60 A'   61 A'   23 A"   62 A'   24 A"   25 A"   63 A'   64 A'                 
  2.563   3.703   3.717   3.743   3.753   3.757   3.817   3.948
 65 A'   66 A'   26 A"   67 A'   27 A"   28 A"   68 A'   69 A'                 
  3.976   3.987   3.991   4.024   4.119   4.211   6.221   6.247
 29 A"   70 A'   30 A"   71 A'   72 A'   73 A'   31 A"   74 A'                 
  6.277   6.537   6.969   7.526   7.541   7.604  13.726  13.832
 75 A'   76 A'   77 A'   32 A"   78 A'   79 A'   33 A"   80 A'                 
 13.883  35.240  47.828  66.715 163.060 289.714 289.728 289.803
 81 A'   82 A'   83 A'   84 A'   85 A'   34 A"   86 A'   87 A'                 
*******
 88 A'                                                                         

 Beta MOs, Restricted
 -- Occupied --                  
-482.87  -77.17  -62.52  -56.34  -56.34  -56.34  -24.74  -14.40
  1 A'    2 A'    3 A'    4 A'    5 A'    1 A"    6 A'    7 A'                 
 -8.728  -6.663  -6.563  -6.545  -6.544  -4.826  -4.824  -4.819
  8 A'    9 A'   10 A'   11 A'    2 A"   12 A'    3 A"   13 A'                 
 -2.672  -2.668  -2.667  -2.653  -2.653  -1.267  -0.892  -0.775
 14 A'   15 A'    4 A"    5 A"   16 A'   17 A'   18 A'   19 A'                 
 -0.625  -0.509  -0.509  -0.474  -0.402  -0.365  -0.336  -0.304
 20 A'   21 A'    6 A"   22 A'   23 A'    7 A"   24 A'   25 A'                 
 -0.303
  8 A"                                                                         
 -- Virtual --                   
 -0.156  -0.123  -0.021   0.005   0.017   0.037   0.040   0.059
 26 A'    9 A"   27 A'   28 A'   29 A'   10 A"   30 A'   31 A'                 
  0.070   0.071   0.097   0.104   0.142   0.146   0.195   0.203
 11 A"   32 A'   33 A'   34 A'   35 A'   12 A"   36 A'   37 A'                 
  0.214   0.264   0.269   0.275   0.297   0.313   0.387   0.399
 13 A"   38 A'   14 A"   39 A'   40 A'   41 A'   42 A'   43 A'                 
  0.426   0.436   0.537   0.539   0.552   0.565   0.569   0.608
 15 A"   44 A'   16 A"   45 A'   17 A"   46 A'   47 A'   48 A'                 
  0.609   0.635   0.646   0.746   0.812   0.852   0.891   0.947
 18 A"   19 A"   49 A'   50 A'   51 A'   20 A"   52 A'   53 A'                 
  0.979   1.216   1.279   1.324   1.345   1.475   1.559   1.607
 54 A'   55 A'   21 A"   56 A'   57 A'   22 A"   58 A'   59 A'                 
  1.819   1.889   1.917   1.978   1.992   2.079   2.120   2.313
 60 A'   61 A'   23 A"   62 A'   24 A"   25 A"   63 A'   64 A'                 
  2.563   3.703   3.717   3.743   3.753   3.757   3.817   3.948
 65 A'   66 A'   26 A"   67 A'   27 A"   28 A"   68 A'   69 A'                 
  3.976   3.987   3.991   4.024   4.119   4.211   6.221   6.247
 29 A"   70 A'   30 A"   71 A'   72 A'   73 A'   31 A"   74 A'                 
  6.277   6.537   6.969   7.526   7.541   7.604  13.726  13.832
 75 A'   76 A'   77 A'   32 A"   78 A'   79 A'   33 A"   80 A'                 
 13.883  35.240  47.828  66.715 163.060 289.714 289.728 289.803
 81 A'   82 A'   83 A'   84 A'   85 A'   34 A"   86 A'   87 A'                 
*******
 88 A'                                                                         
 --------------------------------------------------------------

          Ground-State Mulliken Net Atomic Charges

     Atom                 Charge (a.u.)
  ----------------------------------------
      1 P                     0.450651
      2 N                    -0.319028
      3 Br                   -0.002022
      4 F                    -0.129601
  ----------------------------------------
  Sum of atomic charges =     0.000000

 -----------------------------------------------------------------
                    Cartesian Multipole Moments
 -----------------------------------------------------------------
    Charge (ESU x 10^10)
                 0.0000
    Dipole Moment (Debye)
         X       0.2341      Y      -2.0516      Z      -0.0000
       Tot       2.0649
    Quadrupole Moments (Debye-Ang)
        XX     -41.1942     XY      -2.0908     YY     -43.9170
        XZ      -0.0000     YZ      -0.0000     ZZ     -41.0060
    Octopole Moments (Debye-Ang^2)
       XXX     -64.7623    XXY      -7.1960    XYY     -15.7335
       YYY      -0.8931    XXZ      -0.0000    XYZ      -0.0000
       YYZ      -0.0000    XZZ     -11.3324    YZZ      -0.2125
       ZZZ      -0.0000
    Hexadecapole Moments (Debye-Ang^3)
      XXXX    -796.9223   XXXY      -5.9245   XXYY    -142.9187
      XYYY       4.0357   YYYY     -97.7247   XXXZ       0.0000
      XXYZ       0.0000   XYYZ       0.0000   YYYZ      -0.0000
      XXZZ    -131.2810   XYZZ       0.7643   YYZZ     -23.8421
      XZZZ      -0.0000   YZZZ      -0.0000   ZZZZ     -48.6742
 -----------------------------------------------------------------
 Calculating analytic gradient of the SCF energy
 Gradient of SCF Energy
            1           2           3           4
    1   0.0383751   0.0200704  -0.0441683  -0.0142772
    2   0.0026681   0.0252629  -0.0137127  -0.0142183
    3  -0.0000000   0.0000000   0.0000000  -0.0000000
 Max gradient component =       4.417E-02
 RMS gradient           =       2.055E-02
 Gradient time:  CPU 3.14 s  wall 0.88 s
 Geometry Optimization Parameters
   NAtoms,    NIC,     NZ,  NCons,   NDum,   NFix, NCnnct, MaxDiis
        4      14       4       0       0       0       0       0

 Cartesian Hessian Update
 Hessian Updated using BFGS Update


** GEOMETRY OPTIMIZATION IN DELOCALIZED INTERNAL COORDINATES **
   Searching for a Minimum

   Optimization Cycle:   4

                       Coordinates (Angstroms)
     ATOM                X               Y               Z
      1  P         1.6909136509   -0.4516845676    0.0000000000
      2  N         0.6539046174    0.7891605373    0.0000000000
      3  Br       -1.3677742179   -0.0333836120    0.0000000000
      4  F         3.1030174830    0.2693027927    0.0000000000
   Point Group: cs    Number of degrees of freedom:     5


   Energy is  -3070.118026130

 Hessian Updated using BFGS Update

  5 Hessian modes will be used to form the next step
  Hessian Eigenvalues:
     0.050942    0.246306    0.247767    0.354316    0.635201

 Minimum Search - Taking Simple RFO Step
 Searching for Lamda that Minimizes Along All modes
 Value Taken    Lamda =  -0.03313719
 Calculated Step too Large.  Step scaled by  0.494134
 Step Taken.  Stepsize is  0.300000

                             Maximum     Tolerance    Cnvgd?
         Gradient           0.046143      0.000300      NO
         Displacement       0.223550      0.001200      NO
         Energy change     -0.023343      0.000001      NO


 New Cartesian Coordinates Obtained by Inverse Iteration

 Displacement from previous Coordinates is:  0.313907
 ----------------------------------------------------------------
             Standard Nuclear Orientation (Angstroms)
    I     Atom           X                Y                Z
 ----------------------------------------------------------------
    1      P       1.6312598914    -0.4691689207     0.0000000000
    2      N       0.6377748083     0.7747095535     0.0000000000
    3      Br     -1.2301910730    -0.0183520522     0.0000000000
    4      F       3.0412179066     0.2862065698     0.0000000000
 ----------------------------------------------------------------
 Molecular Point Group                 Cs    NOp =  2
 Largest Abelian Subgroup              Cs    NOp =  2
 Nuclear Repulsion Energy =   291.8778156839 hartrees
 There are       33 alpha and       33 beta electrons
 Applying Cartesian multipole field
    Component          Value
    ---------          -----
     (2,0,0)        1.00000E-11
     (0,2,0)        2.00000E-11
     (0,0,2)       -3.00000E-11
 Nucleus-field energy     =     0.0000000070 hartrees
 Requested basis set is 6-311++G(d,p)
 There are 44 shells and 122 basis functions
 A cutoff of  1.0D-11 yielded    852 shell pairs
 There are      6916 function pairs (      7621 Cartesian)
 Smallest overlap matrix eigenvalue = 3.09E-03
 Guess MOs from SCF MO coefficient file

 -----------------------------------------------------------------------
  General SCF calculation program by
  Eric Jon Sundstrom, Paul Horn, Yuezhi Mao, Dmitri Zuev, Alec White,
  David Stuck, Shaama M.S., Shane Yost, Joonho Lee, David Small,
  Daniel Levine, Susi Lehtola, Hugh Burton, Evgeny Epifanovsky
 -----------------------------------------------------------------------
 Exchange:     0.2000 Hartree-Fock + 0.0800 Slater + 0.7200 B88
 Correlation:  0.1900 VWN1RPA + 0.8100 LYP
 Using SG-1 standard quadrature grid
 using 4 threads for integral computing
 -------------------------------------------------------
 OpenMP Integral computing Module                
 Release: version 2.0, May 2017, Q-Chem Inc. Pleasanton 
 -------------------------------------------------------
 -------------------------------------------------------
 OpenMP BLAS3 based DFT computing Module                
 Release: version 1.0, May 2013, Q-Chem Inc. Pittsburgh 
 -------------------------------------------------------
 A restricted SCF calculation will be
 performed using DIIS
 SCF converges when DIIS error is below 1.0e-08
 ---------------------------------------
  Cycle       Energy         DIIS error
 ---------------------------------------
    1   -3070.1263569930      1.17e-03  
    2   -3070.1273601369      1.29e-03  
    3   -3070.1280409748      1.11e-03  
    4   -3070.1301487346      1.83e-04  
    5   -3070.1302107810      4.89e-05  
    6   -3070.1302136132      1.41e-05  
    7   -3070.1302139044      6.45e-06  
    8   -3070.1302139695      2.83e-06  
    9   -3070.1302139804      3.77e-07  
   10   -3070.1302139808      1.12e-07  
   11   -3070.1302139809      1.33e-08  
   12   -3070.1302139809      2.56e-09  Convergence criterion met
 ---------------------------------------
 SCF time:   CPU 11.93s  wall 3.00s 
 SCF   energy in the final basis set =    -3070.1302139809
 Total energy in the final basis set =    -3070.1302139809

 --------------------------------------------------------------
             Orbital Energies (a.u.) and Symmetries
 --------------------------------------------------------------

 Alpha MOs, Restricted
 -- Occupied --                  
-482.87  -77.17  -62.52  -56.34  -56.34  -56.34  -24.72  -14.39
  1 A'    2 A'    3 A'    4 A'    5 A'    1 A"    6 A'    7 A'                 
 -8.731  -6.659  -6.565  -6.548  -6.547  -4.822  -4.820  -4.815
  8 A'    9 A'   10 A'   11 A'    2 A"   12 A'    3 A"   13 A'                 
 -2.675  -2.670  -2.670  -2.656  -2.656  -1.253  -0.915  -0.774
 14 A'   15 A'    4 A"    5 A"   16 A'   17 A'   18 A'   19 A'                 
 -0.616  -0.501  -0.498  -0.479  -0.411  -0.378  -0.343  -0.301
 20 A'   21 A'    6 A"   22 A'   23 A'    7 A"   24 A'   25 A'                 
 -0.298
  8 A"                                                                         
 -- Virtual --                   
 -0.122  -0.121  -0.024   0.006   0.019   0.038   0.042   0.058
 26 A'    9 A"   27 A'   28 A'   29 A'   10 A"   30 A'   31 A'                 
  0.070   0.072   0.100   0.106   0.144   0.146   0.196   0.211
 11 A"   32 A'   33 A'   34 A'   35 A'   12 A"   36 A'   37 A'                 
  0.217   0.264   0.272   0.277   0.301   0.319   0.391   0.398
 13 A"   38 A'   14 A"   39 A'   40 A'   41 A'   42 A'   43 A'                 
  0.422   0.432   0.536   0.538   0.547   0.549   0.575   0.617
 15 A"   44 A'   16 A"   45 A'   17 A"   46 A'   47 A'   18 A"                 
  0.620   0.637   0.665   0.790   0.817   0.859   0.905   0.927
 48 A'   19 A"   49 A'   50 A'   51 A'   20 A"   52 A'   53 A'                 
  1.002   1.211   1.288   1.335   1.359   1.478   1.569   1.597
 54 A'   55 A'   21 A"   56 A'   57 A'   22 A"   58 A'   59 A'                 
  1.864   1.894   1.900   1.974   2.024   2.089   2.146   2.383
 60 A'   23 A"   61 A'   62 A'   24 A"   25 A"   63 A'   64 A'                 
  2.590   3.698   3.726   3.748   3.758   3.765   3.825   3.970
 65 A'   66 A'   26 A"   67 A'   27 A"   28 A"   68 A'   69 A'                 
  3.974   3.990   4.004   4.036   4.118   4.307   6.233   6.259
 29 A"   70 A'   30 A"   71 A'   72 A'   73 A'   31 A"   74 A'                 
  6.291   6.555   6.988   7.526   7.543   7.618  13.730  13.837
 75 A'   76 A'   77 A'   32 A"   78 A'   79 A'   33 A"   80 A'                 
 13.905  35.255  47.847  66.726 163.084 289.715 289.732 289.828
 81 A'   82 A'   83 A'   84 A'   85 A'   34 A"   86 A'   87 A'                 
*******
 88 A'                                                                         

 Beta MOs, Restricted
 -- Occupied --                  
-482.87  -77.17  -62.52  -56.34  -56.34  -56.34  -24.72  -14.39
  1 A'    2 A'    3 A'    4 A'    5 A'    1 A"    6 A'    7 A'                 
 -8.731  -6.659  -6.565  -6.548  -6.547  -4.822  -4.820  -4.815
  8 A'    9 A'   10 A'   11 A'    2 A"   12 A'    3 A"   13 A'                 
 -2.675  -2.670  -2.670  -2.656  -2.656  -1.253  -0.915  -0.774
 14 A'   15 A'    4 A"    5 A"   16 A'   17 A'   18 A'   19 A'                 
 -0.616  -0.501  -0.498  -0.479  -0.411  -0.378  -0.343  -0.301
 20 A'   21 A'    6 A"   22 A'   23 A'    7 A"   24 A'   25 A'                 
 -0.298
  8 A"                                                                         
 -- Virtual --                   
 -0.122  -0.121  -0.024   0.006   0.019   0.038   0.042   0.058
 26 A'    9 A"   27 A'   28 A'   29 A'   10 A"   30 A'   31 A'                 
  0.070   0.072   0.100   0.106   0.144   0.146   0.196   0.211
 11 A"   32 A'   33 A'   34 A'   35 A'   12 A"   36 A'   37 A'                 
  0.217   0.264   0.272   0.277   0.301   0.319   0.391   0.398
 13 A"   38 A'   14 A"   39 A'   40 A'   41 A'   42 A'   43 A'                 
  0.422   0.432   0.536   0.538   0.547   0.549   0.575   0.617
 15 A"   44 A'   16 A"   45 A'   17 A"   46 A'   47 A'   18 A"                 
  0.620   0.637   0.665   0.790   0.817   0.859   0.905   0.927
 48 A'   19 A"   49 A'   50 A'   51 A'   20 A"   52 A'   53 A'                 
  1.002   1.211   1.288   1.335   1.359   1.478   1.569   1.597
 54 A'   55 A'   21 A"   56 A'   57 A'   22 A"   58 A'   59 A'                 
  1.864   1.894   1.900   1.974   2.024   2.089   2.146   2.383
 60 A'   23 A"   61 A'   62 A'   24 A"   25 A"   63 A'   64 A'                 
  2.590   3.698   3.726   3.748   3.758   3.765   3.825   3.970
 65 A'   66 A'   26 A"   67 A'   27 A"   28 A"   68 A'   69 A'                 
  3.974   3.990   4.004   4.036   4.118   4.307   6.233   6.259
 29 A"   70 A'   30 A"   71 A'   72 A'   73 A'   31 A"   74 A'                 
  6.291   6.555   6.988   7.526   7.543   7.618  13.730  13.837
 75 A'   76 A'   77 A'   32 A"   78 A'   79 A'   33 A"   80 A'                 
 13.905  35.255  47.847  66.726 163.084 289.715 289.732 289.828
 81 A'   82 A'   83 A'   84 A'   85 A'   34 A"   86 A'   87 A'                 
*******
 88 A'                                                                         
 --------------------------------------------------------------

          Ground-State Mulliken Net Atomic Charges

     Atom                 Charge (a.u.)
  ----------------------------------------
      1 P                     0.465794
      2 N                    -0.319408
      3 Br                    0.008395
      4 F                    -0.154781
  ----------------------------------------
  Sum of atomic charges =    -0.000000

 -----------------------------------------------------------------
                    Cartesian Multipole Moments
 -----------------------------------------------------------------
    Charge (ESU x 10^10)
                -0.0000
    Dipole Moment (Debye)
         X      -0.1508      Y      -2.1414      Z       0.0000
       Tot       2.1467
    Quadrupole Moments (Debye-Ang)
        XX     -42.1795     XY      -2.4288     YY     -43.6742
        XZ       0.0000     YZ       0.0000     ZZ     -40.7317
    Octopole Moments (Debye-Ang^2)
       XXX     -70.3510    XXY      -7.7467    XYY     -17.4324
       YYY      -0.9755    XXZ       0.0000    XYZ       0.0000
       YYZ       0.0000    XZZ     -12.9976    YZZ      -0.2457
       ZZZ       0.0000
    Hexadecapole Moments (Debye-Ang^3)
      XXXX    -741.2096   XXXY      -6.3703   XXYY    -131.9480
      XYYY       4.7105   YYYY     -97.4902   XXXZ       0.0000
      XXYZ       0.0000   XYYZ      -0.0000   YYYZ       0.0000
      XXZZ    -120.6073   XYZZ       1.0470   YYZZ     -23.6243
      XZZZ       0.0000   YZZZ       0.0000   ZZZZ     -47.8330
 -----------------------------------------------------------------
 Calculating analytic gradient of the SCF energy
 Gradient of SCF Energy
            1           2           3           4
    1   0.0127577   0.0210290  -0.0224697  -0.0113170
    2   0.0019848   0.0140389  -0.0098699  -0.0061537
    3   0.0000000  -0.0000000  -0.0000000  -0.0000000
 Max gradient component =       2.247E-02
 RMS gradient           =       1.145E-02
 Gradient time:  CPU 3.26 s  wall 0.91 s
 Geometry Optimization Parameters
   NAtoms,    NIC,     NZ,  NCons,   NDum,   NFix, NCnnct, MaxDiis
        4      14       4       0       0       0       0       0

 Cartesian Hessian Update
 Hessian Updated using BFGS Update


** GEOMETRY OPTIMIZATION IN DELOCALIZED INTERNAL COORDINATES **
   Searching for a Minimum

   Optimization Cycle:   5

                       Coordinates (Angstroms)
     ATOM                X               Y               Z
      1  P         1.6312598914   -0.4691689207    0.0000000000
      2  N         0.6377748083    0.7747095535    0.0000000000
      3  Br       -1.2301910730   -0.0183520522    0.0000000000
      4  F         3.0412179066    0.2862065698    0.0000000000
   Point Group: cs    Number of degrees of freedom:     5


   Energy is  -3070.130213981

 Hessian Updated using BFGS Update

  5 Hessian modes will be used to form the next step
  Hessian Eigenvalues:
     0.072065    0.245142    0.254693    0.428311    0.628071

 Minimum Search - Taking Simple RFO Step
 Searching for Lamda that Minimizes Along All modes
 Value Taken    Lamda =  -0.00829199
 Calculated Step too Large.  Step scaled by  0.947582
 Step Taken.  Stepsize is  0.300000

                             Maximum     Tolerance    Cnvgd?
         Gradient           0.026449      0.000300      NO
         Displacement       0.232877      0.001200      NO
         Energy change     -0.012188      0.000001      NO


 New Cartesian Coordinates Obtained by Inverse Iteration

 Displacement from previous Coordinates is:  0.236374
 ----------------------------------------------------------------
             Standard Nuclear Orientation (Angstroms)
    I     Atom           X                Y                Z
 ----------------------------------------------------------------
    1      P       1.6041211465    -0.4826202213     0.0000000000
    2      N       0.5933981934     0.7370874582     0.0000000000
    3      Br     -1.1336963502     0.0144076285     0.0000000000
    4      F       3.0162385436     0.3045202851     0.0000000000
 ----------------------------------------------------------------
 Molecular Point Group                 Cs    NOp =  2
 Largest Abelian Subgroup              Cs    NOp =  2
 Nuclear Repulsion Energy =   301.9719972733 hartrees
 There are       33 alpha and       33 beta electrons
 Applying Cartesian multipole field
    Component          Value
    ---------          -----
     (2,0,0)        1.00000E-11
     (0,2,0)        2.00000E-11
     (0,0,2)       -3.00000E-11
 Nucleus-field energy     =     0.0000000066 hartrees
 Requested basis set is 6-311++G(d,p)
 There are 44 shells and 122 basis functions
 A cutoff of  1.0D-11 yielded    857 shell pairs
 There are      6933 function pairs (      7639 Cartesian)
 Smallest overlap matrix eigenvalue = 2.39E-03
 Guess MOs from SCF MO coefficient file

 -----------------------------------------------------------------------
  General SCF calculation program by
  Eric Jon Sundstrom, Paul Horn, Yuezhi Mao, Dmitri Zuev, Alec White,
  David Stuck, Shaama M.S., Shane Yost, Joonho Lee, David Small,
  Daniel Levine, Susi Lehtola, Hugh Burton, Evgeny Epifanovsky
 -----------------------------------------------------------------------
 Exchange:     0.2000 Hartree-Fock + 0.0800 Slater + 0.7200 B88
 Correlation:  0.1900 VWN1RPA + 0.8100 LYP
 Using SG-1 standard quadrature grid
 using 4 threads for integral computing
 -------------------------------------------------------
 OpenMP Integral computing Module                
 Release: version 2.0, May 2017, Q-Chem Inc. Pleasanton 
 -------------------------------------------------------
 -------------------------------------------------------
 OpenMP BLAS3 based DFT computing Module                
 Release: version 1.0, May 2013, Q-Chem Inc. Pittsburgh 
 -------------------------------------------------------
 A restricted SCF calculation will be
 performed using DIIS
 SCF converges when DIIS error is below 1.0e-08
 ---------------------------------------
  Cycle       Energy         DIIS error
 ---------------------------------------
    1   -3070.1273042610      1.41e-03  
    2   -3070.1308495805      1.13e-03  
    3   -3070.1296869856      1.38e-03  
    4   -3070.1329049828      1.86e-04  
    5   -3070.1329715885      4.60e-05  
    6   -3070.1329745259      8.92e-06  
    7   -3070.1329746525      3.45e-06  
    8   -3070.1329746690      1.41e-06  
    9   -3070.1329746713      4.38e-07  
   10   -3070.1329746715      1.27e-07  
   11   -3070.1329746716      1.61e-08  
   12   -3070.1329746716      2.23e-09  Convergence criterion met
 ---------------------------------------
 SCF time:   CPU 12.11s  wall 3.00s 
 SCF   energy in the final basis set =    -3070.1329746716
 Total energy in the final basis set =    -3070.1329746716

 --------------------------------------------------------------
             Orbital Energies (a.u.) and Symmetries
 --------------------------------------------------------------

 Alpha MOs, Restricted
 -- Occupied --                  
-482.87  -77.16  -62.53  -56.35  -56.34  -56.34  -24.71  -14.39
  1 A'    2 A'    3 A'    4 A'    1 A"    5 A'    6 A'    7 A'                 
 -8.734  -6.656  -6.569  -6.551  -6.551  -4.819  -4.816  -4.812
  8 A'    9 A'   10 A'   11 A'    2 A"   12 A'    3 A"   13 A'                 
 -2.679  -2.674  -2.674  -2.660  -2.660  -1.241  -0.943  -0.772
 14 A'   15 A'    4 A"    5 A"   16 A'   17 A'   18 A'   19 A'                 
 -0.611  -0.497  -0.489  -0.487  -0.417  -0.394  -0.350  -0.293
 20 A'   21 A'    6 A"   22 A'   23 A'    7 A"   24 A'   25 A'                 
 -0.291
  8 A"                                                                         
 -- Virtual --                   
 -0.121  -0.083  -0.026   0.006   0.021   0.038   0.046   0.056
  9 A"   26 A'   27 A'   28 A'   29 A'   10 A"   30 A'   31 A'                 
  0.070   0.074   0.101   0.107   0.144   0.146   0.196   0.215
 11 A"   32 A'   33 A'   34 A'   35 A'   12 A"   36 A'   37 A'                 
  0.220   0.264   0.274   0.277   0.303   0.321   0.392   0.402
 13 A"   38 A'   14 A"   39 A'   40 A'   41 A'   42 A'   43 A'                 
  0.416   0.428   0.535   0.537   0.541   0.545   0.585   0.623
 15 A"   44 A'   45 A'   16 A"   17 A"   46 A'   47 A'   18 A"                 
  0.628   0.640   0.680   0.824   0.840   0.866   0.913   0.930
 48 A'   19 A"   49 A'   50 A'   51 A'   20 A"   52 A'   53 A'                 
  1.010   1.189   1.294   1.341   1.368   1.481   1.575   1.602
 54 A'   55 A'   21 A"   56 A'   57 A'   22 A"   58 A'   59 A'                 
  1.882   1.897   1.960   1.977   2.060   2.089   2.167   2.426
 23 A"   60 A'   61 A'   62 A'   24 A"   25 A"   63 A'   64 A'                 
  2.593   3.711   3.735   3.756   3.760   3.771   3.832   3.972
 65 A'   66 A'   26 A"   67 A'   27 A"   28 A"   68 A'   29 A"                 
  3.974   3.992   4.025   4.058   4.113   4.354   6.242   6.269
 69 A'   70 A'   30 A"   71 A'   72 A'   73 A'   31 A"   74 A'                 
  6.303   6.594   6.991   7.525   7.544   7.609  13.734  13.839
 75 A'   76 A'   77 A'   32 A"   78 A'   79 A'   33 A"   80 A'                 
 13.917  35.264  47.876  66.733 163.092 289.717 289.736 289.835
 81 A'   82 A'   83 A'   84 A'   85 A'   34 A"   86 A'   87 A'                 
*******
 88 A'                                                                         

 Beta MOs, Restricted
 -- Occupied --                  
-482.87  -77.16  -62.53  -56.35  -56.34  -56.34  -24.71  -14.39
  1 A'    2 A'    3 A'    4 A'    1 A"    5 A'    6 A'    7 A'                 
 -8.734  -6.656  -6.569  -6.551  -6.551  -4.819  -4.816  -4.812
  8 A'    9 A'   10 A'   11 A'    2 A"   12 A'    3 A"   13 A'                 
 -2.679  -2.674  -2.674  -2.660  -2.660  -1.241  -0.943  -0.772
 14 A'   15 A'    4 A"    5 A"   16 A'   17 A'   18 A'   19 A'                 
 -0.611  -0.497  -0.489  -0.487  -0.417  -0.394  -0.350  -0.293
 20 A'   21 A'    6 A"   22 A'   23 A'    7 A"   24 A'   25 A'                 
 -0.291
  8 A"                                                                         
 -- Virtual --                   
 -0.121  -0.083  -0.026   0.006   0.021   0.038   0.046   0.056
  9 A"   26 A'   27 A'   28 A'   29 A'   10 A"   30 A'   31 A'                 
  0.070   0.074   0.101   0.107   0.144   0.146   0.196   0.215
 11 A"   32 A'   33 A'   34 A'   35 A'   12 A"   36 A'   37 A'                 
  0.220   0.264   0.274   0.277   0.303   0.321   0.392   0.402
 13 A"   38 A'   14 A"   39 A'   40 A'   41 A'   42 A'   43 A'                 
  0.416   0.428   0.535   0.537   0.541   0.545   0.585   0.623
 15 A"   44 A'   45 A'   16 A"   17 A"   46 A'   47 A'   18 A"                 
  0.628   0.640   0.680   0.824   0.840   0.866   0.913   0.930
 48 A'   19 A"   49 A'   50 A'   51 A'   20 A"   52 A'   53 A'                 
  1.010   1.189   1.294   1.341   1.368   1.481   1.575   1.602
 54 A'   55 A'   21 A"   56 A'   57 A'   22 A"   58 A'   59 A'                 
  1.882   1.897   1.960   1.977   2.060   2.089   2.167   2.426
 23 A"   60 A'   61 A'   62 A'   24 A"   25 A"   63 A'   64 A'                 
  2.593   3.711   3.735   3.756   3.760   3.771   3.832   3.972
 65 A'   66 A'   26 A"   67 A'   27 A"   28 A"   68 A'   29 A"                 
  3.974   3.992   4.025   4.058   4.113   4.354   6.242   6.269
 69 A'   70 A'   30 A"   71 A'   72 A'   73 A'   31 A"   74 A'                 
  6.303   6.594   6.991   7.525   7.544   7.609  13.734  13.839
 75 A'   76 A'   77 A'   32 A"   78 A'   79 A'   33 A"   80 A'                 
 13.917  35.264  47.876  66.733 163.092 289.717 289.736 289.835
 81 A'   82 A'   83 A'   84 A'   85 A'   34 A"   86 A'   87 A'                 
*******
 88 A'                                                                         
 --------------------------------------------------------------

          Ground-State Mulliken Net Atomic Charges

     Atom                 Charge (a.u.)
  ----------------------------------------
      1 P                     0.470624
      2 N                    -0.327220
      3 Br                    0.032383
      4 F                    -0.175787
  ----------------------------------------
  Sum of atomic charges =    -0.000000

 -----------------------------------------------------------------
                    Cartesian Multipole Moments
 -----------------------------------------------------------------
    Charge (ESU x 10^10)
                -0.0000
    Dipole Moment (Debye)
         X      -0.4984      Y      -2.1368      Z       0.0000
       Tot       2.1942
    Quadrupole Moments (Debye-Ang)
        XX     -43.0461     XY      -2.6682     YY     -43.4820
        XZ       0.0000     YZ      -0.0000     ZZ     -40.5034
    Octopole Moments (Debye-Ang^2)
       XXX     -75.2671    XXY      -8.2530    XYY     -18.7318
       YYY      -1.5617    XXZ       0.0000    XYZ       0.0000
       YYZ       0.0000    XZZ     -14.4456    YZZ      -0.4441
       ZZZ       0.0000
    Hexadecapole Moments (Debye-Ang^3)
      XXXX    -712.5918   XXXY      -5.3100   XXYY    -126.0254
      XYYY       7.1590   YYYY     -96.1195   XXXZ       0.0000
      XXYZ       0.0000   XYYZ       0.0000   YYYZ      -0.0000
      XXZZ    -114.7827   XYZZ       1.9774   YYZZ     -23.2991
      XZZZ       0.0000   YZZZ      -0.0000   ZZZZ     -47.2478
 -----------------------------------------------------------------
 Calculating analytic gradient of the SCF energy
 Gradient of SCF Energy
            1           2           3           4
    1  -0.0052200  -0.0098744   0.0189693  -0.0038749
    2  -0.0031847   0.0022396   0.0013288  -0.0003837
    3   0.0000000  -0.0000000  -0.0000000   0.0000000
 Max gradient component =       1.897E-02
 RMS gradient           =       6.562E-03
 Gradient time:  CPU 3.34 s  wall 0.95 s
 Geometry Optimization Parameters
   NAtoms,    NIC,     NZ,  NCons,   NDum,   NFix, NCnnct, MaxDiis
        4      14       4       0       0       0       0       0

 Cartesian Hessian Update
 Hessian Updated using BFGS Update


** GEOMETRY OPTIMIZATION IN DELOCALIZED INTERNAL COORDINATES **
   Searching for a Minimum

   Optimization Cycle:   6

                       Coordinates (Angstroms)
     ATOM                X               Y               Z
      1  P         1.6041211465   -0.4826202213    0.0000000000
      2  N         0.5933981934    0.7370874582    0.0000000000
      3  Br       -1.1336963502    0.0144076285    0.0000000000
      4  F         3.0162385436    0.3045202851    0.0000000000
   Point Group: cs    Number of degrees of freedom:     5


   Energy is  -3070.132974672

 Hessian Updated using BFGS Update

  5 Hessian modes will be used to form the next step
  Hessian Eigenvalues:
     0.112410    0.243533    0.291910    0.463447    0.614835

 Minimum Search - Taking Simple RFO Step
 Searching for Lamda that Minimizes Along All modes
 Value Taken    Lamda =  -0.00263205
 Step Taken.  Stepsize is  0.100687

                             Maximum     Tolerance    Cnvgd?
         Gradient           0.019125      0.000300      NO
         Displacement       0.062023      0.001200      NO
         Energy change     -0.002761      0.000001      NO


 New Cartesian Coordinates Obtained by Inverse Iteration

 Displacement from previous Coordinates is:  0.134582
 ----------------------------------------------------------------
             Standard Nuclear Orientation (Angstroms)
    I     Atom           X                Y                Z
 ----------------------------------------------------------------
    1      P       1.6308771469    -0.4866833056     0.0000000000
    2      N       0.6031061990     0.7156259034     0.0000000000
    3      Br     -1.1892828519     0.0284888166     0.0000000000
    4      F       3.0353610393     0.3159637360     0.0000000000
 ----------------------------------------------------------------
 Molecular Point Group                 Cs    NOp =  2
 Largest Abelian Subgroup              Cs    NOp =  2
 Nuclear Repulsion Energy =   296.6289735087 hartrees
 There are       33 alpha and       33 beta electrons
 Applying Cartesian multipole field
    Component          Value
    ---------          -----
     (2,0,0)        1.00000E-11
     (0,2,0)        2.00000E-11
     (0,0,2)       -3.00000E-11
 Nucleus-field energy     =     0.0000000068 hartrees
 Requested basis set is 6-311++G(d,p)
 There are 44 shells and 122 basis functions
 A cutoff of  1.0D-11 yielded    854 shell pairs
 There are      6924 function pairs (      7629 Cartesian)
 Smallest overlap matrix eigenvalue = 2.67E-03
 Guess MOs from SCF MO coefficient file

 -----------------------------------------------------------------------
  General SCF calculation program by
  Eric Jon Sundstrom, Paul Horn, Yuezhi Mao, Dmitri Zuev, Alec White,
  David Stuck, Shaama M.S., Shane Yost, Joonho Lee, David Small,
  Daniel Levine, Susi Lehtola, Hugh Burton, Evgeny Epifanovsky
 -----------------------------------------------------------------------
 Exchange:     0.2000 Hartree-Fock + 0.0800 Slater + 0.7200 B88
 Correlation:  0.1900 VWN1RPA + 0.8100 LYP
 Using SG-1 standard quadrature grid
 using 4 threads for integral computing
 -------------------------------------------------------
 OpenMP Integral computing Module                
 Release: version 2.0, May 2017, Q-Chem Inc. Pleasanton 
 -------------------------------------------------------
 -------------------------------------------------------
 OpenMP BLAS3 based DFT computing Module                
 Release: version 1.0, May 2013, Q-Chem Inc. Pittsburgh 
 -------------------------------------------------------
 A restricted SCF calculation will be
 performed using DIIS
 SCF converges when DIIS error is below 1.0e-08
 ---------------------------------------
  Cycle       Energy         DIIS error
 ---------------------------------------
    1   -3070.1330825531      5.94e-04  
    2   -3070.1339805509      3.88e-04  
    3   -3070.1336442372      5.91e-04  
    4   -3070.1342349981      6.95e-05  
    5   -3070.1342440584      1.26e-05  
    6   -3070.1342443301      6.06e-06  
    7   -3070.1342443899      1.54e-06  
    8   -3070.1342443925      5.19e-07  
    9   -3070.1342443929      2.94e-07  
   10   -3070.1342443930      2.47e-08  
   11   -3070.1342443930      5.24e-09  Convergence criterion met
 ---------------------------------------
 SCF time:   CPU 11.02s  wall 3.00s 
 SCF   energy in the final basis set =    -3070.1342443930
 Total energy in the final basis set =    -3070.1342443930

 --------------------------------------------------------------
             Orbital Energies (a.u.) and Symmetries
 --------------------------------------------------------------

 Alpha MOs, Restricted
 -- Occupied --                  
-482.87  -77.17  -62.53  -56.35  -56.34  -56.34  -24.72  -14.39
  1 A'    2 A'    3 A'    4 A'    1 A"    5 A'    6 A'    7 A'                 
 -8.734  -6.657  -6.569  -6.551  -6.551  -4.819  -4.817  -4.813
  8 A'    9 A'   10 A'    2 A"   11 A'   12 A'    3 A"   13 A'                 
 -2.679  -2.674  -2.674  -2.660  -2.660  -1.242  -0.931  -0.775
 14 A'   15 A'    4 A"    5 A"   16 A'   17 A'   18 A'   19 A'                 
 -0.611  -0.497  -0.489  -0.485  -0.414  -0.388  -0.349  -0.295
 20 A'   21 A'    6 A"   22 A'   23 A'    7 A"   24 A'    8 A"                 
 -0.294
 25 A'                                                                         
 -- Virtual --                   
 -0.120  -0.098  -0.026   0.006   0.020   0.038   0.043   0.056
  9 A"   26 A'   27 A'   28 A'   29 A'   10 A"   30 A'   31 A'                 
  0.069   0.074   0.100   0.108   0.145   0.147   0.195   0.214
 11 A"   32 A'   33 A'   34 A'   35 A'   12 A"   36 A'   37 A'                 
  0.218   0.266   0.274   0.277   0.302   0.319   0.395   0.396
 13 A"   38 A'   14 A"   39 A'   40 A'   41 A'   42 A'   43 A'                 
  0.418   0.430   0.535   0.535   0.543   0.549   0.587   0.622
 15 A"   44 A'   45 A'   16 A"   17 A"   46 A'   47 A'   18 A"                 
  0.624   0.639   0.669   0.828   0.834   0.867   0.909   0.924
 48 A'   19 A"   49 A'   50 A'   51 A'   20 A"   52 A'   53 A'                 
  1.011   1.197   1.292   1.340   1.366   1.481   1.574   1.601
 54 A'   55 A'   21 A"   56 A'   57 A'   22 A"   58 A'   59 A'                 
  1.884   1.895   1.933   1.968   2.046   2.092   2.160   2.421
 23 A"   60 A'   61 A'   62 A'   24 A"   25 A"   63 A'   64 A'                 
  2.593   3.706   3.734   3.754   3.761   3.769   3.830   3.971
 65 A'   66 A'   26 A"   67 A'   27 A"   28 A"   68 A'   29 A"                 
  3.972   3.988   4.017   4.048   4.111   4.351   6.240   6.267
 69 A'   70 A'   30 A"   71 A'   72 A'   73 A'   31 A"   74 A'                 
  6.301   6.579   6.985   7.524   7.543   7.613  13.734  13.834
 75 A'   76 A'   77 A'   32 A"   78 A'   79 A'   33 A"   80 A'                 
 13.916  35.261  47.864  66.731 163.088 289.715 289.733 289.835
 81 A'   82 A'   83 A'   84 A'   85 A'   34 A"   86 A'   87 A'                 
*******
 88 A'                                                                         

 Beta MOs, Restricted
 -- Occupied --                  
-482.87  -77.17  -62.53  -56.35  -56.34  -56.34  -24.72  -14.39
  1 A'    2 A'    3 A'    4 A'    1 A"    5 A'    6 A'    7 A'                 
 -8.734  -6.657  -6.569  -6.551  -6.551  -4.819  -4.817  -4.813
  8 A'    9 A'   10 A'    2 A"   11 A'   12 A'    3 A"   13 A'                 
 -2.679  -2.674  -2.674  -2.660  -2.660  -1.242  -0.931  -0.775
 14 A'   15 A'    4 A"    5 A"   16 A'   17 A'   18 A'   19 A'                 
 -0.611  -0.497  -0.489  -0.485  -0.414  -0.388  -0.349  -0.295
 20 A'   21 A'    6 A"   22 A'   23 A'    7 A"   24 A'    8 A"                 
 -0.294
 25 A'                                                                         
 -- Virtual --                   
 -0.120  -0.098  -0.026   0.006   0.020   0.038   0.043   0.056
  9 A"   26 A'   27 A'   28 A'   29 A'   10 A"   30 A'   31 A'                 
  0.069   0.074   0.100   0.108   0.145   0.147   0.195   0.214
 11 A"   32 A'   33 A'   34 A'   35 A'   12 A"   36 A'   37 A'                 
  0.218   0.266   0.274   0.277   0.302   0.319   0.395   0.396
 13 A"   38 A'   14 A"   39 A'   40 A'   41 A'   42 A'   43 A'                 
  0.418   0.430   0.535   0.535   0.543   0.549   0.587   0.622
 15 A"   44 A'   45 A'   16 A"   17 A"   46 A'   47 A'   18 A"                 
  0.624   0.639   0.669   0.828   0.834   0.867   0.909   0.924
 48 A'   19 A"   49 A'   50 A'   51 A'   20 A"   52 A'   53 A'                 
  1.011   1.197   1.292   1.340   1.366   1.481   1.574   1.601
 54 A'   55 A'   21 A"   56 A'   57 A'   22 A"   58 A'   59 A'                 
  1.884   1.895   1.933   1.968   2.046   2.092   2.160   2.421
 23 A"   60 A'   61 A'   62 A'   24 A"   25 A"   63 A'   64 A'                 
  2.593   3.706   3.734   3.754   3.761   3.769   3.830   3.971
 65 A'   66 A'   26 A"   67 A'   27 A"   28 A"   68 A'   29 A"                 
  3.972   3.988   4.017   4.048   4.111   4.351   6.240   6.267
 69 A'   70 A'   30 A"   71 A'   72 A'   73 A'   31 A"   74 A'                 
  6.301   6.579   6.985   7.524   7.543   7.613  13.734  13.834
 75 A'   76 A'   77 A'   32 A"   78 A'   79 A'   33 A"   80 A'                 
 13.916  35.261  47.864  66.731 163.088 289.715 289.733 289.835
 81 A'   82 A'   83 A'   84 A'   85 A'   34 A"   86 A'   87 A'                 
*******
 88 A'                                                                         
 --------------------------------------------------------------

          Ground-State Mulliken Net Atomic Charges

     Atom                 Charge (a.u.)
  ----------------------------------------
      1 P                     0.467794
      2 N                    -0.332435
      3 Br                    0.035629
      4 F                    -0.170988
  ----------------------------------------
  Sum of atomic charges =    -0.000000

 -----------------------------------------------------------------
                    Cartesian Multipole Moments
 -----------------------------------------------------------------
    Charge (ESU x 10^10)
                -0.0000
    Dipole Moment (Debye)
         X      -0.4707      Y      -2.1478      Z      -0.0000
       Tot       2.1988
    Quadrupole Moments (Debye-Ang)
        XX     -42.7689     XY      -2.7041     YY     -43.5513
        XZ      -0.0000     YZ       0.0000     ZZ     -40.5861
    Octopole Moments (Debye-Ang^2)
       XXX     -74.0586    XXY      -8.3768    XYY     -18.1397
       YYY      -1.9881    XXZ      -0.0000    XYZ       0.0000
       YYZ      -0.0000    XZZ     -13.8544    YZZ      -0.6255
       ZZZ      -0.0000
    Hexadecapole Moments (Debye-Ang^3)
      XXXX    -734.2266   XXXY      -4.7255   XXYY    -130.6335
      XYYY       8.5605   YYYY     -95.7646   XXXZ      -0.0000
      XXYZ       0.0000   XYYZ      -0.0000   YYYZ       0.0000
      XXZZ    -118.7640   XYZZ       2.3859   YYZZ     -23.3016
      XZZZ      -0.0000   YZZZ       0.0000   ZZZZ     -47.4920
 -----------------------------------------------------------------
 Calculating analytic gradient of the SCF energy
 Gradient of SCF Energy
            1           2           3           4
    1  -0.0012268   0.0062502  -0.0029502  -0.0020733
    2   0.0006759   0.0038886  -0.0034276  -0.0011369
    3  -0.0000000   0.0000000  -0.0000000   0.0000000
 Max gradient component =       6.250E-03
 RMS gradient           =       2.617E-03
 Gradient time:  CPU 3.29 s  wall 0.92 s
 Geometry Optimization Parameters
   NAtoms,    NIC,     NZ,  NCons,   NDum,   NFix, NCnnct, MaxDiis
        4      14       4       0       0       0       0       0

 Cartesian Hessian Update
 Hessian Updated using BFGS Update


** GEOMETRY OPTIMIZATION IN DELOCALIZED INTERNAL COORDINATES **
   Searching for a Minimum

   Optimization Cycle:   7

                       Coordinates (Angstroms)
     ATOM                X               Y               Z
      1  P         1.6308771469   -0.4866833056    0.0000000000
      2  N         0.6031061990    0.7156259034    0.0000000000
      3  Br       -1.1892828519    0.0284888166    0.0000000000
      4  F         3.0353610393    0.3159637360    0.0000000000
   Point Group: cs    Number of degrees of freedom:     5


   Energy is  -3070.134244393

 Hessian Updated using BFGS Update

  5 Hessian modes will be used to form the next step
  Hessian Eigenvalues:
     0.146705    0.241754    0.253487    0.419890    0.608850

 Minimum Search - Taking Simple RFO Step
 Searching for Lamda that Minimizes Along All modes
 Value Taken    Lamda =  -0.00053273
 Step Taken.  Stepsize is  0.058687

                             Maximum     Tolerance    Cnvgd?
         Gradient           0.006949      0.000300      NO
         Displacement       0.042948      0.001200      NO
         Energy change     -0.001270      0.000001      NO


 New Cartesian Coordinates Obtained by Inverse Iteration

 Displacement from previous Coordinates is:  0.098977
 ----------------------------------------------------------------
             Standard Nuclear Orientation (Angstroms)
    I     Atom           X                Y                Z
 ----------------------------------------------------------------
    1      P       1.6469989091    -0.4995606839     0.0000000000
    2      N       0.5962091432     0.6827544185     0.0000000000
    3      Br     -1.2001625545     0.0546670025     0.0000000000
    4      F       3.0370160355     0.3355344134     0.0000000000
 ----------------------------------------------------------------
 Molecular Point Group                 Cs    NOp =  2
 Largest Abelian Subgroup              Cs    NOp =  2
 Nuclear Repulsion Energy =   295.8662590008 hartrees
 There are       33 alpha and       33 beta electrons
 Applying Cartesian multipole field
    Component          Value
    ---------          -----
     (2,0,0)        1.00000E-11
     (0,2,0)        2.00000E-11
     (0,0,2)       -3.00000E-11
 Nucleus-field energy     =     0.0000000069 hartrees
 Requested basis set is 6-311++G(d,p)
 There are 44 shells and 122 basis functions
 A cutoff of  1.0D-11 yielded    854 shell pairs
 There are      6924 function pairs (      7629 Cartesian)
 Smallest overlap matrix eigenvalue = 2.65E-03
 Guess MOs from SCF MO coefficient file

 -----------------------------------------------------------------------
  General SCF calculation program by
  Eric Jon Sundstrom, Paul Horn, Yuezhi Mao, Dmitri Zuev, Alec White,
  David Stuck, Shaama M.S., Shane Yost, Joonho Lee, David Small,
  Daniel Levine, Susi Lehtola, Hugh Burton, Evgeny Epifanovsky
 -----------------------------------------------------------------------
 Exchange:     0.2000 Hartree-Fock + 0.0800 Slater + 0.7200 B88
 Correlation:  0.1900 VWN1RPA + 0.8100 LYP
 Using SG-1 standard quadrature grid
 using 4 threads for integral computing
 -------------------------------------------------------
 OpenMP Integral computing Module                
 Release: version 2.0, May 2017, Q-Chem Inc. Pleasanton 
 -------------------------------------------------------
 -------------------------------------------------------
 OpenMP BLAS3 based DFT computing Module                
 Release: version 1.0, May 2013, Q-Chem Inc. Pittsburgh 
 -------------------------------------------------------
 A restricted SCF calculation will be
 performed using DIIS
 SCF converges when DIIS error is below 1.0e-08
 ---------------------------------------
  Cycle       Energy         DIIS error
 ---------------------------------------
    1   -3070.1337213190      4.58e-04  
    2   -3070.1345915840      9.18e-05  
    3   -3070.1345981525      1.02e-04  
    4   -3070.1346124882      4.45e-05  
    5   -3070.1346147895      2.21e-05  
    6   -3070.1346155748      5.89e-06  
    7   -3070.1346156181      2.38e-06  
    8   -3070.1346156247      3.06e-07  
    9   -3070.1346156248      1.02e-07  
   10   -3070.1346156248      2.47e-08  
   11   -3070.1346156248      3.47e-09  Convergence criterion met
 ---------------------------------------
 SCF time:   CPU 11.01s  wall 3.00s 
 SCF   energy in the final basis set =    -3070.1346156248
 Total energy in the final basis set =    -3070.1346156248

 --------------------------------------------------------------
             Orbital Energies (a.u.) and Symmetries
 --------------------------------------------------------------

 Alpha MOs, Restricted
 -- Occupied --                  
-482.87  -77.17  -62.53  -56.35  -56.34  -56.34  -24.72  -14.39
  1 A'    2 A'    3 A'    4 A'    1 A"    5 A'    6 A'    7 A'                 
 -8.735  -6.656  -6.570  -6.552  -6.551  -4.819  -4.816  -4.812
  8 A'    9 A'   10 A'    2 A"   11 A'   12 A'    3 A"   13 A'                 
 -2.680  -2.675  -2.674  -2.660  -2.660  -1.239  -0.932  -0.776
 14 A'    4 A"   15 A'    5 A"   16 A'   17 A'   18 A'   19 A'                 
 -0.610  -0.497  -0.487  -0.485  -0.413  -0.389  -0.351  -0.295
 20 A'   21 A'    6 A"   22 A'   23 A'    7 A"   24 A'    8 A"                 
 -0.291
 25 A'                                                                         
 -- Virtual --                   
 -0.119  -0.095  -0.027   0.006   0.020   0.038   0.043   0.056
  9 A"   26 A'   27 A'   28 A'   29 A'   10 A"   30 A'   31 A'                 
  0.069   0.074   0.099   0.109   0.145   0.148   0.195   0.215
 11 A"   32 A'   33 A'   34 A'   35 A'   12 A"   36 A'   37 A'                 
  0.218   0.267   0.274   0.277   0.302   0.317   0.395   0.397
 13 A"   38 A'   14 A"   39 A'   40 A'   41 A'   42 A'   43 A'                 
  0.417   0.430   0.534   0.535   0.543   0.552   0.593   0.623
 15 A"   44 A'   45 A'   16 A"   17 A"   46 A'   47 A'   18 A"                 
  0.623   0.639   0.664   0.837   0.846   0.870   0.904   0.928
 48 A'   19 A"   49 A'   50 A'   51 A'   20 A"   52 A'   53 A'                 
  1.011   1.194   1.293   1.342   1.366   1.483   1.576   1.603
 54 A'   55 A'   21 A"   56 A'   57 A'   22 A"   58 A'   59 A'                 
  1.884   1.897   1.937   1.969   2.046   2.094   2.158   2.429
 23 A"   60 A'   61 A'   62 A'   24 A"   25 A"   63 A'   64 A'                 
  2.588   3.708   3.736   3.755   3.762   3.770   3.831   3.971
 65 A'   66 A'   26 A"   67 A'   27 A"   28 A"   68 A'   29 A"                 
  3.973   3.986   4.020   4.051   4.109   4.355   6.241   6.269
 69 A'   70 A'   30 A"   71 A'   72 A'   73 A'   31 A"   74 A'                 
  6.303   6.587   6.981   7.524   7.543   7.613  13.734  13.832
 75 A'   76 A'   77 A'   32 A"   78 A'   79 A'   33 A"   80 A'                 
 13.916  35.261  47.869  66.732 163.086 289.714 289.733 289.835
 81 A'   82 A'   83 A'   84 A'   85 A'   34 A"   86 A'   87 A'                 
*******
 88 A'                                                                         

 Beta MOs, Restricted
 -- Occupied --                  
-482.87  -77.17  -62.53  -56.35  -56.34  -56.34  -24.72  -14.39
  1 A'    2 A'    3 A'    4 A'    1 A"    5 A'    6 A'    7 A'                 
 -8.735  -6.656  -6.570  -6.552  -6.551  -4.819  -4.816  -4.812
  8 A'    9 A'   10 A'    2 A"   11 A'   12 A'    3 A"   13 A'                 
 -2.680  -2.675  -2.674  -2.660  -2.660  -1.239  -0.932  -0.776
 14 A'    4 A"   15 A'    5 A"   16 A'   17 A'   18 A'   19 A'                 
 -0.610  -0.497  -0.487  -0.485  -0.413  -0.389  -0.351  -0.295
 20 A'   21 A'    6 A"   22 A'   23 A'    7 A"   24 A'    8 A"                 
 -0.291
 25 A'                                                                         
 -- Virtual --                   
 -0.119  -0.095  -0.027   0.006   0.020   0.038   0.043   0.056
  9 A"   26 A'   27 A'   28 A'   29 A'   10 A"   30 A'   31 A'                 
  0.069   0.074   0.099   0.109   0.145   0.148   0.195   0.215
 11 A"   32 A'   33 A'   34 A'   35 A'   12 A"   36 A'   37 A'                 
  0.218   0.267   0.274   0.277   0.302   0.317   0.395   0.397
 13 A"   38 A'   14 A"   39 A'   40 A'   41 A'   42 A'   43 A'                 
  0.417   0.430   0.534   0.535   0.543   0.552   0.593   0.623
 15 A"   44 A'   45 A'   16 A"   17 A"   46 A'   47 A'   18 A"                 
  0.623   0.639   0.664   0.837   0.846   0.870   0.904   0.928
 48 A'   19 A"   49 A'   50 A'   51 A'   20 A"   52 A'   53 A'                 
  1.011   1.194   1.293   1.342   1.366   1.483   1.576   1.603
 54 A'   55 A'   21 A"   56 A'   57 A'   22 A"   58 A'   59 A'                 
  1.884   1.897   1.937   1.969   2.046   2.094   2.158   2.429
 23 A"   60 A'   61 A'   62 A'   24 A"   25 A"   63 A'   64 A'                 
  2.588   3.708   3.736   3.755   3.762   3.770   3.831   3.971
 65 A'   66 A'   26 A"   67 A'   27 A"   28 A"   68 A'   29 A"                 
  3.973   3.986   4.020   4.051   4.109   4.355   6.241   6.269
 69 A'   70 A'   30 A"   71 A'   72 A'   73 A'   31 A"   74 A'                 
  6.303   6.587   6.981   7.524   7.543   7.613  13.734  13.832
 75 A'   76 A'   77 A'   32 A"   78 A'   79 A'   33 A"   80 A'                 
 13.916  35.261  47.869  66.732 163.086 289.714 289.733 289.835
 81 A'   82 A'   83 A'   84 A'   85 A'   34 A"   86 A'   87 A'                 
*******
 88 A'                                                                         
 --------------------------------------------------------------

          Ground-State Mulliken Net Atomic Charges

     Atom                 Charge (a.u.)
  ----------------------------------------
      1 P                     0.465390
      2 N                    -0.339619
      3 Br                    0.046231
      4 F                    -0.172003
  ----------------------------------------
  Sum of atomic charges =    -0.000000

 -----------------------------------------------------------------
                    Cartesian Multipole Moments
 -----------------------------------------------------------------
    Charge (ESU x 10^10)
                -0.0000
    Dipole Moment (Debye)
         X      -0.5355      Y      -2.1630      Z      -0.0000
       Tot       2.2283
    Quadrupole Moments (Debye-Ang)
        XX     -42.7734     XY      -2.8600     YY     -43.5150
        XZ      -0.0000     YZ      -0.0000     ZZ     -40.5798
    Octopole Moments (Debye-Ang^2)
       XXX     -74.4146    XXY      -8.6874    XYY     -18.1200
       YYY      -2.5669    XXZ      -0.0000    XYZ      -0.0000
       YYZ      -0.0000    XZZ     -13.9199    YZZ      -0.8509
       ZZZ      -0.0000
    Hexadecapole Moments (Debye-Ang^3)
      XXXX    -740.5147   XXXY      -3.7322   XXYY    -132.4585
      XYYY      11.0062   YYYY     -95.5621   XXXZ      -0.0000
      XXYZ      -0.0000   XYYZ       0.0000   YYYZ       0.0000
      XXZZ    -119.9856   XYZZ       3.1833   YYZZ     -23.2995
      XZZZ       0.0000   YZZZ       0.0000   ZZZZ     -47.5248
 -----------------------------------------------------------------
 Calculating analytic gradient of the SCF energy
 Gradient of SCF Energy
            1           2           3           4
    1  -0.0006808   0.0019828  -0.0011276  -0.0001745
    2  -0.0010648   0.0024041  -0.0013958   0.0000564
    3   0.0000000   0.0000000  -0.0000000  -0.0000000
 Max gradient component =       2.404E-03
 RMS gradient           =       1.102E-03
 Gradient time:  CPU 3.28 s  wall 0.92 s
 Geometry Optimization Parameters
   NAtoms,    NIC,     NZ,  NCons,   NDum,   NFix, NCnnct, MaxDiis
        4      14       4       0       0       0       0       0

 Cartesian Hessian Update
 Hessian Updated using BFGS Update


** GEOMETRY OPTIMIZATION IN DELOCALIZED INTERNAL COORDINATES **
   Searching for a Minimum

   Optimization Cycle:   8

                       Coordinates (Angstroms)
     ATOM                X               Y               Z
      1  P         1.6469989091   -0.4995606839    0.0000000000
      2  N         0.5962091432    0.6827544185    0.0000000000
      3  Br       -1.2001625545    0.0546670025    0.0000000000
      4  F         3.0370160355    0.3355344134    0.0000000000
   Point Group: cs    Number of degrees of freedom:     5


   Energy is  -3070.134615625

 Hessian Updated using BFGS Update

  5 Hessian modes will be used to form the next step
  Hessian Eigenvalues:
     0.085711    0.241928    0.257680    0.417045    0.615530

 Minimum Search - Taking Simple RFO Step
 Searching for Lamda that Minimizes Along All modes
 Value Taken    Lamda =  -0.00016076
 Step Taken.  Stepsize is  0.043005

                             Maximum     Tolerance    Cnvgd?
         Gradient           0.002742      0.000300      NO
         Displacement       0.030325      0.001200      NO
         Energy change     -0.000371      0.000001      NO


 New Cartesian Coordinates Obtained by Inverse Iteration

 Displacement from previous Coordinates is:  0.069101
 ----------------------------------------------------------------
             Standard Nuclear Orientation (Angstroms)
    I     Atom           X                Y                Z
 ----------------------------------------------------------------
    1      P       1.6577018379    -0.5064104040     0.0000000000
    2      N       0.5916676745     0.6582348905     0.0000000000
    3      Br     -1.2069896057     0.0730661550     0.0000000000
    4      F       3.0376816266     0.3485045089     0.0000000000
 ----------------------------------------------------------------
 Molecular Point Group                 Cs    NOp =  2
 Largest Abelian Subgroup              Cs    NOp =  2
 Nuclear Repulsion Energy =   295.5085201872 hartrees
 There are       33 alpha and       33 beta electrons
 Applying Cartesian multipole field
    Component          Value
    ---------          -----
     (2,0,0)        1.00000E-11
     (0,2,0)        2.00000E-11
     (0,0,2)       -3.00000E-11
 Nucleus-field energy     =     0.0000000069 hartrees
 Requested basis set is 6-311++G(d,p)
 There are 44 shells and 122 basis functions
 A cutoff of  1.0D-11 yielded    854 shell pairs
 There are      6924 function pairs (      7629 Cartesian)
 Smallest overlap matrix eigenvalue = 2.62E-03
 Guess MOs from SCF MO coefficient file

 -----------------------------------------------------------------------
  General SCF calculation program by
  Eric Jon Sundstrom, Paul Horn, Yuezhi Mao, Dmitri Zuev, Alec White,
  David Stuck, Shaama M.S., Shane Yost, Joonho Lee, David Small,
  Daniel Levine, Susi Lehtola, Hugh Burton, Evgeny Epifanovsky
 -----------------------------------------------------------------------
 Exchange:     0.2000 Hartree-Fock + 0.0800 Slater + 0.7200 B88
 Correlation:  0.1900 VWN1RPA + 0.8100 LYP
 Using SG-1 standard quadrature grid
 using 4 threads for integral computing
 -------------------------------------------------------
 OpenMP Integral computing Module                
 Release: version 2.0, May 2017, Q-Chem Inc. Pleasanton 
 -------------------------------------------------------
 -------------------------------------------------------
 OpenMP BLAS3 based DFT computing Module                
 Release: version 1.0, May 2013, Q-Chem Inc. Pittsburgh 
 -------------------------------------------------------
 A restricted SCF calculation will be
 performed using DIIS
 SCF converges when DIIS error is below 1.0e-08
 ---------------------------------------
  Cycle       Energy         DIIS error
 ---------------------------------------
    1   -3070.1342453033      3.25e-04  
    2   -3070.1346821015      9.52e-05  
    3   -3070.1346384238      1.95e-04  
    4   -3070.1346992013      3.96e-05  
    5   -3070.1347020296      1.53e-05  
    6   -3070.1347023076      3.81e-06  
    7   -3070.1347023234      1.77e-06  
    8   -3070.1347023269      1.96e-07  
    9   -3070.1347023270      7.05e-08  
   10   -3070.1347023270      2.07e-08  
   11   -3070.1347023270      2.64e-09  Convergence criterion met
 ---------------------------------------
 SCF time:   CPU 11.00s  wall 3.00s 
 SCF   energy in the final basis set =    -3070.1347023270
 Total energy in the final basis set =    -3070.1347023270

 --------------------------------------------------------------
             Orbital Energies (a.u.) and Symmetries
 --------------------------------------------------------------

 Alpha MOs, Restricted
 -- Occupied --                  
-482.88  -77.16  -62.53  -56.35  -56.34  -56.34  -24.71  -14.38
  1 A'    2 A'    3 A'    4 A'    1 A"    5 A'    6 A'    7 A'                 
 -8.736  -6.655  -6.570  -6.552  -6.552  -4.818  -4.816  -4.812
  8 A'    9 A'   10 A'    2 A"   11 A'   12 A'    3 A"   13 A'                 
 -2.681  -2.675  -2.675  -2.661  -2.661  -1.238  -0.933  -0.777
 14 A'    4 A"   15 A'    5 A"   16 A'   17 A'   18 A'   19 A'                 
 -0.609  -0.497  -0.486  -0.484  -0.412  -0.390  -0.352  -0.295
 20 A'   21 A'    6 A"   22 A'   23 A'    7 A"   24 A'    8 A"                 
 -0.289
 25 A'                                                                         
 -- Virtual --                   
 -0.119  -0.094  -0.027   0.006   0.020   0.038   0.043   0.056
  9 A"   26 A'   27 A'   28 A'   29 A'   10 A"   30 A'   31 A'                 
  0.069   0.075   0.098   0.110   0.146   0.149   0.194   0.215
 11 A"   32 A'   33 A'   34 A'   35 A'   12 A"   36 A'   37 A'                 
  0.219   0.267   0.275   0.277   0.302   0.317   0.395   0.398
 13 A"   38 A'   14 A"   39 A'   40 A'   41 A'   42 A'   43 A'                 
  0.417   0.429   0.534   0.535   0.542   0.555   0.599   0.623
 15 A"   44 A'   45 A'   16 A"   17 A"   46 A'   47 A'   48 A'                 
  0.624   0.639   0.662   0.842   0.854   0.872   0.901   0.933
 18 A"   19 A"   49 A'   50 A'   51 A'   20 A"   52 A'   53 A'                 
  1.015   1.192   1.293   1.343   1.366   1.484   1.578   1.605
 54 A'   55 A'   21 A"   56 A'   57 A'   22 A"   58 A'   59 A'                 
  1.884   1.899   1.937   1.973   2.045   2.097   2.157   2.435
 23 A"   60 A'   61 A'   62 A'   24 A"   25 A"   63 A'   64 A'                 
  2.587   3.710   3.737   3.756   3.763   3.771   3.833   3.970
 65 A'   66 A'   26 A"   67 A'   27 A"   28 A"   68 A'   29 A"                 
  3.975   3.985   4.021   4.054   4.109   4.357   6.242   6.270
 69 A'   70 A'   30 A"   71 A'   72 A'   73 A'   31 A"   74 A'                 
  6.304   6.594   6.981   7.523   7.543   7.612  13.735  13.831
 75 A'   76 A'   77 A'   32 A"   78 A'   79 A'   33 A"   80 A'                 
 13.919  35.261  47.874  66.733 163.087 289.714 289.732 289.835
 81 A'   82 A'   83 A'   84 A'   85 A'   34 A"   86 A'   87 A'                 
*******
 88 A'                                                                         

 Beta MOs, Restricted
 -- Occupied --                  
-482.88  -77.16  -62.53  -56.35  -56.34  -56.34  -24.71  -14.38
  1 A'    2 A'    3 A'    4 A'    1 A"    5 A'    6 A'    7 A'                 
 -8.736  -6.655  -6.570  -6.552  -6.552  -4.818  -4.816  -4.812
  8 A'    9 A'   10 A'    2 A"   11 A'   12 A'    3 A"   13 A'                 
 -2.681  -2.675  -2.675  -2.661  -2.661  -1.238  -0.933  -0.777
 14 A'    4 A"   15 A'    5 A"   16 A'   17 A'   18 A'   19 A'                 
 -0.609  -0.497  -0.486  -0.484  -0.412  -0.390  -0.352  -0.295
 20 A'   21 A'    6 A"   22 A'   23 A'    7 A"   24 A'    8 A"                 
 -0.289
 25 A'                                                                         
 -- Virtual --                   
 -0.119  -0.094  -0.027   0.006   0.020   0.038   0.043   0.056
  9 A"   26 A'   27 A'   28 A'   29 A'   10 A"   30 A'   31 A'                 
  0.069   0.075   0.098   0.110   0.146   0.149   0.194   0.215
 11 A"   32 A'   33 A'   34 A'   35 A'   12 A"   36 A'   37 A'                 
  0.219   0.267   0.275   0.277   0.302   0.317   0.395   0.398
 13 A"   38 A'   14 A"   39 A'   40 A'   41 A'   42 A'   43 A'                 
  0.417   0.429   0.534   0.535   0.542   0.555   0.599   0.623
 15 A"   44 A'   45 A'   16 A"   17 A"   46 A'   47 A'   48 A'                 
  0.624   0.639   0.662   0.842   0.854   0.872   0.901   0.933
 18 A"   19 A"   49 A'   50 A'   51 A'   20 A"   52 A'   53 A'                 
  1.015   1.192   1.293   1.343   1.366   1.484   1.578   1.605
 54 A'   55 A'   21 A"   56 A'   57 A'   22 A"   58 A'   59 A'                 
  1.884   1.899   1.937   1.973   2.045   2.097   2.157   2.435
 23 A"   60 A'   61 A'   62 A'   24 A"   25 A"   63 A'   64 A'                 
  2.587   3.710   3.737   3.756   3.763   3.771   3.833   3.970
 65 A'   66 A'   26 A"   67 A'   27 A"   28 A"   68 A'   29 A"                 
  3.975   3.985   4.021   4.054   4.109   4.357   6.242   6.270
 69 A'   70 A'   30 A"   71 A'   72 A'   73 A'   31 A"   74 A'                 
  6.304   6.594   6.981   7.523   7.543   7.612  13.735  13.831
 75 A'   76 A'   77 A'   32 A"   78 A'   79 A'   33 A"   80 A'                 
 13.919  35.261  47.874  66.733 163.087 289.714 289.732 289.835
 81 A'   82 A'   83 A'   84 A'   85 A'   34 A"   86 A'   87 A'                 
*******
 88 A'                                                                         
 --------------------------------------------------------------

          Ground-State Mulliken Net Atomic Charges

     Atom                 Charge (a.u.)
  ----------------------------------------
      1 P                     0.461991
      2 N                    -0.345134
      3 Br                    0.054552
      4 F                    -0.171408
  ----------------------------------------
  Sum of atomic charges =    -0.000000

 -----------------------------------------------------------------
                    Cartesian Multipole Moments
 -----------------------------------------------------------------
    Charge (ESU x 10^10)
                -0.0000
    Dipole Moment (Debye)
         X      -0.5905      Y      -2.1606      Z       0.0000
       Tot       2.2398
    Quadrupole Moments (Debye-Ang)
        XX     -42.7717     XY      -2.9460     YY     -43.4884
        XZ       0.0000     YZ      -0.0000     ZZ     -40.5664
    Octopole Moments (Debye-Ang^2)
       XXX     -74.7079    XXY      -8.8505    XYY     -18.1347
       YYY      -3.0079    XXZ       0.0000    XYZ      -0.0000
       YYZ       0.0000    XZZ     -13.9680    YZZ      -1.0193
       ZZZ       0.0000
    Hexadecapole Moments (Debye-Ang^3)
      XXXX    -744.4752   XXXY      -3.0098   XXYY    -133.6815
      XYYY      12.7015   YYYY     -95.3383   XXXZ       0.0000
      XXYZ      -0.0000   XYYZ      -0.0000   YYYZ      -0.0000
      XXZZ    -120.7596   XYZZ       3.7267   YYZZ     -23.2830
      XZZZ       0.0000   YZZZ      -0.0000   ZZZZ     -47.5269
 -----------------------------------------------------------------
 Calculating analytic gradient of the SCF energy
 Gradient of SCF Energy
            1           2           3           4
    1  -0.0012132   0.0003157   0.0002340   0.0006635
    2  -0.0001302  -0.0001536  -0.0001634   0.0004471
    3   0.0000000  -0.0000000   0.0000000   0.0000000
 Max gradient component =       1.213E-03
 RMS gradient           =       4.410E-04
 Gradient time:  CPU 3.28 s  wall 0.92 s
 Geometry Optimization Parameters
   NAtoms,    NIC,     NZ,  NCons,   NDum,   NFix, NCnnct, MaxDiis
        4      14       4       0       0       0       0       0

 Cartesian Hessian Update
 Hessian Updated using BFGS Update


** GEOMETRY OPTIMIZATION IN DELOCALIZED INTERNAL COORDINATES **
   Searching for a Minimum

   Optimization Cycle:   9

                       Coordinates (Angstroms)
     ATOM                X               Y               Z
      1  P         1.6577018379   -0.5064104040    0.0000000000
      2  N         0.5916676745    0.6582348905    0.0000000000
      3  Br       -1.2069896057    0.0730661550    0.0000000000
      4  F         3.0376816266    0.3485045089    0.0000000000
   Point Group: cs    Number of degrees of freedom:     5


   Energy is  -3070.134702327

 Hessian Updated using BFGS Update

  5 Hessian modes will be used to form the next step
  Hessian Eigenvalues:
     0.077300    0.242565    0.259132    0.414298    0.618299

 Minimum Search - Taking Simple RFO Step
 Searching for Lamda that Minimizes Along All modes
 Value Taken    Lamda =  -0.00000546
 Step Taken.  Stepsize is  0.006167

                             Maximum     Tolerance    Cnvgd?
         Gradient           0.000740      0.000300      NO
         Displacement       0.005304      0.001200      NO
         Energy change     -0.000087      0.000001      NO


 New Cartesian Coordinates Obtained by Inverse Iteration

 Displacement from previous Coordinates is:  0.011811
 ----------------------------------------------------------------
             Standard Nuclear Orientation (Angstroms)
    I     Atom           X                Y                Z
 ----------------------------------------------------------------
    1      P       1.6603926597    -0.5080862202     0.0000000000
    2      N       0.5912220498     0.6547975011     0.0000000000
    3      Br     -1.2088361330     0.0760464389     0.0000000000
    4      F       3.0372829567     0.3506374306     0.0000000000
 ----------------------------------------------------------------
 Molecular Point Group                 Cs    NOp =  2
 Largest Abelian Subgroup              Cs    NOp =  2
 Nuclear Repulsion Energy =   295.3464391372 hartrees
 There are       33 alpha and       33 beta electrons
 Applying Cartesian multipole field
    Component          Value
    ---------          -----
     (2,0,0)        1.00000E-11
     (0,2,0)        2.00000E-11
     (0,0,2)       -3.00000E-11
 Nucleus-field energy     =     0.0000000069 hartrees
 Requested basis set is 6-311++G(d,p)
 There are 44 shells and 122 basis functions
 A cutoff of  1.0D-11 yielded    854 shell pairs
 There are      6924 function pairs (      7629 Cartesian)
 Smallest overlap matrix eigenvalue = 2.63E-03
 Guess MOs from SCF MO coefficient file

 -----------------------------------------------------------------------
  General SCF calculation program by
  Eric Jon Sundstrom, Paul Horn, Yuezhi Mao, Dmitri Zuev, Alec White,
  David Stuck, Shaama M.S., Shane Yost, Joonho Lee, David Small,
  Daniel Levine, Susi Lehtola, Hugh Burton, Evgeny Epifanovsky
 -----------------------------------------------------------------------
 Exchange:     0.2000 Hartree-Fock + 0.0800 Slater + 0.7200 B88
 Correlation:  0.1900 VWN1RPA + 0.8100 LYP
 Using SG-1 standard quadrature grid
 using 4 threads for integral computing
 -------------------------------------------------------
 OpenMP Integral computing Module                
 Release: version 2.0, May 2017, Q-Chem Inc. Pleasanton 
 -------------------------------------------------------
 -------------------------------------------------------
 OpenMP BLAS3 based DFT computing Module                
 Release: version 1.0, May 2013, Q-Chem Inc. Pittsburgh 
 -------------------------------------------------------
 A restricted SCF calculation will be
 performed using DIIS
 SCF converges when DIIS error is below 1.0e-08
 ---------------------------------------
  Cycle       Energy         DIIS error
 ---------------------------------------
    1   -3070.1346927337      5.59e-05  
    2   -3070.1347036809      2.87e-05  
    3   -3070.1347002752      5.38e-05  
    4   -3070.1347050552      6.57e-06  
    5   -3070.1347051225      2.79e-06  
    6   -3070.1347051313      4.84e-07  
    7   -3070.1347051316      1.12e-07  
    8   -3070.1347051316      2.67e-08  
    9   -3070.1347051316      1.34e-08  
   10   -3070.1347051316      2.80e-09  Convergence criterion met
 ---------------------------------------
 SCF time:   CPU 10.00s  wall 2.00s 
 SCF   energy in the final basis set =    -3070.1347051316
 Total energy in the final basis set =    -3070.1347051316

 --------------------------------------------------------------
             Orbital Energies (a.u.) and Symmetries
 --------------------------------------------------------------

 Alpha MOs, Restricted
 -- Occupied --                  
-482.88  -77.16  -62.53  -56.35  -56.34  -56.34  -24.71  -14.38
  1 A'    2 A'    3 A'    4 A'    1 A"    5 A'    6 A'    7 A'                 
 -8.736  -6.655  -6.570  -6.552  -6.552  -4.818  -4.816  -4.812
  8 A'    9 A'   10 A'    2 A"   11 A'   12 A'    3 A"   13 A'                 
 -2.681  -2.675  -2.675  -2.661  -2.661  -1.238  -0.932  -0.777
 14 A'    4 A"   15 A'    5 A"   16 A'   17 A'   18 A'   19 A'                 
 -0.609  -0.497  -0.486  -0.484  -0.412  -0.389  -0.352  -0.294
 20 A'   21 A'    6 A"   22 A'   23 A'    7 A"   24 A'    8 A"                 
 -0.288
 25 A'                                                                         
 -- Virtual --                   
 -0.119  -0.094  -0.027   0.006   0.020   0.038   0.043   0.056
  9 A"   26 A'   27 A'   28 A'   29 A'   10 A"   30 A'   31 A'                 
  0.069   0.075   0.098   0.110   0.146   0.149   0.194   0.215
 11 A"   32 A'   33 A'   34 A'   35 A'   12 A"   36 A'   37 A'                 
  0.218   0.267   0.275   0.277   0.302   0.316   0.395   0.398
 13 A"   38 A'   14 A"   39 A'   40 A'   41 A'   42 A'   43 A'                 
  0.417   0.429   0.534   0.535   0.542   0.556   0.600   0.623
 15 A"   44 A'   45 A'   16 A"   17 A"   46 A'   47 A'   48 A'                 
  0.624   0.639   0.661   0.843   0.856   0.872   0.901   0.933
 18 A"   19 A"   49 A'   50 A'   51 A'   20 A"   52 A'   53 A'                 
  1.014   1.192   1.293   1.343   1.366   1.484   1.578   1.605
 54 A'   55 A'   21 A"   56 A'   57 A'   22 A"   58 A'   59 A'                 
  1.884   1.899   1.937   1.973   2.044   2.097   2.156   2.436
 23 A"   60 A'   61 A'   62 A'   24 A"   25 A"   63 A'   64 A'                 
  2.586   3.710   3.737   3.756   3.763   3.771   3.833   3.970
 65 A'   66 A'   26 A"   67 A'   27 A"   28 A"   68 A'   29 A"                 
  3.975   3.985   4.021   4.054   4.109   4.357   6.242   6.270
 69 A'   70 A'   30 A"   71 A'   72 A'   73 A'   31 A"   74 A'                 
  6.303   6.595   6.981   7.523   7.543   7.612  13.735  13.832
 75 A'   76 A'   77 A'   32 A"   78 A'   79 A'   33 A"   80 A'                 
 13.919  35.261  47.874  66.733 163.087 289.714 289.732 289.835
 81 A'   82 A'   83 A'   84 A'   85 A'   34 A"   86 A'   87 A'                 
*******
 88 A'                                                                         

 Beta MOs, Restricted
 -- Occupied --                  
-482.88  -77.16  -62.53  -56.35  -56.34  -56.34  -24.71  -14.38
  1 A'    2 A'    3 A'    4 A'    1 A"    5 A'    6 A'    7 A'                 
 -8.736  -6.655  -6.570  -6.552  -6.552  -4.818  -4.816  -4.812
  8 A'    9 A'   10 A'    2 A"   11 A'   12 A'    3 A"   13 A'                 
 -2.681  -2.675  -2.675  -2.661  -2.661  -1.238  -0.932  -0.777
 14 A'    4 A"   15 A'    5 A"   16 A'   17 A'   18 A'   19 A'                 
 -0.609  -0.497  -0.486  -0.484  -0.412  -0.389  -0.352  -0.294
 20 A'   21 A'    6 A"   22 A'   23 A'    7 A"   24 A'    8 A"                 
 -0.288
 25 A'                                                                         
 -- Virtual --                   
 -0.119  -0.094  -0.027   0.006   0.020   0.038   0.043   0.056
  9 A"   26 A'   27 A'   28 A'   29 A'   10 A"   30 A'   31 A'                 
  0.069   0.075   0.098   0.110   0.146   0.149   0.194   0.215
 11 A"   32 A'   33 A'   34 A'   35 A'   12 A"   36 A'   37 A'                 
  0.218   0.267   0.275   0.277   0.302   0.316   0.395   0.398
 13 A"   38 A'   14 A"   39 A'   40 A'   41 A'   42 A'   43 A'                 
  0.417   0.429   0.534   0.535   0.542   0.556   0.600   0.623
 15 A"   44 A'   45 A'   16 A"   17 A"   46 A'   47 A'   48 A'                 
  0.624   0.639   0.661   0.843   0.856   0.872   0.901   0.933
 18 A"   19 A"   49 A'   50 A'   51 A'   20 A"   52 A'   53 A'                 
  1.014   1.192   1.293   1.343   1.366   1.484   1.578   1.605
 54 A'   55 A'   21 A"   56 A'   57 A'   22 A"   58 A'   59 A'                 
  1.884   1.899   1.937   1.973   2.044   2.097   2.156   2.436
 23 A"   60 A'   61 A'   62 A'   24 A"   25 A"   63 A'   64 A'                 
  2.586   3.710   3.737   3.756   3.763   3.771   3.833   3.970
 65 A'   66 A'   26 A"   67 A'   27 A"   28 A"   68 A'   29 A"                 
  3.975   3.985   4.021   4.054   4.109   4.357   6.242   6.270
 69 A'   70 A'   30 A"   71 A'   72 A'   73 A'   31 A"   74 A'                 
  6.303   6.595   6.981   7.523   7.543   7.612  13.735  13.832
 75 A'   76 A'   77 A'   32 A"   78 A'   79 A'   33 A"   80 A'                 
 13.919  35.261  47.874  66.733 163.087 289.714 289.732 289.835
 81 A'   82 A'   83 A'   84 A'   85 A'   34 A"   86 A'   87 A'                 
*******
 88 A'                                                                         
 --------------------------------------------------------------

          Ground-State Mulliken Net Atomic Charges

     Atom                 Charge (a.u.)
  ----------------------------------------
      1 P                     0.461236
      2 N                    -0.346118
      3 Br                    0.055425
      4 F                    -0.170543
  ----------------------------------------
  Sum of atomic charges =    -0.000000

 -----------------------------------------------------------------
                    Cartesian Multipole Moments
 -----------------------------------------------------------------
    Charge (ESU x 10^10)
                -0.0000
    Dipole Moment (Debye)
         X      -0.5873      Y      -2.1620      Z       0.0000
       Tot       2.2404
    Quadrupole Moments (Debye-Ang)
        XX     -42.7396     XY      -2.9613     YY     -43.4857
        XZ       0.0000     YZ       0.0000     ZZ     -40.5696
    Octopole Moments (Debye-Ang^2)
       XXX     -74.6142    XXY      -8.8717    XYY     -18.1274
       YYY      -3.0756    XXZ       0.0000    XYZ       0.0000
       YYZ      -0.0000    XZZ     -13.9680    YZZ      -1.0444
       ZZZ       0.0000
    Hexadecapole Moments (Debye-Ang^3)
      XXXX    -745.0202   XXXY      -2.8372   XXYY    -133.9351
      XYYY      13.0294   YYYY     -95.3908   XXXZ       0.0000
      XXYZ       0.0000   XYYZ       0.0000   YYYZ      -0.0000
      XXZZ    -120.9311   XYZZ       3.8318   YYZZ     -23.2979
      XZZZ       0.0000   YZZZ       0.0000   ZZZZ     -47.5435
 -----------------------------------------------------------------
 Calculating analytic gradient of the SCF energy
 Gradient of SCF Energy
            1           2           3           4
    1  -0.0002099  -0.0001990   0.0000319   0.0003770
    2  -0.0005458   0.0002576  -0.0000457   0.0003340
    3  -0.0000000  -0.0000000  -0.0000000   0.0000000
 Max gradient component =       5.458E-04
 RMS gradient           =       2.423E-04
 Gradient time:  CPU 3.28 s  wall 0.93 s
 Geometry Optimization Parameters
   NAtoms,    NIC,     NZ,  NCons,   NDum,   NFix, NCnnct, MaxDiis
        4      14       4       0       0       0       0       0

 Cartesian Hessian Update
 Hessian Updated using BFGS Update


** GEOMETRY OPTIMIZATION IN DELOCALIZED INTERNAL COORDINATES **
   Searching for a Minimum

   Optimization Cycle:  10

                       Coordinates (Angstroms)
     ATOM                X               Y               Z
      1  P         1.6603926597   -0.5080862202    0.0000000000
      2  N         0.5912220498    0.6547975011    0.0000000000
      3  Br       -1.2088361330    0.0760464389    0.0000000000
      4  F         3.0372829567    0.3506374306    0.0000000000
   Point Group: cs    Number of degrees of freedom:     5


   Energy is  -3070.134705132

 Hessian Updated using BFGS Update

  5 Hessian modes will be used to form the next step
  Hessian Eigenvalues:
     0.070643    0.236263    0.309748    0.410635    0.569197

 Minimum Search - Taking Simple RFO Step
 Searching for Lamda that Minimizes Along All modes
 Value Taken    Lamda =   0.00000000
 Step Taken.  Stepsize is  0.001725

                             Maximum     Tolerance    Cnvgd?
         Gradient           0.000449      0.000300      NO
         Displacement       0.001494      0.001200      NO
         Energy change     -0.000003      0.000001      NO


 New Cartesian Coordinates Obtained by Inverse Iteration

 Displacement from previous Coordinates is:  0.001677
 ----------------------------------------------------------------
             Standard Nuclear Orientation (Angstroms)
    I     Atom           X                Y                Z
 ----------------------------------------------------------------
    1      P       1.6607351461    -0.5078165242     0.0000000000
    2      N       0.5912109525     0.6541554730     0.0000000000
    3      Br     -1.2090914580     0.0763823844     0.0000000000
    4      F       3.0372068926     0.3506738172     0.0000000000
 ----------------------------------------------------------------
 Molecular Point Group                 Cs    NOp =  2
 Largest Abelian Subgroup              Cs    NOp =  2
 Nuclear Repulsion Energy =   295.3513919054 hartrees
 There are       33 alpha and       33 beta electrons
 Applying Cartesian multipole field
    Component          Value
    ---------          -----
     (2,0,0)        1.00000E-11
     (0,2,0)        2.00000E-11
     (0,0,2)       -3.00000E-11
 Nucleus-field energy     =     0.0000000069 hartrees
 Requested basis set is 6-311++G(d,p)
 There are 44 shells and 122 basis functions
 A cutoff of  1.0D-11 yielded    854 shell pairs
 There are      6924 function pairs (      7629 Cartesian)
 Smallest overlap matrix eigenvalue = 2.62E-03
 Guess MOs from SCF MO coefficient file

 -----------------------------------------------------------------------
  General SCF calculation program by
  Eric Jon Sundstrom, Paul Horn, Yuezhi Mao, Dmitri Zuev, Alec White,
  David Stuck, Shaama M.S., Shane Yost, Joonho Lee, David Small,
  Daniel Levine, Susi Lehtola, Hugh Burton, Evgeny Epifanovsky
 -----------------------------------------------------------------------
 Exchange:     0.2000 Hartree-Fock + 0.0800 Slater + 0.7200 B88
 Correlation:  0.1900 VWN1RPA + 0.8100 LYP
 Using SG-1 standard quadrature grid
 using 4 threads for integral computing
 -------------------------------------------------------
 OpenMP Integral computing Module                
 Release: version 2.0, May 2017, Q-Chem Inc. Pleasanton 
 -------------------------------------------------------
 -------------------------------------------------------
 OpenMP BLAS3 based DFT computing Module                
 Release: version 1.0, May 2013, Q-Chem Inc. Pittsburgh 
 -------------------------------------------------------
 A restricted SCF calculation will be
 performed using DIIS
 SCF converges when DIIS error is below 1.0e-08
 ---------------------------------------
  Cycle       Energy         DIIS error
 ---------------------------------------
    1   -3070.1347051692      1.18e-05  
    2   -3070.1347055093      8.47e-06  
    3   -3070.1347054594      9.72e-06  
    4   -3070.1347056020      3.07e-06  
    5   -3070.1347056158      6.22e-07  
    6   -3070.1347056163      8.83e-08  
    7   -3070.1347056163      2.38e-08  
    8   -3070.1347056163      1.37e-08  
    9   -3070.1347056164      2.10e-09  Convergence criterion met
 ---------------------------------------
 SCF time:   CPU 9.00s  wall 3.00s 
 SCF   energy in the final basis set =    -3070.1347056164
 Total energy in the final basis set =    -3070.1347056164

 --------------------------------------------------------------
             Orbital Energies (a.u.) and Symmetries
 --------------------------------------------------------------

 Alpha MOs, Restricted
 -- Occupied --                  
-482.88  -77.16  -62.53  -56.35  -56.34  -56.34  -24.71  -14.38
  1 A'    2 A'    3 A'    4 A'    1 A"    5 A'    6 A'    7 A'                 
 -8.736  -6.655  -6.570  -6.552  -6.552  -4.818  -4.816  -4.812
  8 A'    9 A'   10 A'    2 A"   11 A'   12 A'    3 A"   13 A'                 
 -2.681  -2.675  -2.675  -2.661  -2.661  -1.238  -0.932  -0.777
 14 A'    4 A"   15 A'    5 A"   16 A'   17 A'   18 A'   19 A'                 
 -0.609  -0.497  -0.487  -0.485  -0.412  -0.389  -0.352  -0.294
 20 A'   21 A'    6 A"   22 A'   23 A'    7 A"   24 A'    8 A"                 
 -0.288
 25 A'                                                                         
 -- Virtual --                   
 -0.118  -0.094  -0.027   0.006   0.020   0.038   0.043   0.056
  9 A"   26 A'   27 A'   28 A'   29 A'   10 A"   30 A'   31 A'                 
  0.069   0.075   0.098   0.110   0.146   0.149   0.194   0.215
 11 A"   32 A'   33 A'   34 A'   35 A'   12 A"   36 A'   37 A'                 
  0.218   0.268   0.275   0.277   0.302   0.316   0.395   0.398
 13 A"   38 A'   14 A"   39 A'   40 A'   41 A'   42 A'   43 A'                 
  0.417   0.429   0.534   0.535   0.542   0.556   0.600   0.623
 15 A"   44 A'   45 A'   16 A"   17 A"   46 A'   47 A'   48 A'                 
  0.625   0.640   0.661   0.843   0.856   0.872   0.901   0.933
 18 A"   19 A"   49 A'   50 A'   51 A'   20 A"   52 A'   53 A'                 
  1.014   1.192   1.293   1.343   1.366   1.484   1.578   1.605
 54 A'   55 A'   21 A"   56 A'   57 A'   22 A"   58 A'   59 A'                 
  1.884   1.899   1.937   1.973   2.044   2.097   2.156   2.436
 23 A"   60 A'   61 A'   62 A'   24 A"   25 A"   63 A'   64 A'                 
  2.586   3.710   3.737   3.756   3.763   3.771   3.833   3.970
 65 A'   66 A'   26 A"   67 A'   27 A"   28 A"   68 A'   29 A"                 
  3.975   3.985   4.021   4.054   4.110   4.357   6.242   6.270
 69 A'   70 A'   30 A"   71 A'   72 A'   73 A'   31 A"   74 A'                 
  6.303   6.595   6.981   7.523   7.543   7.612  13.736  13.832
 75 A'   76 A'   77 A'   32 A"   78 A'   79 A'   33 A"   80 A'                 
 13.919  35.261  47.874  66.733 163.087 289.714 289.732 289.835
 81 A'   82 A'   83 A'   84 A'   85 A'   34 A"   86 A'   87 A'                 
*******
 88 A'                                                                         

 Beta MOs, Restricted
 -- Occupied --                  
-482.88  -77.16  -62.53  -56.35  -56.34  -56.34  -24.71  -14.38
  1 A'    2 A'    3 A'    4 A'    1 A"    5 A'    6 A'    7 A'                 
 -8.736  -6.655  -6.570  -6.552  -6.552  -4.818  -4.816  -4.812
  8 A'    9 A'   10 A'    2 A"   11 A'   12 A'    3 A"   13 A'                 
 -2.681  -2.675  -2.675  -2.661  -2.661  -1.238  -0.932  -0.777
 14 A'    4 A"   15 A'    5 A"   16 A'   17 A'   18 A'   19 A'                 
 -0.609  -0.497  -0.487  -0.485  -0.412  -0.389  -0.352  -0.294
 20 A'   21 A'    6 A"   22 A'   23 A'    7 A"   24 A'    8 A"                 
 -0.288
 25 A'                                                                         
 -- Virtual --                   
 -0.118  -0.094  -0.027   0.006   0.020   0.038   0.043   0.056
  9 A"   26 A'   27 A'   28 A'   29 A'   10 A"   30 A'   31 A'                 
  0.069   0.075   0.098   0.110   0.146   0.149   0.194   0.215
 11 A"   32 A'   33 A'   34 A'   35 A'   12 A"   36 A'   37 A'                 
  0.218   0.268   0.275   0.277   0.302   0.316   0.395   0.398
 13 A"   38 A'   14 A"   39 A'   40 A'   41 A'   42 A'   43 A'                 
  0.417   0.429   0.534   0.535   0.542   0.556   0.600   0.623
 15 A"   44 A'   45 A'   16 A"   17 A"   46 A'   47 A'   48 A'                 
  0.625   0.640   0.661   0.843   0.856   0.872   0.901   0.933
 18 A"   19 A"   49 A'   50 A'   51 A'   20 A"   52 A'   53 A'                 
  1.014   1.192   1.293   1.343   1.366   1.484   1.578   1.605
 54 A'   55 A'   21 A"   56 A'   57 A'   22 A"   58 A'   59 A'                 
  1.884   1.899   1.937   1.973   2.044   2.097   2.156   2.436
 23 A"   60 A'   61 A'   62 A'   24 A"   25 A"   63 A'   64 A'                 
  2.586   3.710   3.737   3.756   3.763   3.771   3.833   3.970
 65 A'   66 A'   26 A"   67 A'   27 A"   28 A"   68 A'   29 A"                 
  3.975   3.985   4.021   4.054   4.110   4.357   6.242   6.270
 69 A'   70 A'   30 A"   71 A'   72 A'   73 A'   31 A"   74 A'                 
  6.303   6.595   6.981   7.523   7.543   7.612  13.736  13.832
 75 A'   76 A'   77 A'   32 A"   78 A'   79 A'   33 A"   80 A'                 
 13.919  35.261  47.874  66.733 163.087 289.714 289.732 289.835
 81 A'   82 A'   83 A'   84 A'   85 A'   34 A"   86 A'   87 A'                 
*******
 88 A'                                                                         
 --------------------------------------------------------------

          Ground-State Mulliken Net Atomic Charges

     Atom                 Charge (a.u.)
  ----------------------------------------
      1 P                     0.460771
      2 N                    -0.346409
      3 Br                    0.055672
      4 F                    -0.170034
  ----------------------------------------
  Sum of atomic charges =    -0.000000

 -----------------------------------------------------------------
                    Cartesian Multipole Moments
 -----------------------------------------------------------------
    Charge (ESU x 10^10)
                -0.0000
    Dipole Moment (Debye)
         X      -0.5862      Y      -2.1594      Z      -0.0000
       Tot       2.2375
    Quadrupole Moments (Debye-Ang)
        XX     -42.7273     XY      -2.9568     YY     -43.4874
        XZ      -0.0000     YZ      -0.0000     ZZ     -40.5687
    Octopole Moments (Debye-Ang^2)
       XXX     -74.5797    XXY      -8.8627    XYY     -18.1287
       YYY      -3.0870    XXZ      -0.0000    XYZ      -0.0000
       YYZ      -0.0000    XZZ     -13.9650    YZZ      -1.0489
       ZZZ       0.0000
    Hexadecapole Moments (Debye-Ang^3)
      XXXX    -744.9861   XXXY      -2.7979   XXYY    -133.9624
      XYYY      13.0625   YYYY     -95.3554   XXXZ      -0.0000
      XXYZ      -0.0000   XYYZ       0.0000   YYYZ      -0.0000
      XXZZ    -120.9456   XYZZ       3.8415   YYZZ     -23.2923
      XZZZ       0.0000   YZZZ      -0.0000   ZZZZ     -47.5434
 -----------------------------------------------------------------
 Calculating analytic gradient of the SCF energy
 Gradient of SCF Energy
            1           2           3           4
    1  -0.0001700   0.0000107  -0.0000300   0.0001894
    2  -0.0001096  -0.0000179  -0.0000406   0.0001682
    3   0.0000000  -0.0000000   0.0000000  -0.0000000
 Max gradient component =       1.894E-04
 RMS gradient           =       9.490E-05
 Gradient time:  CPU 3.28 s  wall 0.91 s
 Geometry Optimization Parameters
   NAtoms,    NIC,     NZ,  NCons,   NDum,   NFix, NCnnct, MaxDiis
        4      14       4       0       0       0       0       0

 Cartesian Hessian Update
 Hessian Updated using BFGS Update


** GEOMETRY OPTIMIZATION IN DELOCALIZED INTERNAL COORDINATES **
   Searching for a Minimum

   Optimization Cycle:  11

                       Coordinates (Angstroms)
     ATOM                X               Y               Z
      1  P         1.6607351461   -0.5078165242    0.0000000000
      2  N         0.5912109525    0.6541554730    0.0000000000
      3  Br       -1.2090914580    0.0763823844    0.0000000000
      4  F         3.0372068926    0.3506738172    0.0000000000
   Point Group: cs    Number of degrees of freedom:     5


   Energy is  -3070.134705616

 Hessian Updated using BFGS Update

  5 Hessian modes will be used to form the next step
  Hessian Eigenvalues:
     0.077707    0.245677    0.284554    0.373485    0.467622

 Minimum Search - Taking Simple RFO Step
 Searching for Lamda that Minimizes Along All modes
 Value Taken    Lamda =   0.00000000
 Step Taken.  Stepsize is  0.000765

                             Maximum     Tolerance    Cnvgd?
         Gradient           0.000144      0.000300     YES
         Displacement       0.000508      0.001200     YES
         Energy change     -0.000000      0.000001     YES


                       Distance Matrix (Angstroms)
             P (  1)   N (  2)   Br(  3)
   N (  2)  1.579260
   Br(  3)  2.928685  1.890743
   F (  4)  1.622245  2.464751  4.255148

 Final energy is   -3070.1347056163568     


 ******************************
 **  OPTIMIZATION CONVERGED  **
 ******************************

                       Coordinates (Angstroms)
     ATOM                X               Y               Z
      1  P         1.6607351461   -0.5078165242    0.0000000000
      2  N         0.5912109525    0.6541554730    0.0000000000
      3  Br       -1.2090914580    0.0763823844    0.0000000000
      4  F         3.0372068926    0.3506738172    0.0000000000

Z-matrix Print:
$molecule
0 1
Br
N  1 1.890743
P  2 1.579260 1 114.834619
F  3 1.622245 2 100.676334 1 -180.000000 0
$end


 --------------------------------------------------------------
             Orbital Energies (a.u.) and Symmetries
 --------------------------------------------------------------

 Alpha MOs, Restricted
 -- Occupied --                  
-482.88  -77.16  -62.53  -56.35  -56.34  -56.34  -24.71  -14.38
  1 A'    2 A'    3 A'    4 A'    1 A"    5 A'    6 A'    7 A'                 
 -8.736  -6.655  -6.570  -6.552  -6.552  -4.818  -4.816  -4.812
  8 A'    9 A'   10 A'    2 A"   11 A'   12 A'    3 A"   13 A'                 
 -2.681  -2.675  -2.675  -2.661  -2.661  -1.238  -0.932  -0.777
 14 A'    4 A"   15 A'    5 A"   16 A'   17 A'   18 A'   19 A'                 
 -0.609  -0.497  -0.487  -0.485  -0.412  -0.389  -0.352  -0.294
 20 A'   21 A'    6 A"   22 A'   23 A'    7 A"   24 A'    8 A"                 
 -0.288
 25 A'                                                                         
 -- Virtual --                   
 -0.118  -0.094  -0.027   0.006   0.020   0.038   0.043   0.056
  9 A"   26 A'   27 A'   28 A'   29 A'   10 A"   30 A'   31 A'                 
  0.069   0.075   0.098   0.110   0.146   0.149   0.194   0.215
 11 A"   32 A'   33 A'   34 A'   35 A'   12 A"   36 A'   37 A'                 
  0.218   0.268   0.275   0.277   0.302   0.316   0.395   0.398
 13 A"   38 A'   14 A"   39 A'   40 A'   41 A'   42 A'   43 A'                 
  0.417   0.429   0.534   0.535   0.542   0.556   0.600   0.623
 15 A"   44 A'   45 A'   16 A"   17 A"   46 A'   47 A'   48 A'                 
  0.625   0.640   0.661   0.843   0.856   0.872   0.901   0.933
 18 A"   19 A"   49 A'   50 A'   51 A'   20 A"   52 A'   53 A'                 
  1.014   1.192   1.293   1.343   1.366   1.484   1.578   1.605
 54 A'   55 A'   21 A"   56 A'   57 A'   22 A"   58 A'   59 A'                 
  1.884   1.899   1.937   1.973   2.044   2.097   2.156   2.436
 23 A"   60 A'   61 A'   62 A'   24 A"   25 A"   63 A'   64 A'                 
  2.586   3.710   3.737   3.756   3.763   3.771   3.833   3.970
 65 A'   66 A'   26 A"   67 A'   27 A"   28 A"   68 A'   29 A"                 
  3.975   3.985   4.021   4.054   4.110   4.357   6.242   6.270
 69 A'   70 A'   30 A"   71 A'   72 A'   73 A'   31 A"   74 A'                 
  6.303   6.595   6.981   7.523   7.543   7.612  13.736  13.832
 75 A'   76 A'   77 A'   32 A"   78 A'   79 A'   33 A"   80 A'                 
 13.919  35.261  47.874  66.733 163.087 289.714 289.732 289.835
 81 A'   82 A'   83 A'   84 A'   85 A'   34 A"   86 A'   87 A'                 
*******
 88 A'                                                                         

 Beta MOs, Restricted
 -- Occupied --                  
-482.88  -77.16  -62.53  -56.35  -56.34  -56.34  -24.71  -14.38
  1 A'    2 A'    3 A'    4 A'    1 A"    5 A'    6 A'    7 A'                 
 -8.736  -6.655  -6.570  -6.552  -6.552  -4.818  -4.816  -4.812
  8 A'    9 A'   10 A'    2 A"   11 A'   12 A'    3 A"   13 A'                 
 -2.681  -2.675  -2.675  -2.661  -2.661  -1.238  -0.932  -0.777
 14 A'    4 A"   15 A'    5 A"   16 A'   17 A'   18 A'   19 A'                 
 -0.609  -0.497  -0.487  -0.485  -0.412  -0.389  -0.352  -0.294
 20 A'   21 A'    6 A"   22 A'   23 A'    7 A"   24 A'    8 A"                 
 -0.288
 25 A'                                                                         
 -- Virtual --                   
 -0.118  -0.094  -0.027   0.006   0.020   0.038   0.043   0.056
  9 A"   26 A'   27 A'   28 A'   29 A'   10 A"   30 A'   31 A'                 
  0.069   0.075   0.098   0.110   0.146   0.149   0.194   0.215
 11 A"   32 A'   33 A'   34 A'   35 A'   12 A"   36 A'   37 A'                 
  0.218   0.268   0.275   0.277   0.302   0.316   0.395   0.398
 13 A"   38 A'   14 A"   39 A'   40 A'   41 A'   42 A'   43 A'                 
  0.417   0.429   0.534   0.535   0.542   0.556   0.600   0.623
 15 A"   44 A'   45 A'   16 A"   17 A"   46 A'   47 A'   48 A'                 
  0.625   0.640   0.661   0.843   0.856   0.872   0.901   0.933
 18 A"   19 A"   49 A'   50 A'   51 A'   20 A"   52 A'   53 A'                 
  1.014   1.192   1.293   1.343   1.366   1.484   1.578   1.605
 54 A'   55 A'   21 A"   56 A'   57 A'   22 A"   58 A'   59 A'                 
  1.884   1.899   1.937   1.973   2.044   2.097   2.156   2.436
 23 A"   60 A'   61 A'   62 A'   24 A"   25 A"   63 A'   64 A'                 
  2.586   3.710   3.737   3.756   3.763   3.771   3.833   3.970
 65 A'   66 A'   26 A"   67 A'   27 A"   28 A"   68 A'   29 A"                 
  3.975   3.985   4.021   4.054   4.110   4.357   6.242   6.270
 69 A'   70 A'   30 A"   71 A'   72 A'   73 A'   31 A"   74 A'                 
  6.303   6.595   6.981   7.523   7.543   7.612  13.736  13.832
 75 A'   76 A'   77 A'   32 A"   78 A'   79 A'   33 A"   80 A'                 
 13.919  35.261  47.874  66.733 163.087 289.714 289.732 289.835
 81 A'   82 A'   83 A'   84 A'   85 A'   34 A"   86 A'   87 A'                 
*******
 88 A'                                                                         
 --------------------------------------------------------------

          Ground-State Mulliken Net Atomic Charges

     Atom                 Charge (a.u.)
  ----------------------------------------
      1 P                     0.460771
      2 N                    -0.346409
      3 Br                    0.055672
      4 F                    -0.170034
  ----------------------------------------
  Sum of atomic charges =    -0.000000

 -----------------------------------------------------------------
                    Cartesian Multipole Moments
 -----------------------------------------------------------------
    Charge (ESU x 10^10)
                -0.0000
    Dipole Moment (Debye)
         X      -0.5862      Y      -2.1594      Z      -0.0000
       Tot       2.2375
    Quadrupole Moments (Debye-Ang)
        XX     -42.7273     XY      -2.9568     YY     -43.4874
        XZ      -0.0000     YZ      -0.0000     ZZ     -40.5687
    Octopole Moments (Debye-Ang^2)
       XXX     -74.5797    XXY      -8.8627    XYY     -18.1287
       YYY      -3.0870    XXZ      -0.0000    XYZ      -0.0000
       YYZ      -0.0000    XZZ     -13.9650    YZZ      -1.0489
       ZZZ       0.0000
    Hexadecapole Moments (Debye-Ang^3)
      XXXX    -744.9861   XXXY      -2.7979   XXYY    -133.9624
      XYYY      13.0625   YYYY     -95.3554   XXXZ      -0.0000
      XXYZ      -0.0000   XYYZ       0.0000   YYYZ      -0.0000
      XXZZ    -120.9456   XYZZ       3.8415   YYZZ     -23.2923
      XZZZ       0.0000   YZZZ      -0.0000   ZZZZ     -47.5434
 -----------------------------------------------------------------
Archival summary:
1\1\TWL01\OPT\ProcedureUnspecified\BasisUnspecified\r1111\taweetha\SunNov2517:05:252018SunNov2517:05:252018\0\\#,OPT,ProcedureUnspecified,BasisUnspecified,\\0,1\Br\N,1,1.89074\P,2,1.57926,1,114.835\F,3,1.62225,2,100.676,1,-180,0\\\@

 Total job time:  44.82s(wall), 160.48s(cpu) 
 Sun Nov 25 17:05:25 2018

        *************************************************************
        *                                                           *
        *  Thank you very much for using Q-Chem.  Have a nice day.  *
        *                                                           *
        *************************************************************


 
User input: 2 of 2 
 
Q-Chem Developer Version!
                  Welcome to Q-Chem
     A Quantum Leap Into The Future Of Chemistry


 Q-Chem 5.1, Q-Chem, Inc., Pleasanton, CA (2018)

 Yihan Shao,  Zhengting Gan,  E. Epifanovsky,  A. T. B. Gilbert,  M. Wormit,  
 J. Kussmann,  A. W. Lange,  A. Behn,  Jia Deng,  Xintian Feng,  D. Ghosh,  
 M. Goldey,  P. R. Horn,  L. D. Jacobson,  I. Kaliman,  T. Kus,  A. Landau,  
 Jie Liu,  E. I. Proynov,  R. M. Richard,  R. P. Steele,  E. J. Sundstrom,  
 H. L. Woodcock III,  P. M. Zimmerman,  D. Zuev,  B. Albrecht,  E. Alguire,  
 S. A. Baeppler,  D. Barton,  Z. Benda,  Y. A. Bernard,  E. J. Berquist,  
 K. B. Bravaya,  H. Burton,  D. Casanova,  Chun-Min Chang,  Yunqing Chen,  
 A. Chien,  K. D. Closser,  M. P. Coons,  S. Coriani,  S. Dasgupta,  
 A. L. Dempwolff,  M. Diedenhofen,  Hainam Do,  R. G. Edgar,  Po-Tung Fang,  
 S. Faraji,  S. Fatehi,  Qingguo Feng,  K. D. Fenk,  J. Fosso-Tande,  
 Qinghui Ge,  A. Ghysels,  G. Gidofalvi,  J. Gomes,  J. Gonthier,  A. Gunina,  
 D. Hait,  M. W. D. Hanson-Heine,  P. H. P. Harbach,  A. W. Hauser,  
 J. E. Herr,  E. G. Hohenstein,  Z. C. Holden,  Kerwin Hui,  B. C. Huynh,  
 T.-C. Jagau,  Hyunjun Ji,  B. Kaduk,  K. Khistyaev,  Jaehoon Kim,  
 P. Klunzinger,  K. Koh,  D. Kosenkov,  L. Koulias,  T. Kowalczyk,  
 C. M. Krauter,  A. Kunitsa,  Ka Un Lao,  A. Laurent,  K. V. Lawler,  
 Joonho Lee,  D. Lefrancois,  S. Lehtola,  D. S. Levine,  Yi-Pei Li,  
 You-Sheng Lin,  Fenglai Liu,  E. Livshits,  A. Luenser,  P. Manohar,  
 E. Mansoor,  S. F. Manzer,  Shan-Ping Mao,  Yuezhi Mao,  N. Mardirossian,  
 A. V. Marenich,  T. Markovich,  L. A. Martinez-Martinez,  S. A. Maurer,  
 N. J. Mayhall,  S. C. McKenzie,  J.-M. Mewes,  A. F. Morrison,  
 J. W. Mullinax,  K. Nanda,  T. S. Nguyen-Beck,  R. Olivares-Amaya,  
 J. A. Parkhill,  T. M. Perrine,  F. Plasser,  P. Pokhilko,  S. Prager,  
 A. Prociuk,  E. Ramos,  D. R. Rehn,  F. Rob,  M. Schneider,  N. Sergueev,  
 S. M. Sharada,  S. Sharma,  D. W. Small,  T. Stauch,  T. Stein,  
 Yu-Chuan Su,  A. J. W. Thom,  A. Tkatchenko,  T. Tsuchimochi,  N. M. Tubman,  
 L. Vogt,  M. L. Vidal,  O. Vydrov,  M. A. Watson,  J. Wenzel,  
 M. de Wergifosse,  T. A. Wesolowski,  A. White,  J. Witte,  A. Yamada,  
 Jun Yang,  K. Yao,  S. Yeganeh,  S. R. Yost,  Zhi-Qiang You,  A. Zech,  
 Igor Ying Zhang,  Xing Zhang,  Yan Zhao,  Ying Zhu,  B. R. Brooks,  
 G. K. L. Chan,  C. J. Cramer,  M. S. Gordon,  W. J. Hehre,  A. Klamt,  
 M. W. Schmidt,  C. D. Sherrill,  D. G. Truhlar,  A. Aspuru-Guzik,  R. Baer,  
 A. T. Bell,  N. A. Besley,  Jeng-Da Chai,  A. E. DePrince, III,  
 R. A. DiStasio Jr.,  A. Dreuw,  B. D. Dunietz,  T. R. Furlani,  
 Chao-Ping Hsu,  Yousung Jung,  Jing Kong,  D. S. Lambrecht,  WanZhen Liang,  
 C. Ochsenfeld,  V. A. Rassolov,  L. V. Slipchenko,  J. E. Subotnik,  
 T. Van Voorhis,  J. M. Herbert,  A. I. Krylov,  P. M. W. Gill,  M. Head-Gordon

 Contributors to earlier versions of Q-Chem not listed above: 
 R. D. Adamson,  B. Austin,  J. Baker,  G. J. O. Beran,  K. Brandhorst,  
 S. T. Brown,  E. F. C. Byrd,  A. K. Chakraborty,  C.-L. Cheng,  
 Siu Hung Chien,  D. M. Chipman,  D. L. Crittenden,  H. Dachsel,  
 R. J. Doerksen,  A. D. Dutoi,  L. Fusti-Molnar,  W. A. Goddard III,  
 A. Golubeva-Zadorozhnaya,  S. R. Gwaltney,  G. Hawkins,  A. Heyden,  
 S. Hirata,  G. Kedziora,  F. J. Keil,  C. Kelley,  Jihan Kim,  R. A. King,  
 R. Z. Khaliullin,  P. P. Korambath,  W. Kurlancheek,  A. M. Lee,  M. S. Lee,  
 S. V. Levchenko,  Ching Yeh Lin,  D. Liotard,  R. C. Lochan,  I. Lotan,  
 P. E. Maslen,  N. Nair,  D. P. O'Neill,  D. Neuhauser,  E. Neuscamman,  
 C. M. Oana,  R. Olson,  B. Peters,  R. Peverati,  P. A. Pieniazek,  
 Y. M. Rhee,  J. Ritchie,  M. A. Rohrdanz,  E. Rosta,  N. J. Russ,  
 H. F. Schaefer III,  N. E. Schultz,  N. Shenvi,  A. C. Simmonett,  A. Sodt,  
 D. Stuck,  K. S. Thanthiriwatte,  V. Vanovschi,  Tao Wang,  A. Warshel,  
 C. F. Williams,  Q. Wu,  X. Xu,  W. Zhang

 Please cite Q-Chem as follows:
 Y. Shao et al., Mol. Phys. 113, 184-215 (2015)
 DOI: 10.1080/00268976.2014.952696

 Q-Chem 5.1.2 for Intel X86 EM64T Linux

 Parts of Q-Chem use Armadillo 8.300.2 (Tropical Shenanigans).
 http://arma.sourceforge.net/

 Q-Chem begins on Sun Nov 25 17:05:25 2018  

Host: 
0

     Scratch files written to /scratch/taweetham/qchem44836//
The previous job contains 0 fragments, simply inherited here
Input Ideriv = 2
Curr. Ideriv = -1
Max.  Ideriv = 2

Checking the input file for inconsistencies... 	...done.

--------------------------------------------------------------
User input:
--------------------------------------------------------------

$molecule
read
$end

$rem
   job_type 	frequency
   basis 	6-311++g**
   method	b3lyp	
$end


--------------------------------------------------------------
 ----------------------------------------------------------------
             Standard Nuclear Orientation (Angstroms)
    I     Atom           X                Y                Z
 ----------------------------------------------------------------
    1      P       1.4609330709    -0.5136857908     0.0000000000
    2      N       0.3626466589     0.6211392531    -0.0000000000
    3      Br     -1.4226228472    -0.0015350611     0.0000000000
    4      F       2.8154752194     0.3790043586    -0.0000000000
 ----------------------------------------------------------------
 Molecular Point Group                 Cs    NOp =  2
 Largest Abelian Subgroup              Cs    NOp =  2
 Nuclear Repulsion Energy =   295.3513919054 hartrees
 There are       33 alpha and       33 beta electrons
 Requested basis set is 6-311++G(d,p)
 There are 44 shells and 122 basis functions

 Total QAlloc Memory Limit   2000 MB
 Mega-Array Size       188 MB
 MEM_STATIC part       192 MB

                       Distance Matrix (Angstroms)
             P (  1)   N (  2)   Br(  3)
   N (  2)  1.579260
   Br(  3)  2.928685  1.890743
   F (  4)  1.622245  2.464751  4.255148

 A cutoff of  1.0D-11 yielded    854 shell pairs
 There are      6924 function pairs (      7629 Cartesian)

 -------------------------------------------------------
 OpenMP Integral Computing Module                       
 Release: version 1.0, May 2013, Q-Chem Inc. Pittsburgh 
 -------------------------------------------------------
 Integral Job Info:
 Integral job number is                      11
 Integral operator is                         1
 short-range coefficients                     0
 long-range coefficients              100000000
 Omega coefficients                           0
 if combine SR and LR in K                    0
 Integral screening is                        0
 Integral computing path is                   2
 max size of driver memory is            800000
 size of driver memory is                593474
 size of scratch memory is             29623520
 max col of scratch BK array               1296
 max len of scratch array in speh3          155
 max len of scratch index in speh4           18
 max int batch size is                      520
 min int batch size is                       52
 fixed nKL is                                45
 max L of basis functions is                  2
 order of int derivative is                   0
 number of shells is                         44
 number of basis is                         128
 number of cartesian basis is               128
 number of contracted shell pairs           854
 number of primitive shell pairs           2433
 maxK2 (contraction) of shell pair           36
 max number of K2 of shell pair               1
 max number of CS2 of shell pair             80
 max number of PS2 of shell pair            198
 mem total for path MDJ                  515478
 -------------------------------------------------------
 Smallest overlap matrix eigenvalue = 2.62E-03
 Guess from superposition of atomic densities
 Warning:  Energy on first SCF cycle will be non-variational
 SAD guess density has 66.000000 electrons

 -----------------------------------------------------------------------
  General SCF calculation program by
  Eric Jon Sundstrom, Paul Horn, Yuezhi Mao, Dmitri Zuev, Alec White,
  David Stuck, Shaama M.S., Shane Yost, Joonho Lee, David Small,
  Daniel Levine, Susi Lehtola, Hugh Burton, Evgeny Epifanovsky
 -----------------------------------------------------------------------
 Exchange:     0.2000 Hartree-Fock + 0.0800 Slater + 0.7200 B88
 Correlation:  0.1900 VWN1RPA + 0.8100 LYP
 Using SG-1 standard quadrature grid
 using 4 threads for integral computing
 -------------------------------------------------------
 OpenMP Integral computing Module                
 Release: version 2.0, May 2017, Q-Chem Inc. Pleasanton 
 -------------------------------------------------------
 -------------------------------------------------------
 OpenMP BLAS3 based DFT computing Module                
 Release: version 1.0, May 2013, Q-Chem Inc. Pittsburgh 
 -------------------------------------------------------
 A restricted SCF calculation will be
 performed using DIIS
 SCF converges when DIIS error is below 1.0e-08
 ---------------------------------------
  Cycle       Energy         DIIS error
 ---------------------------------------
    1   -3070.4909841297      4.58e-02  
    2   -3070.0383427226      8.10e-03  
    3   -3069.5671059972      1.78e-02  
    4   -3070.1129502361      3.73e-03  
    5   -3070.1328396884      1.23e-03  
    6   -3070.1345740728      3.47e-04  
    7   -3070.1346877450      5.72e-05  
    8   -3070.1346926411      2.15e-05  
    9   -3070.1346933301      8.47e-06  
   10   -3070.1346934617      1.22e-06  
   11   -3070.1346934647      2.93e-07  
   12   -3070.1346934649      6.42e-08  
   13   -3070.1346934649      6.91e-09  Convergence criterion met
 ---------------------------------------
 SCF time:   CPU 12.98s  wall 3.00s 
 SCF   energy in the final basis set =    -3070.1346934649
 Total energy in the final basis set =    -3070.1346934649

 --------------------------------------------------------------
             Orbital Energies (a.u.) and Symmetries
 --------------------------------------------------------------

 Alpha MOs, Restricted
 -- Occupied --                  
-482.88  -77.16  -62.53  -56.35  -56.34  -56.34  -24.71  -14.38
  1 A'    2 A'    3 A'    4 A'    1 A"    5 A'    6 A'    7 A'                 
 -8.736  -6.655  -6.570  -6.552  -6.552  -4.818  -4.816  -4.812
  8 A'    9 A'   10 A'    2 A"   11 A'   12 A'    3 A"   13 A'                 
 -2.681  -2.675  -2.675  -2.661  -2.661  -1.238  -0.932  -0.777
 14 A'    4 A"   15 A'    5 A"   16 A'   17 A'   18 A'   19 A'                 
 -0.609  -0.497  -0.487  -0.485  -0.412  -0.389  -0.352  -0.294
 20 A'   21 A'    6 A"   22 A'   23 A'    7 A"   24 A'    8 A"                 
 -0.288
 25 A'                                                                         
 -- Virtual --                   
 -0.118  -0.094  -0.027   0.006   0.020   0.038   0.043   0.056
  9 A"   26 A'   27 A'   28 A'   29 A'   10 A"   30 A'   31 A'                 
  0.069   0.075   0.098   0.110   0.146   0.149   0.194   0.215
 11 A"   32 A'   33 A'   34 A'   35 A'   12 A"   36 A'   37 A'                 
  0.218   0.268   0.275   0.277   0.302   0.316   0.395   0.398
 13 A"   38 A'   14 A"   39 A'   40 A'   41 A'   42 A'   43 A'                 
  0.417   0.429   0.534   0.535   0.542   0.556   0.600   0.623
 15 A"   44 A'   45 A'   16 A"   17 A"   46 A'   47 A'   48 A'                 
  0.625   0.640   0.661   0.843   0.856   0.872   0.901   0.934
 18 A"   19 A"   49 A'   50 A'   51 A'   20 A"   52 A'   53 A'                 
  1.014   1.192   1.293   1.343   1.366   1.484   1.578   1.605
 54 A'   55 A'   21 A"   56 A'   57 A'   22 A"   58 A'   59 A'                 
  1.884   1.899   1.937   1.973   2.044   2.097   2.156   2.436
 23 A"   60 A'   61 A'   62 A'   24 A"   25 A"   63 A'   64 A'                 
  2.586   3.710   3.737   3.756   3.763   3.771   3.833   3.970
 65 A'   66 A'   26 A"   67 A'   27 A"   28 A"   68 A'   29 A"                 
  3.975   3.985   4.021   4.054   4.110   4.357   6.242   6.270
 69 A'   70 A'   30 A"   71 A'   72 A'   73 A'   31 A"   74 A'                 
  6.303   6.595   6.981   7.523   7.542   7.612  13.736  13.832
 75 A'   76 A'   77 A'   32 A"   78 A'   79 A'   33 A"   80 A'                 
 13.919  35.261  47.874  66.733 163.087 289.714 289.732 289.835
 81 A'   82 A'   83 A'   84 A'   85 A'   34 A"   86 A'   87 A'                 
*******
 88 A'                                                                         

 Beta MOs, Restricted
 -- Occupied --                  
-482.88  -77.16  -62.53  -56.35  -56.34  -56.34  -24.71  -14.38
  1 A'    2 A'    3 A'    4 A'    1 A"    5 A'    6 A'    7 A'                 
 -8.736  -6.655  -6.570  -6.552  -6.552  -4.818  -4.816  -4.812
  8 A'    9 A'   10 A'    2 A"   11 A'   12 A'    3 A"   13 A'                 
 -2.681  -2.675  -2.675  -2.661  -2.661  -1.238  -0.932  -0.777
 14 A'    4 A"   15 A'    5 A"   16 A'   17 A'   18 A'   19 A'                 
 -0.609  -0.497  -0.487  -0.485  -0.412  -0.389  -0.352  -0.294
 20 A'   21 A'    6 A"   22 A'   23 A'    7 A"   24 A'    8 A"                 
 -0.288
 25 A'                                                                         
 -- Virtual --                   
 -0.118  -0.094  -0.027   0.006   0.020   0.038   0.043   0.056
  9 A"   26 A'   27 A'   28 A'   29 A'   10 A"   30 A'   31 A'                 
  0.069   0.075   0.098   0.110   0.146   0.149   0.194   0.215
 11 A"   32 A'   33 A'   34 A'   35 A'   12 A"   36 A'   37 A'                 
  0.218   0.268   0.275   0.277   0.302   0.316   0.395   0.398
 13 A"   38 A'   14 A"   39 A'   40 A'   41 A'   42 A'   43 A'                 
  0.417   0.429   0.534   0.535   0.542   0.556   0.600   0.623
 15 A"   44 A'   45 A'   16 A"   17 A"   46 A'   47 A'   48 A'                 
  0.625   0.640   0.661   0.843   0.856   0.872   0.901   0.934
 18 A"   19 A"   49 A'   50 A'   51 A'   20 A"   52 A'   53 A'                 
  1.014   1.192   1.293   1.343   1.366   1.484   1.578   1.605
 54 A'   55 A'   21 A"   56 A'   57 A'   22 A"   58 A'   59 A'                 
  1.884   1.899   1.937   1.973   2.044   2.097   2.156   2.436
 23 A"   60 A'   61 A'   62 A'   24 A"   25 A"   63 A'   64 A'                 
  2.586   3.710   3.737   3.756   3.763   3.771   3.833   3.970
 65 A'   66 A'   26 A"   67 A'   27 A"   28 A"   68 A'   29 A"                 
  3.975   3.985   4.021   4.054   4.110   4.357   6.242   6.270
 69 A'   70 A'   30 A"   71 A'   72 A'   73 A'   31 A"   74 A'                 
  6.303   6.595   6.981   7.523   7.542   7.612  13.736  13.832
 75 A'   76 A'   77 A'   32 A"   78 A'   79 A'   33 A"   80 A'                 
 13.919  35.261  47.874  66.733 163.087 289.714 289.732 289.835
 81 A'   82 A'   83 A'   84 A'   85 A'   34 A"   86 A'   87 A'                 
*******
 88 A'                                                                         
 --------------------------------------------------------------

          Ground-State Mulliken Net Atomic Charges

     Atom                 Charge (a.u.)
  ----------------------------------------
      1 P                     0.460856
      2 N                    -0.346422
      3 Br                    0.055580
      4 F                    -0.170014
  ----------------------------------------
  Sum of atomic charges =    -0.000000

 -----------------------------------------------------------------
                    Cartesian Multipole Moments
 -----------------------------------------------------------------
    Charge (ESU x 10^10)
                -0.0000
    Dipole Moment (Debye)
         X      -0.5316      Y      -2.1731      Z       0.0000
       Tot       2.2372
    Quadrupole Moments (Debye-Ang)
        XX     -42.3535     XY      -2.4482     YY     -43.4284
        XZ      -0.0000     YZ      -0.0000     ZZ     -40.5689
    Octopole Moments (Debye-Ang^2)
       XXX     -46.8667    XXY      -6.6416    XYY      -9.0166
       YYY       1.7563    XXZ      -0.0000    XYZ      -0.0000
       YYZ      -0.0000    XZZ      -5.3339    YZZ       0.5337
       ZZZ       0.0000
    Hexadecapole Moments (Debye-Ang^3)
      XXXX    -693.0868   XXXY      -3.2604   XXYY    -128.1664
      XYYY       7.5936   YYYY     -94.1790   XXXZ      -0.0000
      XXYZ      -0.0000   XYYZ      -0.0000   YYYZ      -0.0000
      XXZZ    -116.9922   XYZZ       1.9428   YYZZ     -23.1207
      XZZZ      -0.0000   YZZZ      -0.0000   ZZZZ     -47.5436
 -----------------------------------------------------------------
 Calculating MO derivatives via CPSCF
 D1JvT checksum  = 103008 9272.6935235612
 D1KAT checksum  = 223680 559.1763559019
   1         3          12      0.165498    0.058003
   2         3          12      0.026674    0.009863
   3         3          12      0.004051    0.001453
   4         3          12      0.000486    0.000196
   5         8           7      0.000038    0.000018
   6        15           0      0.000000    0.000000    Roots Converged
 Time for AOints: 2.5 s (CPU) 0.7 s (wall)
 ------------------------------------------------------------------------------
                     AOints        : Timing summary (seconds)
 ------------------------------------------------------------------------------
     job step          cpu (% of tot)      sys (% of tot)     wall (% of tot)
 ------------------------------------------------------------------------------
  cpscf_lag         0.1510E+02 (33.1)   0.8000E-05 (72.7)   0.3956E+01 (32.6)
  iterzp            0.2790E+02 (61.2)   0.2000E-05 (18.2)   0.7472E+01 (61.6)
  make_fx           0.0000E+00 ( 0.0)   0.0000E+00 ( 0.0)   0.0000E+00 ( 0.0)
  AOints            0.2540E+01 ( 5.6)   0.1000E-05 ( 9.1)   0.6512E+00 ( 5.4)
 ------------------------------------------------------------------------------
   Grand Totals     0.4559E+02          0.1100E-04          0.1213E+02
 ------------------------------------------------------------------------------
 Calculating analytic Hessian of the SCF energy
 Polarizability Matrix (a.u.)
            1           2           3
    1 -78.9935219   3.9499264  -0.0000000
    2   3.9499264 -39.8178759  -0.0000000
    3  -0.0000000  -0.0000000 -32.7439817

 Direct stationary perturbation theory relativistic correction:

 rels  =      17.314224960852
 relv  =     -58.630998964324
 rel2e =       9.312004231414
 E_rel =     -32.004769772058

 Hessian of the SCF Energy
            1           2           3           4           5           6
    1   0.4041480  -0.0690756   0.0000000  -0.2052600   0.1854009  -0.0000000
    2  -0.0690756   0.3521960   0.0000000   0.1932490  -0.2297735  -0.0000000
    3   0.0000000   0.0000000   0.0042210  -0.0000000  -0.0000000   0.0067868
    4  -0.2052600   0.1932490  -0.0000000   0.3986349  -0.1533266   0.0000000
    5   0.1854009  -0.2297735  -0.0000000  -0.1533266   0.2247453  -0.0000000
    6  -0.0000000  -0.0000000   0.0067868   0.0000000  -0.0000000   0.0088648
    7  -0.0253463  -0.0204042   0.0000000  -0.1612922  -0.0296459   0.0000000
    8   0.0092290  -0.0069321   0.0000000  -0.0535744  -0.0107340   0.0000000
    9   0.0000000   0.0000000  -0.0047995  -0.0000000   0.0000000  -0.0070285
   10  -0.1735416  -0.1037692  -0.0000000  -0.0320827  -0.0024284  -0.0000000
   11  -0.1255543  -0.1154904  -0.0000000   0.0136521   0.0157623  -0.0000000
   12  -0.0000000  -0.0000000  -0.0062082   0.0000000   0.0000000  -0.0086231
            7           8           9          10          11          12
    1  -0.0253463   0.0092290   0.0000000  -0.1735416  -0.1255543  -0.0000000
    2  -0.0204042  -0.0069321   0.0000000  -0.1037692  -0.1154904  -0.0000000
    3   0.0000000   0.0000000  -0.0047995  -0.0000000  -0.0000000  -0.0062082
    4  -0.1612922  -0.0535744  -0.0000000  -0.0320827   0.0136521   0.0000000
    5  -0.0296459  -0.0107340   0.0000000  -0.0024284   0.0157623   0.0000000
    6   0.0000000   0.0000000  -0.0070285  -0.0000000  -0.0000000  -0.0086231
    7   0.1917247   0.0445243  -0.0000000  -0.0050862   0.0055258  -0.0000000
    8   0.0445243   0.0169125  -0.0000000  -0.0001788   0.0007536  -0.0000000
    9  -0.0000000  -0.0000000   0.0052127   0.0000000   0.0000000   0.0066153
   10  -0.0050862  -0.0001788   0.0000000   0.2107106   0.1063764   0.0000000
   11   0.0055258   0.0007536   0.0000000   0.1063764   0.0989744   0.0000000
   12  -0.0000000  -0.0000000   0.0066153   0.0000000   0.0000000   0.0082160
 Gradient time:  CPU 73.58 s  wall 19.56 s
 **********************************************************************
 **                                                                  **
 **                       VIBRATIONAL ANALYSIS                       **
 **                       --------------------                       **
 **                                                                  **
 **        VIBRATIONAL FREQUENCIES (CM**-1) AND NORMAL MODES         **
 **     FORCE CONSTANTS (mDYN/ANGSTROM) AND REDUCED MASSES (AMU)     **
 **                  INFRARED INTENSITIES (KM/MOL)                   **
 **                                                                  **
 **********************************************************************


 Mode:                 1                      2                      3
 Frequency:       149.43                 184.47                 295.35
 Force Cnst:      0.2937                 0.3399                 1.3349
 Red. Mass:      22.3293                16.9548                25.9723
 IR Active:          YES                    YES                    YES
 IR Intens:        0.845                  0.086                  4.125
 Raman Active:       YES                    YES                    YES
               X      Y      Z        X      Y      Z        X      Y      Z
 P         -0.433  0.271 -0.000   -0.000  0.000  0.224    0.262  0.315  0.000
 N         -0.015  0.709 -0.000   -0.000  0.000  0.826   -0.030  0.101  0.000
 Br         0.171 -0.127  0.000    0.000 -0.000 -0.113   -0.284 -0.053 -0.000
 F          0.008 -0.436  0.000   -0.000 -0.000 -0.505    0.777 -0.366 -0.000
 TransDip   0.024  0.017  0.000    0.000  0.000 -0.009   -0.034  0.056 -0.000

 Mode:                 4                      5                      6
 Frequency:       606.50                 785.65                1107.97
 Force Cnst:      3.6527                 8.1691                11.8824
 Red. Mass:      16.8539                22.4631                16.4284
 IR Active:          YES                    YES                    YES
 IR Intens:       38.920                200.816                 43.173
 Raman Active:       YES                    YES                    YES
               X      Y      Z        X      Y      Z        X      Y      Z
 P          0.123 -0.246 -0.000   -0.437 -0.316 -0.000   -0.262  0.265  0.000
 N          0.686  0.635 -0.000   -0.050  0.046 -0.000    0.762 -0.529  0.000
 Br        -0.142 -0.044  0.000    0.014  0.001  0.000   -0.031 -0.011 -0.000
 F         -0.119  0.115  0.000    0.690  0.478  0.000   -0.007  0.004 -0.000
 TransDip   0.154 -0.127 -0.000   -0.418 -0.176  0.000   -0.201  0.061 -0.000

 STANDARD THERMODYNAMIC QUANTITIES AT   298.15 K  AND     1.00 ATM

   This Molecule has  0 Imaginary Frequencies
   Zero point vibrational energy:        4.474 kcal/mol

   Atom    1 Element P  Has Mass   30.97376
   Atom    2 Element N  Has Mass   14.00307
   Atom    3 Element Br Has Mass   78.91830
   Atom    4 Element F  Has Mass   18.99840
   Molecular Mass:   142.893530 amu
   Principal axes and moments of inertia in amu*Bohr^2:
                             1           2           3
    Eigenvalues --       58.22429  1349.03286  1407.25715
          X               1.00000    -0.00096     0.00000
          Y               0.00096     1.00000     0.00000
          Z              -0.00000    -0.00000     1.00000
   Rotational Symmetry Number is   1
   The Molecule is an Asymmetric Top
   Translational Enthalpy:        0.889 kcal/mol
   Rotational Enthalpy:           0.889 kcal/mol
   Vibrational Enthalpy:          5.678 kcal/mol
   gas constant (RT):             0.592 kcal/mol
   Translational Entropy:        40.782  cal/mol.K
   Rotational Entropy:           26.205  cal/mol.K
   Vibrational Entropy:           7.124  cal/mol.K

   Total Enthalpy:                8.048 kcal/mol
   Total Entropy:                74.110  cal/mol.K
Archival summary:
1\1\TWL01\FREQ\ProcedureUnspecified\BasisUnspecified\r1111\taweetha\SunNov2517:05:482018SunNov2517:05:482018\0\\#,FREQ,ProcedureUnspecified,BasisUnspecified,\\0,1\Br\N,1,1.89074\P,2,1.57926,1,114.835\F,3,1.62225,2,100.676,1,-180,0\\\@

 Total job time:  23.20s(wall), 86.67s(cpu) 
 Sun Nov 25 17:05:48 2018

        *************************************************************
        *                                                           *
        *  Thank you very much for using Q-Chem.  Have a nice day.  *
        *                                                           *
        *************************************************************
