# Supplementary material for: Geometric and energetic data from ab initio calculations of haloethene, haloimine, halomethylenephosphine, haloiminophosphine, halodiazene, halodiphosphene and halocyclopropane
Source: Data Brief. 2019 Nov 2;27:104738. doi: 10.1016/j.dib.2019.104738 (PMC6861602; doi:10.1016/j.dib.2019.104738)
Supplement: Multimedia component 7 [file mmc7.zip › NP/B3LYP/BrENPEH.out]

Q-Chem Developer Version!
                  Welcome to Q-Chem
     A Quantum Leap Into The Future Of Chemistry


 Q-Chem 5.1, Q-Chem, Inc., Pleasanton, CA (2018)

 Yihan Shao,  Zhengting Gan,  E. Epifanovsky,  A. T. B. Gilbert,  M. Wormit,  
 J. Kussmann,  A. W. Lange,  A. Behn,  Jia Deng,  Xintian Feng,  D. Ghosh,  
 M. Goldey,  P. R. Horn,  L. D. Jacobson,  I. Kaliman,  T. Kus,  A. Landau,  
 Jie Liu,  E. I. Proynov,  R. M. Richard,  R. P. Steele,  E. J. Sundstrom,  
 H. L. Woodcock III,  P. M. Zimmerman,  D. Zuev,  B. Albrecht,  E. Alguire,  
 S. A. Baeppler,  D. Barton,  Z. Benda,  Y. A. Bernard,  E. J. Berquist,  
 K. B. Bravaya,  H. Burton,  D. Casanova,  Chun-Min Chang,  Yunqing Chen,  
 A. Chien,  K. D. Closser,  M. P. Coons,  S. Coriani,  S. Dasgupta,  
 A. L. Dempwolff,  M. Diedenhofen,  Hainam Do,  R. G. Edgar,  Po-Tung Fang,  
 S. Faraji,  S. Fatehi,  Qingguo Feng,  K. D. Fenk,  J. Fosso-Tande,  
 Qinghui Ge,  A. Ghysels,  G. Gidofalvi,  J. Gomes,  J. Gonthier,  A. Gunina,  
 D. Hait,  M. W. D. Hanson-Heine,  P. H. P. Harbach,  A. W. Hauser,  
 J. E. Herr,  E. G. Hohenstein,  Z. C. Holden,  Kerwin Hui,  B. C. Huynh,  
 T.-C. Jagau,  Hyunjun Ji,  B. Kaduk,  K. Khistyaev,  Jaehoon Kim,  
 P. Klunzinger,  K. Koh,  D. Kosenkov,  L. Koulias,  T. Kowalczyk,  
 C. M. Krauter,  A. Kunitsa,  Ka Un Lao,  A. Laurent,  K. V. Lawler,  
 Joonho Lee,  D. Lefrancois,  S. Lehtola,  D. S. Levine,  Yi-Pei Li,  
 You-Sheng Lin,  Fenglai Liu,  E. Livshits,  A. Luenser,  P. Manohar,  
 E. Mansoor,  S. F. Manzer,  Shan-Ping Mao,  Yuezhi Mao,  N. Mardirossian,  
 A. V. Marenich,  T. Markovich,  L. A. Martinez-Martinez,  S. A. Maurer,  
 N. J. Mayhall,  S. C. McKenzie,  J.-M. Mewes,  A. F. Morrison,  
 J. W. Mullinax,  K. Nanda,  T. S. Nguyen-Beck,  R. Olivares-Amaya,  
 J. A. Parkhill,  T. M. Perrine,  F. Plasser,  P. Pokhilko,  S. Prager,  
 A. Prociuk,  E. Ramos,  D. R. Rehn,  F. Rob,  M. Schneider,  N. Sergueev,  
 S. M. Sharada,  S. Sharma,  D. W. Small,  T. Stauch,  T. Stein,  
 Yu-Chuan Su,  A. J. W. Thom,  A. Tkatchenko,  T. Tsuchimochi,  N. M. Tubman,  
 L. Vogt,  M. L. Vidal,  O. Vydrov,  M. A. Watson,  J. Wenzel,  
 M. de Wergifosse,  T. A. Wesolowski,  A. White,  J. Witte,  A. Yamada,  
 Jun Yang,  K. Yao,  S. Yeganeh,  S. R. Yost,  Zhi-Qiang You,  A. Zech,  
 Igor Ying Zhang,  Xing Zhang,  Yan Zhao,  Ying Zhu,  B. R. Brooks,  
 G. K. L. Chan,  C. J. Cramer,  M. S. Gordon,  W. J. Hehre,  A. Klamt,  
 M. W. Schmidt,  C. D. Sherrill,  D. G. Truhlar,  A. Aspuru-Guzik,  R. Baer,  
 A. T. Bell,  N. A. Besley,  Jeng-Da Chai,  A. E. DePrince, III,  
 R. A. DiStasio Jr.,  A. Dreuw,  B. D. Dunietz,  T. R. Furlani,  
 Chao-Ping Hsu,  Yousung Jung,  Jing Kong,  D. S. Lambrecht,  WanZhen Liang,  
 C. Ochsenfeld,  V. A. Rassolov,  L. V. Slipchenko,  J. E. Subotnik,  
 T. Van Voorhis,  J. M. Herbert,  A. I. Krylov,  P. M. W. Gill,  M. Head-Gordon

 Contributors to earlier versions of Q-Chem not listed above: 
 R. D. Adamson,  B. Austin,  J. Baker,  G. J. O. Beran,  K. Brandhorst,  
 S. T. Brown,  E. F. C. Byrd,  A. K. Chakraborty,  C.-L. Cheng,  
 Siu Hung Chien,  D. M. Chipman,  D. L. Crittenden,  H. Dachsel,  
 R. J. Doerksen,  A. D. Dutoi,  L. Fusti-Molnar,  W. A. Goddard III,  
 A. Golubeva-Zadorozhnaya,  S. R. Gwaltney,  G. Hawkins,  A. Heyden,  
 S. Hirata,  G. Kedziora,  F. J. Keil,  C. Kelley,  Jihan Kim,  R. A. King,  
 R. Z. Khaliullin,  P. P. Korambath,  W. Kurlancheek,  A. M. Lee,  M. S. Lee,  
 S. V. Levchenko,  Ching Yeh Lin,  D. Liotard,  R. C. Lochan,  I. Lotan,  
 P. E. Maslen,  N. Nair,  D. P. O'Neill,  D. Neuhauser,  E. Neuscamman,  
 C. M. Oana,  R. Olson,  B. Peters,  R. Peverati,  P. A. Pieniazek,  
 Y. M. Rhee,  J. Ritchie,  M. A. Rohrdanz,  E. Rosta,  N. J. Russ,  
 H. F. Schaefer III,  N. E. Schultz,  N. Shenvi,  A. C. Simmonett,  A. Sodt,  
 D. Stuck,  K. S. Thanthiriwatte,  V. Vanovschi,  Tao Wang,  A. Warshel,  
 C. F. Williams,  Q. Wu,  X. Xu,  W. Zhang

 Please cite Q-Chem as follows:
 Y. Shao et al., Mol. Phys. 113, 184-215 (2015)
 DOI: 10.1080/00268976.2014.952696

 Q-Chem 5.1.2 for Intel X86 EM64T Linux

 Parts of Q-Chem use Armadillo 8.300.2 (Tropical Shenanigans).
 http://arma.sourceforge.net/

 Q-Chem begins on Sun Nov 25 17:06:52 2018  

Host: 
0

     Scratch files written to /scratch/taweetham/qchem44962//
Input Ideriv = 2
Curr. Ideriv = -1
Max.  Ideriv = 2

Checking the input file for inconsistencies... 	...done.

--------------------------------------------------------------
User input:
--------------------------------------------------------------
$molecule
0 1
P 
N 1 PP 
Br 2 PBr 1 ANG 
H 1 PH 2 ANG  3 DHA

PP=1.9
PH=1.44
PF=1.54
PCl=2.03
PBr=2.5
PI=2.6
ANG=120.0
DHA=180.0
$end

$rem
   job_type	optimization
   basis	6-311++g**
   method	b3lyp
$end

--------------------------------------------------------------
 ----------------------------------------------------------------
             Standard Nuclear Orientation (Angstroms)
    I     Atom           X                Y                Z
 ----------------------------------------------------------------
    1      P       2.4618393191    -0.2747366424    -0.0000000000
    2      N       0.9568142773     0.8849614319     0.0000000000
    3      Br     -1.3548179779    -0.0670660449    -0.0000000000
    4      H       3.7933394981     0.2736311843     0.0000000000
 ----------------------------------------------------------------
 Molecular Point Group                 Cs    NOp =  2
 Largest Abelian Subgroup              Cs    NOp =  2
 Nuclear Repulsion Energy =   164.1654294001 hartrees
 There are       29 alpha and       29 beta electrons
 Requested basis set is 6-311++G(d,p)
 There are 43 shells and 107 basis functions

 Total QAlloc Memory Limit   2000 MB
 Mega-Array Size       188 MB
 MEM_STATIC part       192 MB
 A cutoff of  1.0D-11 yielded    791 shell pairs
 There are      5243 function pairs (      5773 Cartesian)

 -------------------------------------------------------
 OpenMP Integral Computing Module                       
 Release: version 1.0, May 2013, Q-Chem Inc. Pittsburgh 
 -------------------------------------------------------
 Integral Job Info:
 Integral job number is                      11
 Integral operator is                         1
 short-range coefficients                     0
 long-range coefficients              100000000
 Omega coefficients                           0
 if combine SR and LR in K                    0
 Integral screening is                        0
 Integral computing path is                   2
 max size of driver memory is            800000
 size of driver memory is                593474
 size of scratch memory is             29623520
 max col of scratch BK array               1296
 max len of scratch array in speh3          155
 max len of scratch index in speh4           18
 max int batch size is                      520
 min int batch size is                       52
 fixed nKL is                                45
 max L of basis functions is                  2
 order of int derivative is                   0
 number of shells is                         43
 number of basis is                         112
 number of cartesian basis is               112
 number of contracted shell pairs           791
 number of primitive shell pairs           2136
 maxK2 (contraction) of shell pair           36
 max number of K2 of shell pair               1
 max number of CS2 of shell pair             92
 max number of PS2 of shell pair            168
 mem total for path MDJ                  515062
 -------------------------------------------------------
 Smallest overlap matrix eigenvalue = 1.85E-03

 Scale SEOQF with 1.000000e-01/1.000000e-01/1.000000e-01

 Standard Electronic Orientation quadrupole field applied
 Nucleus-field energy     =     0.0000000068 hartrees
 Guess from superposition of atomic densities
 Warning:  Energy on first SCF cycle will be non-variational
 SAD guess density has 58.000000 electrons

 -----------------------------------------------------------------------
  General SCF calculation program by
  Eric Jon Sundstrom, Paul Horn, Yuezhi Mao, Dmitri Zuev, Alec White,
  David Stuck, Shaama M.S., Shane Yost, Joonho Lee, David Small,
  Daniel Levine, Susi Lehtola, Hugh Burton, Evgeny Epifanovsky
 -----------------------------------------------------------------------
 Exchange:     0.2000 Hartree-Fock + 0.0800 Slater + 0.7200 B88
 Correlation:  0.1900 VWN1RPA + 0.8100 LYP
 Using SG-1 standard quadrature grid
 using 4 threads for integral computing
 -------------------------------------------------------
 OpenMP Integral computing Module                
 Release: version 2.0, May 2017, Q-Chem Inc. Pleasanton 
 -------------------------------------------------------
 -------------------------------------------------------
 OpenMP BLAS3 based DFT computing Module                
 Release: version 1.0, May 2013, Q-Chem Inc. Pittsburgh 
 -------------------------------------------------------
 A restricted SCF calculation will be
 performed using DIIS
 SCF converges when DIIS error is below 1.0e-08
 ---------------------------------------
  Cycle       Energy         DIIS error
 ---------------------------------------
    1   -2970.4921979457      2.94e-02  
    2   -2970.6567387644      4.52e-03  
    3   -2968.9971561174      2.35e-02  
    4   -2970.6050539312      8.30e-03  
    5   -2970.6764112796      4.99e-03  
    6   -2970.7107483927      7.54e-04  
    7   -2970.7112947907      4.36e-04  
    8   -2970.7117095105      4.83e-05  
    9   -2970.7117137892      1.39e-05  
   10   -2970.7117142215      6.22e-06  
   11   -2970.7117143042      1.72e-06  
   12   -2970.7117143112      3.67e-07  
   13   -2970.7117143115      8.49e-08  
   14   -2970.7117143116      2.15e-08  
   15   -2970.7117143116      4.82e-09  Convergence criterion met
 ---------------------------------------
 SCF time:   CPU 10.38s  wall 3.00s 
 SCF   energy in the final basis set =    -2970.7117143116
 Total energy in the final basis set =    -2970.7117143116

 --------------------------------------------------------------
             Orbital Energies (a.u.) and Symmetries
 --------------------------------------------------------------

 Alpha MOs, Restricted
 -- Occupied --                  
-482.84  -77.15  -62.49  -56.31  -56.31  -56.31  -14.45   -8.70
  1 A'    2 A'    3 A'    4 A'    1 A"    5 A'    6 A'    7 A'                 
 -6.635  -6.530  -6.514  -6.514  -4.798  -4.796  -4.792  -2.640
  8 A'    9 A'    2 A"   10 A'    3 A"   11 A'   12 A'   13 A'                 
 -2.636  -2.636  -2.623  -2.623  -0.816  -0.746  -0.625  -0.419
  4 A"   14 A'   15 A'    5 A"   16 A'   17 A'   18 A'   19 A'                 
 -0.362  -0.330  -0.297  -0.287  -0.281
 20 A'    6 A"   21 A'    7 A"   22 A'                                         
 -- Virtual --                   
 -0.190  -0.168  -0.056  -0.016   0.027   0.033   0.039   0.052
 23 A'    8 A"   24 A'   25 A'   26 A'   27 A'    9 A"   28 A'                 
  0.060   0.077   0.077   0.103   0.115   0.145   0.147   0.193
 29 A'   10 A"   30 A'   31 A'   32 A'   33 A'   11 A"   34 A'                 
  0.215   0.254   0.276   0.279   0.384   0.420   0.443   0.452
 35 A'   36 A'   12 A"   37 A'   38 A'   39 A'   13 A"   40 A'                 
  0.513   0.562   0.569   0.579   0.579   0.582   0.598   0.607
 41 A'   14 A"   15 A"   42 A'   16 A"   43 A'   44 A'   17 A"                 
  0.632   0.663   0.766   0.790   0.842   0.846   0.989   1.167
 45 A'   46 A'   47 A'   48 A'   18 A"   49 A'   50 A'   51 A'                 
  1.355   1.388   1.496   1.520   1.618   1.894   1.921   1.932
 19 A"   52 A'   20 A"   53 A'   54 A'   55 A'   21 A"   56 A'                 
  1.982   1.983   2.001   2.008   2.135   2.347   2.512   3.733
 57 A'   22 A"   23 A"   58 A'   59 A'   60 A'   61 A'   24 A"                 
  3.748   3.849   4.001   4.006   4.007   4.026   4.130   6.506
 62 A'   63 A'   25 A"   64 A'   26 A"   65 A'   66 A'   67 A'                 
  6.793   7.551   7.559   7.575  13.747  13.782  13.864  35.177
 68 A'   27 A"   69 A'   70 A'   28 A"   71 A'   72 A'   73 A'                 
 47.808 162.910 289.742 289.749 289.7801020.570
 74 A'   75 A'   29 A"   76 A'   77 A'   78 A'                                 

 Beta MOs, Restricted
 -- Occupied --                  
-482.84  -77.15  -62.49  -56.31  -56.31  -56.31  -14.45   -8.70
  1 A'    2 A'    3 A'    4 A'    1 A"    5 A'    6 A'    7 A'                 
 -6.635  -6.530  -6.514  -6.514  -4.798  -4.796  -4.792  -2.640
  8 A'    9 A'    2 A"   10 A'    3 A"   11 A'   12 A'   13 A'                 
 -2.636  -2.636  -2.623  -2.623  -0.816  -0.746  -0.625  -0.419
  4 A"   14 A'   15 A'    5 A"   16 A'   17 A'   18 A'   19 A'                 
 -0.362  -0.330  -0.297  -0.287  -0.281
 20 A'    6 A"   21 A'    7 A"   22 A'                                         
 -- Virtual --                   
 -0.190  -0.168  -0.056  -0.016   0.027   0.033   0.039   0.052
 23 A'    8 A"   24 A'   25 A'   26 A'   27 A'    9 A"   28 A'                 
  0.060   0.077   0.077   0.103   0.115   0.145   0.147   0.193
 29 A'   10 A"   30 A'   31 A'   32 A'   33 A'   11 A"   34 A'                 
  0.215   0.254   0.276   0.279   0.384   0.420   0.443   0.452
 35 A'   36 A'   12 A"   37 A'   38 A'   39 A'   13 A"   40 A'                 
  0.513   0.562   0.569   0.579   0.579   0.582   0.598   0.607
 41 A'   14 A"   15 A"   42 A'   16 A"   43 A'   44 A'   17 A"                 
  0.632   0.663   0.766   0.790   0.842   0.846   0.989   1.167
 45 A'   46 A'   47 A'   48 A'   18 A"   49 A'   50 A'   51 A'                 
  1.355   1.388   1.496   1.520   1.618   1.894   1.921   1.932
 19 A"   52 A'   20 A"   53 A'   54 A'   55 A'   21 A"   56 A'                 
  1.982   1.983   2.001   2.008   2.135   2.347   2.512   3.733
 57 A'   22 A"   23 A"   58 A'   59 A'   60 A'   61 A'   24 A"                 
  3.748   3.849   4.001   4.006   4.007   4.026   4.130   6.506
 62 A'   63 A'   25 A"   64 A'   26 A"   65 A'   66 A'   67 A'                 
  6.793   7.551   7.559   7.575  13.747  13.782  13.864  35.177
 68 A'   27 A"   69 A'   70 A'   28 A"   71 A'   72 A'   73 A'                 
 47.808 162.910 289.742 289.749 289.7801020.570
 74 A'   75 A'   29 A"   76 A'   77 A'   78 A'                                 
 --------------------------------------------------------------

          Ground-State Mulliken Net Atomic Charges

     Atom                 Charge (a.u.)
  ----------------------------------------
      1 P                     0.325966
      2 N                    -0.231518
      3 Br                   -0.074856
      4 H                    -0.019592
  ----------------------------------------
  Sum of atomic charges =    -0.000000

 -----------------------------------------------------------------
                    Cartesian Multipole Moments
 -----------------------------------------------------------------
    Charge (ESU x 10^10)
                -0.0000
    Dipole Moment (Debye)
         X       3.9063      Y      -0.4431      Z      -0.0000
       Tot       3.9313
    Quadrupole Moments (Debye-Ang)
        XX     -24.3553     XY       0.7902     YY     -41.1421
        XZ       0.0000     YZ      -0.0000     ZZ     -38.4470
    Octopole Moments (Debye-Ang^2)
       XXX      -4.6094    XXY      -0.6924    XYY     -17.1325
       YYY      -1.7721    XXZ      -0.0000    XYZ       0.0000
       YYZ      -0.0000    XZZ     -11.5627    YZZ      -0.8463
       ZZZ      -0.0000
    Hexadecapole Moments (Debye-Ang^3)
      XXXX    -638.2745   XXXY       9.0832   XXYY    -156.8908
      XYYY       6.5845   YYYY     -93.4814   XXXZ       0.0000
      XXYZ      -0.0000   XYYZ       0.0000   YYYZ      -0.0000
      XXZZ    -138.8866   XYZZ       0.9916   YYZZ     -23.8365
      XZZZ       0.0000   YZZZ      -0.0000   ZZZZ     -50.9556
 -----------------------------------------------------------------
 Calculating analytic gradient of the SCF energy
 Gradient of SCF Energy
            1           2           3           4
    1   0.0980834  -0.0672676  -0.0414154   0.0105996
    2  -0.0070038   0.0432856  -0.0064475  -0.0298344
    3  -0.0000000   0.0000000   0.0000000   0.0000000
 Max gradient component =       9.808E-02
 RMS gradient           =       3.961E-02
 Gradient time:  CPU 2.10 s  wall 0.62 s
 Geometry Optimization Parameters
   NAtoms,    NIC,     NZ,  NCons,   NDum,   NFix, NCnnct, MaxDiis
        4      14       4       0       0       0       0       0


** GEOMETRY OPTIMIZATION IN DELOCALIZED INTERNAL COORDINATES **
   Searching for a Minimum

   Optimization Cycle:   1

                       Coordinates (Angstroms)
     ATOM                X               Y               Z
      1  P         2.4618393191   -0.2747366424    0.0000000000
      2  N         0.9568142773    0.8849614319    0.0000000000
      3  Br       -1.3548179779   -0.0670660449    0.0000000000
      4  H         3.7933394981    0.2736311843    0.0000000000
   Point Group: cs    Number of degrees of freedom:     5


   Energy is  -2970.711714312


 Attempting to Generate Delocalized Internal Coordinates

  5 Hessian modes will be used to form the next step
  Hessian Eigenvalues:
     0.052803    0.160000    0.195927    0.198009    0.250000

 Minimum Search - Taking Simple RFO Step
 Searching for Lamda that Minimizes Along All modes
 Value Taken    Lamda =  -0.08933815
 Calculated Step too Large.  Step scaled by  0.496005
 Step Taken.  Stepsize is  0.300000

                             Maximum     Tolerance    Cnvgd?
         Gradient           0.130926      0.000300      NO
         Displacement       0.260229      0.001200      NO
         Energy change     *********      0.000001      NO


 New Cartesian Coordinates Obtained by Inverse Iteration

 Displacement from previous Coordinates is:  0.477186
 ----------------------------------------------------------------
             Standard Nuclear Orientation (Angstroms)
    I     Atom           X                Y                Z
 ----------------------------------------------------------------
    1      P       2.3782812017    -0.3375765406     0.0000000000
    2      N       1.0374069234     0.8633475271     0.0000000000
    3      Br     -1.2097198730    -0.0477493653     0.0000000000
    4      H       3.6512068646     0.3387683078     0.0000000000
 ----------------------------------------------------------------
 Molecular Point Group                 Cs    NOp =  2
 Largest Abelian Subgroup              Cs    NOp =  2
 Nuclear Repulsion Energy =   172.2082690219 hartrees
 There are       29 alpha and       29 beta electrons
 Applying Cartesian multipole field
    Component          Value
    ---------          -----
     (2,0,0)        1.00000E-11
     (0,2,0)        2.00000E-11
     (0,0,2)       -3.00000E-11
 Nucleus-field energy     =     0.0000000061 hartrees
 Requested basis set is 6-311++G(d,p)
 There are 43 shells and 107 basis functions
 A cutoff of  1.0D-11 yielded    810 shell pairs
 There are      5341 function pairs (      5882 Cartesian)
 Smallest overlap matrix eigenvalue = 1.88E-03
 Guess MOs from SCF MO coefficient file

 -----------------------------------------------------------------------
  General SCF calculation program by
  Eric Jon Sundstrom, Paul Horn, Yuezhi Mao, Dmitri Zuev, Alec White,
  David Stuck, Shaama M.S., Shane Yost, Joonho Lee, David Small,
  Daniel Levine, Susi Lehtola, Hugh Burton, Evgeny Epifanovsky
 -----------------------------------------------------------------------
 Exchange:     0.2000 Hartree-Fock + 0.0800 Slater + 0.7200 B88
 Correlation:  0.1900 VWN1RPA + 0.8100 LYP
 Using SG-1 standard quadrature grid
 using 4 threads for integral computing
 -------------------------------------------------------
 OpenMP Integral computing Module                
 Release: version 2.0, May 2017, Q-Chem Inc. Pleasanton 
 -------------------------------------------------------
 -------------------------------------------------------
 OpenMP BLAS3 based DFT computing Module                
 Release: version 1.0, May 2013, Q-Chem Inc. Pittsburgh 
 -------------------------------------------------------
 A restricted SCF calculation will be
 performed using DIIS
 SCF converges when DIIS error is below 1.0e-08
 ---------------------------------------
  Cycle       Energy         DIIS error
 ---------------------------------------
    1   -2970.7485909818      1.32e-03  
    2   -2970.7436158727      2.58e-03  
    3   -2970.7494748325      1.60e-03  
    4   -2970.7532814657      1.86e-04  
    5   -2970.7533252750      7.48e-05  
    6   -2970.7533326949      5.06e-05  
    7   -2970.7533380420      9.74e-06  
    8   -2970.7533382155      2.47e-06  
    9   -2970.7533382340      6.87e-07  
   10   -2970.7533382350      1.33e-07  
   11   -2970.7533382351      2.97e-08  
   12   -2970.7533382350      6.49e-09  Convergence criterion met
 ---------------------------------------
 SCF time:   CPU 8.58s  wall 3.00s 
 SCF   energy in the final basis set =    -2970.7533382350
 Total energy in the final basis set =    -2970.7533382350

 --------------------------------------------------------------
             Orbital Energies (a.u.) and Symmetries
 --------------------------------------------------------------

 Alpha MOs, Restricted
 -- Occupied --                  
-482.84  -77.14  -62.49  -56.31  -56.31  -56.31  -14.44   -8.70
  1 A'    2 A'    3 A'    4 A'    1 A"    5 A'    6 A'    7 A'                 
 -6.630  -6.532  -6.516  -6.516  -4.792  -4.790  -4.787  -2.642
  8 A'    9 A'    2 A"   10 A'    3 A"   11 A'   12 A'   13 A'                 
 -2.638  -2.638  -2.625  -2.625  -0.835  -0.749  -0.612  -0.417
  4 A"   14 A'   15 A'    5 A"   16 A'   17 A'   18 A'   19 A'                 
 -0.375  -0.339  -0.301  -0.289  -0.284
 20 A'    6 A"   21 A'    7 A"   22 A'                                         
 -- Virtual --                   
 -0.177  -0.156  -0.027  -0.018   0.026   0.037   0.039   0.051
 23 A'    8 A"   24 A'   25 A'   26 A'   27 A'    9 A"   28 A'                 
  0.070   0.076   0.079   0.102   0.112   0.139   0.149   0.194
 29 A'   10 A"   30 A'   31 A'   32 A'   33 A'   11 A"   34 A'                 
  0.222   0.260   0.275   0.286   0.389   0.413   0.442   0.449
 35 A'   36 A'   12 A"   37 A'   38 A'   39 A'   13 A"   40 A'                 
  0.528   0.563   0.569   0.574   0.577   0.581   0.602   0.608
 41 A'   14 A"   15 A"   42 A'   16 A"   43 A'   44 A'   17 A"                 
  0.636   0.674   0.802   0.824   0.844   0.849   0.974   1.183
 45 A'   46 A'   47 A'   48 A'   49 A'   18 A"   50 A'   51 A'                 
  1.361   1.391   1.502   1.524   1.643   1.874   1.925   1.962
 19 A"   52 A'   20 A"   53 A'   54 A'   55 A'   21 A"   56 A'                 
  1.997   2.002   2.011   2.012   2.180   2.417   2.533   3.737
 22 A"   57 A'   58 A'   23 A"   59 A'   60 A'   61 A'   24 A"                 
  3.765   3.868   4.001   4.006   4.006   4.031   4.139   6.511
 62 A'   63 A'   25 A"   64 A'   26 A"   65 A'   66 A'   67 A'                 
  6.838   7.550   7.559   7.584  13.754  13.799  13.864  35.194
 68 A'   27 A"   69 A'   70 A'   28 A"   71 A'   72 A'   73 A'                 
 47.812 162.957 289.740 289.749 289.7871020.576
 74 A'   75 A'   29 A"   76 A'   77 A'   78 A'                                 

 Beta MOs, Restricted
 -- Occupied --                  
-482.84  -77.14  -62.49  -56.31  -56.31  -56.31  -14.44   -8.70
  1 A'    2 A'    3 A'    4 A'    1 A"    5 A'    6 A'    7 A'                 
 -6.630  -6.532  -6.516  -6.516  -4.792  -4.790  -4.787  -2.642
  8 A'    9 A'    2 A"   10 A'    3 A"   11 A'   12 A'   13 A'                 
 -2.638  -2.638  -2.625  -2.625  -0.835  -0.749  -0.612  -0.417
  4 A"   14 A'   15 A'    5 A"   16 A'   17 A'   18 A'   19 A'                 
 -0.375  -0.339  -0.301  -0.289  -0.284
 20 A'    6 A"   21 A'    7 A"   22 A'                                         
 -- Virtual --                   
 -0.177  -0.156  -0.027  -0.018   0.026   0.037   0.039   0.051
 23 A'    8 A"   24 A'   25 A'   26 A'   27 A'    9 A"   28 A'                 
  0.070   0.076   0.079   0.102   0.112   0.139   0.149   0.194
 29 A'   10 A"   30 A'   31 A'   32 A'   33 A'   11 A"   34 A'                 
  0.222   0.260   0.275   0.286   0.389   0.413   0.442   0.449
 35 A'   36 A'   12 A"   37 A'   38 A'   39 A'   13 A"   40 A'                 
  0.528   0.563   0.569   0.574   0.577   0.581   0.602   0.608
 41 A'   14 A"   15 A"   42 A'   16 A"   43 A'   44 A'   17 A"                 
  0.636   0.674   0.802   0.824   0.844   0.849   0.974   1.183
 45 A'   46 A'   47 A'   48 A'   49 A'   18 A"   50 A'   51 A'                 
  1.361   1.391   1.502   1.524   1.643   1.874   1.925   1.962
 19 A"   52 A'   20 A"   53 A'   54 A'   55 A'   21 A"   56 A'                 
  1.997   2.002   2.011   2.012   2.180   2.417   2.533   3.737
 22 A"   57 A'   58 A'   23 A"   59 A'   60 A'   61 A'   24 A"                 
  3.765   3.868   4.001   4.006   4.006   4.031   4.139   6.511
 62 A'   63 A'   25 A"   64 A'   26 A"   65 A'   66 A'   67 A'                 
  6.838   7.550   7.559   7.584  13.754  13.799  13.864  35.194
 68 A'   27 A"   69 A'   70 A'   28 A"   71 A'   72 A'   73 A'                 
 47.812 162.957 289.740 289.749 289.7871020.576
 74 A'   75 A'   29 A"   76 A'   77 A'   78 A'                                 
 --------------------------------------------------------------

          Ground-State Mulliken Net Atomic Charges

     Atom                 Charge (a.u.)
  ----------------------------------------
      1 P                     0.331028
      2 N                    -0.250610
      3 Br                   -0.067842
      4 H                    -0.012575
  ----------------------------------------
  Sum of atomic charges =     0.000000

 -----------------------------------------------------------------
                    Cartesian Multipole Moments
 -----------------------------------------------------------------
    Charge (ESU x 10^10)
                 0.0000
    Dipole Moment (Debye)
         X       3.5329      Y      -0.7994      Z       0.0000
       Tot       3.6222
    Quadrupole Moments (Debye-Ang)
        XX     -25.3500     XY       0.1814     YY     -41.0496
        XZ      -0.0000     YZ      -0.0000     ZZ     -38.1820
    Octopole Moments (Debye-Ang^2)
       XXX     -14.9853    XXY      -1.4202    XYY     -19.1177
       YYY      -0.9270    XXZ       0.0000    XYZ       0.0000
       YYZ       0.0000    XZZ     -13.4869    YZZ      -0.4513
       ZZZ       0.0000
    Hexadecapole Moments (Debye-Ang^3)
      XXXX    -589.5003   XXXY      12.5280   XXYY    -143.4893
      XYYY      10.6594   YYYY     -95.1735   XXXZ       0.0000
      XXYZ      -0.0000   XYYZ       0.0000   YYYZ       0.0000
      XXZZ    -126.4773   XYZZ       2.4484   YYZZ     -23.7805
      XZZZ       0.0000   YZZZ      -0.0000   ZZZZ     -50.0808
 -----------------------------------------------------------------
 Calculating analytic gradient of the SCF energy
 Gradient of SCF Energy
            1           2           3           4
    1   0.0814814  -0.0516184  -0.0415079   0.0116449
    2  -0.0213390   0.0503918  -0.0079135  -0.0211393
    3   0.0000000  -0.0000000  -0.0000000  -0.0000000
 Max gradient component =       8.148E-02
 RMS gradient           =       3.496E-02
 Gradient time:  CPU 2.19 s  wall 0.64 s
 Geometry Optimization Parameters
   NAtoms,    NIC,     NZ,  NCons,   NDum,   NFix, NCnnct, MaxDiis
        4      14       4       0       0       0       0       0

 Cartesian Hessian Update
 Hessian Updated using BFGS Update


** GEOMETRY OPTIMIZATION IN DELOCALIZED INTERNAL COORDINATES **
   Searching for a Minimum

   Optimization Cycle:   2

                       Coordinates (Angstroms)
     ATOM                X               Y               Z
      1  P         2.3782812017   -0.3375765406    0.0000000000
      2  N         1.0374069234    0.8633475271    0.0000000000
      3  Br       -1.2097198730   -0.0477493653    0.0000000000
      4  H         3.6512068646    0.3387683078    0.0000000000
   Point Group: cs    Number of degrees of freedom:     5


   Energy is  -2970.753338235

 Hessian Updated using BFGS Update

  5 Hessian modes will be used to form the next step
  Hessian Eigenvalues:
     0.035269    0.107327    0.189459    0.200399    0.249134

 Minimum Search - Taking Simple RFO Step
 Searching for Lamda that Minimizes Along All modes
 Value Taken    Lamda =  -0.10126333
 Calculated Step too Large.  Step scaled by  0.376942
 Step Taken.  Stepsize is  0.300000

                             Maximum     Tolerance    Cnvgd?
         Gradient           0.108622      0.000300      NO
         Displacement       0.237315      0.001200      NO
         Energy change     -0.041624      0.000001      NO


 New Cartesian Coordinates Obtained by Inverse Iteration

 Displacement from previous Coordinates is:  0.450736
 ----------------------------------------------------------------
             Standard Nuclear Orientation (Angstroms)
    I     Atom           X                Y                Z
 ----------------------------------------------------------------
    1      P       2.2891979094    -0.3687637546     0.0000000000
    2      N       1.1122954770     0.8398883156     0.0000000000
    3      Br     -1.0616207853    -0.0357155260     0.0000000000
    4      H       3.5173025156     0.3813808940     0.0000000000
 ----------------------------------------------------------------
 Molecular Point Group                 Cs    NOp =  2
 Largest Abelian Subgroup              Cs    NOp =  2
 Nuclear Repulsion Energy =   181.8169623131 hartrees
 There are       29 alpha and       29 beta electrons
 Applying Cartesian multipole field
    Component          Value
    ---------          -----
     (2,0,0)        1.00000E-11
     (0,2,0)        2.00000E-11
     (0,0,2)       -3.00000E-11
 Nucleus-field energy     =     0.0000000055 hartrees
 Requested basis set is 6-311++G(d,p)
 There are 43 shells and 107 basis functions
 A cutoff of  1.0D-11 yielded    827 shell pairs
 There are      5415 function pairs (      5961 Cartesian)
 Smallest overlap matrix eigenvalue = 1.83E-03
 Guess MOs from SCF MO coefficient file

 -----------------------------------------------------------------------
  General SCF calculation program by
  Eric Jon Sundstrom, Paul Horn, Yuezhi Mao, Dmitri Zuev, Alec White,
  David Stuck, Shaama M.S., Shane Yost, Joonho Lee, David Small,
  Daniel Levine, Susi Lehtola, Hugh Burton, Evgeny Epifanovsky
 -----------------------------------------------------------------------
 Exchange:     0.2000 Hartree-Fock + 0.0800 Slater + 0.7200 B88
 Correlation:  0.1900 VWN1RPA + 0.8100 LYP
 Using SG-1 standard quadrature grid
 using 4 threads for integral computing
 -------------------------------------------------------
 OpenMP Integral computing Module                
 Release: version 2.0, May 2017, Q-Chem Inc. Pleasanton 
 -------------------------------------------------------
 -------------------------------------------------------
 OpenMP BLAS3 based DFT computing Module                
 Release: version 1.0, May 2013, Q-Chem Inc. Pittsburgh 
 -------------------------------------------------------
 A restricted SCF calculation will be
 performed using DIIS
 SCF converges when DIIS error is below 1.0e-08
 ---------------------------------------
  Cycle       Energy         DIIS error
 ---------------------------------------
    1   -2970.7812438685      1.56e-03  
    2   -2970.7756135284      2.82e-03  
    3   -2970.7833773402      1.55e-03  
    4   -2970.7868671144      1.99e-04  
    5   -2970.7869207145      6.04e-05  
    6   -2970.7869249761      2.53e-05  
    7   -2970.7869257849      1.02e-05  
    8   -2970.7869260349      2.72e-06  
    9   -2970.7869260544      4.37e-07  
   10   -2970.7869260549      1.29e-07  
   11   -2970.7869260549      1.77e-08  
   12   -2970.7869260549      5.56e-09  Convergence criterion met
 ---------------------------------------
 SCF time:   CPU 8.85s  wall 3.00s 
 SCF   energy in the final basis set =    -2970.7869260549
 Total energy in the final basis set =    -2970.7869260549

 --------------------------------------------------------------
             Orbital Energies (a.u.) and Symmetries
 --------------------------------------------------------------

 Alpha MOs, Restricted
 -- Occupied --                  
-482.84  -77.13  -62.49  -56.31  -56.31  -56.31  -14.42   -8.70
  1 A'    2 A'    3 A'    4 A'    1 A"    5 A'    6 A'    7 A'                 
 -6.623  -6.533  -6.517  -6.517  -4.785  -4.783  -4.779  -2.643
  8 A'    9 A'    2 A"   10 A'    3 A"   11 A'   12 A'   13 A'                 
 -2.639  -2.639  -2.626  -2.626  -0.862  -0.752  -0.598  -0.417
  4 A"   14 A'   15 A'    5 A"   16 A'   17 A'   18 A'   19 A'                 
 -0.390  -0.353  -0.302  -0.290  -0.286
 20 A'    6 A"   21 A'    7 A"   22 A'                                         
 -- Virtual --                   
 -0.163  -0.142  -0.019  -0.010   0.026   0.039   0.041   0.053
 23 A'    8 A"   24 A'   25 A'   26 A'    9 A"   27 A'   28 A'                 
  0.075   0.076   0.089   0.106   0.110   0.137   0.150   0.200
 29 A'   10 A"   30 A'   31 A'   32 A'   33 A'   11 A"   34 A'                 
  0.227   0.263   0.274   0.307   0.388   0.417   0.441   0.445
 35 A'   36 A'   12 A"   37 A'   38 A'   39 A'   13 A"   40 A'                 
  0.549   0.558   0.564   0.573   0.577   0.582   0.611   0.618
 41 A'   14 A"   42 A'   15 A"   16 A"   43 A'   44 A'   17 A"                 
  0.641   0.689   0.811   0.819   0.852   0.917   0.976   1.200
 45 A'   46 A'   47 A'   48 A'   18 A"   49 A'   50 A'   51 A'                 
  1.368   1.378   1.510   1.528   1.653   1.853   1.928   1.969
 19 A"   52 A'   20 A"   53 A'   54 A'   55 A'   21 A"   56 A'                 
  1.996   2.008   2.053   2.076   2.232   2.488   2.570   3.741
 22 A"   57 A'   23 A"   58 A'   59 A'   60 A'   61 A'   24 A"                 
  3.790   3.904   4.001   4.007   4.008   4.036   4.158   6.521
 62 A'   63 A'   25 A"   64 A'   26 A"   65 A'   66 A'   67 A'                 
  6.906   7.549   7.561   7.600  13.762  13.822  13.887  35.213
 68 A'   27 A"   69 A'   70 A'   28 A"   71 A'   72 A'   73 A'                 
 47.821 163.028 289.740 289.751 289.8021020.587
 74 A'   75 A'   29 A"   76 A'   77 A'   78 A'                                 

 Beta MOs, Restricted
 -- Occupied --                  
-482.84  -77.13  -62.49  -56.31  -56.31  -56.31  -14.42   -8.70
  1 A'    2 A'    3 A'    4 A'    1 A"    5 A'    6 A'    7 A'                 
 -6.623  -6.533  -6.517  -6.517  -4.785  -4.783  -4.779  -2.643
  8 A'    9 A'    2 A"   10 A'    3 A"   11 A'   12 A'   13 A'                 
 -2.639  -2.639  -2.626  -2.626  -0.862  -0.752  -0.598  -0.417
  4 A"   14 A'   15 A'    5 A"   16 A'   17 A'   18 A'   19 A'                 
 -0.390  -0.353  -0.302  -0.290  -0.286
 20 A'    6 A"   21 A'    7 A"   22 A'                                         
 -- Virtual --                   
 -0.163  -0.142  -0.019  -0.010   0.026   0.039   0.041   0.053
 23 A'    8 A"   24 A'   25 A'   26 A'    9 A"   27 A'   28 A'                 
  0.075   0.076   0.089   0.106   0.110   0.137   0.150   0.200
 29 A'   10 A"   30 A'   31 A'   32 A'   33 A'   11 A"   34 A'                 
  0.227   0.263   0.274   0.307   0.388   0.417   0.441   0.445
 35 A'   36 A'   12 A"   37 A'   38 A'   39 A'   13 A"   40 A'                 
  0.549   0.558   0.564   0.573   0.577   0.582   0.611   0.618
 41 A'   14 A"   42 A'   15 A"   16 A"   43 A'   44 A'   17 A"                 
  0.641   0.689   0.811   0.819   0.852   0.917   0.976   1.200
 45 A'   46 A'   47 A'   48 A'   18 A"   49 A'   50 A'   51 A'                 
  1.368   1.378   1.510   1.528   1.653   1.853   1.928   1.969
 19 A"   52 A'   20 A"   53 A'   54 A'   55 A'   21 A"   56 A'                 
  1.996   2.008   2.053   2.076   2.232   2.488   2.570   3.741
 22 A"   57 A'   23 A"   58 A'   59 A'   60 A'   61 A'   24 A"                 
  3.790   3.904   4.001   4.007   4.008   4.036   4.158   6.521
 62 A'   63 A'   25 A"   64 A'   26 A"   65 A'   66 A'   67 A'                 
  6.906   7.549   7.561   7.600  13.762  13.822  13.887  35.213
 68 A'   27 A"   69 A'   70 A'   28 A"   71 A'   72 A'   73 A'                 
 47.821 163.028 289.740 289.751 289.8021020.587
 74 A'   75 A'   29 A"   76 A'   77 A'   78 A'                                 
 --------------------------------------------------------------

          Ground-State Mulliken Net Atomic Charges

     Atom                 Charge (a.u.)
  ----------------------------------------
      1 P                     0.333207
      2 N                    -0.258552
      3 Br                   -0.067036
      4 H                    -0.007618
  ----------------------------------------
  Sum of atomic charges =    -0.000000

 -----------------------------------------------------------------
                    Cartesian Multipole Moments
 -----------------------------------------------------------------
    Charge (ESU x 10^10)
                 0.0000
    Dipole Moment (Debye)
         X       3.1963      Y      -1.0619      Z      -0.0000
       Tot       3.3681
    Quadrupole Moments (Debye-Ang)
        XX     -26.4524     XY      -0.3218     YY     -40.8752
        XZ       0.0000     YZ       0.0000     ZZ     -37.8231
    Octopole Moments (Debye-Ang^2)
       XXX     -24.8731    XXY      -2.1234    XYY     -20.9999
       YYY      -0.5368    XXZ      -0.0000    XYZ       0.0000
       YYZ      -0.0000    XZZ     -15.1488    YZZ      -0.2401
       ZZZ      -0.0000
    Hexadecapole Moments (Debye-Ang^3)
      XXXX    -544.2061   XXXY      12.3439   XXYY    -130.7148
      XYYY      11.3241   YYYY     -95.2377   XXXZ       0.0000
      XXYZ       0.0000   XYYZ       0.0000   YYYZ       0.0000
      XXZZ    -114.3676   XYZZ       2.7997   YYZZ     -23.4530
      XZZZ       0.0000   YZZZ       0.0000   ZZZZ     -48.9102
 -----------------------------------------------------------------
 Calculating analytic gradient of the SCF energy
 Gradient of SCF Energy
            1           2           3           4
    1   0.0509001  -0.0156696  -0.0437780   0.0085475
    2  -0.0157775   0.0416723  -0.0118091  -0.0140857
    3  -0.0000000   0.0000000   0.0000000   0.0000000
 Max gradient component =       5.090E-02
 RMS gradient           =       2.441E-02
 Gradient time:  CPU 2.28 s  wall 0.68 s
 Geometry Optimization Parameters
   NAtoms,    NIC,     NZ,  NCons,   NDum,   NFix, NCnnct, MaxDiis
        4      14       4       0       0       0       0       0

 Cartesian Hessian Update
 Hessian Updated using BFGS Update


** GEOMETRY OPTIMIZATION IN DELOCALIZED INTERNAL COORDINATES **
   Searching for a Minimum

   Optimization Cycle:   3

                       Coordinates (Angstroms)
     ATOM                X               Y               Z
      1  P         2.2891979094   -0.3687637546    0.0000000000
      2  N         1.1122954770    0.8398883156    0.0000000000
      3  Br       -1.0616207853   -0.0357155260    0.0000000000
      4  H         3.5173025156    0.3813808940    0.0000000000
   Point Group: cs    Number of degrees of freedom:     5


   Energy is  -2970.786926055

 Hessian Updated using BFGS Update

  5 Hessian modes will be used to form the next step
  Hessian Eigenvalues:
     0.037636    0.188284    0.197873    0.201488    0.251415

 Minimum Search - Taking Simple RFO Step
 Searching for Lamda that Minimizes Along All modes
 Value Taken    Lamda =  -0.06003789
 Calculated Step too Large.  Step scaled by  0.420225
 Step Taken.  Stepsize is  0.300000

                             Maximum     Tolerance    Cnvgd?
         Gradient           0.076695      0.000300      NO
         Displacement       0.204293      0.001200      NO
         Energy change     -0.033588      0.000001      NO


 New Cartesian Coordinates Obtained by Inverse Iteration

 Displacement from previous Coordinates is:  0.404160
 ----------------------------------------------------------------
             Standard Nuclear Orientation (Angstroms)
    I     Atom           X                Y                Z
 ----------------------------------------------------------------
    1      P       2.2166991038    -0.3960563136     0.0000000000
    2      N       1.1464498595     0.8106849987     0.0000000000
    3      Br     -0.9096126304    -0.0145071926     0.0000000000
    4      H       3.4036387838     0.4166684365     0.0000000000
 ----------------------------------------------------------------
 Molecular Point Group                 Cs    NOp =  2
 Largest Abelian Subgroup              Cs    NOp =  2
 Nuclear Repulsion Energy =   192.5847899165 hartrees
 There are       29 alpha and       29 beta electrons
 Applying Cartesian multipole field
    Component          Value
    ---------          -----
     (2,0,0)        1.00000E-11
     (0,2,0)        2.00000E-11
     (0,0,2)       -3.00000E-11
 Nucleus-field energy     =     0.0000000049 hartrees
 Requested basis set is 6-311++G(d,p)
 There are 43 shells and 107 basis functions
 A cutoff of  1.0D-11 yielded    831 shell pairs
 There are      5434 function pairs (      5980 Cartesian)
 Smallest overlap matrix eigenvalue = 1.78E-03
 Guess MOs from SCF MO coefficient file

 -----------------------------------------------------------------------
  General SCF calculation program by
  Eric Jon Sundstrom, Paul Horn, Yuezhi Mao, Dmitri Zuev, Alec White,
  David Stuck, Shaama M.S., Shane Yost, Joonho Lee, David Small,
  Daniel Levine, Susi Lehtola, Hugh Burton, Evgeny Epifanovsky
 -----------------------------------------------------------------------
 Exchange:     0.2000 Hartree-Fock + 0.0800 Slater + 0.7200 B88
 Correlation:  0.1900 VWN1RPA + 0.8100 LYP
 Using SG-1 standard quadrature grid
 using 4 threads for integral computing
 -------------------------------------------------------
 OpenMP Integral computing Module                
 Release: version 2.0, May 2017, Q-Chem Inc. Pleasanton 
 -------------------------------------------------------
 -------------------------------------------------------
 OpenMP BLAS3 based DFT computing Module                
 Release: version 1.0, May 2013, Q-Chem Inc. Pittsburgh 
 -------------------------------------------------------
 A restricted SCF calculation will be
 performed using DIIS
 SCF converges when DIIS error is below 1.0e-08
 ---------------------------------------
  Cycle       Energy         DIIS error
 ---------------------------------------
    1   -2970.8033387864      1.35e-03  
    2   -2970.8005899799      2.22e-03  
    3   -2970.8056720422      1.12e-03  
    4   -2970.8074422082      1.67e-04  
    5   -2970.8074811385      7.38e-05  
    6   -2970.8074902949      2.49e-05  
    7   -2970.8074912188      5.48e-06  
    8   -2970.8074912660      1.15e-06  
    9   -2970.8074912693      2.83e-07  
   10   -2970.8074912694      5.68e-08  
   11   -2970.8074912694      1.19e-08  
   12   -2970.8074912695      3.16e-09  Convergence criterion met
 ---------------------------------------
 SCF time:   CPU 9.09s  wall 2.00s 
 SCF   energy in the final basis set =    -2970.8074912695
 Total energy in the final basis set =    -2970.8074912695

 --------------------------------------------------------------
             Orbital Energies (a.u.) and Symmetries
 --------------------------------------------------------------

 Alpha MOs, Restricted
 -- Occupied --                  
-482.84  -77.12  -62.50  -56.32  -56.31  -56.31  -14.41   -8.70
  1 A'    2 A'    3 A'    4 A'    1 A"    5 A'    6 A'    7 A'                 
 -6.615  -6.537  -6.520  -6.520  -4.777  -4.775  -4.771  -2.647
  8 A'    9 A'    2 A"   10 A'    3 A"   11 A'   12 A'   13 A'                 
 -2.642  -2.642  -2.629  -2.629  -0.886  -0.757  -0.586  -0.419
  4 A"   14 A'    5 A"   15 A'   16 A'   17 A'   18 A'   19 A'                 
 -0.403  -0.365  -0.303  -0.291  -0.286
 20 A'    6 A"   21 A'    7 A"   22 A'                                         
 -- Virtual --                   
 -0.140  -0.131  -0.019  -0.002   0.025   0.040   0.043   0.055
 23 A'    8 A"   24 A'   25 A'   26 A'    9 A"   27 A'   28 A'                 
  0.075   0.076   0.093   0.108   0.117   0.139   0.151   0.207
 10 A"   29 A'   30 A'   31 A'   32 A'   33 A'   11 A"   34 A'                 
  0.231   0.265   0.274   0.328   0.384   0.424   0.438   0.443
 35 A'   36 A'   12 A"   37 A'   38 A'   39 A'   13 A"   40 A'                 
  0.543   0.548   0.561   0.570   0.582   0.585   0.626   0.632
 41 A'   14 A"   42 A'   15 A"   43 A'   16 A"   44 A'   17 A"                 
  0.651   0.716   0.813   0.833   0.856   0.959   0.993   1.220
 45 A'   46 A'   47 A'   48 A'   18 A"   49 A'   50 A'   51 A'                 
  1.375   1.385   1.519   1.534   1.649   1.837   1.924   1.958
 19 A"   52 A'   20 A"   53 A'   54 A'   55 A'   21 A"   56 A'                 
  2.002   2.011   2.087   2.139   2.312   2.514   2.622   3.748
 22 A"   57 A'   23 A"   58 A'   59 A'   60 A'   61 A'   24 A"                 
  3.803   3.954   3.998   4.007   4.012   4.040   4.212   6.532
 62 A'   63 A'   25 A"   64 A'   26 A"   65 A'   66 A'   67 A'                 
  6.963   7.548   7.562   7.625  13.770  13.836  13.927  35.235
 68 A'   27 A"   69 A'   70 A'   28 A"   71 A'   72 A'   73 A'                 
 47.831 163.093 289.739 289.752 289.8241020.601
 74 A'   75 A'   29 A"   76 A'   77 A'   78 A'                                 

 Beta MOs, Restricted
 -- Occupied --                  
-482.84  -77.12  -62.50  -56.32  -56.31  -56.31  -14.41   -8.70
  1 A'    2 A'    3 A'    4 A'    1 A"    5 A'    6 A'    7 A'                 
 -6.615  -6.537  -6.520  -6.520  -4.777  -4.775  -4.771  -2.647
  8 A'    9 A'    2 A"   10 A'    3 A"   11 A'   12 A'   13 A'                 
 -2.642  -2.642  -2.629  -2.629  -0.886  -0.757  -0.586  -0.419
  4 A"   14 A'    5 A"   15 A'   16 A'   17 A'   18 A'   19 A'                 
 -0.403  -0.365  -0.303  -0.291  -0.286
 20 A'    6 A"   21 A'    7 A"   22 A'                                         
 -- Virtual --                   
 -0.140  -0.131  -0.019  -0.002   0.025   0.040   0.043   0.055
 23 A'    8 A"   24 A'   25 A'   26 A'    9 A"   27 A'   28 A'                 
  0.075   0.076   0.093   0.108   0.117   0.139   0.151   0.207
 10 A"   29 A'   30 A'   31 A'   32 A'   33 A'   11 A"   34 A'                 
  0.231   0.265   0.274   0.328   0.384   0.424   0.438   0.443
 35 A'   36 A'   12 A"   37 A'   38 A'   39 A'   13 A"   40 A'                 
  0.543   0.548   0.561   0.570   0.582   0.585   0.626   0.632
 41 A'   14 A"   42 A'   15 A"   43 A'   16 A"   44 A'   17 A"                 
  0.651   0.716   0.813   0.833   0.856   0.959   0.993   1.220
 45 A'   46 A'   47 A'   48 A'   18 A"   49 A'   50 A'   51 A'                 
  1.375   1.385   1.519   1.534   1.649   1.837   1.924   1.958
 19 A"   52 A'   20 A"   53 A'   54 A'   55 A'   21 A"   56 A'                 
  2.002   2.011   2.087   2.139   2.312   2.514   2.622   3.748
 22 A"   57 A'   23 A"   58 A'   59 A'   60 A'   61 A'   24 A"                 
  3.803   3.954   3.998   4.007   4.012   4.040   4.212   6.532
 62 A'   63 A'   25 A"   64 A'   26 A"   65 A'   66 A'   67 A'                 
  6.963   7.548   7.562   7.625  13.770  13.836  13.927  35.235
 68 A'   27 A"   69 A'   70 A'   28 A"   71 A'   72 A'   73 A'                 
 47.831 163.093 289.739 289.752 289.8241020.601
 74 A'   75 A'   29 A"   76 A'   77 A'   78 A'                                 
 --------------------------------------------------------------

          Ground-State Mulliken Net Atomic Charges

     Atom                 Charge (a.u.)
  ----------------------------------------
      1 P                     0.324085
      2 N                    -0.256266
      3 Br                   -0.058012
      4 H                    -0.009807
  ----------------------------------------
  Sum of atomic charges =     0.000000

 -----------------------------------------------------------------
                    Cartesian Multipole Moments
 -----------------------------------------------------------------
    Charge (ESU x 10^10)
                 0.0000
    Dipole Moment (Debye)
         X       2.7035      Y      -1.2312      Z      -0.0000
       Tot       2.9707
    Quadrupole Moments (Debye-Ang)
        XX     -27.8275     XY      -0.7211     YY     -40.7037
        XZ       0.0000     YZ      -0.0000     ZZ     -37.4908
    Octopole Moments (Debye-Ang^2)
       XXX     -35.9954    XXY      -2.8039    XYY     -23.1634
       YYY      -0.3967    XXZ       0.0000    XYZ       0.0000
       YYZ      -0.0000    XZZ     -17.1208    YZZ      -0.1838
       ZZZ      -0.0000
    Hexadecapole Moments (Debye-Ang^3)
      XXXX    -509.1637   XXXY      12.5501   XXYY    -120.2392
      XYYY      13.2190   YYYY     -94.9407   XXXZ       0.0000
      XXYZ      -0.0000   XYYZ       0.0000   YYYZ      -0.0000
      XXZZ    -104.1999   XYZZ       3.4907   YYZZ     -23.1214
      XZZZ       0.0000   YZZZ      -0.0000   ZZZZ     -47.8473
 -----------------------------------------------------------------
 Calculating analytic gradient of the SCF energy
 Gradient of SCF Energy
            1           2           3           4
    1   0.0136291   0.0196564  -0.0376646   0.0043791
    2   0.0031742   0.0172670  -0.0129325  -0.0075087
    3   0.0000000   0.0000000  -0.0000000  -0.0000000
 Max gradient component =       3.766E-02
 RMS gradient           =       1.455E-02
 Gradient time:  CPU 2.36 s  wall 0.68 s
 Geometry Optimization Parameters
   NAtoms,    NIC,     NZ,  NCons,   NDum,   NFix, NCnnct, MaxDiis
        4      14       4       0       0       0       0       0

 Cartesian Hessian Update
 Hessian Updated using BFGS Update


** GEOMETRY OPTIMIZATION IN DELOCALIZED INTERNAL COORDINATES **
   Searching for a Minimum

   Optimization Cycle:   4

                       Coordinates (Angstroms)
     ATOM                X               Y               Z
      1  P         2.2166991038   -0.3960563136    0.0000000000
      2  N         1.1464498595    0.8106849987    0.0000000000
      3  Br       -0.9096126304   -0.0145071926    0.0000000000
      4  H         3.4036387838    0.4166684365    0.0000000000
   Point Group: cs    Number of degrees of freedom:     5


   Energy is  -2970.807491269

 Hessian Updated using BFGS Update

  5 Hessian modes will be used to form the next step
  Hessian Eigenvalues:
     0.043494    0.184680    0.199411    0.245765    0.373215

 Minimum Search - Taking Simple RFO Step
 Searching for Lamda that Minimizes Along All modes
 Value Taken    Lamda =  -0.02829833
 Calculated Step too Large.  Step scaled by  0.488870
 Step Taken.  Stepsize is  0.300000

                             Maximum     Tolerance    Cnvgd?
         Gradient           0.037097      0.000300      NO
         Displacement       0.205333      0.001200      NO
         Energy change     -0.020565      0.000001      NO


 New Cartesian Coordinates Obtained by Inverse Iteration

 Displacement from previous Coordinates is:  0.332730
 ----------------------------------------------------------------
             Standard Nuclear Orientation (Angstroms)
    I     Atom           X                Y                Z
 ----------------------------------------------------------------
    1      P       2.1763106883    -0.4305774346     0.0000000000
    2      N       1.1388118042     0.7848366193     0.0000000000
    3      Br     -0.7749735739     0.0150839100     0.0000000000
    4      H       3.3170261980     0.4474468343     0.0000000000
 ----------------------------------------------------------------
 Molecular Point Group                 Cs    NOp =  2
 Largest Abelian Subgroup              Cs    NOp =  2
 Nuclear Repulsion Energy =   202.3968111889 hartrees
 There are       29 alpha and       29 beta electrons
 Applying Cartesian multipole field
    Component          Value
    ---------          -----
     (2,0,0)        1.00000E-11
     (0,2,0)        2.00000E-11
     (0,0,2)       -3.00000E-11
 Nucleus-field energy     =     0.0000000045 hartrees
 Requested basis set is 6-311++G(d,p)
 There are 43 shells and 107 basis functions
 A cutoff of  1.0D-11 yielded    841 shell pairs
 There are      5505 function pairs (      6056 Cartesian)
 Smallest overlap matrix eigenvalue = 1.78E-03
 Guess MOs from SCF MO coefficient file

 -----------------------------------------------------------------------
  General SCF calculation program by
  Eric Jon Sundstrom, Paul Horn, Yuezhi Mao, Dmitri Zuev, Alec White,
  David Stuck, Shaama M.S., Shane Yost, Joonho Lee, David Small,
  Daniel Levine, Susi Lehtola, Hugh Burton, Evgeny Epifanovsky
 -----------------------------------------------------------------------
 Exchange:     0.2000 Hartree-Fock + 0.0800 Slater + 0.7200 B88
 Correlation:  0.1900 VWN1RPA + 0.8100 LYP
 Using SG-1 standard quadrature grid
 using 4 threads for integral computing
 -------------------------------------------------------
 OpenMP Integral computing Module                
 Release: version 2.0, May 2017, Q-Chem Inc. Pleasanton 
 -------------------------------------------------------
 -------------------------------------------------------
 OpenMP BLAS3 based DFT computing Module                
 Release: version 1.0, May 2013, Q-Chem Inc. Pittsburgh 
 -------------------------------------------------------
 A restricted SCF calculation will be
 performed using DIIS
 SCF converges when DIIS error is below 1.0e-08
 ---------------------------------------
  Cycle       Energy         DIIS error
 ---------------------------------------
    1   -2970.8143046902      1.16e-03  
    2   -2970.8157522889      1.20e-03  
    3   -2970.8157642292      1.20e-03  
    4   -2970.8176774187      2.28e-04  
    5   -2970.8177648938      5.19e-05  
    6   -2970.8177679056      1.27e-05  
    7   -2970.8177681969      3.92e-06  
    8   -2970.8177682177      6.58e-07  
    9   -2970.8177682183      2.01e-07  
   10   -2970.8177682184      3.99e-08  
   11   -2970.8177682184      8.49e-09  Convergence criterion met
 ---------------------------------------
 SCF time:   CPU 8.47s  wall 2.00s 
 SCF   energy in the final basis set =    -2970.8177682184
 Total energy in the final basis set =    -2970.8177682184

 --------------------------------------------------------------
             Orbital Energies (a.u.) and Symmetries
 --------------------------------------------------------------

 Alpha MOs, Restricted
 -- Occupied --                  
-482.85  -77.11  -62.50  -56.32  -56.32  -56.32  -14.40   -8.71
  1 A'    2 A'    3 A'    4 A'    1 A"    5 A'    6 A'    7 A'                 
 -6.609  -6.542  -6.525  -6.525  -4.771  -4.769  -4.765  -2.652
  8 A'    9 A'    2 A"   10 A'    3 A"   11 A'   12 A'   13 A'                 
 -2.647  -2.647  -2.634  -2.634  -0.900  -0.760  -0.580  -0.423
  4 A"   14 A'    5 A"   15 A'   16 A'   17 A'   18 A'   19 A'                 
 -0.413  -0.373  -0.306  -0.290  -0.284
 20 A'    6 A"   21 A'    7 A"   22 A'                                         
 -- Virtual --                   
 -0.126  -0.109  -0.019   0.002   0.025   0.041   0.043   0.057
  8 A"   23 A'   24 A'   25 A'   26 A'    9 A"   27 A'   28 A'                 
  0.074   0.076   0.093   0.105   0.124   0.143   0.151   0.210
 10 A"   29 A'   30 A'   31 A'   32 A'   33 A'   11 A"   34 A'                 
  0.233   0.267   0.276   0.334   0.383   0.426   0.433   0.443
 35 A'   36 A'   12 A"   37 A'   38 A'   39 A'   13 A"   40 A'                 
  0.519   0.539   0.563   0.564   0.581   0.596   0.637   0.639
 41 A'   14 A"   42 A'   15 A"   43 A'   16 A"   44 A'   17 A"                 
  0.664   0.754   0.821   0.864   0.866   0.948   1.005   1.226
 45 A'   46 A'   47 A'   48 A'   18 A"   49 A'   50 A'   51 A'                 
  1.384   1.409   1.525   1.536   1.650   1.868   1.908   1.945
 19 A"   52 A'   20 A"   53 A'   54 A'   55 A'   21 A"   56 A'                 
  2.014   2.026   2.096   2.174   2.390   2.515   2.645   3.754
 57 A'   22 A"   23 A"   58 A'   59 A'   60 A'   61 A'   24 A"                 
  3.798   3.968   3.993   4.006   4.020   4.046   4.304   6.546
 62 A'   63 A'   25 A"   64 A'   26 A"   65 A'   66 A'   67 A'                 
  6.987   7.545   7.561   7.642  13.776  13.843  13.942  35.252
 68 A'   27 A"   69 A'   70 A'   28 A"   71 A'   72 A'   73 A'                 
 47.844 163.119 289.737 289.752 289.8491020.619
 74 A'   75 A'   29 A"   76 A'   77 A'   78 A'                                 

 Beta MOs, Restricted
 -- Occupied --                  
-482.85  -77.11  -62.50  -56.32  -56.32  -56.32  -14.40   -8.71
  1 A'    2 A'    3 A'    4 A'    1 A"    5 A'    6 A'    7 A'                 
 -6.609  -6.542  -6.525  -6.525  -4.771  -4.769  -4.765  -2.652
  8 A'    9 A'    2 A"   10 A'    3 A"   11 A'   12 A'   13 A'                 
 -2.647  -2.647  -2.634  -2.634  -0.900  -0.760  -0.580  -0.423
  4 A"   14 A'    5 A"   15 A'   16 A'   17 A'   18 A'   19 A'                 
 -0.413  -0.373  -0.306  -0.290  -0.284
 20 A'    6 A"   21 A'    7 A"   22 A'                                         
 -- Virtual --                   
 -0.126  -0.109  -0.019   0.002   0.025   0.041   0.043   0.057
  8 A"   23 A'   24 A'   25 A'   26 A'    9 A"   27 A'   28 A'                 
  0.074   0.076   0.093   0.105   0.124   0.143   0.151   0.210
 10 A"   29 A'   30 A'   31 A'   32 A'   33 A'   11 A"   34 A'                 
  0.233   0.267   0.276   0.334   0.383   0.426   0.433   0.443
 35 A'   36 A'   12 A"   37 A'   38 A'   39 A'   13 A"   40 A'                 
  0.519   0.539   0.563   0.564   0.581   0.596   0.637   0.639
 41 A'   14 A"   42 A'   15 A"   43 A'   16 A"   44 A'   17 A"                 
  0.664   0.754   0.821   0.864   0.866   0.948   1.005   1.226
 45 A'   46 A'   47 A'   48 A'   18 A"   49 A'   50 A'   51 A'                 
  1.384   1.409   1.525   1.536   1.650   1.868   1.908   1.945
 19 A"   52 A'   20 A"   53 A'   54 A'   55 A'   21 A"   56 A'                 
  2.014   2.026   2.096   2.174   2.390   2.515   2.645   3.754
 57 A'   22 A"   23 A"   58 A'   59 A'   60 A'   61 A'   24 A"                 
  3.798   3.968   3.993   4.006   4.020   4.046   4.304   6.546
 62 A'   63 A'   25 A"   64 A'   26 A"   65 A'   66 A'   67 A'                 
  6.987   7.545   7.561   7.642  13.776  13.843  13.942  35.252
 68 A'   27 A"   69 A'   70 A'   28 A"   71 A'   72 A'   73 A'                 
 47.844 163.119 289.737 289.752 289.8491020.619
 74 A'   75 A'   29 A"   76 A'   77 A'   78 A'                                 
 --------------------------------------------------------------

          Ground-State Mulliken Net Atomic Charges

     Atom                 Charge (a.u.)
  ----------------------------------------
      1 P                     0.305606
      2 N                    -0.251848
      3 Br                   -0.037341
      4 H                    -0.016417
  ----------------------------------------
  Sum of atomic charges =    -0.000000

 -----------------------------------------------------------------
                    Cartesian Multipole Moments
 -----------------------------------------------------------------
    Charge (ESU x 10^10)
                -0.0000
    Dipole Moment (Debye)
         X       2.1462      Y      -1.3226      Z      -0.0000
       Tot       2.5210
    Quadrupole Moments (Debye-Ang)
        XX     -29.2256     XY      -1.0374     YY     -40.5587
        XZ       0.0000     YZ       0.0000     ZZ     -37.2826
    Octopole Moments (Debye-Ang^2)
       XXX     -46.6822    XXY      -3.4538    XYY     -25.2832
       YYY      -0.2830    XXZ      -0.0000    XYZ      -0.0000
       YYZ      -0.0000    XZZ     -19.3396    YZZ      -0.1836
       ZZZ      -0.0000
    Hexadecapole Moments (Debye-Ang^3)
      XXXX    -488.2994   XXXY      14.0104   XXYY    -113.3415
      XYYY      16.9530   YYYY     -95.6938   XXXZ       0.0000
      XXYZ       0.0000   XYYZ       0.0000   YYYZ       0.0000
      XXZZ     -97.6775   XYZZ       4.7480   YYZZ     -23.0731
      XZZZ       0.0000   YZZZ       0.0000   ZZZZ     -47.2114
 -----------------------------------------------------------------
 Calculating analytic gradient of the SCF energy
 Gradient of SCF Energy
            1           2           3           4
    1  -0.0046155   0.0240635  -0.0199146   0.0004667
    2   0.0027031   0.0076536  -0.0096650  -0.0006917
    3  -0.0000000  -0.0000000   0.0000000   0.0000000
 Max gradient component =       2.406E-02
 RMS gradient           =       9.819E-03
 Gradient time:  CPU 2.43 s  wall 0.70 s
 Geometry Optimization Parameters
   NAtoms,    NIC,     NZ,  NCons,   NDum,   NFix, NCnnct, MaxDiis
        4      14       4       0       0       0       0       0

 Cartesian Hessian Update
 Hessian Updated using BFGS Update


** GEOMETRY OPTIMIZATION IN DELOCALIZED INTERNAL COORDINATES **
   Searching for a Minimum

   Optimization Cycle:   5

                       Coordinates (Angstroms)
     ATOM                X               Y               Z
      1  P         2.1763106883   -0.4305774346    0.0000000000
      2  N         1.1388118042    0.7848366193    0.0000000000
      3  Br       -0.7749735739    0.0150839100    0.0000000000
      4  H         3.3170261980    0.4474468343    0.0000000000
   Point Group: cs    Number of degrees of freedom:     5


   Energy is  -2970.817768218

 Hessian Updated using BFGS Update

  5 Hessian modes will be used to form the next step
  Hessian Eigenvalues:
     0.059091    0.190278    0.200326    0.250134    0.467939

 Minimum Search - Taking Simple RFO Step
 Searching for Lamda that Minimizes Along All modes
 Value Taken    Lamda =  -0.00776360
 Calculated Step too Large.  Step scaled by  0.887740
 Step Taken.  Stepsize is  0.300000

                             Maximum     Tolerance    Cnvgd?
         Gradient           0.015632      0.000300      NO
         Displacement       0.209926      0.001200      NO
         Energy change     -0.010277      0.000001      NO


 New Cartesian Coordinates Obtained by Inverse Iteration

 Displacement from previous Coordinates is:  0.249462
 ----------------------------------------------------------------
             Standard Nuclear Orientation (Angstroms)
    I     Atom           X                Y                Z
 ----------------------------------------------------------------
    1      P       2.1657166084    -0.4515568318     0.0000000000
    2      N       1.0980851642     0.7444684340     0.0000000000
    3      Br     -0.6776933049     0.0537725914     0.0000000000
    4      H       3.2710666489     0.4701057354     0.0000000000
 ----------------------------------------------------------------
 Molecular Point Group                 Cs    NOp =  2
 Largest Abelian Subgroup              Cs    NOp =  2
 Nuclear Repulsion Energy =   210.7707959768 hartrees
 There are       29 alpha and       29 beta electrons
 Applying Cartesian multipole field
    Component          Value
    ---------          -----
     (2,0,0)        1.00000E-11
     (0,2,0)        2.00000E-11
     (0,0,2)       -3.00000E-11
 Nucleus-field energy     =     0.0000000043 hartrees
 Requested basis set is 6-311++G(d,p)
 There are 43 shells and 107 basis functions
 A cutoff of  1.0D-11 yielded    847 shell pairs
 There are      5530 function pairs (      6081 Cartesian)
 Smallest overlap matrix eigenvalue = 1.77E-03
 Guess MOs from SCF MO coefficient file

 -----------------------------------------------------------------------
  General SCF calculation program by
  Eric Jon Sundstrom, Paul Horn, Yuezhi Mao, Dmitri Zuev, Alec White,
  David Stuck, Shaama M.S., Shane Yost, Joonho Lee, David Small,
  Daniel Levine, Susi Lehtola, Hugh Burton, Evgeny Epifanovsky
 -----------------------------------------------------------------------
 Exchange:     0.2000 Hartree-Fock + 0.0800 Slater + 0.7200 B88
 Correlation:  0.1900 VWN1RPA + 0.8100 LYP
 Using SG-1 standard quadrature grid
 using 4 threads for integral computing
 -------------------------------------------------------
 OpenMP Integral computing Module                
 Release: version 2.0, May 2017, Q-Chem Inc. Pleasanton 
 -------------------------------------------------------
 -------------------------------------------------------
 OpenMP BLAS3 based DFT computing Module                
 Release: version 1.0, May 2013, Q-Chem Inc. Pittsburgh 
 -------------------------------------------------------
 A restricted SCF calculation will be
 performed using DIIS
 SCF converges when DIIS error is below 1.0e-08
 ---------------------------------------
  Cycle       Energy         DIIS error
 ---------------------------------------
    1   -2970.8159385207      1.49e-03  
    2   -2970.8201051293      1.02e-03  
    3   -2970.8186564501      1.47e-03  
    4   -2970.8213930194      2.92e-04  
    5   -2970.8215371121      5.57e-05  
    6   -2970.8215398957      9.75e-06  
    7   -2970.8215400689      3.40e-06  
    8   -2970.8215400830      8.32e-07  
    9   -2970.8215400839      1.70e-07  
   10   -2970.8215400840      2.90e-08  
   11   -2970.8215400840      5.72e-09  Convergence criterion met
 ---------------------------------------
 SCF time:   CPU 8.59s  wall 2.00s 
 SCF   energy in the final basis set =    -2970.8215400840
 Total energy in the final basis set =    -2970.8215400840

 --------------------------------------------------------------
             Orbital Energies (a.u.) and Symmetries
 --------------------------------------------------------------

 Alpha MOs, Restricted
 -- Occupied --                  
-482.85  -77.11  -62.51  -56.33  -56.32  -56.32  -14.39   -8.72
  1 A'    2 A'    3 A'    4 A'    1 A"    5 A'    6 A'    7 A'                 
 -6.602  -6.549  -6.533  -6.532  -4.764  -4.763  -4.759  -2.660
  8 A'    9 A'    2 A"   10 A'    3 A"   11 A'   12 A'   13 A'                 
 -2.655  -2.654  -2.642  -2.642  -0.919  -0.761  -0.579  -0.428
  4 A"   14 A'    5 A"   15 A'   16 A'   17 A'   18 A'   19 A'                 
 -0.422  -0.384  -0.309  -0.286  -0.276
 20 A'    6 A"   21 A'    7 A"   22 A'                                         
 -- Virtual --                   
 -0.123  -0.075  -0.016   0.005   0.026   0.042   0.043   0.059
  8 A"   23 A'   24 A'   25 A'   26 A'    9 A"   27 A'   28 A'                 
  0.072   0.077   0.093   0.103   0.127   0.146   0.153   0.211
 10 A"   29 A'   30 A'   31 A'   32 A'   33 A'   11 A"   34 A'                 
  0.232   0.269   0.279   0.332   0.384   0.426   0.428   0.444
 35 A'   36 A'   12 A"   37 A'   38 A'   13 A"   39 A'   40 A'                 
  0.508   0.535   0.555   0.564   0.586   0.605   0.644   0.646
 41 A'   14 A"   15 A"   42 A'   43 A'   16 A"   17 A"   44 A'                 
  0.669   0.789   0.847   0.877   0.901   0.941   1.006   1.209
 45 A'   46 A'   47 A'   18 A"   48 A'   49 A'   50 A'   51 A'                 
  1.392   1.423   1.531   1.543   1.657   1.894   1.939   1.952
 19 A"   52 A'   20 A"   53 A'   54 A'   21 A"   55 A'   56 A'                 
  2.020   2.056   2.096   2.191   2.441   2.514   2.650   3.759
 57 A'   22 A"   23 A"   58 A'   59 A'   60 A'   61 A'   24 A"                 
  3.802   3.970   3.987   4.003   4.036   4.061   4.365   6.576
 62 A'   63 A'   25 A"   64 A'   26 A"   65 A'   66 A'   67 A'                 
  6.995   7.540   7.559   7.634  13.783  13.851  13.945  35.262
 68 A'   27 A"   69 A'   70 A'   28 A"   71 A'   72 A'   73 A'                 
 47.866 163.129 289.734 289.751 289.8561020.647
 74 A'   75 A'   29 A"   76 A'   77 A'   78 A'                                 

 Beta MOs, Restricted
 -- Occupied --                  
-482.85  -77.11  -62.51  -56.33  -56.32  -56.32  -14.39   -8.72
  1 A'    2 A'    3 A'    4 A'    1 A"    5 A'    6 A'    7 A'                 
 -6.602  -6.549  -6.533  -6.532  -4.764  -4.763  -4.759  -2.660
  8 A'    9 A'    2 A"   10 A'    3 A"   11 A'   12 A'   13 A'                 
 -2.655  -2.654  -2.642  -2.642  -0.919  -0.761  -0.579  -0.428
  4 A"   14 A'    5 A"   15 A'   16 A'   17 A'   18 A'   19 A'                 
 -0.422  -0.384  -0.309  -0.286  -0.276
 20 A'    6 A"   21 A'    7 A"   22 A'                                         
 -- Virtual --                   
 -0.123  -0.075  -0.016   0.005   0.026   0.042   0.043   0.059
  8 A"   23 A'   24 A'   25 A'   26 A'    9 A"   27 A'   28 A'                 
  0.072   0.077   0.093   0.103   0.127   0.146   0.153   0.211
 10 A"   29 A'   30 A'   31 A'   32 A'   33 A'   11 A"   34 A'                 
  0.232   0.269   0.279   0.332   0.384   0.426   0.428   0.444
 35 A'   36 A'   12 A"   37 A'   38 A'   13 A"   39 A'   40 A'                 
  0.508   0.535   0.555   0.564   0.586   0.605   0.644   0.646
 41 A'   14 A"   15 A"   42 A'   43 A'   16 A"   17 A"   44 A'                 
  0.669   0.789   0.847   0.877   0.901   0.941   1.006   1.209
 45 A'   46 A'   47 A'   18 A"   48 A'   49 A'   50 A'   51 A'                 
  1.392   1.423   1.531   1.543   1.657   1.894   1.939   1.952
 19 A"   52 A'   20 A"   53 A'   54 A'   21 A"   55 A'   56 A'                 
  2.020   2.056   2.096   2.191   2.441   2.514   2.650   3.759
 57 A'   22 A"   23 A"   58 A'   59 A'   60 A'   61 A'   24 A"                 
  3.802   3.970   3.987   4.003   4.036   4.061   4.365   6.576
 62 A'   63 A'   25 A"   64 A'   26 A"   65 A'   66 A'   67 A'                 
  6.995   7.540   7.559   7.634  13.783  13.851  13.945  35.262
 68 A'   27 A"   69 A'   70 A'   28 A"   71 A'   72 A'   73 A'                 
 47.866 163.129 289.734 289.751 289.8561020.647
 74 A'   75 A'   29 A"   76 A'   77 A'   78 A'                                 
 --------------------------------------------------------------

          Ground-State Mulliken Net Atomic Charges

     Atom                 Charge (a.u.)
  ----------------------------------------
      1 P                     0.279123
      2 N                    -0.264012
      3 Br                    0.005757
      4 H                    -0.020867
  ----------------------------------------
  Sum of atomic charges =     0.000000

 -----------------------------------------------------------------
                    Cartesian Multipole Moments
 -----------------------------------------------------------------
    Charge (ESU x 10^10)
                 0.0000
    Dipole Moment (Debye)
         X       1.5903      Y      -1.2915      Z      -0.0000
       Tot       2.0486
    Quadrupole Moments (Debye-Ang)
        XX     -30.2905     XY      -1.1342     YY     -40.5484
        XZ       0.0000     YZ      -0.0000     ZZ     -37.1123
    Octopole Moments (Debye-Ang^2)
       XXX     -54.6343    XXY      -3.6770    XYY     -27.0882
       YYY      -0.5804    XXZ       0.0000    XYZ       0.0000
       YYZ      -0.0000    XZZ     -21.3020    YZZ      -0.3021
       ZZZ      -0.0000
    Hexadecapole Moments (Debye-Ang^3)
      XXXX    -477.3756   XXXY      16.9592   XXYY    -110.1769
      XYYY      21.3445   YYYY     -95.6625   XXXZ       0.0000
      XXYZ      -0.0000   XYYZ       0.0000   YYYZ      -0.0000
      XXZZ     -94.5887   XYZZ       6.2615   YYZZ     -22.9850
      XZZZ       0.0000   YZZZ      -0.0000   ZZZZ     -46.8223
 -----------------------------------------------------------------
 Calculating analytic gradient of the SCF energy
 Gradient of SCF Energy
            1           2           3           4
    1  -0.0098235   0.0030933   0.0078900  -0.0011599
    2  -0.0033874   0.0029187  -0.0023573   0.0028260
    3   0.0000000   0.0000000  -0.0000000  -0.0000000
 Max gradient component =       9.823E-03
 RMS gradient           =       4.115E-03
 Gradient time:  CPU 2.51 s  wall 0.72 s
 Geometry Optimization Parameters
   NAtoms,    NIC,     NZ,  NCons,   NDum,   NFix, NCnnct, MaxDiis
        4      14       4       0       0       0       0       0

 Cartesian Hessian Update
 Hessian Updated using BFGS Update


** GEOMETRY OPTIMIZATION IN DELOCALIZED INTERNAL COORDINATES **
   Searching for a Minimum

   Optimization Cycle:   6

                       Coordinates (Angstroms)
     ATOM                X               Y               Z
      1  P         2.1657166084   -0.4515568318    0.0000000000
      2  N         1.0980851642    0.7444684340    0.0000000000
      3  Br       -0.6776933049    0.0537725914    0.0000000000
      4  H         3.2710666489    0.4701057354    0.0000000000
   Point Group: cs    Number of degrees of freedom:     5


   Energy is  -2970.821540084

 Hessian Updated using BFGS Update

  5 Hessian modes will be used to form the next step
  Hessian Eigenvalues:
     0.080418    0.189295    0.200184    0.269824    0.489987

 Minimum Search - Taking Simple RFO Step
 Searching for Lamda that Minimizes Along All modes
 Value Taken    Lamda =  -0.00120945
 Step Taken.  Stepsize is  0.057845

                             Maximum     Tolerance    Cnvgd?
         Gradient           0.015331      0.000300      NO
         Displacement       0.043429      0.001200      NO
         Energy change     -0.003772      0.000001      NO


 New Cartesian Coordinates Obtained by Inverse Iteration

 Displacement from previous Coordinates is:  0.105557
 ----------------------------------------------------------------
             Standard Nuclear Orientation (Angstroms)
    I     Atom           X                Y                Z
 ----------------------------------------------------------------
    1      P       2.1911930485    -0.4530010017     0.0000000000
    2      N       1.0933804250     0.7182675409     0.0000000000
    3      Br     -0.7119088584     0.0712590798     0.0000000000
    4      H       3.2845105015     0.4802643100     0.0000000000
 ----------------------------------------------------------------
 Molecular Point Group                 Cs    NOp =  2
 Largest Abelian Subgroup              Cs    NOp =  2
 Nuclear Repulsion Energy =   208.2039504300 hartrees
 There are       29 alpha and       29 beta electrons
 Applying Cartesian multipole field
    Component          Value
    ---------          -----
     (2,0,0)        1.00000E-11
     (0,2,0)        2.00000E-11
     (0,0,2)       -3.00000E-11
 Nucleus-field energy     =     0.0000000044 hartrees
 Requested basis set is 6-311++G(d,p)
 There are 43 shells and 107 basis functions
 A cutoff of  1.0D-11 yielded    847 shell pairs
 There are      5530 function pairs (      6081 Cartesian)
 Smallest overlap matrix eigenvalue = 1.77E-03
 Guess MOs from SCF MO coefficient file

 -----------------------------------------------------------------------
  General SCF calculation program by
  Eric Jon Sundstrom, Paul Horn, Yuezhi Mao, Dmitri Zuev, Alec White,
  David Stuck, Shaama M.S., Shane Yost, Joonho Lee, David Small,
  Daniel Levine, Susi Lehtola, Hugh Burton, Evgeny Epifanovsky
 -----------------------------------------------------------------------
 Exchange:     0.2000 Hartree-Fock + 0.0800 Slater + 0.7200 B88
 Correlation:  0.1900 VWN1RPA + 0.8100 LYP
 Using SG-1 standard quadrature grid
 using 4 threads for integral computing
 -------------------------------------------------------
 OpenMP Integral computing Module                
 Release: version 2.0, May 2017, Q-Chem Inc. Pleasanton 
 -------------------------------------------------------
 -------------------------------------------------------
 OpenMP BLAS3 based DFT computing Module                
 Release: version 1.0, May 2013, Q-Chem Inc. Pittsburgh 
 -------------------------------------------------------
 A restricted SCF calculation will be
 performed using DIIS
 SCF converges when DIIS error is below 1.0e-08
 ---------------------------------------
  Cycle       Energy         DIIS error
 ---------------------------------------
    1   -2970.8216022090      4.51e-04  
    2   -2970.8221403404      2.71e-04  
    3   -2970.8219723141      4.45e-04  
    4   -2970.8222376486      6.96e-05  
    5   -2970.8222449446      8.98e-06  
    6   -2970.8222450675      3.53e-06  
    7   -2970.8222450752      6.85e-07  
    8   -2970.8222450757      2.72e-07  
    9   -2970.8222450757      9.48e-08  
   10   -2970.8222450757      2.25e-08  
   11   -2970.8222450757      2.22e-09  Convergence criterion met
 ---------------------------------------
 SCF time:   CPU 8.59s  wall 3.00s 
 SCF   energy in the final basis set =    -2970.8222450757
 Total energy in the final basis set =    -2970.8222450757

 --------------------------------------------------------------
             Orbital Energies (a.u.) and Symmetries
 --------------------------------------------------------------

 Alpha MOs, Restricted
 -- Occupied --                  
-482.86  -77.11  -62.51  -56.33  -56.32  -56.32  -14.39   -8.72
  1 A'    2 A'    3 A'    4 A'    1 A"    5 A'    6 A'    7 A'                 
 -6.603  -6.549  -6.533  -6.532  -4.764  -4.763  -4.759  -2.660
  8 A'    9 A'    2 A"   10 A'    3 A"   11 A'   12 A'   13 A'                 
 -2.655  -2.654  -2.642  -2.642  -0.914  -0.762  -0.579  -0.428
  4 A"   14 A'    5 A"   15 A'   16 A'   17 A'   18 A'   19 A'                 
 -0.419  -0.381  -0.311  -0.287  -0.273
 20 A'    6 A"   21 A'    7 A"   22 A'                                         
 -- Virtual --                   
 -0.123  -0.078  -0.017   0.005   0.026   0.042   0.043   0.059
  8 A"   23 A'   24 A'   25 A'   26 A'    9 A"   27 A'   28 A'                 
  0.072   0.077   0.094   0.103   0.127   0.146   0.154   0.212
 10 A"   29 A'   30 A'   31 A'   32 A'   33 A'   11 A"   34 A'                 
  0.232   0.269   0.279   0.330   0.383   0.426   0.427   0.443
 35 A'   36 A'   12 A"   37 A'   38 A'   39 A'   13 A"   40 A'                 
  0.520   0.538   0.556   0.563   0.590   0.601   0.643   0.644
 41 A'   14 A"   15 A"   42 A'   43 A'   16 A"   44 A'   17 A"                 
  0.660   0.792   0.852   0.880   0.892   0.949   1.004   1.209
 45 A'   46 A'   47 A'   18 A"   48 A'   49 A'   50 A'   51 A'                 
  1.391   1.420   1.532   1.546   1.659   1.896   1.941   1.943
 19 A"   52 A'   20 A"   53 A'   54 A'   21 A"   55 A'   56 A'                 
  2.018   2.049   2.098   2.180   2.445   2.513   2.646   3.760
 57 A'   22 A"   23 A"   58 A'   59 A'   60 A'   61 A'   24 A"                 
  3.800   3.968   3.987   4.000   4.034   4.060   4.364   6.570
 62 A'   63 A'   25 A"   64 A'   26 A"   65 A'   66 A'   67 A'                 
  6.991   7.540   7.558   7.635  13.783  13.850  13.943  35.260
 68 A'   27 A"   69 A'   70 A'   28 A"   71 A'   72 A'   73 A'                 
 47.861 163.124 289.733 289.750 289.8551020.642
 74 A'   75 A'   29 A"   76 A'   77 A'   78 A'                                 

 Beta MOs, Restricted
 -- Occupied --                  
-482.86  -77.11  -62.51  -56.33  -56.32  -56.32  -14.39   -8.72
  1 A'    2 A'    3 A'    4 A'    1 A"    5 A'    6 A'    7 A'                 
 -6.603  -6.549  -6.533  -6.532  -4.764  -4.763  -4.759  -2.660
  8 A'    9 A'    2 A"   10 A'    3 A"   11 A'   12 A'   13 A'                 
 -2.655  -2.654  -2.642  -2.642  -0.914  -0.762  -0.579  -0.428
  4 A"   14 A'    5 A"   15 A'   16 A'   17 A'   18 A'   19 A'                 
 -0.419  -0.381  -0.311  -0.287  -0.273
 20 A'    6 A"   21 A'    7 A"   22 A'                                         
 -- Virtual --                   
 -0.123  -0.078  -0.017   0.005   0.026   0.042   0.043   0.059
  8 A"   23 A'   24 A'   25 A'   26 A'    9 A"   27 A'   28 A'                 
  0.072   0.077   0.094   0.103   0.127   0.146   0.154   0.212
 10 A"   29 A'   30 A'   31 A'   32 A'   33 A'   11 A"   34 A'                 
  0.232   0.269   0.279   0.330   0.383   0.426   0.427   0.443
 35 A'   36 A'   12 A"   37 A'   38 A'   39 A'   13 A"   40 A'                 
  0.520   0.538   0.556   0.563   0.590   0.601   0.643   0.644
 41 A'   14 A"   15 A"   42 A'   43 A'   16 A"   44 A'   17 A"                 
  0.660   0.792   0.852   0.880   0.892   0.949   1.004   1.209
 45 A'   46 A'   47 A'   18 A"   48 A'   49 A'   50 A'   51 A'                 
  1.391   1.420   1.532   1.546   1.659   1.896   1.941   1.943
 19 A"   52 A'   20 A"   53 A'   54 A'   21 A"   55 A'   56 A'                 
  2.018   2.049   2.098   2.180   2.445   2.513   2.646   3.760
 57 A'   22 A"   23 A"   58 A'   59 A'   60 A'   61 A'   24 A"                 
  3.800   3.968   3.987   4.000   4.034   4.060   4.364   6.570
 62 A'   63 A'   25 A"   64 A'   26 A"   65 A'   66 A'   67 A'                 
  6.991   7.540   7.558   7.635  13.783  13.850  13.943  35.260
 68 A'   27 A"   69 A'   70 A'   28 A"   71 A'   72 A'   73 A'                 
 47.861 163.124 289.733 289.750 289.8551020.642
 74 A'   75 A'   29 A"   76 A'   77 A'   78 A'                                 
 --------------------------------------------------------------

          Ground-State Mulliken Net Atomic Charges

     Atom                 Charge (a.u.)
  ----------------------------------------
      1 P                     0.276374
      2 N                    -0.271542
      3 Br                    0.012519
      4 H                    -0.017350
  ----------------------------------------
  Sum of atomic charges =     0.000000

 -----------------------------------------------------------------
                    Cartesian Multipole Moments
 -----------------------------------------------------------------
    Charge (ESU x 10^10)
                -0.0000
    Dipole Moment (Debye)
         X       1.6195      Y      -1.2440      Z       0.0000
       Tot       2.0422
    Quadrupole Moments (Debye-Ang)
        XX     -29.9370     XY      -1.0550     YY     -40.6139
        XZ      -0.0000     YZ       0.0000     ZZ     -37.1501
    Octopole Moments (Debye-Ang^2)
       XXX     -52.7573    XXY      -3.2961    XYY     -26.7887
       YYY      -0.9096    XXZ       0.0000    XYZ      -0.0000
       YYZ       0.0000    XZZ     -20.9966    YZZ      -0.4464
       ZZZ       0.0000
    Hexadecapole Moments (Debye-Ang^3)
      XXXX    -484.8911   XXXY      19.7629   XXYY    -112.9326
      XYYY      23.6304   YYYY     -94.9293   XXXZ       0.0000
      XXYZ       0.0000   XYYZ      -0.0000   YYYZ       0.0000
      XXZZ     -96.7716   XYZZ       6.9346   YYZZ     -22.9121
      XZZZ      -0.0000   YZZZ       0.0000   ZZZZ     -46.9700
 -----------------------------------------------------------------
 Calculating analytic gradient of the SCF energy
 Gradient of SCF Energy
            1           2           3           4
    1  -0.0031268   0.0040978  -0.0008887  -0.0000823
    2  -0.0009608   0.0012531  -0.0015430   0.0012507
    3   0.0000000  -0.0000000   0.0000000   0.0000000
 Max gradient component =       4.098E-03
 RMS gradient           =       1.678E-03
 Gradient time:  CPU 2.48 s  wall 0.71 s
 Geometry Optimization Parameters
   NAtoms,    NIC,     NZ,  NCons,   NDum,   NFix, NCnnct, MaxDiis
        4      14       4       0       0       0       0       0

 Cartesian Hessian Update
 Hessian Updated using BFGS Update


** GEOMETRY OPTIMIZATION IN DELOCALIZED INTERNAL COORDINATES **
   Searching for a Minimum

   Optimization Cycle:   7

                       Coordinates (Angstroms)
     ATOM                X               Y               Z
      1  P         2.1911930485   -0.4530010017    0.0000000000
      2  N         1.0933804250    0.7182675409    0.0000000000
      3  Br       -0.7119088584    0.0712590798    0.0000000000
      4  H         3.2845105015    0.4802643100    0.0000000000
   Point Group: cs    Number of degrees of freedom:     5


   Energy is  -2970.822245076

 Hessian Updated using BFGS Update

  5 Hessian modes will be used to form the next step
  Hessian Eigenvalues:
     0.080642    0.189955    0.199940    0.262827    0.411368

 Minimum Search - Taking Simple RFO Step
 Searching for Lamda that Minimizes Along All modes
 Value Taken    Lamda =  -0.00019330
 Step Taken.  Stepsize is  0.043261

                             Maximum     Tolerance    Cnvgd?
         Gradient           0.003549      0.000300      NO
         Displacement       0.025101      0.001200      NO
         Energy change     -0.000705      0.000001      NO


 New Cartesian Coordinates Obtained by Inverse Iteration

 Displacement from previous Coordinates is:  0.045633
 ----------------------------------------------------------------
             Standard Nuclear Orientation (Angstroms)
    I     Atom           X                Y                Z
 ----------------------------------------------------------------
    1      P       2.2006468136    -0.4525247939     0.0000000000
    2      N       1.0830981497     0.7028236965     0.0000000000
    3      Br     -0.7140507756     0.0821970723     0.0000000000
    4      H       3.2874809290     0.4842939541     0.0000000000
 ----------------------------------------------------------------
 Molecular Point Group                 Cs    NOp =  2
 Largest Abelian Subgroup              Cs    NOp =  2
 Nuclear Repulsion Energy =   208.3180062768 hartrees
 There are       29 alpha and       29 beta electrons
 Applying Cartesian multipole field
    Component          Value
    ---------          -----
     (2,0,0)        1.00000E-11
     (0,2,0)        2.00000E-11
     (0,0,2)       -3.00000E-11
 Nucleus-field energy     =     0.0000000044 hartrees
 Requested basis set is 6-311++G(d,p)
 There are 43 shells and 107 basis functions
 A cutoff of  1.0D-11 yielded    846 shell pairs
 There are      5527 function pairs (      6078 Cartesian)
 Smallest overlap matrix eigenvalue = 1.76E-03
 Guess MOs from SCF MO coefficient file

 -----------------------------------------------------------------------
  General SCF calculation program by
  Eric Jon Sundstrom, Paul Horn, Yuezhi Mao, Dmitri Zuev, Alec White,
  David Stuck, Shaama M.S., Shane Yost, Joonho Lee, David Small,
  Daniel Levine, Susi Lehtola, Hugh Burton, Evgeny Epifanovsky
 -----------------------------------------------------------------------
 Exchange:     0.2000 Hartree-Fock + 0.0800 Slater + 0.7200 B88
 Correlation:  0.1900 VWN1RPA + 0.8100 LYP
 Using SG-1 standard quadrature grid
 using 4 threads for integral computing
 -------------------------------------------------------
 OpenMP Integral computing Module                
 Release: version 2.0, May 2017, Q-Chem Inc. Pleasanton 
 -------------------------------------------------------
 -------------------------------------------------------
 OpenMP BLAS3 based DFT computing Module                
 Release: version 1.0, May 2013, Q-Chem Inc. Pittsburgh 
 -------------------------------------------------------
 A restricted SCF calculation will be
 performed using DIIS
 SCF converges when DIIS error is below 1.0e-08
 ---------------------------------------
  Cycle       Energy         DIIS error
 ---------------------------------------
    1   -2970.8220569689      2.87e-04  
    2   -2970.8222915903      9.93e-05  
    3   -2970.8222694024      1.73e-04  
    4   -2970.8223053110      5.09e-05  
    5   -2970.8223092636      1.63e-05  
    6   -2970.8223095816      2.08e-06  
    7   -2970.8223095883      4.39e-07  
    8   -2970.8223095886      1.48e-07  
    9   -2970.8223095887      3.49e-08  
   10   -2970.8223095887      5.60e-09  Convergence criterion met
 ---------------------------------------
 SCF time:   CPU 7.79s  wall 2.00s 
 SCF   energy in the final basis set =    -2970.8223095887
 Total energy in the final basis set =    -2970.8223095887

 --------------------------------------------------------------
             Orbital Energies (a.u.) and Symmetries
 --------------------------------------------------------------

 Alpha MOs, Restricted
 -- Occupied --                  
-482.86  -77.11  -62.51  -56.33  -56.33  -56.32  -14.39   -8.72
  1 A'    2 A'    3 A'    4 A'    1 A"    5 A'    6 A'    7 A'                 
 -6.602  -6.551  -6.535  -6.534  -4.764  -4.762  -4.758  -2.661
  8 A'    9 A'    2 A"   10 A'    3 A"   11 A'   12 A'   13 A'                 
 -2.657  -2.656  -2.643  -2.643  -0.915  -0.763  -0.580  -0.431
  4 A"   14 A'    5 A"   15 A'   16 A'   17 A'   18 A'   19 A'                 
 -0.417  -0.382  -0.313  -0.287  -0.270
 20 A'    6 A"   21 A'    7 A"   22 A'                                         
 -- Virtual --                   
 -0.122  -0.075  -0.016   0.005   0.027   0.042   0.043   0.059
  8 A"   23 A'   24 A'   25 A'   26 A'    9 A"   27 A'   28 A'                 
  0.072   0.077   0.094   0.102   0.127   0.147   0.155   0.212
 10 A"   29 A'   30 A'   31 A'   32 A'   33 A'   11 A"   34 A'                 
  0.232   0.269   0.279   0.329   0.383   0.426   0.427   0.443
 35 A'   36 A'   12 A"   37 A'   38 A'   39 A'   13 A"   40 A'                 
  0.524   0.538   0.555   0.563   0.592   0.600   0.643   0.645
 41 A'   14 A"   15 A"   42 A'   43 A'   16 A"   44 A'   17 A"                 
  0.656   0.798   0.859   0.883   0.895   0.952   1.004   1.205
 45 A'   46 A'   47 A'   18 A"   48 A'   49 A'   50 A'   51 A'                 
  1.393   1.419   1.533   1.548   1.661   1.896   1.942   1.952
 19 A"   52 A'   20 A"   53 A'   54 A'   21 A"   55 A'   56 A'                 
  2.020   2.049   2.099   2.177   2.450   2.513   2.645   3.761
 57 A'   22 A"   23 A"   58 A'   59 A'   60 A'   61 A'   24 A"                 
  3.801   3.968   3.986   3.998   4.036   4.063   4.366   6.574
 62 A'   63 A'   25 A"   64 A'   26 A"   65 A'   66 A'   67 A'                 
  6.990   7.539   7.557   7.633  13.784  13.852  13.943  35.260
 68 A'   27 A"   69 A'   70 A'   28 A"   71 A'   72 A'   73 A'                 
 47.864 163.124 289.732 289.749 289.8541020.645
 74 A'   75 A'   29 A"   76 A'   77 A'   78 A'                                 

 Beta MOs, Restricted
 -- Occupied --                  
-482.86  -77.11  -62.51  -56.33  -56.33  -56.32  -14.39   -8.72
  1 A'    2 A'    3 A'    4 A'    1 A"    5 A'    6 A'    7 A'                 
 -6.602  -6.551  -6.535  -6.534  -4.764  -4.762  -4.758  -2.661
  8 A'    9 A'    2 A"   10 A'    3 A"   11 A'   12 A'   13 A'                 
 -2.657  -2.656  -2.643  -2.643  -0.915  -0.763  -0.580  -0.431
  4 A"   14 A'    5 A"   15 A'   16 A'   17 A'   18 A'   19 A'                 
 -0.417  -0.382  -0.313  -0.287  -0.270
 20 A'    6 A"   21 A'    7 A"   22 A'                                         
 -- Virtual --                   
 -0.122  -0.075  -0.016   0.005   0.027   0.042   0.043   0.059
  8 A"   23 A'   24 A'   25 A'   26 A'    9 A"   27 A'   28 A'                 
  0.072   0.077   0.094   0.102   0.127   0.147   0.155   0.212
 10 A"   29 A'   30 A'   31 A'   32 A'   33 A'   11 A"   34 A'                 
  0.232   0.269   0.279   0.329   0.383   0.426   0.427   0.443
 35 A'   36 A'   12 A"   37 A'   38 A'   39 A'   13 A"   40 A'                 
  0.524   0.538   0.555   0.563   0.592   0.600   0.643   0.645
 41 A'   14 A"   15 A"   42 A'   43 A'   16 A"   44 A'   17 A"                 
  0.656   0.798   0.859   0.883   0.895   0.952   1.004   1.205
 45 A'   46 A'   47 A'   18 A"   48 A'   49 A'   50 A'   51 A'                 
  1.393   1.419   1.533   1.548   1.661   1.896   1.942   1.952
 19 A"   52 A'   20 A"   53 A'   54 A'   21 A"   55 A'   56 A'                 
  2.020   2.049   2.099   2.177   2.450   2.513   2.645   3.761
 57 A'   22 A"   23 A"   58 A'   59 A'   60 A'   61 A'   24 A"                 
  3.801   3.968   3.986   3.998   4.036   4.063   4.366   6.574
 62 A'   63 A'   25 A"   64 A'   26 A"   65 A'   66 A'   67 A'                 
  6.990   7.539   7.557   7.633  13.784  13.852  13.943  35.260
 68 A'   27 A"   69 A'   70 A'   28 A"   71 A'   72 A'   73 A'                 
 47.864 163.124 289.732 289.749 289.8541020.645
 74 A'   75 A'   29 A"   76 A'   77 A'   78 A'                                 
 --------------------------------------------------------------

          Ground-State Mulliken Net Atomic Charges

     Atom                 Charge (a.u.)
  ----------------------------------------
      1 P                     0.271468
      2 N                    -0.277911
      3 Br                    0.023141
      4 H                    -0.016698
  ----------------------------------------
  Sum of atomic charges =    -0.000000

 -----------------------------------------------------------------
                    Cartesian Multipole Moments
 -----------------------------------------------------------------
    Charge (ESU x 10^10)
                -0.0000
    Dipole Moment (Debye)
         X       1.5507      Y      -1.2052      Z      -0.0000
       Tot       1.9640
    Quadrupole Moments (Debye-Ang)
        XX     -29.9238     XY      -1.0027     YY     -40.6558
        XZ       0.0000     YZ      -0.0000     ZZ     -37.1390
    Octopole Moments (Debye-Ang^2)
       XXX     -52.9043    XXY      -3.1097    XYY     -26.9297
       YYY      -1.1338    XXZ      -0.0000    XYZ       0.0000
       YYZ      -0.0000    XZZ     -21.1143    YZZ      -0.5272
       ZZZ      -0.0000
    Hexadecapole Moments (Debye-Ang^3)
      XXXX    -486.4887   XXXY      21.1705   XXYY    -113.7791
      XYYY      24.8797   YYYY     -94.5141   XXXZ      -0.0000
      XXYZ       0.0000   XYYZ       0.0000   YYYZ       0.0000
      XXZZ     -97.3154   XYZZ       7.3306   YYZZ     -22.8571
      XZZZ       0.0000   YZZZ       0.0000   ZZZZ     -46.9819
 -----------------------------------------------------------------
 Calculating analytic gradient of the SCF energy
 Gradient of SCF Energy
            1           2           3           4
    1  -0.0000302  -0.0016637   0.0016442   0.0000497
    2   0.0001797  -0.0008700   0.0006064   0.0000839
    3  -0.0000000   0.0000000  -0.0000000  -0.0000000
 Max gradient component =       1.664E-03
 RMS gradient           =       7.438E-04
 Gradient time:  CPU 2.48 s  wall 0.74 s
 Geometry Optimization Parameters
   NAtoms,    NIC,     NZ,  NCons,   NDum,   NFix, NCnnct, MaxDiis
        4      14       4       0       0       0       0       0

 Cartesian Hessian Update
 Hessian Updated using BFGS Update


** GEOMETRY OPTIMIZATION IN DELOCALIZED INTERNAL COORDINATES **
   Searching for a Minimum

   Optimization Cycle:   8

                       Coordinates (Angstroms)
     ATOM                X               Y               Z
      1  P         2.2006468136   -0.4525247939    0.0000000000
      2  N         1.0830981497    0.7028236965    0.0000000000
      3  Br       -0.7140507756    0.0821970723    0.0000000000
      4  H         3.2874809290    0.4842939541    0.0000000000
   Point Group: cs    Number of degrees of freedom:     5


   Energy is  -2970.822309589

 Hessian Updated using BFGS Update

  5 Hessian modes will be used to form the next step
  Hessian Eigenvalues:
     0.121975    0.190315    0.196747    0.252825    0.383497

 Minimum Search - Taking Simple RFO Step
 Searching for Lamda that Minimizes Along All modes
 Value Taken    Lamda =  -0.00002522
 Step Taken.  Stepsize is  0.014140

                             Maximum     Tolerance    Cnvgd?
         Gradient           0.001296      0.000300      NO
         Displacement       0.009429      0.001200      NO
         Energy change     -0.000065      0.000001      NO


 New Cartesian Coordinates Obtained by Inverse Iteration

 Displacement from previous Coordinates is:  0.011965
 ----------------------------------------------------------------
             Standard Nuclear Orientation (Angstroms)
    I     Atom           X                Y                Z
 ----------------------------------------------------------------
    1      P       2.1999477273    -0.4519074216     0.0000000000
    2      N       1.0854326449     0.7066537816     0.0000000000
    3      Br     -0.7167543080     0.0793566396     0.0000000000
    4      H       3.2885490525     0.4826869293     0.0000000000
 ----------------------------------------------------------------
 Molecular Point Group                 Cs    NOp =  2
 Largest Abelian Subgroup              Cs    NOp =  2
 Nuclear Repulsion Energy =   208.0192375643 hartrees
 There are       29 alpha and       29 beta electrons
 Applying Cartesian multipole field
    Component          Value
    ---------          -----
     (2,0,0)        1.00000E-11
     (0,2,0)        2.00000E-11
     (0,0,2)       -3.00000E-11
 Nucleus-field energy     =     0.0000000044 hartrees
 Requested basis set is 6-311++G(d,p)
 There are 43 shells and 107 basis functions
 A cutoff of  1.0D-11 yielded    846 shell pairs
 There are      5527 function pairs (      6078 Cartesian)
 Smallest overlap matrix eigenvalue = 1.76E-03
 Guess MOs from SCF MO coefficient file

 -----------------------------------------------------------------------
  General SCF calculation program by
  Eric Jon Sundstrom, Paul Horn, Yuezhi Mao, Dmitri Zuev, Alec White,
  David Stuck, Shaama M.S., Shane Yost, Joonho Lee, David Small,
  Daniel Levine, Susi Lehtola, Hugh Burton, Evgeny Epifanovsky
 -----------------------------------------------------------------------
 Exchange:     0.2000 Hartree-Fock + 0.0800 Slater + 0.7200 B88
 Correlation:  0.1900 VWN1RPA + 0.8100 LYP
 Using SG-1 standard quadrature grid
 using 4 threads for integral computing
 -------------------------------------------------------
 OpenMP Integral computing Module                
 Release: version 2.0, May 2017, Q-Chem Inc. Pleasanton 
 -------------------------------------------------------
 -------------------------------------------------------
 OpenMP BLAS3 based DFT computing Module                
 Release: version 1.0, May 2013, Q-Chem Inc. Pittsburgh 
 -------------------------------------------------------
 A restricted SCF calculation will be
 performed using DIIS
 SCF converges when DIIS error is below 1.0e-08
 ---------------------------------------
  Cycle       Energy         DIIS error
 ---------------------------------------
    1   -2970.8223022318      8.48e-05  
    2   -2970.8223163331      6.09e-05  
    3   -2970.8223113034      8.74e-05  
    4   -2970.8223210217      1.46e-05  
    5   -2970.8223214220      2.77e-06  
    6   -2970.8223214277      5.95e-07  
    7   -2970.8223214285      1.07e-07  
    8   -2970.8223214285      3.44e-08  
    9   -2970.8223214285      6.99e-09  Convergence criterion met
 ---------------------------------------
 SCF time:   CPU 7.03s  wall 2.00s 
 SCF   energy in the final basis set =    -2970.8223214285
 Total energy in the final basis set =    -2970.8223214285

 --------------------------------------------------------------
             Orbital Energies (a.u.) and Symmetries
 --------------------------------------------------------------

 Alpha MOs, Restricted
 -- Occupied --                  
-482.86  -77.11  -62.51  -56.33  -56.32  -56.32  -14.39   -8.72
  1 A'    2 A'    3 A'    4 A'    1 A"    5 A'    6 A'    7 A'                 
 -6.602  -6.550  -6.534  -6.533  -4.764  -4.763  -4.759  -2.661
  8 A'    9 A'    2 A"   10 A'    3 A"   11 A'   12 A'   13 A'                 
 -2.656  -2.655  -2.643  -2.643  -0.914  -0.763  -0.580  -0.430
  4 A"   14 A'    5 A"   15 A'   16 A'   17 A'   18 A'   19 A'                 
 -0.417  -0.381  -0.312  -0.287  -0.271
 20 A'    6 A"   21 A'    7 A"   22 A'                                         
 -- Virtual --                   
 -0.123  -0.077  -0.016   0.005   0.027   0.042   0.043   0.059
  8 A"   23 A'   24 A'   25 A'   26 A'    9 A"   27 A'   28 A'                 
  0.072   0.077   0.094   0.102   0.127   0.146   0.154   0.212
 10 A"   29 A'   30 A'   31 A'   32 A'   33 A'   11 A"   34 A'                 
  0.232   0.269   0.279   0.329   0.383   0.426   0.427   0.443
 35 A'   36 A'   12 A"   37 A'   38 A'   39 A'   13 A"   40 A'                 
  0.523   0.538   0.556   0.563   0.592   0.600   0.643   0.645
 41 A'   14 A"   15 A"   42 A'   43 A'   16 A"   44 A'   17 A"                 
  0.656   0.797   0.857   0.882   0.893   0.951   1.004   1.207
 45 A'   46 A'   47 A'   18 A"   48 A'   49 A'   50 A'   51 A'                 
  1.392   1.418   1.533   1.547   1.661   1.896   1.942   1.949
 19 A"   52 A'   20 A"   53 A'   54 A'   21 A"   55 A'   56 A'                 
  2.020   2.049   2.099   2.177   2.449   2.513   2.645   3.761
 57 A'   22 A"   23 A"   58 A'   59 A'   60 A'   61 A'   24 A"                 
  3.800   3.967   3.986   3.999   4.035   4.062   4.366   6.572
 62 A'   63 A'   25 A"   64 A'   26 A"   65 A'   66 A'   67 A'                 
  6.989   7.539   7.558   7.634  13.784  13.852  13.943  35.260
 68 A'   27 A"   69 A'   70 A'   28 A"   71 A'   72 A'   73 A'                 
 47.862 163.124 289.732 289.749 289.8541020.643
 74 A'   75 A'   29 A"   76 A'   77 A'   78 A'                                 

 Beta MOs, Restricted
 -- Occupied --                  
-482.86  -77.11  -62.51  -56.33  -56.32  -56.32  -14.39   -8.72
  1 A'    2 A'    3 A'    4 A'    1 A"    5 A'    6 A'    7 A'                 
 -6.602  -6.550  -6.534  -6.533  -4.764  -4.763  -4.759  -2.661
  8 A'    9 A'    2 A"   10 A'    3 A"   11 A'   12 A'   13 A'                 
 -2.656  -2.655  -2.643  -2.643  -0.914  -0.763  -0.580  -0.430
  4 A"   14 A'    5 A"   15 A'   16 A'   17 A'   18 A'   19 A'                 
 -0.417  -0.381  -0.312  -0.287  -0.271
 20 A'    6 A"   21 A'    7 A"   22 A'                                         
 -- Virtual --                   
 -0.123  -0.077  -0.016   0.005   0.027   0.042   0.043   0.059
  8 A"   23 A'   24 A'   25 A'   26 A'    9 A"   27 A'   28 A'                 
  0.072   0.077   0.094   0.102   0.127   0.146   0.154   0.212
 10 A"   29 A'   30 A'   31 A'   32 A'   33 A'   11 A"   34 A'                 
  0.232   0.269   0.279   0.329   0.383   0.426   0.427   0.443
 35 A'   36 A'   12 A"   37 A'   38 A'   39 A'   13 A"   40 A'                 
  0.523   0.538   0.556   0.563   0.592   0.600   0.643   0.645
 41 A'   14 A"   15 A"   42 A'   43 A'   16 A"   44 A'   17 A"                 
  0.656   0.797   0.857   0.882   0.893   0.951   1.004   1.207
 45 A'   46 A'   47 A'   18 A"   48 A'   49 A'   50 A'   51 A'                 
  1.392   1.418   1.533   1.547   1.661   1.896   1.942   1.949
 19 A"   52 A'   20 A"   53 A'   54 A'   21 A"   55 A'   56 A'                 
  2.020   2.049   2.099   2.177   2.449   2.513   2.645   3.761
 57 A'   22 A"   23 A"   58 A'   59 A'   60 A'   61 A'   24 A"                 
  3.800   3.967   3.986   3.999   4.035   4.062   4.366   6.572
 62 A'   63 A'   25 A"   64 A'   26 A"   65 A'   66 A'   67 A'                 
  6.989   7.539   7.558   7.634  13.784  13.852  13.943  35.260
 68 A'   27 A"   69 A'   70 A'   28 A"   71 A'   72 A'   73 A'                 
 47.862 163.124 289.732 289.749 289.8541020.643
 74 A'   75 A'   29 A"   76 A'   77 A'   78 A'                                 
 --------------------------------------------------------------

          Ground-State Mulliken Net Atomic Charges

     Atom                 Charge (a.u.)
  ----------------------------------------
      1 P                     0.273173
      2 N                    -0.276835
      3 Br                    0.020338
      4 H                    -0.016676
  ----------------------------------------
  Sum of atomic charges =    -0.000000

 -----------------------------------------------------------------
                    Cartesian Multipole Moments
 -----------------------------------------------------------------
    Charge (ESU x 10^10)
                -0.0000
    Dipole Moment (Debye)
         X       1.5779      Y      -1.2124      Z       0.0000
       Tot       1.9899
    Quadrupole Moments (Debye-Ang)
        XX     -29.8850     XY      -1.0057     YY     -40.6530
        XZ       0.0000     YZ      -0.0000     ZZ     -37.1477
    Octopole Moments (Debye-Ang^2)
       XXX     -52.6187    XXY      -3.1301    XYY     -26.8600
       YYY      -1.0998    XXZ       0.0000    XYZ      -0.0000
       YYZ       0.0000    XZZ     -21.0402    YZZ      -0.5136
       ZZZ       0.0000
    Hexadecapole Moments (Debye-Ang^3)
      XXXX    -486.5309   XXXY      20.8964   XXYY    -113.7675
      XYYY      24.5734   YYYY     -94.5737   XXXZ       0.0000
      XXYZ      -0.0000   XYYZ       0.0000   YYYZ      -0.0000
      XXZZ     -97.3410   XYZZ       7.2319   YYZZ     -22.8676
      XZZZ      -0.0000   YZZZ      -0.0000   ZZZZ     -46.9968
 -----------------------------------------------------------------
 Calculating analytic gradient of the SCF energy
 Gradient of SCF Energy
            1           2           3           4
    1   0.0001245   0.0000271  -0.0001368  -0.0000148
    2   0.0000340   0.0000426  -0.0000834   0.0000068
    3   0.0000000   0.0000000  -0.0000000  -0.0000000
 Max gradient component =       1.368E-04
 RMS gradient           =       6.132E-05
 Gradient time:  CPU 2.48 s  wall 0.71 s
 Geometry Optimization Parameters
   NAtoms,    NIC,     NZ,  NCons,   NDum,   NFix, NCnnct, MaxDiis
        4      14       4       0       0       0       0       0

 Cartesian Hessian Update
 Hessian Updated using BFGS Update


** GEOMETRY OPTIMIZATION IN DELOCALIZED INTERNAL COORDINATES **
   Searching for a Minimum

   Optimization Cycle:   9

                       Coordinates (Angstroms)
     ATOM                X               Y               Z
      1  P         2.1999477273   -0.4519074216    0.0000000000
      2  N         1.0854326449    0.7066537816    0.0000000000
      3  Br       -0.7167543080    0.0793566396    0.0000000000
      4  H         3.2885490525    0.4826869293    0.0000000000
   Point Group: cs    Number of degrees of freedom:     5


   Energy is  -2970.822321429

 Hessian Updated using BFGS Update

  5 Hessian modes will be used to form the next step
  Hessian Eigenvalues:
     0.124572    0.190513    0.197726    0.257272    0.387183

 Minimum Search - Taking Simple RFO Step
 Searching for Lamda that Minimizes Along All modes
 Value Taken    Lamda =   0.00000000
 Step Taken.  Stepsize is  0.000806

                             Maximum     Tolerance    Cnvgd?
         Gradient           0.000143      0.000300     YES
         Displacement       0.000643      0.001200     YES
         Energy change     -0.000012      0.000001      NO


                       Distance Matrix (Angstroms)
             P (  1)   N (  2)   Br(  3)
   N (  2)  1.607609
   Br(  3)  2.964691  1.908240
   H (  4)  1.434754  2.214471  4.025560

 Final energy is   -2970.8223214285131     


 ******************************
 **  OPTIMIZATION CONVERGED  **
 ******************************

                       Coordinates (Angstroms)
     ATOM                X               Y               Z
      1  P         2.1999477273   -0.4519074216    0.0000000000
      2  N         1.0854326449    0.7066537816    0.0000000000
      3  Br       -0.7167543080    0.0793566396    0.0000000000
      4  H         3.2885490525    0.4826869293    0.0000000000

Z-matrix Print:
$molecule
0 1
Br
N  1 1.908240
P  2 1.607609 1 114.698145
H  3 1.434754 2 93.242898 1 -180.000000 0
$end


 --------------------------------------------------------------
             Orbital Energies (a.u.) and Symmetries
 --------------------------------------------------------------

 Alpha MOs, Restricted
 -- Occupied --                  
-482.86  -77.11  -62.51  -56.33  -56.32  -56.32  -14.39   -8.72
  1 A'    2 A'    3 A'    4 A'    1 A"    5 A'    6 A'    7 A'                 
 -6.602  -6.550  -6.534  -6.533  -4.764  -4.763  -4.759  -2.661
  8 A'    9 A'    2 A"   10 A'    3 A"   11 A'   12 A'   13 A'                 
 -2.656  -2.655  -2.643  -2.643  -0.914  -0.763  -0.580  -0.430
  4 A"   14 A'    5 A"   15 A'   16 A'   17 A'   18 A'   19 A'                 
 -0.417  -0.381  -0.312  -0.287  -0.271
 20 A'    6 A"   21 A'    7 A"   22 A'                                         
 -- Virtual --                   
 -0.123  -0.077  -0.016   0.005   0.027   0.042   0.043   0.059
  8 A"   23 A'   24 A'   25 A'   26 A'    9 A"   27 A'   28 A'                 
  0.072   0.077   0.094   0.102   0.127   0.146   0.154   0.212
 10 A"   29 A'   30 A'   31 A'   32 A'   33 A'   11 A"   34 A'                 
  0.232   0.269   0.279   0.329   0.383   0.426   0.427   0.443
 35 A'   36 A'   12 A"   37 A'   38 A'   39 A'   13 A"   40 A'                 
  0.523   0.538   0.556   0.563   0.592   0.600   0.643   0.645
 41 A'   14 A"   15 A"   42 A'   43 A'   16 A"   44 A'   17 A"                 
  0.656   0.797   0.857   0.882   0.893   0.951   1.004   1.207
 45 A'   46 A'   47 A'   18 A"   48 A'   49 A'   50 A'   51 A'                 
  1.392   1.418   1.533   1.547   1.661   1.896   1.942   1.949
 19 A"   52 A'   20 A"   53 A'   54 A'   21 A"   55 A'   56 A'                 
  2.020   2.049   2.099   2.177   2.449   2.513   2.645   3.761
 57 A'   22 A"   23 A"   58 A'   59 A'   60 A'   61 A'   24 A"                 
  3.800   3.967   3.986   3.999   4.035   4.062   4.366   6.572
 62 A'   63 A'   25 A"   64 A'   26 A"   65 A'   66 A'   67 A'                 
  6.989   7.539   7.558   7.634  13.784  13.852  13.943  35.260
 68 A'   27 A"   69 A'   70 A'   28 A"   71 A'   72 A'   73 A'                 
 47.862 163.124 289.732 289.749 289.8541020.643
 74 A'   75 A'   29 A"   76 A'   77 A'   78 A'                                 

 Beta MOs, Restricted
 -- Occupied --                  
-482.86  -77.11  -62.51  -56.33  -56.32  -56.32  -14.39   -8.72
  1 A'    2 A'    3 A'    4 A'    1 A"    5 A'    6 A'    7 A'                 
 -6.602  -6.550  -6.534  -6.533  -4.764  -4.763  -4.759  -2.661
  8 A'    9 A'    2 A"   10 A'    3 A"   11 A'   12 A'   13 A'                 
 -2.656  -2.655  -2.643  -2.643  -0.914  -0.763  -0.580  -0.430
  4 A"   14 A'    5 A"   15 A'   16 A'   17 A'   18 A'   19 A'                 
 -0.417  -0.381  -0.312  -0.287  -0.271
 20 A'    6 A"   21 A'    7 A"   22 A'                                         
 -- Virtual --                   
 -0.123  -0.077  -0.016   0.005   0.027   0.042   0.043   0.059
  8 A"   23 A'   24 A'   25 A'   26 A'    9 A"   27 A'   28 A'                 
  0.072   0.077   0.094   0.102   0.127   0.146   0.154   0.212
 10 A"   29 A'   30 A'   31 A'   32 A'   33 A'   11 A"   34 A'                 
  0.232   0.269   0.279   0.329   0.383   0.426   0.427   0.443
 35 A'   36 A'   12 A"   37 A'   38 A'   39 A'   13 A"   40 A'                 
  0.523   0.538   0.556   0.563   0.592   0.600   0.643   0.645
 41 A'   14 A"   15 A"   42 A'   43 A'   16 A"   44 A'   17 A"                 
  0.656   0.797   0.857   0.882   0.893   0.951   1.004   1.207
 45 A'   46 A'   47 A'   18 A"   48 A'   49 A'   50 A'   51 A'                 
  1.392   1.418   1.533   1.547   1.661   1.896   1.942   1.949
 19 A"   52 A'   20 A"   53 A'   54 A'   21 A"   55 A'   56 A'                 
  2.020   2.049   2.099   2.177   2.449   2.513   2.645   3.761
 57 A'   22 A"   23 A"   58 A'   59 A'   60 A'   61 A'   24 A"                 
  3.800   3.967   3.986   3.999   4.035   4.062   4.366   6.572
 62 A'   63 A'   25 A"   64 A'   26 A"   65 A'   66 A'   67 A'                 
  6.989   7.539   7.558   7.634  13.784  13.852  13.943  35.260
 68 A'   27 A"   69 A'   70 A'   28 A"   71 A'   72 A'   73 A'                 
 47.862 163.124 289.732 289.749 289.8541020.643
 74 A'   75 A'   29 A"   76 A'   77 A'   78 A'                                 
 --------------------------------------------------------------

          Ground-State Mulliken Net Atomic Charges

     Atom                 Charge (a.u.)
  ----------------------------------------
      1 P                     0.273173
      2 N                    -0.276835
      3 Br                    0.020338
      4 H                    -0.016676
  ----------------------------------------
  Sum of atomic charges =    -0.000000

 -----------------------------------------------------------------
                    Cartesian Multipole Moments
 -----------------------------------------------------------------
    Charge (ESU x 10^10)
                -0.0000
    Dipole Moment (Debye)
         X       1.5779      Y      -1.2124      Z       0.0000
       Tot       1.9899
    Quadrupole Moments (Debye-Ang)
        XX     -29.8850     XY      -1.0057     YY     -40.6530
        XZ       0.0000     YZ      -0.0000     ZZ     -37.1477
    Octopole Moments (Debye-Ang^2)
       XXX     -52.6187    XXY      -3.1301    XYY     -26.8600
       YYY      -1.0998    XXZ       0.0000    XYZ      -0.0000
       YYZ       0.0000    XZZ     -21.0402    YZZ      -0.5136
       ZZZ       0.0000
    Hexadecapole Moments (Debye-Ang^3)
      XXXX    -486.5309   XXXY      20.8964   XXYY    -113.7675
      XYYY      24.5734   YYYY     -94.5737   XXXZ       0.0000
      XXYZ      -0.0000   XYYZ       0.0000   YYYZ      -0.0000
      XXZZ     -97.3410   XYZZ       7.2319   YYZZ     -22.8676
      XZZZ      -0.0000   YZZZ      -0.0000   ZZZZ     -46.9968
 -----------------------------------------------------------------
Archival summary:
1\1\TWL01\OPT\ProcedureUnspecified\BasisUnspecified\r1111\taweetha\SunNov2517:07:202018SunNov2517:07:202018\0\\#,OPT,ProcedureUnspecified,BasisUnspecified,\\0,1\Br\N,1,1.90824\P,2,1.60761,1,114.698\H,3,1.43475,2,93.2429,1,-180,0\\\@

 Total job time:  28.11s(wall), 99.30s(cpu) 
 Sun Nov 25 17:07:20 2018

        *************************************************************
        *                                                           *
        *  Thank you very much for using Q-Chem.  Have a nice day.  *
        *                                                           *
        *************************************************************


 
User input: 2 of 2 
 
Q-Chem Developer Version!
                  Welcome to Q-Chem
     A Quantum Leap Into The Future Of Chemistry


 Q-Chem 5.1, Q-Chem, Inc., Pleasanton, CA (2018)

 Yihan Shao,  Zhengting Gan,  E. Epifanovsky,  A. T. B. Gilbert,  M. Wormit,  
 J. Kussmann,  A. W. Lange,  A. Behn,  Jia Deng,  Xintian Feng,  D. Ghosh,  
 M. Goldey,  P. R. Horn,  L. D. Jacobson,  I. Kaliman,  T. Kus,  A. Landau,  
 Jie Liu,  E. I. Proynov,  R. M. Richard,  R. P. Steele,  E. J. Sundstrom,  
 H. L. Woodcock III,  P. M. Zimmerman,  D. Zuev,  B. Albrecht,  E. Alguire,  
 S. A. Baeppler,  D. Barton,  Z. Benda,  Y. A. Bernard,  E. J. Berquist,  
 K. B. Bravaya,  H. Burton,  D. Casanova,  Chun-Min Chang,  Yunqing Chen,  
 A. Chien,  K. D. Closser,  M. P. Coons,  S. Coriani,  S. Dasgupta,  
 A. L. Dempwolff,  M. Diedenhofen,  Hainam Do,  R. G. Edgar,  Po-Tung Fang,  
 S. Faraji,  S. Fatehi,  Qingguo Feng,  K. D. Fenk,  J. Fosso-Tande,  
 Qinghui Ge,  A. Ghysels,  G. Gidofalvi,  J. Gomes,  J. Gonthier,  A. Gunina,  
 D. Hait,  M. W. D. Hanson-Heine,  P. H. P. Harbach,  A. W. Hauser,  
 J. E. Herr,  E. G. Hohenstein,  Z. C. Holden,  Kerwin Hui,  B. C. Huynh,  
 T.-C. Jagau,  Hyunjun Ji,  B. Kaduk,  K. Khistyaev,  Jaehoon Kim,  
 P. Klunzinger,  K. Koh,  D. Kosenkov,  L. Koulias,  T. Kowalczyk,  
 C. M. Krauter,  A. Kunitsa,  Ka Un Lao,  A. Laurent,  K. V. Lawler,  
 Joonho Lee,  D. Lefrancois,  S. Lehtola,  D. S. Levine,  Yi-Pei Li,  
 You-Sheng Lin,  Fenglai Liu,  E. Livshits,  A. Luenser,  P. Manohar,  
 E. Mansoor,  S. F. Manzer,  Shan-Ping Mao,  Yuezhi Mao,  N. Mardirossian,  
 A. V. Marenich,  T. Markovich,  L. A. Martinez-Martinez,  S. A. Maurer,  
 N. J. Mayhall,  S. C. McKenzie,  J.-M. Mewes,  A. F. Morrison,  
 J. W. Mullinax,  K. Nanda,  T. S. Nguyen-Beck,  R. Olivares-Amaya,  
 J. A. Parkhill,  T. M. Perrine,  F. Plasser,  P. Pokhilko,  S. Prager,  
 A. Prociuk,  E. Ramos,  D. R. Rehn,  F. Rob,  M. Schneider,  N. Sergueev,  
 S. M. Sharada,  S. Sharma,  D. W. Small,  T. Stauch,  T. Stein,  
 Yu-Chuan Su,  A. J. W. Thom,  A. Tkatchenko,  T. Tsuchimochi,  N. M. Tubman,  
 L. Vogt,  M. L. Vidal,  O. Vydrov,  M. A. Watson,  J. Wenzel,  
 M. de Wergifosse,  T. A. Wesolowski,  A. White,  J. Witte,  A. Yamada,  
 Jun Yang,  K. Yao,  S. Yeganeh,  S. R. Yost,  Zhi-Qiang You,  A. Zech,  
 Igor Ying Zhang,  Xing Zhang,  Yan Zhao,  Ying Zhu,  B. R. Brooks,  
 G. K. L. Chan,  C. J. Cramer,  M. S. Gordon,  W. J. Hehre,  A. Klamt,  
 M. W. Schmidt,  C. D. Sherrill,  D. G. Truhlar,  A. Aspuru-Guzik,  R. Baer,  
 A. T. Bell,  N. A. Besley,  Jeng-Da Chai,  A. E. DePrince, III,  
 R. A. DiStasio Jr.,  A. Dreuw,  B. D. Dunietz,  T. R. Furlani,  
 Chao-Ping Hsu,  Yousung Jung,  Jing Kong,  D. S. Lambrecht,  WanZhen Liang,  
 C. Ochsenfeld,  V. A. Rassolov,  L. V. Slipchenko,  J. E. Subotnik,  
 T. Van Voorhis,  J. M. Herbert,  A. I. Krylov,  P. M. W. Gill,  M. Head-Gordon

 Contributors to earlier versions of Q-Chem not listed above: 
 R. D. Adamson,  B. Austin,  J. Baker,  G. J. O. Beran,  K. Brandhorst,  
 S. T. Brown,  E. F. C. Byrd,  A. K. Chakraborty,  C.-L. Cheng,  
 Siu Hung Chien,  D. M. Chipman,  D. L. Crittenden,  H. Dachsel,  
 R. J. Doerksen,  A. D. Dutoi,  L. Fusti-Molnar,  W. A. Goddard III,  
 A. Golubeva-Zadorozhnaya,  S. R. Gwaltney,  G. Hawkins,  A. Heyden,  
 S. Hirata,  G. Kedziora,  F. J. Keil,  C. Kelley,  Jihan Kim,  R. A. King,  
 R. Z. Khaliullin,  P. P. Korambath,  W. Kurlancheek,  A. M. Lee,  M. S. Lee,  
 S. V. Levchenko,  Ching Yeh Lin,  D. Liotard,  R. C. Lochan,  I. Lotan,  
 P. E. Maslen,  N. Nair,  D. P. O'Neill,  D. Neuhauser,  E. Neuscamman,  
 C. M. Oana,  R. Olson,  B. Peters,  R. Peverati,  P. A. Pieniazek,  
 Y. M. Rhee,  J. Ritchie,  M. A. Rohrdanz,  E. Rosta,  N. J. Russ,  
 H. F. Schaefer III,  N. E. Schultz,  N. Shenvi,  A. C. Simmonett,  A. Sodt,  
 D. Stuck,  K. S. Thanthiriwatte,  V. Vanovschi,  Tao Wang,  A. Warshel,  
 C. F. Williams,  Q. Wu,  X. Xu,  W. Zhang

 Please cite Q-Chem as follows:
 Y. Shao et al., Mol. Phys. 113, 184-215 (2015)
 DOI: 10.1080/00268976.2014.952696

 Q-Chem 5.1.2 for Intel X86 EM64T Linux

 Parts of Q-Chem use Armadillo 8.300.2 (Tropical Shenanigans).
 http://arma.sourceforge.net/

 Q-Chem begins on Sun Nov 25 17:07:20 2018  

Host: 
0

     Scratch files written to /scratch/taweetham/qchem44962//
The previous job contains 0 fragments, simply inherited here
Input Ideriv = 2
Curr. Ideriv = -1
Max.  Ideriv = 2

Checking the input file for inconsistencies... 	...done.

--------------------------------------------------------------
User input:
--------------------------------------------------------------

$molecule
read
$end

$rem
   job_type 	frequency
   basis 	6-311++g**
   method	b3lyp	
$end


--------------------------------------------------------------
 ----------------------------------------------------------------
             Standard Nuclear Orientation (Angstroms)
    I     Atom           X                Y                Z
 ----------------------------------------------------------------
    1      P       1.9157566177    -0.2750627314    -0.0000000000
    2      N       0.6847422031     0.7588673637     0.0000000000
    3      Br     -1.0408209147    -0.0558788815    -0.0000000000
    4      H       2.8991873291     0.7696302771     0.0000000000
 ----------------------------------------------------------------
 Molecular Point Group                 Cs    NOp =  2
 Largest Abelian Subgroup              Cs    NOp =  2
 Nuclear Repulsion Energy =   208.0192375643 hartrees
 There are       29 alpha and       29 beta electrons
 Requested basis set is 6-311++G(d,p)
 There are 43 shells and 107 basis functions

 Total QAlloc Memory Limit   2000 MB
 Mega-Array Size       188 MB
 MEM_STATIC part       192 MB

                       Distance Matrix (Angstroms)
             P (  1)   N (  2)   Br(  3)
   N (  2)  1.607609
   Br(  3)  2.964691  1.908240
   H (  4)  1.434754  2.214471  4.025560

 A cutoff of  1.0D-11 yielded    846 shell pairs
 There are      5527 function pairs (      6078 Cartesian)

 -------------------------------------------------------
 OpenMP Integral Computing Module                       
 Release: version 1.0, May 2013, Q-Chem Inc. Pittsburgh 
 -------------------------------------------------------
 Integral Job Info:
 Integral job number is                      11
 Integral operator is                         1
 short-range coefficients                     0
 long-range coefficients              100000000
 Omega coefficients                           0
 if combine SR and LR in K                    0
 Integral screening is                        0
 Integral computing path is                   2
 max size of driver memory is            800000
 size of driver memory is                593474
 size of scratch memory is             29623520
 max col of scratch BK array               1296
 max len of scratch array in speh3          155
 max len of scratch index in speh4           18
 max int batch size is                      520
 min int batch size is                       52
 fixed nKL is                                45
 max L of basis functions is                  2
 order of int derivative is                   0
 number of shells is                         43
 number of basis is                         112
 number of cartesian basis is               112
 number of contracted shell pairs           846
 number of primitive shell pairs           2305
 maxK2 (contraction) of shell pair           36
 max number of K2 of shell pair               1
 max number of CS2 of shell pair             98
 max number of PS2 of shell pair            192
 mem total for path MDJ                  515062
 -------------------------------------------------------
 Smallest overlap matrix eigenvalue = 1.76E-03
 Guess from superposition of atomic densities
 Warning:  Energy on first SCF cycle will be non-variational
 SAD guess density has 58.000000 electrons

 -----------------------------------------------------------------------
  General SCF calculation program by
  Eric Jon Sundstrom, Paul Horn, Yuezhi Mao, Dmitri Zuev, Alec White,
  David Stuck, Shaama M.S., Shane Yost, Joonho Lee, David Small,
  Daniel Levine, Susi Lehtola, Hugh Burton, Evgeny Epifanovsky
 -----------------------------------------------------------------------
 Exchange:     0.2000 Hartree-Fock + 0.0800 Slater + 0.7200 B88
 Correlation:  0.1900 VWN1RPA + 0.8100 LYP
 Using SG-1 standard quadrature grid
 using 4 threads for integral computing
 -------------------------------------------------------
 OpenMP Integral computing Module                
 Release: version 2.0, May 2017, Q-Chem Inc. Pleasanton 
 -------------------------------------------------------
 -------------------------------------------------------
 OpenMP BLAS3 based DFT computing Module                
 Release: version 1.0, May 2013, Q-Chem Inc. Pittsburgh 
 -------------------------------------------------------
 A restricted SCF calculation will be
 performed using DIIS
 SCF converges when DIIS error is below 1.0e-08
 ---------------------------------------
  Cycle       Energy         DIIS error
 ---------------------------------------
    1   -2971.0205455860      4.62e-02  
    2   -2970.7761402660      6.21e-03  
    3   -2970.4839669282      1.51e-02  
    4   -2970.8166040575      2.18e-03  
    5   -2970.8222056800      3.29e-04  
    6   -2970.8222949511      1.06e-04  
    7   -2970.8223091087      4.69e-05  
    8   -2970.8223118976      1.23e-05  
    9   -2970.8223121290      2.57e-06  
   10   -2970.8223121388      4.86e-07  
   11   -2970.8223121391      1.26e-07  
   12   -2970.8223121391      1.47e-08  
   13   -2970.8223121392      4.36e-09  Convergence criterion met
 ---------------------------------------
 SCF time:   CPU 10.35s  wall 3.00s 
 SCF   energy in the final basis set =    -2970.8223121392
 Total energy in the final basis set =    -2970.8223121392

 --------------------------------------------------------------
             Orbital Energies (a.u.) and Symmetries
 --------------------------------------------------------------

 Alpha MOs, Restricted
 -- Occupied --                  
-482.86  -77.11  -62.51  -56.33  -56.32  -56.32  -14.39   -8.72
  1 A'    2 A'    3 A'    4 A'    1 A"    5 A'    6 A'    7 A'                 
 -6.602  -6.550  -6.534  -6.533  -4.764  -4.763  -4.759  -2.661
  8 A'    9 A'    2 A"   10 A'    3 A"   11 A'   12 A'   13 A'                 
 -2.656  -2.656  -2.643  -2.643  -0.914  -0.763  -0.580  -0.430
  4 A"   14 A'    5 A"   15 A'   16 A'   17 A'   18 A'   19 A'                 
 -0.417  -0.381  -0.312  -0.287  -0.271
 20 A'    6 A"   21 A'    7 A"   22 A'                                         
 -- Virtual --                   
 -0.123  -0.077  -0.016   0.005   0.027   0.042   0.043   0.059
  8 A"   23 A'   24 A'   25 A'   26 A'    9 A"   27 A'   28 A'                 
  0.072   0.077   0.094   0.102   0.127   0.146   0.154   0.212
 10 A"   29 A'   30 A'   31 A'   32 A'   33 A'   11 A"   34 A'                 
  0.232   0.269   0.279   0.329   0.383   0.426   0.427   0.443
 35 A'   36 A'   12 A"   37 A'   38 A'   39 A'   13 A"   40 A'                 
  0.523   0.538   0.555   0.563   0.592   0.600   0.643   0.645
 41 A'   14 A"   15 A"   42 A'   43 A'   16 A"   44 A'   17 A"                 
  0.656   0.797   0.857   0.882   0.893   0.951   1.004   1.207
 45 A'   46 A'   47 A'   18 A"   48 A'   49 A'   50 A'   51 A'                 
  1.392   1.418   1.533   1.548   1.661   1.896   1.942   1.949
 19 A"   52 A'   20 A"   53 A'   54 A'   21 A"   55 A'   56 A'                 
  2.020   2.048   2.099   2.177   2.449   2.513   2.645   3.761
 57 A'   22 A"   23 A"   58 A'   59 A'   60 A'   61 A'   24 A"                 
  3.800   3.967   3.986   3.998   4.035   4.062   4.365   6.572
 62 A'   63 A'   25 A"   64 A'   26 A"   65 A'   66 A'   67 A'                 
  6.990   7.539   7.558   7.633  13.784  13.852  13.943  35.260
 68 A'   27 A"   69 A'   70 A'   28 A"   71 A'   72 A'   73 A'                 
 47.862 163.124 289.732 289.749 289.8541020.643
 74 A'   75 A'   29 A"   76 A'   77 A'   78 A'                                 

 Beta MOs, Restricted
 -- Occupied --                  
-482.86  -77.11  -62.51  -56.33  -56.32  -56.32  -14.39   -8.72
  1 A'    2 A'    3 A'    4 A'    1 A"    5 A'    6 A'    7 A'                 
 -6.602  -6.550  -6.534  -6.533  -4.764  -4.763  -4.759  -2.661
  8 A'    9 A'    2 A"   10 A'    3 A"   11 A'   12 A'   13 A'                 
 -2.656  -2.656  -2.643  -2.643  -0.914  -0.763  -0.580  -0.430
  4 A"   14 A'    5 A"   15 A'   16 A'   17 A'   18 A'   19 A'                 
 -0.417  -0.381  -0.312  -0.287  -0.271
 20 A'    6 A"   21 A'    7 A"   22 A'                                         
 -- Virtual --                   
 -0.123  -0.077  -0.016   0.005   0.027   0.042   0.043   0.059
  8 A"   23 A'   24 A'   25 A'   26 A'    9 A"   27 A'   28 A'                 
  0.072   0.077   0.094   0.102   0.127   0.146   0.154   0.212
 10 A"   29 A'   30 A'   31 A'   32 A'   33 A'   11 A"   34 A'                 
  0.232   0.269   0.279   0.329   0.383   0.426   0.427   0.443
 35 A'   36 A'   12 A"   37 A'   38 A'   39 A'   13 A"   40 A'                 
  0.523   0.538   0.555   0.563   0.592   0.600   0.643   0.645
 41 A'   14 A"   15 A"   42 A'   43 A'   16 A"   44 A'   17 A"                 
  0.656   0.797   0.857   0.882   0.893   0.951   1.004   1.207
 45 A'   46 A'   47 A'   18 A"   48 A'   49 A'   50 A'   51 A'                 
  1.392   1.418   1.533   1.548   1.661   1.896   1.942   1.949
 19 A"   52 A'   20 A"   53 A'   54 A'   21 A"   55 A'   56 A'                 
  2.020   2.048   2.099   2.177   2.449   2.513   2.645   3.761
 57 A'   22 A"   23 A"   58 A'   59 A'   60 A'   61 A'   24 A"                 
  3.800   3.967   3.986   3.998   4.035   4.062   4.365   6.572
 62 A'   63 A'   25 A"   64 A'   26 A"   65 A'   66 A'   67 A'                 
  6.990   7.539   7.558   7.633  13.784  13.852  13.943  35.260
 68 A'   27 A"   69 A'   70 A'   28 A"   71 A'   72 A'   73 A'                 
 47.862 163.124 289.732 289.749 289.8541020.643
 74 A'   75 A'   29 A"   76 A'   77 A'   78 A'                                 
 --------------------------------------------------------------

          Ground-State Mulliken Net Atomic Charges

     Atom                 Charge (a.u.)
  ----------------------------------------
      1 P                     0.273272
      2 N                    -0.276938
      3 Br                    0.020234
      4 H                    -0.016568
  ----------------------------------------
  Sum of atomic charges =    -0.000000

 -----------------------------------------------------------------
                    Cartesian Multipole Moments
 -----------------------------------------------------------------
    Charge (ESU x 10^10)
                -0.0000
    Dipole Moment (Debye)
         X       1.6974      Y      -1.0373      Z      -0.0000
       Tot       1.9892
    Quadrupole Moments (Debye-Ang)
        XX     -30.8769     XY       0.3834     YY     -40.6229
        XZ       0.0000     YZ      -0.0000     ZZ     -37.1476
    Octopole Moments (Debye-Ang^2)
       XXX     -22.5508    XXY      -1.3199    XYY     -13.9596
       YYY      -2.5097    XXZ      -0.0000    XYZ       0.0000
       YYZ      -0.0000    XZZ      -8.9919    YZZ      -0.5546
       ZZZ      -0.0000
    Hexadecapole Moments (Debye-Ang^3)
      XXXX    -444.5067   XXXY       9.3555   XXYY    -100.0787
      XYYY       3.5804   YYYY     -88.3358   XXXZ       0.0000
      XXYZ      -0.0000   XYYZ       0.0000   YYYZ      -0.0000
      XXZZ     -88.4829   XYZZ       0.6274   YYZZ     -21.9874
      XZZZ       0.0000   YZZZ      -0.0000   ZZZZ     -46.9970
 -----------------------------------------------------------------
 Calculating MO derivatives via CPSCF
 D1JvT checksum  = 87408 7103.4948556831
 D1KAT checksum  = 183216 433.6102807950
   1         3          12      0.195094    0.070463
   2         3          12      0.026969    0.011245
   3         3          12      0.004206    0.001577
   4         3          12      0.000436    0.000174
   5         9           6      0.000030    0.000013
   6        15           0      0.000000    0.000000    Roots Converged
 Time for AOints: 1.7 s (CPU) 0.4 s (wall)
 ------------------------------------------------------------------------------
                     AOints        : Timing summary (seconds)
 ------------------------------------------------------------------------------
     job step          cpu (% of tot)      sys (% of tot)     wall (% of tot)
 ------------------------------------------------------------------------------
  cpscf_lag         0.1120E+02 (33.0)   0.4000E-05 (44.4)   0.2958E+01 (32.9)
  iterzp            0.2095E+02 (61.8)   0.4000E-05 (44.4)   0.5556E+01 (61.8)
  make_fx           0.0000E+00 ( 0.0)   0.0000E+00 ( 0.0)   0.0000E+00 ( 0.0)
  AOints            0.1735E+01 ( 5.1)   0.1000E-05 (11.1)   0.4471E+00 ( 5.0)
 ------------------------------------------------------------------------------
   Grand Totals     0.3392E+02          0.9000E-05          0.8996E+01
 ------------------------------------------------------------------------------
 Calculating analytic Hessian of the SCF energy
 Polarizability Matrix (a.u.)
            1           2           3
    1 -86.7598735  -0.9865506  -0.0000000
    2  -0.9865506 -41.9325150   0.0000000
    3  -0.0000000   0.0000000 -32.3546193

 Direct stationary perturbation theory relativistic correction:

 rels  =      17.262979949145
 relv  =     -58.324012346826
 rel2e =       9.141641148141
 E_rel =     -31.919391249541

 Hessian of the SCF Energy
            1           2           3           4           5           6
    1   0.3265853  -0.0747995  -0.0000000  -0.2154772   0.1645922   0.0000000
    2  -0.0747995   0.3104818  -0.0000000   0.1653184  -0.1852747   0.0000000
    3  -0.0000000  -0.0000000   0.0033884   0.0000000  -0.0000000   0.0082115
    4  -0.2154772   0.1653184   0.0000000   0.3432702  -0.1246417  -0.0000000
    5   0.1645922  -0.1852747  -0.0000000  -0.1246417   0.2083649  -0.0000000
    6   0.0000000   0.0000000   0.0082115  -0.0000000  -0.0000000   0.0160693
    7  -0.0351139  -0.0189857   0.0000000  -0.1052720  -0.0328978   0.0000000
    8   0.0044504   0.0029219   0.0000000  -0.0490125  -0.0341030   0.0000000
    9   0.0000000  -0.0000000  -0.0058788   0.0000000   0.0000000  -0.0109855
   10  -0.0759941  -0.0715332   0.0000000  -0.0225209  -0.0070527  -0.0000000
   11  -0.0942430  -0.1281290   0.0000000   0.0083358   0.0110129  -0.0000000
   12   0.0000000   0.0000000  -0.0057211  -0.0000000  -0.0000000  -0.0132952
            7           8           9          10          11          12
    1  -0.0351139   0.0044504   0.0000000  -0.0759941  -0.0942430   0.0000000
    2  -0.0189857   0.0029219  -0.0000000  -0.0715332  -0.1281290   0.0000000
    3   0.0000000   0.0000000  -0.0058788   0.0000000   0.0000000  -0.0057211
    4  -0.1052720  -0.0490125   0.0000000  -0.0225209   0.0083358  -0.0000000
    5  -0.0328978  -0.0341030   0.0000000  -0.0070527   0.0110129  -0.0000000
    6   0.0000000   0.0000000  -0.0109855  -0.0000000  -0.0000000  -0.0132952
    7   0.1465705   0.0443274  -0.0000000  -0.0061846   0.0075560   0.0000000
    8   0.0443274   0.0282593  -0.0000000   0.0002346   0.0029218   0.0000000
    9  -0.0000000  -0.0000000   0.0076868   0.0000000   0.0000000   0.0091775
   10  -0.0061846   0.0002346   0.0000000   0.1046997   0.0783512  -0.0000000
   11   0.0075560   0.0029218   0.0000000   0.0783512   0.1141943  -0.0000000
   12   0.0000000   0.0000000   0.0091775  -0.0000000  -0.0000000   0.0098388
 Gradient time:  CPU 50.77 s  wall 13.57 s
 **********************************************************************
 **                                                                  **
 **                       VIBRATIONAL ANALYSIS                       **
 **                       --------------------                       **
 **                                                                  **
 **        VIBRATIONAL FREQUENCIES (CM**-1) AND NORMAL MODES         **
 **     FORCE CONSTANTS (mDYN/ANGSTROM) AND REDUCED MASSES (AMU)     **
 **                  INFRARED INTENSITIES (KM/MOL)                   **
 **                                                                  **
 **********************************************************************


 Mode:                 1                      2                      3
 Frequency:       237.52                 510.63                 544.71
 Force Cnst:      0.5807                 1.2367                 0.1964
 Red. Mass:      17.4713                 8.0502                 1.1232
 IR Active:          YES                    YES                    YES
 IR Intens:        1.183                 39.374                  4.145
 Raman Active:       YES                    YES                    YES
               X      Y      Z        X      Y      Z        X      Y      Z
 P          0.553  0.063  0.000    0.081 -0.054 -0.000    0.000  0.000 -0.021
 N          0.069 -0.470  0.000    0.431  0.484 -0.000   -0.000 -0.000 -0.085
 Br        -0.228  0.050 -0.000   -0.115 -0.059  0.000    0.000  0.000  0.011
 H         -0.064  0.637 -0.000    0.560 -0.490  0.000    0.000  0.000  0.996
 TransDip   0.001  0.035 -0.000    0.196 -0.044  0.000   -0.000  0.000  0.065

 Mode:                 4                      5                      6
 Frequency:       948.68                1037.80                2255.81
 Force Cnst:      0.6134                 8.3578                 3.1178
 Red. Mass:       1.1569                13.1710                 1.0399
 IR Active:          YES                    YES                    YES
 IR Intens:       37.098                  3.166                 92.567
 Raman Active:       YES                    YES                    YES
               X      Y      Z        X      Y      Z        X      Y      Z
 P         -0.005  0.049  0.000   -0.263  0.205 -0.000   -0.021 -0.025  0.000
 N         -0.033 -0.068  0.000    0.693 -0.444 -0.000   -0.004  0.002  0.000
 Br        -0.002  0.001 -0.000   -0.016 -0.006  0.000    0.000  0.000 -0.000
 H          0.753 -0.652 -0.000   -0.308  0.341  0.000    0.680  0.732 -0.000
 TransDip  -0.166  0.103  0.000    0.050  0.028 -0.000   -0.233 -0.201 -0.000

 STANDARD THERMODYNAMIC QUANTITIES AT   298.15 K  AND     1.00 ATM

   This Molecule has  0 Imaginary Frequencies
   Zero point vibrational energy:        7.913 kcal/mol

   Atom    1 Element P  Has Mass   30.97376
   Atom    2 Element N  Has Mass   14.00307
   Atom    3 Element Br Has Mass   78.91830
   Atom    4 Element H  Has Mass    1.00783
   Molecular Mass:   124.902960 amu
   Principal axes and moments of inertia in amu*Bohr^2:
                             1           2           3
    Eigenvalues --       40.01498   762.01554   802.03052
          X               0.99993     0.01154    -0.00000
          Y              -0.01154     0.99993    -0.00000
          Z               0.00000     0.00000     1.00000
   Rotational Symmetry Number is   1
   The Molecule is an Asymmetric Top
   Translational Enthalpy:        0.889 kcal/mol
   Rotational Enthalpy:           0.889 kcal/mol
   Vibrational Enthalpy:          8.534 kcal/mol
   gas constant (RT):             0.592 kcal/mol
   Translational Entropy:        40.381  cal/mol.K
   Rotational Entropy:           24.706  cal/mol.K
   Vibrational Entropy:           3.204  cal/mol.K

   Total Enthalpy:               10.904 kcal/mol
   Total Entropy:                68.291  cal/mol.K
Archival summary:
1\1\TWL01\FREQ\ProcedureUnspecified\BasisUnspecified\r1111\taweetha\SunNov2517:07:362018SunNov2517:07:362018\0\\#,FREQ,ProcedureUnspecified,BasisUnspecified,\\0,1\Br\N,1,1.90824\P,2,1.60761,1,114.698\H,3,1.43475,2,93.2429,1,180,0\\\@

 Total job time:  16.47s(wall), 61.21s(cpu) 
 Sun Nov 25 17:07:36 2018

        *************************************************************
        *                                                           *
        *  Thank you very much for using Q-Chem.  Have a nice day.  *
        *                                                           *
        *************************************************************
