# Supplementary material for: Geometric and energetic data from ab initio calculations of haloethene, haloimine, halomethylenephosphine, haloiminophosphine, halodiazene, halodiphosphene and halocyclopropane
Source: Data Brief. 2019 Nov 2;27:104738. doi: 10.1016/j.dib.2019.104738 (PMC6861602; doi:10.1016/j.dib.2019.104738)
Supplement: Multimedia component 7 [file mmc7.zip › NP/B3LYP/BrENPEI.out]

Q-Chem Developer Version!
                  Welcome to Q-Chem
     A Quantum Leap Into The Future Of Chemistry


 Q-Chem 5.1, Q-Chem, Inc., Pleasanton, CA (2018)

 Yihan Shao,  Zhengting Gan,  E. Epifanovsky,  A. T. B. Gilbert,  M. Wormit,  
 J. Kussmann,  A. W. Lange,  A. Behn,  Jia Deng,  Xintian Feng,  D. Ghosh,  
 M. Goldey,  P. R. Horn,  L. D. Jacobson,  I. Kaliman,  T. Kus,  A. Landau,  
 Jie Liu,  E. I. Proynov,  R. M. Richard,  R. P. Steele,  E. J. Sundstrom,  
 H. L. Woodcock III,  P. M. Zimmerman,  D. Zuev,  B. Albrecht,  E. Alguire,  
 S. A. Baeppler,  D. Barton,  Z. Benda,  Y. A. Bernard,  E. J. Berquist,  
 K. B. Bravaya,  H. Burton,  D. Casanova,  Chun-Min Chang,  Yunqing Chen,  
 A. Chien,  K. D. Closser,  M. P. Coons,  S. Coriani,  S. Dasgupta,  
 A. L. Dempwolff,  M. Diedenhofen,  Hainam Do,  R. G. Edgar,  Po-Tung Fang,  
 S. Faraji,  S. Fatehi,  Qingguo Feng,  K. D. Fenk,  J. Fosso-Tande,  
 Qinghui Ge,  A. Ghysels,  G. Gidofalvi,  J. Gomes,  J. Gonthier,  A. Gunina,  
 D. Hait,  M. W. D. Hanson-Heine,  P. H. P. Harbach,  A. W. Hauser,  
 J. E. Herr,  E. G. Hohenstein,  Z. C. Holden,  Kerwin Hui,  B. C. Huynh,  
 T.-C. Jagau,  Hyunjun Ji,  B. Kaduk,  K. Khistyaev,  Jaehoon Kim,  
 P. Klunzinger,  K. Koh,  D. Kosenkov,  L. Koulias,  T. Kowalczyk,  
 C. M. Krauter,  A. Kunitsa,  Ka Un Lao,  A. Laurent,  K. V. Lawler,  
 Joonho Lee,  D. Lefrancois,  S. Lehtola,  D. S. Levine,  Yi-Pei Li,  
 You-Sheng Lin,  Fenglai Liu,  E. Livshits,  A. Luenser,  P. Manohar,  
 E. Mansoor,  S. F. Manzer,  Shan-Ping Mao,  Yuezhi Mao,  N. Mardirossian,  
 A. V. Marenich,  T. Markovich,  L. A. Martinez-Martinez,  S. A. Maurer,  
 N. J. Mayhall,  S. C. McKenzie,  J.-M. Mewes,  A. F. Morrison,  
 J. W. Mullinax,  K. Nanda,  T. S. Nguyen-Beck,  R. Olivares-Amaya,  
 J. A. Parkhill,  T. M. Perrine,  F. Plasser,  P. Pokhilko,  S. Prager,  
 A. Prociuk,  E. Ramos,  D. R. Rehn,  F. Rob,  M. Schneider,  N. Sergueev,  
 S. M. Sharada,  S. Sharma,  D. W. Small,  T. Stauch,  T. Stein,  
 Yu-Chuan Su,  A. J. W. Thom,  A. Tkatchenko,  T. Tsuchimochi,  N. M. Tubman,  
 L. Vogt,  M. L. Vidal,  O. Vydrov,  M. A. Watson,  J. Wenzel,  
 M. de Wergifosse,  T. A. Wesolowski,  A. White,  J. Witte,  A. Yamada,  
 Jun Yang,  K. Yao,  S. Yeganeh,  S. R. Yost,  Zhi-Qiang You,  A. Zech,  
 Igor Ying Zhang,  Xing Zhang,  Yan Zhao,  Ying Zhu,  B. R. Brooks,  
 G. K. L. Chan,  C. J. Cramer,  M. S. Gordon,  W. J. Hehre,  A. Klamt,  
 M. W. Schmidt,  C. D. Sherrill,  D. G. Truhlar,  A. Aspuru-Guzik,  R. Baer,  
 A. T. Bell,  N. A. Besley,  Jeng-Da Chai,  A. E. DePrince, III,  
 R. A. DiStasio Jr.,  A. Dreuw,  B. D. Dunietz,  T. R. Furlani,  
 Chao-Ping Hsu,  Yousung Jung,  Jing Kong,  D. S. Lambrecht,  WanZhen Liang,  
 C. Ochsenfeld,  V. A. Rassolov,  L. V. Slipchenko,  J. E. Subotnik,  
 T. Van Voorhis,  J. M. Herbert,  A. I. Krylov,  P. M. W. Gill,  M. Head-Gordon

 Contributors to earlier versions of Q-Chem not listed above: 
 R. D. Adamson,  B. Austin,  J. Baker,  G. J. O. Beran,  K. Brandhorst,  
 S. T. Brown,  E. F. C. Byrd,  A. K. Chakraborty,  C.-L. Cheng,  
 Siu Hung Chien,  D. M. Chipman,  D. L. Crittenden,  H. Dachsel,  
 R. J. Doerksen,  A. D. Dutoi,  L. Fusti-Molnar,  W. A. Goddard III,  
 A. Golubeva-Zadorozhnaya,  S. R. Gwaltney,  G. Hawkins,  A. Heyden,  
 S. Hirata,  G. Kedziora,  F. J. Keil,  C. Kelley,  Jihan Kim,  R. A. King,  
 R. Z. Khaliullin,  P. P. Korambath,  W. Kurlancheek,  A. M. Lee,  M. S. Lee,  
 S. V. Levchenko,  Ching Yeh Lin,  D. Liotard,  R. C. Lochan,  I. Lotan,  
 P. E. Maslen,  N. Nair,  D. P. O'Neill,  D. Neuhauser,  E. Neuscamman,  
 C. M. Oana,  R. Olson,  B. Peters,  R. Peverati,  P. A. Pieniazek,  
 Y. M. Rhee,  J. Ritchie,  M. A. Rohrdanz,  E. Rosta,  N. J. Russ,  
 H. F. Schaefer III,  N. E. Schultz,  N. Shenvi,  A. C. Simmonett,  A. Sodt,  
 D. Stuck,  K. S. Thanthiriwatte,  V. Vanovschi,  Tao Wang,  A. Warshel,  
 C. F. Williams,  Q. Wu,  X. Xu,  W. Zhang

 Please cite Q-Chem as follows:
 Y. Shao et al., Mol. Phys. 113, 184-215 (2015)
 DOI: 10.1080/00268976.2014.952696

 Q-Chem 5.1.2 for Intel X86 EM64T Linux

 Parts of Q-Chem use Armadillo 8.300.2 (Tropical Shenanigans).
 http://arma.sourceforge.net/

 Q-Chem begins on Sun Nov 25 17:08:22 2018  

Host: 
0

     Scratch files written to /scratch/taweetham/qchem45070//
Input Ideriv = 2
Curr. Ideriv = -1
Max.  Ideriv = 2

Checking the input file for inconsistencies... 	...done.

--------------------------------------------------------------
User input:
--------------------------------------------------------------
$molecule
0 1
P 
N 1 PP 
Br 2 PBr 1 ANG 
I 1 PI 2 ANG  3 DHA

PP=1.9
PH=1.44
PF=1.54
PCl=2.03
PBr=2.5
PI=2.6
ANG=120.0
DHA=180.0
$end

$rem
   job_type	optimization
   basis	6-311++g**
   method	b3lyp
$end

--------------------------------------------------------------
 ----------------------------------------------------------------
             Standard Nuclear Orientation (Angstroms)
    I     Atom           X                Y                Z
 ----------------------------------------------------------------
    1      P       0.0786662030    -0.6304472179    -0.0000000000
    2      N      -1.2804685311     0.6972397838     0.0000000000
    3      Br     -3.6875448980     0.0219743811    -0.0000000000
    4      I       2.5820256246     0.0718288009     0.0000000000
 ----------------------------------------------------------------
 Molecular Point Group                 Cs    NOp =  2
 Largest Abelian Subgroup              Cs    NOp =  2
 Nuclear Repulsion Energy =   522.3324851483 hartrees
 There are       55 alpha and       55 beta electrons
 Requested basis set is 6-311++G(d,p)
 There are 62 shells and 162 basis functions

 Total QAlloc Memory Limit   2000 MB
 Mega-Array Size       188 MB
 MEM_STATIC part       192 MB
 A cutoff of  1.0D-11 yielded   1334 shell pairs
 There are      9669 function pairs (     10848 Cartesian)

 -------------------------------------------------------
 OpenMP Integral Computing Module                       
 Release: version 1.0, May 2013, Q-Chem Inc. Pittsburgh 
 -------------------------------------------------------
 Integral Job Info:
 Integral job number is                      11
 Integral operator is                         1
 short-range coefficients                     0
 long-range coefficients              100000000
 Omega coefficients                           0
 if combine SR and LR in K                    0
 Integral screening is                        0
 Integral computing path is                   2
 max size of driver memory is            800000
 size of driver memory is                593474
 size of scratch memory is             29623520
 max col of scratch BK array               1296
 max len of scratch array in speh3          155
 max len of scratch index in speh4           18
 max int batch size is                      520
 min int batch size is                       52
 fixed nKL is                                45
 max L of basis functions is                  2
 order of int derivative is                   0
 number of shells is                         62
 number of basis is                         172
 number of cartesian basis is               172
 number of contracted shell pairs          1334
 number of primitive shell pairs           3096
 maxK2 (contraction) of shell pair           36
 max number of K2 of shell pair               1
 max number of CS2 of shell pair            203
 max number of PS2 of shell pair            203
 mem total for path MDJ                  523868
 -------------------------------------------------------
 Smallest overlap matrix eigenvalue = 2.48E-03

 Scale SEOQF with 1.000000e-01/1.000000e-01/1.000000e-01

 Standard Electronic Orientation quadrupole field applied
 Nucleus-field energy     =     0.0000000307 hartrees
 Guess from superposition of atomic densities
 Warning:  Energy on first SCF cycle will be non-variational
 SAD guess density has 110.000000 electrons

 -----------------------------------------------------------------------
  General SCF calculation program by
  Eric Jon Sundstrom, Paul Horn, Yuezhi Mao, Dmitri Zuev, Alec White,
  David Stuck, Shaama M.S., Shane Yost, Joonho Lee, David Small,
  Daniel Levine, Susi Lehtola, Hugh Burton, Evgeny Epifanovsky
 -----------------------------------------------------------------------
 Exchange:     0.2000 Hartree-Fock + 0.0800 Slater + 0.7200 B88
 Correlation:  0.1900 VWN1RPA + 0.8100 LYP
 Using SG-1 standard quadrature grid
 using 4 threads for integral computing
 -------------------------------------------------------
 OpenMP Integral computing Module                
 Release: version 2.0, May 2017, Q-Chem Inc. Pleasanton 
 -------------------------------------------------------
 -------------------------------------------------------
 OpenMP BLAS3 based DFT computing Module                
 Release: version 1.0, May 2013, Q-Chem Inc. Pittsburgh 
 -------------------------------------------------------
 A restricted SCF calculation will be
 performed using DIIS
 SCF converges when DIIS error is below 1.0e-08
 ---------------------------------------
  Cycle       Energy         DIIS error
 ---------------------------------------
    1   -9889.4390722279      2.76e-02  
    2   -9889.6043475956      3.84e-03  
    3   -9888.7486600092      1.38e-02  
    4   -9889.6578276270      2.17e-03  
    5   -9889.6551224715      2.01e-03  
    6   -9889.6660307792      1.40e-03  
    7   -9889.6729926753      2.56e-04  
    8   -9889.6732570574      6.09e-05  
    9   -9889.6732797258      1.68e-05  
   10   -9889.6732817833      4.39e-06  
   11   -9889.6732819819      1.53e-06  
   12   -9889.6732820066      7.47e-07  
   13   -9889.6732820091      1.12e-07  
   14   -9889.6732820091      2.20e-08  
   15   -9889.6732820092      6.48e-09  Convergence criterion met
 ---------------------------------------
 SCF time:   CPU 24.63s  wall 6.00s 
 SCF   energy in the final basis set =    -9889.6732820092
 Total energy in the final basis set =    -9889.6732820092

 --------------------------------------------------------------
             Orbital Energies (a.u.) and Symmetries
 --------------------------------------------------------------

 Alpha MOs, Restricted
 -- Occupied --                  
******* -482.85 -176.34 -165.75 -165.74 -165.74  -77.18  -62.50
  1 A'    2 A'    3 A'    4 A'    1 A"    5 A'    6 A'    7 A'                 
-56.322 -56.316 -56.316 -35.838 -31.331 -31.326 -31.325 -22.982
  8 A'    2 A"    9 A'   10 A'   11 A'    3 A"   12 A'   13 A'                 
-22.981 -22.980 -22.977 -22.977 -14.441  -8.707  -6.664  -6.541
  4 A"   14 A'    5 A"   15 A'   16 A'   17 A'   18 A'   19 A'                 
 -6.524  -6.524  -6.387  -4.825  -4.824  -4.822  -4.798  -4.786
  6 A"   20 A'   21 A'   22 A'    7 A"   23 A'   24 A'    8 A"                 
 -4.784  -2.651  -2.646  -2.646  -2.633  -2.633  -2.064  -2.060
 25 A'   26 A'   27 A'    9 A"   28 A'   10 A"   29 A'   11 A"                 
 -2.059  -2.049  -2.049  -0.819  -0.755  -0.695  -0.575  -0.397
 30 A'   12 A"   31 A'   32 A'   33 A'   34 A'   35 A'   36 A'                 
 -0.370  -0.344  -0.318  -0.311  -0.304  -0.290  -0.286
 37 A'   13 A"   38 A'   14 A"   39 A'   15 A"   40 A'                         
 -- Virtual --                   
 -0.204  -0.169  -0.115  -0.038   0.001   0.025   0.039   0.043
 41 A'   16 A"   42 A'   43 A'   44 A'   45 A'   17 A"   46 A'                 
  0.066   0.074   0.075   0.097   0.133   0.146   0.165   0.176
 47 A'   48 A'   18 A"   49 A'   50 A'   19 A"   51 A'   52 A'                 
  0.197   0.201   0.204   0.252   0.266   0.283   0.357   0.365
 20 A"   53 A'   54 A'   55 A'   21 A"   56 A'   22 A"   57 A'                 
  0.370   0.377   0.399   0.412   0.438   0.446   0.453   0.517
 23 A"   58 A'   59 A'   60 A'   24 A"   61 A'   62 A'   63 A'                 
  0.560   0.570   0.570   0.577   0.588   0.597   0.627   0.636
 25 A"   64 A'   26 A"   65 A'   27 A"   66 A'   67 A'   28 A"                 
  0.662   0.762   0.817   0.841   0.858   1.002   1.163   1.261
 68 A'   69 A'   70 A'   29 A"   71 A'   72 A'   73 A'   30 A"                 
  1.282   1.320   1.459   1.512   1.621   1.892   1.921   1.964
 74 A'   75 A'   31 A"   76 A'   77 A'   78 A'   32 A"   79 A'                 
  1.983   1.995   1.997   2.128   2.324   3.735   3.747   3.833
 33 A"   34 A"   80 A'   81 A'   82 A'   35 A"   83 A'   84 A'                 
  3.924   3.930   3.934   3.962   3.992   3.996   3.998   4.015
 36 A"   85 A'   37 A"   86 A'   38 A"   87 A'   39 A"   88 A'                 
  4.054   4.126   4.236   5.949   5.960   5.983   6.504   6.696
 89 A'   90 A'   91 A'   40 A"   92 A'   93 A'   94 A'   95 A'                 
  7.543   7.549   7.568  13.719  13.756  13.843  27.698  28.295
 41 A"   96 A'   97 A'   42 A"   98 A'   99 A'  100 A'   43 A"                 
 28.303  28.324  28.499  28.501  28.504  28.513  28.570  35.181
101 A'  102 A'   44 A"  103 A'   45 A"  104 A'  105 A'  106 A'                 
 47.803 127.842 127.848 127.869 151.515 162.801 289.732 289.738
107 A'   46 A"  108 A'  109 A'  110 A'  111 A'   47 A"  112 A'                 
289.7731020.5671901.673
113 A'  114 A'  115 A'                                                         

 Beta MOs, Restricted
 -- Occupied --                  
******* -482.85 -176.34 -165.75 -165.74 -165.74  -77.18  -62.50
  1 A'    2 A'    3 A'    4 A'    1 A"    5 A'    6 A'    7 A'                 
-56.322 -56.316 -56.316 -35.838 -31.331 -31.326 -31.325 -22.982
  8 A'    2 A"    9 A'   10 A'   11 A'    3 A"   12 A'   13 A'                 
-22.981 -22.980 -22.977 -22.977 -14.441  -8.707  -6.664  -6.541
  4 A"   14 A'    5 A"   15 A'   16 A'   17 A'   18 A'   19 A'                 
 -6.524  -6.524  -6.387  -4.825  -4.824  -4.822  -4.798  -4.786
  6 A"   20 A'   21 A'   22 A'    7 A"   23 A'   24 A'    8 A"                 
 -4.784  -2.651  -2.646  -2.646  -2.633  -2.633  -2.064  -2.060
 25 A'   26 A'   27 A'    9 A"   28 A'   10 A"   29 A'   11 A"                 
 -2.059  -2.049  -2.049  -0.819  -0.755  -0.695  -0.575  -0.397
 30 A'   12 A"   31 A'   32 A'   33 A'   34 A'   35 A'   36 A'                 
 -0.370  -0.344  -0.318  -0.311  -0.304  -0.290  -0.286
 37 A'   13 A"   38 A'   14 A"   39 A'   15 A"   40 A'                         
 -- Virtual --                   
 -0.204  -0.169  -0.115  -0.038   0.001   0.025   0.039   0.043
 41 A'   16 A"   42 A'   43 A'   44 A'   45 A'   17 A"   46 A'                 
  0.066   0.074   0.075   0.097   0.133   0.146   0.165   0.176
 47 A'   48 A'   18 A"   49 A'   50 A'   19 A"   51 A'   52 A'                 
  0.197   0.201   0.204   0.252   0.266   0.283   0.357   0.365
 20 A"   53 A'   54 A'   55 A'   21 A"   56 A'   22 A"   57 A'                 
  0.370   0.377   0.399   0.412   0.438   0.446   0.453   0.517
 23 A"   58 A'   59 A'   60 A'   24 A"   61 A'   62 A'   63 A'                 
  0.560   0.570   0.570   0.577   0.588   0.597   0.627   0.636
 25 A"   64 A'   26 A"   65 A'   27 A"   66 A'   67 A'   28 A"                 
  0.662   0.762   0.817   0.841   0.858   1.002   1.163   1.261
 68 A'   69 A'   70 A'   29 A"   71 A'   72 A'   73 A'   30 A"                 
  1.282   1.320   1.459   1.512   1.621   1.892   1.921   1.964
 74 A'   75 A'   31 A"   76 A'   77 A'   78 A'   32 A"   79 A'                 
  1.983   1.995   1.997   2.128   2.324   3.735   3.747   3.833
 33 A"   34 A"   80 A'   81 A'   82 A'   35 A"   83 A'   84 A'                 
  3.924   3.930   3.934   3.962   3.992   3.996   3.998   4.015
 36 A"   85 A'   37 A"   86 A'   38 A"   87 A'   39 A"   88 A'                 
  4.054   4.126   4.236   5.949   5.960   5.983   6.504   6.696
 89 A'   90 A'   91 A'   40 A"   92 A'   93 A'   94 A'   95 A'                 
  7.543   7.549   7.568  13.719  13.756  13.843  27.698  28.295
 41 A"   96 A'   97 A'   42 A"   98 A'   99 A'  100 A'   43 A"                 
 28.303  28.324  28.499  28.501  28.504  28.513  28.570  35.181
101 A'  102 A'   44 A"  103 A'   45 A"  104 A'  105 A'  106 A'                 
 47.803 127.842 127.848 127.869 151.515 162.801 289.732 289.738
107 A'   46 A"  108 A'  109 A'  110 A'  111 A'   47 A"  112 A'                 
289.7731020.5671901.673
113 A'  114 A'  115 A'                                                         
 --------------------------------------------------------------

          Ground-State Mulliken Net Atomic Charges

     Atom                 Charge (a.u.)
  ----------------------------------------
      1 P                     0.318044
      2 N                    -0.193331
      3 Br                   -0.061081
      4 I                    -0.063632
  ----------------------------------------
  Sum of atomic charges =     0.000000

 -----------------------------------------------------------------
                    Cartesian Multipole Moments
 -----------------------------------------------------------------
    Charge (ESU x 10^10)
                 0.0000
    Dipole Moment (Debye)
         X       2.8009      Y      -1.4477      Z       0.0000
       Tot       3.1529
    Quadrupole Moments (Debye-Ang)
        XX     -65.8570     XY       1.7249     YY     -67.8950
        XZ       0.0000     YZ      -0.0000     ZZ     -66.5542
    Octopole Moments (Debye-Ang^2)
       XXX      22.0660    XXY      -0.5631    XYY       4.9841
       YYY       2.6925    XXZ       0.0000    XYZ       0.0000
       YYZ       0.0000    XZZ       4.3914    YZZ       0.6951
       ZZZ      -0.0000
    Hexadecapole Moments (Debye-Ang^3)
      XXXX   -2582.4433   XXXY      24.2342   XXYY    -503.3933
      XYYY       8.0637   YYYY    -144.4467   XXXZ       0.0000
      XXYZ      -0.0000   XYYZ      -0.0000   YYYZ      -0.0000
      XXZZ    -493.4025   XYZZ       2.4898   YYZZ     -38.8548
      XZZZ       0.0000   YZZZ      -0.0000   ZZZZ     -91.3291
 -----------------------------------------------------------------
 Calculating analytic gradient of the SCF energy
 Gradient of SCF Energy
            1           2           3           4
    1   0.0753534  -0.0501797  -0.0474109   0.0222372
    2  -0.0481627   0.0554588  -0.0010972  -0.0061990
    3   0.0000000  -0.0000000   0.0000000  -0.0000000
 Max gradient component =       7.535E-02
 RMS gradient           =       3.694E-02
 Gradient time:  CPU 5.49 s  wall 1.47 s
 Geometry Optimization Parameters
   NAtoms,    NIC,     NZ,  NCons,   NDum,   NFix, NCnnct, MaxDiis
        4      14       4       0       0       0       0       0


** GEOMETRY OPTIMIZATION IN DELOCALIZED INTERNAL COORDINATES **
   Searching for a Minimum

   Optimization Cycle:   1

                       Coordinates (Angstroms)
     ATOM                X               Y               Z
      1  P         0.0786662030   -0.6304472179    0.0000000000
      2  N        -1.2804685311    0.6972397838    0.0000000000
      3  Br       -3.6875448980    0.0219743811    0.0000000000
      4  I         2.5820256246    0.0718288009    0.0000000000
   Point Group: cs    Number of degrees of freedom:     5


   Energy is  -9889.673282009


 Attempting to Generate Delocalized Internal Coordinates

  5 Hessian modes will be used to form the next step
  Hessian Eigenvalues:
     0.052803    0.075278    0.195927    0.250000    0.250000

 Minimum Search - Taking Simple RFO Step
 Searching for Lamda that Minimizes Along All modes
 Value Taken    Lamda =  -0.07845626
 Calculated Step too Large.  Step scaled by  0.509187
 Step Taken.  Stepsize is  0.300000

                             Maximum     Tolerance    Cnvgd?
         Gradient           0.113923      0.000300      NO
         Displacement       0.221331      0.001200      NO
         Energy change     *********      0.000001      NO


 New Cartesian Coordinates Obtained by Inverse Iteration

 Displacement from previous Coordinates is:  0.473580
 ----------------------------------------------------------------
             Standard Nuclear Orientation (Angstroms)
    I     Atom           X                Y                Z
 ----------------------------------------------------------------
    1      P      -0.0158799236    -0.6428545879     0.0000000000
    2      N      -1.2126050955     0.6945090445     0.0000000000
    3      Br     -3.5192046135     0.0125374404     0.0000000000
    4      I       2.4403680310     0.0964038507     0.0000000000
 ----------------------------------------------------------------
 Molecular Point Group                 Cs    NOp =  2
 Largest Abelian Subgroup              Cs    NOp =  2
 Nuclear Repulsion Energy =   544.5547610134 hartrees
 There are       55 alpha and       55 beta electrons
 Applying Cartesian multipole field
    Component          Value
    ---------          -----
     (2,0,0)        1.00000E-11
     (0,2,0)        2.00000E-11
     (0,0,2)       -3.00000E-11
 Nucleus-field energy     =     0.0000000278 hartrees
 Requested basis set is 6-311++G(d,p)
 There are 62 shells and 162 basis functions
 A cutoff of  1.0D-11 yielded   1359 shell pairs
 There are      9893 function pairs (     11113 Cartesian)
 Smallest overlap matrix eigenvalue = 2.48E-03
 Guess MOs from SCF MO coefficient file

 -----------------------------------------------------------------------
  General SCF calculation program by
  Eric Jon Sundstrom, Paul Horn, Yuezhi Mao, Dmitri Zuev, Alec White,
  David Stuck, Shaama M.S., Shane Yost, Joonho Lee, David Small,
  Daniel Levine, Susi Lehtola, Hugh Burton, Evgeny Epifanovsky
 -----------------------------------------------------------------------
 Exchange:     0.2000 Hartree-Fock + 0.0800 Slater + 0.7200 B88
 Correlation:  0.1900 VWN1RPA + 0.8100 LYP
 Using SG-1 standard quadrature grid
 using 4 threads for integral computing
 -------------------------------------------------------
 OpenMP Integral computing Module                
 Release: version 2.0, May 2017, Q-Chem Inc. Pleasanton 
 -------------------------------------------------------
 -------------------------------------------------------
 OpenMP BLAS3 based DFT computing Module                
 Release: version 1.0, May 2013, Q-Chem Inc. Pittsburgh 
 -------------------------------------------------------
 A restricted SCF calculation will be
 performed using DIIS
 SCF converges when DIIS error is below 1.0e-08
 ---------------------------------------
  Cycle       Energy         DIIS error
 ---------------------------------------
    1   -9889.7067274138      9.05e-04  
    2   -9889.6997568674      1.88e-03  
    3   -9889.7084064263      9.54e-04  
    4   -9889.7114289380      1.70e-04  
    5   -9889.7115140987      8.83e-05  
    6   -9889.7115485681      1.85e-05  
    7   -9889.7115494575      7.92e-06  
    8   -9889.7115496715      4.18e-06  
    9   -9889.7115497680      7.37e-07  
   10   -9889.7115497728      1.87e-07  
   11   -9889.7115497728      8.25e-08  
   12   -9889.7115497730      8.73e-09  Convergence criterion met
 ---------------------------------------
 SCF time:   CPU 20.42s  wall 6.00s 
 SCF   energy in the final basis set =    -9889.7115497730
 Total energy in the final basis set =    -9889.7115497730

 --------------------------------------------------------------
             Orbital Energies (a.u.) and Symmetries
 --------------------------------------------------------------

 Alpha MOs, Restricted
 -- Occupied --                  
******* -482.85 -176.34 -165.74 -165.74 -165.74  -77.17  -62.50
  1 A'    2 A'    3 A'    4 A'    1 A"    5 A'    6 A'    7 A'                 
-56.326 -56.321 -56.320 -35.835 -31.327 -31.323 -31.322 -22.978
  8 A'    2 A"    9 A'   10 A'   11 A'    3 A"   12 A'   13 A'                 
-22.977 -22.977 -22.973 -22.973 -14.431  -8.711  -6.656  -6.545
  4 A"   14 A'    5 A"   15 A'   16 A'   17 A'   18 A'   19 A'                 
 -6.528  -6.528  -6.384  -4.818  -4.817  -4.814  -4.795  -4.783
  6 A"   20 A'   21 A'   22 A'    7 A"   23 A'   24 A'    8 A"                 
 -4.781  -2.655  -2.650  -2.650  -2.637  -2.637  -2.061  -2.057
 25 A'   26 A'   27 A'    9 A"   28 A'   10 A"   29 A'   11 A"                 
 -2.056  -2.045  -2.045  -0.842  -0.760  -0.693  -0.565  -0.401
 30 A'   12 A"   31 A'   32 A'   33 A'   34 A'   35 A'   36 A'                 
 -0.383  -0.353  -0.318  -0.313  -0.305  -0.291  -0.288
 37 A'   13 A"   38 A'   14 A"   39 A'   15 A"   40 A'                         
 -- Virtual --                   
 -0.193  -0.157  -0.099  -0.021   0.003   0.026   0.039   0.046
 41 A'   16 A"   42 A'   43 A'   44 A'   45 A'   17 A"   46 A'                 
  0.070   0.074   0.075   0.097   0.133   0.145   0.161   0.175
 47 A'   48 A'   18 A"   49 A'   50 A'   19 A"   51 A'   52 A'                 
  0.198   0.205   0.214   0.255   0.269   0.291   0.355   0.370
 20 A"   53 A'   54 A'   55 A'   21 A"   56 A'   22 A"   57 A'                 
  0.373   0.380   0.397   0.407   0.437   0.447   0.473   0.531
 23 A"   58 A'   59 A'   60 A'   24 A"   61 A'   62 A'   63 A'                 
  0.554   0.566   0.574   0.580   0.594   0.599   0.632   0.645
 25 A"   26 A"   64 A'   65 A'   27 A"   66 A'   67 A'   28 A"                 
  0.684   0.800   0.840   0.848   0.862   0.996   1.179   1.265
 68 A'   69 A'   70 A'   29 A"   71 A'   72 A'   73 A'   30 A"                 
  1.287   1.332   1.466   1.531   1.630   1.865   1.925   1.988
 74 A'   75 A'   31 A"   76 A'   77 A'   78 A'   32 A"   33 A"                 
  1.989   2.006   2.011   2.184   2.399   3.738   3.765   3.858
 79 A'   80 A'   34 A"   81 A'   82 A'   35 A"   83 A'   84 A'                 
  3.928   3.934   3.939   3.967   3.990   3.995   3.996   4.020
 36 A"   85 A'   37 A"   86 A'   38 A"   87 A'   39 A"   88 A'                 
  4.072   4.130   4.248   5.953   5.965   5.990   6.516   6.753
 89 A'   90 A'   91 A'   40 A"   92 A'   93 A'   94 A'   95 A'                 
  7.540   7.547   7.576  13.728  13.775  13.853  27.707  28.299
 41 A"   96 A'   97 A'   42 A"   98 A'   99 A'  100 A'   43 A"                 
 28.309  28.329  28.503  28.506  28.507  28.518  28.580  35.197
101 A'  102 A'   44 A"  103 A'   45 A"  104 A'  105 A'  106 A'                 
 47.812 127.846 127.853 127.875 151.523 162.858 289.729 289.736
107 A'   46 A"  108 A'  109 A'  110 A'  111 A'   47 A"  112 A'                 
289.7791020.5791901.682
113 A'  114 A'  115 A'                                                         

 Beta MOs, Restricted
 -- Occupied --                  
******* -482.85 -176.34 -165.74 -165.74 -165.74  -77.17  -62.50
  1 A'    2 A'    3 A'    4 A'    1 A"    5 A'    6 A'    7 A'                 
-56.326 -56.321 -56.320 -35.835 -31.327 -31.323 -31.322 -22.978
  8 A'    2 A"    9 A'   10 A'   11 A'    3 A"   12 A'   13 A'                 
-22.977 -22.977 -22.973 -22.973 -14.431  -8.711  -6.656  -6.545
  4 A"   14 A'    5 A"   15 A'   16 A'   17 A'   18 A'   19 A'                 
 -6.528  -6.528  -6.384  -4.818  -4.817  -4.814  -4.795  -4.783
  6 A"   20 A'   21 A'   22 A'    7 A"   23 A'   24 A'    8 A"                 
 -4.781  -2.655  -2.650  -2.650  -2.637  -2.637  -2.061  -2.057
 25 A'   26 A'   27 A'    9 A"   28 A'   10 A"   29 A'   11 A"                 
 -2.056  -2.045  -2.045  -0.842  -0.760  -0.693  -0.565  -0.401
 30 A'   12 A"   31 A'   32 A'   33 A'   34 A'   35 A'   36 A'                 
 -0.383  -0.353  -0.318  -0.313  -0.305  -0.291  -0.288
 37 A'   13 A"   38 A'   14 A"   39 A'   15 A"   40 A'                         
 -- Virtual --                   
 -0.193  -0.157  -0.099  -0.021   0.003   0.026   0.039   0.046
 41 A'   16 A"   42 A'   43 A'   44 A'   45 A'   17 A"   46 A'                 
  0.070   0.074   0.075   0.097   0.133   0.145   0.161   0.175
 47 A'   48 A'   18 A"   49 A'   50 A'   19 A"   51 A'   52 A'                 
  0.198   0.205   0.214   0.255   0.269   0.291   0.355   0.370
 20 A"   53 A'   54 A'   55 A'   21 A"   56 A'   22 A"   57 A'                 
  0.373   0.380   0.397   0.407   0.437   0.447   0.473   0.531
 23 A"   58 A'   59 A'   60 A'   24 A"   61 A'   62 A'   63 A'                 
  0.554   0.566   0.574   0.580   0.594   0.599   0.632   0.645
 25 A"   26 A"   64 A'   65 A'   27 A"   66 A'   67 A'   28 A"                 
  0.684   0.800   0.840   0.848   0.862   0.996   1.179   1.265
 68 A'   69 A'   70 A'   29 A"   71 A'   72 A'   73 A'   30 A"                 
  1.287   1.332   1.466   1.531   1.630   1.865   1.925   1.988
 74 A'   75 A'   31 A"   76 A'   77 A'   78 A'   32 A"   33 A"                 
  1.989   2.006   2.011   2.184   2.399   3.738   3.765   3.858
 79 A'   80 A'   34 A"   81 A'   82 A'   35 A"   83 A'   84 A'                 
  3.928   3.934   3.939   3.967   3.990   3.995   3.996   4.020
 36 A"   85 A'   37 A"   86 A'   38 A"   87 A'   39 A"   88 A'                 
  4.072   4.130   4.248   5.953   5.965   5.990   6.516   6.753
 89 A'   90 A'   91 A'   40 A"   92 A'   93 A'   94 A'   95 A'                 
  7.540   7.547   7.576  13.728  13.775  13.853  27.707  28.299
 41 A"   96 A'   97 A'   42 A"   98 A'   99 A'  100 A'   43 A"                 
 28.309  28.329  28.503  28.506  28.507  28.518  28.580  35.197
101 A'  102 A'   44 A"  103 A'   45 A"  104 A'  105 A'  106 A'                 
 47.812 127.846 127.853 127.875 151.523 162.858 289.729 289.736
107 A'   46 A"  108 A'  109 A'  110 A'  111 A'   47 A"  112 A'                 
289.7791020.5791901.682
113 A'  114 A'  115 A'                                                         
 --------------------------------------------------------------

          Ground-State Mulliken Net Atomic Charges

     Atom                 Charge (a.u.)
  ----------------------------------------
      1 P                     0.320015
      2 N                    -0.209201
      3 Br                   -0.043377
      4 I                    -0.067437
  ----------------------------------------
  Sum of atomic charges =     0.000000

 -----------------------------------------------------------------
                    Cartesian Multipole Moments
 -----------------------------------------------------------------
    Charge (ESU x 10^10)
                 0.0000
    Dipole Moment (Debye)
         X       2.2854      Y      -1.5515      Z       0.0000
       Tot       2.7623
    Quadrupole Moments (Debye-Ang)
        XX     -64.7629     XY       2.0093     YY     -67.8760
        XZ       0.0000     YZ      -0.0000     ZZ     -66.1969
    Octopole Moments (Debye-Ang^2)
       XXX      20.1252    XXY      -0.6906    XYY       6.3671
       YYY       1.5230    XXZ       0.0000    XYZ      -0.0000
       YYZ       0.0000    XZZ       5.4423    YZZ       0.3053
       ZZZ       0.0000
    Hexadecapole Moments (Debye-Ang^3)
      XXXX   -2326.0182   XXXY      20.0910   XXYY    -456.6943
      XYYY      -1.4678   YYYY    -146.2332   XXXZ       0.0000
      XXYZ      -0.0000   XYYZ      -0.0000   YYYZ      -0.0000
      XXZZ    -447.4602   XYZZ      -0.6517   YYZZ     -38.8189
      XZZZ       0.0000   YZZZ      -0.0000   ZZZZ     -90.1186
 -----------------------------------------------------------------
 Calculating analytic gradient of the SCF energy
 Gradient of SCF Energy
            1           2           3           4
    1   0.0659529  -0.0376277  -0.0463906   0.0180654
    2  -0.0470053   0.0573799  -0.0041253  -0.0062494
    3   0.0000000  -0.0000000   0.0000000  -0.0000000
 Max gradient component =       6.595E-02
 RMS gradient           =       3.391E-02
 Gradient time:  CPU 5.75 s  wall 1.54 s
 Geometry Optimization Parameters
   NAtoms,    NIC,     NZ,  NCons,   NDum,   NFix, NCnnct, MaxDiis
        4      14       4       0       0       0       0       0

 Cartesian Hessian Update
 Hessian Updated using BFGS Update


** GEOMETRY OPTIMIZATION IN DELOCALIZED INTERNAL COORDINATES **
   Searching for a Minimum

   Optimization Cycle:   2

                       Coordinates (Angstroms)
     ATOM                X               Y               Z
      1  P        -0.0158799236   -0.6428545879    0.0000000000
      2  N        -1.2126050955    0.6945090445    0.0000000000
      3  Br       -3.5192046135    0.0125374404    0.0000000000
      4  I         2.4403680310    0.0964038507    0.0000000000
   Point Group: cs    Number of degrees of freedom:     5


   Energy is  -9889.711549773

 Hessian Updated using BFGS Update

  5 Hessian modes will be used to form the next step
  Hessian Eigenvalues:
     0.027831    0.078175    0.104890    0.235459    0.267795

 Minimum Search - Taking Simple RFO Step
 Searching for Lamda that Minimizes Along All modes
 Value Taken    Lamda =  -0.10233266
 Calculated Step too Large.  Step scaled by  0.359480
 Step Taken.  Stepsize is  0.300000

                             Maximum     Tolerance    Cnvgd?
         Gradient           0.100050      0.000300      NO
         Displacement       0.219356      0.001200      NO
         Energy change     -0.038268      0.000001      NO


 New Cartesian Coordinates Obtained by Inverse Iteration

 Displacement from previous Coordinates is:  0.474275
 ----------------------------------------------------------------
             Standard Nuclear Orientation (Angstroms)
    I     Atom           X                Y                Z
 ----------------------------------------------------------------
    1      P      -0.1108964698    -0.6714650107     0.0000000000
    2      N      -1.1350163962     0.6639303960     0.0000000000
    3      Br     -3.3626074575     0.0256299754     0.0000000000
    4      I       2.3011987219     0.1425003870     0.0000000000
 ----------------------------------------------------------------
 Molecular Point Group                 Cs    NOp =  2
 Largest Abelian Subgroup              Cs    NOp =  2
 Nuclear Repulsion Energy =   567.5269923299 hartrees
 There are       55 alpha and       55 beta electrons
 Applying Cartesian multipole field
    Component          Value
    ---------          -----
     (2,0,0)        1.00000E-11
     (0,2,0)        2.00000E-11
     (0,0,2)       -3.00000E-11
 Nucleus-field energy     =     0.0000000253 hartrees
 Requested basis set is 6-311++G(d,p)
 There are 62 shells and 162 basis functions
 A cutoff of  1.0D-11 yielded   1390 shell pairs
 There are     10131 function pairs (     11370 Cartesian)
 Smallest overlap matrix eigenvalue = 2.48E-03
 Guess MOs from SCF MO coefficient file

 -----------------------------------------------------------------------
  General SCF calculation program by
  Eric Jon Sundstrom, Paul Horn, Yuezhi Mao, Dmitri Zuev, Alec White,
  David Stuck, Shaama M.S., Shane Yost, Joonho Lee, David Small,
  Daniel Levine, Susi Lehtola, Hugh Burton, Evgeny Epifanovsky
 -----------------------------------------------------------------------
 Exchange:     0.2000 Hartree-Fock + 0.0800 Slater + 0.7200 B88
 Correlation:  0.1900 VWN1RPA + 0.8100 LYP
 Using SG-1 standard quadrature grid
 using 4 threads for integral computing
 -------------------------------------------------------
 OpenMP Integral computing Module                
 Release: version 2.0, May 2017, Q-Chem Inc. Pleasanton 
 -------------------------------------------------------
 -------------------------------------------------------
 OpenMP BLAS3 based DFT computing Module                
 Release: version 1.0, May 2013, Q-Chem Inc. Pittsburgh 
 -------------------------------------------------------
 A restricted SCF calculation will be
 performed using DIIS
 SCF converges when DIIS error is below 1.0e-08
 ---------------------------------------
  Cycle       Energy         DIIS error
 ---------------------------------------
    1   -9889.7375885390      1.10e-03  
    2   -9889.7327094214      1.89e-03  
    3   -9889.7403514382      1.09e-03  
    4   -9889.7442718944      1.72e-04  
    5   -9889.7443520624      8.91e-05  
    6   -9889.7443867792      1.59e-05  
    7   -9889.7443875852      3.17e-06  
    8   -9889.7443876489      6.31e-07  
    9   -9889.7443876500      8.01e-07  
   10   -9889.7443876532      2.17e-07  
   11   -9889.7443876533      5.76e-08  
   12   -9889.7443876533      8.94e-09  Convergence criterion met
 ---------------------------------------
 SCF time:   CPU 21.12s  wall 6.00s 
 SCF   energy in the final basis set =    -9889.7443876533
 Total energy in the final basis set =    -9889.7443876533

 --------------------------------------------------------------
             Orbital Energies (a.u.) and Symmetries
 --------------------------------------------------------------

 Alpha MOs, Restricted
 -- Occupied --                  
******* -482.86 -176.33 -165.74 -165.74 -165.73  -77.16  -62.51
  1 A'    2 A'    3 A'    4 A'    1 A"    5 A'    6 A'    7 A'                 
-56.330 -56.325 -56.325 -35.829 -31.322 -31.317 -31.317 -22.973
  8 A'    2 A"    9 A'   10 A'   11 A'    3 A"   12 A'   13 A'                 
-22.972 -22.971 -22.968 -22.968 -14.420  -8.715  -6.649  -6.549
  4 A"   14 A'    5 A"   15 A'   16 A'   17 A'   18 A'   19 A'                 
 -6.532  -6.532  -6.378  -4.811  -4.810  -4.806  -4.790  -4.777
 20 A'    6 A"   21 A'   22 A'    7 A"   23 A'   24 A'    8 A"                 
 -4.776  -2.659  -2.655  -2.655  -2.641  -2.641  -2.056  -2.052
 25 A'   26 A'   27 A'    9 A"   28 A'   10 A"   29 A'   11 A"                 
 -2.051  -2.040  -2.040  -0.871  -0.766  -0.688  -0.554  -0.406
 30 A'   12 A"   31 A'   32 A'   33 A'   34 A'   35 A'   36 A'                 
 -0.398  -0.367  -0.316  -0.313  -0.304  -0.292  -0.290
 37 A'   13 A"   38 A'   14 A"   39 A'   15 A"   40 A'                         
 -- Virtual --                   
 -0.181  -0.144  -0.086  -0.007   0.005   0.026   0.038   0.049
 41 A'   16 A"   42 A'   43 A'   44 A'   45 A'   17 A"   46 A'                 
  0.072   0.074   0.076   0.097   0.134   0.143   0.161   0.178
 47 A'   18 A"   48 A'   49 A'   50 A'   19 A"   51 A'   52 A'                 
  0.200   0.210   0.227   0.260   0.271   0.306   0.354   0.374
 20 A"   53 A'   54 A'   55 A'   21 A"   56 A'   22 A"   57 A'                 
  0.379   0.380   0.392   0.409   0.435   0.454   0.488   0.537
 23 A"   58 A'   59 A'   60 A'   24 A"   61 A'   62 A'   63 A'                 
  0.548   0.562   0.577   0.583   0.605   0.609   0.644   0.651
 25 A"   26 A"   64 A'   65 A'   27 A"   66 A'   67 A'   28 A"                 
  0.712   0.802   0.850   0.859   0.913   0.986   1.194   1.271
 68 A'   69 A'   29 A"   70 A'   71 A'   72 A'   73 A'   30 A"                 
  1.292   1.339   1.474   1.549   1.621   1.842   1.925   1.985
 74 A'   75 A'   31 A"   76 A'   77 A'   78 A'   32 A"   79 A'                 
  1.985   2.049   2.055   2.236   2.494   3.741   3.789   3.890
 33 A"   34 A"   80 A'   81 A'   82 A'   35 A"   83 A'   84 A'                 
  3.934   3.941   3.945   3.970   3.987   3.994   3.995   4.025
 36 A"   85 A'   37 A"   86 A'   38 A"   87 A'   39 A"   88 A'                 
  4.085   4.146   4.261   5.959   5.972   5.998   6.528   6.829
 89 A'   90 A'   91 A'   40 A"   92 A'   93 A'   94 A'   95 A'                 
  7.536   7.547   7.590  13.735  13.806  13.869  27.717  28.305
 41 A"   96 A'   97 A'   42 A"   98 A'   99 A'  100 A'   43 A"                 
 28.316  28.336  28.509  28.512  28.513  28.526  28.589  35.214
101 A'  102 A'   44 A"  103 A'   45 A"  104 A'  105 A'  106 A'                 
 47.822 127.852 127.860 127.882 151.533 162.939 289.725 289.735
107 A'   46 A"  108 A'  109 A'  110 A'  111 A'   47 A"  112 A'                 
289.7911020.5921901.692
113 A'  114 A'  115 A'                                                         

 Beta MOs, Restricted
 -- Occupied --                  
******* -482.86 -176.33 -165.74 -165.74 -165.73  -77.16  -62.51
  1 A'    2 A'    3 A'    4 A'    1 A"    5 A'    6 A'    7 A'                 
-56.330 -56.325 -56.325 -35.829 -31.322 -31.317 -31.317 -22.973
  8 A'    2 A"    9 A'   10 A'   11 A'    3 A"   12 A'   13 A'                 
-22.972 -22.971 -22.968 -22.968 -14.420  -8.715  -6.649  -6.549
  4 A"   14 A'    5 A"   15 A'   16 A'   17 A'   18 A'   19 A'                 
 -6.532  -6.532  -6.378  -4.811  -4.810  -4.806  -4.790  -4.777
 20 A'    6 A"   21 A'   22 A'    7 A"   23 A'   24 A'    8 A"                 
 -4.776  -2.659  -2.655  -2.655  -2.641  -2.641  -2.056  -2.052
 25 A'   26 A'   27 A'    9 A"   28 A'   10 A"   29 A'   11 A"                 
 -2.051  -2.040  -2.040  -0.871  -0.766  -0.688  -0.554  -0.406
 30 A'   12 A"   31 A'   32 A'   33 A'   34 A'   35 A'   36 A'                 
 -0.398  -0.367  -0.316  -0.313  -0.304  -0.292  -0.290
 37 A'   13 A"   38 A'   14 A"   39 A'   15 A"   40 A'                         
 -- Virtual --                   
 -0.181  -0.144  -0.086  -0.007   0.005   0.026   0.038   0.049
 41 A'   16 A"   42 A'   43 A'   44 A'   45 A'   17 A"   46 A'                 
  0.072   0.074   0.076   0.097   0.134   0.143   0.161   0.178
 47 A'   18 A"   48 A'   49 A'   50 A'   19 A"   51 A'   52 A'                 
  0.200   0.210   0.227   0.260   0.271   0.306   0.354   0.374
 20 A"   53 A'   54 A'   55 A'   21 A"   56 A'   22 A"   57 A'                 
  0.379   0.380   0.392   0.409   0.435   0.454   0.488   0.537
 23 A"   58 A'   59 A'   60 A'   24 A"   61 A'   62 A'   63 A'                 
  0.548   0.562   0.577   0.583   0.605   0.609   0.644   0.651
 25 A"   26 A"   64 A'   65 A'   27 A"   66 A'   67 A'   28 A"                 
  0.712   0.802   0.850   0.859   0.913   0.986   1.194   1.271
 68 A'   69 A'   29 A"   70 A'   71 A'   72 A'   73 A'   30 A"                 
  1.292   1.339   1.474   1.549   1.621   1.842   1.925   1.985
 74 A'   75 A'   31 A"   76 A'   77 A'   78 A'   32 A"   79 A'                 
  1.985   2.049   2.055   2.236   2.494   3.741   3.789   3.890
 33 A"   34 A"   80 A'   81 A'   82 A'   35 A"   83 A'   84 A'                 
  3.934   3.941   3.945   3.970   3.987   3.994   3.995   4.025
 36 A"   85 A'   37 A"   86 A'   38 A"   87 A'   39 A"   88 A'                 
  4.085   4.146   4.261   5.959   5.972   5.998   6.528   6.829
 89 A'   90 A'   91 A'   40 A"   92 A'   93 A'   94 A'   95 A'                 
  7.536   7.547   7.590  13.735  13.806  13.869  27.717  28.305
 41 A"   96 A'   97 A'   42 A"   98 A'   99 A'  100 A'   43 A"                 
 28.316  28.336  28.509  28.512  28.513  28.526  28.589  35.214
101 A'  102 A'   44 A"  103 A'   45 A"  104 A'  105 A'  106 A'                 
 47.822 127.852 127.860 127.882 151.533 162.939 289.725 289.735
107 A'   46 A"  108 A'  109 A'  110 A'  111 A'   47 A"  112 A'                 
289.7911020.5921901.692
113 A'  114 A'  115 A'                                                         
 --------------------------------------------------------------

          Ground-State Mulliken Net Atomic Charges

     Atom                 Charge (a.u.)
  ----------------------------------------
      1 P                     0.323606
      2 N                    -0.213250
      3 Br                   -0.031088
      4 I                    -0.079269
  ----------------------------------------
  Sum of atomic charges =     0.000000

 -----------------------------------------------------------------
                    Cartesian Multipole Moments
 -----------------------------------------------------------------
    Charge (ESU x 10^10)
                 0.0000
    Dipole Moment (Debye)
         X       1.6695      Y      -1.6751      Z      -0.0000
       Tot       2.3650
    Quadrupole Moments (Debye-Ang)
        XX     -64.1626     XY       2.2219     YY     -67.6323
        XZ       0.0000     YZ       0.0000     ZZ     -65.8204
    Octopole Moments (Debye-Ang^2)
       XXX      18.9840    XXY      -0.6457    XYY       7.7377
       YYY      -1.6145    XXZ       0.0000    XYZ       0.0000
       YYZ      -0.0000    XZZ       6.3934    YZZ      -0.7969
       ZZZ      -0.0000
    Hexadecapole Moments (Debye-Ang^3)
      XXXX   -2103.4426   XXXY      13.5392   XXYY    -414.5677
      XYYY     -11.1928   YYYY    -148.9635   XXXZ       0.0000
      XXYZ       0.0000   XYYZ       0.0000   YYYZ       0.0000
      XXZZ    -406.3505   XYZZ      -3.8056   YYZZ     -38.9378
      XZZZ       0.0000   YZZZ       0.0000   ZZZZ     -88.9335
 -----------------------------------------------------------------
 Calculating analytic gradient of the SCF energy
 Gradient of SCF Energy
            1           2           3           4
    1   0.0424267  -0.0097176  -0.0456964   0.0129873
    2  -0.0332588   0.0442539  -0.0065814  -0.0044137
    3  -0.0000000   0.0000000  -0.0000000   0.0000000
 Max gradient component =       4.570E-02
 RMS gradient           =       2.463E-02
 Gradient time:  CPU 6.00 s  wall 1.60 s
 Geometry Optimization Parameters
   NAtoms,    NIC,     NZ,  NCons,   NDum,   NFix, NCnnct, MaxDiis
        4      14       4       0       0       0       0       0

 Cartesian Hessian Update
 Hessian Updated using BFGS Update


** GEOMETRY OPTIMIZATION IN DELOCALIZED INTERNAL COORDINATES **
   Searching for a Minimum

   Optimization Cycle:   3

                       Coordinates (Angstroms)
     ATOM                X               Y               Z
      1  P        -0.1108964698   -0.6714650107    0.0000000000
      2  N        -1.1350163962    0.6639303960    0.0000000000
      3  Br       -3.3626074575    0.0256299754    0.0000000000
      4  I         2.3011987219    0.1425003870    0.0000000000
   Point Group: cs    Number of degrees of freedom:     5


   Energy is  -9889.744387653

 Hessian Updated using BFGS Update

  5 Hessian modes will be used to form the next step
  Hessian Eigenvalues:
     0.038640    0.078537    0.171198    0.233054    0.271743

 Minimum Search - Taking Simple RFO Step
 Searching for Lamda that Minimizes Along All modes
 Value Taken    Lamda =  -0.06003608
 Calculated Step too Large.  Step scaled by  0.426723
 Step Taken.  Stepsize is  0.300000

                             Maximum     Tolerance    Cnvgd?
         Gradient           0.073797      0.000300      NO
         Displacement       0.198141      0.001200      NO
         Energy change     -0.032838      0.000001      NO


 New Cartesian Coordinates Obtained by Inverse Iteration

 Displacement from previous Coordinates is:  0.439937
 ----------------------------------------------------------------
             Standard Nuclear Orientation (Angstroms)
    I     Atom           X                Y                Z
 ----------------------------------------------------------------
    1      P      -0.1927936846    -0.7021991560     0.0000000000
    2      N      -1.0896384315     0.6295447242     0.0000000000
    3      Br     -3.2024623875     0.0469042559     0.0000000000
    4      I       2.1775729021     0.1863459236     0.0000000000
 ----------------------------------------------------------------
 Molecular Point Group                 Cs    NOp =  2
 Largest Abelian Subgroup              Cs    NOp =  2
 Nuclear Repulsion Energy =   591.4652455965 hartrees
 There are       55 alpha and       55 beta electrons
 Applying Cartesian multipole field
    Component          Value
    ---------          -----
     (2,0,0)        1.00000E-11
     (0,2,0)        2.00000E-11
     (0,0,2)       -3.00000E-11
 Nucleus-field energy     =     0.0000000230 hartrees
 Requested basis set is 6-311++G(d,p)
 There are 62 shells and 162 basis functions
 A cutoff of  1.0D-11 yielded   1408 shell pairs
 There are     10245 function pairs (     11503 Cartesian)
 Smallest overlap matrix eigenvalue = 2.47E-03
 Guess MOs from SCF MO coefficient file

 -----------------------------------------------------------------------
  General SCF calculation program by
  Eric Jon Sundstrom, Paul Horn, Yuezhi Mao, Dmitri Zuev, Alec White,
  David Stuck, Shaama M.S., Shane Yost, Joonho Lee, David Small,
  Daniel Levine, Susi Lehtola, Hugh Burton, Evgeny Epifanovsky
 -----------------------------------------------------------------------
 Exchange:     0.2000 Hartree-Fock + 0.0800 Slater + 0.7200 B88
 Correlation:  0.1900 VWN1RPA + 0.8100 LYP
 Using SG-1 standard quadrature grid
 using 4 threads for integral computing
 -------------------------------------------------------
 OpenMP Integral computing Module                
 Release: version 2.0, May 2017, Q-Chem Inc. Pleasanton 
 -------------------------------------------------------
 -------------------------------------------------------
 OpenMP BLAS3 based DFT computing Module                
 Release: version 1.0, May 2013, Q-Chem Inc. Pittsburgh 
 -------------------------------------------------------
 A restricted SCF calculation will be
 performed using DIIS
 SCF converges when DIIS error is below 1.0e-08
 ---------------------------------------
  Cycle       Energy         DIIS error
 ---------------------------------------
    1   -9889.7596941117      1.01e-03  
    2   -9889.7577959356      1.52e-03  
    3   -9889.7625775440      8.92e-04  
    4   -9889.7651147444      1.42e-04  
    5   -9889.7651765471      6.70e-05  
    6   -9889.7651944192      1.22e-05  
    7   -9889.7651949484      2.64e-06  
    8   -9889.7651949817      8.12e-07  
    9   -9889.7651949831      6.41e-07  
   10   -9889.7651949848      1.65e-07  
   11   -9889.7651949849      3.40e-08  
   12   -9889.7651949850      6.34e-09  Convergence criterion met
 ---------------------------------------
 SCF time:   CPU 21.80s  wall 6.00s 
 SCF   energy in the final basis set =    -9889.7651949850
 Total energy in the final basis set =    -9889.7651949850

 --------------------------------------------------------------
             Orbital Energies (a.u.) and Symmetries
 --------------------------------------------------------------

 Alpha MOs, Restricted
 -- Occupied --                  
******* -482.86 -176.33 -165.73 -165.73 -165.73  -77.15  -62.51
  1 A'    2 A'    3 A'    4 A'    1 A"    5 A'    6 A'    7 A'                 
-56.335 -56.329 -56.329 -35.822 -31.315 -31.310 -31.310 -22.966
  8 A'    9 A'    2 A"   10 A'   11 A'    3 A"   12 A'   13 A'                 
-22.964 -22.964 -22.961 -22.961 -14.408  -8.720  -6.643  -6.554
  4 A"   14 A'    5 A"   15 A'   16 A'   17 A'   18 A'   19 A'                 
 -6.537  -6.537  -6.371  -4.805  -4.804  -4.800  -4.782  -4.770
 20 A'    6 A"   21 A'   22 A'    7 A"   23 A'   24 A'    8 A"                 
 -4.769  -2.664  -2.660  -2.660  -2.646  -2.646  -2.048  -2.044
 25 A'   26 A'   27 A'    9 A"   28 A'   10 A"   29 A'   11 A"                 
 -2.044  -2.033  -2.033  -0.898  -0.772  -0.682  -0.548  -0.421
 30 A'   12 A"   31 A'   32 A'   33 A'   34 A'   35 A'   36 A'                 
 -0.405  -0.381  -0.315  -0.314  -0.301  -0.291  -0.289
 37 A'   13 A"   38 A'   14 A"   39 A'   40 A'   15 A"                         
 -- Virtual --                   
 -0.162  -0.135  -0.078   0.002   0.006   0.027   0.039   0.052
 41 A'   16 A"   42 A'   43 A'   44 A'   45 A'   17 A"   46 A'                 
  0.072   0.074   0.079   0.098   0.135   0.141   0.164   0.181
 47 A'   18 A"   48 A'   49 A'   50 A'   19 A"   51 A'   52 A'                 
  0.202   0.215   0.239   0.264   0.275   0.321   0.353   0.375
 20 A"   53 A'   54 A'   55 A'   21 A"   56 A'   22 A"   57 A'                 
  0.379   0.387   0.398   0.409   0.433   0.457   0.491   0.536
 58 A'   23 A"   59 A'   60 A'   24 A"   61 A'   62 A'   63 A'                 
  0.542   0.557   0.575   0.583   0.619   0.626   0.656   0.667
 25 A"   26 A"   64 A'   65 A'   27 A"   66 A'   28 A"   67 A'                 
  0.752   0.807   0.852   0.861   0.959   0.988   1.208   1.277
 68 A'   69 A'   29 A"   70 A'   71 A'   72 A'   73 A'   30 A"                 
  1.298   1.347   1.480   1.558   1.607   1.829   1.915   1.976
 74 A'   75 A'   31 A"   76 A'   77 A'   78 A'   32 A"   79 A'                 
  1.994   2.081   2.100   2.308   2.568   3.746   3.787   3.925
 33 A"   34 A"   80 A'   81 A'   82 A'   35 A"   83 A'   84 A'                 
  3.942   3.950   3.951   3.983   3.984   3.996   3.998   4.037
 36 A"   85 A'   37 A"   38 A"   86 A'   87 A'   39 A"   88 A'                 
  4.096   4.204   4.277   5.967   5.980   6.007   6.544   6.890
 89 A'   90 A'   91 A'   40 A"   92 A'   93 A'   94 A'   95 A'                 
  7.533   7.546   7.611  13.741  13.829  13.904  27.730  28.313
 41 A"   96 A'   97 A'   42 A"   98 A'   99 A'  100 A'   43 A"                 
 28.324  28.344  28.516  28.519  28.520  28.535  28.599  35.234
101 A'  102 A'   44 A"  103 A'   45 A"  104 A'  105 A'  106 A'                 
 47.836 127.860 127.868 127.890 151.545 163.010 289.722 289.735
107 A'   46 A"  108 A'  109 A'  110 A'  111 A'   47 A"  112 A'                 
289.8111020.6111901.704
113 A'  114 A'  115 A'                                                         

 Beta MOs, Restricted
 -- Occupied --                  
******* -482.86 -176.33 -165.73 -165.73 -165.73  -77.15  -62.51
  1 A'    2 A'    3 A'    4 A'    1 A"    5 A'    6 A'    7 A'                 
-56.335 -56.329 -56.329 -35.822 -31.315 -31.310 -31.310 -22.966
  8 A'    9 A'    2 A"   10 A'   11 A'    3 A"   12 A'   13 A'                 
-22.964 -22.964 -22.961 -22.961 -14.408  -8.720  -6.643  -6.554
  4 A"   14 A'    5 A"   15 A'   16 A'   17 A'   18 A'   19 A'                 
 -6.537  -6.537  -6.371  -4.805  -4.804  -4.800  -4.782  -4.770
 20 A'    6 A"   21 A'   22 A'    7 A"   23 A'   24 A'    8 A"                 
 -4.769  -2.664  -2.660  -2.660  -2.646  -2.646  -2.048  -2.044
 25 A'   26 A'   27 A'    9 A"   28 A'   10 A"   29 A'   11 A"                 
 -2.044  -2.033  -2.033  -0.898  -0.772  -0.682  -0.548  -0.421
 30 A'   12 A"   31 A'   32 A'   33 A'   34 A'   35 A'   36 A'                 
 -0.405  -0.381  -0.315  -0.314  -0.301  -0.291  -0.289
 37 A'   13 A"   38 A'   14 A"   39 A'   40 A'   15 A"                         
 -- Virtual --                   
 -0.162  -0.135  -0.078   0.002   0.006   0.027   0.039   0.052
 41 A'   16 A"   42 A'   43 A'   44 A'   45 A'   17 A"   46 A'                 
  0.072   0.074   0.079   0.098   0.135   0.141   0.164   0.181
 47 A'   18 A"   48 A'   49 A'   50 A'   19 A"   51 A'   52 A'                 
  0.202   0.215   0.239   0.264   0.275   0.321   0.353   0.375
 20 A"   53 A'   54 A'   55 A'   21 A"   56 A'   22 A"   57 A'                 
  0.379   0.387   0.398   0.409   0.433   0.457   0.491   0.536
 58 A'   23 A"   59 A'   60 A'   24 A"   61 A'   62 A'   63 A'                 
  0.542   0.557   0.575   0.583   0.619   0.626   0.656   0.667
 25 A"   26 A"   64 A'   65 A'   27 A"   66 A'   28 A"   67 A'                 
  0.752   0.807   0.852   0.861   0.959   0.988   1.208   1.277
 68 A'   69 A'   29 A"   70 A'   71 A'   72 A'   73 A'   30 A"                 
  1.298   1.347   1.480   1.558   1.607   1.829   1.915   1.976
 74 A'   75 A'   31 A"   76 A'   77 A'   78 A'   32 A"   79 A'                 
  1.994   2.081   2.100   2.308   2.568   3.746   3.787   3.925
 33 A"   34 A"   80 A'   81 A'   82 A'   35 A"   83 A'   84 A'                 
  3.942   3.950   3.951   3.983   3.984   3.996   3.998   4.037
 36 A"   85 A'   37 A"   38 A"   86 A'   87 A'   39 A"   88 A'                 
  4.096   4.204   4.277   5.967   5.980   6.007   6.544   6.890
 89 A'   90 A'   91 A'   40 A"   92 A'   93 A'   94 A'   95 A'                 
  7.533   7.546   7.611  13.741  13.829  13.904  27.730  28.313
 41 A"   96 A'   97 A'   42 A"   98 A'   99 A'  100 A'   43 A"                 
 28.324  28.344  28.516  28.519  28.520  28.535  28.599  35.234
101 A'  102 A'   44 A"  103 A'   45 A"  104 A'  105 A'  106 A'                 
 47.836 127.860 127.868 127.890 151.545 163.010 289.722 289.735
107 A'   46 A"  108 A'  109 A'  110 A'  111 A'   47 A"  112 A'                 
289.8111020.6111901.704
113 A'  114 A'  115 A'                                                         
 --------------------------------------------------------------

          Ground-State Mulliken Net Atomic Charges

     Atom                 Charge (a.u.)
  ----------------------------------------
      1 P                     0.322520
      2 N                    -0.206278
      3 Br                   -0.017816
      4 I                    -0.098426
  ----------------------------------------
  Sum of atomic charges =    -0.000000

 -----------------------------------------------------------------
                    Cartesian Multipole Moments
 -----------------------------------------------------------------
    Charge (ESU x 10^10)
                -0.0000
    Dipole Moment (Debye)
         X       0.9627      Y      -1.7460      Z      -0.0000
       Tot       1.9938
    Quadrupole Moments (Debye-Ang)
        XX     -63.7369     XY       2.3158     YY     -67.2861
        XZ       0.0000     YZ       0.0000     ZZ     -65.4866
    Octopole Moments (Debye-Ang^2)
       XXX      16.3418    XXY      -0.5860    XYY       8.5266
       YYY      -4.6682    XXZ       0.0000    XYZ      -0.0000
       YYZ      -0.0000    XZZ       6.7261    YZZ      -1.9145
       ZZZ      -0.0000
    Hexadecapole Moments (Debye-Ang^3)
      XXXX   -1907.7375   XXXY       7.7243   XXYY    -376.7856
      XYYY     -18.0170   YYYY    -152.3923   XXXZ       0.0000
      XXYZ      -0.0000   XYYZ       0.0000   YYYZ       0.0000
      XXZZ    -369.3790   XYZZ      -5.9856   YYZZ     -39.2410
      XZZZ       0.0000   YZZZ      -0.0000   ZZZZ     -87.9712
 -----------------------------------------------------------------
 Calculating analytic gradient of the SCF energy
 Gradient of SCF Energy
            1           2           3           4
    1   0.0114209   0.0188447  -0.0381279   0.0078622
    2  -0.0058844   0.0152839  -0.0073543  -0.0020452
    3   0.0000000  -0.0000000   0.0000000  -0.0000000
 Max gradient component =       3.813E-02
 RMS gradient           =       1.393E-02
 Gradient time:  CPU 6.26 s  wall 1.66 s
 Geometry Optimization Parameters
   NAtoms,    NIC,     NZ,  NCons,   NDum,   NFix, NCnnct, MaxDiis
        4      14       4       0       0       0       0       0

 Cartesian Hessian Update
 Hessian Updated using BFGS Update


** GEOMETRY OPTIMIZATION IN DELOCALIZED INTERNAL COORDINATES **
   Searching for a Minimum

   Optimization Cycle:   4

                       Coordinates (Angstroms)
     ATOM                X               Y               Z
      1  P        -0.1927936846   -0.7021991560    0.0000000000
      2  N        -1.0896384315    0.6295447242    0.0000000000
      3  Br       -3.2024623875    0.0469042559    0.0000000000
      4  I         2.1775729021    0.1863459236    0.0000000000
   Point Group: cs    Number of degrees of freedom:     5


   Energy is  -9889.765194985

 Hessian Updated using BFGS Update

  5 Hessian modes will be used to form the next step
  Hessian Eigenvalues:
     0.043337    0.078336    0.219704    0.258058    0.338363

 Minimum Search - Taking Simple RFO Step
 Searching for Lamda that Minimizes Along All modes
 Value Taken    Lamda =  -0.02736108
 Calculated Step too Large.  Step scaled by  0.500470
 Step Taken.  Stepsize is  0.300000

                             Maximum     Tolerance    Cnvgd?
         Gradient           0.038166      0.000300      NO
         Displacement       0.181180      0.001200      NO
         Energy change     -0.020807      0.000001      NO


 New Cartesian Coordinates Obtained by Inverse Iteration

 Displacement from previous Coordinates is:  0.359384
 ----------------------------------------------------------------
             Standard Nuclear Orientation (Angstroms)
    I     Atom           X                Y                Z
 ----------------------------------------------------------------
    1      P      -0.2441938662    -0.7357390561     0.0000000000
    2      N      -1.0898331028     0.6099481660     0.0000000000
    3      Br     -3.0557677020     0.0689104999     0.0000000000
    4      I       2.0824730695     0.2174761379     0.0000000000
 ----------------------------------------------------------------
 Molecular Point Group                 Cs    NOp =  2
 Largest Abelian Subgroup              Cs    NOp =  2
 Nuclear Repulsion Energy =   613.2414267707 hartrees
 There are       55 alpha and       55 beta electrons
 Applying Cartesian multipole field
    Component          Value
    ---------          -----
     (2,0,0)        1.00000E-11
     (0,2,0)        2.00000E-11
     (0,0,2)       -3.00000E-11
 Nucleus-field energy     =     0.0000000212 hartrees
 Requested basis set is 6-311++G(d,p)
 There are 62 shells and 162 basis functions
 A cutoff of  1.0D-11 yielded   1440 shell pairs
 There are     10515 function pairs (     11823 Cartesian)
 Smallest overlap matrix eigenvalue = 2.46E-03
 Guess MOs from SCF MO coefficient file

 -----------------------------------------------------------------------
  General SCF calculation program by
  Eric Jon Sundstrom, Paul Horn, Yuezhi Mao, Dmitri Zuev, Alec White,
  David Stuck, Shaama M.S., Shane Yost, Joonho Lee, David Small,
  Daniel Levine, Susi Lehtola, Hugh Burton, Evgeny Epifanovsky
 -----------------------------------------------------------------------
 Exchange:     0.2000 Hartree-Fock + 0.0800 Slater + 0.7200 B88
 Correlation:  0.1900 VWN1RPA + 0.8100 LYP
 Using SG-1 standard quadrature grid
 using 4 threads for integral computing
 -------------------------------------------------------
 OpenMP Integral computing Module                
 Release: version 2.0, May 2017, Q-Chem Inc. Pleasanton 
 -------------------------------------------------------
 -------------------------------------------------------
 OpenMP BLAS3 based DFT computing Module                
 Release: version 1.0, May 2013, Q-Chem Inc. Pittsburgh 
 -------------------------------------------------------
 A restricted SCF calculation will be
 performed using DIIS
 SCF converges when DIIS error is below 1.0e-08
 ---------------------------------------
  Cycle       Energy         DIIS error
 ---------------------------------------
    1   -9889.7709961925      8.50e-04  
    2   -9889.7729135195      8.43e-04  
    3   -9889.7726621345      8.85e-04  
    4   -9889.7750709870      1.52e-04  
    5   -9889.7751548712      3.81e-05  
    6   -9889.7751591336      8.19e-06  
    7   -9889.7751594029      3.79e-06  
    8   -9889.7751594385      1.49e-06  
    9   -9889.7751594470      3.71e-07  
   10   -9889.7751594477      6.23e-08  
   11   -9889.7751594477      1.45e-08  
   12   -9889.7751594477      4.90e-09  Convergence criterion met
 ---------------------------------------
 SCF time:   CPU 22.58s  wall 6.00s 
 SCF   energy in the final basis set =    -9889.7751594477
 Total energy in the final basis set =    -9889.7751594477

 --------------------------------------------------------------
             Orbital Energies (a.u.) and Symmetries
 --------------------------------------------------------------

 Alpha MOs, Restricted
 -- Occupied --                  
******* -482.87 -176.32 -165.72 -165.72 -165.72  -77.15  -62.52
  1 A'    2 A'    3 A'    4 A'    1 A"    5 A'    6 A'    7 A'                 
-56.339 -56.334 -56.334 -35.816 -31.308 -31.304 -31.303 -22.959
  8 A'    9 A'    2 A"   10 A'   11 A'    3 A"   12 A'   13 A'                 
-22.958 -22.958 -22.955 -22.955 -14.401  -8.725  -6.640  -6.559
  4 A"   14 A'    5 A"   15 A'   16 A'   17 A'   18 A'   19 A'                 
 -6.542  -6.542  -6.365  -4.802  -4.801  -4.797  -4.776  -4.764
 20 A'    6 A"   21 A'   22 A'    7 A"   23 A'   24 A'    8 A"                 
 -4.763  -2.669  -2.665  -2.665  -2.651  -2.651  -2.042  -2.038
 25 A'   26 A'   27 A'    9 A"   10 A"   28 A'   29 A'   11 A"                 
 -2.037  -2.027  -2.027  -0.918  -0.776  -0.677  -0.549  -0.434
 30 A'   12 A"   31 A'   32 A'   33 A'   34 A'   35 A'   36 A'                 
 -0.410  -0.391  -0.316  -0.314  -0.297  -0.289  -0.283
 37 A'   13 A"   38 A'   14 A"   39 A'   40 A'   15 A"                         
 -- Virtual --                   
 -0.132  -0.131  -0.074   0.004   0.006   0.027   0.039   0.053
 16 A"   41 A'   42 A'   43 A'   44 A'   45 A'   17 A"   46 A'                 
  0.073   0.073   0.081   0.098   0.134   0.140   0.166   0.183
 47 A'   18 A"   48 A'   49 A'   50 A'   19 A"   51 A'   52 A'                 
  0.205   0.216   0.247   0.267   0.278   0.324   0.352   0.373
 20 A"   53 A'   54 A'   55 A'   21 A"   56 A'   22 A"   57 A'                 
  0.381   0.393   0.406   0.412   0.431   0.448   0.486   0.532
 58 A'   23 A"   59 A'   60 A'   24 A"   61 A'   62 A'   63 A'                 
  0.538   0.551   0.572   0.593   0.624   0.635   0.662   0.690
 25 A"   26 A"   64 A'   65 A'   27 A"   66 A'   28 A"   67 A'                 
  0.800   0.818   0.860   0.880   0.937   1.006   1.207   1.283
 68 A'   69 A'   29 A"   70 A'   71 A'   72 A'   73 A'   30 A"                 
  1.305   1.356   1.483   1.563   1.601   1.869   1.895   1.966
 74 A'   75 A'   31 A"   76 A'   77 A'   78 A'   32 A"   79 A'                 
  2.022   2.087   2.127   2.379   2.587   3.750   3.769   3.937
 33 A"   34 A"   80 A'   81 A'   82 A'   35 A"   83 A'   84 A'                 
  3.948   3.956   3.957   3.979   3.989   4.007   4.008   4.050
 36 A"   85 A'   37 A"   38 A"   86 A'   87 A'   39 A"   88 A'                 
  4.109   4.271   4.315   5.974   5.987   6.016   6.565   6.910
 89 A'   90 A'   91 A'   40 A"   92 A'   93 A'   94 A'   95 A'                 
  7.530   7.545   7.624  13.745  13.838  13.918  27.740  28.320
 41 A"   96 A'   97 A'   42 A"   98 A'   99 A'  100 A'   43 A"                 
 28.331  28.351  28.523  28.526  28.527  28.544  28.609  35.248
101 A'  102 A'   44 A"  103 A'   45 A"  104 A'  105 A'  106 A'                 
 47.855 127.867 127.875 127.897 151.555 163.035 289.720 289.736
107 A'   46 A"  108 A'  109 A'  110 A'  111 A'   47 A"  112 A'                 
289.8331020.6361901.714
113 A'  114 A'  115 A'                                                         

 Beta MOs, Restricted
 -- Occupied --                  
******* -482.87 -176.32 -165.72 -165.72 -165.72  -77.15  -62.52
  1 A'    2 A'    3 A'    4 A'    1 A"    5 A'    6 A'    7 A'                 
-56.339 -56.334 -56.334 -35.816 -31.308 -31.304 -31.303 -22.959
  8 A'    9 A'    2 A"   10 A'   11 A'    3 A"   12 A'   13 A'                 
-22.958 -22.958 -22.955 -22.955 -14.401  -8.725  -6.640  -6.559
  4 A"   14 A'    5 A"   15 A'   16 A'   17 A'   18 A'   19 A'                 
 -6.542  -6.542  -6.365  -4.802  -4.801  -4.797  -4.776  -4.764
 20 A'    6 A"   21 A'   22 A'    7 A"   23 A'   24 A'    8 A"                 
 -4.763  -2.669  -2.665  -2.665  -2.651  -2.651  -2.042  -2.038
 25 A'   26 A'   27 A'    9 A"   10 A"   28 A'   29 A'   11 A"                 
 -2.037  -2.027  -2.027  -0.918  -0.776  -0.677  -0.549  -0.434
 30 A'   12 A"   31 A'   32 A'   33 A'   34 A'   35 A'   36 A'                 
 -0.410  -0.391  -0.316  -0.314  -0.297  -0.289  -0.283
 37 A'   13 A"   38 A'   14 A"   39 A'   40 A'   15 A"                         
 -- Virtual --                   
 -0.132  -0.131  -0.074   0.004   0.006   0.027   0.039   0.053
 16 A"   41 A'   42 A'   43 A'   44 A'   45 A'   17 A"   46 A'                 
  0.073   0.073   0.081   0.098   0.134   0.140   0.166   0.183
 47 A'   18 A"   48 A'   49 A'   50 A'   19 A"   51 A'   52 A'                 
  0.205   0.216   0.247   0.267   0.278   0.324   0.352   0.373
 20 A"   53 A'   54 A'   55 A'   21 A"   56 A'   22 A"   57 A'                 
  0.381   0.393   0.406   0.412   0.431   0.448   0.486   0.532
 58 A'   23 A"   59 A'   60 A'   24 A"   61 A'   62 A'   63 A'                 
  0.538   0.551   0.572   0.593   0.624   0.635   0.662   0.690
 25 A"   26 A"   64 A'   65 A'   27 A"   66 A'   28 A"   67 A'                 
  0.800   0.818   0.860   0.880   0.937   1.006   1.207   1.283
 68 A'   69 A'   29 A"   70 A'   71 A'   72 A'   73 A'   30 A"                 
  1.305   1.356   1.483   1.563   1.601   1.869   1.895   1.966
 74 A'   75 A'   31 A"   76 A'   77 A'   78 A'   32 A"   79 A'                 
  2.022   2.087   2.127   2.379   2.587   3.750   3.769   3.937
 33 A"   34 A"   80 A'   81 A'   82 A'   35 A"   83 A'   84 A'                 
  3.948   3.956   3.957   3.979   3.989   4.007   4.008   4.050
 36 A"   85 A'   37 A"   38 A"   86 A'   87 A'   39 A"   88 A'                 
  4.109   4.271   4.315   5.974   5.987   6.016   6.565   6.910
 89 A'   90 A'   91 A'   40 A"   92 A'   93 A'   94 A'   95 A'                 
  7.530   7.545   7.624  13.745  13.838  13.918  27.740  28.320
 41 A"   96 A'   97 A'   42 A"   98 A'   99 A'  100 A'   43 A"                 
 28.331  28.351  28.523  28.526  28.527  28.544  28.609  35.248
101 A'  102 A'   44 A"  103 A'   45 A"  104 A'  105 A'  106 A'                 
 47.855 127.867 127.875 127.897 151.555 163.035 289.720 289.736
107 A'   46 A"  108 A'  109 A'  110 A'  111 A'   47 A"  112 A'                 
289.8331020.6361901.714
113 A'  114 A'  115 A'                                                         
 --------------------------------------------------------------

          Ground-State Mulliken Net Atomic Charges

     Atom                 Charge (a.u.)
  ----------------------------------------
      1 P                     0.315602
      2 N                    -0.201253
      3 Br                    0.000345
      4 I                    -0.114694
  ----------------------------------------
  Sum of atomic charges =    -0.000000

 -----------------------------------------------------------------
                    Cartesian Multipole Moments
 -----------------------------------------------------------------
    Charge (ESU x 10^10)
                -0.0000
    Dipole Moment (Debye)
         X       0.3488      Y      -1.7446      Z       0.0000
       Tot       1.7791
    Quadrupole Moments (Debye-Ang)
        XX     -63.4075     XY       2.3293     YY     -66.9615
        XZ      -0.0000     YZ      -0.0000     ZZ     -65.2638
    Octopole Moments (Debye-Ang^2)
       XXX      13.0507    XXY      -0.3777    XYY       8.7349
       YYY      -6.6530    XXZ      -0.0000    XYZ       0.0000
       YYZ       0.0000    XZZ       6.4891    YZZ      -2.6476
       ZZZ       0.0000
    Hexadecapole Moments (Debye-Ang^3)
      XXXX   -1753.9162   XXXY       5.0237   XXYY    -346.7813
      XYYY     -21.0344   YYYY    -156.8569   XXXZ      -0.0000
      XXYZ      -0.0000   XYYZ      -0.0000   YYYZ      -0.0000
      XXZZ    -339.5075   XYZZ      -6.9053   YYZZ     -39.8397
      XZZZ      -0.0000   YZZZ      -0.0000   ZZZZ     -87.3893
 -----------------------------------------------------------------
 Calculating analytic gradient of the SCF energy
 Gradient of SCF Energy
            1           2           3           4
    1  -0.0042255   0.0182438  -0.0175903   0.0035720
    2   0.0011485   0.0054657  -0.0068092   0.0001950
    3   0.0000000  -0.0000000   0.0000000  -0.0000000
 Max gradient component =       1.824E-02
 RMS gradient           =       7.908E-03
 Gradient time:  CPU 6.53 s  wall 1.73 s
 Geometry Optimization Parameters
   NAtoms,    NIC,     NZ,  NCons,   NDum,   NFix, NCnnct, MaxDiis
        4      14       4       0       0       0       0       0

 Cartesian Hessian Update
 Hessian Updated using BFGS Update


** GEOMETRY OPTIMIZATION IN DELOCALIZED INTERNAL COORDINATES **
   Searching for a Minimum

   Optimization Cycle:   5

                       Coordinates (Angstroms)
     ATOM                X               Y               Z
      1  P        -0.2441938662   -0.7357390561    0.0000000000
      2  N        -1.0898331028    0.6099481660    0.0000000000
      3  Br       -3.0557677020    0.0689104999    0.0000000000
      4  I         2.0824730695    0.2174761379    0.0000000000
   Point Group: cs    Number of degrees of freedom:     5


   Energy is  -9889.775159448

 Hessian Updated using BFGS Update

  5 Hessian modes will be used to form the next step
  Hessian Eigenvalues:
     0.062478    0.078347    0.231623    0.259203    0.405215

 Minimum Search - Taking Simple RFO Step
 Searching for Lamda that Minimizes Along All modes
 Value Taken    Lamda =  -0.00587006
 Step Taken.  Stepsize is  0.288388

                             Maximum     Tolerance    Cnvgd?
         Gradient           0.012176      0.000300      NO
         Displacement       0.177810      0.001200      NO
         Energy change     -0.009964      0.000001      NO


 New Cartesian Coordinates Obtained by Inverse Iteration

 Displacement from previous Coordinates is:  0.294303
 ----------------------------------------------------------------
             Standard Nuclear Orientation (Angstroms)
    I     Atom           X                Y                Z
 ----------------------------------------------------------------
    1      P      -0.2511684413    -0.7779091689     0.0000000000
    2      N      -1.1141835331     0.5635594304     0.0000000000
    3      Br     -2.9530019432     0.1201434426     0.0000000000
    4      I       2.0110323161     0.2548020436     0.0000000000
 ----------------------------------------------------------------
 Molecular Point Group                 Cs    NOp =  2
 Largest Abelian Subgroup              Cs    NOp =  2
 Nuclear Repulsion Energy =   630.3154916085 hartrees
 There are       55 alpha and       55 beta electrons
 Applying Cartesian multipole field
    Component          Value
    ---------          -----
     (2,0,0)        1.00000E-11
     (0,2,0)        2.00000E-11
     (0,0,2)       -3.00000E-11
 Nucleus-field energy     =     0.0000000200 hartrees
 Requested basis set is 6-311++G(d,p)
 There are 62 shells and 162 basis functions
 A cutoff of  1.0D-11 yielded   1457 shell pairs
 There are     10679 function pairs (     12021 Cartesian)
 Smallest overlap matrix eigenvalue = 2.42E-03
 Guess MOs from SCF MO coefficient file

 -----------------------------------------------------------------------
  General SCF calculation program by
  Eric Jon Sundstrom, Paul Horn, Yuezhi Mao, Dmitri Zuev, Alec White,
  David Stuck, Shaama M.S., Shane Yost, Joonho Lee, David Small,
  Daniel Levine, Susi Lehtola, Hugh Burton, Evgeny Epifanovsky
 -----------------------------------------------------------------------
 Exchange:     0.2000 Hartree-Fock + 0.0800 Slater + 0.7200 B88
 Correlation:  0.1900 VWN1RPA + 0.8100 LYP
 Using SG-1 standard quadrature grid
 using 4 threads for integral computing
 -------------------------------------------------------
 OpenMP Integral computing Module                
 Release: version 2.0, May 2017, Q-Chem Inc. Pleasanton 
 -------------------------------------------------------
 -------------------------------------------------------
 OpenMP BLAS3 based DFT computing Module                
 Release: version 1.0, May 2013, Q-Chem Inc. Pittsburgh 
 -------------------------------------------------------
 A restricted SCF calculation will be
 performed using DIIS
 SCF converges when DIIS error is below 1.0e-08
 ---------------------------------------
  Cycle       Energy         DIIS error
 ---------------------------------------
    1   -9889.7715996940      9.91e-04  
    2   -9889.7762439797      5.92e-04  
    3   -9889.7744793377      9.69e-04  
    4   -9889.7772242161      1.80e-04  
    5   -9889.7773427044      3.54e-05  
    6   -9889.7773456229      7.69e-06  
    7   -9889.7773457901      5.97e-06  
    8   -9889.7773459132      1.09e-06  
    9   -9889.7773459171      2.84e-07  
   10   -9889.7773459175      4.94e-08  
   11   -9889.7773459175      1.06e-08  
   12   -9889.7773459175      2.62e-09  Convergence criterion met
 ---------------------------------------
 SCF time:   CPU 23.12s  wall 6.00s 
 SCF   energy in the final basis set =    -9889.7773459175
 Total energy in the final basis set =    -9889.7773459175

 --------------------------------------------------------------
             Orbital Energies (a.u.) and Symmetries
 --------------------------------------------------------------

 Alpha MOs, Restricted
 -- Occupied --                  
******* -482.87 -176.32 -165.72 -165.72 -165.72  -77.14  -62.52
  1 A'    2 A'    3 A'    4 A'    1 A"    5 A'    6 A'    7 A'                 
-56.343 -56.338 -56.337 -35.812 -31.304 -31.300 -31.299 -22.955
  8 A'    2 A"    9 A'   10 A'   11 A'    3 A"   12 A'   13 A'                 
-22.954 -22.954 -22.951 -22.951 -14.391  -8.730  -6.636  -6.564
  4 A"   14 A'    5 A"   15 A'   16 A'   17 A'   18 A'   19 A'                 
 -6.547  -6.546  -6.361  -4.798  -4.796  -4.793  -4.772  -4.760
  6 A"   20 A'   21 A'   22 A'    7 A"   23 A'   24 A'    8 A"                 
 -4.759  -2.674  -2.669  -2.669  -2.656  -2.656  -2.038  -2.034
 25 A'   26 A'    9 A"   27 A'   10 A"   28 A'   29 A'   11 A"                 
 -2.034  -2.024  -2.024  -0.937  -0.776  -0.674  -0.553  -0.441
 30 A'   12 A"   31 A'   32 A'   33 A'   34 A'   35 A'   36 A'                 
 -0.417  -0.400  -0.318  -0.314  -0.288  -0.286  -0.276
 37 A'   13 A"   38 A'   14 A"   39 A'   40 A'   15 A"                         
 -- Virtual --                   
 -0.131  -0.101  -0.066   0.006   0.007   0.029   0.039   0.052
 16 A"   41 A'   42 A'   43 A'   44 A'   45 A'   17 A"   46 A'                 
  0.072   0.075   0.083   0.098   0.133   0.141   0.169   0.183
 18 A"   47 A'   48 A'   49 A'   50 A'   19 A"   51 A'   52 A'                 
  0.207   0.215   0.252   0.269   0.281   0.320   0.351   0.373
 20 A"   53 A'   54 A'   55 A'   21 A"   56 A'   22 A"   57 A'                 
  0.382   0.397   0.413   0.419   0.427   0.442   0.484   0.529
 58 A'   23 A"   59 A'   60 A'   24 A"   61 A'   62 A'   63 A'                 
  0.541   0.544   0.576   0.613   0.628   0.642   0.670   0.707
 25 A"   26 A"   64 A'   65 A'   27 A"   66 A'   28 A"   67 A'                 
  0.836   0.850   0.869   0.907   0.927   1.005   1.191   1.287
 68 A'   69 A'   29 A"   70 A'   71 A'   72 A'   73 A'   30 A"                 
  1.309   1.367   1.486   1.570   1.603   1.884   1.948   1.965
 74 A'   75 A'   31 A"   76 A'   77 A'   32 A"   78 A'   79 A'                 
  2.052   2.085   2.147   2.424   2.580   3.753   3.776   3.937
 33 A"   34 A"   80 A'   81 A'   82 A'   35 A"   83 A'   84 A'                 
  3.952   3.959   3.962   3.976   3.989   4.023   4.026   4.065
 36 A"   85 A'   37 A"   38 A"   86 A'   87 A'   39 A"   88 A'                 
  4.121   4.280   4.364   5.978   5.992   6.022   6.602   6.912
 89 A'   90 A'   91 A'   40 A"   92 A'   93 A'   94 A'   95 A'                 
  7.528   7.547   7.616  13.750  13.846  13.918  27.746  28.324
 41 A"   96 A'   97 A'   42 A"   98 A'   99 A'  100 A'   43 A"                 
 28.336  28.356  28.527  28.530  28.532  28.552  28.617  35.257
101 A'  102 A'   44 A"  103 A'   45 A"  104 A'  105 A'  106 A'                 
 47.884 127.871 127.880 127.903 151.561 163.040 289.720 289.739
107 A'   46 A"  108 A'  109 A'  110 A'  111 A'   47 A"  112 A'                 
289.8401020.6731901.720
113 A'  114 A'  115 A'                                                         

 Beta MOs, Restricted
 -- Occupied --                  
******* -482.87 -176.32 -165.72 -165.72 -165.72  -77.14  -62.52
  1 A'    2 A'    3 A'    4 A'    1 A"    5 A'    6 A'    7 A'                 
-56.343 -56.338 -56.337 -35.812 -31.304 -31.300 -31.299 -22.955
  8 A'    2 A"    9 A'   10 A'   11 A'    3 A"   12 A'   13 A'                 
-22.954 -22.954 -22.951 -22.951 -14.391  -8.730  -6.636  -6.564
  4 A"   14 A'    5 A"   15 A'   16 A'   17 A'   18 A'   19 A'                 
 -6.547  -6.546  -6.361  -4.798  -4.796  -4.793  -4.772  -4.760
  6 A"   20 A'   21 A'   22 A'    7 A"   23 A'   24 A'    8 A"                 
 -4.759  -2.674  -2.669  -2.669  -2.656  -2.656  -2.038  -2.034
 25 A'   26 A'    9 A"   27 A'   10 A"   28 A'   29 A'   11 A"                 
 -2.034  -2.024  -2.024  -0.937  -0.776  -0.674  -0.553  -0.441
 30 A'   12 A"   31 A'   32 A'   33 A'   34 A'   35 A'   36 A'                 
 -0.417  -0.400  -0.318  -0.314  -0.288  -0.286  -0.276
 37 A'   13 A"   38 A'   14 A"   39 A'   40 A'   15 A"                         
 -- Virtual --                   
 -0.131  -0.101  -0.066   0.006   0.007   0.029   0.039   0.052
 16 A"   41 A'   42 A'   43 A'   44 A'   45 A'   17 A"   46 A'                 
  0.072   0.075   0.083   0.098   0.133   0.141   0.169   0.183
 18 A"   47 A'   48 A'   49 A'   50 A'   19 A"   51 A'   52 A'                 
  0.207   0.215   0.252   0.269   0.281   0.320   0.351   0.373
 20 A"   53 A'   54 A'   55 A'   21 A"   56 A'   22 A"   57 A'                 
  0.382   0.397   0.413   0.419   0.427   0.442   0.484   0.529
 58 A'   23 A"   59 A'   60 A'   24 A"   61 A'   62 A'   63 A'                 
  0.541   0.544   0.576   0.613   0.628   0.642   0.670   0.707
 25 A"   26 A"   64 A'   65 A'   27 A"   66 A'   28 A"   67 A'                 
  0.836   0.850   0.869   0.907   0.927   1.005   1.191   1.287
 68 A'   69 A'   29 A"   70 A'   71 A'   72 A'   73 A'   30 A"                 
  1.309   1.367   1.486   1.570   1.603   1.884   1.948   1.965
 74 A'   75 A'   31 A"   76 A'   77 A'   32 A"   78 A'   79 A'                 
  2.052   2.085   2.147   2.424   2.580   3.753   3.776   3.937
 33 A"   34 A"   80 A'   81 A'   82 A'   35 A"   83 A'   84 A'                 
  3.952   3.959   3.962   3.976   3.989   4.023   4.026   4.065
 36 A"   85 A'   37 A"   38 A"   86 A'   87 A'   39 A"   88 A'                 
  4.121   4.280   4.364   5.978   5.992   6.022   6.602   6.912
 89 A'   90 A'   91 A'   40 A"   92 A'   93 A'   94 A'   95 A'                 
  7.528   7.547   7.616  13.750  13.846  13.918  27.746  28.324
 41 A"   96 A'   97 A'   42 A"   98 A'   99 A'  100 A'   43 A"                 
 28.336  28.356  28.527  28.530  28.532  28.552  28.617  35.257
101 A'  102 A'   44 A"  103 A'   45 A"  104 A'  105 A'  106 A'                 
 47.884 127.871 127.880 127.903 151.561 163.040 289.720 289.739
107 A'   46 A"  108 A'  109 A'  110 A'  111 A'   47 A"  112 A'                 
289.8401020.6731901.720
113 A'  114 A'  115 A'                                                         
 --------------------------------------------------------------

          Ground-State Mulliken Net Atomic Charges

     Atom                 Charge (a.u.)
  ----------------------------------------
      1 P                     0.299296
      2 N                    -0.213664
      3 Br                    0.031134
      4 I                    -0.116766
  ----------------------------------------
  Sum of atomic charges =    -0.000000

 -----------------------------------------------------------------
                    Cartesian Multipole Moments
 -----------------------------------------------------------------
    Charge (ESU x 10^10)
                -0.0000
    Dipole Moment (Debye)
         X      -0.0405      Y      -1.6583      Z       0.0000
       Tot       1.6588
    Quadrupole Moments (Debye-Ang)
        XX     -62.9364     XY       2.1949     YY     -66.6767
        XZ       0.0000     YZ       0.0000     ZZ     -65.0710
    Octopole Moments (Debye-Ang^2)
       XXX      10.4068    XXY      -0.1906    XYY       9.0837
       YYY      -9.6949    XXZ       0.0000    XYZ      -0.0000
       YYZ      -0.0000    XZZ       6.1387    YZZ      -3.7414
       ZZZ       0.0000
    Hexadecapole Moments (Debye-Ang^3)
      XXXX   -1645.9948   XXXY       3.9072   XXYY    -326.8039
      XYYY     -19.6756   YYYY    -163.4727   XXXZ       0.0000
      XXYZ       0.0000   XYYZ      -0.0000   YYYZ       0.0000
      XXZZ    -318.2711   XYZZ      -6.4432   YYZZ     -40.8754
      XZZZ       0.0000   YZZZ       0.0000   ZZZZ     -86.9677
 -----------------------------------------------------------------
 Calculating analytic gradient of the SCF energy
 Gradient of SCF Energy
            1           2           3           4
    1  -0.0058130  -0.0049103   0.0126214  -0.0018981
    2  -0.0028355   0.0032153  -0.0011932   0.0008134
    3  -0.0000000   0.0000000   0.0000000   0.0000000
 Max gradient component =       1.262E-02
 RMS gradient           =       4.484E-03
 Gradient time:  CPU 6.70 s  wall 1.78 s
 Geometry Optimization Parameters
   NAtoms,    NIC,     NZ,  NCons,   NDum,   NFix, NCnnct, MaxDiis
        4      14       4       0       0       0       0       0

 Cartesian Hessian Update
 Hessian Updated using BFGS Update


** GEOMETRY OPTIMIZATION IN DELOCALIZED INTERNAL COORDINATES **
   Searching for a Minimum

   Optimization Cycle:   6

                       Coordinates (Angstroms)
     ATOM                X               Y               Z
      1  P        -0.2511684413   -0.7779091689    0.0000000000
      2  N        -1.1141835331    0.5635594304    0.0000000000
      3  Br       -2.9530019432    0.1201434426    0.0000000000
      4  I         2.0110323161    0.2548020436    0.0000000000
   Point Group: cs    Number of degrees of freedom:     5


   Energy is  -9889.777345917

 Hessian Updated using BFGS Update

  5 Hessian modes will be used to form the next step
  Hessian Eigenvalues:
     0.077242    0.091411    0.235553    0.275982    0.425559

 Minimum Search - Taking Simple RFO Step
 Searching for Lamda that Minimizes Along All modes
 Value Taken    Lamda =  -0.00150915
 Step Taken.  Stepsize is  0.086156

                             Maximum     Tolerance    Cnvgd?
         Gradient           0.018429      0.000300      NO
         Displacement       0.053403      0.001200      NO
         Energy change     -0.002186      0.000001      NO


 New Cartesian Coordinates Obtained by Inverse Iteration

 Displacement from previous Coordinates is:  0.107434
 ----------------------------------------------------------------
             Standard Nuclear Orientation (Angstroms)
    I     Atom           X                Y                Z
 ----------------------------------------------------------------
    1      P      -0.2314555812    -0.7735891179     0.0000000000
    2      N      -1.1126394803     0.5531505199     0.0000000000
    3      Br     -2.9985055036     0.1274967912     0.0000000000
    4      I       2.0352789637     0.2535375545     0.0000000000
 ----------------------------------------------------------------
 Molecular Point Group                 Cs    NOp =  2
 Largest Abelian Subgroup              Cs    NOp =  2
 Nuclear Repulsion Energy =   623.4963588796 hartrees
 There are       55 alpha and       55 beta electrons
 Applying Cartesian multipole field
    Component          Value
    ---------          -----
     (2,0,0)        1.00000E-11
     (0,2,0)        2.00000E-11
     (0,0,2)       -3.00000E-11
 Nucleus-field energy     =     0.0000000205 hartrees
 Requested basis set is 6-311++G(d,p)
 There are 62 shells and 162 basis functions
 A cutoff of  1.0D-11 yielded   1451 shell pairs
 There are     10629 function pairs (     11967 Cartesian)
 Smallest overlap matrix eigenvalue = 2.46E-03
 Guess MOs from SCF MO coefficient file

 -----------------------------------------------------------------------
  General SCF calculation program by
  Eric Jon Sundstrom, Paul Horn, Yuezhi Mao, Dmitri Zuev, Alec White,
  David Stuck, Shaama M.S., Shane Yost, Joonho Lee, David Small,
  Daniel Levine, Susi Lehtola, Hugh Burton, Evgeny Epifanovsky
 -----------------------------------------------------------------------
 Exchange:     0.2000 Hartree-Fock + 0.0800 Slater + 0.7200 B88
 Correlation:  0.1900 VWN1RPA + 0.8100 LYP
 Using SG-1 standard quadrature grid
 using 4 threads for integral computing
 -------------------------------------------------------
 OpenMP Integral computing Module                
 Release: version 2.0, May 2017, Q-Chem Inc. Pleasanton 
 -------------------------------------------------------
 -------------------------------------------------------
 OpenMP BLAS3 based DFT computing Module                
 Release: version 1.0, May 2013, Q-Chem Inc. Pittsburgh 
 -------------------------------------------------------
 A restricted SCF calculation will be
 performed using DIIS
 SCF converges when DIIS error is below 1.0e-08
 ---------------------------------------
  Cycle       Energy         DIIS error
 ---------------------------------------
    1   -9889.7773632297      3.49e-04  
    2   -9889.7778384886      2.47e-04  
    3   -9889.7776195537      3.61e-04  
    4   -9889.7780177882      5.28e-05  
    5   -9889.7780268868      1.49e-05  
    6   -9889.7780276561      3.39e-06  
    7   -9889.7780277002      1.44e-06  
    8   -9889.7780277051      4.95e-07  
    9   -9889.7780277060      1.02e-07  
   10   -9889.7780277060      1.78e-08  
   11   -9889.7780277060      8.06e-09  Convergence criterion met
 ---------------------------------------
 SCF time:   CPU 21.00s  wall 6.00s 
 SCF   energy in the final basis set =    -9889.7780277060
 Total energy in the final basis set =    -9889.7780277060

 --------------------------------------------------------------
             Orbital Energies (a.u.) and Symmetries
 --------------------------------------------------------------

 Alpha MOs, Restricted
 -- Occupied --                  
******* -482.87 -176.32 -165.72 -165.72 -165.72  -77.14  -62.52
  1 A'    2 A'    3 A'    4 A'    1 A"    5 A'    6 A'    7 A'                 
-56.342 -56.336 -56.336 -35.814 -31.306 -31.302 -31.301 -22.957
  8 A'    2 A"    9 A'   10 A'   11 A'    3 A"   12 A'   13 A'                 
-22.956 -22.956 -22.952 -22.952 -14.393  -8.728  -6.637  -6.562
  4 A"   14 A'    5 A"   15 A'   16 A'   17 A'   18 A'   19 A'                 
 -6.545  -6.545  -6.363  -4.798  -4.797  -4.794  -4.774  -4.762
  6 A"   20 A'   21 A'   22 A'    7 A"   23 A'   24 A'    8 A"                 
 -4.761  -2.673  -2.668  -2.668  -2.654  -2.654  -2.040  -2.036
 25 A'   26 A'    9 A"   27 A'   10 A"   28 A'   29 A'   11 A"                 
 -2.035  -2.025  -2.025  -0.927  -0.777  -0.676  -0.551  -0.438
 30 A'   12 A"   31 A'   32 A'   33 A'   34 A'   35 A'   36 A'                 
 -0.414  -0.396  -0.319  -0.315  -0.290  -0.286  -0.279
 37 A'   13 A"   38 A'   14 A"   39 A'   40 A'   15 A"                         
 -- Virtual --                   
 -0.130  -0.110  -0.067   0.006   0.007   0.029   0.039   0.052
 16 A"   41 A'   42 A'   43 A'   44 A'   45 A'   17 A"   46 A'                 
  0.072   0.074   0.082   0.098   0.135   0.141   0.168   0.184
 18 A"   47 A'   48 A'   49 A'   50 A'   19 A"   51 A'   52 A'                 
  0.206   0.215   0.250   0.268   0.280   0.321   0.351   0.372
 20 A"   53 A'   54 A'   55 A'   21 A"   56 A'   22 A"   57 A'                 
  0.381   0.395   0.410   0.418   0.428   0.447   0.488   0.530
 58 A'   23 A"   59 A'   60 A'   24 A"   61 A'   62 A'   63 A'                 
  0.539   0.547   0.576   0.611   0.628   0.639   0.669   0.696
 25 A"   26 A"   64 A'   65 A'   27 A"   66 A'   28 A"   67 A'                 
  0.838   0.842   0.870   0.895   0.933   1.006   1.197   1.286
 68 A'   69 A'   29 A"   70 A'   71 A'   72 A'   73 A'   30 A"                 
  1.307   1.364   1.486   1.569   1.605   1.887   1.926   1.959
 74 A'   75 A'   31 A"   76 A'   77 A'   32 A"   78 A'   79 A'                 
  2.042   2.087   2.140   2.419   2.581   3.754   3.771   3.938
 33 A"   34 A"   80 A'   81 A'   82 A'   35 A"   83 A'   84 A'                 
  3.950   3.958   3.961   3.977   3.987   4.019   4.021   4.059
 36 A"   85 A'   37 A"   38 A"   86 A'   87 A'   39 A"   88 A'                 
  4.117   4.278   4.359   5.976   5.990   6.019   6.589   6.911
 89 A'   90 A'   91 A'   40 A"   92 A'   93 A'   94 A'   95 A'                 
  7.529   7.547   7.621  13.749  13.844  13.919  27.743  28.322
 41 A"   96 A'   97 A'   42 A"   98 A'   99 A'  100 A'   43 A"                 
 28.334  28.354  28.525  28.528  28.530  28.550  28.615  35.255
101 A'  102 A'   44 A"  103 A'   45 A"  104 A'  105 A'  106 A'                 
 47.874 127.869 127.878 127.900 151.558 163.039 289.720 289.737
107 A'   46 A"  108 A'  109 A'  110 A'  111 A'   47 A"  112 A'                 
289.8401020.6601901.717
113 A'  114 A'  115 A'                                                         

 Beta MOs, Restricted
 -- Occupied --                  
******* -482.87 -176.32 -165.72 -165.72 -165.72  -77.14  -62.52
  1 A'    2 A'    3 A'    4 A'    1 A"    5 A'    6 A'    7 A'                 
-56.342 -56.336 -56.336 -35.814 -31.306 -31.302 -31.301 -22.957
  8 A'    2 A"    9 A'   10 A'   11 A'    3 A"   12 A'   13 A'                 
-22.956 -22.956 -22.952 -22.952 -14.393  -8.728  -6.637  -6.562
  4 A"   14 A'    5 A"   15 A'   16 A'   17 A'   18 A'   19 A'                 
 -6.545  -6.545  -6.363  -4.798  -4.797  -4.794  -4.774  -4.762
  6 A"   20 A'   21 A'   22 A'    7 A"   23 A'   24 A'    8 A"                 
 -4.761  -2.673  -2.668  -2.668  -2.654  -2.654  -2.040  -2.036
 25 A'   26 A'    9 A"   27 A'   10 A"   28 A'   29 A'   11 A"                 
 -2.035  -2.025  -2.025  -0.927  -0.777  -0.676  -0.551  -0.438
 30 A'   12 A"   31 A'   32 A'   33 A'   34 A'   35 A'   36 A'                 
 -0.414  -0.396  -0.319  -0.315  -0.290  -0.286  -0.279
 37 A'   13 A"   38 A'   14 A"   39 A'   40 A'   15 A"                         
 -- Virtual --                   
 -0.130  -0.110  -0.067   0.006   0.007   0.029   0.039   0.052
 16 A"   41 A'   42 A'   43 A'   44 A'   45 A'   17 A"   46 A'                 
  0.072   0.074   0.082   0.098   0.135   0.141   0.168   0.184
 18 A"   47 A'   48 A'   49 A'   50 A'   19 A"   51 A'   52 A'                 
  0.206   0.215   0.250   0.268   0.280   0.321   0.351   0.372
 20 A"   53 A'   54 A'   55 A'   21 A"   56 A'   22 A"   57 A'                 
  0.381   0.395   0.410   0.418   0.428   0.447   0.488   0.530
 58 A'   23 A"   59 A'   60 A'   24 A"   61 A'   62 A'   63 A'                 
  0.539   0.547   0.576   0.611   0.628   0.639   0.669   0.696
 25 A"   26 A"   64 A'   65 A'   27 A"   66 A'   28 A"   67 A'                 
  0.838   0.842   0.870   0.895   0.933   1.006   1.197   1.286
 68 A'   69 A'   29 A"   70 A'   71 A'   72 A'   73 A'   30 A"                 
  1.307   1.364   1.486   1.569   1.605   1.887   1.926   1.959
 74 A'   75 A'   31 A"   76 A'   77 A'   32 A"   78 A'   79 A'                 
  2.042   2.087   2.140   2.419   2.581   3.754   3.771   3.938
 33 A"   34 A"   80 A'   81 A'   82 A'   35 A"   83 A'   84 A'                 
  3.950   3.958   3.961   3.977   3.987   4.019   4.021   4.059
 36 A"   85 A'   37 A"   38 A"   86 A'   87 A'   39 A"   88 A'                 
  4.117   4.278   4.359   5.976   5.990   6.019   6.589   6.911
 89 A'   90 A'   91 A'   40 A"   92 A'   93 A'   94 A'   95 A'                 
  7.529   7.547   7.621  13.749  13.844  13.919  27.743  28.322
 41 A"   96 A'   97 A'   42 A"   98 A'   99 A'  100 A'   43 A"                 
 28.334  28.354  28.525  28.528  28.530  28.550  28.615  35.255
101 A'  102 A'   44 A"  103 A'   45 A"  104 A'  105 A'  106 A'                 
 47.874 127.869 127.878 127.900 151.558 163.039 289.720 289.737
107 A'   46 A"  108 A'  109 A'  110 A'  111 A'   47 A"  112 A'                 
289.8401020.6601901.717
113 A'  114 A'  115 A'                                                         
 --------------------------------------------------------------

          Ground-State Mulliken Net Atomic Charges

     Atom                 Charge (a.u.)
  ----------------------------------------
      1 P                     0.301030
      2 N                    -0.217830
      3 Br                    0.028231
      4 I                    -0.111431
  ----------------------------------------
  Sum of atomic charges =    -0.000000

 -----------------------------------------------------------------
                    Cartesian Multipole Moments
 -----------------------------------------------------------------
    Charge (ESU x 10^10)
                -0.0000
    Dipole Moment (Debye)
         X       0.1103      Y      -1.6603      Z      -0.0000
       Tot       1.6640
    Quadrupole Moments (Debye-Ang)
        XX     -62.8501     XY       2.1729     YY     -66.7655
        XZ      -0.0000     YZ      -0.0000     ZZ     -65.1249
    Octopole Moments (Debye-Ang^2)
       XXX      10.6019    XXY      -0.2294    XYY       9.1192
       YYY     -10.0386    XXZ      -0.0000    XYZ      -0.0000
       YYZ      -0.0000    XZZ       6.3003    YZZ      -3.8712
       ZZZ      -0.0000
    Hexadecapole Moments (Debye-Ang^3)
      XXXX   -1684.0067   XXXY       4.4392   XXYY    -334.9468
      XYYY     -17.8556   YYYY    -162.9805   XXXZ      -0.0000
      XXYZ      -0.0000   XYYZ      -0.0000   YYYZ      -0.0000
      XXZZ    -326.3052   XYZZ      -5.8782   YYZZ     -40.8007
      XZZZ      -0.0000   YZZZ      -0.0000   ZZZZ     -87.0876
 -----------------------------------------------------------------
 Calculating analytic gradient of the SCF energy
 Gradient of SCF Energy
            1           2           3           4
    1  -0.0013929   0.0048798  -0.0026454  -0.0008415
    2  -0.0001786   0.0021533  -0.0018284  -0.0001463
    3  -0.0000000   0.0000000  -0.0000000   0.0000000
 Max gradient component =       4.880E-03
 RMS gradient           =       1.859E-03
 Gradient time:  CPU 6.61 s  wall 1.75 s
 Geometry Optimization Parameters
   NAtoms,    NIC,     NZ,  NCons,   NDum,   NFix, NCnnct, MaxDiis
        4      14       4       0       0       0       0       0

 Cartesian Hessian Update
 Hessian Updated using BFGS Update


** GEOMETRY OPTIMIZATION IN DELOCALIZED INTERNAL COORDINATES **
   Searching for a Minimum

   Optimization Cycle:   7

                       Coordinates (Angstroms)
     ATOM                X               Y               Z
      1  P        -0.2314555812   -0.7735891179    0.0000000000
      2  N        -1.1126394803    0.5531505199    0.0000000000
      3  Br       -2.9985055036    0.1274967912    0.0000000000
      4  I         2.0352789637    0.2535375545    0.0000000000
   Point Group: cs    Number of degrees of freedom:     5


   Energy is  -9889.778027706

 Hessian Updated using BFGS Update

  5 Hessian modes will be used to form the next step
  Hessian Eigenvalues:
     0.077204    0.128063    0.229203    0.243275    0.375955

 Minimum Search - Taking Simple RFO Step
 Searching for Lamda that Minimizes Along All modes
 Value Taken    Lamda =  -0.00022658
 Step Taken.  Stepsize is  0.040567

                             Maximum     Tolerance    Cnvgd?
         Gradient           0.003536      0.000300      NO
         Displacement       0.024161      0.001200      NO
         Energy change     -0.000682      0.000001      NO


 New Cartesian Coordinates Obtained by Inverse Iteration

 Displacement from previous Coordinates is:  0.048859
 ----------------------------------------------------------------
             Standard Nuclear Orientation (Angstroms)
    I     Atom           X                Y                Z
 ----------------------------------------------------------------
    1      P      -0.2248192061    -0.7773453353     0.0000000000
    2      N      -1.1232462261     0.5374662638     0.0000000000
    3      Br     -3.0002132361     0.1409387662     0.0000000000
    4      I       2.0409570668     0.2595360531     0.0000000000
 ----------------------------------------------------------------
 Molecular Point Group                 Cs    NOp =  2
 Largest Abelian Subgroup              Cs    NOp =  2
 Nuclear Repulsion Energy =   622.8172534092 hartrees
 There are       55 alpha and       55 beta electrons
 Applying Cartesian multipole field
    Component          Value
    ---------          -----
     (2,0,0)        1.00000E-11
     (0,2,0)        2.00000E-11
     (0,0,2)       -3.00000E-11
 Nucleus-field energy     =     0.0000000206 hartrees
 Requested basis set is 6-311++G(d,p)
 There are 62 shells and 162 basis functions
 A cutoff of  1.0D-11 yielded   1451 shell pairs
 There are     10629 function pairs (     11967 Cartesian)
 Smallest overlap matrix eigenvalue = 2.46E-03
 Guess MOs from SCF MO coefficient file

 -----------------------------------------------------------------------
  General SCF calculation program by
  Eric Jon Sundstrom, Paul Horn, Yuezhi Mao, Dmitri Zuev, Alec White,
  David Stuck, Shaama M.S., Shane Yost, Joonho Lee, David Small,
  Daniel Levine, Susi Lehtola, Hugh Burton, Evgeny Epifanovsky
 -----------------------------------------------------------------------
 Exchange:     0.2000 Hartree-Fock + 0.0800 Slater + 0.7200 B88
 Correlation:  0.1900 VWN1RPA + 0.8100 LYP
 Using SG-1 standard quadrature grid
 using 4 threads for integral computing
 -------------------------------------------------------
 OpenMP Integral computing Module                
 Release: version 2.0, May 2017, Q-Chem Inc. Pleasanton 
 -------------------------------------------------------
 -------------------------------------------------------
 OpenMP BLAS3 based DFT computing Module                
 Release: version 1.0, May 2013, Q-Chem Inc. Pittsburgh 
 -------------------------------------------------------
 A restricted SCF calculation will be
 performed using DIIS
 SCF converges when DIIS error is below 1.0e-08
 ---------------------------------------
  Cycle       Energy         DIIS error
 ---------------------------------------
    1   -9889.7779285016      1.80e-04  
    2   -9889.7781518597      8.07e-05  
    3   -9889.7781034890      1.55e-04  
    4   -9889.7781719149      3.16e-05  
    5   -9889.7781759487      7.81e-06  
    6   -9889.7781760852      1.75e-06  
    7   -9889.7781760947      9.72e-07  
    8   -9889.7781760983      2.14e-07  
    9   -9889.7781760984      3.85e-08  
   10   -9889.7781760984      1.20e-08  
   11   -9889.7781760985      3.04e-09  Convergence criterion met
 ---------------------------------------
 SCF time:   CPU 20.98s  wall 6.00s 
 SCF   energy in the final basis set =    -9889.7781760985
 Total energy in the final basis set =    -9889.7781760985

 --------------------------------------------------------------
             Orbital Energies (a.u.) and Symmetries
 --------------------------------------------------------------

 Alpha MOs, Restricted
 -- Occupied --                  
******* -482.87 -176.32 -165.72 -165.72 -165.72  -77.14  -62.52
  1 A'    2 A'    3 A'    4 A'    1 A"    5 A'    6 A'    7 A'                 
-56.343 -56.337 -56.337 -35.813 -31.306 -31.301 -31.301 -22.956
  8 A'    2 A"    9 A'   10 A'   11 A'    3 A"   12 A'   13 A'                 
-22.955 -22.955 -22.952 -22.952 -14.391  -8.729  -6.636  -6.564
  4 A"   14 A'    5 A"   15 A'   16 A'   17 A'   18 A'   19 A'                 
 -6.546  -6.546  -6.363  -4.798  -4.796  -4.793  -4.773  -4.762
  6 A"   20 A'   21 A'   22 A'    7 A"   23 A'   24 A'    8 A"                 
 -4.760  -2.674  -2.669  -2.669  -2.655  -2.655  -2.039  -2.036
 25 A'   26 A'    9 A"   27 A'   28 A'   10 A"   29 A'   11 A"                 
 -2.035  -2.025  -2.025  -0.929  -0.777  -0.676  -0.552  -0.439
 30 A'   12 A"   31 A'   32 A'   33 A'   34 A'   35 A'   36 A'                 
 -0.415  -0.397  -0.320  -0.315  -0.289  -0.283  -0.278
 37 A'   13 A"   38 A'   14 A"   39 A'   40 A'   15 A"                         
 -- Virtual --                   
 -0.130  -0.110  -0.066   0.006   0.007   0.029   0.039   0.052
 16 A"   41 A'   42 A'   43 A'   44 A'   45 A'   17 A"   46 A'                 
  0.072   0.074   0.082   0.097   0.135   0.142   0.168   0.184
 18 A"   47 A'   48 A'   49 A'   50 A'   19 A"   51 A'   52 A'                 
  0.207   0.215   0.250   0.269   0.280   0.320   0.352   0.372
 20 A"   53 A'   54 A'   55 A'   21 A"   56 A'   22 A"   57 A'                 
  0.381   0.396   0.409   0.419   0.427   0.448   0.488   0.529
 58 A'   23 A"   59 A'   60 A'   24 A"   61 A'   62 A'   63 A'                 
  0.539   0.546   0.577   0.616   0.628   0.639   0.669   0.693
 25 A"   26 A"   64 A'   65 A'   27 A"   66 A'   28 A"   67 A'                 
  0.844   0.848   0.872   0.894   0.935   1.007   1.194   1.286
 68 A'   69 A'   29 A"   70 A'   71 A'   72 A'   73 A'   30 A"                 
  1.307   1.364   1.487   1.570   1.607   1.886   1.932   1.960
 74 A'   75 A'   31 A"   76 A'   77 A'   32 A"   78 A'   79 A'                 
  2.043   2.088   2.140   2.424   2.578   3.755   3.773   3.940
 33 A"   34 A"   80 A'   81 A'   82 A'   35 A"   83 A'   84 A'                 
  3.951   3.958   3.961   3.976   3.986   4.021   4.022   4.059
 36 A"   85 A'   37 A"   38 A"   86 A'   87 A'   39 A"   88 A'                 
  4.117   4.277   4.362   5.976   5.991   6.019   6.593   6.912
 89 A'   90 A'   91 A'   40 A"   92 A'   93 A'   94 A'   95 A'                 
  7.528   7.546   7.619  13.750  13.844  13.920  27.743  28.323
 41 A"   96 A'   97 A'   42 A"   98 A'   99 A'  100 A'   43 A"                 
 28.335  28.354  28.526  28.529  28.530  28.550  28.614  35.255
101 A'  102 A'   44 A"  103 A'   45 A"  104 A'  105 A'  106 A'                 
 47.876 127.869 127.879 127.901 151.558 163.039 289.719 289.737
107 A'   46 A"  108 A'  109 A'  110 A'  111 A'   47 A"  112 A'                 
289.8401020.6631901.717
113 A'  114 A'  115 A'                                                         

 Beta MOs, Restricted
 -- Occupied --                  
******* -482.87 -176.32 -165.72 -165.72 -165.72  -77.14  -62.52
  1 A'    2 A'    3 A'    4 A'    1 A"    5 A'    6 A'    7 A'                 
-56.343 -56.337 -56.337 -35.813 -31.306 -31.301 -31.301 -22.956
  8 A'    2 A"    9 A'   10 A'   11 A'    3 A"   12 A'   13 A'                 
-22.955 -22.955 -22.952 -22.952 -14.391  -8.729  -6.636  -6.564
  4 A"   14 A'    5 A"   15 A'   16 A'   17 A'   18 A'   19 A'                 
 -6.546  -6.546  -6.363  -4.798  -4.796  -4.793  -4.773  -4.762
  6 A"   20 A'   21 A'   22 A'    7 A"   23 A'   24 A'    8 A"                 
 -4.760  -2.674  -2.669  -2.669  -2.655  -2.655  -2.039  -2.036
 25 A'   26 A'    9 A"   27 A'   28 A'   10 A"   29 A'   11 A"                 
 -2.035  -2.025  -2.025  -0.929  -0.777  -0.676  -0.552  -0.439
 30 A'   12 A"   31 A'   32 A'   33 A'   34 A'   35 A'   36 A'                 
 -0.415  -0.397  -0.320  -0.315  -0.289  -0.283  -0.278
 37 A'   13 A"   38 A'   14 A"   39 A'   40 A'   15 A"                         
 -- Virtual --                   
 -0.130  -0.110  -0.066   0.006   0.007   0.029   0.039   0.052
 16 A"   41 A'   42 A'   43 A'   44 A'   45 A'   17 A"   46 A'                 
  0.072   0.074   0.082   0.097   0.135   0.142   0.168   0.184
 18 A"   47 A'   48 A'   49 A'   50 A'   19 A"   51 A'   52 A'                 
  0.207   0.215   0.250   0.269   0.280   0.320   0.352   0.372
 20 A"   53 A'   54 A'   55 A'   21 A"   56 A'   22 A"   57 A'                 
  0.381   0.396   0.409   0.419   0.427   0.448   0.488   0.529
 58 A'   23 A"   59 A'   60 A'   24 A"   61 A'   62 A'   63 A'                 
  0.539   0.546   0.577   0.616   0.628   0.639   0.669   0.693
 25 A"   26 A"   64 A'   65 A'   27 A"   66 A'   28 A"   67 A'                 
  0.844   0.848   0.872   0.894   0.935   1.007   1.194   1.286
 68 A'   69 A'   29 A"   70 A'   71 A'   72 A'   73 A'   30 A"                 
  1.307   1.364   1.487   1.570   1.607   1.886   1.932   1.960
 74 A'   75 A'   31 A"   76 A'   77 A'   32 A"   78 A'   79 A'                 
  2.043   2.088   2.140   2.424   2.578   3.755   3.773   3.940
 33 A"   34 A"   80 A'   81 A'   82 A'   35 A"   83 A'   84 A'                 
  3.951   3.958   3.961   3.976   3.986   4.021   4.022   4.059
 36 A"   85 A'   37 A"   38 A"   86 A'   87 A'   39 A"   88 A'                 
  4.117   4.277   4.362   5.976   5.991   6.019   6.593   6.912
 89 A'   90 A'   91 A'   40 A"   92 A'   93 A'   94 A'   95 A'                 
  7.528   7.546   7.619  13.750  13.844  13.920  27.743  28.323
 41 A"   96 A'   97 A'   42 A"   98 A'   99 A'  100 A'   43 A"                 
 28.335  28.354  28.526  28.529  28.530  28.550  28.614  35.255
101 A'  102 A'   44 A"  103 A'   45 A"  104 A'  105 A'  106 A'                 
 47.876 127.869 127.879 127.901 151.558 163.039 289.719 289.737
107 A'   46 A"  108 A'  109 A'  110 A'  111 A'   47 A"  112 A'                 
289.8401020.6631901.717
113 A'  114 A'  115 A'                                                         
 --------------------------------------------------------------

          Ground-State Mulliken Net Atomic Charges

     Atom                 Charge (a.u.)
  ----------------------------------------
      1 P                     0.298051
      2 N                    -0.222841
      3 Br                    0.036651
      4 I                    -0.111862
  ----------------------------------------
  Sum of atomic charges =    -0.000000

 -----------------------------------------------------------------
                    Cartesian Multipole Moments
 -----------------------------------------------------------------
    Charge (ESU x 10^10)
                -0.0000
    Dipole Moment (Debye)
         X       0.0370      Y      -1.6408      Z       0.0000
       Tot       1.6412
    Quadrupole Moments (Debye-Ang)
        XX     -62.6634     XY       2.1106     YY     -66.7676
        XZ      -0.0000     YZ      -0.0000     ZZ     -65.1190
    Octopole Moments (Debye-Ang^2)
       XXX       9.1194    XXY      -0.2263    XYY       8.9161
       YYY     -10.8014    XXZ      -0.0000    XYZ      -0.0000
       YYZ      -0.0000    XZZ       6.0230    YZZ      -4.1353
       ZZZ      -0.0000
    Hexadecapole Moments (Debye-Ang^3)
      XXXX   -1686.0555   XXXY       4.1548   XXYY    -336.0204
      XYYY     -16.8513   YYYY    -163.8893   XXXZ      -0.0000
      XXYZ       0.0000   XYYZ      -0.0000   YYYZ       0.0000
      XXZZ    -327.0072   XYZZ      -5.5715   YYZZ     -40.9619
      XZZZ      -0.0000   YZZZ       0.0000   ZZZZ     -87.1086
 -----------------------------------------------------------------
 Calculating analytic gradient of the SCF energy
 Gradient of SCF Energy
            1           2           3           4
    1  -0.0006849   0.0013639  -0.0007492   0.0000702
    2  -0.0002068   0.0008127  -0.0005802  -0.0000258
    3  -0.0000000   0.0000000   0.0000000   0.0000000
 Max gradient component =       1.364E-03
 RMS gradient           =       5.727E-04
 Gradient time:  CPU 6.59 s  wall 1.75 s
 Geometry Optimization Parameters
   NAtoms,    NIC,     NZ,  NCons,   NDum,   NFix, NCnnct, MaxDiis
        4      14       4       0       0       0       0       0

 Cartesian Hessian Update
 Hessian Updated using BFGS Update


** GEOMETRY OPTIMIZATION IN DELOCALIZED INTERNAL COORDINATES **
   Searching for a Minimum

   Optimization Cycle:   8

                       Coordinates (Angstroms)
     ATOM                X               Y               Z
      1  P        -0.2248192061   -0.7773453353    0.0000000000
      2  N        -1.1232462261    0.5374662638    0.0000000000
      3  Br       -3.0002132361    0.1409387662    0.0000000000
      4  I         2.0409570668    0.2595360531    0.0000000000
   Point Group: cs    Number of degrees of freedom:     5


   Energy is  -9889.778176098

 Hessian Updated using BFGS Update

  5 Hessian modes will be used to form the next step
  Hessian Eigenvalues:
     0.075306    0.093765    0.223285    0.244258    0.371144

 Minimum Search - Taking Simple RFO Step
 Searching for Lamda that Minimizes Along All modes
 Value Taken    Lamda =  -0.00003695
 Step Taken.  Stepsize is  0.020144

                             Maximum     Tolerance    Cnvgd?
         Gradient           0.001160      0.000300      NO
         Displacement       0.012534      0.001200      NO
         Energy change     -0.000148      0.000001      NO


 New Cartesian Coordinates Obtained by Inverse Iteration

 Displacement from previous Coordinates is:  0.028337
 ----------------------------------------------------------------
             Standard Nuclear Orientation (Angstroms)
    I     Atom           X                Y                Z
 ----------------------------------------------------------------
    1      P      -0.2203518824    -0.7809688202     0.0000000000
    2      N      -1.1265533323     0.5281483119     0.0000000000
    3      Br     -3.0002000248     0.1495173554     0.0000000000
    4      I       2.0397836380     0.2638989006     0.0000000000
 ----------------------------------------------------------------
 Molecular Point Group                 Cs    NOp =  2
 Largest Abelian Subgroup              Cs    NOp =  2
 Nuclear Repulsion Energy =   622.9567479201 hartrees
 There are       55 alpha and       55 beta electrons
 Applying Cartesian multipole field
    Component          Value
    ---------          -----
     (2,0,0)        1.00000E-11
     (0,2,0)        2.00000E-11
     (0,0,2)       -3.00000E-11
 Nucleus-field energy     =     0.0000000206 hartrees
 Requested basis set is 6-311++G(d,p)
 There are 62 shells and 162 basis functions
 A cutoff of  1.0D-11 yielded   1450 shell pairs
 There are     10604 function pairs (     11931 Cartesian)
 Smallest overlap matrix eigenvalue = 2.45E-03
 Guess MOs from SCF MO coefficient file

 -----------------------------------------------------------------------
  General SCF calculation program by
  Eric Jon Sundstrom, Paul Horn, Yuezhi Mao, Dmitri Zuev, Alec White,
  David Stuck, Shaama M.S., Shane Yost, Joonho Lee, David Small,
  Daniel Levine, Susi Lehtola, Hugh Burton, Evgeny Epifanovsky
 -----------------------------------------------------------------------
 Exchange:     0.2000 Hartree-Fock + 0.0800 Slater + 0.7200 B88
 Correlation:  0.1900 VWN1RPA + 0.8100 LYP
 Using SG-1 standard quadrature grid
 using 4 threads for integral computing
 -------------------------------------------------------
 OpenMP Integral computing Module                
 Release: version 2.0, May 2017, Q-Chem Inc. Pleasanton 
 -------------------------------------------------------
 -------------------------------------------------------
 OpenMP BLAS3 based DFT computing Module                
 Release: version 1.0, May 2013, Q-Chem Inc. Pittsburgh 
 -------------------------------------------------------
 A restricted SCF calculation will be
 performed using DIIS
 SCF converges when DIIS error is below 1.0e-08
 ---------------------------------------
  Cycle       Energy         DIIS error
 ---------------------------------------
    1   -9889.7781232840      9.48e-05  
    2   -9889.7781891958      3.49e-05  
    3   -9889.7781813705      6.51e-05  
    4   -9889.7781930242      1.70e-05  
    5   -9889.7781940579      4.77e-06  
    6   -9889.7781941175      8.50e-07  
    7   -9889.7781941197      2.98e-07  
    8   -9889.7781941201      1.31e-07  
    9   -9889.7781941201      2.55e-08  
   10   -9889.7781941202      6.38e-09  Convergence criterion met
 ---------------------------------------
 SCF time:   CPU 19.05s  wall 6.00s 
 SCF   energy in the final basis set =    -9889.7781941202
 Total energy in the final basis set =    -9889.7781941202

 --------------------------------------------------------------
             Orbital Energies (a.u.) and Symmetries
 --------------------------------------------------------------

 Alpha MOs, Restricted
 -- Occupied --                  
******* -482.87 -176.32 -165.72 -165.72 -165.72  -77.14  -62.52
  1 A'    2 A'    3 A'    4 A'    1 A"    5 A'    6 A'    7 A'                 
-56.343 -56.338 -56.338 -35.813 -31.305 -31.301 -31.300 -22.956
  8 A'    2 A"    9 A'   10 A'   11 A'    3 A"   12 A'   13 A'                 
-22.955 -22.955 -22.952 -22.952 -14.390  -8.730  -6.636  -6.564
  4 A"   14 A'    5 A"   15 A'   16 A'   17 A'   18 A'   19 A'                 
 -6.547  -6.546  -6.362  -4.797  -4.796  -4.793  -4.773  -4.761
  6 A"   20 A'   21 A'   22 A'    7 A"   23 A'   24 A'    8 A"                 
 -4.760  -2.674  -2.669  -2.669  -2.655  -2.655  -2.039  -2.036
 25 A'   26 A'    9 A"   27 A'   28 A'   10 A"   29 A'   11 A"                 
 -2.035  -2.025  -2.025  -0.929  -0.778  -0.676  -0.552  -0.439
 30 A'   12 A"   31 A'   32 A'   33 A'   34 A'   35 A'   36 A'                 
 -0.415  -0.397  -0.320  -0.315  -0.289  -0.282  -0.278
 37 A'   13 A"   38 A'   14 A"   39 A'   40 A'   15 A"                         
 -- Virtual --                   
 -0.129  -0.109  -0.065   0.006   0.008   0.029   0.039   0.052
 16 A"   41 A'   42 A'   43 A'   44 A'   45 A'   17 A"   46 A'                 
  0.071   0.075   0.082   0.097   0.135   0.142   0.169   0.184
 18 A"   47 A'   48 A'   49 A'   50 A'   19 A"   51 A'   52 A'                 
  0.207   0.215   0.250   0.269   0.280   0.319   0.353   0.372
 20 A"   53 A'   54 A'   55 A'   21 A"   56 A'   22 A"   57 A'                 
  0.381   0.396   0.409   0.420   0.427   0.448   0.489   0.529
 58 A'   23 A"   59 A'   60 A'   24 A"   61 A'   62 A'   63 A'                 
  0.539   0.546   0.577   0.618   0.629   0.639   0.669   0.692
 25 A"   26 A"   64 A'   65 A'   27 A"   66 A'   28 A"   67 A'                 
  0.847   0.852   0.873   0.895   0.936   1.007   1.193   1.286
 68 A'   69 A'   29 A"   70 A'   71 A'   72 A'   73 A'   30 A"                 
  1.308   1.364   1.488   1.571   1.608   1.886   1.934   1.962
 74 A'   75 A'   31 A"   76 A'   77 A'   32 A"   78 A'   79 A'                 
  2.043   2.089   2.140   2.428   2.577   3.755   3.774   3.940
 33 A"   34 A"   80 A'   81 A'   82 A'   35 A"   83 A'   84 A'                 
  3.951   3.959   3.961   3.976   3.985   4.022   4.023   4.060
 36 A"   85 A'   37 A"   38 A"   86 A'   87 A'   39 A"   88 A'                 
  4.117   4.276   4.363   5.976   5.991   6.019   6.595   6.912
 89 A'   90 A'   91 A'   40 A"   92 A'   93 A'   94 A'   95 A'                 
  7.528   7.546   7.619  13.751  13.845  13.921  27.743  28.323
 41 A"   96 A'   97 A'   42 A"   98 A'   99 A'  100 A'   43 A"                 
 28.335  28.355  28.526  28.529  28.531  28.550  28.615  35.255
101 A'  102 A'   44 A"  103 A'   45 A"  104 A'  105 A'  106 A'                 
 47.878 127.870 127.879 127.901 151.558 163.040 289.719 289.736
107 A'   46 A"  108 A'  109 A'  110 A'  111 A'   47 A"  112 A'                 
289.8391020.6661901.717
113 A'  114 A'  115 A'                                                         

 Beta MOs, Restricted
 -- Occupied --                  
******* -482.87 -176.32 -165.72 -165.72 -165.72  -77.14  -62.52
  1 A'    2 A'    3 A'    4 A'    1 A"    5 A'    6 A'    7 A'                 
-56.343 -56.338 -56.338 -35.813 -31.305 -31.301 -31.300 -22.956
  8 A'    2 A"    9 A'   10 A'   11 A'    3 A"   12 A'   13 A'                 
-22.955 -22.955 -22.952 -22.952 -14.390  -8.730  -6.636  -6.564
  4 A"   14 A'    5 A"   15 A'   16 A'   17 A'   18 A'   19 A'                 
 -6.547  -6.546  -6.362  -4.797  -4.796  -4.793  -4.773  -4.761
  6 A"   20 A'   21 A'   22 A'    7 A"   23 A'   24 A'    8 A"                 
 -4.760  -2.674  -2.669  -2.669  -2.655  -2.655  -2.039  -2.036
 25 A'   26 A'    9 A"   27 A'   28 A'   10 A"   29 A'   11 A"                 
 -2.035  -2.025  -2.025  -0.929  -0.778  -0.676  -0.552  -0.439
 30 A'   12 A"   31 A'   32 A'   33 A'   34 A'   35 A'   36 A'                 
 -0.415  -0.397  -0.320  -0.315  -0.289  -0.282  -0.278
 37 A'   13 A"   38 A'   14 A"   39 A'   40 A'   15 A"                         
 -- Virtual --                   
 -0.129  -0.109  -0.065   0.006   0.008   0.029   0.039   0.052
 16 A"   41 A'   42 A'   43 A'   44 A'   45 A'   17 A"   46 A'                 
  0.071   0.075   0.082   0.097   0.135   0.142   0.169   0.184
 18 A"   47 A'   48 A'   49 A'   50 A'   19 A"   51 A'   52 A'                 
  0.207   0.215   0.250   0.269   0.280   0.319   0.353   0.372
 20 A"   53 A'   54 A'   55 A'   21 A"   56 A'   22 A"   57 A'                 
  0.381   0.396   0.409   0.420   0.427   0.448   0.489   0.529
 58 A'   23 A"   59 A'   60 A'   24 A"   61 A'   62 A'   63 A'                 
  0.539   0.546   0.577   0.618   0.629   0.639   0.669   0.692
 25 A"   26 A"   64 A'   65 A'   27 A"   66 A'   28 A"   67 A'                 
  0.847   0.852   0.873   0.895   0.936   1.007   1.193   1.286
 68 A'   69 A'   29 A"   70 A'   71 A'   72 A'   73 A'   30 A"                 
  1.308   1.364   1.488   1.571   1.608   1.886   1.934   1.962
 74 A'   75 A'   31 A"   76 A'   77 A'   32 A"   78 A'   79 A'                 
  2.043   2.089   2.140   2.428   2.577   3.755   3.774   3.940
 33 A"   34 A"   80 A'   81 A'   82 A'   35 A"   83 A'   84 A'                 
  3.951   3.959   3.961   3.976   3.985   4.022   4.023   4.060
 36 A"   85 A'   37 A"   38 A"   86 A'   87 A'   39 A"   88 A'                 
  4.117   4.276   4.363   5.976   5.991   6.019   6.595   6.912
 89 A'   90 A'   91 A'   40 A"   92 A'   93 A'   94 A'   95 A'                 
  7.528   7.546   7.619  13.751  13.845  13.921  27.743  28.323
 41 A"   96 A'   97 A'   42 A"   98 A'   99 A'  100 A'   43 A"                 
 28.335  28.355  28.526  28.529  28.531  28.550  28.615  35.255
101 A'  102 A'   44 A"  103 A'   45 A"  104 A'  105 A'  106 A'                 
 47.878 127.870 127.879 127.901 151.558 163.040 289.719 289.736
107 A'   46 A"  108 A'  109 A'  110 A'  111 A'   47 A"  112 A'                 
289.8391020.6661901.717
113 A'  114 A'  115 A'                                                         
 --------------------------------------------------------------

          Ground-State Mulliken Net Atomic Charges

     Atom                 Charge (a.u.)
  ----------------------------------------
      1 P                     0.296124
      2 N                    -0.225374
      3 Br                    0.040407
      4 I                    -0.111158
  ----------------------------------------
  Sum of atomic charges =    -0.000000

 -----------------------------------------------------------------
                    Cartesian Multipole Moments
 -----------------------------------------------------------------
    Charge (ESU x 10^10)
                -0.0000
    Dipole Moment (Debye)
         X       0.0169      Y      -1.6278      Z       0.0000
       Tot       1.6279
    Quadrupole Moments (Debye-Ang)
        XX     -62.5814     XY       2.0775     YY     -66.7541
        XZ       0.0000     YZ      -0.0000     ZZ     -65.1096
    Octopole Moments (Debye-Ang^2)
       XXX       8.7012    XXY      -0.2157    XYY       8.9204
       YYY     -11.2930    XXZ      -0.0000    XYZ      -0.0000
       YYZ       0.0000    XZZ       5.9818    YZZ      -4.3110
       ZZZ       0.0000
    Hexadecapole Moments (Debye-Ang^3)
      XXXX   -1684.1678   XXXY       3.9885   XXYY    -335.9581
      XYYY     -16.1931   YYYY    -164.6804   XXXZ       0.0000
      XXYZ       0.0000   XYYZ      -0.0000   YYYZ      -0.0000
      XXZZ    -326.7530   XYZZ      -5.3720   YYZZ     -41.0917
      XZZZ      -0.0000   YZZZ      -0.0000   ZZZZ     -87.0959
 -----------------------------------------------------------------
 Calculating analytic gradient of the SCF energy
 Gradient of SCF Energy
            1           2           3           4
    1   0.0001423  -0.0001090   0.0001501  -0.0001834
    2   0.0001104   0.0000107   0.0000632  -0.0001843
    3   0.0000000  -0.0000000   0.0000000  -0.0000000
 Max gradient component =       1.843E-04
 RMS gradient           =       1.075E-04
 Gradient time:  CPU 6.61 s  wall 1.75 s
 Geometry Optimization Parameters
   NAtoms,    NIC,     NZ,  NCons,   NDum,   NFix, NCnnct, MaxDiis
        4      14       4       0       0       0       0       0

 Cartesian Hessian Update
 Hessian Updated using BFGS Update


** GEOMETRY OPTIMIZATION IN DELOCALIZED INTERNAL COORDINATES **
   Searching for a Minimum

   Optimization Cycle:   9

                       Coordinates (Angstroms)
     ATOM                X               Y               Z
      1  P        -0.2203518824   -0.7809688202    0.0000000000
      2  N        -1.1265533323    0.5281483119    0.0000000000
      3  Br       -3.0002000248    0.1495173554    0.0000000000
      4  I         2.0397836380    0.2638989006    0.0000000000
   Point Group: cs    Number of degrees of freedom:     5


   Energy is  -9889.778194120

 Hessian Updated using BFGS Update

  5 Hessian modes will be used to form the next step
  Hessian Eigenvalues:
     0.081796    0.091442    0.217367    0.244165    0.368836

 Minimum Search - Taking Simple RFO Step
 Searching for Lamda that Minimizes Along All modes
 Value Taken    Lamda =   0.00000000
 Step Taken.  Stepsize is  0.002750

                             Maximum     Tolerance    Cnvgd?
         Gradient           0.000167      0.000300     YES
         Displacement       0.001788      0.001200      NO
         Energy change     -0.000018      0.000001      NO


 New Cartesian Coordinates Obtained by Inverse Iteration

 Displacement from previous Coordinates is:  0.002771
 ----------------------------------------------------------------
             Standard Nuclear Orientation (Angstroms)
    I     Atom           X                Y                Z
 ----------------------------------------------------------------
    1      P      -0.2205750349    -0.7815759180     0.0000000000
    2      N      -1.1265083111     0.5276335367     0.0000000000
    3      Br     -3.0007504745     0.1500518914     0.0000000000
    4      I       2.0405122190     0.2644862377     0.0000000000
 ----------------------------------------------------------------
 Molecular Point Group                 Cs    NOp =  2
 Largest Abelian Subgroup              Cs    NOp =  2
 Nuclear Repulsion Energy =   622.7698611587 hartrees
 There are       55 alpha and       55 beta electrons
 Applying Cartesian multipole field
    Component          Value
    ---------          -----
     (2,0,0)        1.00000E-11
     (0,2,0)        2.00000E-11
     (0,0,2)       -3.00000E-11
 Nucleus-field energy     =     0.0000000206 hartrees
 Requested basis set is 6-311++G(d,p)
 There are 62 shells and 162 basis functions
 A cutoff of  1.0D-11 yielded   1450 shell pairs
 There are     10604 function pairs (     11931 Cartesian)
 Smallest overlap matrix eigenvalue = 2.46E-03
 Guess MOs from SCF MO coefficient file

 -----------------------------------------------------------------------
  General SCF calculation program by
  Eric Jon Sundstrom, Paul Horn, Yuezhi Mao, Dmitri Zuev, Alec White,
  David Stuck, Shaama M.S., Shane Yost, Joonho Lee, David Small,
  Daniel Levine, Susi Lehtola, Hugh Burton, Evgeny Epifanovsky
 -----------------------------------------------------------------------
 Exchange:     0.2000 Hartree-Fock + 0.0800 Slater + 0.7200 B88
 Correlation:  0.1900 VWN1RPA + 0.8100 LYP
 Using SG-1 standard quadrature grid
 using 4 threads for integral computing
 -------------------------------------------------------
 OpenMP Integral computing Module                
 Release: version 2.0, May 2017, Q-Chem Inc. Pleasanton 
 -------------------------------------------------------
 -------------------------------------------------------
 OpenMP BLAS3 based DFT computing Module                
 Release: version 1.0, May 2013, Q-Chem Inc. Pittsburgh 
 -------------------------------------------------------
 A restricted SCF calculation will be
 performed using DIIS
 SCF converges when DIIS error is below 1.0e-08
 ---------------------------------------
  Cycle       Energy         DIIS error
 ---------------------------------------
    1   -9889.7781940202      7.70e-06  
    2   -9889.7781943861      2.39e-06  
    3   -9889.7781943748      2.94e-06  
    4   -9889.7781944123      6.32e-07  
    5   -9889.7781944135      1.96e-07  
    6   -9889.7781944135      1.60e-07  
    7   -9889.7781944136      4.42e-08  
    8   -9889.7781944135      1.38e-08  
    9   -9889.7781944136      2.49e-09  Convergence criterion met
 ---------------------------------------
 SCF time:   CPU 17.18s  wall 5.00s 
 SCF   energy in the final basis set =    -9889.7781944136
 Total energy in the final basis set =    -9889.7781944136

 --------------------------------------------------------------
             Orbital Energies (a.u.) and Symmetries
 --------------------------------------------------------------

 Alpha MOs, Restricted
 -- Occupied --                  
******* -482.87 -176.32 -165.72 -165.72 -165.72  -77.14  -62.52
  1 A'    2 A'    3 A'    4 A'    1 A"    5 A'    6 A'    7 A'                 
-56.343 -56.338 -56.338 -35.813 -31.305 -31.301 -31.300 -22.956
  8 A'    2 A"    9 A'   10 A'   11 A'    3 A"   12 A'   13 A'                 
-22.955 -22.955 -22.952 -22.952 -14.390  -8.730  -6.636  -6.564
  4 A"   14 A'    5 A"   15 A'   16 A'   17 A'   18 A'   19 A'                 
 -6.547  -6.546  -6.362  -4.797  -4.796  -4.793  -4.773  -4.761
  6 A"   20 A'   21 A'   22 A'    7 A"   23 A'   24 A'    8 A"                 
 -4.760  -2.674  -2.669  -2.669  -2.655  -2.655  -2.039  -2.035
 25 A'   26 A'    9 A"   27 A'   28 A'   10 A"   29 A'   11 A"                 
 -2.035  -2.025  -2.025  -0.929  -0.778  -0.675  -0.552  -0.439
 30 A'   12 A"   31 A'   32 A'   33 A'   34 A'   35 A'   36 A'                 
 -0.415  -0.397  -0.320  -0.315  -0.289  -0.282  -0.278
 37 A'   13 A"   38 A'   14 A"   39 A'   40 A'   15 A"                         
 -- Virtual --                   
 -0.129  -0.109  -0.065   0.006   0.008   0.029   0.039   0.052
 16 A"   41 A'   42 A'   43 A'   44 A'   45 A'   17 A"   46 A'                 
  0.071   0.075   0.082   0.097   0.135   0.142   0.169   0.184
 18 A"   47 A'   48 A'   49 A'   50 A'   19 A"   51 A'   52 A'                 
  0.207   0.215   0.250   0.269   0.280   0.319   0.353   0.372
 20 A"   53 A'   54 A'   55 A'   21 A"   56 A'   22 A"   57 A'                 
  0.381   0.396   0.409   0.420   0.427   0.448   0.489   0.529
 58 A'   23 A"   59 A'   60 A'   24 A"   61 A'   62 A'   63 A'                 
  0.539   0.546   0.577   0.618   0.629   0.639   0.669   0.691
 25 A"   26 A"   64 A'   65 A'   27 A"   66 A'   28 A"   67 A'                 
  0.847   0.852   0.873   0.894   0.936   1.007   1.193   1.286
 68 A'   69 A'   29 A"   70 A'   71 A'   72 A'   73 A'   30 A"                 
  1.308   1.364   1.488   1.571   1.608   1.886   1.934   1.962
 74 A'   75 A'   31 A"   76 A'   77 A'   32 A"   78 A'   79 A'                 
  2.042   2.089   2.140   2.427   2.577   3.755   3.774   3.940
 33 A"   34 A"   80 A'   81 A'   82 A'   35 A"   83 A'   84 A'                 
  3.951   3.959   3.961   3.976   3.985   4.022   4.023   4.060
 36 A"   85 A'   37 A"   38 A"   86 A'   87 A'   39 A"   88 A'                 
  4.117   4.276   4.363   5.976   5.991   6.020   6.595   6.912
 89 A'   90 A'   91 A'   40 A"   92 A'   93 A'   94 A'   95 A'                 
  7.528   7.546   7.619  13.751  13.844  13.921  27.743  28.323
 41 A"   96 A'   97 A'   42 A"   98 A'   99 A'  100 A'   43 A"                 
 28.335  28.355  28.526  28.529  28.531  28.550  28.615  35.255
101 A'  102 A'   44 A"  103 A'   45 A"  104 A'  105 A'  106 A'                 
 47.878 127.870 127.879 127.901 151.558 163.040 289.719 289.736
107 A'   46 A"  108 A'  109 A'  110 A'  111 A'   47 A"  112 A'                 
289.8391020.6661901.717
113 A'  114 A'  115 A'                                                         

 Beta MOs, Restricted
 -- Occupied --                  
******* -482.87 -176.32 -165.72 -165.72 -165.72  -77.14  -62.52
  1 A'    2 A'    3 A'    4 A'    1 A"    5 A'    6 A'    7 A'                 
-56.343 -56.338 -56.338 -35.813 -31.305 -31.301 -31.300 -22.956
  8 A'    2 A"    9 A'   10 A'   11 A'    3 A"   12 A'   13 A'                 
-22.955 -22.955 -22.952 -22.952 -14.390  -8.730  -6.636  -6.564
  4 A"   14 A'    5 A"   15 A'   16 A'   17 A'   18 A'   19 A'                 
 -6.547  -6.546  -6.362  -4.797  -4.796  -4.793  -4.773  -4.761
  6 A"   20 A'   21 A'   22 A'    7 A"   23 A'   24 A'    8 A"                 
 -4.760  -2.674  -2.669  -2.669  -2.655  -2.655  -2.039  -2.035
 25 A'   26 A'    9 A"   27 A'   28 A'   10 A"   29 A'   11 A"                 
 -2.035  -2.025  -2.025  -0.929  -0.778  -0.675  -0.552  -0.439
 30 A'   12 A"   31 A'   32 A'   33 A'   34 A'   35 A'   36 A'                 
 -0.415  -0.397  -0.320  -0.315  -0.289  -0.282  -0.278
 37 A'   13 A"   38 A'   14 A"   39 A'   40 A'   15 A"                         
 -- Virtual --                   
 -0.129  -0.109  -0.065   0.006   0.008   0.029   0.039   0.052
 16 A"   41 A'   42 A'   43 A'   44 A'   45 A'   17 A"   46 A'                 
  0.071   0.075   0.082   0.097   0.135   0.142   0.169   0.184
 18 A"   47 A'   48 A'   49 A'   50 A'   19 A"   51 A'   52 A'                 
  0.207   0.215   0.250   0.269   0.280   0.319   0.353   0.372
 20 A"   53 A'   54 A'   55 A'   21 A"   56 A'   22 A"   57 A'                 
  0.381   0.396   0.409   0.420   0.427   0.448   0.489   0.529
 58 A'   23 A"   59 A'   60 A'   24 A"   61 A'   62 A'   63 A'                 
  0.539   0.546   0.577   0.618   0.629   0.639   0.669   0.691
 25 A"   26 A"   64 A'   65 A'   27 A"   66 A'   28 A"   67 A'                 
  0.847   0.852   0.873   0.894   0.936   1.007   1.193   1.286
 68 A'   69 A'   29 A"   70 A'   71 A'   72 A'   73 A'   30 A"                 
  1.308   1.364   1.488   1.571   1.608   1.886   1.934   1.962
 74 A'   75 A'   31 A"   76 A'   77 A'   32 A"   78 A'   79 A'                 
  2.042   2.089   2.140   2.427   2.577   3.755   3.774   3.940
 33 A"   34 A"   80 A'   81 A'   82 A'   35 A"   83 A'   84 A'                 
  3.951   3.959   3.961   3.976   3.985   4.022   4.023   4.060
 36 A"   85 A'   37 A"   38 A"   86 A'   87 A'   39 A"   88 A'                 
  4.117   4.276   4.363   5.976   5.991   6.020   6.595   6.912
 89 A'   90 A'   91 A'   40 A"   92 A'   93 A'   94 A'   95 A'                 
  7.528   7.546   7.619  13.751  13.844  13.921  27.743  28.323
 41 A"   96 A'   97 A'   42 A"   98 A'   99 A'  100 A'   43 A"                 
 28.335  28.355  28.526  28.529  28.531  28.550  28.615  35.255
101 A'  102 A'   44 A"  103 A'   45 A"  104 A'  105 A'  106 A'                 
 47.878 127.870 127.879 127.901 151.558 163.040 289.719 289.736
107 A'   46 A"  108 A'  109 A'  110 A'  111 A'   47 A"  112 A'                 
289.8391020.6661901.717
113 A'  114 A'  115 A'                                                         
 --------------------------------------------------------------

          Ground-State Mulliken Net Atomic Charges

     Atom                 Charge (a.u.)
  ----------------------------------------
      1 P                     0.296189
      2 N                    -0.225106
      3 Br                    0.040414
      4 I                    -0.111497
  ----------------------------------------
  Sum of atomic charges =    -0.000000

 -----------------------------------------------------------------
                    Cartesian Multipole Moments
 -----------------------------------------------------------------
    Charge (ESU x 10^10)
                -0.0000
    Dipole Moment (Debye)
         X       0.0103      Y      -1.6302      Z      -0.0000
       Tot       1.6303
    Quadrupole Moments (Debye-Ang)
        XX     -62.5866     XY       2.0767     YY     -66.7493
        XZ      -0.0000     YZ      -0.0000     ZZ     -65.1127
    Octopole Moments (Debye-Ang^2)
       XXX       8.6237    XXY      -0.2161    XYY       8.9059
       YYY     -11.3490    XXZ      -0.0000    XYZ       0.0000
       YYZ       0.0000    XZZ       5.9646    YZZ      -4.3300
       ZZZ      -0.0000
    Hexadecapole Moments (Debye-Ang^3)
      XXXX   -1684.9957   XXXY       3.9114   XXYY    -336.1232
      XYYY     -16.2362   YYYY    -164.7870   XXXZ      -0.0000
      XXYZ      -0.0000   XYYZ      -0.0000   YYYZ      -0.0000
      XXZZ    -326.9172   XYZZ      -5.3882   YYZZ     -41.1118
      XZZZ      -0.0000   YZZZ      -0.0000   ZZZZ     -87.1071
 -----------------------------------------------------------------
 Calculating analytic gradient of the SCF energy
 Gradient of SCF Energy
            1           2           3           4
    1  -0.0000898  -0.0000039   0.0000250   0.0000687
    2  -0.0000435   0.0000144   0.0000662  -0.0000370
    3   0.0000000  -0.0000000   0.0000000  -0.0000000
 Max gradient component =       8.977E-05
 RMS gradient           =       4.210E-05
 Gradient time:  CPU 6.62 s  wall 1.75 s
 Geometry Optimization Parameters
   NAtoms,    NIC,     NZ,  NCons,   NDum,   NFix, NCnnct, MaxDiis
        4      14       4       0       0       0       0       0

 Cartesian Hessian Update
 Hessian Updated using BFGS Update


** GEOMETRY OPTIMIZATION IN DELOCALIZED INTERNAL COORDINATES **
   Searching for a Minimum

   Optimization Cycle:  10

                       Coordinates (Angstroms)
     ATOM                X               Y               Z
      1  P        -0.2205750349   -0.7815759180    0.0000000000
      2  N        -1.1265083111    0.5276335367    0.0000000000
      3  Br       -3.0007504745    0.1500518914    0.0000000000
      4  I         2.0405122190    0.2644862377    0.0000000000
   Point Group: cs    Number of degrees of freedom:     5


   Energy is  -9889.778194414

 Hessian Updated using BFGS Update

  5 Hessian modes will be used to form the next step
  Hessian Eigenvalues:
     0.090092    0.108837    0.202469    0.245805    0.366661

 Minimum Search - Taking Simple RFO Step
 Searching for Lamda that Minimizes Along All modes
 Value Taken    Lamda =   0.00000000
 Step Taken.  Stepsize is  0.000659

                             Maximum     Tolerance    Cnvgd?
         Gradient           0.000065      0.000300     YES
         Displacement       0.000559      0.001200     YES
         Energy change     -0.000000      0.000001     YES


                       Distance Matrix (Angstroms)
             P (  1)   N (  2)   Br(  3)
   N (  2)  1.592088
   Br(  3)  2.932116  1.911897
   I (  4)  2.491337  3.177934  5.042561

 Final energy is   -9889.7781944136059     


 ******************************
 **  OPTIMIZATION CONVERGED  **
 ******************************

                       Coordinates (Angstroms)
     ATOM                X               Y               Z
      1  P        -0.2205750349   -0.7815759180    0.0000000000
      2  N        -1.1265083111    0.5276335367    0.0000000000
      3  Br       -3.0007504745    0.1500518914    0.0000000000
      4  I         2.0405122190    0.2644862377    0.0000000000

Z-matrix Print:
$molecule
0 1
I 
P  1 2.491337
N  2 1.592088 1 99.855063
Br 3 1.911897 2 113.291810 1 -180.000000 0
$end


 --------------------------------------------------------------
             Orbital Energies (a.u.) and Symmetries
 --------------------------------------------------------------

 Alpha MOs, Restricted
 -- Occupied --                  
******* -482.87 -176.32 -165.72 -165.72 -165.72  -77.14  -62.52
  1 A'    2 A'    3 A'    4 A'    1 A"    5 A'    6 A'    7 A'                 
-56.343 -56.338 -56.338 -35.813 -31.305 -31.301 -31.300 -22.956
  8 A'    2 A"    9 A'   10 A'   11 A'    3 A"   12 A'   13 A'                 
-22.955 -22.955 -22.952 -22.952 -14.390  -8.730  -6.636  -6.564
  4 A"   14 A'    5 A"   15 A'   16 A'   17 A'   18 A'   19 A'                 
 -6.547  -6.546  -6.362  -4.797  -4.796  -4.793  -4.773  -4.761
  6 A"   20 A'   21 A'   22 A'    7 A"   23 A'   24 A'    8 A"                 
 -4.760  -2.674  -2.669  -2.669  -2.655  -2.655  -2.039  -2.035
 25 A'   26 A'    9 A"   27 A'   28 A'   10 A"   29 A'   11 A"                 
 -2.035  -2.025  -2.025  -0.929  -0.778  -0.675  -0.552  -0.439
 30 A'   12 A"   31 A'   32 A'   33 A'   34 A'   35 A'   36 A'                 
 -0.415  -0.397  -0.320  -0.315  -0.289  -0.282  -0.278
 37 A'   13 A"   38 A'   14 A"   39 A'   40 A'   15 A"                         
 -- Virtual --                   
 -0.129  -0.109  -0.065   0.006   0.008   0.029   0.039   0.052
 16 A"   41 A'   42 A'   43 A'   44 A'   45 A'   17 A"   46 A'                 
  0.071   0.075   0.082   0.097   0.135   0.142   0.169   0.184
 18 A"   47 A'   48 A'   49 A'   50 A'   19 A"   51 A'   52 A'                 
  0.207   0.215   0.250   0.269   0.280   0.319   0.353   0.372
 20 A"   53 A'   54 A'   55 A'   21 A"   56 A'   22 A"   57 A'                 
  0.381   0.396   0.409   0.420   0.427   0.448   0.489   0.529
 58 A'   23 A"   59 A'   60 A'   24 A"   61 A'   62 A'   63 A'                 
  0.539   0.546   0.577   0.618   0.629   0.639   0.669   0.691
 25 A"   26 A"   64 A'   65 A'   27 A"   66 A'   28 A"   67 A'                 
  0.847   0.852   0.873   0.894   0.936   1.007   1.193   1.286
 68 A'   69 A'   29 A"   70 A'   71 A'   72 A'   73 A'   30 A"                 
  1.308   1.364   1.488   1.571   1.608   1.886   1.934   1.962
 74 A'   75 A'   31 A"   76 A'   77 A'   32 A"   78 A'   79 A'                 
  2.042   2.089   2.140   2.427   2.577   3.755   3.774   3.940
 33 A"   34 A"   80 A'   81 A'   82 A'   35 A"   83 A'   84 A'                 
  3.951   3.959   3.961   3.976   3.985   4.022   4.023   4.060
 36 A"   85 A'   37 A"   38 A"   86 A'   87 A'   39 A"   88 A'                 
  4.117   4.276   4.363   5.976   5.991   6.020   6.595   6.912
 89 A'   90 A'   91 A'   40 A"   92 A'   93 A'   94 A'   95 A'                 
  7.528   7.546   7.619  13.751  13.844  13.921  27.743  28.323
 41 A"   96 A'   97 A'   42 A"   98 A'   99 A'  100 A'   43 A"                 
 28.335  28.355  28.526  28.529  28.531  28.550  28.615  35.255
101 A'  102 A'   44 A"  103 A'   45 A"  104 A'  105 A'  106 A'                 
 47.878 127.870 127.879 127.901 151.558 163.040 289.719 289.736
107 A'   46 A"  108 A'  109 A'  110 A'  111 A'   47 A"  112 A'                 
289.8391020.6661901.717
113 A'  114 A'  115 A'                                                         

 Beta MOs, Restricted
 -- Occupied --                  
******* -482.87 -176.32 -165.72 -165.72 -165.72  -77.14  -62.52
  1 A'    2 A'    3 A'    4 A'    1 A"    5 A'    6 A'    7 A'                 
-56.343 -56.338 -56.338 -35.813 -31.305 -31.301 -31.300 -22.956
  8 A'    2 A"    9 A'   10 A'   11 A'    3 A"   12 A'   13 A'                 
-22.955 -22.955 -22.952 -22.952 -14.390  -8.730  -6.636  -6.564
  4 A"   14 A'    5 A"   15 A'   16 A'   17 A'   18 A'   19 A'                 
 -6.547  -6.546  -6.362  -4.797  -4.796  -4.793  -4.773  -4.761
  6 A"   20 A'   21 A'   22 A'    7 A"   23 A'   24 A'    8 A"                 
 -4.760  -2.674  -2.669  -2.669  -2.655  -2.655  -2.039  -2.035
 25 A'   26 A'    9 A"   27 A'   28 A'   10 A"   29 A'   11 A"                 
 -2.035  -2.025  -2.025  -0.929  -0.778  -0.675  -0.552  -0.439
 30 A'   12 A"   31 A'   32 A'   33 A'   34 A'   35 A'   36 A'                 
 -0.415  -0.397  -0.320  -0.315  -0.289  -0.282  -0.278
 37 A'   13 A"   38 A'   14 A"   39 A'   40 A'   15 A"                         
 -- Virtual --                   
 -0.129  -0.109  -0.065   0.006   0.008   0.029   0.039   0.052
 16 A"   41 A'   42 A'   43 A'   44 A'   45 A'   17 A"   46 A'                 
  0.071   0.075   0.082   0.097   0.135   0.142   0.169   0.184
 18 A"   47 A'   48 A'   49 A'   50 A'   19 A"   51 A'   52 A'                 
  0.207   0.215   0.250   0.269   0.280   0.319   0.353   0.372
 20 A"   53 A'   54 A'   55 A'   21 A"   56 A'   22 A"   57 A'                 
  0.381   0.396   0.409   0.420   0.427   0.448   0.489   0.529
 58 A'   23 A"   59 A'   60 A'   24 A"   61 A'   62 A'   63 A'                 
  0.539   0.546   0.577   0.618   0.629   0.639   0.669   0.691
 25 A"   26 A"   64 A'   65 A'   27 A"   66 A'   28 A"   67 A'                 
  0.847   0.852   0.873   0.894   0.936   1.007   1.193   1.286
 68 A'   69 A'   29 A"   70 A'   71 A'   72 A'   73 A'   30 A"                 
  1.308   1.364   1.488   1.571   1.608   1.886   1.934   1.962
 74 A'   75 A'   31 A"   76 A'   77 A'   32 A"   78 A'   79 A'                 
  2.042   2.089   2.140   2.427   2.577   3.755   3.774   3.940
 33 A"   34 A"   80 A'   81 A'   82 A'   35 A"   83 A'   84 A'                 
  3.951   3.959   3.961   3.976   3.985   4.022   4.023   4.060
 36 A"   85 A'   37 A"   38 A"   86 A'   87 A'   39 A"   88 A'                 
  4.117   4.276   4.363   5.976   5.991   6.020   6.595   6.912
 89 A'   90 A'   91 A'   40 A"   92 A'   93 A'   94 A'   95 A'                 
  7.528   7.546   7.619  13.751  13.844  13.921  27.743  28.323
 41 A"   96 A'   97 A'   42 A"   98 A'   99 A'  100 A'   43 A"                 
 28.335  28.355  28.526  28.529  28.531  28.550  28.615  35.255
101 A'  102 A'   44 A"  103 A'   45 A"  104 A'  105 A'  106 A'                 
 47.878 127.870 127.879 127.901 151.558 163.040 289.719 289.736
107 A'   46 A"  108 A'  109 A'  110 A'  111 A'   47 A"  112 A'                 
289.8391020.6661901.717
113 A'  114 A'  115 A'                                                         
 --------------------------------------------------------------

          Ground-State Mulliken Net Atomic Charges

     Atom                 Charge (a.u.)
  ----------------------------------------
      1 P                     0.296189
      2 N                    -0.225106
      3 Br                    0.040414
      4 I                    -0.111497
  ----------------------------------------
  Sum of atomic charges =    -0.000000

 -----------------------------------------------------------------
                    Cartesian Multipole Moments
 -----------------------------------------------------------------
    Charge (ESU x 10^10)
                -0.0000
    Dipole Moment (Debye)
         X       0.0103      Y      -1.6302      Z      -0.0000
       Tot       1.6303
    Quadrupole Moments (Debye-Ang)
        XX     -62.5866     XY       2.0767     YY     -66.7493
        XZ      -0.0000     YZ      -0.0000     ZZ     -65.1127
    Octopole Moments (Debye-Ang^2)
       XXX       8.6237    XXY      -0.2161    XYY       8.9059
       YYY     -11.3490    XXZ      -0.0000    XYZ       0.0000
       YYZ       0.0000    XZZ       5.9646    YZZ      -4.3300
       ZZZ      -0.0000
    Hexadecapole Moments (Debye-Ang^3)
      XXXX   -1684.9957   XXXY       3.9114   XXYY    -336.1232
      XYYY     -16.2362   YYYY    -164.7870   XXXZ      -0.0000
      XXYZ      -0.0000   XYYZ      -0.0000   YYYZ      -0.0000
      XXZZ    -326.9172   XYZZ      -5.3882   YYZZ     -41.1118
      XZZZ      -0.0000   YZZZ      -0.0000   ZZZZ     -87.1071
 -----------------------------------------------------------------
Archival summary:
1\1\TWL01\OPT\ProcedureUnspecified\BasisUnspecified\1r111\taweetha\SunNov2517:09:372018SunNov2517:09:372018\0\\#,OPT,ProcedureUnspecified,BasisUnspecified,\\0,1\I\P,1,2.49134\N,2,1.59209,1,99.8551\Br,3,1.9119,2,113.292,1,-180,0\\\@

 Total job time:  75.28s(wall), 276.23s(cpu) 
 Sun Nov 25 17:09:37 2018

        *************************************************************
        *                                                           *
        *  Thank you very much for using Q-Chem.  Have a nice day.  *
        *                                                           *
        *************************************************************


 
User input: 2 of 2 
 
Q-Chem Developer Version!
                  Welcome to Q-Chem
     A Quantum Leap Into The Future Of Chemistry


 Q-Chem 5.1, Q-Chem, Inc., Pleasanton, CA (2018)

 Yihan Shao,  Zhengting Gan,  E. Epifanovsky,  A. T. B. Gilbert,  M. Wormit,  
 J. Kussmann,  A. W. Lange,  A. Behn,  Jia Deng,  Xintian Feng,  D. Ghosh,  
 M. Goldey,  P. R. Horn,  L. D. Jacobson,  I. Kaliman,  T. Kus,  A. Landau,  
 Jie Liu,  E. I. Proynov,  R. M. Richard,  R. P. Steele,  E. J. Sundstrom,  
 H. L. Woodcock III,  P. M. Zimmerman,  D. Zuev,  B. Albrecht,  E. Alguire,  
 S. A. Baeppler,  D. Barton,  Z. Benda,  Y. A. Bernard,  E. J. Berquist,  
 K. B. Bravaya,  H. Burton,  D. Casanova,  Chun-Min Chang,  Yunqing Chen,  
 A. Chien,  K. D. Closser,  M. P. Coons,  S. Coriani,  S. Dasgupta,  
 A. L. Dempwolff,  M. Diedenhofen,  Hainam Do,  R. G. Edgar,  Po-Tung Fang,  
 S. Faraji,  S. Fatehi,  Qingguo Feng,  K. D. Fenk,  J. Fosso-Tande,  
 Qinghui Ge,  A. Ghysels,  G. Gidofalvi,  J. Gomes,  J. Gonthier,  A. Gunina,  
 D. Hait,  M. W. D. Hanson-Heine,  P. H. P. Harbach,  A. W. Hauser,  
 J. E. Herr,  E. G. Hohenstein,  Z. C. Holden,  Kerwin Hui,  B. C. Huynh,  
 T.-C. Jagau,  Hyunjun Ji,  B. Kaduk,  K. Khistyaev,  Jaehoon Kim,  
 P. Klunzinger,  K. Koh,  D. Kosenkov,  L. Koulias,  T. Kowalczyk,  
 C. M. Krauter,  A. Kunitsa,  Ka Un Lao,  A. Laurent,  K. V. Lawler,  
 Joonho Lee,  D. Lefrancois,  S. Lehtola,  D. S. Levine,  Yi-Pei Li,  
 You-Sheng Lin,  Fenglai Liu,  E. Livshits,  A. Luenser,  P. Manohar,  
 E. Mansoor,  S. F. Manzer,  Shan-Ping Mao,  Yuezhi Mao,  N. Mardirossian,  
 A. V. Marenich,  T. Markovich,  L. A. Martinez-Martinez,  S. A. Maurer,  
 N. J. Mayhall,  S. C. McKenzie,  J.-M. Mewes,  A. F. Morrison,  
 J. W. Mullinax,  K. Nanda,  T. S. Nguyen-Beck,  R. Olivares-Amaya,  
 J. A. Parkhill,  T. M. Perrine,  F. Plasser,  P. Pokhilko,  S. Prager,  
 A. Prociuk,  E. Ramos,  D. R. Rehn,  F. Rob,  M. Schneider,  N. Sergueev,  
 S. M. Sharada,  S. Sharma,  D. W. Small,  T. Stauch,  T. Stein,  
 Yu-Chuan Su,  A. J. W. Thom,  A. Tkatchenko,  T. Tsuchimochi,  N. M. Tubman,  
 L. Vogt,  M. L. Vidal,  O. Vydrov,  M. A. Watson,  J. Wenzel,  
 M. de Wergifosse,  T. A. Wesolowski,  A. White,  J. Witte,  A. Yamada,  
 Jun Yang,  K. Yao,  S. Yeganeh,  S. R. Yost,  Zhi-Qiang You,  A. Zech,  
 Igor Ying Zhang,  Xing Zhang,  Yan Zhao,  Ying Zhu,  B. R. Brooks,  
 G. K. L. Chan,  C. J. Cramer,  M. S. Gordon,  W. J. Hehre,  A. Klamt,  
 M. W. Schmidt,  C. D. Sherrill,  D. G. Truhlar,  A. Aspuru-Guzik,  R. Baer,  
 A. T. Bell,  N. A. Besley,  Jeng-Da Chai,  A. E. DePrince, III,  
 R. A. DiStasio Jr.,  A. Dreuw,  B. D. Dunietz,  T. R. Furlani,  
 Chao-Ping Hsu,  Yousung Jung,  Jing Kong,  D. S. Lambrecht,  WanZhen Liang,  
 C. Ochsenfeld,  V. A. Rassolov,  L. V. Slipchenko,  J. E. Subotnik,  
 T. Van Voorhis,  J. M. Herbert,  A. I. Krylov,  P. M. W. Gill,  M. Head-Gordon

 Contributors to earlier versions of Q-Chem not listed above: 
 R. D. Adamson,  B. Austin,  J. Baker,  G. J. O. Beran,  K. Brandhorst,  
 S. T. Brown,  E. F. C. Byrd,  A. K. Chakraborty,  C.-L. Cheng,  
 Siu Hung Chien,  D. M. Chipman,  D. L. Crittenden,  H. Dachsel,  
 R. J. Doerksen,  A. D. Dutoi,  L. Fusti-Molnar,  W. A. Goddard III,  
 A. Golubeva-Zadorozhnaya,  S. R. Gwaltney,  G. Hawkins,  A. Heyden,  
 S. Hirata,  G. Kedziora,  F. J. Keil,  C. Kelley,  Jihan Kim,  R. A. King,  
 R. Z. Khaliullin,  P. P. Korambath,  W. Kurlancheek,  A. M. Lee,  M. S. Lee,  
 S. V. Levchenko,  Ching Yeh Lin,  D. Liotard,  R. C. Lochan,  I. Lotan,  
 P. E. Maslen,  N. Nair,  D. P. O'Neill,  D. Neuhauser,  E. Neuscamman,  
 C. M. Oana,  R. Olson,  B. Peters,  R. Peverati,  P. A. Pieniazek,  
 Y. M. Rhee,  J. Ritchie,  M. A. Rohrdanz,  E. Rosta,  N. J. Russ,  
 H. F. Schaefer III,  N. E. Schultz,  N. Shenvi,  A. C. Simmonett,  A. Sodt,  
 D. Stuck,  K. S. Thanthiriwatte,  V. Vanovschi,  Tao Wang,  A. Warshel,  
 C. F. Williams,  Q. Wu,  X. Xu,  W. Zhang

 Please cite Q-Chem as follows:
 Y. Shao et al., Mol. Phys. 113, 184-215 (2015)
 DOI: 10.1080/00268976.2014.952696

 Q-Chem 5.1.2 for Intel X86 EM64T Linux

 Parts of Q-Chem use Armadillo 8.300.2 (Tropical Shenanigans).
 http://arma.sourceforge.net/

 Q-Chem begins on Sun Nov 25 17:09:37 2018  

Host: 
0

     Scratch files written to /scratch/taweetham/qchem45070//
The previous job contains 0 fragments, simply inherited here
Input Ideriv = 2
Curr. Ideriv = -1
Max.  Ideriv = 2

Checking the input file for inconsistencies... 	...done.

--------------------------------------------------------------
User input:
--------------------------------------------------------------

$molecule
read
$end

$rem
   job_type 	frequency
   basis 	6-311++g**
   method	b3lyp	
$end


--------------------------------------------------------------
 ----------------------------------------------------------------
             Standard Nuclear Orientation (Angstroms)
    I     Atom           X                Y                Z
 ----------------------------------------------------------------
    1      P      -0.1672790150    -0.8801692489    -0.0000000000
    2      N      -1.0431474291     0.4493415703     0.0000000000
    3      Br     -2.9255060471     0.1145616141     0.0000000000
    4      I       2.1170552619     0.1141036085    -0.0000000000
 ----------------------------------------------------------------
 Molecular Point Group                 Cs    NOp =  2
 Largest Abelian Subgroup              Cs    NOp =  2
 Nuclear Repulsion Energy =   622.7698611587 hartrees
 There are       55 alpha and       55 beta electrons
 Requested basis set is 6-311++G(d,p)
 There are 62 shells and 162 basis functions

 Total QAlloc Memory Limit   2000 MB
 Mega-Array Size       188 MB
 MEM_STATIC part       192 MB

                       Distance Matrix (Angstroms)
             P (  1)   N (  2)   Br(  3)
   N (  2)  1.592088
   Br(  3)  2.932116  1.911897
   I (  4)  2.491337  3.177934  5.042561

 A cutoff of  1.0D-11 yielded   1450 shell pairs
 There are     10604 function pairs (     11931 Cartesian)

 -------------------------------------------------------
 OpenMP Integral Computing Module                       
 Release: version 1.0, May 2013, Q-Chem Inc. Pittsburgh 
 -------------------------------------------------------
 Integral Job Info:
 Integral job number is                      11
 Integral operator is                         1
 short-range coefficients                     0
 long-range coefficients              100000000
 Omega coefficients                           0
 if combine SR and LR in K                    0
 Integral screening is                        0
 Integral computing path is                   2
 max size of driver memory is            800000
 size of driver memory is                593474
 size of scratch memory is             29623520
 max col of scratch BK array               1296
 max len of scratch array in speh3          155
 max len of scratch index in speh4           18
 max int batch size is                      520
 min int batch size is                       52
 fixed nKL is                                45
 max L of basis functions is                  2
 order of int derivative is                   0
 number of shells is                         62
 number of basis is                         172
 number of cartesian basis is               172
 number of contracted shell pairs          1450
 number of primitive shell pairs           3369
 maxK2 (contraction) of shell pair           36
 max number of K2 of shell pair               1
 max number of CS2 of shell pair            218
 max number of PS2 of shell pair            218
 mem total for path MDJ                  525948
 -------------------------------------------------------
 Smallest overlap matrix eigenvalue = 2.46E-03
 Guess from superposition of atomic densities
 Warning:  Energy on first SCF cycle will be non-variational
 SAD guess density has 110.000000 electrons

 -----------------------------------------------------------------------
  General SCF calculation program by
  Eric Jon Sundstrom, Paul Horn, Yuezhi Mao, Dmitri Zuev, Alec White,
  David Stuck, Shaama M.S., Shane Yost, Joonho Lee, David Small,
  Daniel Levine, Susi Lehtola, Hugh Burton, Evgeny Epifanovsky
 -----------------------------------------------------------------------
 Exchange:     0.2000 Hartree-Fock + 0.0800 Slater + 0.7200 B88
 Correlation:  0.1900 VWN1RPA + 0.8100 LYP
 Using SG-1 standard quadrature grid
 using 4 threads for integral computing
 -------------------------------------------------------
 OpenMP Integral computing Module                
 Release: version 2.0, May 2017, Q-Chem Inc. Pleasanton 
 -------------------------------------------------------
 -------------------------------------------------------
 OpenMP BLAS3 based DFT computing Module                
 Release: version 1.0, May 2013, Q-Chem Inc. Pittsburgh 
 -------------------------------------------------------
 A restricted SCF calculation will be
 performed using DIIS
 SCF converges when DIIS error is below 1.0e-08
 ---------------------------------------
  Cycle       Energy         DIIS error
 ---------------------------------------
    1   -9890.0428181200      3.77e-02  
    2   -9889.7079771528      4.90e-03  
    3   -9889.2577836498      1.23e-02  
    4   -9889.7672005311      1.83e-03  
    5   -9889.7757660839      7.72e-04  
    6   -9889.7778900189      3.09e-04  
    7   -9889.7781596612      4.52e-05  
    8   -9889.7781636129      1.81e-05  
    9   -9889.7781645883      6.37e-06  
   10   -9889.7781647084      1.54e-06  
   11   -9889.7781647170      3.41e-07  
   12   -9889.7781647174      7.24e-08  
   13   -9889.7781647174      1.34e-08  
   14   -9889.7781647174      1.60e-09  Convergence criterion met
 ---------------------------------------
 SCF time:   CPU 26.93s  wall 7.00s 
 SCF   energy in the final basis set =    -9889.7781647174
 Total energy in the final basis set =    -9889.7781647174

 --------------------------------------------------------------
             Orbital Energies (a.u.) and Symmetries
 --------------------------------------------------------------

 Alpha MOs, Restricted
 -- Occupied --                  
******* -482.87 -176.32 -165.72 -165.72 -165.72  -77.14  -62.52
  1 A'    2 A'    3 A'    4 A'    1 A"    5 A'    6 A'    7 A'                 
-56.343 -56.338 -56.338 -35.813 -31.305 -31.301 -31.300 -22.956
  8 A'    2 A"    9 A'   10 A'   11 A'    3 A"   12 A'   13 A'                 
-22.955 -22.955 -22.952 -22.952 -14.391  -8.730  -6.636  -6.564
  4 A"   14 A'    5 A"   15 A'   16 A'   17 A'   18 A'   19 A'                 
 -6.547  -6.546  -6.362  -4.797  -4.796  -4.793  -4.773  -4.761
  6 A"   20 A'   21 A'   22 A'    7 A"   23 A'   24 A'    8 A"                 
 -4.760  -2.674  -2.669  -2.669  -2.655  -2.655  -2.039  -2.035
 25 A'   26 A'    9 A"   27 A'   28 A'   10 A"   29 A'   11 A"                 
 -2.035  -2.025  -2.025  -0.929  -0.778  -0.675  -0.552  -0.439
 30 A'   12 A"   31 A'   32 A'   33 A'   34 A'   35 A'   36 A'                 
 -0.415  -0.397  -0.320  -0.315  -0.289  -0.282  -0.278
 37 A'   13 A"   38 A'   14 A"   39 A'   40 A'   15 A"                         
 -- Virtual --                   
 -0.129  -0.109  -0.065   0.006   0.008   0.029   0.039   0.052
 16 A"   41 A'   42 A'   43 A'   44 A'   45 A'   17 A"   46 A'                 
  0.071   0.075   0.082   0.097   0.135   0.142   0.169   0.184
 18 A"   47 A'   48 A'   49 A'   50 A'   19 A"   51 A'   52 A'                 
  0.207   0.215   0.250   0.269   0.280   0.319   0.353   0.372
 20 A"   53 A'   54 A'   55 A'   21 A"   56 A'   22 A"   57 A'                 
  0.381   0.396   0.409   0.420   0.427   0.448   0.489   0.529
 58 A'   23 A"   59 A'   60 A'   24 A"   61 A'   62 A'   63 A'                 
  0.539   0.546   0.577   0.618   0.629   0.639   0.669   0.691
 25 A"   26 A"   64 A'   65 A'   27 A"   66 A'   28 A"   67 A'                 
  0.847   0.852   0.873   0.894   0.936   1.007   1.193   1.286
 68 A'   69 A'   29 A"   70 A'   71 A'   72 A'   73 A'   30 A"                 
  1.308   1.364   1.488   1.571   1.608   1.886   1.934   1.962
 74 A'   75 A'   31 A"   76 A'   77 A'   32 A"   78 A'   79 A'                 
  2.042   2.089   2.140   2.427   2.577   3.755   3.774   3.940
 33 A"   34 A"   80 A'   81 A'   82 A'   35 A"   83 A'   84 A'                 
  3.951   3.959   3.961   3.976   3.985   4.021   4.023   4.060
 36 A"   85 A'   37 A"   38 A"   86 A'   87 A'   39 A"   88 A'                 
  4.117   4.276   4.363   5.976   5.991   6.020   6.595   6.912
 89 A'   90 A'   91 A'   40 A"   92 A'   93 A'   94 A'   95 A'                 
  7.528   7.546   7.619  13.751  13.844  13.921  27.743  28.323
 41 A"   96 A'   97 A'   42 A"   98 A'   99 A'  100 A'   43 A"                 
 28.335  28.355  28.526  28.529  28.531  28.550  28.615  35.255
101 A'  102 A'   44 A"  103 A'   45 A"  104 A'  105 A'  106 A'                 
 47.878 127.870 127.879 127.901 151.558 163.040 289.719 289.736
107 A'   46 A"  108 A'  109 A'  110 A'  111 A'   47 A"  112 A'                 
289.8391020.6661901.717
113 A'  114 A'  115 A'                                                         

 Beta MOs, Restricted
 -- Occupied --                  
******* -482.87 -176.32 -165.72 -165.72 -165.72  -77.14  -62.52
  1 A'    2 A'    3 A'    4 A'    1 A"    5 A'    6 A'    7 A'                 
-56.343 -56.338 -56.338 -35.813 -31.305 -31.301 -31.300 -22.956
  8 A'    2 A"    9 A'   10 A'   11 A'    3 A"   12 A'   13 A'                 
-22.955 -22.955 -22.952 -22.952 -14.391  -8.730  -6.636  -6.564
  4 A"   14 A'    5 A"   15 A'   16 A'   17 A'   18 A'   19 A'                 
 -6.547  -6.546  -6.362  -4.797  -4.796  -4.793  -4.773  -4.761
  6 A"   20 A'   21 A'   22 A'    7 A"   23 A'   24 A'    8 A"                 
 -4.760  -2.674  -2.669  -2.669  -2.655  -2.655  -2.039  -2.035
 25 A'   26 A'    9 A"   27 A'   28 A'   10 A"   29 A'   11 A"                 
 -2.035  -2.025  -2.025  -0.929  -0.778  -0.675  -0.552  -0.439
 30 A'   12 A"   31 A'   32 A'   33 A'   34 A'   35 A'   36 A'                 
 -0.415  -0.397  -0.320  -0.315  -0.289  -0.282  -0.278
 37 A'   13 A"   38 A'   14 A"   39 A'   40 A'   15 A"                         
 -- Virtual --                   
 -0.129  -0.109  -0.065   0.006   0.008   0.029   0.039   0.052
 16 A"   41 A'   42 A'   43 A'   44 A'   45 A'   17 A"   46 A'                 
  0.071   0.075   0.082   0.097   0.135   0.142   0.169   0.184
 18 A"   47 A'   48 A'   49 A'   50 A'   19 A"   51 A'   52 A'                 
  0.207   0.215   0.250   0.269   0.280   0.319   0.353   0.372
 20 A"   53 A'   54 A'   55 A'   21 A"   56 A'   22 A"   57 A'                 
  0.381   0.396   0.409   0.420   0.427   0.448   0.489   0.529
 58 A'   23 A"   59 A'   60 A'   24 A"   61 A'   62 A'   63 A'                 
  0.539   0.546   0.577   0.618   0.629   0.639   0.669   0.691
 25 A"   26 A"   64 A'   65 A'   27 A"   66 A'   28 A"   67 A'                 
  0.847   0.852   0.873   0.894   0.936   1.007   1.193   1.286
 68 A'   69 A'   29 A"   70 A'   71 A'   72 A'   73 A'   30 A"                 
  1.308   1.364   1.488   1.571   1.608   1.886   1.934   1.962
 74 A'   75 A'   31 A"   76 A'   77 A'   32 A"   78 A'   79 A'                 
  2.042   2.089   2.140   2.427   2.577   3.755   3.774   3.940
 33 A"   34 A"   80 A'   81 A'   82 A'   35 A"   83 A'   84 A'                 
  3.951   3.959   3.961   3.976   3.985   4.021   4.023   4.060
 36 A"   85 A'   37 A"   38 A"   86 A'   87 A'   39 A"   88 A'                 
  4.117   4.276   4.363   5.976   5.991   6.020   6.595   6.912
 89 A'   90 A'   91 A'   40 A"   92 A'   93 A'   94 A'   95 A'                 
  7.528   7.546   7.619  13.751  13.844  13.921  27.743  28.323
 41 A"   96 A'   97 A'   42 A"   98 A'   99 A'  100 A'   43 A"                 
 28.335  28.355  28.526  28.529  28.531  28.550  28.615  35.255
101 A'  102 A'   44 A"  103 A'   45 A"  104 A'  105 A'  106 A'                 
 47.878 127.870 127.879 127.901 151.558 163.040 289.719 289.736
107 A'   46 A"  108 A'  109 A'  110 A'  111 A'   47 A"  112 A'                 
289.8391020.6661901.717
113 A'  114 A'  115 A'                                                         
 --------------------------------------------------------------

          Ground-State Mulliken Net Atomic Charges

     Atom                 Charge (a.u.)
  ----------------------------------------
      1 P                     0.296295
      2 N                    -0.225112
      3 Br                    0.040375
      4 I                    -0.111557
  ----------------------------------------
  Sum of atomic charges =    -0.000000

 -----------------------------------------------------------------
                    Cartesian Multipole Moments
 -----------------------------------------------------------------
    Charge (ESU x 10^10)
                -0.0000
    Dipole Moment (Debye)
         X      -0.0277      Y      -1.6297      Z      -0.0000
       Tot       1.6300
    Quadrupole Moments (Debye-Ang)
        XX     -62.5004     XY       1.8666     YY     -66.5043
        XZ      -0.0000     YZ      -0.0000     ZZ     -65.1132
    Octopole Moments (Debye-Ang^2)
       XXX      -4.7173    XXY       6.7521    XYY       3.5060
       YYY       8.8161    XXZ      -0.0000    XYZ       0.0000
       YYZ      -0.0000    XZZ       1.2371    YZZ       2.2949
       ZZZ      -0.0000
    Hexadecapole Moments (Debye-Ang^3)
      XXXX   -1683.4130   XXXY      19.8051   XXYY    -336.8005
      XYYY       1.0203   YYYY    -163.5443   XXXZ       0.0000
      XXYZ       0.0000   XYYZ      -0.0000   YYYZ      -0.0000
      XXZZ    -326.5136   XYZZ       0.6816   YYZZ     -40.7910
      XZZZ      -0.0000   YZZZ      -0.0000   ZZZZ     -87.1087
 -----------------------------------------------------------------
 Calculating MO derivatives via CPSCF
 D1JvT checksum  = 169056 11776.9080082777
 D1KAT checksum  = 428064 483.3552489515
   1         3          12      0.161342    0.055476
   2         3          12      0.022178    0.009047
   3         3          12      0.003388    0.001434
   4         3          12      0.000423    0.000182
   5         8           7      0.000038    0.000018
   6        14           1      0.000001    0.000001
   7        15           0      0.000000    0.000000    Roots Converged
 Time for AOints: 6.0 s (CPU) 1.5 s (wall)
 ------------------------------------------------------------------------------
                     AOints        : Timing summary (seconds)
 ------------------------------------------------------------------------------
     job step          cpu (% of tot)      sys (% of tot)     wall (% of tot)
 ------------------------------------------------------------------------------
  cpscf_lag         0.3402E+02 (36.1)   0.6000E-05 (30.0)   0.8805E+01 (35.6)
  iterzp            0.5425E+02 (57.5)   0.1400E-04 (70.0)   0.1428E+02 (57.8)
  make_fx           0.0000E+00 ( 0.0)   0.0000E+00 ( 0.0)   0.0000E+00 ( 0.0)
  AOints            0.5951E+01 ( 6.3)   0.0000E+00 ( 0.0)   0.1511E+01 ( 6.1)
 ------------------------------------------------------------------------------
   Grand Totals     0.9434E+02          0.2000E-04          0.2471E+02
 ------------------------------------------------------------------------------
 Calculating analytic Hessian of the SCF energy
 Polarizability Matrix (a.u.)
            1           2           3
    1-163.6603981  -2.9892345  -0.0000000
    2  -2.9892345 -62.4751937   0.0000000
    3  -0.0000000   0.0000000 -49.9562142

 Direct stationary perturbation theory relativistic correction:

 rels  =     114.215339855861
 relv  =    -380.095417853383
 rel2e =      51.259834331036
 E_rel =    -214.620243666486

 Hessian of the SCF Energy
            1           2           3           4           5           6
    1   0.2307567  -0.1075240  -0.0000000  -0.1188843   0.1454041   0.0000000
    2  -0.1075240   0.3197331  -0.0000000   0.1702372  -0.2756533   0.0000000
    3  -0.0000000  -0.0000000   0.0010414   0.0000000   0.0000000   0.0033014
    4  -0.1188843   0.1702372   0.0000000   0.2558944  -0.1533405   0.0000000
    5   0.1454041  -0.2756533   0.0000000  -0.1533405   0.2736173   0.0000000
    6   0.0000000   0.0000000   0.0033014   0.0000000   0.0000000   0.0092838
    7  -0.0343349  -0.0065160   0.0000000  -0.1198141  -0.0069449  -0.0000000
    8   0.0136182  -0.0028838  -0.0000000  -0.0210116  -0.0078905  -0.0000000
    9   0.0000000   0.0000000  -0.0024856  -0.0000000  -0.0000000  -0.0070621
   10  -0.0775375  -0.0561972  -0.0000000  -0.0171960   0.0148813  -0.0000000
   11  -0.0514984  -0.0411960  -0.0000000   0.0041149   0.0099265   0.0000000
   12  -0.0000000   0.0000000  -0.0018572  -0.0000000  -0.0000000  -0.0055230
            7           8           9          10          11          12
    1  -0.0343349   0.0136182   0.0000000  -0.0775375  -0.0514984  -0.0000000
    2  -0.0065160  -0.0028838   0.0000000  -0.0561972  -0.0411960   0.0000000
    3   0.0000000  -0.0000000  -0.0024856  -0.0000000  -0.0000000  -0.0018572
    4  -0.1198141  -0.0210116  -0.0000000  -0.0171960   0.0041149  -0.0000000
    5  -0.0069449  -0.0078905  -0.0000000   0.0148813   0.0099265  -0.0000000
    6  -0.0000000  -0.0000000  -0.0070621  -0.0000000   0.0000000  -0.0055230
    7   0.1561914   0.0083248   0.0000000  -0.0020424   0.0051361   0.0000000
    8   0.0083248   0.0106100   0.0000000  -0.0009314   0.0001642   0.0000000
    9   0.0000000   0.0000000   0.0055434   0.0000000   0.0000000   0.0040042
   10  -0.0020424  -0.0009314   0.0000000   0.0967759   0.0422473   0.0000000
   11   0.0051361   0.0001642   0.0000000   0.0422473   0.0311054   0.0000000
   12   0.0000000   0.0000000   0.0040042   0.0000000   0.0000000   0.0033760
 Gradient time:  CPU 144.14 s  wall 37.86 s
 **********************************************************************
 **                                                                  **
 **                       VIBRATIONAL ANALYSIS                       **
 **                       --------------------                       **
 **                                                                  **
 **        VIBRATIONAL FREQUENCIES (CM**-1) AND NORMAL MODES         **
 **     FORCE CONSTANTS (mDYN/ANGSTROM) AND REDUCED MASSES (AMU)     **
 **                  INFRARED INTENSITIES (KM/MOL)                   **
 **                                                                  **
 **********************************************************************


 Mode:                 1                      2                      3
 Frequency:       109.11                 144.87                 162.47
 Force Cnst:      0.2570                 0.1975                 0.5756
 Red. Mass:      36.6422                15.9742                37.0058
 IR Active:          YES                    YES                    YES
 IR Intens:        0.003                  3.147                  2.666
 Raman Active:       YES                    YES                    YES
               X      Y      Z        X      Y      Z        X      Y      Z
 P         -0.192  0.622 -0.000    0.000 -0.000  0.149   -0.174  0.411  0.000
 N         -0.310  0.545 -0.000   -0.000 -0.000  0.978    0.240  0.698  0.000
 Br        -0.277 -0.182  0.000   -0.000  0.000 -0.135    0.408 -0.167 -0.000
 I          0.253 -0.098  0.000    0.000  0.000 -0.060   -0.238 -0.073 -0.000
 TransDip  -0.001  0.001  0.000   -0.000  0.000 -0.057    0.052 -0.001 -0.000

 Mode:                 4                      5                      6
 Frequency:       399.08                 517.28                1042.09
 Force Cnst:      3.2266                 2.5887                10.6112
 Red. Mass:      34.3861                16.4206                16.5845
 IR Active:          YES                    YES                    YES
 IR Intens:       70.102                 47.268                 28.329
 Raman Active:       YES                    YES                    YES
               X      Y      Z        X      Y      Z        X      Y      Z
 P          0.898  0.365  0.000    0.013 -0.207  0.000    0.199 -0.333 -0.000
 N          0.089 -0.074  0.000    0.825  0.501  0.000   -0.596  0.703 -0.000
 Br        -0.136  0.012 -0.000   -0.158 -0.028 -0.000    0.020  0.003  0.000
 I         -0.144 -0.088 -0.000    0.004  0.012 -0.000    0.005  0.002  0.000
 TransDip   0.259  0.070 -0.000    0.201 -0.091 -0.000    0.168 -0.027  0.000

 STANDARD THERMODYNAMIC QUANTITIES AT   298.15 K  AND     1.00 ATM

   This Molecule has  0 Imaginary Frequencies
   Zero point vibrational energy:        3.395 kcal/mol

   Atom    1 Element P  Has Mass   30.97376
   Atom    2 Element N  Has Mass   14.00307
   Atom    3 Element Br Has Mass   78.91830
   Atom    4 Element I  Has Mass  126.90440
   Molecular Mass:   250.799530 amu
   Principal axes and moments of inertia in amu*Bohr^2:
                             1           2           3
    Eigenvalues --      105.27988  4496.04417  4601.32404
          X               1.00000    -0.00164     0.00000
          Y               0.00164     1.00000    -0.00000
          Z              -0.00000     0.00000     1.00000
   Rotational Symmetry Number is   1
   The Molecule is an Asymmetric Top
   Translational Enthalpy:        0.889 kcal/mol
   Rotational Enthalpy:           0.889 kcal/mol
   Vibrational Enthalpy:          4.992 kcal/mol
   gas constant (RT):             0.592 kcal/mol
   Translational Entropy:        42.459  cal/mol.K
   Rotational Entropy:           29.167  cal/mol.K
   Vibrational Entropy:          10.205  cal/mol.K

   Total Enthalpy:                7.362 kcal/mol
   Total Entropy:                81.831  cal/mol.K
Archival summary:
1\1\TWL01\FREQ\ProcedureUnspecified\BasisUnspecified\1r111\taweetha\SunNov2517:10:222018SunNov2517:10:222018\0\\#,FREQ,ProcedureUnspecified,BasisUnspecified,\\0,1\I\P,1,2.49134\N,2,1.59209,1,99.8551\Br,3,1.9119,2,113.292,1,180,0\\\@

 Total job time:  45.21s(wall), 171.21s(cpu) 
 Sun Nov 25 17:10:22 2018

        *************************************************************
        *                                                           *
        *  Thank you very much for using Q-Chem.  Have a nice day.  *
        *                                                           *
        *************************************************************
