# Supplementary material for: Geometric and energetic data from ab initio calculations of haloethene, haloimine, halomethylenephosphine, haloiminophosphine, halodiazene, halodiphosphene and halocyclopropane
Source: Data Brief. 2019 Nov 2;27:104738. doi: 10.1016/j.dib.2019.104738 (PMC6861602; doi:10.1016/j.dib.2019.104738)
Supplement: Multimedia component 7 [file mmc7.zip › NP/B3LYP/BrENPFE.out]

Q-Chem Developer Version!
                  Welcome to Q-Chem
     A Quantum Leap Into The Future Of Chemistry


 Q-Chem 5.1, Q-Chem, Inc., Pleasanton, CA (2018)

 Yihan Shao,  Zhengting Gan,  E. Epifanovsky,  A. T. B. Gilbert,  M. Wormit,  
 J. Kussmann,  A. W. Lange,  A. Behn,  Jia Deng,  Xintian Feng,  D. Ghosh,  
 M. Goldey,  P. R. Horn,  L. D. Jacobson,  I. Kaliman,  T. Kus,  A. Landau,  
 Jie Liu,  E. I. Proynov,  R. M. Richard,  R. P. Steele,  E. J. Sundstrom,  
 H. L. Woodcock III,  P. M. Zimmerman,  D. Zuev,  B. Albrecht,  E. Alguire,  
 S. A. Baeppler,  D. Barton,  Z. Benda,  Y. A. Bernard,  E. J. Berquist,  
 K. B. Bravaya,  H. Burton,  D. Casanova,  Chun-Min Chang,  Yunqing Chen,  
 A. Chien,  K. D. Closser,  M. P. Coons,  S. Coriani,  S. Dasgupta,  
 A. L. Dempwolff,  M. Diedenhofen,  Hainam Do,  R. G. Edgar,  Po-Tung Fang,  
 S. Faraji,  S. Fatehi,  Qingguo Feng,  K. D. Fenk,  J. Fosso-Tande,  
 Qinghui Ge,  A. Ghysels,  G. Gidofalvi,  J. Gomes,  J. Gonthier,  A. Gunina,  
 D. Hait,  M. W. D. Hanson-Heine,  P. H. P. Harbach,  A. W. Hauser,  
 J. E. Herr,  E. G. Hohenstein,  Z. C. Holden,  Kerwin Hui,  B. C. Huynh,  
 T.-C. Jagau,  Hyunjun Ji,  B. Kaduk,  K. Khistyaev,  Jaehoon Kim,  
 P. Klunzinger,  K. Koh,  D. Kosenkov,  L. Koulias,  T. Kowalczyk,  
 C. M. Krauter,  A. Kunitsa,  Ka Un Lao,  A. Laurent,  K. V. Lawler,  
 Joonho Lee,  D. Lefrancois,  S. Lehtola,  D. S. Levine,  Yi-Pei Li,  
 You-Sheng Lin,  Fenglai Liu,  E. Livshits,  A. Luenser,  P. Manohar,  
 E. Mansoor,  S. F. Manzer,  Shan-Ping Mao,  Yuezhi Mao,  N. Mardirossian,  
 A. V. Marenich,  T. Markovich,  L. A. Martinez-Martinez,  S. A. Maurer,  
 N. J. Mayhall,  S. C. McKenzie,  J.-M. Mewes,  A. F. Morrison,  
 J. W. Mullinax,  K. Nanda,  T. S. Nguyen-Beck,  R. Olivares-Amaya,  
 J. A. Parkhill,  T. M. Perrine,  F. Plasser,  P. Pokhilko,  S. Prager,  
 A. Prociuk,  E. Ramos,  D. R. Rehn,  F. Rob,  M. Schneider,  N. Sergueev,  
 S. M. Sharada,  S. Sharma,  D. W. Small,  T. Stauch,  T. Stein,  
 Yu-Chuan Su,  A. J. W. Thom,  A. Tkatchenko,  T. Tsuchimochi,  N. M. Tubman,  
 L. Vogt,  M. L. Vidal,  O. Vydrov,  M. A. Watson,  J. Wenzel,  
 M. de Wergifosse,  T. A. Wesolowski,  A. White,  J. Witte,  A. Yamada,  
 Jun Yang,  K. Yao,  S. Yeganeh,  S. R. Yost,  Zhi-Qiang You,  A. Zech,  
 Igor Ying Zhang,  Xing Zhang,  Yan Zhao,  Ying Zhu,  B. R. Brooks,  
 G. K. L. Chan,  C. J. Cramer,  M. S. Gordon,  W. J. Hehre,  A. Klamt,  
 M. W. Schmidt,  C. D. Sherrill,  D. G. Truhlar,  A. Aspuru-Guzik,  R. Baer,  
 A. T. Bell,  N. A. Besley,  Jeng-Da Chai,  A. E. DePrince, III,  
 R. A. DiStasio Jr.,  A. Dreuw,  B. D. Dunietz,  T. R. Furlani,  
 Chao-Ping Hsu,  Yousung Jung,  Jing Kong,  D. S. Lambrecht,  WanZhen Liang,  
 C. Ochsenfeld,  V. A. Rassolov,  L. V. Slipchenko,  J. E. Subotnik,  
 T. Van Voorhis,  J. M. Herbert,  A. I. Krylov,  P. M. W. Gill,  M. Head-Gordon

 Contributors to earlier versions of Q-Chem not listed above: 
 R. D. Adamson,  B. Austin,  J. Baker,  G. J. O. Beran,  K. Brandhorst,  
 S. T. Brown,  E. F. C. Byrd,  A. K. Chakraborty,  C.-L. Cheng,  
 Siu Hung Chien,  D. M. Chipman,  D. L. Crittenden,  H. Dachsel,  
 R. J. Doerksen,  A. D. Dutoi,  L. Fusti-Molnar,  W. A. Goddard III,  
 A. Golubeva-Zadorozhnaya,  S. R. Gwaltney,  G. Hawkins,  A. Heyden,  
 S. Hirata,  G. Kedziora,  F. J. Keil,  C. Kelley,  Jihan Kim,  R. A. King,  
 R. Z. Khaliullin,  P. P. Korambath,  W. Kurlancheek,  A. M. Lee,  M. S. Lee,  
 S. V. Levchenko,  Ching Yeh Lin,  D. Liotard,  R. C. Lochan,  I. Lotan,  
 P. E. Maslen,  N. Nair,  D. P. O'Neill,  D. Neuhauser,  E. Neuscamman,  
 C. M. Oana,  R. Olson,  B. Peters,  R. Peverati,  P. A. Pieniazek,  
 Y. M. Rhee,  J. Ritchie,  M. A. Rohrdanz,  E. Rosta,  N. J. Russ,  
 H. F. Schaefer III,  N. E. Schultz,  N. Shenvi,  A. C. Simmonett,  A. Sodt,  
 D. Stuck,  K. S. Thanthiriwatte,  V. Vanovschi,  Tao Wang,  A. Warshel,  
 C. F. Williams,  Q. Wu,  X. Xu,  W. Zhang

 Please cite Q-Chem as follows:
 Y. Shao et al., Mol. Phys. 113, 184-215 (2015)
 DOI: 10.1080/00268976.2014.952696

 Q-Chem 5.1.2 for Intel X86 EM64T Linux

 Parts of Q-Chem use Armadillo 8.300.2 (Tropical Shenanigans).
 http://arma.sourceforge.net/

 Q-Chem begins on Sun Nov 25 17:05:48 2018  

Host: 
0

     Scratch files written to /scratch/taweetham/qchem44909//
Input Ideriv = 2
Curr. Ideriv = -1
Max.  Ideriv = 2

Checking the input file for inconsistencies... 	...done.

--------------------------------------------------------------
User input:
--------------------------------------------------------------
$molecule
0 1
P 
N 1 PP 
Br 2 PBr 1 ANG 
F 1 PF 2 ANG  3 DHA

PP=1.9
PH=1.44
PF=1.54
PCl=2.03
PBr=2.5
PI=2.6
ANG=120.0
DHA=0.0
$end

$rem
   job_type	optimization
   basis	6-311++g**
   method	b3lyp
$end

--------------------------------------------------------------
 ----------------------------------------------------------------
             Standard Nuclear Orientation (Angstroms)
    I     Atom           X                Y                Z
 ----------------------------------------------------------------
    1      P       2.1777952590     0.3851015690    -0.0000000000
    2      N       0.4839943165     1.2459374229    -0.0000000000
    3      Br     -1.6112769850    -0.1178214169     0.0000000000
    4      F       2.2599783749    -1.1527039894     0.0000000000
 ----------------------------------------------------------------
 Molecular Point Group                 Cs    NOp =  2
 Largest Abelian Subgroup              Cs    NOp =  2
 Nuclear Repulsion Energy =   252.9438036035 hartrees
 There are       33 alpha and       33 beta electrons
 Requested basis set is 6-311++G(d,p)
 There are 44 shells and 122 basis functions

 Total QAlloc Memory Limit   2000 MB
 Mega-Array Size       188 MB
 MEM_STATIC part       192 MB
 A cutoff of  1.0D-11 yielded    814 shell pairs
 There are      6676 function pairs (      7362 Cartesian)

 -------------------------------------------------------
 OpenMP Integral Computing Module                       
 Release: version 1.0, May 2013, Q-Chem Inc. Pittsburgh 
 -------------------------------------------------------
 Integral Job Info:
 Integral job number is                      11
 Integral operator is                         1
 short-range coefficients                     0
 long-range coefficients              100000000
 Omega coefficients                           0
 if combine SR and LR in K                    0
 Integral screening is                        0
 Integral computing path is                   2
 max size of driver memory is            800000
 size of driver memory is                593474
 size of scratch memory is             29623520
 max col of scratch BK array               1296
 max len of scratch array in speh3          155
 max len of scratch index in speh4           18
 max int batch size is                      520
 min int batch size is                       52
 fixed nKL is                                45
 max L of basis functions is                  2
 order of int derivative is                   0
 number of shells is                         44
 number of basis is                         128
 number of cartesian basis is               128
 number of contracted shell pairs           814
 number of primitive shell pairs           2304
 maxK2 (contraction) of shell pair           36
 max number of K2 of shell pair               1
 max number of CS2 of shell pair             79
 max number of PS2 of shell pair            186
 mem total for path MDJ                  515062
 -------------------------------------------------------
 Smallest overlap matrix eigenvalue = 3.79E-03

 Scale SEOQF with 1.000000e-01/1.000000e-01/1.000000e-01

 Standard Electronic Orientation quadrupole field applied
 Nucleus-field energy     =     0.0000000093 hartrees
 Guess from superposition of atomic densities
 Warning:  Energy on first SCF cycle will be non-variational
 SAD guess density has 66.000000 electrons

 -----------------------------------------------------------------------
  General SCF calculation program by
  Eric Jon Sundstrom, Paul Horn, Yuezhi Mao, Dmitri Zuev, Alec White,
  David Stuck, Shaama M.S., Shane Yost, Joonho Lee, David Small,
  Daniel Levine, Susi Lehtola, Hugh Burton, Evgeny Epifanovsky
 -----------------------------------------------------------------------
 Exchange:     0.2000 Hartree-Fock + 0.0800 Slater + 0.7200 B88
 Correlation:  0.1900 VWN1RPA + 0.8100 LYP
 Using SG-1 standard quadrature grid
 using 4 threads for integral computing
 -------------------------------------------------------
 OpenMP Integral computing Module                
 Release: version 2.0, May 2017, Q-Chem Inc. Pleasanton 
 -------------------------------------------------------
 -------------------------------------------------------
 OpenMP BLAS3 based DFT computing Module                
 Release: version 1.0, May 2013, Q-Chem Inc. Pittsburgh 
 -------------------------------------------------------
 A restricted SCF calculation will be
 performed using DIIS
 SCF converges when DIIS error is below 1.0e-08
 ---------------------------------------
  Cycle       Energy         DIIS error
 ---------------------------------------
    1   -3070.0109505663      3.50e-02  
    2   -3069.9339556453      6.74e-03  
    3   -3069.1637628111      1.91e-02  
    4   -3069.9422361980      7.40e-03  
    5   -3070.0214607877      2.81e-03  
    6   -3070.0317287041      1.36e-03  
    7   -3070.0357225990      2.90e-04  
    8   -3070.0358641188      5.86e-05  
    9   -3070.0358716732      1.54e-05  
   10   -3070.0358721442      2.19e-06  
   11   -3070.0358721603      4.44e-07  
   12   -3070.0358721610      1.88e-07  
   13   -3070.0358721611      6.67e-08  
   14   -3070.0358721611      1.34e-08  
   15   -3070.0358721611      2.52e-09  Convergence criterion met
 ---------------------------------------
 SCF time:   CPU 13.47s  wall 4.00s 
 SCF   energy in the final basis set =    -3070.0358721611
 Total energy in the final basis set =    -3070.0358721611

 --------------------------------------------------------------
             Orbital Energies (a.u.) and Symmetries
 --------------------------------------------------------------

 Alpha MOs, Restricted
 -- Occupied --                  
-482.85  -77.21  -62.50  -56.32  -56.31  -56.31  -24.77  -14.44
  1 A'    2 A'    3 A'    4 A'    1 A"    5 A'    6 A'    7 A'                 
 -8.704  -6.691  -6.538  -6.521  -6.521  -4.854  -4.851  -4.848
  8 A'    9 A'   10 A'    2 A"   11 A'   12 A'    3 A"   13 A'                 
 -2.648  -2.643  -2.643  -2.630  -2.630  -1.314  -0.815  -0.752
 14 A'    4 A"   15 A'   16 A'    5 A"   17 A'   18 A'   19 A'                 
 -0.668  -0.547  -0.545  -0.490  -0.346  -0.336  -0.326  -0.293
 20 A'    6 A"   21 A'   22 A'   23 A'   24 A'    7 A"   25 A'                 
 -0.291
  8 A"                                                                         
 -- Virtual --                   
 -0.187  -0.157  -0.053  -0.014   0.007   0.031   0.034   0.057
 26 A'    9 A"   27 A'   28 A'   29 A'   30 A'   10 A"   31 A'                 
  0.066   0.074   0.078   0.097   0.142   0.147   0.190   0.207
 32 A'   11 A"   33 A'   34 A'   35 A'   12 A"   36 A'   37 A'                 
  0.212   0.231   0.255   0.262   0.263   0.288   0.370   0.419
 13 A"   38 A'   39 A'   40 A'   14 A"   41 A'   42 A'   43 A'                 
  0.438   0.450   0.515   0.564   0.567   0.569   0.576   0.579
 15 A"   44 A'   45 A'   16 A"   17 A"   46 A'   18 A"   47 A'                 
  0.599   0.616   0.621   0.657   0.754   0.840   0.853   0.893
 48 A'   49 A'   19 A"   50 A'   51 A'   20 A"   52 A'   53 A'                 
  0.999   1.166   1.254   1.287   1.292   1.450   1.512   1.581
 54 A'   55 A'   21 A"   56 A'   57 A'   22 A"   58 A'   59 A'                 
  1.839   1.894   1.927   1.984   1.995   1.996   2.002   2.133
 60 A'   61 A'   23 A"   24 A"   62 A'   25 A"   63 A'   64 A'                 
  2.341   3.678   3.678   3.720   3.728   3.741   3.775   3.838
 65 A'   26 A"   66 A'   67 A'   27 A"   28 A"   68 A'   69 A'                 
  3.995   3.999   4.000   4.018   4.096   4.123   6.183   6.202
 29 A"   30 A"   70 A'   71 A'   72 A'   73 A'   31 A"   74 A'                 
  6.211   6.500   6.848   7.545   7.552   7.570  13.697  13.763
 75 A'   76 A'   77 A'   32 A"   78 A'   79 A'   33 A"   80 A'                 
 13.835  35.187  47.801  66.673 162.914 289.734 289.742 289.775
 81 A'   82 A'   83 A'   84 A'   85 A'   34 A"   86 A'   87 A'                 
*******
 88 A'                                                                         

 Beta MOs, Restricted
 -- Occupied --                  
-482.85  -77.21  -62.50  -56.32  -56.31  -56.31  -24.77  -14.44
  1 A'    2 A'    3 A'    4 A'    1 A"    5 A'    6 A'    7 A'                 
 -8.704  -6.691  -6.538  -6.521  -6.521  -4.854  -4.851  -4.848
  8 A'    9 A'   10 A'    2 A"   11 A'   12 A'    3 A"   13 A'                 
 -2.648  -2.643  -2.643  -2.630  -2.630  -1.314  -0.815  -0.752
 14 A'    4 A"   15 A'   16 A'    5 A"   17 A'   18 A'   19 A'                 
 -0.668  -0.547  -0.545  -0.490  -0.346  -0.336  -0.326  -0.293
 20 A'    6 A"   21 A'   22 A'   23 A'   24 A'    7 A"   25 A'                 
 -0.291
  8 A"                                                                         
 -- Virtual --                   
 -0.187  -0.157  -0.053  -0.014   0.007   0.031   0.034   0.057
 26 A'    9 A"   27 A'   28 A'   29 A'   30 A'   10 A"   31 A'                 
  0.066   0.074   0.078   0.097   0.142   0.147   0.190   0.207
 32 A'   11 A"   33 A'   34 A'   35 A'   12 A"   36 A'   37 A'                 
  0.212   0.231   0.255   0.262   0.263   0.288   0.370   0.419
 13 A"   38 A'   39 A'   40 A'   14 A"   41 A'   42 A'   43 A'                 
  0.438   0.450   0.515   0.564   0.567   0.569   0.576   0.579
 15 A"   44 A'   45 A'   16 A"   17 A"   46 A'   18 A"   47 A'                 
  0.599   0.616   0.621   0.657   0.754   0.840   0.853   0.893
 48 A'   49 A'   19 A"   50 A'   51 A'   20 A"   52 A'   53 A'                 
  0.999   1.166   1.254   1.287   1.292   1.450   1.512   1.581
 54 A'   55 A'   21 A"   56 A'   57 A'   22 A"   58 A'   59 A'                 
  1.839   1.894   1.927   1.984   1.995   1.996   2.002   2.133
 60 A'   61 A'   23 A"   24 A"   62 A'   25 A"   63 A'   64 A'                 
  2.341   3.678   3.678   3.720   3.728   3.741   3.775   3.838
 65 A'   26 A"   66 A'   67 A'   27 A"   28 A"   68 A'   69 A'                 
  3.995   3.999   4.000   4.018   4.096   4.123   6.183   6.202
 29 A"   30 A"   70 A'   71 A'   72 A'   73 A'   31 A"   74 A'                 
  6.211   6.500   6.848   7.545   7.552   7.570  13.697  13.763
 75 A'   76 A'   77 A'   32 A"   78 A'   79 A'   33 A"   80 A'                 
 13.835  35.187  47.801  66.673 162.914 289.734 289.742 289.775
 81 A'   82 A'   83 A'   84 A'   85 A'   34 A"   86 A'   87 A'                 
*******
 88 A'                                                                         
 --------------------------------------------------------------

          Ground-State Mulliken Net Atomic Charges

     Atom                 Charge (a.u.)
  ----------------------------------------
      1 P                     0.417334
      2 N                    -0.268694
      3 Br                   -0.086092
      4 F                    -0.062548
  ----------------------------------------
  Sum of atomic charges =    -0.000000

 -----------------------------------------------------------------
                    Cartesian Multipole Moments
 -----------------------------------------------------------------
    Charge (ESU x 10^10)
                -0.0000
    Dipole Moment (Debye)
         X       3.1464      Y      -0.6499      Z      -0.0000
       Tot       3.2128
    Quadrupole Moments (Debye-Ang)
        XX     -34.8675     XY       2.3735     YY     -45.3817
        XZ      -0.0000     YZ       0.0000     ZZ     -42.1114
    Octopole Moments (Debye-Ang^2)
       XXX     -22.7054    XXY      -4.7649    XYY     -13.1580
       YYY     -16.1061    XXZ      -0.0000    XYZ       0.0000
       YYZ      -0.0000    XZZ      -7.5546    YZZ      -5.6423
       ZZZ      -0.0000
    Hexadecapole Moments (Debye-Ang^3)
      XXXX    -792.0587   XXXY      -0.9810   XXYY    -170.9481
      XYYY     -10.8768   YYYY    -167.2522   XXXZ      -0.0000
      XXYZ       0.0000   XYYZ      -0.0000   YYYZ       0.0000
      XXZZ    -146.8585   XYZZ      -6.3394   YYZZ     -36.4553
      XZZZ      -0.0000   YZZZ       0.0000   ZZZZ     -52.4630
 -----------------------------------------------------------------
 Calculating analytic gradient of the SCF energy
 Gradient of SCF Energy
            1           2           3           4
    1   0.0923531  -0.0544527  -0.0463002   0.0083998
    2  -0.0974825   0.0803829  -0.0260313   0.0431308
    3  -0.0000000  -0.0000000   0.0000000   0.0000000
 Max gradient component =       9.748E-02
 RMS gradient           =       5.181E-02
 Gradient time:  CPU 2.86 s  wall 0.81 s
 Geometry Optimization Parameters
   NAtoms,    NIC,     NZ,  NCons,   NDum,   NFix, NCnnct, MaxDiis
        4      14       4       0       0       0       0       0


** GEOMETRY OPTIMIZATION IN DELOCALIZED INTERNAL COORDINATES **
   Searching for a Minimum

   Optimization Cycle:   1

                       Coordinates (Angstroms)
     ATOM                X               Y               Z
      1  P         2.1777952590    0.3851015690    0.0000000000
      2  N         0.4839943165    1.2459374229    0.0000000000
      3  Br       -1.6112769850   -0.1178214169    0.0000000000
      4  F         2.2599783749   -1.1527039894    0.0000000000
   Point Group: cs    Number of degrees of freedom:     5


   Energy is  -3070.035872161


 Attempting to Generate Delocalized Internal Coordinates

  5 Hessian modes will be used to form the next step
  Hessian Eigenvalues:
     0.052803    0.195927    0.250000    0.250000    0.648207

 Minimum Search - Taking Simple RFO Step
 Searching for Lamda that Minimizes Along All modes
 Value Taken    Lamda =  -0.07613566
 Calculated Step too Large.  Step scaled by  0.500024
 Step Taken.  Stepsize is  0.300000

                             Maximum     Tolerance    Cnvgd?
         Gradient           0.077315      0.000300      NO
         Displacement       0.225595      0.001200      NO
         Energy change     *********      0.000001      NO


 New Cartesian Coordinates Obtained by Inverse Iteration

 Displacement from previous Coordinates is:  0.430684
 ----------------------------------------------------------------
             Standard Nuclear Orientation (Angstroms)
    I     Atom           X                Y                Z
 ----------------------------------------------------------------
    1      P       2.1126885239     0.4190988974     0.0000000000
    2      N       0.5148940428     1.2229644822     0.0000000000
    3      Br     -1.4467679919    -0.1452694552     0.0000000000
    4      F       2.1296763906    -1.1362803388     0.0000000000
 ----------------------------------------------------------------
 Molecular Point Group                 Cs    NOp =  2
 Largest Abelian Subgroup              Cs    NOp =  2
 Nuclear Repulsion Energy =   264.8647582669 hartrees
 There are       33 alpha and       33 beta electrons
 Applying Cartesian multipole field
    Component          Value
    ---------          -----
     (2,0,0)        1.00000E-11
     (0,2,0)        2.00000E-11
     (0,0,2)       -3.00000E-11
 Nucleus-field energy     =     0.0000000083 hartrees
 Requested basis set is 6-311++G(d,p)
 There are 44 shells and 122 basis functions
 A cutoff of  1.0D-11 yielded    823 shell pairs
 There are      6726 function pairs (      7415 Cartesian)
 Smallest overlap matrix eigenvalue = 3.61E-03
 Guess MOs from SCF MO coefficient file

 -----------------------------------------------------------------------
  General SCF calculation program by
  Eric Jon Sundstrom, Paul Horn, Yuezhi Mao, Dmitri Zuev, Alec White,
  David Stuck, Shaama M.S., Shane Yost, Joonho Lee, David Small,
  Daniel Levine, Susi Lehtola, Hugh Burton, Evgeny Epifanovsky
 -----------------------------------------------------------------------
 Exchange:     0.2000 Hartree-Fock + 0.0800 Slater + 0.7200 B88
 Correlation:  0.1900 VWN1RPA + 0.8100 LYP
 Using SG-1 standard quadrature grid
 using 4 threads for integral computing
 -------------------------------------------------------
 OpenMP Integral computing Module                
 Release: version 2.0, May 2017, Q-Chem Inc. Pleasanton 
 -------------------------------------------------------
 -------------------------------------------------------
 OpenMP BLAS3 based DFT computing Module                
 Release: version 1.0, May 2013, Q-Chem Inc. Pittsburgh 
 -------------------------------------------------------
 A restricted SCF calculation will be
 performed using DIIS
 SCF converges when DIIS error is below 1.0e-08
 ---------------------------------------
  Cycle       Energy         DIIS error
 ---------------------------------------
    1   -3070.0679231818      1.31e-03  
    2   -3070.0605545323      2.60e-03  
    3   -3070.0694936000      1.33e-03  
    4   -3070.0727412647      2.44e-04  
    5   -3070.0728469013      9.44e-05  
    6   -3070.0728636791      2.46e-05  
    7   -3070.0728643163      9.81e-06  
    8   -3070.0728644641      3.93e-06  
    9   -3070.0728645032      8.03e-07  
   10   -3070.0728645059      2.04e-07  
   11   -3070.0728645060      3.00e-08  
   12   -3070.0728645060      1.04e-08  
   13   -3070.0728645060      1.30e-09  Convergence criterion met
 ---------------------------------------
 SCF time:   CPU 12.01s  wall 3.00s 
 SCF   energy in the final basis set =    -3070.0728645060
 Total energy in the final basis set =    -3070.0728645060

 --------------------------------------------------------------
             Orbital Energies (a.u.) and Symmetries
 --------------------------------------------------------------

 Alpha MOs, Restricted
 -- Occupied --                  
-482.85  -77.20  -62.50  -56.33  -56.32  -56.32  -24.76  -14.43
  1 A'    2 A'    3 A'    4 A'    1 A"    5 A'    6 A'    7 A'                 
 -8.710  -6.683  -6.544  -6.527  -6.527  -4.846  -4.843  -4.839
  8 A'    9 A'   10 A'    2 A"   11 A'   12 A'    3 A"   13 A'                 
 -2.654  -2.650  -2.650  -2.636  -2.636  -1.298  -0.838  -0.758
 14 A'    4 A"   15 A'    5 A"   16 A'   17 A'   18 A'   19 A'                 
 -0.654  -0.534  -0.532  -0.486  -0.353  -0.344  -0.337  -0.297
 20 A'    6 A"   21 A'   22 A'   23 A'   24 A'    7 A"   25 A'                 
 -0.295
  8 A"                                                                         
 -- Virtual --                   
 -0.179  -0.144  -0.034  -0.001   0.008   0.033   0.035   0.059
 26 A'    9 A"   27 A'   28 A'   29 A'   30 A'   10 A"   31 A'                 
  0.073   0.075   0.080   0.098   0.143   0.149   0.190   0.205
 11 A"   32 A'   33 A'   34 A'   35 A'   12 A"   36 A'   37 A'                 
  0.215   0.234   0.257   0.265   0.270   0.293   0.373   0.407
 13 A"   38 A'   39 A'   14 A"   40 A'   41 A'   42 A'   43 A'                 
  0.436   0.447   0.525   0.557   0.566   0.569   0.580   0.583
 15 A"   44 A'   45 A'   16 A"   17 A"   46 A'   18 A"   47 A'                 
  0.597   0.626   0.628   0.684   0.815   0.848   0.848   0.884
 48 A'   19 A"   49 A'   50 A'   51 A'   20 A"   52 A'   53 A'                 
  0.992   1.183   1.261   1.300   1.308   1.459   1.530   1.604
 54 A'   55 A'   21 A"   56 A'   57 A'   22 A"   58 A'   59 A'                 
  1.855   1.859   1.931   1.988   1.998   2.014   2.028   2.198
 60 A'   61 A'   23 A"   24 A"   62 A'   25 A"   63 A'   64 A'                 
  2.416   3.689   3.691   3.734   3.740   3.747   3.782   3.857
 65 A'   66 A'   26 A"   27 A"   67 A'   28 A"   68 A'   69 A'                 
  3.991   3.996   3.998   4.025   4.099   4.137   6.195   6.220
 29 A"   30 A"   70 A'   71 A'   72 A'   73 A'   31 A"   74 A'                 
  6.231   6.508   6.880   7.540   7.550   7.578  13.707  13.783
 75 A'   76 A'   77 A'   32 A"   78 A'   79 A'   33 A"   80 A'                 
 13.835  35.204  47.806  66.686 162.950 289.729 289.738 289.780
 81 A'   82 A'   83 A'   84 A'   85 A'   34 A"   86 A'   87 A'                 
*******
 88 A'                                                                         

 Beta MOs, Restricted
 -- Occupied --                  
-482.85  -77.20  -62.50  -56.33  -56.32  -56.32  -24.76  -14.43
  1 A'    2 A'    3 A'    4 A'    1 A"    5 A'    6 A'    7 A'                 
 -8.710  -6.683  -6.544  -6.527  -6.527  -4.846  -4.843  -4.839
  8 A'    9 A'   10 A'    2 A"   11 A'   12 A'    3 A"   13 A'                 
 -2.654  -2.650  -2.650  -2.636  -2.636  -1.298  -0.838  -0.758
 14 A'    4 A"   15 A'    5 A"   16 A'   17 A'   18 A'   19 A'                 
 -0.654  -0.534  -0.532  -0.486  -0.353  -0.344  -0.337  -0.297
 20 A'    6 A"   21 A'   22 A'   23 A'   24 A'    7 A"   25 A'                 
 -0.295
  8 A"                                                                         
 -- Virtual --                   
 -0.179  -0.144  -0.034  -0.001   0.008   0.033   0.035   0.059
 26 A'    9 A"   27 A'   28 A'   29 A'   30 A'   10 A"   31 A'                 
  0.073   0.075   0.080   0.098   0.143   0.149   0.190   0.205
 11 A"   32 A'   33 A'   34 A'   35 A'   12 A"   36 A'   37 A'                 
  0.215   0.234   0.257   0.265   0.270   0.293   0.373   0.407
 13 A"   38 A'   39 A'   14 A"   40 A'   41 A'   42 A'   43 A'                 
  0.436   0.447   0.525   0.557   0.566   0.569   0.580   0.583
 15 A"   44 A'   45 A'   16 A"   17 A"   46 A'   18 A"   47 A'                 
  0.597   0.626   0.628   0.684   0.815   0.848   0.848   0.884
 48 A'   19 A"   49 A'   50 A'   51 A'   20 A"   52 A'   53 A'                 
  0.992   1.183   1.261   1.300   1.308   1.459   1.530   1.604
 54 A'   55 A'   21 A"   56 A'   57 A'   22 A"   58 A'   59 A'                 
  1.855   1.859   1.931   1.988   1.998   2.014   2.028   2.198
 60 A'   61 A'   23 A"   24 A"   62 A'   25 A"   63 A'   64 A'                 
  2.416   3.689   3.691   3.734   3.740   3.747   3.782   3.857
 65 A'   66 A'   26 A"   27 A"   67 A'   28 A"   68 A'   69 A'                 
  3.991   3.996   3.998   4.025   4.099   4.137   6.195   6.220
 29 A"   30 A"   70 A'   71 A'   72 A'   73 A'   31 A"   74 A'                 
  6.231   6.508   6.880   7.540   7.550   7.578  13.707  13.783
 75 A'   76 A'   77 A'   32 A"   78 A'   79 A'   33 A"   80 A'                 
 13.835  35.204  47.806  66.686 162.950 289.729 289.738 289.780
 81 A'   82 A'   83 A'   84 A'   85 A'   34 A"   86 A'   87 A'                 
*******
 88 A'                                                                         
 --------------------------------------------------------------

          Ground-State Mulliken Net Atomic Charges

     Atom                 Charge (a.u.)
  ----------------------------------------
      1 P                     0.438167
      2 N                    -0.285698
      3 Br                   -0.056836
      4 F                    -0.095633
  ----------------------------------------
  Sum of atomic charges =     0.000000

 -----------------------------------------------------------------
                    Cartesian Multipole Moments
 -----------------------------------------------------------------
    Charge (ESU x 10^10)
                 0.0000
    Dipole Moment (Debye)
         X       2.6164      Y      -0.5819      Z       0.0000
       Tot       2.6803
    Quadrupole Moments (Debye-Ang)
        XX     -35.0852     XY       2.5988     YY     -45.4397
        XZ       0.0000     YZ       0.0000     ZZ     -41.7501
    Octopole Moments (Debye-Ang^2)
       XXX     -30.2515    XXY      -4.2150    XYY     -15.5985
       YYY     -15.6998    XXZ       0.0000    XYZ      -0.0000
       YYZ       0.0000    XZZ      -9.5267    YZZ      -5.1505
       ZZZ       0.0000
    Hexadecapole Moments (Debye-Ang^3)
      XXXX    -707.4169   XXXY      -7.2421   XXYY    -154.4984
      XYYY     -16.3586   YYYY    -167.0876   XXXZ       0.0000
      XXYZ       0.0000   XYYZ       0.0000   YYYZ      -0.0000
      XXZZ    -130.7704   XYZZ      -7.8486   YYZZ     -36.0319
      XZZZ       0.0000   YZZZ       0.0000   ZZZZ     -51.1801
 -----------------------------------------------------------------
 Calculating analytic gradient of the SCF energy
 Gradient of SCF Energy
            1           2           3           4
    1   0.0838010  -0.0447893  -0.0465225   0.0075109
    2  -0.0811216   0.0758165  -0.0279255   0.0332306
    3   0.0000000  -0.0000000   0.0000000  -0.0000000
 Max gradient component =       8.380E-02
 RMS gradient           =       4.606E-02
 Gradient time:  CPU 3.00 s  wall 0.84 s
 Geometry Optimization Parameters
   NAtoms,    NIC,     NZ,  NCons,   NDum,   NFix, NCnnct, MaxDiis
        4      14       4       0       0       0       0       0

 Cartesian Hessian Update
 Hessian Updated using BFGS Update


** GEOMETRY OPTIMIZATION IN DELOCALIZED INTERNAL COORDINATES **
   Searching for a Minimum

   Optimization Cycle:   2

                       Coordinates (Angstroms)
     ATOM                X               Y               Z
      1  P         2.1126885239    0.4190988974    0.0000000000
      2  N         0.5148940428    1.2229644822    0.0000000000
      3  Br       -1.4467679919   -0.1452694552    0.0000000000
      4  F         2.1296763906   -1.1362803388    0.0000000000
   Point Group: cs    Number of degrees of freedom:     5


   Energy is  -3070.072864506

 Hessian Updated using BFGS Update

  5 Hessian modes will be used to form the next step
  Hessian Eigenvalues:
     0.018444    0.123317    0.248524    0.259446    0.651505

 Minimum Search - Taking Simple RFO Step
 Searching for Lamda that Minimizes Along All modes
 Value Taken    Lamda =  -0.10363232
 Calculated Step too Large.  Step scaled by  0.343136
 Step Taken.  Stepsize is  0.300000

                             Maximum     Tolerance    Cnvgd?
         Gradient           0.076285      0.000300      NO
         Displacement       0.229452      0.001200      NO
         Energy change     -0.036992      0.000001      NO


 New Cartesian Coordinates Obtained by Inverse Iteration

 Displacement from previous Coordinates is:  0.424041
 ----------------------------------------------------------------
             Standard Nuclear Orientation (Angstroms)
    I     Atom           X                Y                Z
 ----------------------------------------------------------------
    1      P       2.0418088231     0.4503213201     0.0000000000
    2      N       0.5468392875     1.2005837026     0.0000000000
    3      Br     -1.2838569040    -0.1706976104     0.0000000000
    4      F       2.0056997588    -1.1196938266     0.0000000000
 ----------------------------------------------------------------
 Molecular Point Group                 Cs    NOp =  2
 Largest Abelian Subgroup              Cs    NOp =  2
 Nuclear Repulsion Energy =   278.3587432980 hartrees
 There are       33 alpha and       33 beta electrons
 Applying Cartesian multipole field
    Component          Value
    ---------          -----
     (2,0,0)        1.00000E-11
     (0,2,0)        2.00000E-11
     (0,0,2)       -3.00000E-11
 Nucleus-field energy     =     0.0000000075 hartrees
 Requested basis set is 6-311++G(d,p)
 There are 44 shells and 122 basis functions
 A cutoff of  1.0D-11 yielded    838 shell pairs
 There are      6850 function pairs (      7553 Cartesian)
 Smallest overlap matrix eigenvalue = 3.25E-03
 Guess MOs from SCF MO coefficient file

 -----------------------------------------------------------------------
  General SCF calculation program by
  Eric Jon Sundstrom, Paul Horn, Yuezhi Mao, Dmitri Zuev, Alec White,
  David Stuck, Shaama M.S., Shane Yost, Joonho Lee, David Small,
  Daniel Levine, Susi Lehtola, Hugh Burton, Evgeny Epifanovsky
 -----------------------------------------------------------------------
 Exchange:     0.2000 Hartree-Fock + 0.0800 Slater + 0.7200 B88
 Correlation:  0.1900 VWN1RPA + 0.8100 LYP
 Using SG-1 standard quadrature grid
 using 4 threads for integral computing
 -------------------------------------------------------
 OpenMP Integral computing Module                
 Release: version 2.0, May 2017, Q-Chem Inc. Pleasanton 
 -------------------------------------------------------
 -------------------------------------------------------
 OpenMP BLAS3 based DFT computing Module                
 Release: version 1.0, May 2013, Q-Chem Inc. Pittsburgh 
 -------------------------------------------------------
 A restricted SCF calculation will be
 performed using DIIS
 SCF converges when DIIS error is below 1.0e-08
 ---------------------------------------
  Cycle       Energy         DIIS error
 ---------------------------------------
    1   -3070.0989750022      1.47e-03  
    2   -3070.0924336242      2.64e-03  
    3   -3070.1019967959      1.23e-03  
    4   -3070.1047286659      2.00e-04  
    5   -3070.1047927136      9.55e-05  
    6   -3070.1048126928      2.36e-05  
    7   -3070.1048133300      5.90e-06  
    8   -3070.1048133770      3.81e-06  
    9   -3070.1048133997      9.62e-07  
   10   -3070.1048134024      2.04e-07  
   11   -3070.1048134025      2.95e-08  
   12   -3070.1048134025      9.13e-09  Convergence criterion met
 ---------------------------------------
 SCF time:   CPU 11.44s  wall 3.00s 
 SCF   energy in the final basis set =    -3070.1048134025
 Total energy in the final basis set =    -3070.1048134025

 --------------------------------------------------------------
             Orbital Energies (a.u.) and Symmetries
 --------------------------------------------------------------

 Alpha MOs, Restricted
 -- Occupied --                  
-482.86  -77.18  -62.51  -56.33  -56.33  -56.33  -24.75  -14.41
  1 A'    2 A'    3 A'    4 A'    1 A"    5 A'    6 A'    7 A'                 
 -8.717  -6.672  -6.551  -6.534  -6.533  -4.835  -4.833  -4.828
  8 A'    9 A'   10 A'    2 A"   11 A'   12 A'    3 A"   13 A'                 
 -2.661  -2.656  -2.656  -2.642  -2.642  -1.283  -0.867  -0.766
 14 A'    4 A"   15 A'    5 A"   16 A'   17 A'   18 A'   19 A'                 
 -0.640  -0.522  -0.520  -0.483  -0.359  -0.352  -0.351  -0.300
 20 A'    6 A"   21 A'   22 A'   23 A'    7 A"   24 A'   25 A'                 
 -0.299
  8 A"                                                                         
 -- Virtual --                   
 -0.169  -0.129  -0.021   0.009   0.011   0.036   0.037   0.060
 26 A'    9 A"   27 A'   28 A'   29 A'   30 A'   10 A"   31 A'                 
  0.072   0.083   0.088   0.105   0.142   0.150   0.191   0.205
 11 A"   32 A'   33 A'   34 A'   35 A'   12 A"   36 A'   37 A'                 
  0.218   0.237   0.260   0.266   0.280   0.304   0.377   0.397
 13 A"   38 A'   39 A'   14 A"   40 A'   41 A'   42 A'   43 A'                 
  0.434   0.441   0.536   0.550   0.561   0.570   0.596   0.597
 15 A"   44 A'   45 A'   16 A"   17 A"   46 A'   18 A"   47 A'                 
  0.599   0.631   0.646   0.714   0.826   0.852   0.884   0.909
 48 A'   19 A"   49 A'   50 A'   51 A'   20 A"   52 A'   53 A'                 
  0.981   1.202   1.270   1.314   1.325   1.470   1.549   1.610
 54 A'   55 A'   21 A"   56 A'   57 A'   22 A"   58 A'   59 A'                 
  1.829   1.872   1.930   1.985   2.006   2.054   2.069   2.264
 60 A'   61 A'   23 A"   24 A"   62 A'   25 A"   63 A'   64 A'                 
  2.512   3.701   3.704   3.739   3.755   3.759   3.796   3.890
 65 A'   66 A'   26 A"   27 A"   28 A"   67 A'   68 A'   69 A'                 
  3.986   3.996   3.998   4.036   4.109   4.170   6.208   6.240
 29 A"   30 A"   70 A'   71 A'   72 A'   73 A'   31 A"   74 A'                 
  6.252   6.518   6.931   7.534   7.549   7.592  13.718  13.817
 75 A'   76 A'   77 A'   32 A"   78 A'   79 A'   33 A"   80 A'                 
 13.855  35.225  47.813  66.700 163.010 289.723 289.736 289.791
 81 A'   82 A'   83 A'   84 A'   85 A'   34 A"   86 A'   87 A'                 
*******
 88 A'                                                                         

 Beta MOs, Restricted
 -- Occupied --                  
-482.86  -77.18  -62.51  -56.33  -56.33  -56.33  -24.75  -14.41
  1 A'    2 A'    3 A'    4 A'    1 A"    5 A'    6 A'    7 A'                 
 -8.717  -6.672  -6.551  -6.534  -6.533  -4.835  -4.833  -4.828
  8 A'    9 A'   10 A'    2 A"   11 A'   12 A'    3 A"   13 A'                 
 -2.661  -2.656  -2.656  -2.642  -2.642  -1.283  -0.867  -0.766
 14 A'    4 A"   15 A'    5 A"   16 A'   17 A'   18 A'   19 A'                 
 -0.640  -0.522  -0.520  -0.483  -0.359  -0.352  -0.351  -0.300
 20 A'    6 A"   21 A'   22 A'   23 A'    7 A"   24 A'   25 A'                 
 -0.299
  8 A"                                                                         
 -- Virtual --                   
 -0.169  -0.129  -0.021   0.009   0.011   0.036   0.037   0.060
 26 A'    9 A"   27 A'   28 A'   29 A'   30 A'   10 A"   31 A'                 
  0.072   0.083   0.088   0.105   0.142   0.150   0.191   0.205
 11 A"   32 A'   33 A'   34 A'   35 A'   12 A"   36 A'   37 A'                 
  0.218   0.237   0.260   0.266   0.280   0.304   0.377   0.397
 13 A"   38 A'   39 A'   14 A"   40 A'   41 A'   42 A'   43 A'                 
  0.434   0.441   0.536   0.550   0.561   0.570   0.596   0.597
 15 A"   44 A'   45 A'   16 A"   17 A"   46 A'   18 A"   47 A'                 
  0.599   0.631   0.646   0.714   0.826   0.852   0.884   0.909
 48 A'   19 A"   49 A'   50 A'   51 A'   20 A"   52 A'   53 A'                 
  0.981   1.202   1.270   1.314   1.325   1.470   1.549   1.610
 54 A'   55 A'   21 A"   56 A'   57 A'   22 A"   58 A'   59 A'                 
  1.829   1.872   1.930   1.985   2.006   2.054   2.069   2.264
 60 A'   61 A'   23 A"   24 A"   62 A'   25 A"   63 A'   64 A'                 
  2.512   3.701   3.704   3.739   3.755   3.759   3.796   3.890
 65 A'   66 A'   26 A"   27 A"   28 A"   67 A'   68 A'   69 A'                 
  3.986   3.996   3.998   4.036   4.109   4.170   6.208   6.240
 29 A"   30 A"   70 A'   71 A'   72 A'   73 A'   31 A"   74 A'                 
  6.252   6.518   6.931   7.534   7.549   7.592  13.718  13.817
 75 A'   76 A'   77 A'   32 A"   78 A'   79 A'   33 A"   80 A'                 
 13.855  35.225  47.813  66.700 163.010 289.723 289.736 289.791
 81 A'   82 A'   83 A'   84 A'   85 A'   34 A"   86 A'   87 A'                 
*******
 88 A'                                                                         
 --------------------------------------------------------------

          Ground-State Mulliken Net Atomic Charges

     Atom                 Charge (a.u.)
  ----------------------------------------
      1 P                     0.456321
      2 N                    -0.300408
      3 Br                   -0.027156
      4 F                    -0.128756
  ----------------------------------------
  Sum of atomic charges =    -0.000000

 -----------------------------------------------------------------
                    Cartesian Multipole Moments
 -----------------------------------------------------------------
    Charge (ESU x 10^10)
                -0.0000
    Dipole Moment (Debye)
         X       2.0968      Y      -0.5212      Z       0.0000
       Tot       2.1606
    Quadrupole Moments (Debye-Ang)
        XX     -35.5424     XY       2.7880     YY     -45.3999
        XZ       0.0000     YZ       0.0000     ZZ     -41.3236
    Octopole Moments (Debye-Ang^2)
       XXX     -37.3966    XXY      -3.7363    XYY     -17.9401
       YYY     -15.2169    XXZ       0.0000    XYZ       0.0000
       YYZ       0.0000    XZZ     -11.3228    YZZ      -4.6148
       ZZZ       0.0000
    Hexadecapole Moments (Debye-Ang^3)
      XXXX    -631.6032   XXXY     -12.4106   XXYY    -139.5019
      XYYY     -20.4941   YYYY    -166.5627   XXXZ       0.0000
      XXYZ       0.0000   XYYZ       0.0000   YYYZ       0.0000
      XXZZ    -115.9399   XYZZ      -8.8745   YYZZ     -35.5304
      XZZZ       0.0000   YZZZ       0.0000   ZZZZ     -49.7521
 -----------------------------------------------------------------
 Calculating analytic gradient of the SCF energy
 Gradient of SCF Energy
            1           2           3           4
    1   0.0552438  -0.0171607  -0.0434551   0.0053720
    2  -0.0586684   0.0629133  -0.0299392   0.0256943
    3   0.0000000  -0.0000000  -0.0000000  -0.0000000
 Max gradient component =       6.291E-02
 RMS gradient           =       3.442E-02
 Gradient time:  CPU 3.13 s  wall 0.88 s
 Geometry Optimization Parameters
   NAtoms,    NIC,     NZ,  NCons,   NDum,   NFix, NCnnct, MaxDiis
        4      14       4       0       0       0       0       0

 Cartesian Hessian Update
 Hessian Updated using BFGS Update


** GEOMETRY OPTIMIZATION IN DELOCALIZED INTERNAL COORDINATES **
   Searching for a Minimum

   Optimization Cycle:   3

                       Coordinates (Angstroms)
     ATOM                X               Y               Z
      1  P         2.0418088231    0.4503213201    0.0000000000
      2  N         0.5468392875    1.2005837026    0.0000000000
      3  Br       -1.2838569040   -0.1706976104    0.0000000000
      4  F         2.0056997588   -1.1196938266    0.0000000000
   Point Group: cs    Number of degrees of freedom:     5


   Energy is  -3070.104813403

 Hessian Updated using BFGS Update

  5 Hessian modes will be used to form the next step
  Hessian Eigenvalues:
     0.036117    0.186501    0.253231    0.262062    0.633783

 Minimum Search - Taking Simple RFO Step
 Searching for Lamda that Minimizes Along All modes
 Value Taken    Lamda =  -0.06088828
 Calculated Step too Large.  Step scaled by  0.411405
 Step Taken.  Stepsize is  0.300000

                             Maximum     Tolerance    Cnvgd?
         Gradient           0.058687      0.000300      NO
         Displacement       0.219502      0.001200      NO
         Energy change     -0.031949      0.000001      NO


 New Cartesian Coordinates Obtained by Inverse Iteration

 Displacement from previous Coordinates is:  0.335102
 ----------------------------------------------------------------
             Standard Nuclear Orientation (Angstroms)
    I     Atom           X                Y                Z
 ----------------------------------------------------------------
    1      P       1.9798760862     0.4719345620     0.0000000000
    2      N       0.5455601411     1.1670216564     0.0000000000
    3      Br     -1.1428362946    -0.1657621891     0.0000000000
    4      F       1.9278910327    -1.1126804436     0.0000000000
 ----------------------------------------------------------------
 Molecular Point Group                 Cs    NOp =  2
 Largest Abelian Subgroup              Cs    NOp =  2
 Nuclear Repulsion Energy =   291.7377850025 hartrees
 There are       33 alpha and       33 beta electrons
 Applying Cartesian multipole field
    Component          Value
    ---------          -----
     (2,0,0)        1.00000E-11
     (0,2,0)        2.00000E-11
     (0,0,2)       -3.00000E-11
 Nucleus-field energy     =     0.0000000068 hartrees
 Requested basis set is 6-311++G(d,p)
 There are 44 shells and 122 basis functions
 A cutoff of  1.0D-11 yielded    846 shell pairs
 There are      6915 function pairs (      7622 Cartesian)
 Smallest overlap matrix eigenvalue = 2.89E-03
 Guess MOs from SCF MO coefficient file

 -----------------------------------------------------------------------
  General SCF calculation program by
  Eric Jon Sundstrom, Paul Horn, Yuezhi Mao, Dmitri Zuev, Alec White,
  David Stuck, Shaama M.S., Shane Yost, Joonho Lee, David Small,
  Daniel Levine, Susi Lehtola, Hugh Burton, Evgeny Epifanovsky
 -----------------------------------------------------------------------
 Exchange:     0.2000 Hartree-Fock + 0.0800 Slater + 0.7200 B88
 Correlation:  0.1900 VWN1RPA + 0.8100 LYP
 Using SG-1 standard quadrature grid
 using 4 threads for integral computing
 -------------------------------------------------------
 OpenMP Integral computing Module                
 Release: version 2.0, May 2017, Q-Chem Inc. Pleasanton 
 -------------------------------------------------------
 -------------------------------------------------------
 OpenMP BLAS3 based DFT computing Module                
 Release: version 1.0, May 2013, Q-Chem Inc. Pittsburgh 
 -------------------------------------------------------
 A restricted SCF calculation will be
 performed using DIIS
 SCF converges when DIIS error is below 1.0e-08
 ---------------------------------------
  Cycle       Energy         DIIS error
 ---------------------------------------
    1   -3070.1209794507      1.28e-03  
    2   -3070.1175026262      2.14e-03  
    3   -3070.1239795990      8.87e-04  
    4   -3070.1253145992      1.86e-04  
    5   -3070.1253865720      7.54e-05  
    6   -3070.1253971638      1.66e-05  
    7   -3070.1253974953      3.99e-06  
    8   -3070.1253975163      2.87e-06  
    9   -3070.1253975276      6.30e-07  
   10   -3070.1253975285      1.33e-07  
   11   -3070.1253975285      1.66e-08  
   12   -3070.1253975285      5.34e-09  Convergence criterion met
 ---------------------------------------
 SCF time:   CPU 11.77s  wall 3.00s 
 SCF   energy in the final basis set =    -3070.1253975285
 Total energy in the final basis set =    -3070.1253975285

 --------------------------------------------------------------
             Orbital Energies (a.u.) and Symmetries
 --------------------------------------------------------------

 Alpha MOs, Restricted
 -- Occupied --                  
-482.86  -77.17  -62.52  -56.34  -56.33  -56.33  -24.74  -14.40
  1 A'    2 A'    3 A'    4 A'    1 A"    5 A'    6 A'    7 A'                 
 -8.722  -6.662  -6.557  -6.539  -6.538  -4.825  -4.822  -4.818
  8 A'    9 A'   10 A'    2 A"   11 A'   12 A'    3 A"   13 A'                 
 -2.667  -2.662  -2.662  -2.647  -2.647  -1.269  -0.893  -0.772
 14 A'    4 A"   15 A'    5 A"   16 A'   17 A'   18 A'   19 A'                 
 -0.627  -0.511  -0.510  -0.487  -0.366  -0.366  -0.354  -0.301
 20 A'    6 A"   21 A'   22 A'   23 A'    7 A"   24 A'    8 A"                 
 -0.301
 25 A'                                                                         
 -- Virtual --                   
 -0.151  -0.117  -0.014   0.011   0.017   0.038   0.039   0.061
 26 A'    9 A"   27 A'   28 A'   29 A'   10 A"   30 A'   31 A'                 
  0.071   0.087   0.093   0.116   0.140   0.150   0.193   0.208
 11 A"   32 A'   33 A'   34 A'   35 A'   12 A"   36 A'   37 A'                 
  0.221   0.238   0.264   0.268   0.287   0.315   0.380   0.390
 13 A"   38 A'   39 A'   14 A"   40 A'   41 A'   42 A'   43 A'                 
  0.431   0.437   0.538   0.543   0.557   0.571   0.606   0.613
 15 A"   44 A'   45 A'   16 A"   17 A"   46 A'   47 A'   48 A'                 
  0.614   0.636   0.667   0.752   0.831   0.857   0.883   0.964
 18 A"   19 A"   49 A'   50 A'   51 A'   20 A"   52 A'   53 A'                 
  0.992   1.217   1.277   1.327   1.337   1.481   1.558   1.609
 54 A'   55 A'   21 A"   56 A'   57 A'   22 A"   58 A'   59 A'                 
  1.825   1.880   1.916   1.999   2.017   2.088   2.107   2.345
 60 A'   61 A'   23 A"   24 A"   62 A'   25 A"   63 A'   64 A'                 
  2.585   3.714   3.716   3.745   3.763   3.763   3.803   3.931
 65 A'   66 A'   26 A"   27 A"   28 A"   67 A'   68 A'   69 A'                 
  3.982   3.999   4.001   4.048   4.119   4.244   6.220   6.258
 29 A"   70 A'   30 A"   71 A'   72 A'   73 A'   31 A"   74 A'                 
  6.265   6.533   6.971   7.531   7.550   7.614  13.729  13.835
 75 A'   76 A'   77 A'   32 A"   78 A'   79 A'   33 A"   80 A'                 
 13.905  35.248  47.824  66.714 163.064 289.720 289.737 289.814
 81 A'   82 A'   83 A'   84 A'   85 A'   34 A"   86 A'   87 A'                 
*******
 88 A'                                                                         

 Beta MOs, Restricted
 -- Occupied --                  
-482.86  -77.17  -62.52  -56.34  -56.33  -56.33  -24.74  -14.40
  1 A'    2 A'    3 A'    4 A'    1 A"    5 A'    6 A'    7 A'                 
 -8.722  -6.662  -6.557  -6.539  -6.538  -4.825  -4.822  -4.818
  8 A'    9 A'   10 A'    2 A"   11 A'   12 A'    3 A"   13 A'                 
 -2.667  -2.662  -2.662  -2.647  -2.647  -1.269  -0.893  -0.772
 14 A'    4 A"   15 A'    5 A"   16 A'   17 A'   18 A'   19 A'                 
 -0.627  -0.511  -0.510  -0.487  -0.366  -0.366  -0.354  -0.301
 20 A'    6 A"   21 A'   22 A'   23 A'    7 A"   24 A'    8 A"                 
 -0.301
 25 A'                                                                         
 -- Virtual --                   
 -0.151  -0.117  -0.014   0.011   0.017   0.038   0.039   0.061
 26 A'    9 A"   27 A'   28 A'   29 A'   10 A"   30 A'   31 A'                 
  0.071   0.087   0.093   0.116   0.140   0.150   0.193   0.208
 11 A"   32 A'   33 A'   34 A'   35 A'   12 A"   36 A'   37 A'                 
  0.221   0.238   0.264   0.268   0.287   0.315   0.380   0.390
 13 A"   38 A'   39 A'   14 A"   40 A'   41 A'   42 A'   43 A'                 
  0.431   0.437   0.538   0.543   0.557   0.571   0.606   0.613
 15 A"   44 A'   45 A'   16 A"   17 A"   46 A'   47 A'   48 A'                 
  0.614   0.636   0.667   0.752   0.831   0.857   0.883   0.964
 18 A"   19 A"   49 A'   50 A'   51 A'   20 A"   52 A'   53 A'                 
  0.992   1.217   1.277   1.327   1.337   1.481   1.558   1.609
 54 A'   55 A'   21 A"   56 A'   57 A'   22 A"   58 A'   59 A'                 
  1.825   1.880   1.916   1.999   2.017   2.088   2.107   2.345
 60 A'   61 A'   23 A"   24 A"   62 A'   25 A"   63 A'   64 A'                 
  2.585   3.714   3.716   3.745   3.763   3.763   3.803   3.931
 65 A'   66 A'   26 A"   27 A"   28 A"   67 A'   68 A'   69 A'                 
  3.982   3.999   4.001   4.048   4.119   4.244   6.220   6.258
 29 A"   70 A'   30 A"   71 A'   72 A'   73 A'   31 A"   74 A'                 
  6.265   6.533   6.971   7.531   7.550   7.614  13.729  13.835
 75 A'   76 A'   77 A'   32 A"   78 A'   79 A'   33 A"   80 A'                 
 13.905  35.248  47.824  66.714 163.064 289.720 289.737 289.814
 81 A'   82 A'   83 A'   84 A'   85 A'   34 A"   86 A'   87 A'                 
*******
 88 A'                                                                         
 --------------------------------------------------------------

          Ground-State Mulliken Net Atomic Charges

     Atom                 Charge (a.u.)
  ----------------------------------------
      1 P                     0.467694
      2 N                    -0.312009
      3 Br                    0.002022
      4 F                    -0.157707
  ----------------------------------------
  Sum of atomic charges =     0.000000

 -----------------------------------------------------------------
                    Cartesian Multipole Moments
 -----------------------------------------------------------------
    Charge (ESU x 10^10)
                 0.0000
    Dipole Moment (Debye)
         X       1.6129      Y      -0.4445      Z      -0.0000
       Tot       1.6730
    Quadrupole Moments (Debye-Ang)
        XX     -36.2346     XY       2.9393     YY     -45.2885
        XZ      -0.0000     YZ       0.0000     ZZ     -40.9414
    Octopole Moments (Debye-Ang^2)
       XXX     -43.8155    XXY      -3.5053    XYY     -19.9159
       YYY     -15.4587    XXZ      -0.0000    XYZ      -0.0000
       YYZ      -0.0000    XZZ     -12.9228    YZZ      -4.4825
       ZZZ      -0.0000
    Hexadecapole Moments (Debye-Ang^3)
      XXXX    -575.5586   XXXY     -12.9392   XXYY    -128.3156
      XYYY     -19.9068   YYYY    -163.7906   XXXZ       0.0000
      XXYZ       0.0000   XYYZ      -0.0000   YYYZ      -0.0000
      XXZZ    -104.7543   XYZZ      -8.4498   YYZZ     -34.7528
      XZZZ       0.0000   YZZZ       0.0000   ZZZZ     -48.5455
 -----------------------------------------------------------------
 Calculating analytic gradient of the SCF energy
 Gradient of SCF Energy
            1           2           3           4
    1   0.0142718   0.0151560  -0.0323571   0.0029293
    2  -0.0332939   0.0418894  -0.0280600   0.0194645
    3  -0.0000000   0.0000000  -0.0000000  -0.0000000
 Max gradient component =       4.189E-02
 RMS gradient           =       2.144E-02
 Gradient time:  CPU 3.27 s  wall 0.93 s
 Geometry Optimization Parameters
   NAtoms,    NIC,     NZ,  NCons,   NDum,   NFix, NCnnct, MaxDiis
        4      14       4       0       0       0       0       0

 Cartesian Hessian Update
 Hessian Updated using BFGS Update


** GEOMETRY OPTIMIZATION IN DELOCALIZED INTERNAL COORDINATES **
   Searching for a Minimum

   Optimization Cycle:   4

                       Coordinates (Angstroms)
     ATOM                X               Y               Z
      1  P         1.9798760862    0.4719345620    0.0000000000
      2  N         0.5455601411    1.1670216564    0.0000000000
      3  Br       -1.1428362946   -0.1657621891    0.0000000000
      4  F         1.9278910327   -1.1126804436    0.0000000000
   Point Group: cs    Number of degrees of freedom:     5


   Energy is  -3070.125397529

 Hessian Updated using BFGS Update

  5 Hessian modes will be used to form the next step
  Hessian Eigenvalues:
     0.043475    0.226432    0.257136    0.378719    0.624817

 Minimum Search - Taking Simple RFO Step
 Searching for Lamda that Minimizes Along All modes
 Value Taken    Lamda =  -0.02959235
 Calculated Step too Large.  Step scaled by  0.485184
 Step Taken.  Stepsize is  0.300000

                             Maximum     Tolerance    Cnvgd?
         Gradient           0.044644      0.000300      NO
         Displacement       0.218066      0.001200      NO
         Energy change     -0.020584      0.000001      NO


 New Cartesian Coordinates Obtained by Inverse Iteration

 Displacement from previous Coordinates is:  0.229889
 ----------------------------------------------------------------
             Standard Nuclear Orientation (Angstroms)
    I     Atom           X                Y                Z
 ----------------------------------------------------------------
    1      P       1.9431699126     0.4817841882     0.0000000000
    2      N       0.5064682834     1.1184808588     0.0000000000
    3      Br     -1.0564782204    -0.1224083622     0.0000000000
    4      F       1.9173309898    -1.1173430992     0.0000000000
 ----------------------------------------------------------------
 Molecular Point Group                 Cs    NOp =  2
 Largest Abelian Subgroup              Cs    NOp =  2
 Nuclear Repulsion Energy =   301.5517581925 hartrees
 There are       33 alpha and       33 beta electrons
 Applying Cartesian multipole field
    Component          Value
    ---------          -----
     (2,0,0)        1.00000E-11
     (0,2,0)        2.00000E-11
     (0,0,2)       -3.00000E-11
 Nucleus-field energy     =     0.0000000064 hartrees
 Requested basis set is 6-311++G(d,p)
 There are 44 shells and 122 basis functions
 A cutoff of  1.0D-11 yielded    855 shell pairs
 There are      6964 function pairs (      7672 Cartesian)
 Smallest overlap matrix eigenvalue = 2.61E-03
 Guess MOs from SCF MO coefficient file

 -----------------------------------------------------------------------
  General SCF calculation program by
  Eric Jon Sundstrom, Paul Horn, Yuezhi Mao, Dmitri Zuev, Alec White,
  David Stuck, Shaama M.S., Shane Yost, Joonho Lee, David Small,
  Daniel Levine, Susi Lehtola, Hugh Burton, Evgeny Epifanovsky
 -----------------------------------------------------------------------
 Exchange:     0.2000 Hartree-Fock + 0.0800 Slater + 0.7200 B88
 Correlation:  0.1900 VWN1RPA + 0.8100 LYP
 Using SG-1 standard quadrature grid
 using 4 threads for integral computing
 -------------------------------------------------------
 OpenMP Integral computing Module                
 Release: version 2.0, May 2017, Q-Chem Inc. Pleasanton 
 -------------------------------------------------------
 -------------------------------------------------------
 OpenMP BLAS3 based DFT computing Module                
 Release: version 1.0, May 2013, Q-Chem Inc. Pittsburgh 
 -------------------------------------------------------
 A restricted SCF calculation will be
 performed using DIIS
 SCF converges when DIIS error is below 1.0e-08
 ---------------------------------------
  Cycle       Energy         DIIS error
 ---------------------------------------
    1   -3070.1321052233      1.21e-03  
    2   -3070.1337504944      1.33e-03  
    3   -3070.1347279495      1.08e-03  
    4   -3070.1366605632      1.97e-04  
    5   -3070.1367460865      4.25e-05  
    6   -3070.1367483003      1.00e-05  
    7   -3070.1367484485      3.08e-06  
    8   -3070.1367484563      1.99e-06  
    9   -3070.1367484615      3.23e-07  
   10   -3070.1367484617      8.86e-08  
   11   -3070.1367484617      1.07e-08  
   12   -3070.1367484617      3.53e-09  Convergence criterion met
 ---------------------------------------
 SCF time:   CPU 11.96s  wall 3.00s 
 SCF   energy in the final basis set =    -3070.1367484617
 Total energy in the final basis set =    -3070.1367484617

 --------------------------------------------------------------
             Orbital Energies (a.u.) and Symmetries
 --------------------------------------------------------------

 Alpha MOs, Restricted
 -- Occupied --                  
-482.87  -77.16  -62.52  -56.34  -56.34  -56.33  -24.73  -14.39
  1 A'    2 A'    3 A'    4 A'    1 A"    5 A'    6 A'    7 A'                 
 -8.727  -6.656  -6.561  -6.544  -6.543  -4.819  -4.816  -4.812
  8 A'    9 A'   10 A'    2 A"   11 A'   12 A'    3 A"   13 A'                 
 -2.671  -2.667  -2.666  -2.652  -2.652  -1.257  -0.912  -0.775
 14 A'    4 A"   15 A'    5 A"   16 A'   17 A'   18 A'   19 A'                 
 -0.619  -0.503  -0.502  -0.497  -0.378  -0.374  -0.356  -0.298
 20 A'   21 A'    6 A"   22 A'    7 A"   23 A'   24 A'    8 A"                 
 -0.296
 25 A'                                                                         
 -- Virtual --                   
 -0.121  -0.112  -0.013   0.012   0.019   0.039   0.041   0.059
 26 A'    9 A"   27 A'   28 A'   29 A'   10 A"   30 A'   31 A'                 
  0.070   0.089   0.095   0.121   0.139   0.151   0.193   0.215
 11 A"   32 A'   33 A'   34 A'   35 A'   12 A"   36 A'   37 A'                 
  0.224   0.235   0.266   0.271   0.290   0.316   0.379   0.390
 13 A"   38 A'   39 A'   14 A"   40 A'   41 A'   42 A'   43 A'                 
  0.426   0.435   0.537   0.539   0.552   0.580   0.610   0.622
 15 A"   44 A'   45 A'   16 A"   17 A"   46 A'   47 A'   48 A'                 
  0.624   0.640   0.679   0.798   0.855   0.868   0.883   0.959
 18 A"   19 A"   49 A'   50 A'   51 A'   20 A"   52 A'   53 A'                 
  1.017   1.209   1.282   1.337   1.342   1.487   1.560   1.613
 54 A'   55 A'   21 A"   56 A'   57 A'   22 A"   58 A'   59 A'                 
  1.859   1.896   1.905   2.017   2.025   2.099   2.129   2.416
 60 A'   23 A"   61 A'   62 A'   24 A"   25 A"   63 A'   64 A'                 
  2.599   3.724   3.725   3.750   3.759   3.768   3.803   3.946
 65 A'   66 A'   26 A"   27 A"   67 A'   28 A"   68 A'   69 A'                 
  3.979   4.000   4.014   4.062   4.119   4.338   6.228   6.267
 29 A"   70 A'   30 A"   71 A'   72 A'   73 A'   31 A"   74 A'                 
  6.275   6.554   6.983   7.530   7.552   7.623  13.737  13.840
 75 A'   76 A'   77 A'   32 A"   78 A'   79 A'   33 A"   80 A'                 
 13.927  35.262  47.840  66.723 163.084 289.719 289.740 289.836
 81 A'   82 A'   83 A'   84 A'   85 A'   34 A"   86 A'   87 A'                 
*******
 88 A'                                                                         

 Beta MOs, Restricted
 -- Occupied --                  
-482.87  -77.16  -62.52  -56.34  -56.34  -56.33  -24.73  -14.39
  1 A'    2 A'    3 A'    4 A'    1 A"    5 A'    6 A'    7 A'                 
 -8.727  -6.656  -6.561  -6.544  -6.543  -4.819  -4.816  -4.812
  8 A'    9 A'   10 A'    2 A"   11 A'   12 A'    3 A"   13 A'                 
 -2.671  -2.667  -2.666  -2.652  -2.652  -1.257  -0.912  -0.775
 14 A'    4 A"   15 A'    5 A"   16 A'   17 A'   18 A'   19 A'                 
 -0.619  -0.503  -0.502  -0.497  -0.378  -0.374  -0.356  -0.298
 20 A'   21 A'    6 A"   22 A'    7 A"   23 A'   24 A'    8 A"                 
 -0.296
 25 A'                                                                         
 -- Virtual --                   
 -0.121  -0.112  -0.013   0.012   0.019   0.039   0.041   0.059
 26 A'    9 A"   27 A'   28 A'   29 A'   10 A"   30 A'   31 A'                 
  0.070   0.089   0.095   0.121   0.139   0.151   0.193   0.215
 11 A"   32 A'   33 A'   34 A'   35 A'   12 A"   36 A'   37 A'                 
  0.224   0.235   0.266   0.271   0.290   0.316   0.379   0.390
 13 A"   38 A'   39 A'   14 A"   40 A'   41 A'   42 A'   43 A'                 
  0.426   0.435   0.537   0.539   0.552   0.580   0.610   0.622
 15 A"   44 A'   45 A'   16 A"   17 A"   46 A'   47 A'   48 A'                 
  0.624   0.640   0.679   0.798   0.855   0.868   0.883   0.959
 18 A"   19 A"   49 A'   50 A'   51 A'   20 A"   52 A'   53 A'                 
  1.017   1.209   1.282   1.337   1.342   1.487   1.560   1.613
 54 A'   55 A'   21 A"   56 A'   57 A'   22 A"   58 A'   59 A'                 
  1.859   1.896   1.905   2.017   2.025   2.099   2.129   2.416
 60 A'   23 A"   61 A'   62 A'   24 A"   25 A"   63 A'   64 A'                 
  2.599   3.724   3.725   3.750   3.759   3.768   3.803   3.946
 65 A'   66 A'   26 A"   27 A"   67 A'   28 A"   68 A'   69 A'                 
  3.979   4.000   4.014   4.062   4.119   4.338   6.228   6.267
 29 A"   70 A'   30 A"   71 A'   72 A'   73 A'   31 A"   74 A'                 
  6.275   6.554   6.983   7.530   7.552   7.623  13.737  13.840
 75 A'   76 A'   77 A'   32 A"   78 A'   79 A'   33 A"   80 A'                 
 13.927  35.262  47.840  66.723 163.084 289.719 289.740 289.836
 81 A'   82 A'   83 A'   84 A'   85 A'   34 A"   86 A'   87 A'                 
*******
 88 A'                                                                         
 --------------------------------------------------------------

          Ground-State Mulliken Net Atomic Charges

     Atom                 Charge (a.u.)
  ----------------------------------------
      1 P                     0.471958
      2 N                    -0.322524
      3 Br                    0.030423
      4 F                    -0.179856
  ----------------------------------------
  Sum of atomic charges =     0.000000

 -----------------------------------------------------------------
                    Cartesian Multipole Moments
 -----------------------------------------------------------------
    Charge (ESU x 10^10)
                -0.0000
    Dipole Moment (Debye)
         X       1.2183      Y      -0.3389      Z       0.0000
       Tot       1.2646
    Quadrupole Moments (Debye-Ang)
        XX     -36.9176     XY       3.0256     YY     -45.2283
        XZ      -0.0000     YZ       0.0000     ZZ     -40.6904
    Octopole Moments (Debye-Ang^2)
       XXX     -48.3624    XXY      -3.6088    XYY     -21.1849
       YYY     -16.7098    XXZ      -0.0000    XYZ       0.0000
       YYZ       0.0000    XZZ     -14.0932    YZZ      -4.9331
       ZZZ       0.0000
    Hexadecapole Moments (Debye-Ang^3)
      XXXX    -547.8905   XXXY      -8.7635   XXYY    -122.9109
      XYYY     -15.2077   YYYY    -159.0177   XXXZ      -0.0000
      XXYZ       0.0000   XYYZ      -0.0000   YYYZ       0.0000
      XXZZ     -99.2032   XYZZ      -6.8313   YYZZ     -33.7928
      XZZZ      -0.0000   YZZZ       0.0000   ZZZZ     -47.8145
 -----------------------------------------------------------------
 Calculating analytic gradient of the SCF energy
 Gradient of SCF Energy
            1           2           3           4
    1  -0.0031541   0.0159072  -0.0147370   0.0019839
    2  -0.0222481   0.0271556  -0.0189168   0.0140093
    3   0.0000000  -0.0000000   0.0000000   0.0000000
 Max gradient component =       2.716E-02
 RMS gradient           =       1.376E-02
 Gradient time:  CPU 3.34 s  wall 0.93 s
 Geometry Optimization Parameters
   NAtoms,    NIC,     NZ,  NCons,   NDum,   NFix, NCnnct, MaxDiis
        4      14       4       0       0       0       0       0

 Cartesian Hessian Update
 Hessian Updated using BFGS Update


** GEOMETRY OPTIMIZATION IN DELOCALIZED INTERNAL COORDINATES **
   Searching for a Minimum

   Optimization Cycle:   5

                       Coordinates (Angstroms)
     ATOM                X               Y               Z
      1  P         1.9431699126    0.4817841882    0.0000000000
      2  N         0.5064682834    1.1184808588    0.0000000000
      3  Br       -1.0564782204   -0.1224083622    0.0000000000
      4  F         1.9173309898   -1.1173430992    0.0000000000
   Point Group: cs    Number of degrees of freedom:     5


   Energy is  -3070.136748462

 Hessian Updated using BFGS Update

  5 Hessian modes will be used to form the next step
  Hessian Eigenvalues:
     0.056848    0.215478    0.257643    0.458105    0.615079

 Minimum Search - Taking Simple RFO Step
 Searching for Lamda that Minimizes Along All modes
 Value Taken    Lamda =  -0.01254713
 Calculated Step too Large.  Step scaled by  0.731150
 Step Taken.  Stepsize is  0.300000

                             Maximum     Tolerance    Cnvgd?
         Gradient           0.029836      0.000300      NO
         Displacement       0.228974      0.001200      NO
         Energy change     -0.011351      0.000001      NO


 New Cartesian Coordinates Obtained by Inverse Iteration

 Displacement from previous Coordinates is:  0.242754
 ----------------------------------------------------------------
             Standard Nuclear Orientation (Angstroms)
    I     Atom           X                Y                Z
 ----------------------------------------------------------------
    1      P       1.9266807575     0.4943434470     0.0000000000
    2      N       0.4621796877     1.0368399229     0.0000000000
    3      Br     -1.0348190956    -0.0487521004     0.0000000000
    4      F       1.9564496158    -1.1219176839     0.0000000000
 ----------------------------------------------------------------
 Molecular Point Group                 Cs    NOp =  2
 Largest Abelian Subgroup              Cs    NOp =  2
 Nuclear Repulsion Energy =   307.3026648136 hartrees
 There are       33 alpha and       33 beta electrons
 Applying Cartesian multipole field
    Component          Value
    ---------          -----
     (2,0,0)        1.00000E-11
     (0,2,0)        2.00000E-11
     (0,0,2)       -3.00000E-11
 Nucleus-field energy     =     0.0000000062 hartrees
 Requested basis set is 6-311++G(d,p)
 There are 44 shells and 122 basis functions
 A cutoff of  1.0D-11 yielded    857 shell pairs
 There are      6982 function pairs (      7693 Cartesian)
 Smallest overlap matrix eigenvalue = 2.28E-03
 Guess MOs from SCF MO coefficient file

 -----------------------------------------------------------------------
  General SCF calculation program by
  Eric Jon Sundstrom, Paul Horn, Yuezhi Mao, Dmitri Zuev, Alec White,
  David Stuck, Shaama M.S., Shane Yost, Joonho Lee, David Small,
  Daniel Levine, Susi Lehtola, Hugh Burton, Evgeny Epifanovsky
 -----------------------------------------------------------------------
 Exchange:     0.2000 Hartree-Fock + 0.0800 Slater + 0.7200 B88
 Correlation:  0.1900 VWN1RPA + 0.8100 LYP
 Using SG-1 standard quadrature grid
 using 4 threads for integral computing
 -------------------------------------------------------
 OpenMP Integral computing Module                
 Release: version 2.0, May 2017, Q-Chem Inc. Pleasanton 
 -------------------------------------------------------
 -------------------------------------------------------
 OpenMP BLAS3 based DFT computing Module                
 Release: version 1.0, May 2013, Q-Chem Inc. Pittsburgh 
 -------------------------------------------------------
 A restricted SCF calculation will be
 performed using DIIS
 SCF converges when DIIS error is below 1.0e-08
 ---------------------------------------
  Cycle       Energy         DIIS error
 ---------------------------------------
    1   -3070.1329968031      1.62e-03  
    2   -3070.1390013426      1.25e-03  
    3   -3070.1376519111      1.53e-03  
    4   -3070.1414387148      2.31e-04  
    5   -3070.1415517056      4.96e-05  
    6   -3070.1415546372      1.05e-05  
    7   -3070.1415548102      4.18e-06  
    8   -3070.1415548278      2.24e-06  
    9   -3070.1415548333      2.69e-07  
   10   -3070.1415548334      8.81e-08  
   11   -3070.1415548334      1.02e-08  
   12   -3070.1415548334      3.21e-09  Convergence criterion met
 ---------------------------------------
 SCF time:   CPU 12.06s  wall 4.00s 
 SCF   energy in the final basis set =    -3070.1415548334
 Total energy in the final basis set =    -3070.1415548334

 --------------------------------------------------------------
             Orbital Energies (a.u.) and Symmetries
 --------------------------------------------------------------

 Alpha MOs, Restricted
 -- Occupied --                  
-482.87  -77.16  -62.52  -56.34  -56.34  -56.34  -24.72  -14.38
  1 A'    2 A'    3 A'    4 A'    1 A"    5 A'    6 A'    7 A'                 
 -8.732  -6.650  -6.567  -6.549  -6.548  -4.813  -4.810  -4.806
  8 A'    9 A'   10 A'    2 A"   11 A'   12 A'    3 A"   13 A'                 
 -2.677  -2.672  -2.671  -2.657  -2.657  -1.243  -0.934  -0.778
 14 A'    4 A"   15 A'   16 A'    5 A"   17 A'   18 A'   19 A'                 
 -0.610  -0.511  -0.492  -0.491  -0.391  -0.382  -0.358  -0.293
 20 A'   21 A'   22 A'    6 A"    7 A"   23 A'   24 A'    8 A"                 
 -0.287
 25 A'                                                                         
 -- Virtual --                   
 -0.109  -0.088  -0.012   0.012   0.021   0.040   0.045   0.058
  9 A"   26 A'   27 A'   28 A'   29 A'   10 A"   30 A'   31 A'                 
  0.069   0.089   0.100   0.126   0.141   0.153   0.193   0.224
 11 A"   32 A'   33 A'   34 A'   35 A'   12 A"   36 A'   37 A'                 
  0.226   0.231   0.267   0.273   0.291   0.312   0.377   0.396
 13 A"   38 A'   39 A'   14 A"   40 A'   41 A'   42 A'   43 A'                 
  0.420   0.431   0.538   0.546   0.546   0.595   0.616   0.626
 15 A"   44 A'   16 A"   45 A'   17 A"   46 A'   47 A'   48 A'                 
  0.636   0.644   0.673   0.836   0.880   0.882   0.906   0.964
 18 A"   19 A"   49 A'   50 A'   20 A"   51 A'   52 A'   53 A'                 
  1.031   1.181   1.287   1.344   1.349   1.493   1.570   1.620
 54 A'   55 A'   21 A"   56 A'   57 A'   22 A"   58 A'   59 A'                 
  1.865   1.888   1.993   2.015   2.036   2.114   2.138   2.447
 60 A'   23 A"   61 A'   62 A'   24 A"   25 A"   63 A'   64 A'                 
  2.591   3.733   3.735   3.754   3.762   3.773   3.821   3.958
 65 A'   66 A'   26 A"   27 A"   67 A'   28 A"   68 A'   69 A'                 
  3.974   3.996   4.034   4.082   4.118   4.366   6.237   6.275
 29 A"   70 A'   30 A"   71 A'   72 A'   73 A'   31 A"   74 A'                 
  6.289   6.600   6.987   7.527   7.551   7.613  13.744  13.846
 75 A'   76 A'   77 A'   32 A"   78 A'   79 A'   33 A"   80 A'                 
 13.941  35.267  47.875  66.731 163.095 289.719 289.740 289.837
 81 A'   82 A'   83 A'   84 A'   85 A'   34 A"   86 A'   87 A'                 
*******
 88 A'                                                                         

 Beta MOs, Restricted
 -- Occupied --                  
-482.87  -77.16  -62.52  -56.34  -56.34  -56.34  -24.72  -14.38
  1 A'    2 A'    3 A'    4 A'    1 A"    5 A'    6 A'    7 A'                 
 -8.732  -6.650  -6.567  -6.549  -6.548  -4.813  -4.810  -4.806
  8 A'    9 A'   10 A'    2 A"   11 A'   12 A'    3 A"   13 A'                 
 -2.677  -2.672  -2.671  -2.657  -2.657  -1.243  -0.934  -0.778
 14 A'    4 A"   15 A'   16 A'    5 A"   17 A'   18 A'   19 A'                 
 -0.610  -0.511  -0.492  -0.491  -0.391  -0.382  -0.358  -0.293
 20 A'   21 A'   22 A'    6 A"    7 A"   23 A'   24 A'    8 A"                 
 -0.287
 25 A'                                                                         
 -- Virtual --                   
 -0.109  -0.088  -0.012   0.012   0.021   0.040   0.045   0.058
  9 A"   26 A'   27 A'   28 A'   29 A'   10 A"   30 A'   31 A'                 
  0.069   0.089   0.100   0.126   0.141   0.153   0.193   0.224
 11 A"   32 A'   33 A'   34 A'   35 A'   12 A"   36 A'   37 A'                 
  0.226   0.231   0.267   0.273   0.291   0.312   0.377   0.396
 13 A"   38 A'   39 A'   14 A"   40 A'   41 A'   42 A'   43 A'                 
  0.420   0.431   0.538   0.546   0.546   0.595   0.616   0.626
 15 A"   44 A'   16 A"   45 A'   17 A"   46 A'   47 A'   48 A'                 
  0.636   0.644   0.673   0.836   0.880   0.882   0.906   0.964
 18 A"   19 A"   49 A'   50 A'   20 A"   51 A'   52 A'   53 A'                 
  1.031   1.181   1.287   1.344   1.349   1.493   1.570   1.620
 54 A'   55 A'   21 A"   56 A'   57 A'   22 A"   58 A'   59 A'                 
  1.865   1.888   1.993   2.015   2.036   2.114   2.138   2.447
 60 A'   23 A"   61 A'   62 A'   24 A"   25 A"   63 A'   64 A'                 
  2.591   3.733   3.735   3.754   3.762   3.773   3.821   3.958
 65 A'   66 A'   26 A"   27 A"   67 A'   28 A"   68 A'   69 A'                 
  3.974   3.996   4.034   4.082   4.118   4.366   6.237   6.275
 29 A"   70 A'   30 A"   71 A'   72 A'   73 A'   31 A"   74 A'                 
  6.289   6.600   6.987   7.527   7.551   7.613  13.744  13.846
 75 A'   76 A'   77 A'   32 A"   78 A'   79 A'   33 A"   80 A'                 
 13.941  35.267  47.875  66.731 163.095 289.719 289.740 289.837
 81 A'   82 A'   83 A'   84 A'   85 A'   34 A"   86 A'   87 A'                 
*******
 88 A'                                                                         
 --------------------------------------------------------------

          Ground-State Mulliken Net Atomic Charges

     Atom                 Charge (a.u.)
  ----------------------------------------
      1 P                     0.475954
      2 N                    -0.339498
      3 Br                    0.069650
      4 F                    -0.206107
  ----------------------------------------
  Sum of atomic charges =    -0.000000

 -----------------------------------------------------------------
                    Cartesian Multipole Moments
 -----------------------------------------------------------------
    Charge (ESU x 10^10)
                -0.0000
    Dipole Moment (Debye)
         X       0.8149      Y      -0.1279      Z       0.0000
       Tot       0.8249
    Quadrupole Moments (Debye-Ang)
        XX     -37.3745     XY       3.1785     YY     -45.2116
        XZ       0.0000     YZ      -0.0000     ZZ     -40.4519
    Octopole Moments (Debye-Ang^2)
       XXX     -50.7023    XXY      -3.6916    XYY     -21.6902
       YYY     -18.6779    XXZ       0.0000    XYZ      -0.0000
       YYZ       0.0000    XZZ     -14.5941    YZZ      -5.7933
       ZZZ       0.0000
    Hexadecapole Moments (Debye-Ang^3)
      XXXX    -543.0632   XXXY      -1.3912   XXYY    -122.7349
      XYYY      -9.0791   YYYY    -152.2867   XXXZ       0.0000
      XXYZ      -0.0000   XYYZ       0.0000   YYYZ      -0.0000
      XXZZ     -98.2518   XYZZ      -4.7266   YYZZ     -32.5786
      XZZZ       0.0000   YZZZ      -0.0000   ZZZZ     -47.2020
 -----------------------------------------------------------------
 Calculating analytic gradient of the SCF energy
 Gradient of SCF Energy
            1           2           3           4
    1  -0.0053457  -0.0080545   0.0125455   0.0008547
    2  -0.0142169   0.0029643   0.0026967   0.0085560
    3   0.0000000   0.0000000  -0.0000000  -0.0000000
 Max gradient component =       1.422E-02
 RMS gradient           =       6.727E-03
 Gradient time:  CPU 3.39 s  wall 0.94 s
 Geometry Optimization Parameters
   NAtoms,    NIC,     NZ,  NCons,   NDum,   NFix, NCnnct, MaxDiis
        4      14       4       0       0       0       0       0

 Cartesian Hessian Update
 Hessian Updated using BFGS Update


** GEOMETRY OPTIMIZATION IN DELOCALIZED INTERNAL COORDINATES **
   Searching for a Minimum

   Optimization Cycle:   6

                       Coordinates (Angstroms)
     ATOM                X               Y               Z
      1  P         1.9266807575    0.4943434470    0.0000000000
      2  N         0.4621796877    1.0368399229    0.0000000000
      3  Br       -1.0348190956   -0.0487521004    0.0000000000
      4  F         1.9564496158   -1.1219176839    0.0000000000
   Point Group: cs    Number of degrees of freedom:     5


   Energy is  -3070.141554833

 Hessian Updated using BFGS Update

  5 Hessian modes will be used to form the next step
  Hessian Eigenvalues:
     0.106881    0.211403    0.257525    0.464911    0.603306

 Minimum Search - Taking Simple RFO Step
 Searching for Lamda that Minimizes Along All modes
 Value Taken    Lamda =  -0.00182443
 Step Taken.  Stepsize is  0.084402

                             Maximum     Tolerance    Cnvgd?
         Gradient           0.014185      0.000300      NO
         Displacement       0.053059      0.001200      NO
         Energy change     -0.004806      0.000001      NO


 New Cartesian Coordinates Obtained by Inverse Iteration

 Displacement from previous Coordinates is:  0.138296
 ----------------------------------------------------------------
             Standard Nuclear Orientation (Angstroms)
    I     Atom           X                Y                Z
 ----------------------------------------------------------------
    1      P       1.9392987558     0.5041850681     0.0000000000
    2      N       0.4718251757     1.0060493671     0.0000000000
    3      Br     -1.0871779649    -0.0284807673     0.0000000000
    4      F       1.9865449988    -1.1212400823     0.0000000000
 ----------------------------------------------------------------
 Molecular Point Group                 Cs    NOp =  2
 Largest Abelian Subgroup              Cs    NOp =  2
 Nuclear Repulsion Energy =   303.3214503525 hartrees
 There are       33 alpha and       33 beta electrons
 Applying Cartesian multipole field
    Component          Value
    ---------          -----
     (2,0,0)        1.00000E-11
     (0,2,0)        2.00000E-11
     (0,0,2)       -3.00000E-11
 Nucleus-field energy     =     0.0000000064 hartrees
 Requested basis set is 6-311++G(d,p)
 There are 44 shells and 122 basis functions
 A cutoff of  1.0D-11 yielded    853 shell pairs
 There are      6957 function pairs (      7665 Cartesian)
 Smallest overlap matrix eigenvalue = 2.31E-03
 Guess MOs from SCF MO coefficient file

 -----------------------------------------------------------------------
  General SCF calculation program by
  Eric Jon Sundstrom, Paul Horn, Yuezhi Mao, Dmitri Zuev, Alec White,
  David Stuck, Shaama M.S., Shane Yost, Joonho Lee, David Small,
  Daniel Levine, Susi Lehtola, Hugh Burton, Evgeny Epifanovsky
 -----------------------------------------------------------------------
 Exchange:     0.2000 Hartree-Fock + 0.0800 Slater + 0.7200 B88
 Correlation:  0.1900 VWN1RPA + 0.8100 LYP
 Using SG-1 standard quadrature grid
 using 4 threads for integral computing
 -------------------------------------------------------
 OpenMP Integral computing Module                
 Release: version 2.0, May 2017, Q-Chem Inc. Pleasanton 
 -------------------------------------------------------
 -------------------------------------------------------
 OpenMP BLAS3 based DFT computing Module                
 Release: version 1.0, May 2013, Q-Chem Inc. Pittsburgh 
 -------------------------------------------------------
 A restricted SCF calculation will be
 performed using DIIS
 SCF converges when DIIS error is below 1.0e-08
 ---------------------------------------
  Cycle       Energy         DIIS error
 ---------------------------------------
    1   -3070.1413901957      5.82e-04  
    2   -3070.1425375616      2.02e-04  
    3   -3070.1424838762      2.98e-04  
    4   -3070.1425887393      8.68e-05  
    5   -3070.1425986731      3.82e-05  
    6   -3070.1426009653      5.04e-06  
    7   -3070.1426010099      9.33e-07  
    8   -3070.1426010114      3.78e-07  
    9   -3070.1426010117      1.19e-07  
   10   -3070.1426010117      3.05e-08  
   11   -3070.1426010118      8.67e-09  Convergence criterion met
 ---------------------------------------
 SCF time:   CPU 10.99s  wall 3.00s 
 SCF   energy in the final basis set =    -3070.1426010118
 Total energy in the final basis set =    -3070.1426010118

 --------------------------------------------------------------
             Orbital Energies (a.u.) and Symmetries
 --------------------------------------------------------------

 Alpha MOs, Restricted
 -- Occupied --                  
-482.87  -77.16  -62.52  -56.35  -56.34  -56.34  -24.71  -14.38
  1 A'    2 A'    3 A'    4 A'    1 A"    5 A'    6 A'    7 A'                 
 -8.733  -6.650  -6.568  -6.550  -6.549  -4.813  -4.810  -4.806
  8 A'    9 A'   10 A'    2 A"   11 A'   12 A'    3 A"   13 A'                 
 -2.678  -2.673  -2.672  -2.658  -2.658  -1.237  -0.929  -0.781
 14 A'    4 A"   15 A'   16 A'    5 A"   17 A'   18 A'   19 A'                 
 -0.606  -0.510  -0.486  -0.486  -0.389  -0.379  -0.359  -0.296
 20 A'   21 A'   22 A'    6 A"    7 A"   23 A'   24 A'    8 A"                 
 -0.288
 25 A'                                                                         
 -- Virtual --                   
 -0.108  -0.095  -0.011   0.011   0.021   0.040   0.045   0.058
  9 A"   26 A'   27 A'   28 A'   29 A'   10 A"   30 A'   31 A'                 
  0.069   0.087   0.099   0.128   0.144   0.155   0.192   0.224
 11 A"   32 A'   33 A'   34 A'   35 A'   12 A"   36 A'   37 A'                 
  0.226   0.233   0.268   0.274   0.289   0.313   0.378   0.392
 13 A"   38 A'   39 A'   14 A"   40 A'   41 A'   42 A'   43 A'                 
  0.421   0.430   0.535   0.546   0.546   0.594   0.614   0.626
 15 A"   44 A'   16 A"   17 A"   45 A'   46 A'   47 A'   48 A'                 
  0.640   0.644   0.664   0.839   0.877   0.881   0.905   0.969
 18 A"   19 A"   49 A'   50 A'   51 A'   20 A"   52 A'   53 A'                 
  1.044   1.179   1.289   1.344   1.353   1.495   1.577   1.620
 54 A'   55 A'   21 A"   56 A'   57 A'   22 A"   58 A'   59 A'                 
  1.864   1.890   1.981   2.010   2.026   2.121   2.124   2.443
 60 A'   23 A"   61 A'   62 A'   24 A"   25 A"   63 A'   64 A'                 
  2.603   3.735   3.740   3.757   3.759   3.775   3.824   3.965
 65 A'   66 A'   26 A"   27 A"   67 A'   28 A"   68 A'   69 A'                 
  3.972   3.992   4.030   4.079   4.115   4.371   6.241   6.279
 29 A"   70 A'   30 A"   71 A'   72 A'   73 A'   31 A"   74 A'                 
  6.297   6.594   6.988   7.526   7.548   7.613  13.744  13.845
 75 A'   76 A'   77 A'   32 A"   78 A'   79 A'   33 A"   80 A'                 
 13.952  35.266  47.872  66.735 163.100 289.717 289.735 289.835
 81 A'   82 A'   83 A'   84 A'   85 A'   34 A"   86 A'   87 A'                 
*******
 88 A'                                                                         

 Beta MOs, Restricted
 -- Occupied --                  
-482.87  -77.16  -62.52  -56.35  -56.34  -56.34  -24.71  -14.38
  1 A'    2 A'    3 A'    4 A'    1 A"    5 A'    6 A'    7 A'                 
 -8.733  -6.650  -6.568  -6.550  -6.549  -4.813  -4.810  -4.806
  8 A'    9 A'   10 A'    2 A"   11 A'   12 A'    3 A"   13 A'                 
 -2.678  -2.673  -2.672  -2.658  -2.658  -1.237  -0.929  -0.781
 14 A'    4 A"   15 A'   16 A'    5 A"   17 A'   18 A'   19 A'                 
 -0.606  -0.510  -0.486  -0.486  -0.389  -0.379  -0.359  -0.296
 20 A'   21 A'   22 A'    6 A"    7 A"   23 A'   24 A'    8 A"                 
 -0.288
 25 A'                                                                         
 -- Virtual --                   
 -0.108  -0.095  -0.011   0.011   0.021   0.040   0.045   0.058
  9 A"   26 A'   27 A'   28 A'   29 A'   10 A"   30 A'   31 A'                 
  0.069   0.087   0.099   0.128   0.144   0.155   0.192   0.224
 11 A"   32 A'   33 A'   34 A'   35 A'   12 A"   36 A'   37 A'                 
  0.226   0.233   0.268   0.274   0.289   0.313   0.378   0.392
 13 A"   38 A'   39 A'   14 A"   40 A'   41 A'   42 A'   43 A'                 
  0.421   0.430   0.535   0.546   0.546   0.594   0.614   0.626
 15 A"   44 A'   16 A"   17 A"   45 A'   46 A'   47 A'   48 A'                 
  0.640   0.644   0.664   0.839   0.877   0.881   0.905   0.969
 18 A"   19 A"   49 A'   50 A'   51 A'   20 A"   52 A'   53 A'                 
  1.044   1.179   1.289   1.344   1.353   1.495   1.577   1.620
 54 A'   55 A'   21 A"   56 A'   57 A'   22 A"   58 A'   59 A'                 
  1.864   1.890   1.981   2.010   2.026   2.121   2.124   2.443
 60 A'   23 A"   61 A'   62 A'   24 A"   25 A"   63 A'   64 A'                 
  2.603   3.735   3.740   3.757   3.759   3.775   3.824   3.965
 65 A'   66 A'   26 A"   27 A"   67 A'   28 A"   68 A'   69 A'                 
  3.972   3.992   4.030   4.079   4.115   4.371   6.241   6.279
 29 A"   70 A'   30 A"   71 A'   72 A'   73 A'   31 A"   74 A'                 
  6.297   6.594   6.988   7.526   7.548   7.613  13.744  13.845
 75 A'   76 A'   77 A'   32 A"   78 A'   79 A'   33 A"   80 A'                 
 13.952  35.266  47.872  66.735 163.100 289.717 289.735 289.835
 81 A'   82 A'   83 A'   84 A'   85 A'   34 A"   86 A'   87 A'                 
*******
 88 A'                                                                         
 --------------------------------------------------------------

          Ground-State Mulliken Net Atomic Charges

     Atom                 Charge (a.u.)
  ----------------------------------------
      1 P                     0.485813
      2 N                    -0.345349
      3 Br                    0.076832
      4 F                    -0.217297
  ----------------------------------------
  Sum of atomic charges =     0.000000

 -----------------------------------------------------------------
                    Cartesian Multipole Moments
 -----------------------------------------------------------------
    Charge (ESU x 10^10)
                -0.0000
    Dipole Moment (Debye)
         X       0.7641      Y      -0.0031      Z       0.0000
       Tot       0.7641
    Quadrupole Moments (Debye-Ang)
        XX     -37.0133     XY       3.4277     YY     -45.2475
        XZ       0.0000     YZ       0.0000     ZZ     -40.4439
    Octopole Moments (Debye-Ang^2)
       XXX     -49.0218    XXY      -3.3002    XYY     -21.0749
       YYY     -19.2132    XXZ       0.0000    XYZ       0.0000
       YYZ       0.0000    XZZ     -13.8871    YZZ      -6.0431
       ZZZ       0.0000
    Hexadecapole Moments (Debye-Ang^3)
      XXXX    -557.5994   XXXY       1.6342   XXYY    -126.4538
      XYYY      -8.0261   YYYY    -150.5503   XXXZ       0.0000
      XXYZ       0.0000   XYYZ       0.0000   YYYZ       0.0000
      XXZZ    -101.1671   XYZZ      -4.2755   YYZZ     -32.2959
      XZZZ       0.0000   YZZZ       0.0000   ZZZZ     -47.1505
 -----------------------------------------------------------------
 Calculating analytic gradient of the SCF energy
 Gradient of SCF Energy
            1           2           3           4
    1  -0.0050607   0.0061560   0.0002333  -0.0013286
    2  -0.0041041   0.0009555  -0.0020759   0.0052246
    3  -0.0000000   0.0000000  -0.0000000   0.0000000
 Max gradient component =       6.156E-03
 RMS gradient           =       3.092E-03
 Gradient time:  CPU 3.36 s  wall 0.93 s
 Geometry Optimization Parameters
   NAtoms,    NIC,     NZ,  NCons,   NDum,   NFix, NCnnct, MaxDiis
        4      14       4       0       0       0       0       0

 Cartesian Hessian Update
 Hessian Updated using BFGS Update


** GEOMETRY OPTIMIZATION IN DELOCALIZED INTERNAL COORDINATES **
   Searching for a Minimum

   Optimization Cycle:   7

                       Coordinates (Angstroms)
     ATOM                X               Y               Z
      1  P         1.9392987558    0.5041850681    0.0000000000
      2  N         0.4718251757    1.0060493671    0.0000000000
      3  Br       -1.0871779649   -0.0284807673    0.0000000000
      4  F         1.9865449988   -1.1212400823    0.0000000000
   Point Group: cs    Number of degrees of freedom:     5


   Energy is  -3070.142601012

 Hessian Updated using BFGS Update

  5 Hessian modes will be used to form the next step
  Hessian Eigenvalues:
     0.095776    0.202364    0.293681    0.410882    0.583125

 Minimum Search - Taking Simple RFO Step
 Searching for Lamda that Minimizes Along All modes
 Value Taken    Lamda =  -0.00050750
 Step Taken.  Stepsize is  0.057381

                             Maximum     Tolerance    Cnvgd?
         Gradient           0.008532      0.000300      NO
         Displacement       0.044419      0.001200      NO
         Energy change     -0.001046      0.000001      NO


 New Cartesian Coordinates Obtained by Inverse Iteration

 Displacement from previous Coordinates is:  0.130921
 ----------------------------------------------------------------
             Standard Nuclear Orientation (Angstroms)
    I     Atom           X                Y                Z
 ----------------------------------------------------------------
    1      P       1.9407949440     0.5050285151     0.0000000000
    2      N       0.4613819645     0.9811263857     0.0000000000
    3      Br     -1.1215819470     0.0024502949     0.0000000000
    4      F       2.0298960039    -1.1280916101     0.0000000000
 ----------------------------------------------------------------
 Molecular Point Group                 Cs    NOp =  2
 Largest Abelian Subgroup              Cs    NOp =  2
 Nuclear Repulsion Energy =   301.0862079300 hartrees
 There are       33 alpha and       33 beta electrons
 Applying Cartesian multipole field
    Component          Value
    ---------          -----
     (2,0,0)        1.00000E-11
     (0,2,0)        2.00000E-11
     (0,0,2)       -3.00000E-11
 Nucleus-field energy     =     0.0000000065 hartrees
 Requested basis set is 6-311++G(d,p)
 There are 44 shells and 122 basis functions
 A cutoff of  1.0D-11 yielded    851 shell pairs
 There are      6933 function pairs (      7641 Cartesian)
 Smallest overlap matrix eigenvalue = 2.27E-03
 Guess MOs from SCF MO coefficient file

 -----------------------------------------------------------------------
  General SCF calculation program by
  Eric Jon Sundstrom, Paul Horn, Yuezhi Mao, Dmitri Zuev, Alec White,
  David Stuck, Shaama M.S., Shane Yost, Joonho Lee, David Small,
  Daniel Levine, Susi Lehtola, Hugh Burton, Evgeny Epifanovsky
 -----------------------------------------------------------------------
 Exchange:     0.2000 Hartree-Fock + 0.0800 Slater + 0.7200 B88
 Correlation:  0.1900 VWN1RPA + 0.8100 LYP
 Using SG-1 standard quadrature grid
 using 4 threads for integral computing
 -------------------------------------------------------
 OpenMP Integral computing Module                
 Release: version 2.0, May 2017, Q-Chem Inc. Pleasanton 
 -------------------------------------------------------
 -------------------------------------------------------
 OpenMP BLAS3 based DFT computing Module                
 Release: version 1.0, May 2013, Q-Chem Inc. Pittsburgh 
 -------------------------------------------------------
 A restricted SCF calculation will be
 performed using DIIS
 SCF converges when DIIS error is below 1.0e-08
 ---------------------------------------
  Cycle       Energy         DIIS error
 ---------------------------------------
    1   -3070.1420015638      4.90e-04  
    2   -3070.1428565753      1.68e-04  
    3   -3070.1427326353      3.40e-04  
    4   -3070.1428979815      5.57e-05  
    5   -3070.1429027010      2.08e-05  
    6   -3070.1429033095      3.21e-06  
    7   -3070.1429033274      1.37e-06  
    8   -3070.1429033296      3.25e-07  
    9   -3070.1429033298      5.29e-08  
   10   -3070.1429033298      1.62e-08  
   11   -3070.1429033298      4.34e-09  Convergence criterion met
 ---------------------------------------
 SCF time:   CPU 10.95s  wall 3.00s 
 SCF   energy in the final basis set =    -3070.1429033298
 Total energy in the final basis set =    -3070.1429033298

 --------------------------------------------------------------
             Orbital Energies (a.u.) and Symmetries
 --------------------------------------------------------------

 Alpha MOs, Restricted
 -- Occupied --                  
-482.87  -77.16  -62.53  -56.35  -56.34  -56.34  -24.71  -14.38
  1 A'    2 A'    3 A'    4 A'    1 A"    5 A'    6 A'    7 A'                 
 -8.734  -6.650  -6.569  -6.552  -6.550  -4.813  -4.810  -4.806
  8 A'    9 A'   10 A'    2 A"   11 A'   12 A'    3 A"   13 A'                 
 -2.679  -2.675  -2.674  -2.659  -2.659  -1.231  -0.929  -0.782
 14 A'    4 A"   15 A'   16 A'    5 A"   17 A'   18 A'   19 A'                 
 -0.604  -0.511  -0.482  -0.482  -0.390  -0.380  -0.359  -0.296
 20 A'   21 A'   22 A'    6 A"    7 A"   23 A'   24 A'    8 A"                 
 -0.288
 25 A'                                                                         
 -- Virtual --                   
 -0.109  -0.094  -0.012   0.010   0.021   0.040   0.045   0.058
  9 A"   26 A'   27 A'   28 A'   29 A'   10 A"   30 A'   31 A'                 
  0.069   0.086   0.097   0.128   0.146   0.156   0.192   0.224
 11 A"   32 A'   33 A'   34 A'   35 A'   12 A"   36 A'   37 A'                 
  0.226   0.235   0.268   0.274   0.288   0.311   0.378   0.392
 13 A"   38 A'   39 A'   14 A"   40 A'   41 A'   42 A'   43 A'                 
  0.420   0.429   0.534   0.544   0.547   0.587   0.615   0.629
 15 A"   44 A'   16 A"   17 A"   45 A'   46 A'   47 A'   48 A'                 
  0.641   0.644   0.660   0.842   0.878   0.884   0.909   0.975
 18 A"   19 A"   49 A'   50 A'   51 A'   20 A"   52 A'   53 A'                 
  1.040   1.172   1.289   1.342   1.356   1.495   1.580   1.623
 54 A'   55 A'   21 A"   56 A'   57 A'   22 A"   58 A'   59 A'                 
  1.864   1.890   1.987   2.004   2.019   2.115   2.124   2.438
 60 A'   23 A"   61 A'   62 A'   24 A"   63 A'   25 A"   64 A'                 
  2.600   3.738   3.744   3.757   3.761   3.776   3.822   3.962
 65 A'   66 A'   26 A"   27 A"   67 A'   28 A"   68 A'   69 A'                 
  3.971   3.987   4.030   4.078   4.109   4.369   6.243   6.280
 29 A"   70 A'   30 A"   71 A'   72 A'   73 A'   31 A"   74 A'                 
  6.303   6.600   6.984   7.525   7.545   7.610  13.744  13.842
 75 A'   76 A'   77 A'   32 A"   78 A'   79 A'   33 A"   80 A'                 
 13.950  35.264  47.877  66.736 163.096 289.715 289.732 289.833
 81 A'   82 A'   83 A'   84 A'   85 A'   34 A"   86 A'   87 A'                 
*******
 88 A'                                                                         

 Beta MOs, Restricted
 -- Occupied --                  
-482.87  -77.16  -62.53  -56.35  -56.34  -56.34  -24.71  -14.38
  1 A'    2 A'    3 A'    4 A'    1 A"    5 A'    6 A'    7 A'                 
 -8.734  -6.650  -6.569  -6.552  -6.550  -4.813  -4.810  -4.806
  8 A'    9 A'   10 A'    2 A"   11 A'   12 A'    3 A"   13 A'                 
 -2.679  -2.675  -2.674  -2.659  -2.659  -1.231  -0.929  -0.782
 14 A'    4 A"   15 A'   16 A'    5 A"   17 A'   18 A'   19 A'                 
 -0.604  -0.511  -0.482  -0.482  -0.390  -0.380  -0.359  -0.296
 20 A'   21 A'   22 A'    6 A"    7 A"   23 A'   24 A'    8 A"                 
 -0.288
 25 A'                                                                         
 -- Virtual --                   
 -0.109  -0.094  -0.012   0.010   0.021   0.040   0.045   0.058
  9 A"   26 A'   27 A'   28 A'   29 A'   10 A"   30 A'   31 A'                 
  0.069   0.086   0.097   0.128   0.146   0.156   0.192   0.224
 11 A"   32 A'   33 A'   34 A'   35 A'   12 A"   36 A'   37 A'                 
  0.226   0.235   0.268   0.274   0.288   0.311   0.378   0.392
 13 A"   38 A'   39 A'   14 A"   40 A'   41 A'   42 A'   43 A'                 
  0.420   0.429   0.534   0.544   0.547   0.587   0.615   0.629
 15 A"   44 A'   16 A"   17 A"   45 A'   46 A'   47 A'   48 A'                 
  0.641   0.644   0.660   0.842   0.878   0.884   0.909   0.975
 18 A"   19 A"   49 A'   50 A'   51 A'   20 A"   52 A'   53 A'                 
  1.040   1.172   1.289   1.342   1.356   1.495   1.580   1.623
 54 A'   55 A'   21 A"   56 A'   57 A'   22 A"   58 A'   59 A'                 
  1.864   1.890   1.987   2.004   2.019   2.115   2.124   2.438
 60 A'   23 A"   61 A'   62 A'   24 A"   63 A'   25 A"   64 A'                 
  2.600   3.738   3.744   3.757   3.761   3.776   3.822   3.962
 65 A'   66 A'   26 A"   27 A"   67 A'   28 A"   68 A'   69 A'                 
  3.971   3.987   4.030   4.078   4.109   4.369   6.243   6.280
 29 A"   70 A'   30 A"   71 A'   72 A'   73 A'   31 A"   74 A'                 
  6.303   6.600   6.984   7.525   7.545   7.610  13.744  13.842
 75 A'   76 A'   77 A'   32 A"   78 A'   79 A'   33 A"   80 A'                 
 13.950  35.264  47.877  66.736 163.096 289.715 289.732 289.833
 81 A'   82 A'   83 A'   84 A'   85 A'   34 A"   86 A'   87 A'                 
*******
 88 A'                                                                         
 --------------------------------------------------------------

          Ground-State Mulliken Net Atomic Charges

     Atom                 Charge (a.u.)
  ----------------------------------------
      1 P                     0.486708
      2 N                    -0.348515
      3 Br                    0.085170
      4 F                    -0.223363
  ----------------------------------------
  Sum of atomic charges =     0.000000

 -----------------------------------------------------------------
                    Cartesian Multipole Moments
 -----------------------------------------------------------------
    Charge (ESU x 10^10)
                 0.0000
    Dipole Moment (Debye)
         X       0.6409      Y       0.0877      Z      -0.0000
       Tot       0.6469
    Quadrupole Moments (Debye-Ang)
        XX     -37.0678     XY       3.5527     YY     -45.3015
        XZ      -0.0000     YZ      -0.0000     ZZ     -40.4419
    Octopole Moments (Debye-Ang^2)
       XXX     -48.6426    XXY      -3.0809    XYY     -20.7577
       YYY     -20.0604    XXZ       0.0000    XYZ      -0.0000
       YYZ       0.0000    XZZ     -13.4977    YZZ      -6.4229
       ZZZ       0.0000
    Hexadecapole Moments (Debye-Ang^3)
      XXXX    -570.0622   XXXY       6.3053   XXYY    -129.6344
      XYYY      -4.8108   YYYY    -149.3254   XXXZ      -0.0000
      XXYZ      -0.0000   XYYZ       0.0000   YYYZ      -0.0000
      XXZZ    -103.4345   XYZZ      -3.1857   YYZZ     -32.1020
      XZZZ      -0.0000   YZZZ      -0.0000   ZZZZ     -47.1401
 -----------------------------------------------------------------
 Calculating analytic gradient of the SCF energy
 Gradient of SCF Energy
            1           2           3           4
    1   0.0012903  -0.0008099   0.0003249  -0.0008054
    2  -0.0013743   0.0001860  -0.0002003   0.0013887
    3   0.0000000  -0.0000000   0.0000000  -0.0000000
 Max gradient component =       1.389E-03
 RMS gradient           =       7.619E-04
 Gradient time:  CPU 3.35 s  wall 0.93 s
 Geometry Optimization Parameters
   NAtoms,    NIC,     NZ,  NCons,   NDum,   NFix, NCnnct, MaxDiis
        4      14       4       0       0       0       0       0

 Cartesian Hessian Update
 Hessian Updated using BFGS Update


** GEOMETRY OPTIMIZATION IN DELOCALIZED INTERNAL COORDINATES **
   Searching for a Minimum

   Optimization Cycle:   8

                       Coordinates (Angstroms)
     ATOM                X               Y               Z
      1  P         1.9407949440    0.5050285151    0.0000000000
      2  N         0.4613819645    0.9811263857    0.0000000000
      3  Br       -1.1215819470    0.0024502949    0.0000000000
      4  F         2.0298960039   -1.1280916101    0.0000000000
   Point Group: cs    Number of degrees of freedom:     5


   Energy is  -3070.142903330

 Hessian Updated using BFGS Update

  5 Hessian modes will be used to form the next step
  Hessian Eigenvalues:
     0.079515    0.184668    0.296946    0.432389    0.573207

 Minimum Search - Taking Simple RFO Step
 Searching for Lamda that Minimizes Along All modes
 Value Taken    Lamda =  -0.00006047
 Step Taken.  Stepsize is  0.023447

                             Maximum     Tolerance    Cnvgd?
         Gradient           0.002263      0.000300      NO
         Displacement       0.019655      0.001200      NO
         Energy change     -0.000302      0.000001      NO


 New Cartesian Coordinates Obtained by Inverse Iteration

 Displacement from previous Coordinates is:  0.059523
 ----------------------------------------------------------------
             Standard Nuclear Orientation (Angstroms)
    I     Atom           X                Y                Z
 ----------------------------------------------------------------
    1      P       1.9374207749     0.5039206000     0.0000000000
    2      N       0.4583970845     0.9718537442     0.0000000000
    3      Br     -1.1366078980     0.0162332103     0.0000000000
    4      F       2.0512810040    -1.1314939688     0.0000000000
 ----------------------------------------------------------------
 Molecular Point Group                 Cs    NOp =  2
 Largest Abelian Subgroup              Cs    NOp =  2
 Nuclear Repulsion Energy =   300.2145444430 hartrees
 There are       33 alpha and       33 beta electrons
 Applying Cartesian multipole field
    Component          Value
    ---------          -----
     (2,0,0)        1.00000E-11
     (0,2,0)        2.00000E-11
     (0,0,2)       -3.00000E-11
 Nucleus-field energy     =     0.0000000066 hartrees
 Requested basis set is 6-311++G(d,p)
 There are 44 shells and 122 basis functions
 A cutoff of  1.0D-11 yielded    850 shell pairs
 There are      6913 function pairs (      7617 Cartesian)
 Smallest overlap matrix eigenvalue = 2.24E-03
 Guess MOs from SCF MO coefficient file

 -----------------------------------------------------------------------
  General SCF calculation program by
  Eric Jon Sundstrom, Paul Horn, Yuezhi Mao, Dmitri Zuev, Alec White,
  David Stuck, Shaama M.S., Shane Yost, Joonho Lee, David Small,
  Daniel Levine, Susi Lehtola, Hugh Burton, Evgeny Epifanovsky
 -----------------------------------------------------------------------
 Exchange:     0.2000 Hartree-Fock + 0.0800 Slater + 0.7200 B88
 Correlation:  0.1900 VWN1RPA + 0.8100 LYP
 Using SG-1 standard quadrature grid
 using 4 threads for integral computing
 -------------------------------------------------------
 OpenMP Integral computing Module                
 Release: version 2.0, May 2017, Q-Chem Inc. Pleasanton 
 -------------------------------------------------------
 -------------------------------------------------------
 OpenMP BLAS3 based DFT computing Module                
 Release: version 1.0, May 2013, Q-Chem Inc. Pittsburgh 
 -------------------------------------------------------
 A restricted SCF calculation will be
 performed using DIIS
 SCF converges when DIIS error is below 1.0e-08
 ---------------------------------------
  Cycle       Energy         DIIS error
 ---------------------------------------
    1   -3070.1427402682      2.27e-04  
    2   -3070.1429044069      1.34e-04  
    3   -3070.1428484757      2.29e-04  
    4   -3070.1429334568      1.69e-05  
    5   -3070.1429338489      9.62e-06  
    6   -3070.1429339730      1.54e-06  
    7   -3070.1429339763      6.76e-07  
    8   -3070.1429339769      1.77e-07  
    9   -3070.1429339770      1.90e-08  
   10   -3070.1429339770      8.14e-09  Convergence criterion met
 ---------------------------------------
 SCF time:   CPU 9.94s  wall 2.00s 
 SCF   energy in the final basis set =    -3070.1429339770
 Total energy in the final basis set =    -3070.1429339770

 --------------------------------------------------------------
             Orbital Energies (a.u.) and Symmetries
 --------------------------------------------------------------

 Alpha MOs, Restricted
 -- Occupied --                  
-482.88  -77.16  -62.53  -56.35  -56.34  -56.34  -24.71  -14.38
  1 A'    2 A'    3 A'    4 A'    1 A"    5 A'    6 A'    7 A'                 
 -8.735  -6.650  -6.570  -6.552  -6.551  -4.813  -4.810  -4.806
  8 A'    9 A'   10 A'    2 A"   11 A'   12 A'    3 A"   13 A'                 
 -2.680  -2.675  -2.674  -2.660  -2.660  -1.229  -0.929  -0.783
 14 A'    4 A"   15 A'   16 A'    5 A"   17 A'   18 A'   19 A'                 
 -0.604  -0.511  -0.481  -0.480  -0.390  -0.381  -0.358  -0.296
 20 A'   21 A'   22 A'    6 A"    7 A"   23 A'   24 A'    8 A"                 
 -0.288
 25 A'                                                                         
 -- Virtual --                   
 -0.108  -0.094  -0.012   0.010   0.021   0.040   0.045   0.058
  9 A"   26 A'   27 A'   28 A'   29 A'   10 A"   30 A'   31 A'                 
  0.068   0.085   0.097   0.129   0.146   0.156   0.192   0.224
 11 A"   32 A'   33 A'   34 A'   35 A'   12 A"   36 A'   37 A'                 
  0.226   0.235   0.268   0.274   0.287   0.312   0.379   0.392
 13 A"   38 A'   39 A'   14 A"   40 A'   41 A'   42 A'   43 A'                 
  0.420   0.428   0.533   0.543   0.548   0.583   0.615   0.632
 15 A"   44 A'   16 A"   17 A"   45 A'   46 A'   47 A'   48 A'                 
  0.642   0.644   0.660   0.842   0.879   0.884   0.909   0.977
 18 A"   19 A"   49 A'   50 A'   51 A'   20 A"   52 A'   53 A'                 
  1.043   1.169   1.290   1.341   1.358   1.496   1.580   1.625
 54 A'   55 A'   21 A"   56 A'   57 A'   22 A"   58 A'   59 A'                 
  1.865   1.890   1.987   2.002   2.017   2.111   2.126   2.435
 60 A'   23 A"   61 A'   62 A'   24 A"   63 A'   25 A"   64 A'                 
  2.603   3.739   3.745   3.756   3.762   3.777   3.821   3.963
 65 A'   66 A'   26 A"   27 A"   67 A'   28 A"   68 A'   69 A'                 
  3.970   3.985   4.030   4.077   4.108   4.369   6.244   6.280
 29 A"   70 A'   30 A"   71 A'   72 A'   73 A'   31 A"   74 A'                 
  6.305   6.601   6.984   7.524   7.544   7.609  13.744  13.841
 75 A'   76 A'   77 A'   32 A"   78 A'   79 A'   33 A"   80 A'                 
 13.954  35.263  47.879  66.737 163.098 289.715 289.730 289.832
 81 A'   82 A'   83 A'   84 A'   85 A'   34 A"   86 A'   87 A'                 
*******
 88 A'                                                                         

 Beta MOs, Restricted
 -- Occupied --                  
-482.88  -77.16  -62.53  -56.35  -56.34  -56.34  -24.71  -14.38
  1 A'    2 A'    3 A'    4 A'    1 A"    5 A'    6 A'    7 A'                 
 -8.735  -6.650  -6.570  -6.552  -6.551  -4.813  -4.810  -4.806
  8 A'    9 A'   10 A'    2 A"   11 A'   12 A'    3 A"   13 A'                 
 -2.680  -2.675  -2.674  -2.660  -2.660  -1.229  -0.929  -0.783
 14 A'    4 A"   15 A'   16 A'    5 A"   17 A'   18 A'   19 A'                 
 -0.604  -0.511  -0.481  -0.480  -0.390  -0.381  -0.358  -0.296
 20 A'   21 A'   22 A'    6 A"    7 A"   23 A'   24 A'    8 A"                 
 -0.288
 25 A'                                                                         
 -- Virtual --                   
 -0.108  -0.094  -0.012   0.010   0.021   0.040   0.045   0.058
  9 A"   26 A'   27 A'   28 A'   29 A'   10 A"   30 A'   31 A'                 
  0.068   0.085   0.097   0.129   0.146   0.156   0.192   0.224
 11 A"   32 A'   33 A'   34 A'   35 A'   12 A"   36 A'   37 A'                 
  0.226   0.235   0.268   0.274   0.287   0.312   0.379   0.392
 13 A"   38 A'   39 A'   14 A"   40 A'   41 A'   42 A'   43 A'                 
  0.420   0.428   0.533   0.543   0.548   0.583   0.615   0.632
 15 A"   44 A'   16 A"   17 A"   45 A'   46 A'   47 A'   48 A'                 
  0.642   0.644   0.660   0.842   0.879   0.884   0.909   0.977
 18 A"   19 A"   49 A'   50 A'   51 A'   20 A"   52 A'   53 A'                 
  1.043   1.169   1.290   1.341   1.358   1.496   1.580   1.625
 54 A'   55 A'   21 A"   56 A'   57 A'   22 A"   58 A'   59 A'                 
  1.865   1.890   1.987   2.002   2.017   2.111   2.126   2.435
 60 A'   23 A"   61 A'   62 A'   24 A"   63 A'   25 A"   64 A'                 
  2.603   3.739   3.745   3.756   3.762   3.777   3.821   3.963
 65 A'   66 A'   26 A"   27 A"   67 A'   28 A"   68 A'   69 A'                 
  3.970   3.985   4.030   4.077   4.108   4.369   6.244   6.280
 29 A"   70 A'   30 A"   71 A'   72 A'   73 A'   31 A"   74 A'                 
  6.305   6.601   6.984   7.524   7.544   7.609  13.744  13.841
 75 A'   76 A'   77 A'   32 A"   78 A'   79 A'   33 A"   80 A'                 
 13.954  35.263  47.879  66.737 163.098 289.715 289.730 289.832
 81 A'   82 A'   83 A'   84 A'   85 A'   34 A"   86 A'   87 A'                 
*******
 88 A'                                                                         
 --------------------------------------------------------------

          Ground-State Mulliken Net Atomic Charges

     Atom                 Charge (a.u.)
  ----------------------------------------
      1 P                     0.485662
      2 N                    -0.348233
      3 Br                    0.087203
      4 F                    -0.224632
  ----------------------------------------
  Sum of atomic charges =    -0.000000

 -----------------------------------------------------------------
                    Cartesian Multipole Moments
 -----------------------------------------------------------------
    Charge (ESU x 10^10)
                -0.0000
    Dipole Moment (Debye)
         X       0.5688      Y       0.1224      Z       0.0000
       Tot       0.5818
    Quadrupole Moments (Debye-Ang)
        XX     -37.1811     XY       3.5901     YY     -45.3159
        XZ      -0.0000     YZ      -0.0000     ZZ     -40.4317
    Octopole Moments (Debye-Ang^2)
       XXX     -48.6690    XXY      -3.0038    XYY     -20.6199
       YYY     -20.4046    XXZ       0.0000    XYZ       0.0000
       YYZ       0.0000    XZZ     -13.2795    YZZ      -6.5737
       ZZZ       0.0000
    Hexadecapole Moments (Debye-Ang^3)
      XXXX    -575.7338   XXXY       8.5388   XXYY    -131.0001
      XYYY      -3.1703   YYYY    -148.8368   XXXZ      -0.0000
      XXYZ      -0.0000   XYYZ      -0.0000   YYYZ      -0.0000
      XXZZ    -104.3176   XYZZ      -2.6171   YYZZ     -32.0161
      XZZZ      -0.0000   YZZZ      -0.0000   ZZZZ     -47.1055
 -----------------------------------------------------------------
 Calculating analytic gradient of the SCF energy
 Gradient of SCF Energy
            1           2           3           4
    1  -0.0005952   0.0004837   0.0001479  -0.0000364
    2   0.0000020  -0.0000309   0.0000873  -0.0000583
    3   0.0000000  -0.0000000  -0.0000000   0.0000000
 Max gradient component =       5.952E-04
 RMS gradient           =       2.279E-04
 Gradient time:  CPU 3.34 s  wall 0.94 s
 Geometry Optimization Parameters
   NAtoms,    NIC,     NZ,  NCons,   NDum,   NFix, NCnnct, MaxDiis
        4      14       4       0       0       0       0       0

 Cartesian Hessian Update
 Hessian Updated using BFGS Update


** GEOMETRY OPTIMIZATION IN DELOCALIZED INTERNAL COORDINATES **
   Searching for a Minimum

   Optimization Cycle:   9

                       Coordinates (Angstroms)
     ATOM                X               Y               Z
      1  P         1.9374207749    0.5039206000    0.0000000000
      2  N         0.4583970845    0.9718537442    0.0000000000
      3  Br       -1.1366078980    0.0162332103    0.0000000000
      4  F         2.0512810040   -1.1314939688    0.0000000000
   Point Group: cs    Number of degrees of freedom:     5


   Energy is  -3070.142933977

 Hessian Updated using BFGS Update

  5 Hessian modes will be used to form the next step
  Hessian Eigenvalues:
     0.076121    0.179249    0.306396    0.438021    0.577331

 Minimum Search - Taking Simple RFO Step
 Searching for Lamda that Minimizes Along All modes
 Value Taken    Lamda =  -0.00000121
 Step Taken.  Stepsize is  0.002142

                             Maximum     Tolerance    Cnvgd?
         Gradient           0.000440      0.000300      NO
         Displacement       0.001654      0.001200      NO
         Energy change     -0.000031      0.000001      NO


 New Cartesian Coordinates Obtained by Inverse Iteration

 Displacement from previous Coordinates is:  0.004904
 ----------------------------------------------------------------
             Standard Nuclear Orientation (Angstroms)
    I     Atom           X                Y                Z
 ----------------------------------------------------------------
    1      P       1.9378933206     0.5038895576     0.0000000000
    2      N       0.4580133121     0.9710736565     0.0000000000
    3      Br     -1.1381976575     0.0172072504     0.0000000000
    4      F       2.0527819902    -1.1316568788     0.0000000000
 ----------------------------------------------------------------
 Molecular Point Group                 Cs    NOp =  2
 Largest Abelian Subgroup              Cs    NOp =  2
 Nuclear Repulsion Energy =   300.0857355363 hartrees
 There are       33 alpha and       33 beta electrons
 Applying Cartesian multipole field
    Component          Value
    ---------          -----
     (2,0,0)        1.00000E-11
     (0,2,0)        2.00000E-11
     (0,0,2)       -3.00000E-11
 Nucleus-field energy     =     0.0000000066 hartrees
 Requested basis set is 6-311++G(d,p)
 There are 44 shells and 122 basis functions
 A cutoff of  1.0D-11 yielded    850 shell pairs
 There are      6913 function pairs (      7617 Cartesian)
 Smallest overlap matrix eigenvalue = 2.24E-03
 Guess MOs from SCF MO coefficient file

 -----------------------------------------------------------------------
  General SCF calculation program by
  Eric Jon Sundstrom, Paul Horn, Yuezhi Mao, Dmitri Zuev, Alec White,
  David Stuck, Shaama M.S., Shane Yost, Joonho Lee, David Small,
  Daniel Levine, Susi Lehtola, Hugh Burton, Evgeny Epifanovsky
 -----------------------------------------------------------------------
 Exchange:     0.2000 Hartree-Fock + 0.0800 Slater + 0.7200 B88
 Correlation:  0.1900 VWN1RPA + 0.8100 LYP
 Using SG-1 standard quadrature grid
 using 4 threads for integral computing
 -------------------------------------------------------
 OpenMP Integral computing Module                
 Release: version 2.0, May 2017, Q-Chem Inc. Pleasanton 
 -------------------------------------------------------
 -------------------------------------------------------
 OpenMP BLAS3 based DFT computing Module                
 Release: version 1.0, May 2013, Q-Chem Inc. Pittsburgh 
 -------------------------------------------------------
 A restricted SCF calculation will be
 performed using DIIS
 SCF converges when DIIS error is below 1.0e-08
 ---------------------------------------
  Cycle       Energy         DIIS error
 ---------------------------------------
    1   -3070.1429335646      1.69e-05  
    2   -3070.1429343404      1.06e-05  
    3   -3070.1429341172      1.55e-05  
    4   -3070.1429345160      2.68e-06  
    5   -3070.1429345263      8.05e-07  
    6   -3070.1429345270      1.44e-07  
    7   -3070.1429345270      6.25e-08  
    8   -3070.1429345271      2.17e-08  
    9   -3070.1429345271      3.02e-09  Convergence criterion met
 ---------------------------------------
 SCF time:   CPU 8.95s  wall 3.00s 
 SCF   energy in the final basis set =    -3070.1429345271
 Total energy in the final basis set =    -3070.1429345271

 --------------------------------------------------------------
             Orbital Energies (a.u.) and Symmetries
 --------------------------------------------------------------

 Alpha MOs, Restricted
 -- Occupied --                  
-482.88  -77.16  -62.53  -56.35  -56.34  -56.34  -24.71  -14.38
  1 A'    2 A'    3 A'    4 A'    1 A"    5 A'    6 A'    7 A'                 
 -8.735  -6.650  -6.570  -6.552  -6.551  -4.813  -4.810  -4.806
  8 A'    9 A'   10 A'    2 A"   11 A'   12 A'    3 A"   13 A'                 
 -2.680  -2.676  -2.674  -2.660  -2.660  -1.229  -0.929  -0.783
 14 A'    4 A"   15 A'   16 A'    5 A"   17 A'   18 A'   19 A'                 
 -0.604  -0.511  -0.481  -0.480  -0.390  -0.381  -0.358  -0.296
 20 A'   21 A'   22 A'    6 A"    7 A"   23 A'   24 A'    8 A"                 
 -0.288
 25 A'                                                                         
 -- Virtual --                   
 -0.108  -0.094  -0.012   0.010   0.021   0.040   0.045   0.058
  9 A"   26 A'   27 A'   28 A'   29 A'   10 A"   30 A'   31 A'                 
  0.068   0.085   0.097   0.129   0.147   0.156   0.192   0.224
 11 A"   32 A'   33 A'   34 A'   35 A'   12 A"   36 A'   37 A'                 
  0.226   0.235   0.268   0.274   0.287   0.312   0.379   0.392
 13 A"   38 A'   39 A'   14 A"   40 A'   41 A'   42 A'   43 A'                 
  0.420   0.428   0.533   0.543   0.548   0.583   0.614   0.632
 15 A"   44 A'   16 A"   17 A"   45 A'   46 A'   47 A'   48 A'                 
  0.642   0.644   0.660   0.842   0.879   0.884   0.909   0.977
 18 A"   19 A"   49 A'   50 A'   51 A'   20 A"   52 A'   53 A'                 
  1.042   1.169   1.290   1.341   1.358   1.496   1.580   1.625
 54 A'   55 A'   21 A"   56 A'   57 A'   22 A"   58 A'   59 A'                 
  1.865   1.890   1.987   2.002   2.016   2.111   2.126   2.435
 60 A'   23 A"   61 A'   62 A'   24 A"   63 A'   25 A"   64 A'                 
  2.602   3.739   3.745   3.757   3.762   3.777   3.821   3.963
 65 A'   66 A'   26 A"   27 A"   67 A'   28 A"   68 A'   69 A'                 
  3.970   3.985   4.030   4.077   4.107   4.369   6.244   6.280
 29 A"   70 A'   30 A"   71 A'   72 A'   73 A'   31 A"   74 A'                 
  6.305   6.601   6.984   7.524   7.544   7.609  13.744  13.841
 75 A'   76 A'   77 A'   32 A"   78 A'   79 A'   33 A"   80 A'                 
 13.953  35.263  47.879  66.737 163.097 289.715 289.730 289.832
 81 A'   82 A'   83 A'   84 A'   85 A'   34 A"   86 A'   87 A'                 
*******
 88 A'                                                                         

 Beta MOs, Restricted
 -- Occupied --                  
-482.88  -77.16  -62.53  -56.35  -56.34  -56.34  -24.71  -14.38
  1 A'    2 A'    3 A'    4 A'    1 A"    5 A'    6 A'    7 A'                 
 -8.735  -6.650  -6.570  -6.552  -6.551  -4.813  -4.810  -4.806
  8 A'    9 A'   10 A'    2 A"   11 A'   12 A'    3 A"   13 A'                 
 -2.680  -2.676  -2.674  -2.660  -2.660  -1.229  -0.929  -0.783
 14 A'    4 A"   15 A'   16 A'    5 A"   17 A'   18 A'   19 A'                 
 -0.604  -0.511  -0.481  -0.480  -0.390  -0.381  -0.358  -0.296
 20 A'   21 A'   22 A'    6 A"    7 A"   23 A'   24 A'    8 A"                 
 -0.288
 25 A'                                                                         
 -- Virtual --                   
 -0.108  -0.094  -0.012   0.010   0.021   0.040   0.045   0.058
  9 A"   26 A'   27 A'   28 A'   29 A'   10 A"   30 A'   31 A'                 
  0.068   0.085   0.097   0.129   0.147   0.156   0.192   0.224
 11 A"   32 A'   33 A'   34 A'   35 A'   12 A"   36 A'   37 A'                 
  0.226   0.235   0.268   0.274   0.287   0.312   0.379   0.392
 13 A"   38 A'   39 A'   14 A"   40 A'   41 A'   42 A'   43 A'                 
  0.420   0.428   0.533   0.543   0.548   0.583   0.614   0.632
 15 A"   44 A'   16 A"   17 A"   45 A'   46 A'   47 A'   48 A'                 
  0.642   0.644   0.660   0.842   0.879   0.884   0.909   0.977
 18 A"   19 A"   49 A'   50 A'   51 A'   20 A"   52 A'   53 A'                 
  1.042   1.169   1.290   1.341   1.358   1.496   1.580   1.625
 54 A'   55 A'   21 A"   56 A'   57 A'   22 A"   58 A'   59 A'                 
  1.865   1.890   1.987   2.002   2.016   2.111   2.126   2.435
 60 A'   23 A"   61 A'   62 A'   24 A"   63 A'   25 A"   64 A'                 
  2.602   3.739   3.745   3.757   3.762   3.777   3.821   3.963
 65 A'   66 A'   26 A"   27 A"   67 A'   28 A"   68 A'   69 A'                 
  3.970   3.985   4.030   4.077   4.107   4.369   6.244   6.280
 29 A"   70 A'   30 A"   71 A'   72 A'   73 A'   31 A"   74 A'                 
  6.305   6.601   6.984   7.524   7.544   7.609  13.744  13.841
 75 A'   76 A'   77 A'   32 A"   78 A'   79 A'   33 A"   80 A'                 
 13.953  35.263  47.879  66.737 163.097 289.715 289.730 289.832
 81 A'   82 A'   83 A'   84 A'   85 A'   34 A"   86 A'   87 A'                 
*******
 88 A'                                                                         
 --------------------------------------------------------------

          Ground-State Mulliken Net Atomic Charges

     Atom                 Charge (a.u.)
  ----------------------------------------
      1 P                     0.485745
      2 N                    -0.348450
      3 Br                    0.087418
      4 F                    -0.224713
  ----------------------------------------
  Sum of atomic charges =    -0.000000

 -----------------------------------------------------------------
                    Cartesian Multipole Moments
 -----------------------------------------------------------------
    Charge (ESU x 10^10)
                -0.0000
    Dipole Moment (Debye)
         X       0.5676      Y       0.1244      Z       0.0000
       Tot       0.5811
    Quadrupole Moments (Debye-Ang)
        XX     -37.1738     XY       3.5939     YY     -45.3188
        XZ       0.0000     YZ       0.0000     ZZ     -40.4340
    Octopole Moments (Debye-Ang^2)
       XXX     -48.6271    XXY      -2.9940    XYY     -20.6022
       YYY     -20.4363    XXZ       0.0000    XYZ       0.0000
       YYZ       0.0000    XZZ     -13.2638    YZZ      -6.5874
       ZZZ       0.0000
    Hexadecapole Moments (Debye-Ang^3)
      XXXX    -576.3081   XXXY       8.6936   XXYY    -131.1410
      XYYY      -3.0682   YYYY    -148.8060   XXXZ       0.0000
      XXYZ       0.0000   XYYZ       0.0000   YYYZ      -0.0000
      XXZZ    -104.4338   XYZZ      -2.5840   YYZZ     -32.0128
      XZZZ       0.0000   YZZZ       0.0000   ZZZZ     -47.1118
 -----------------------------------------------------------------
 Calculating analytic gradient of the SCF energy
 Gradient of SCF Energy
            1           2           3           4
    1   0.0000924  -0.0000226  -0.0000219  -0.0000480
    2  -0.0000120   0.0000764   0.0000788  -0.0001433
    3   0.0000000  -0.0000000   0.0000000   0.0000000
 Max gradient component =       1.433E-04
 RMS gradient           =       6.093E-05
 Gradient time:  CPU 3.33 s  wall 0.93 s
 Geometry Optimization Parameters
   NAtoms,    NIC,     NZ,  NCons,   NDum,   NFix, NCnnct, MaxDiis
        4      14       4       0       0       0       0       0

 Cartesian Hessian Update
 Hessian Updated using BFGS Update


** GEOMETRY OPTIMIZATION IN DELOCALIZED INTERNAL COORDINATES **
   Searching for a Minimum

   Optimization Cycle:  10

                       Coordinates (Angstroms)
     ATOM                X               Y               Z
      1  P         1.9378933206    0.5038895576    0.0000000000
      2  N         0.4580133121    0.9710736565    0.0000000000
      3  Br       -1.1381976575    0.0172072504    0.0000000000
      4  F         2.0527819902   -1.1316568788    0.0000000000
   Point Group: cs    Number of degrees of freedom:     5


   Energy is  -3070.142934527

 Hessian Updated using BFGS Update

  5 Hessian modes will be used to form the next step
  Hessian Eigenvalues:
     0.071842    0.183505    0.302794    0.491676    0.585827

 Minimum Search - Taking Simple RFO Step
 Searching for Lamda that Minimizes Along All modes
 Value Taken    Lamda =   0.00000000
 Step Taken.  Stepsize is  0.000404

                             Maximum     Tolerance    Cnvgd?
         Gradient           0.000113      0.000300     YES
         Displacement       0.000300      0.001200     YES
         Energy change     -0.000001      0.000001     YES


                       Distance Matrix (Angstroms)
             P (  1)   N (  2)   Br(  3)
   N (  2)  1.551872
   Br(  3)  3.114353  1.859503
   F (  4)  1.639577  2.639084  3.391495

 Final energy is   -3070.1429345270631     


 ******************************
 **  OPTIMIZATION CONVERGED  **
 ******************************

                       Coordinates (Angstroms)
     ATOM                X               Y               Z
      1  P         1.9378933206    0.5038895576    0.0000000000
      2  N         0.4580133121    0.9710736565    0.0000000000
      3  Br       -1.1381976575    0.0172072504    0.0000000000
      4  F         2.0527819902   -1.1316568788    0.0000000000

Z-matrix Print:
$molecule
0 1
Br
N  1 1.859503
P  2 1.551872 1 131.617822
F  3 1.639577 2 111.538545 1 -0.000000 0
$end


 --------------------------------------------------------------
             Orbital Energies (a.u.) and Symmetries
 --------------------------------------------------------------

 Alpha MOs, Restricted
 -- Occupied --                  
-482.88  -77.16  -62.53  -56.35  -56.34  -56.34  -24.71  -14.38
  1 A'    2 A'    3 A'    4 A'    1 A"    5 A'    6 A'    7 A'                 
 -8.735  -6.650  -6.570  -6.552  -6.551  -4.813  -4.810  -4.806
  8 A'    9 A'   10 A'    2 A"   11 A'   12 A'    3 A"   13 A'                 
 -2.680  -2.676  -2.674  -2.660  -2.660  -1.229  -0.929  -0.783
 14 A'    4 A"   15 A'   16 A'    5 A"   17 A'   18 A'   19 A'                 
 -0.604  -0.511  -0.481  -0.480  -0.390  -0.381  -0.358  -0.296
 20 A'   21 A'   22 A'    6 A"    7 A"   23 A'   24 A'    8 A"                 
 -0.288
 25 A'                                                                         
 -- Virtual --                   
 -0.108  -0.094  -0.012   0.010   0.021   0.040   0.045   0.058
  9 A"   26 A'   27 A'   28 A'   29 A'   10 A"   30 A'   31 A'                 
  0.068   0.085   0.097   0.129   0.147   0.156   0.192   0.224
 11 A"   32 A'   33 A'   34 A'   35 A'   12 A"   36 A'   37 A'                 
  0.226   0.235   0.268   0.274   0.287   0.312   0.379   0.392
 13 A"   38 A'   39 A'   14 A"   40 A'   41 A'   42 A'   43 A'                 
  0.420   0.428   0.533   0.543   0.548   0.583   0.614   0.632
 15 A"   44 A'   16 A"   17 A"   45 A'   46 A'   47 A'   48 A'                 
  0.642   0.644   0.660   0.842   0.879   0.884   0.909   0.977
 18 A"   19 A"   49 A'   50 A'   51 A'   20 A"   52 A'   53 A'                 
  1.042   1.169   1.290   1.341   1.358   1.496   1.580   1.625
 54 A'   55 A'   21 A"   56 A'   57 A'   22 A"   58 A'   59 A'                 
  1.865   1.890   1.987   2.002   2.016   2.111   2.126   2.435
 60 A'   23 A"   61 A'   62 A'   24 A"   63 A'   25 A"   64 A'                 
  2.602   3.739   3.745   3.757   3.762   3.777   3.821   3.963
 65 A'   66 A'   26 A"   27 A"   67 A'   28 A"   68 A'   69 A'                 
  3.970   3.985   4.030   4.077   4.107   4.369   6.244   6.280
 29 A"   70 A'   30 A"   71 A'   72 A'   73 A'   31 A"   74 A'                 
  6.305   6.601   6.984   7.524   7.544   7.609  13.744  13.841
 75 A'   76 A'   77 A'   32 A"   78 A'   79 A'   33 A"   80 A'                 
 13.953  35.263  47.879  66.737 163.097 289.715 289.730 289.832
 81 A'   82 A'   83 A'   84 A'   85 A'   34 A"   86 A'   87 A'                 
*******
 88 A'                                                                         

 Beta MOs, Restricted
 -- Occupied --                  
-482.88  -77.16  -62.53  -56.35  -56.34  -56.34  -24.71  -14.38
  1 A'    2 A'    3 A'    4 A'    1 A"    5 A'    6 A'    7 A'                 
 -8.735  -6.650  -6.570  -6.552  -6.551  -4.813  -4.810  -4.806
  8 A'    9 A'   10 A'    2 A"   11 A'   12 A'    3 A"   13 A'                 
 -2.680  -2.676  -2.674  -2.660  -2.660  -1.229  -0.929  -0.783
 14 A'    4 A"   15 A'   16 A'    5 A"   17 A'   18 A'   19 A'                 
 -0.604  -0.511  -0.481  -0.480  -0.390  -0.381  -0.358  -0.296
 20 A'   21 A'   22 A'    6 A"    7 A"   23 A'   24 A'    8 A"                 
 -0.288
 25 A'                                                                         
 -- Virtual --                   
 -0.108  -0.094  -0.012   0.010   0.021   0.040   0.045   0.058
  9 A"   26 A'   27 A'   28 A'   29 A'   10 A"   30 A'   31 A'                 
  0.068   0.085   0.097   0.129   0.147   0.156   0.192   0.224
 11 A"   32 A'   33 A'   34 A'   35 A'   12 A"   36 A'   37 A'                 
  0.226   0.235   0.268   0.274   0.287   0.312   0.379   0.392
 13 A"   38 A'   39 A'   14 A"   40 A'   41 A'   42 A'   43 A'                 
  0.420   0.428   0.533   0.543   0.548   0.583   0.614   0.632
 15 A"   44 A'   16 A"   17 A"   45 A'   46 A'   47 A'   48 A'                 
  0.642   0.644   0.660   0.842   0.879   0.884   0.909   0.977
 18 A"   19 A"   49 A'   50 A'   51 A'   20 A"   52 A'   53 A'                 
  1.042   1.169   1.290   1.341   1.358   1.496   1.580   1.625
 54 A'   55 A'   21 A"   56 A'   57 A'   22 A"   58 A'   59 A'                 
  1.865   1.890   1.987   2.002   2.016   2.111   2.126   2.435
 60 A'   23 A"   61 A'   62 A'   24 A"   63 A'   25 A"   64 A'                 
  2.602   3.739   3.745   3.757   3.762   3.777   3.821   3.963
 65 A'   66 A'   26 A"   27 A"   67 A'   28 A"   68 A'   69 A'                 
  3.970   3.985   4.030   4.077   4.107   4.369   6.244   6.280
 29 A"   70 A'   30 A"   71 A'   72 A'   73 A'   31 A"   74 A'                 
  6.305   6.601   6.984   7.524   7.544   7.609  13.744  13.841
 75 A'   76 A'   77 A'   32 A"   78 A'   79 A'   33 A"   80 A'                 
 13.953  35.263  47.879  66.737 163.097 289.715 289.730 289.832
 81 A'   82 A'   83 A'   84 A'   85 A'   34 A"   86 A'   87 A'                 
*******
 88 A'                                                                         
 --------------------------------------------------------------

          Ground-State Mulliken Net Atomic Charges

     Atom                 Charge (a.u.)
  ----------------------------------------
      1 P                     0.485745
      2 N                    -0.348450
      3 Br                    0.087418
      4 F                    -0.224713
  ----------------------------------------
  Sum of atomic charges =    -0.000000

 -----------------------------------------------------------------
                    Cartesian Multipole Moments
 -----------------------------------------------------------------
    Charge (ESU x 10^10)
                -0.0000
    Dipole Moment (Debye)
         X       0.5676      Y       0.1244      Z       0.0000
       Tot       0.5811
    Quadrupole Moments (Debye-Ang)
        XX     -37.1738     XY       3.5939     YY     -45.3188
        XZ       0.0000     YZ       0.0000     ZZ     -40.4340
    Octopole Moments (Debye-Ang^2)
       XXX     -48.6271    XXY      -2.9940    XYY     -20.6022
       YYY     -20.4363    XXZ       0.0000    XYZ       0.0000
       YYZ       0.0000    XZZ     -13.2638    YZZ      -6.5874
       ZZZ       0.0000
    Hexadecapole Moments (Debye-Ang^3)
      XXXX    -576.3081   XXXY       8.6936   XXYY    -131.1410
      XYYY      -3.0682   YYYY    -148.8060   XXXZ       0.0000
      XXYZ       0.0000   XYYZ       0.0000   YYYZ      -0.0000
      XXZZ    -104.4338   XYZZ      -2.5840   YYZZ     -32.0128
      XZZZ       0.0000   YZZZ       0.0000   ZZZZ     -47.1118
 -----------------------------------------------------------------
Archival summary:
1\1\TWL01\OPT\ProcedureUnspecified\BasisUnspecified\r1111\taweetha\SunNov2517:06:292018SunNov2517:06:292018\0\\#,OPT,ProcedureUnspecified,BasisUnspecified,\\0,1\Br\N,1,1.8595\P,2,1.55187,1,131.618\F,3,1.63958,2,111.539,1,-0,0\\\@

 Total job time:  40.81s(wall), 146.65s(cpu) 
 Sun Nov 25 17:06:29 2018

        *************************************************************
        *                                                           *
        *  Thank you very much for using Q-Chem.  Have a nice day.  *
        *                                                           *
        *************************************************************


 
User input: 2 of 2 
 
Q-Chem Developer Version!
                  Welcome to Q-Chem
     A Quantum Leap Into The Future Of Chemistry


 Q-Chem 5.1, Q-Chem, Inc., Pleasanton, CA (2018)

 Yihan Shao,  Zhengting Gan,  E. Epifanovsky,  A. T. B. Gilbert,  M. Wormit,  
 J. Kussmann,  A. W. Lange,  A. Behn,  Jia Deng,  Xintian Feng,  D. Ghosh,  
 M. Goldey,  P. R. Horn,  L. D. Jacobson,  I. Kaliman,  T. Kus,  A. Landau,  
 Jie Liu,  E. I. Proynov,  R. M. Richard,  R. P. Steele,  E. J. Sundstrom,  
 H. L. Woodcock III,  P. M. Zimmerman,  D. Zuev,  B. Albrecht,  E. Alguire,  
 S. A. Baeppler,  D. Barton,  Z. Benda,  Y. A. Bernard,  E. J. Berquist,  
 K. B. Bravaya,  H. Burton,  D. Casanova,  Chun-Min Chang,  Yunqing Chen,  
 A. Chien,  K. D. Closser,  M. P. Coons,  S. Coriani,  S. Dasgupta,  
 A. L. Dempwolff,  M. Diedenhofen,  Hainam Do,  R. G. Edgar,  Po-Tung Fang,  
 S. Faraji,  S. Fatehi,  Qingguo Feng,  K. D. Fenk,  J. Fosso-Tande,  
 Qinghui Ge,  A. Ghysels,  G. Gidofalvi,  J. Gomes,  J. Gonthier,  A. Gunina,  
 D. Hait,  M. W. D. Hanson-Heine,  P. H. P. Harbach,  A. W. Hauser,  
 J. E. Herr,  E. G. Hohenstein,  Z. C. Holden,  Kerwin Hui,  B. C. Huynh,  
 T.-C. Jagau,  Hyunjun Ji,  B. Kaduk,  K. Khistyaev,  Jaehoon Kim,  
 P. Klunzinger,  K. Koh,  D. Kosenkov,  L. Koulias,  T. Kowalczyk,  
 C. M. Krauter,  A. Kunitsa,  Ka Un Lao,  A. Laurent,  K. V. Lawler,  
 Joonho Lee,  D. Lefrancois,  S. Lehtola,  D. S. Levine,  Yi-Pei Li,  
 You-Sheng Lin,  Fenglai Liu,  E. Livshits,  A. Luenser,  P. Manohar,  
 E. Mansoor,  S. F. Manzer,  Shan-Ping Mao,  Yuezhi Mao,  N. Mardirossian,  
 A. V. Marenich,  T. Markovich,  L. A. Martinez-Martinez,  S. A. Maurer,  
 N. J. Mayhall,  S. C. McKenzie,  J.-M. Mewes,  A. F. Morrison,  
 J. W. Mullinax,  K. Nanda,  T. S. Nguyen-Beck,  R. Olivares-Amaya,  
 J. A. Parkhill,  T. M. Perrine,  F. Plasser,  P. Pokhilko,  S. Prager,  
 A. Prociuk,  E. Ramos,  D. R. Rehn,  F. Rob,  M. Schneider,  N. Sergueev,  
 S. M. Sharada,  S. Sharma,  D. W. Small,  T. Stauch,  T. Stein,  
 Yu-Chuan Su,  A. J. W. Thom,  A. Tkatchenko,  T. Tsuchimochi,  N. M. Tubman,  
 L. Vogt,  M. L. Vidal,  O. Vydrov,  M. A. Watson,  J. Wenzel,  
 M. de Wergifosse,  T. A. Wesolowski,  A. White,  J. Witte,  A. Yamada,  
 Jun Yang,  K. Yao,  S. Yeganeh,  S. R. Yost,  Zhi-Qiang You,  A. Zech,  
 Igor Ying Zhang,  Xing Zhang,  Yan Zhao,  Ying Zhu,  B. R. Brooks,  
 G. K. L. Chan,  C. J. Cramer,  M. S. Gordon,  W. J. Hehre,  A. Klamt,  
 M. W. Schmidt,  C. D. Sherrill,  D. G. Truhlar,  A. Aspuru-Guzik,  R. Baer,  
 A. T. Bell,  N. A. Besley,  Jeng-Da Chai,  A. E. DePrince, III,  
 R. A. DiStasio Jr.,  A. Dreuw,  B. D. Dunietz,  T. R. Furlani,  
 Chao-Ping Hsu,  Yousung Jung,  Jing Kong,  D. S. Lambrecht,  WanZhen Liang,  
 C. Ochsenfeld,  V. A. Rassolov,  L. V. Slipchenko,  J. E. Subotnik,  
 T. Van Voorhis,  J. M. Herbert,  A. I. Krylov,  P. M. W. Gill,  M. Head-Gordon

 Contributors to earlier versions of Q-Chem not listed above: 
 R. D. Adamson,  B. Austin,  J. Baker,  G. J. O. Beran,  K. Brandhorst,  
 S. T. Brown,  E. F. C. Byrd,  A. K. Chakraborty,  C.-L. Cheng,  
 Siu Hung Chien,  D. M. Chipman,  D. L. Crittenden,  H. Dachsel,  
 R. J. Doerksen,  A. D. Dutoi,  L. Fusti-Molnar,  W. A. Goddard III,  
 A. Golubeva-Zadorozhnaya,  S. R. Gwaltney,  G. Hawkins,  A. Heyden,  
 S. Hirata,  G. Kedziora,  F. J. Keil,  C. Kelley,  Jihan Kim,  R. A. King,  
 R. Z. Khaliullin,  P. P. Korambath,  W. Kurlancheek,  A. M. Lee,  M. S. Lee,  
 S. V. Levchenko,  Ching Yeh Lin,  D. Liotard,  R. C. Lochan,  I. Lotan,  
 P. E. Maslen,  N. Nair,  D. P. O'Neill,  D. Neuhauser,  E. Neuscamman,  
 C. M. Oana,  R. Olson,  B. Peters,  R. Peverati,  P. A. Pieniazek,  
 Y. M. Rhee,  J. Ritchie,  M. A. Rohrdanz,  E. Rosta,  N. J. Russ,  
 H. F. Schaefer III,  N. E. Schultz,  N. Shenvi,  A. C. Simmonett,  A. Sodt,  
 D. Stuck,  K. S. Thanthiriwatte,  V. Vanovschi,  Tao Wang,  A. Warshel,  
 C. F. Williams,  Q. Wu,  X. Xu,  W. Zhang

 Please cite Q-Chem as follows:
 Y. Shao et al., Mol. Phys. 113, 184-215 (2015)
 DOI: 10.1080/00268976.2014.952696

 Q-Chem 5.1.2 for Intel X86 EM64T Linux

 Parts of Q-Chem use Armadillo 8.300.2 (Tropical Shenanigans).
 http://arma.sourceforge.net/

 Q-Chem begins on Sun Nov 25 17:06:29 2018  

Host: 
0

     Scratch files written to /scratch/taweetham/qchem44909//
The previous job contains 0 fragments, simply inherited here
Input Ideriv = 2
Curr. Ideriv = -1
Max.  Ideriv = 2

Checking the input file for inconsistencies... 	...done.

--------------------------------------------------------------
User input:
--------------------------------------------------------------

$molecule
read
$end

$rem
   job_type 	frequency
   basis 	6-311++g**
   method	b3lyp	
$end


--------------------------------------------------------------
 ----------------------------------------------------------------
             Standard Nuclear Orientation (Angstroms)
    I     Atom           X                Y                Z
 ----------------------------------------------------------------
    1      P       1.7542773803     0.5006976002    -0.0000000000
    2      N       0.2572265761     0.9095309544    -0.0000000000
    3      Br     -1.3003792807    -0.1061533348     0.0000000000
    4      F       1.9331697875    -1.1290904408     0.0000000000
 ----------------------------------------------------------------
 Molecular Point Group                 Cs    NOp =  2
 Largest Abelian Subgroup              Cs    NOp =  2
 Nuclear Repulsion Energy =   300.0857355363 hartrees
 There are       33 alpha and       33 beta electrons
 Requested basis set is 6-311++G(d,p)
 There are 44 shells and 122 basis functions

 Total QAlloc Memory Limit   2000 MB
 Mega-Array Size       188 MB
 MEM_STATIC part       192 MB

                       Distance Matrix (Angstroms)
             P (  1)   N (  2)   Br(  3)
   N (  2)  1.551872
   Br(  3)  3.114353  1.859503
   F (  4)  1.639577  2.639084  3.391495

 A cutoff of  1.0D-11 yielded    850 shell pairs
 There are      6913 function pairs (      7617 Cartesian)

 -------------------------------------------------------
 OpenMP Integral Computing Module                       
 Release: version 1.0, May 2013, Q-Chem Inc. Pittsburgh 
 -------------------------------------------------------
 Integral Job Info:
 Integral job number is                      11
 Integral operator is                         1
 short-range coefficients                     0
 long-range coefficients              100000000
 Omega coefficients                           0
 if combine SR and LR in K                    0
 Integral screening is                        0
 Integral computing path is                   2
 max size of driver memory is            800000
 size of driver memory is                593474
 size of scratch memory is             29623520
 max col of scratch BK array               1296
 max len of scratch array in speh3          155
 max len of scratch index in speh4           18
 max int batch size is                      520
 min int batch size is                       52
 fixed nKL is                                45
 max L of basis functions is                  2
 order of int derivative is                   0
 number of shells is                         44
 number of basis is                         128
 number of cartesian basis is               128
 number of contracted shell pairs           850
 number of primitive shell pairs           2422
 maxK2 (contraction) of shell pair           36
 max number of K2 of shell pair               1
 max number of CS2 of shell pair             81
 max number of PS2 of shell pair            192
 mem total for path MDJ                  515478
 -------------------------------------------------------
 Smallest overlap matrix eigenvalue = 2.24E-03
 Guess from superposition of atomic densities
 Warning:  Energy on first SCF cycle will be non-variational
 SAD guess density has 66.000000 electrons

 -----------------------------------------------------------------------
  General SCF calculation program by
  Eric Jon Sundstrom, Paul Horn, Yuezhi Mao, Dmitri Zuev, Alec White,
  David Stuck, Shaama M.S., Shane Yost, Joonho Lee, David Small,
  Daniel Levine, Susi Lehtola, Hugh Burton, Evgeny Epifanovsky
 -----------------------------------------------------------------------
 Exchange:     0.2000 Hartree-Fock + 0.0800 Slater + 0.7200 B88
 Correlation:  0.1900 VWN1RPA + 0.8100 LYP
 Using SG-1 standard quadrature grid
 using 4 threads for integral computing
 -------------------------------------------------------
 OpenMP Integral computing Module                
 Release: version 2.0, May 2017, Q-Chem Inc. Pleasanton 
 -------------------------------------------------------
 -------------------------------------------------------
 OpenMP BLAS3 based DFT computing Module                
 Release: version 1.0, May 2013, Q-Chem Inc. Pittsburgh 
 -------------------------------------------------------
 A restricted SCF calculation will be
 performed using DIIS
 SCF converges when DIIS error is below 1.0e-08
 ---------------------------------------
  Cycle       Energy         DIIS error
 ---------------------------------------
    1   -3070.5123045378      4.60e-02  
    2   -3070.0543218894      7.92e-03  
    3   -3069.6972225944      1.61e-02  
    4   -3070.1184464620      4.03e-03  
    5   -3070.1419436299      9.47e-04  
    6   -3070.1428536988      3.38e-04  
    7   -3070.1429625703      6.06e-05  
    8   -3070.1429656269      1.87e-05  
    9   -3070.1429663070      5.82e-06  
   10   -3070.1429663767      1.31e-06  
   11   -3070.1429663809      1.97e-07  
   12   -3070.1429663809      5.87e-08  
   13   -3070.1429663809      5.15e-09  Convergence criterion met
 ---------------------------------------
 SCF time:   CPU 13.00s  wall 4.00s 
 SCF   energy in the final basis set =    -3070.1429663809
 Total energy in the final basis set =    -3070.1429663809

 --------------------------------------------------------------
             Orbital Energies (a.u.) and Symmetries
 --------------------------------------------------------------

 Alpha MOs, Restricted
 -- Occupied --                  
-482.88  -77.16  -62.53  -56.35  -56.34  -56.34  -24.71  -14.38
  1 A'    2 A'    3 A'    4 A'    1 A"    5 A'    6 A'    7 A'                 
 -8.735  -6.650  -6.570  -6.552  -6.551  -4.813  -4.810  -4.806
  8 A'    9 A'   10 A'    2 A"   11 A'   12 A'    3 A"   13 A'                 
 -2.680  -2.675  -2.674  -2.660  -2.660  -1.229  -0.929  -0.783
 14 A'    4 A"   15 A'   16 A'    5 A"   17 A'   18 A'   19 A'                 
 -0.604  -0.511  -0.481  -0.480  -0.390  -0.381  -0.358  -0.296
 20 A'   21 A'   22 A'    6 A"    7 A"   23 A'   24 A'    8 A"                 
 -0.288
 25 A'                                                                         
 -- Virtual --                   
 -0.108  -0.094  -0.012   0.010   0.021   0.040   0.045   0.058
  9 A"   26 A'   27 A'   28 A'   29 A'   10 A"   30 A'   31 A'                 
  0.068   0.085   0.097   0.129   0.147   0.156   0.192   0.224
 11 A"   32 A'   33 A'   34 A'   35 A'   12 A"   36 A'   37 A'                 
  0.226   0.235   0.268   0.274   0.287   0.312   0.379   0.392
 13 A"   38 A'   39 A'   14 A"   40 A'   41 A'   42 A'   43 A'                 
  0.420   0.428   0.533   0.543   0.548   0.583   0.614   0.632
 15 A"   44 A'   16 A"   17 A"   45 A'   46 A'   47 A'   48 A'                 
  0.642   0.644   0.660   0.842   0.879   0.884   0.909   0.977
 18 A"   19 A"   49 A'   50 A'   51 A'   20 A"   52 A'   53 A'                 
  1.042   1.169   1.290   1.341   1.358   1.496   1.580   1.625
 54 A'   55 A'   21 A"   56 A'   57 A'   22 A"   58 A'   59 A'                 
  1.865   1.890   1.987   2.001   2.017   2.111   2.126   2.435
 60 A'   23 A"   61 A'   62 A'   24 A"   63 A'   25 A"   64 A'                 
  2.602   3.739   3.745   3.757   3.762   3.777   3.821   3.963
 65 A'   66 A'   26 A"   27 A"   67 A'   28 A"   68 A'   69 A'                 
  3.970   3.985   4.030   4.077   4.107   4.369   6.244   6.280
 29 A"   70 A'   30 A"   71 A'   72 A'   73 A'   31 A"   74 A'                 
  6.305   6.601   6.984   7.524   7.544   7.609  13.744  13.841
 75 A'   76 A'   77 A'   32 A"   78 A'   79 A'   33 A"   80 A'                 
 13.953  35.263  47.879  66.737 163.097 289.715 289.730 289.832
 81 A'   82 A'   83 A'   84 A'   85 A'   34 A"   86 A'   87 A'                 
*******
 88 A'                                                                         

 Beta MOs, Restricted
 -- Occupied --                  
-482.88  -77.16  -62.53  -56.35  -56.34  -56.34  -24.71  -14.38
  1 A'    2 A'    3 A'    4 A'    1 A"    5 A'    6 A'    7 A'                 
 -8.735  -6.650  -6.570  -6.552  -6.551  -4.813  -4.810  -4.806
  8 A'    9 A'   10 A'    2 A"   11 A'   12 A'    3 A"   13 A'                 
 -2.680  -2.675  -2.674  -2.660  -2.660  -1.229  -0.929  -0.783
 14 A'    4 A"   15 A'   16 A'    5 A"   17 A'   18 A'   19 A'                 
 -0.604  -0.511  -0.481  -0.480  -0.390  -0.381  -0.358  -0.296
 20 A'   21 A'   22 A'    6 A"    7 A"   23 A'   24 A'    8 A"                 
 -0.288
 25 A'                                                                         
 -- Virtual --                   
 -0.108  -0.094  -0.012   0.010   0.021   0.040   0.045   0.058
  9 A"   26 A'   27 A'   28 A'   29 A'   10 A"   30 A'   31 A'                 
  0.068   0.085   0.097   0.129   0.147   0.156   0.192   0.224
 11 A"   32 A'   33 A'   34 A'   35 A'   12 A"   36 A'   37 A'                 
  0.226   0.235   0.268   0.274   0.287   0.312   0.379   0.392
 13 A"   38 A'   39 A'   14 A"   40 A'   41 A'   42 A'   43 A'                 
  0.420   0.428   0.533   0.543   0.548   0.583   0.614   0.632
 15 A"   44 A'   16 A"   17 A"   45 A'   46 A'   47 A'   48 A'                 
  0.642   0.644   0.660   0.842   0.879   0.884   0.909   0.977
 18 A"   19 A"   49 A'   50 A'   51 A'   20 A"   52 A'   53 A'                 
  1.042   1.169   1.290   1.341   1.358   1.496   1.580   1.625
 54 A'   55 A'   21 A"   56 A'   57 A'   22 A"   58 A'   59 A'                 
  1.865   1.890   1.987   2.001   2.017   2.111   2.126   2.435
 60 A'   23 A"   61 A'   62 A'   24 A"   63 A'   25 A"   64 A'                 
  2.602   3.739   3.745   3.757   3.762   3.777   3.821   3.963
 65 A'   66 A'   26 A"   27 A"   67 A'   28 A"   68 A'   69 A'                 
  3.970   3.985   4.030   4.077   4.107   4.369   6.244   6.280
 29 A"   70 A'   30 A"   71 A'   72 A'   73 A'   31 A"   74 A'                 
  6.305   6.601   6.984   7.524   7.544   7.609  13.744  13.841
 75 A'   76 A'   77 A'   32 A"   78 A'   79 A'   33 A"   80 A'                 
 13.953  35.263  47.879  66.737 163.097 289.715 289.730 289.832
 81 A'   82 A'   83 A'   84 A'   85 A'   34 A"   86 A'   87 A'                 
*******
 88 A'                                                                         
 --------------------------------------------------------------

          Ground-State Mulliken Net Atomic Charges

     Atom                 Charge (a.u.)
  ----------------------------------------
      1 P                     0.485971
      2 N                    -0.348708
      3 Br                    0.087463
      4 F                    -0.224727
  ----------------------------------------
  Sum of atomic charges =    -0.000000

 -----------------------------------------------------------------
                    Cartesian Multipole Moments
 -----------------------------------------------------------------
    Charge (ESU x 10^10)
                -0.0000
    Dipole Moment (Debye)
         X       0.5617      Y       0.1460      Z      -0.0000
       Tot       0.5804
    Quadrupole Moments (Debye-Ang)
        XX     -37.6501     XY       3.8345     YY     -45.0473
        XZ      -0.0000     YZ       0.0000     ZZ     -40.4337
    Octopole Moments (Debye-Ang^2)
       XXX     -29.9631    XXY      -1.5998    XYY     -13.2984
       YYY     -12.1871    XXZ      -0.0000    XYZ       0.0000
       YYZ      -0.0000    XZZ      -6.4304    YZZ      -3.9183
       ZZZ      -0.0000
    Hexadecapole Moments (Debye-Ang^3)
      XXXX    -551.6977   XXXY       5.7246   XXYY    -124.3330
      XYYY      -5.8028   YYYY    -144.5203   XXXZ      -0.0000
      XXYZ       0.0000   XYYZ      -0.0000   YYYZ       0.0000
      XXZZ    -100.9653   XYZZ      -3.7523   YYZZ     -31.4584
      XZZZ      -0.0000   YZZZ       0.0000   ZZZZ     -47.1119
 -----------------------------------------------------------------
 Calculating MO derivatives via CPSCF
 D1JvT checksum  = 102768 9296.4341628392
 D1KAT checksum  = 223680 541.7903106164
   1         3          12      0.159731    0.057324
   2         3          12      0.023314    0.010454
   3         3          12      0.002823    0.001133
   4         3          12      0.000335    0.000136
   5        12           3      0.000022    0.000013
   6        15           0      0.000000    0.000000    Roots Converged
 Time for AOints: 2.6 s (CPU) 0.7 s (wall)
 ------------------------------------------------------------------------------
                     AOints        : Timing summary (seconds)
 ------------------------------------------------------------------------------
     job step          cpu (% of tot)      sys (% of tot)     wall (% of tot)
 ------------------------------------------------------------------------------
  cpscf_lag         0.1505E+02 (33.9)   0.5000E-05 (50.0)   0.3951E+01 (33.7)
  iterzp            0.2669E+02 (60.2)   0.5000E-05 (50.0)   0.7054E+01 (60.2)
  make_fx           0.0000E+00 ( 0.0)   0.0000E+00 ( 0.0)   0.0000E+00 ( 0.0)
  AOints            0.2550E+01 ( 5.8)   0.0000E+00 ( 0.0)   0.6534E+00 ( 5.6)
 ------------------------------------------------------------------------------
   Grand Totals     0.4434E+02          0.1000E-04          0.1171E+02
 ------------------------------------------------------------------------------
 Calculating analytic Hessian of the SCF energy
 Polarizability Matrix (a.u.)
            1           2           3
    1 -79.7041800  -4.8917157   0.0000000
    2  -4.8917157 -40.7577394   0.0000000
    3   0.0000000   0.0000000 -32.2319008

 Direct stationary perturbation theory relativistic correction:

 rels  =      17.314135109661
 relv  =     -58.641000618705
 rel2e =       9.322162766976
 E_rel =     -32.004702742069

 Hessian of the SCF Energy
            1           2           3           4           5           6
    1   0.5036626  -0.0701385  -0.0000000  -0.4348174   0.0493089   0.0000000
    2  -0.0701385   0.2870212  -0.0000000   0.1025887  -0.0457232   0.0000000
    3  -0.0000000  -0.0000000   0.0265937   0.0000000   0.0000000  -0.0283010
    4  -0.4348174   0.1025887   0.0000000   0.5701381  -0.0231310  -0.0000000
    5   0.0493089  -0.0457232   0.0000000  -0.0231310   0.1145137  -0.0000000
    6   0.0000000   0.0000000  -0.0283010  -0.0000000  -0.0000000   0.0310478
    7  -0.0345442  -0.0259629   0.0000000  -0.1303895  -0.0592294  -0.0000000
    8   0.0086415  -0.0129205   0.0000000  -0.0919436  -0.0483548  -0.0000000
    9  -0.0000000  -0.0000000   0.0133889   0.0000000   0.0000000  -0.0154612
   10  -0.0343009  -0.0064873  -0.0000000  -0.0049311   0.0330516   0.0000000
   11   0.0121880  -0.2283775   0.0000000   0.0124859  -0.0204357   0.0000000
   12  -0.0000000   0.0000000  -0.0116816  -0.0000000  -0.0000000   0.0127145
            7           8           9          10          11          12
    1  -0.0345442   0.0086415  -0.0000000  -0.0343009   0.0121880  -0.0000000
    2  -0.0259629  -0.0129205  -0.0000000  -0.0064873  -0.2283775   0.0000000
    3   0.0000000   0.0000000   0.0133889  -0.0000000   0.0000000  -0.0116816
    4  -0.1303895  -0.0919436   0.0000000  -0.0049311   0.0124859  -0.0000000
    5  -0.0592294  -0.0483548   0.0000000   0.0330516  -0.0204357  -0.0000000
    6  -0.0000000  -0.0000000  -0.0154612   0.0000000   0.0000000   0.0127145
    7   0.1564285   0.0819966  -0.0000000   0.0085053   0.0031958   0.0000000
    8   0.0819966   0.0537165  -0.0000000   0.0013054   0.0075587   0.0000000
    9  -0.0000000  -0.0000000   0.0079842   0.0000000   0.0000000  -0.0059118
   10   0.0085053   0.0013054   0.0000000   0.0307268  -0.0278697   0.0000000
   11   0.0031958   0.0075587   0.0000000  -0.0278697   0.2412545  -0.0000000
   12   0.0000000   0.0000000  -0.0059118   0.0000000  -0.0000000   0.0048789
 Gradient time:  CPU 72.33 s  wall 19.13 s
 **********************************************************************
 **                                                                  **
 **                       VIBRATIONAL ANALYSIS                       **
 **                       --------------------                       **
 **                                                                  **
 **        VIBRATIONAL FREQUENCIES (CM**-1) AND NORMAL MODES         **
 **     FORCE CONSTANTS (mDYN/ANGSTROM) AND REDUCED MASSES (AMU)     **
 **                  INFRARED INTENSITIES (KM/MOL)                   **
 **                                                                  **
 **********************************************************************


 Mode:                 1                      2                      3
 Frequency:       103.15                 300.74                 413.32
 Force Cnst:      0.1428                 0.9160                 2.5973
 Red. Mass:      22.7819                17.1904                25.8052
 IR Active:          YES                    YES                    YES
 IR Intens:        4.625                 22.829                 14.636
 Raman Active:       YES                    YES                    YES
               X      Y      Z        X      Y      Z        X      Y      Z
 P          0.112 -0.053  0.000   -0.000 -0.000 -0.381    0.619  0.230 -0.000
 N          0.042 -0.421 -0.000    0.000  0.000  0.880    0.416 -0.312  0.000
 Br        -0.257  0.094  0.000   -0.000  0.000 -0.073   -0.206 -0.080 -0.000
 F          0.855  0.005 -0.000    0.000  0.000  0.275   -0.458  0.187  0.000
 TransDip  -0.066  0.021  0.000   -0.000 -0.000 -0.153    0.116  0.041 -0.000

 Mode:                 4                      5                      6
 Frequency:       523.81                 732.68                1192.62
 Force Cnst:      2.6678                 7.0229                13.7113
 Red. Mass:      16.5031                22.2044                16.3615
 IR Active:          YES                    YES                    YES
 IR Intens:       21.283                179.581                 37.444
 Raman Active:       YES                    YES                    YES
               X      Y      Z        X      Y      Z        X      Y      Z
 P          0.154 -0.113  0.000   -0.021 -0.523  0.000   -0.355  0.093  0.000
 N          0.180  0.930 -0.000    0.119  0.005 -0.000    0.927 -0.063 -0.000
 Br        -0.132 -0.092  0.000    0.000  0.001  0.000   -0.027 -0.021  0.000
 F          0.165 -0.119 -0.000   -0.056  0.842 -0.000    0.005 -0.016 -0.000
 TransDip   0.107 -0.102  0.000    0.194 -0.383  0.000   -0.164  0.107  0.000

 STANDARD THERMODYNAMIC QUANTITIES AT   298.15 K  AND     1.00 ATM

   This Molecule has  0 Imaginary Frequencies
   Zero point vibrational energy:        4.669 kcal/mol

   Atom    1 Element P  Has Mass   30.97376
   Atom    2 Element N  Has Mass   14.00307
   Atom    3 Element Br Has Mass   78.91830
   Atom    4 Element F  Has Mass   18.99840
   Molecular Mass:   142.893530 amu
   Principal axes and moments of inertia in amu*Bohr^2:
                             1           2           3
    Eigenvalues --      158.70058  1072.22793  1230.92851
          X               1.00000     0.00070     0.00000
          Y              -0.00070     1.00000     0.00000
          Z              -0.00000    -0.00000     1.00000
   Rotational Symmetry Number is   1
   The Molecule is an Asymmetric Top
   Translational Enthalpy:        0.889 kcal/mol
   Rotational Enthalpy:           0.889 kcal/mol
   Vibrational Enthalpy:          5.779 kcal/mol
   gas constant (RT):             0.592 kcal/mol
   Translational Entropy:        40.782  cal/mol.K
   Rotational Entropy:           26.840  cal/mol.K
   Vibrational Entropy:           6.635  cal/mol.K

   Total Enthalpy:                8.149 kcal/mol
   Total Entropy:                74.257  cal/mol.K
Archival summary:
1\1\TWL01\FREQ\ProcedureUnspecified\BasisUnspecified\r1111\taweetha\SunNov2517:06:522018SunNov2517:06:522018\0\\#,FREQ,ProcedureUnspecified,BasisUnspecified,\\0,1\Br\N,1,1.8595\P,2,1.55187,1,131.618\F,3,1.63958,2,111.539,1,0,0\\\@

 Total job time:  22.86s(wall), 85.43s(cpu) 
 Sun Nov 25 17:06:52 2018

        *************************************************************
        *                                                           *
        *  Thank you very much for using Q-Chem.  Have a nice day.  *
        *                                                           *
        *************************************************************
