# Supplementary material for: Geometric and energetic data from ab initio calculations of haloethene, haloimine, halomethylenephosphine, haloiminophosphine, halodiazene, halodiphosphene and halocyclopropane
Source: Data Brief. 2019 Nov 2;27:104738. doi: 10.1016/j.dib.2019.104738 (PMC6861602; doi:10.1016/j.dib.2019.104738)
Supplement: Multimedia component 7 [file mmc7.zip › NP/B3LYP/BrENPHE.out]

Q-Chem Developer Version!
                  Welcome to Q-Chem
     A Quantum Leap Into The Future Of Chemistry


 Q-Chem 5.1, Q-Chem, Inc., Pleasanton, CA (2018)

 Yihan Shao,  Zhengting Gan,  E. Epifanovsky,  A. T. B. Gilbert,  M. Wormit,  
 J. Kussmann,  A. W. Lange,  A. Behn,  Jia Deng,  Xintian Feng,  D. Ghosh,  
 M. Goldey,  P. R. Horn,  L. D. Jacobson,  I. Kaliman,  T. Kus,  A. Landau,  
 Jie Liu,  E. I. Proynov,  R. M. Richard,  R. P. Steele,  E. J. Sundstrom,  
 H. L. Woodcock III,  P. M. Zimmerman,  D. Zuev,  B. Albrecht,  E. Alguire,  
 S. A. Baeppler,  D. Barton,  Z. Benda,  Y. A. Bernard,  E. J. Berquist,  
 K. B. Bravaya,  H. Burton,  D. Casanova,  Chun-Min Chang,  Yunqing Chen,  
 A. Chien,  K. D. Closser,  M. P. Coons,  S. Coriani,  S. Dasgupta,  
 A. L. Dempwolff,  M. Diedenhofen,  Hainam Do,  R. G. Edgar,  Po-Tung Fang,  
 S. Faraji,  S. Fatehi,  Qingguo Feng,  K. D. Fenk,  J. Fosso-Tande,  
 Qinghui Ge,  A. Ghysels,  G. Gidofalvi,  J. Gomes,  J. Gonthier,  A. Gunina,  
 D. Hait,  M. W. D. Hanson-Heine,  P. H. P. Harbach,  A. W. Hauser,  
 J. E. Herr,  E. G. Hohenstein,  Z. C. Holden,  Kerwin Hui,  B. C. Huynh,  
 T.-C. Jagau,  Hyunjun Ji,  B. Kaduk,  K. Khistyaev,  Jaehoon Kim,  
 P. Klunzinger,  K. Koh,  D. Kosenkov,  L. Koulias,  T. Kowalczyk,  
 C. M. Krauter,  A. Kunitsa,  Ka Un Lao,  A. Laurent,  K. V. Lawler,  
 Joonho Lee,  D. Lefrancois,  S. Lehtola,  D. S. Levine,  Yi-Pei Li,  
 You-Sheng Lin,  Fenglai Liu,  E. Livshits,  A. Luenser,  P. Manohar,  
 E. Mansoor,  S. F. Manzer,  Shan-Ping Mao,  Yuezhi Mao,  N. Mardirossian,  
 A. V. Marenich,  T. Markovich,  L. A. Martinez-Martinez,  S. A. Maurer,  
 N. J. Mayhall,  S. C. McKenzie,  J.-M. Mewes,  A. F. Morrison,  
 J. W. Mullinax,  K. Nanda,  T. S. Nguyen-Beck,  R. Olivares-Amaya,  
 J. A. Parkhill,  T. M. Perrine,  F. Plasser,  P. Pokhilko,  S. Prager,  
 A. Prociuk,  E. Ramos,  D. R. Rehn,  F. Rob,  M. Schneider,  N. Sergueev,  
 S. M. Sharada,  S. Sharma,  D. W. Small,  T. Stauch,  T. Stein,  
 Yu-Chuan Su,  A. J. W. Thom,  A. Tkatchenko,  T. Tsuchimochi,  N. M. Tubman,  
 L. Vogt,  M. L. Vidal,  O. Vydrov,  M. A. Watson,  J. Wenzel,  
 M. de Wergifosse,  T. A. Wesolowski,  A. White,  J. Witte,  A. Yamada,  
 Jun Yang,  K. Yao,  S. Yeganeh,  S. R. Yost,  Zhi-Qiang You,  A. Zech,  
 Igor Ying Zhang,  Xing Zhang,  Yan Zhao,  Ying Zhu,  B. R. Brooks,  
 G. K. L. Chan,  C. J. Cramer,  M. S. Gordon,  W. J. Hehre,  A. Klamt,  
 M. W. Schmidt,  C. D. Sherrill,  D. G. Truhlar,  A. Aspuru-Guzik,  R. Baer,  
 A. T. Bell,  N. A. Besley,  Jeng-Da Chai,  A. E. DePrince, III,  
 R. A. DiStasio Jr.,  A. Dreuw,  B. D. Dunietz,  T. R. Furlani,  
 Chao-Ping Hsu,  Yousung Jung,  Jing Kong,  D. S. Lambrecht,  WanZhen Liang,  
 C. Ochsenfeld,  V. A. Rassolov,  L. V. Slipchenko,  J. E. Subotnik,  
 T. Van Voorhis,  J. M. Herbert,  A. I. Krylov,  P. M. W. Gill,  M. Head-Gordon

 Contributors to earlier versions of Q-Chem not listed above: 
 R. D. Adamson,  B. Austin,  J. Baker,  G. J. O. Beran,  K. Brandhorst,  
 S. T. Brown,  E. F. C. Byrd,  A. K. Chakraborty,  C.-L. Cheng,  
 Siu Hung Chien,  D. M. Chipman,  D. L. Crittenden,  H. Dachsel,  
 R. J. Doerksen,  A. D. Dutoi,  L. Fusti-Molnar,  W. A. Goddard III,  
 A. Golubeva-Zadorozhnaya,  S. R. Gwaltney,  G. Hawkins,  A. Heyden,  
 S. Hirata,  G. Kedziora,  F. J. Keil,  C. Kelley,  Jihan Kim,  R. A. King,  
 R. Z. Khaliullin,  P. P. Korambath,  W. Kurlancheek,  A. M. Lee,  M. S. Lee,  
 S. V. Levchenko,  Ching Yeh Lin,  D. Liotard,  R. C. Lochan,  I. Lotan,  
 P. E. Maslen,  N. Nair,  D. P. O'Neill,  D. Neuhauser,  E. Neuscamman,  
 C. M. Oana,  R. Olson,  B. Peters,  R. Peverati,  P. A. Pieniazek,  
 Y. M. Rhee,  J. Ritchie,  M. A. Rohrdanz,  E. Rosta,  N. J. Russ,  
 H. F. Schaefer III,  N. E. Schultz,  N. Shenvi,  A. C. Simmonett,  A. Sodt,  
 D. Stuck,  K. S. Thanthiriwatte,  V. Vanovschi,  Tao Wang,  A. Warshel,  
 C. F. Williams,  Q. Wu,  X. Xu,  W. Zhang

 Please cite Q-Chem as follows:
 Y. Shao et al., Mol. Phys. 113, 184-215 (2015)
 DOI: 10.1080/00268976.2014.952696

 Q-Chem 5.1.2 for Intel X86 EM64T Linux

 Parts of Q-Chem use Armadillo 8.300.2 (Tropical Shenanigans).
 http://arma.sourceforge.net/

 Q-Chem begins on Sun Nov 25 17:07:36 2018  

Host: 
0

     Scratch files written to /scratch/taweetham/qchem45015//
Input Ideriv = 2
Curr. Ideriv = -1
Max.  Ideriv = 2

Checking the input file for inconsistencies... 	...done.

--------------------------------------------------------------
User input:
--------------------------------------------------------------
$molecule
0 1
P 
N 1 PP 
Br 2 PBr 1 ANG 
H 1 PH 2 ANG  3 DHA

PP=1.9
PH=1.44
PF=1.54
PCl=2.03
PBr=2.5
PI=2.6
ANG=120.0
DHA=0.0
$end

$rem
   job_type	optimization
   basis	6-311++g**
   method	b3lyp
$end

--------------------------------------------------------------
 ----------------------------------------------------------------
             Standard Nuclear Orientation (Angstroms)
    I     Atom           X                Y                Z
 ----------------------------------------------------------------
    1      P       2.4944330281    -0.1621824735    -0.0000000000
    2      N       0.9536257809     0.9495337793     0.0000000000
    3      Br     -1.3268717723    -0.0748347629    -0.0000000000
    4      H       2.3486361407    -1.5947826507    -0.0000000000
 ----------------------------------------------------------------
 Molecular Point Group                 Cs    NOp =  2
 Largest Abelian Subgroup              Cs    NOp =  2
 Nuclear Repulsion Energy =   165.2322713428 hartrees
 There are       29 alpha and       29 beta electrons
 Requested basis set is 6-311++G(d,p)
 There are 43 shells and 107 basis functions

 Total QAlloc Memory Limit   2000 MB
 Mega-Array Size       188 MB
 MEM_STATIC part       192 MB
 A cutoff of  1.0D-11 yielded    807 shell pairs
 There are      5301 function pairs (      5837 Cartesian)

 -------------------------------------------------------
 OpenMP Integral Computing Module                       
 Release: version 1.0, May 2013, Q-Chem Inc. Pittsburgh 
 -------------------------------------------------------
 Integral Job Info:
 Integral job number is                      11
 Integral operator is                         1
 short-range coefficients                     0
 long-range coefficients              100000000
 Omega coefficients                           0
 if combine SR and LR in K                    0
 Integral screening is                        0
 Integral computing path is                   2
 max size of driver memory is            800000
 size of driver memory is                593474
 size of scratch memory is             29623520
 max col of scratch BK array               1296
 max len of scratch array in speh3          155
 max len of scratch index in speh4           18
 max int batch size is                      520
 min int batch size is                       52
 fixed nKL is                                45
 max L of basis functions is                  2
 order of int derivative is                   0
 number of shells is                         43
 number of basis is                         112
 number of cartesian basis is               112
 number of contracted shell pairs           807
 number of primitive shell pairs           2172
 maxK2 (contraction) of shell pair           36
 max number of K2 of shell pair               1
 max number of CS2 of shell pair             93
 max number of PS2 of shell pair            174
 mem total for path MDJ                  515062
 -------------------------------------------------------
 Smallest overlap matrix eigenvalue = 2.49E-03

 Scale SEOQF with 1.000000e-01/1.000000e-01/1.000000e-01

 Standard Electronic Orientation quadrupole field applied
 Nucleus-field energy     =     0.0000000066 hartrees
 Guess from superposition of atomic densities
 Warning:  Energy on first SCF cycle will be non-variational
 SAD guess density has 58.000000 electrons

 -----------------------------------------------------------------------
  General SCF calculation program by
  Eric Jon Sundstrom, Paul Horn, Yuezhi Mao, Dmitri Zuev, Alec White,
  David Stuck, Shaama M.S., Shane Yost, Joonho Lee, David Small,
  Daniel Levine, Susi Lehtola, Hugh Burton, Evgeny Epifanovsky
 -----------------------------------------------------------------------
 Exchange:     0.2000 Hartree-Fock + 0.0800 Slater + 0.7200 B88
 Correlation:  0.1900 VWN1RPA + 0.8100 LYP
 Using SG-1 standard quadrature grid
 using 4 threads for integral computing
 -------------------------------------------------------
 OpenMP Integral computing Module                
 Release: version 2.0, May 2017, Q-Chem Inc. Pleasanton 
 -------------------------------------------------------
 -------------------------------------------------------
 OpenMP BLAS3 based DFT computing Module                
 Release: version 1.0, May 2013, Q-Chem Inc. Pittsburgh 
 -------------------------------------------------------
 A restricted SCF calculation will be
 performed using DIIS
 SCF converges when DIIS error is below 1.0e-08
 ---------------------------------------
  Cycle       Energy         DIIS error
 ---------------------------------------
    1   -2970.4922485585      2.94e-02  
    2   -2970.6683860467      4.89e-03  
    3   -2969.5014991637      2.06e-02  
    4   -2970.5660492289      1.02e-02  
    5   -2970.6965472363      4.84e-03  
    6   -2970.7295090102      7.33e-04  
    7   -2970.7302870969      3.02e-04  
    8   -2970.7304666864      6.00e-05  
    9   -2970.7304724214      6.27e-06  
   10   -2970.7304725086      1.46e-06  
   11   -2970.7304725151      7.40e-07  
   12   -2970.7304725164      1.49e-07  
   13   -2970.7304725165      5.97e-08  
   14   -2970.7304725165      1.16e-08  
   15   -2970.7304725165      1.73e-09  Convergence criterion met
 ---------------------------------------
 SCF time:   CPU 10.50s  wall 2.00s 
 SCF   energy in the final basis set =    -2970.7304725165
 Total energy in the final basis set =    -2970.7304725165

 --------------------------------------------------------------
             Orbital Energies (a.u.) and Symmetries
 --------------------------------------------------------------

 Alpha MOs, Restricted
 -- Occupied --                  
-482.84  -77.15  -62.49  -56.31  -56.30  -56.30  -14.45   -8.69
  1 A'    2 A'    3 A'    4 A'    1 A"    5 A'    6 A'    7 A'                 
 -6.643  -6.527  -6.511  -6.511  -4.805  -4.803  -4.800  -2.637
  8 A'    9 A'    2 A"   10 A'    3 A"   11 A'   12 A'   13 A'                 
 -2.633  -2.632  -2.620  -2.620  -0.816  -0.744  -0.627  -0.426
  4 A"   14 A'   15 A'    5 A"   16 A'   17 A'   18 A'   19 A'                 
 -0.343  -0.331  -0.319  -0.287  -0.286
 20 A'    6 A"   21 A'   22 A'    7 A"                                         
 -- Virtual --                   
 -0.178  -0.172  -0.062  -0.013   0.026   0.036   0.038   0.042
 23 A'    8 A"   24 A'   25 A'   26 A'   27 A'    9 A"   28 A'                 
  0.069   0.075   0.076   0.088   0.103   0.148   0.156   0.196
 29 A'   30 A'   10 A"   31 A'   32 A'   11 A"   33 A'   34 A'                 
  0.233   0.256   0.274   0.274   0.382   0.420   0.442   0.449
 35 A'   36 A'   37 A'   12 A"   38 A'   39 A'   13 A"   40 A'                 
  0.530   0.559   0.565   0.573   0.580   0.581   0.594   0.598
 41 A'   14 A"   42 A'   15 A"   43 A'   16 A"   44 A'   17 A"                 
  0.624   0.660   0.762   0.791   0.841   0.847   0.995   1.164
 45 A'   46 A'   47 A'   48 A'   18 A"   49 A'   50 A'   51 A'                 
  1.357   1.387   1.492   1.503   1.600   1.891   1.921   1.951
 19 A"   52 A'   20 A"   53 A'   54 A'   55 A'   21 A"   56 A'                 
  1.976   1.980   2.003   2.008   2.135   2.346   2.519   3.730
 57 A'   22 A"   23 A"   58 A'   59 A'   60 A'   61 A'   24 A"                 
  3.765   3.836   4.005   4.008   4.008   4.027   4.129   6.508
 62 A'   63 A'   25 A"   64 A'   26 A"   65 A'   66 A'   67 A'                 
  6.781   7.553   7.561   7.581  13.740  13.781  13.838  35.172
 68 A'   27 A"   69 A'   70 A'   28 A"   71 A'   72 A'   73 A'                 
 47.811 162.897 289.745 289.752 289.7861020.573
 74 A'   75 A'   29 A"   76 A'   77 A'   78 A'                                 

 Beta MOs, Restricted
 -- Occupied --                  
-482.84  -77.15  -62.49  -56.31  -56.30  -56.30  -14.45   -8.69
  1 A'    2 A'    3 A'    4 A'    1 A"    5 A'    6 A'    7 A'                 
 -6.643  -6.527  -6.511  -6.511  -4.805  -4.803  -4.800  -2.637
  8 A'    9 A'    2 A"   10 A'    3 A"   11 A'   12 A'   13 A'                 
 -2.633  -2.632  -2.620  -2.620  -0.816  -0.744  -0.627  -0.426
  4 A"   14 A'   15 A'    5 A"   16 A'   17 A'   18 A'   19 A'                 
 -0.343  -0.331  -0.319  -0.287  -0.286
 20 A'    6 A"   21 A'   22 A'    7 A"                                         
 -- Virtual --                   
 -0.178  -0.172  -0.062  -0.013   0.026   0.036   0.038   0.042
 23 A'    8 A"   24 A'   25 A'   26 A'   27 A'    9 A"   28 A'                 
  0.069   0.075   0.076   0.088   0.103   0.148   0.156   0.196
 29 A'   30 A'   10 A"   31 A'   32 A'   11 A"   33 A'   34 A'                 
  0.233   0.256   0.274   0.274   0.382   0.420   0.442   0.449
 35 A'   36 A'   37 A'   12 A"   38 A'   39 A'   13 A"   40 A'                 
  0.530   0.559   0.565   0.573   0.580   0.581   0.594   0.598
 41 A'   14 A"   42 A'   15 A"   43 A'   16 A"   44 A'   17 A"                 
  0.624   0.660   0.762   0.791   0.841   0.847   0.995   1.164
 45 A'   46 A'   47 A'   48 A'   18 A"   49 A'   50 A'   51 A'                 
  1.357   1.387   1.492   1.503   1.600   1.891   1.921   1.951
 19 A"   52 A'   20 A"   53 A'   54 A'   55 A'   21 A"   56 A'                 
  1.976   1.980   2.003   2.008   2.135   2.346   2.519   3.730
 57 A'   22 A"   23 A"   58 A'   59 A'   60 A'   61 A'   24 A"                 
  3.765   3.836   4.005   4.008   4.008   4.027   4.129   6.508
 62 A'   63 A'   25 A"   64 A'   26 A"   65 A'   66 A'   67 A'                 
  6.781   7.553   7.561   7.581  13.740  13.781  13.838  35.172
 68 A'   27 A"   69 A'   70 A'   28 A"   71 A'   72 A'   73 A'                 
 47.811 162.897 289.745 289.752 289.7861020.573
 74 A'   75 A'   29 A"   76 A'   77 A'   78 A'                                 
 --------------------------------------------------------------

          Ground-State Mulliken Net Atomic Charges

     Atom                 Charge (a.u.)
  ----------------------------------------
      1 P                     0.333419
      2 N                    -0.192706
      3 Br                   -0.132301
      4 H                    -0.008412
  ----------------------------------------
  Sum of atomic charges =    -0.000000

 -----------------------------------------------------------------
                    Cartesian Multipole Moments
 -----------------------------------------------------------------
    Charge (ESU x 10^10)
                -0.0000
    Dipole Moment (Debye)
         X       3.2793      Y      -2.2748      Z      -0.0000
       Tot       3.9911
    Quadrupole Moments (Debye-Ang)
        XX     -30.8182     XY      -3.8419     YY     -38.7805
        XZ       0.0000     YZ      -0.0000     ZZ     -38.5193
    Octopole Moments (Debye-Ang^2)
       XXX     -31.5792    XXY     -14.1985    XYY     -11.2182
       YYY      -6.8722    XXZ      -0.0000    XYZ       0.0000
       YYZ       0.0000    XZZ     -11.7678    YZZ      -1.8841
       ZZZ      -0.0000
    Hexadecapole Moments (Debye-Ang^3)
      XXXX    -732.6848   XXXY     -23.9805   XXYY    -136.8869
      XYYY      -4.6126   YYYY     -99.7826   XXXZ      -0.0000
      XXYZ      -0.0000   XYYZ       0.0000   YYYZ      -0.0000
      XXZZ    -135.4871   XYZZ      -1.3528   YYZZ     -25.1457
      XZZZ       0.0000   YZZZ      -0.0000   ZZZZ     -51.2799
 -----------------------------------------------------------------
 Calculating analytic gradient of the SCF energy
 Gradient of SCF Energy
            1           2           3           4
    1   0.0724991  -0.0473693  -0.0422650   0.0171352
    2  -0.0736809   0.0917429  -0.0164059  -0.0016562
    3  -0.0000000   0.0000000  -0.0000000   0.0000000
 Max gradient component =       9.174E-02
 RMS gradient           =       4.444E-02
 Gradient time:  CPU 2.14 s  wall 0.63 s
 Geometry Optimization Parameters
   NAtoms,    NIC,     NZ,  NCons,   NDum,   NFix, NCnnct, MaxDiis
        4      14       4       0       0       0       0       0


** GEOMETRY OPTIMIZATION IN DELOCALIZED INTERNAL COORDINATES **
   Searching for a Minimum

   Optimization Cycle:   1

                       Coordinates (Angstroms)
     ATOM                X               Y               Z
      1  P         2.4944330281   -0.1621824735    0.0000000000
      2  N         0.9536257809    0.9495337793    0.0000000000
      3  Br       -1.3268717723   -0.0748347629    0.0000000000
      4  H         2.3486361407   -1.5947826507    0.0000000000
   Point Group: cs    Number of degrees of freedom:     5


   Energy is  -2970.730472517


 Attempting to Generate Delocalized Internal Coordinates

  5 Hessian modes will be used to form the next step
  Hessian Eigenvalues:
     0.052803    0.160000    0.195927    0.198009    0.250000

 Minimum Search - Taking Simple RFO Step
 Searching for Lamda that Minimizes Along All modes
 Value Taken    Lamda =  -0.07566279
 Calculated Step too Large.  Step scaled by  0.508422
 Step Taken.  Stepsize is  0.300000

                             Maximum     Tolerance    Cnvgd?
         Gradient           0.091140      0.000300      NO
         Displacement       0.219970      0.001200      NO
         Energy change     *********      0.000001      NO


 New Cartesian Coordinates Obtained by Inverse Iteration

 Displacement from previous Coordinates is:  0.496794
 ----------------------------------------------------------------
             Standard Nuclear Orientation (Angstroms)
    I     Atom           X                Y                Z
 ----------------------------------------------------------------
    1      P       2.4553279747    -0.1191894840     0.0000000000
    2      N       0.9982832643     0.9106251159     0.0000000000
    3      Br     -1.1653452635    -0.1409552767     0.0000000000
    4      H       2.1815572019    -1.5327464631     0.0000000000
 ----------------------------------------------------------------
 Molecular Point Group                 Cs    NOp =  2
 Largest Abelian Subgroup              Cs    NOp =  2
 Nuclear Repulsion Energy =   173.7515927639 hartrees
 There are       29 alpha and       29 beta electrons
 Applying Cartesian multipole field
    Component          Value
    ---------          -----
     (2,0,0)        1.00000E-11
     (0,2,0)        2.00000E-11
     (0,0,2)       -3.00000E-11
 Nucleus-field energy     =     0.0000000060 hartrees
 Requested basis set is 6-311++G(d,p)
 There are 43 shells and 107 basis functions
 A cutoff of  1.0D-11 yielded    819 shell pairs
 There are      5366 function pairs (      5908 Cartesian)
 Smallest overlap matrix eigenvalue = 2.18E-03
 Guess MOs from SCF MO coefficient file

 -----------------------------------------------------------------------
  General SCF calculation program by
  Eric Jon Sundstrom, Paul Horn, Yuezhi Mao, Dmitri Zuev, Alec White,
  David Stuck, Shaama M.S., Shane Yost, Joonho Lee, David Small,
  Daniel Levine, Susi Lehtola, Hugh Burton, Evgeny Epifanovsky
 -----------------------------------------------------------------------
 Exchange:     0.2000 Hartree-Fock + 0.0800 Slater + 0.7200 B88
 Correlation:  0.1900 VWN1RPA + 0.8100 LYP
 Using SG-1 standard quadrature grid
 using 4 threads for integral computing
 -------------------------------------------------------
 OpenMP Integral computing Module                
 Release: version 2.0, May 2017, Q-Chem Inc. Pleasanton 
 -------------------------------------------------------
 -------------------------------------------------------
 OpenMP BLAS3 based DFT computing Module                
 Release: version 1.0, May 2013, Q-Chem Inc. Pittsburgh 
 -------------------------------------------------------
 A restricted SCF calculation will be
 performed using DIIS
 SCF converges when DIIS error is below 1.0e-08
 ---------------------------------------
  Cycle       Energy         DIIS error
 ---------------------------------------
    1   -2970.7625211762      1.33e-03  
    2   -2970.7571049061      2.59e-03  
    3   -2970.7633545621      1.51e-03  
    4   -2970.7666428208      2.03e-04  
    5   -2970.7666917266      1.24e-04  
    6   -2970.7667234286      2.11e-05  
    7   -2970.7667238149      7.29e-06  
    8   -2970.7667239130      1.60e-06  
    9   -2970.7667239191      2.47e-07  
   10   -2970.7667239193      7.44e-08  
   11   -2970.7667239193      2.24e-08  
   12   -2970.7667239193      3.98e-09  Convergence criterion met
 ---------------------------------------
 SCF time:   CPU 8.69s  wall 3.00s 
 SCF   energy in the final basis set =    -2970.7667239193
 Total energy in the final basis set =    -2970.7667239193

 --------------------------------------------------------------
             Orbital Energies (a.u.) and Symmetries
 --------------------------------------------------------------

 Alpha MOs, Restricted
 -- Occupied --                  
-482.84  -77.14  -62.49  -56.31  -56.31  -56.31  -14.44   -8.70
  1 A'    2 A'    3 A'    4 A'    1 A"    5 A'    6 A'    7 A'                 
 -6.635  -6.529  -6.513  -6.513  -4.797  -4.796  -4.792  -2.639
  8 A'    9 A'    2 A"   10 A'    3 A"   11 A'   12 A'   13 A'                 
 -2.635  -2.635  -2.622  -2.622  -0.838  -0.748  -0.615  -0.430
  4 A"   14 A'   15 A'    5 A"   16 A'   17 A'   18 A'   19 A'                 
 -0.352  -0.341  -0.318  -0.288  -0.288
 20 A'    6 A"   21 A'   22 A'    7 A"                                         
 -- Virtual --                   
 -0.169  -0.158  -0.033  -0.012   0.026   0.035   0.037   0.049
 23 A'    8 A"   24 A'   25 A'   26 A'   27 A'    9 A"   28 A'                 
  0.071   0.075   0.080   0.089   0.102   0.150   0.158   0.198
 29 A'   10 A"   30 A'   31 A'   32 A'   11 A"   33 A'   34 A'                 
  0.235   0.258   0.273   0.285   0.382   0.414   0.442   0.448
 35 A'   36 A'   12 A"   37 A'   38 A'   39 A'   13 A"   40 A'                 
  0.542   0.561   0.565   0.571   0.579   0.580   0.599   0.603
 41 A'   14 A"   42 A'   15 A"   16 A"   43 A'   44 A'   17 A"                 
  0.629   0.677   0.805   0.828   0.842   0.850   0.989   1.170
 45 A'   46 A'   47 A'   48 A'   49 A'   18 A"   50 A'   51 A'                 
  1.364   1.396   1.498   1.507   1.627   1.869   1.927   1.964
 19 A"   52 A'   20 A"   53 A'   54 A'   55 A'   21 A"   56 A'                 
  1.998   2.002   2.013   2.014   2.195   2.425   2.537   3.736
 22 A"   57 A'   23 A"   58 A'   59 A'   60 A'   61 A'   24 A"                 
  3.784   3.863   4.004   4.007   4.009   4.031   4.144   6.518
 62 A'   63 A'   25 A"   64 A'   26 A"   65 A'   66 A'   67 A'                 
  6.835   7.552   7.560   7.591  13.749  13.798  13.845  35.191
 68 A'   27 A"   69 A'   70 A'   28 A"   71 A'   72 A'   73 A'                 
 47.819 162.951 289.743 289.751 289.7941020.584
 74 A'   75 A'   29 A"   76 A'   77 A'   78 A'                                 

 Beta MOs, Restricted
 -- Occupied --                  
-482.84  -77.14  -62.49  -56.31  -56.31  -56.31  -14.44   -8.70
  1 A'    2 A'    3 A'    4 A'    1 A"    5 A'    6 A'    7 A'                 
 -6.635  -6.529  -6.513  -6.513  -4.797  -4.796  -4.792  -2.639
  8 A'    9 A'    2 A"   10 A'    3 A"   11 A'   12 A'   13 A'                 
 -2.635  -2.635  -2.622  -2.622  -0.838  -0.748  -0.615  -0.430
  4 A"   14 A'   15 A'    5 A"   16 A'   17 A'   18 A'   19 A'                 
 -0.352  -0.341  -0.318  -0.288  -0.288
 20 A'    6 A"   21 A'   22 A'    7 A"                                         
 -- Virtual --                   
 -0.169  -0.158  -0.033  -0.012   0.026   0.035   0.037   0.049
 23 A'    8 A"   24 A'   25 A'   26 A'   27 A'    9 A"   28 A'                 
  0.071   0.075   0.080   0.089   0.102   0.150   0.158   0.198
 29 A'   10 A"   30 A'   31 A'   32 A'   11 A"   33 A'   34 A'                 
  0.235   0.258   0.273   0.285   0.382   0.414   0.442   0.448
 35 A'   36 A'   12 A"   37 A'   38 A'   39 A'   13 A"   40 A'                 
  0.542   0.561   0.565   0.571   0.579   0.580   0.599   0.603
 41 A'   14 A"   42 A'   15 A"   16 A"   43 A'   44 A'   17 A"                 
  0.629   0.677   0.805   0.828   0.842   0.850   0.989   1.170
 45 A'   46 A'   47 A'   48 A'   49 A'   18 A"   50 A'   51 A'                 
  1.364   1.396   1.498   1.507   1.627   1.869   1.927   1.964
 19 A"   52 A'   20 A"   53 A'   54 A'   55 A'   21 A"   56 A'                 
  1.998   2.002   2.013   2.014   2.195   2.425   2.537   3.736
 22 A"   57 A'   23 A"   58 A'   59 A'   60 A'   61 A'   24 A"                 
  3.784   3.863   4.004   4.007   4.009   4.031   4.144   6.518
 62 A'   63 A'   25 A"   64 A'   26 A"   65 A'   66 A'   67 A'                 
  6.835   7.552   7.560   7.591  13.749  13.798  13.845  35.191
 68 A'   27 A"   69 A'   70 A'   28 A"   71 A'   72 A'   73 A'                 
 47.819 162.951 289.743 289.751 289.7941020.584
 74 A'   75 A'   29 A"   76 A'   77 A'   78 A'                                 
 --------------------------------------------------------------

          Ground-State Mulliken Net Atomic Charges

     Atom                 Charge (a.u.)
  ----------------------------------------
      1 P                     0.326346
      2 N                    -0.206273
      3 Br                   -0.121107
      4 H                     0.001034
  ----------------------------------------
  Sum of atomic charges =     0.000000

 -----------------------------------------------------------------
                    Cartesian Multipole Moments
 -----------------------------------------------------------------
    Charge (ESU x 10^10)
                 0.0000
    Dipole Moment (Debye)
         X       3.0191      Y      -2.1922      Z       0.0000
       Tot       3.7311
    Quadrupole Moments (Debye-Ang)
        XX     -30.9271     XY      -3.4167     YY     -38.8580
        XZ      -0.0000     YZ      -0.0000     ZZ     -38.1863
    Octopole Moments (Debye-Ang^2)
       XXX     -39.9709    XXY     -11.6521    XYY     -14.6355
       YYY      -4.0286    XXZ       0.0000    XYZ       0.0000
       YYZ       0.0000    XZZ     -14.1689    YZZ      -0.7850
       ZZZ       0.0000
    Hexadecapole Moments (Debye-Ang^3)
      XXXX    -677.1714   XXXY     -27.6040   XXYY    -126.7817
      XYYY     -12.5315   YYYY     -97.3959   XXXZ      -0.0000
      XXYZ      -0.0000   XYYZ      -0.0000   YYYZ      -0.0000
      XXZZ    -124.2064   XYZZ      -4.0612   YYZZ     -24.4248
      XZZZ      -0.0000   YZZZ      -0.0000   ZZZZ     -50.1747
 -----------------------------------------------------------------
 Calculating analytic gradient of the SCF energy
 Gradient of SCF Energy
            1           2           3           4
    1   0.0678170  -0.0392483  -0.0402015   0.0116328
    2  -0.0600175   0.0792685  -0.0163000  -0.0029510
    3  -0.0000000  -0.0000000   0.0000000   0.0000000
 Max gradient component =       7.927E-02
 RMS gradient           =       3.878E-02
 Gradient time:  CPU 2.22 s  wall 0.65 s
 Geometry Optimization Parameters
   NAtoms,    NIC,     NZ,  NCons,   NDum,   NFix, NCnnct, MaxDiis
        4      14       4       0       0       0       0       0

 Cartesian Hessian Update
 Hessian Updated using BFGS Update


** GEOMETRY OPTIMIZATION IN DELOCALIZED INTERNAL COORDINATES **
   Searching for a Minimum

   Optimization Cycle:   2

                       Coordinates (Angstroms)
     ATOM                X               Y               Z
      1  P         2.4553279747   -0.1191894840    0.0000000000
      2  N         0.9982832643    0.9106251159    0.0000000000
      3  Br       -1.1653452635   -0.1409552767    0.0000000000
      4  H         2.1815572019   -1.5327464631    0.0000000000
   Point Group: cs    Number of degrees of freedom:     5


   Energy is  -2970.766723919

 Hessian Updated using BFGS Update

  5 Hessian modes will be used to form the next step
  Hessian Eigenvalues:
     0.034370    0.107586    0.178174    0.198181    0.250715

 Minimum Search - Taking Simple RFO Step
 Searching for Lamda that Minimizes Along All modes
 Value Taken    Lamda =  -0.08855920
 Calculated Step too Large.  Step scaled by  0.381172
 Step Taken.  Stepsize is  0.300000

                             Maximum     Tolerance    Cnvgd?
         Gradient           0.082874      0.000300      NO
         Displacement       0.235368      0.001200      NO
         Energy change     -0.036251      0.000001      NO


 New Cartesian Coordinates Obtained by Inverse Iteration

 Displacement from previous Coordinates is:  0.467565
 ----------------------------------------------------------------
             Standard Nuclear Orientation (Angstroms)
    I     Atom           X                Y                Z
 ----------------------------------------------------------------
    1      P       2.3976284101    -0.0829727795     0.0000000000
    2      N       1.0430512276     0.8756865311     0.0000000000
    3      Br     -1.0065110118    -0.2000604307     0.0000000000
    4      H       2.0356545516    -1.4749194288     0.0000000000
 ----------------------------------------------------------------
 Molecular Point Group                 Cs    NOp =  2
 Largest Abelian Subgroup              Cs    NOp =  2
 Nuclear Repulsion Energy =   183.6420928135 hartrees
 There are       29 alpha and       29 beta electrons
 Applying Cartesian multipole field
    Component          Value
    ---------          -----
     (2,0,0)        1.00000E-11
     (0,2,0)        2.00000E-11
     (0,0,2)       -3.00000E-11
 Nucleus-field energy     =     0.0000000054 hartrees
 Requested basis set is 6-311++G(d,p)
 There are 43 shells and 107 basis functions
 A cutoff of  1.0D-11 yielded    837 shell pairs
 There are      5501 function pairs (      6054 Cartesian)
 Smallest overlap matrix eigenvalue = 1.87E-03
 Guess MOs from SCF MO coefficient file

 -----------------------------------------------------------------------
  General SCF calculation program by
  Eric Jon Sundstrom, Paul Horn, Yuezhi Mao, Dmitri Zuev, Alec White,
  David Stuck, Shaama M.S., Shane Yost, Joonho Lee, David Small,
  Daniel Levine, Susi Lehtola, Hugh Burton, Evgeny Epifanovsky
 -----------------------------------------------------------------------
 Exchange:     0.2000 Hartree-Fock + 0.0800 Slater + 0.7200 B88
 Correlation:  0.1900 VWN1RPA + 0.8100 LYP
 Using SG-1 standard quadrature grid
 using 4 threads for integral computing
 -------------------------------------------------------
 OpenMP Integral computing Module                
 Release: version 2.0, May 2017, Q-Chem Inc. Pleasanton 
 -------------------------------------------------------
 -------------------------------------------------------
 OpenMP BLAS3 based DFT computing Module                
 Release: version 1.0, May 2013, Q-Chem Inc. Pittsburgh 
 -------------------------------------------------------
 A restricted SCF calculation will be
 performed using DIIS
 SCF converges when DIIS error is below 1.0e-08
 ---------------------------------------
  Cycle       Energy         DIIS error
 ---------------------------------------
    1   -2970.7898466704      1.60e-03  
    2   -2970.7837275341      2.88e-03  
    3   -2970.7923323965      1.44e-03  
    4   -2970.7952908383      1.73e-04  
    5   -2970.7953211554      7.66e-05  
    6   -2970.7953325948      3.42e-05  
    7   -2970.7953342326      5.41e-06  
    8   -2970.7953342847      1.46e-06  
    9   -2970.7953342909      3.04e-07  
   10   -2970.7953342912      7.72e-08  
   11   -2970.7953342912      2.02e-08  
   12   -2970.7953342912      2.91e-09  Convergence criterion met
 ---------------------------------------
 SCF time:   CPU 9.03s  wall 3.00s 
 SCF   energy in the final basis set =    -2970.7953342912
 Total energy in the final basis set =    -2970.7953342912

 --------------------------------------------------------------
             Orbital Energies (a.u.) and Symmetries
 --------------------------------------------------------------

 Alpha MOs, Restricted
 -- Occupied --                  
-482.84  -77.13  -62.49  -56.31  -56.31  -56.31  -14.42   -8.70
  1 A'    2 A'    3 A'    4 A'    1 A"    5 A'    6 A'    7 A'                 
 -6.626  -6.531  -6.516  -6.515  -4.788  -4.786  -4.783  -2.641
  8 A'    9 A'    2 A"   10 A'    3 A"   11 A'   12 A'   13 A'                 
 -2.637  -2.637  -2.625  -2.625  -0.867  -0.752  -0.600  -0.438
  4 A"   14 A'   15 A'    5 A"   16 A'   17 A'   18 A'   19 A'                 
 -0.360  -0.356  -0.313  -0.290  -0.290
 20 A'    6 A"   21 A'    7 A"   22 A'                                         
 -- Virtual --                   
 -0.159  -0.142  -0.015  -0.007   0.028   0.037   0.038   0.054
 23 A'    8 A"   24 A'   25 A'   26 A'   27 A'    9 A"   28 A'                 
  0.074   0.075   0.088   0.096   0.101   0.152   0.163   0.200
 29 A'   10 A"   30 A'   31 A'   32 A'   11 A"   33 A'   34 A'                 
  0.238   0.260   0.272   0.307   0.381   0.408   0.441   0.443
 35 A'   36 A'   12 A"   37 A'   38 A'   39 A'   13 A"   40 A'                 
  0.555   0.557   0.567   0.572   0.581   0.582   0.612   0.617
 41 A'   14 A"   42 A'   15 A"   16 A"   43 A'   44 A'   17 A"                 
  0.640   0.693   0.822   0.824   0.854   0.929   0.980   1.181
 45 A'   46 A'   47 A'   48 A'   18 A"   49 A'   50 A'   51 A'                 
  1.370   1.395   1.508   1.518   1.633   1.848   1.930   1.976
 19 A"   52 A'   20 A"   53 A'   54 A'   55 A'   21 A"   56 A'                 
  1.996   2.008   2.061   2.071   2.255   2.512   2.574   3.743
 22 A"   57 A'   23 A"   58 A'   59 A'   60 A'   61 A'   24 A"                 
  3.804   3.919   4.002   4.008   4.011   4.037   4.170   6.528
 62 A'   63 A'   25 A"   64 A'   26 A"   65 A'   66 A'   67 A'                 
  6.911   7.550   7.560   7.606  13.758  13.814  13.890  35.215
 68 A'   27 A"   69 A'   70 A'   28 A"   71 A'   72 A'   73 A'                 
 47.827 163.035 289.742 289.751 289.8071020.595
 74 A'   75 A'   29 A"   76 A'   77 A'   78 A'                                 

 Beta MOs, Restricted
 -- Occupied --                  
-482.84  -77.13  -62.49  -56.31  -56.31  -56.31  -14.42   -8.70
  1 A'    2 A'    3 A'    4 A'    1 A"    5 A'    6 A'    7 A'                 
 -6.626  -6.531  -6.516  -6.515  -4.788  -4.786  -4.783  -2.641
  8 A'    9 A'    2 A"   10 A'    3 A"   11 A'   12 A'   13 A'                 
 -2.637  -2.637  -2.625  -2.625  -0.867  -0.752  -0.600  -0.438
  4 A"   14 A'   15 A'    5 A"   16 A'   17 A'   18 A'   19 A'                 
 -0.360  -0.356  -0.313  -0.290  -0.290
 20 A'    6 A"   21 A'    7 A"   22 A'                                         
 -- Virtual --                   
 -0.159  -0.142  -0.015  -0.007   0.028   0.037   0.038   0.054
 23 A'    8 A"   24 A'   25 A'   26 A'   27 A'    9 A"   28 A'                 
  0.074   0.075   0.088   0.096   0.101   0.152   0.163   0.200
 29 A'   10 A"   30 A'   31 A'   32 A'   11 A"   33 A'   34 A'                 
  0.238   0.260   0.272   0.307   0.381   0.408   0.441   0.443
 35 A'   36 A'   12 A"   37 A'   38 A'   39 A'   13 A"   40 A'                 
  0.555   0.557   0.567   0.572   0.581   0.582   0.612   0.617
 41 A'   14 A"   42 A'   15 A"   16 A"   43 A'   44 A'   17 A"                 
  0.640   0.693   0.822   0.824   0.854   0.929   0.980   1.181
 45 A'   46 A'   47 A'   48 A'   18 A"   49 A'   50 A'   51 A'                 
  1.370   1.395   1.508   1.518   1.633   1.848   1.930   1.976
 19 A"   52 A'   20 A"   53 A'   54 A'   55 A'   21 A"   56 A'                 
  1.996   2.008   2.061   2.071   2.255   2.512   2.574   3.743
 22 A"   57 A'   23 A"   58 A'   59 A'   60 A'   61 A'   24 A"                 
  3.804   3.919   4.002   4.008   4.011   4.037   4.170   6.528
 62 A'   63 A'   25 A"   64 A'   26 A"   65 A'   66 A'   67 A'                 
  6.911   7.550   7.560   7.606  13.758  13.814  13.890  35.215
 68 A'   27 A"   69 A'   70 A'   28 A"   71 A'   72 A'   73 A'                 
 47.827 163.035 289.742 289.751 289.8071020.595
 74 A'   75 A'   29 A"   76 A'   77 A'   78 A'                                 
 --------------------------------------------------------------

          Ground-State Mulliken Net Atomic Charges

     Atom                 Charge (a.u.)
  ----------------------------------------
      1 P                     0.322091
      2 N                    -0.215858
      3 Br                   -0.110868
      4 H                     0.004635
  ----------------------------------------
  Sum of atomic charges =     0.000000

 -----------------------------------------------------------------
                    Cartesian Multipole Moments
 -----------------------------------------------------------------
    Charge (ESU x 10^10)
                 0.0000
    Dipole Moment (Debye)
         X       2.7442      Y      -2.1237      Z      -0.0000
       Tot       3.4700
    Quadrupole Moments (Debye-Ang)
        XX     -31.2586     XY      -3.0328     YY     -38.9046
        XZ      -0.0000     YZ       0.0000     ZZ     -37.7569
    Octopole Moments (Debye-Ang^2)
       XXX     -47.6902    XXY      -9.4348    XYY     -17.8372
       YYY      -1.2488    XXZ      -0.0000    XYZ      -0.0000
       YYZ      -0.0000    XZZ     -16.1109    YZZ       0.2479
       ZZZ      -0.0000
    Hexadecapole Moments (Debye-Ang^3)
      XXXX    -623.7379   XXXY     -29.7459   XXYY    -117.1531
      XYYY     -17.7738   YYYY     -96.5465   XXXZ      -0.0000
      XXYZ       0.0000   XYYZ      -0.0000   YYYZ       0.0000
      XXZZ    -112.8541   XYZZ      -5.9404   YYZZ     -23.9050
      XZZZ      -0.0000   YZZZ       0.0000   ZZZZ     -48.7976
 -----------------------------------------------------------------
 Calculating analytic gradient of the SCF energy
 Gradient of SCF Energy
            1           2           3           4
    1   0.0370548  -0.0053113  -0.0379138   0.0061703
    2  -0.0342730   0.0545121  -0.0185933  -0.0016459
    3  -0.0000000   0.0000000   0.0000000   0.0000000
 Max gradient component =       5.451E-02
 RMS gradient           =       2.478E-02
 Gradient time:  CPU 2.33 s  wall 0.69 s
 Geometry Optimization Parameters
   NAtoms,    NIC,     NZ,  NCons,   NDum,   NFix, NCnnct, MaxDiis
        4      14       4       0       0       0       0       0

 Cartesian Hessian Update
 Hessian Updated using BFGS Update


** GEOMETRY OPTIMIZATION IN DELOCALIZED INTERNAL COORDINATES **
   Searching for a Minimum

   Optimization Cycle:   3

                       Coordinates (Angstroms)
     ATOM                X               Y               Z
      1  P         2.3976284101   -0.0829727795    0.0000000000
      2  N         1.0430512276    0.8756865311    0.0000000000
      3  Br       -1.0065110118   -0.2000604307    0.0000000000
      4  H         2.0356545516   -1.4749194288    0.0000000000
   Point Group: cs    Number of degrees of freedom:     5


   Energy is  -2970.795334291

 Hessian Updated using BFGS Update

  5 Hessian modes will be used to form the next step
  Hessian Eigenvalues:
     0.041595    0.173812    0.198139    0.220404    0.255177

 Minimum Search - Taking Simple RFO Step
 Searching for Lamda that Minimizes Along All modes
 Value Taken    Lamda =  -0.04157127
 Calculated Step too Large.  Step scaled by  0.464253
 Step Taken.  Stepsize is  0.300000

                             Maximum     Tolerance    Cnvgd?
         Gradient           0.056092      0.000300      NO
         Displacement       0.226079      0.001200      NO
         Energy change     -0.028610      0.000001      NO


 New Cartesian Coordinates Obtained by Inverse Iteration

 Displacement from previous Coordinates is:  0.333749
 ----------------------------------------------------------------
             Standard Nuclear Orientation (Angstroms)
    I     Atom           X                Y                Z
 ----------------------------------------------------------------
    1      P       2.3453704797    -0.0612139409     0.0000000000
    2      N       1.0345880913     0.8383706318     0.0000000000
    3      Br     -0.8673203945    -0.2131494770     0.0000000000
    4      H       1.9571850010    -1.4462733217     0.0000000000
 ----------------------------------------------------------------
 Molecular Point Group                 Cs    NOp =  2
 Largest Abelian Subgroup              Cs    NOp =  2
 Nuclear Repulsion Energy =   194.0172661638 hartrees
 There are       29 alpha and       29 beta electrons
 Applying Cartesian multipole field
    Component          Value
    ---------          -----
     (2,0,0)        1.00000E-11
     (0,2,0)        2.00000E-11
     (0,0,2)       -3.00000E-11
 Nucleus-field energy     =     0.0000000049 hartrees
 Requested basis set is 6-311++G(d,p)
 There are 43 shells and 107 basis functions
 A cutoff of  1.0D-11 yielded    846 shell pairs
 There are      5527 function pairs (      6080 Cartesian)
 Smallest overlap matrix eigenvalue = 1.69E-03
 Guess MOs from SCF MO coefficient file

 -----------------------------------------------------------------------
  General SCF calculation program by
  Eric Jon Sundstrom, Paul Horn, Yuezhi Mao, Dmitri Zuev, Alec White,
  David Stuck, Shaama M.S., Shane Yost, Joonho Lee, David Small,
  Daniel Levine, Susi Lehtola, Hugh Burton, Evgeny Epifanovsky
 -----------------------------------------------------------------------
 Exchange:     0.2000 Hartree-Fock + 0.0800 Slater + 0.7200 B88
 Correlation:  0.1900 VWN1RPA + 0.8100 LYP
 Using SG-1 standard quadrature grid
 using 4 threads for integral computing
 -------------------------------------------------------
 OpenMP Integral computing Module                
 Release: version 2.0, May 2017, Q-Chem Inc. Pleasanton 
 -------------------------------------------------------
 -------------------------------------------------------
 OpenMP BLAS3 based DFT computing Module                
 Release: version 1.0, May 2013, Q-Chem Inc. Pittsburgh 
 -------------------------------------------------------
 A restricted SCF calculation will be
 performed using DIIS
 SCF converges when DIIS error is below 1.0e-08
 ---------------------------------------
  Cycle       Energy         DIIS error
 ---------------------------------------
    1   -2970.8072591104      1.27e-03  
    2   -2970.8042470391      2.19e-03  
    3   -2970.8097534234      8.55e-04  
    4   -2970.8107013813      2.16e-04  
    5   -2970.8107877692      8.33e-05  
    6   -2970.8107973507      1.62e-05  
    7   -2970.8107977286      2.88e-06  
    8   -2970.8107977433      7.81e-07  
    9   -2970.8107977450      1.85e-07  
   10   -2970.8107977451      3.22e-08  
   11   -2970.8107977451      1.22e-08  
   12   -2970.8107977451      2.12e-09  Convergence criterion met
 ---------------------------------------
 SCF time:   CPU 9.28s  wall 3.00s 
 SCF   energy in the final basis set =    -2970.8107977451
 Total energy in the final basis set =    -2970.8107977451

 --------------------------------------------------------------
             Orbital Energies (a.u.) and Symmetries
 --------------------------------------------------------------

 Alpha MOs, Restricted
 -- Occupied --                  
-482.84  -77.12  -62.50  -56.32  -56.31  -56.31  -14.40   -8.70
  1 A'    2 A'    3 A'    4 A'    1 A"    5 A'    6 A'    7 A'                 
 -6.616  -6.537  -6.522  -6.521  -4.778  -4.776  -4.772  -2.647
  8 A'    9 A'    2 A"   10 A'    3 A"   11 A'   12 A'   13 A'                 
 -2.643  -2.643  -2.631  -2.630  -0.888  -0.759  -0.589  -0.449
  4 A"   14 A'   15 A'    5 A"   16 A'   17 A'   18 A'   19 A'                 
 -0.367  -0.367  -0.309  -0.292  -0.291
  6 A"   20 A'   21 A'    7 A"   22 A'                                         
 -- Virtual --                   
 -0.139  -0.130  -0.008  -0.001   0.029   0.039   0.040   0.056
 23 A'    8 A"   24 A'   25 A'   26 A'   27 A'    9 A"   28 A'                 
  0.074   0.075   0.091   0.101   0.107   0.154   0.167   0.202
 10 A"   29 A'   30 A'   31 A'   32 A'   11 A"   33 A'   34 A'                 
  0.239   0.263   0.274   0.324   0.381   0.403   0.437   0.438
 35 A'   36 A'   12 A"   37 A'   38 A'   39 A'   13 A"   40 A'                 
  0.546   0.551   0.566   0.568   0.582   0.588   0.630   0.634
 14 A"   41 A'   42 A'   15 A"   43 A'   16 A"   44 A'   17 A"                 
  0.659   0.726   0.830   0.843   0.862   0.966   1.004   1.193
 45 A'   46 A'   47 A'   48 A'   18 A"   49 A'   50 A'   51 A'                 
  1.378   1.400   1.518   1.530   1.632   1.840   1.924   1.980
 19 A"   52 A'   20 A"   53 A'   54 A'   55 A'   21 A"   56 A'                 
  2.004   2.009   2.095   2.122   2.342   2.548   2.623   3.752
 22 A"   57 A'   23 A"   58 A'   59 A'   60 A'   61 A'   24 A"                 
  3.802   3.974   3.996   4.005   4.015   4.044   4.239   6.537
 62 A'   63 A'   25 A"   64 A'   26 A"   65 A'   66 A'   67 A'                 
  6.965   7.546   7.560   7.630  13.769  13.827  13.946  35.241
 68 A'   27 A"   69 A'   70 A'   28 A"   71 A'   72 A'   73 A'                 
 47.835 163.098 289.738 289.751 289.8301020.607
 74 A'   75 A'   29 A"   76 A'   77 A'   78 A'                                 

 Beta MOs, Restricted
 -- Occupied --                  
-482.84  -77.12  -62.50  -56.32  -56.31  -56.31  -14.40   -8.70
  1 A'    2 A'    3 A'    4 A'    1 A"    5 A'    6 A'    7 A'                 
 -6.616  -6.537  -6.522  -6.521  -4.778  -4.776  -4.772  -2.647
  8 A'    9 A'    2 A"   10 A'    3 A"   11 A'   12 A'   13 A'                 
 -2.643  -2.643  -2.631  -2.630  -0.888  -0.759  -0.589  -0.449
  4 A"   14 A'   15 A'    5 A"   16 A'   17 A'   18 A'   19 A'                 
 -0.367  -0.367  -0.309  -0.292  -0.291
  6 A"   20 A'   21 A'    7 A"   22 A'                                         
 -- Virtual --                   
 -0.139  -0.130  -0.008  -0.001   0.029   0.039   0.040   0.056
 23 A'    8 A"   24 A'   25 A'   26 A'   27 A'    9 A"   28 A'                 
  0.074   0.075   0.091   0.101   0.107   0.154   0.167   0.202
 10 A"   29 A'   30 A'   31 A'   32 A'   11 A"   33 A'   34 A'                 
  0.239   0.263   0.274   0.324   0.381   0.403   0.437   0.438
 35 A'   36 A'   12 A"   37 A'   38 A'   39 A'   13 A"   40 A'                 
  0.546   0.551   0.566   0.568   0.582   0.588   0.630   0.634
 14 A"   41 A'   42 A'   15 A"   43 A'   16 A"   44 A'   17 A"                 
  0.659   0.726   0.830   0.843   0.862   0.966   1.004   1.193
 45 A'   46 A'   47 A'   48 A'   18 A"   49 A'   50 A'   51 A'                 
  1.378   1.400   1.518   1.530   1.632   1.840   1.924   1.980
 19 A"   52 A'   20 A"   53 A'   54 A'   55 A'   21 A"   56 A'                 
  2.004   2.009   2.095   2.122   2.342   2.548   2.623   3.752
 22 A"   57 A'   23 A"   58 A'   59 A'   60 A'   61 A'   24 A"                 
  3.802   3.974   3.996   4.005   4.015   4.044   4.239   6.537
 62 A'   63 A'   25 A"   64 A'   26 A"   65 A'   66 A'   67 A'                 
  6.965   7.546   7.560   7.630  13.769  13.827  13.946  35.241
 68 A'   27 A"   69 A'   70 A'   28 A"   71 A'   72 A'   73 A'                 
 47.835 163.098 289.738 289.751 289.8301020.607
 74 A'   75 A'   29 A"   76 A'   77 A'   78 A'                                 
 --------------------------------------------------------------

          Ground-State Mulliken Net Atomic Charges

     Atom                 Charge (a.u.)
  ----------------------------------------
      1 P                     0.314673
      2 N                    -0.226425
      3 Br                   -0.080425
      4 H                    -0.007823
  ----------------------------------------
  Sum of atomic charges =    -0.000000

 -----------------------------------------------------------------
                    Cartesian Multipole Moments
 -----------------------------------------------------------------
    Charge (ESU x 10^10)
                 0.0000
    Dipole Moment (Debye)
         X       2.2180      Y      -2.0643      Z      -0.0000
       Tot       3.0300
    Quadrupole Moments (Debye-Ang)
        XX     -32.0319     XY      -2.7170     YY     -39.0120
        XZ       0.0000     YZ      -0.0000     ZZ     -37.3817
    Octopole Moments (Debye-Ang^2)
       XXX     -55.9200    XXY      -8.3594    XYY     -20.6136
       YYY      -0.2716    XXZ      -0.0000    XYZ       0.0000
       YYZ      -0.0000    XZZ     -17.9152    YZZ       0.5420
       ZZZ      -0.0000
    Hexadecapole Moments (Debye-Ang^3)
      XXXX    -583.9395   XXXY     -28.4895   XXYY    -109.6813
      XYYY     -17.1920   YYYY     -94.9993   XXXZ      -0.0000
      XXYZ      -0.0000   XYYZ      -0.0000   YYYZ      -0.0000
      XXZZ    -103.9609   XYZZ      -5.9578   YYZZ     -23.3107
      XZZZ      -0.0000   YZZZ      -0.0000   ZZZZ     -47.6081
 -----------------------------------------------------------------
 Calculating analytic gradient of the SCF energy
 Gradient of SCF Energy
            1           2           3           4
    1  -0.0015401   0.0285834  -0.0303706   0.0033273
    2  -0.0074088   0.0257817  -0.0182582  -0.0001146
    3  -0.0000000   0.0000000  -0.0000000   0.0000000
 Max gradient component =       3.037E-02
 RMS gradient           =       1.529E-02
 Gradient time:  CPU 2.41 s  wall 0.69 s
 Geometry Optimization Parameters
   NAtoms,    NIC,     NZ,  NCons,   NDum,   NFix, NCnnct, MaxDiis
        4      14       4       0       0       0       0       0

 Cartesian Hessian Update
 Hessian Updated using BFGS Update


** GEOMETRY OPTIMIZATION IN DELOCALIZED INTERNAL COORDINATES **
   Searching for a Minimum

   Optimization Cycle:   4

                       Coordinates (Angstroms)
     ATOM                X               Y               Z
      1  P         2.3453704797   -0.0612139409    0.0000000000
      2  N         1.0345880913    0.8383706318    0.0000000000
      3  Br       -0.8673203945   -0.2131494770    0.0000000000
      4  H         1.9571850010   -1.4462733217    0.0000000000
   Point Group: cs    Number of degrees of freedom:     5


   Energy is  -2970.810797745

 Hessian Updated using BFGS Update

  5 Hessian modes will be used to form the next step
  Hessian Eigenvalues:
     0.035562    0.178064    0.198089    0.245204    0.441635

 Minimum Search - Taking Simple RFO Step
 Searching for Lamda that Minimizes Along All modes
 Value Taken    Lamda =  -0.02297931
 Calculated Step too Large.  Step scaled by  0.481552
 Step Taken.  Stepsize is  0.300000

                             Maximum     Tolerance    Cnvgd?
         Gradient           0.026536      0.000300      NO
         Displacement       0.202353      0.001200      NO
         Energy change     -0.015463      0.000001      NO


 New Cartesian Coordinates Obtained by Inverse Iteration

 Displacement from previous Coordinates is:  0.245835
 ----------------------------------------------------------------
             Standard Nuclear Orientation (Angstroms)
    I     Atom           X                Y                Z
 ----------------------------------------------------------------
    1      P       2.3180593666    -0.0515669262     0.0000000000
    2      N       0.9898566784     0.8025436246     0.0000000000
    3      Br     -0.7611495617    -0.1968734842     0.0000000000
    4      H       1.9230566941    -1.4363693220     0.0000000000
 ----------------------------------------------------------------
 Molecular Point Group                 Cs    NOp =  2
 Largest Abelian Subgroup              Cs    NOp =  2
 Nuclear Repulsion Energy =   202.9185825136 hartrees
 There are       29 alpha and       29 beta electrons
 Applying Cartesian multipole field
    Component          Value
    ---------          -----
     (2,0,0)        1.00000E-11
     (0,2,0)        2.00000E-11
     (0,0,2)       -3.00000E-11
 Nucleus-field energy     =     0.0000000045 hartrees
 Requested basis set is 6-311++G(d,p)
 There are 43 shells and 107 basis functions
 A cutoff of  1.0D-11 yielded    854 shell pairs
 There are      5576 function pairs (      6130 Cartesian)
 Smallest overlap matrix eigenvalue = 1.62E-03
 Guess MOs from SCF MO coefficient file

 -----------------------------------------------------------------------
  General SCF calculation program by
  Eric Jon Sundstrom, Paul Horn, Yuezhi Mao, Dmitri Zuev, Alec White,
  David Stuck, Shaama M.S., Shane Yost, Joonho Lee, David Small,
  Daniel Levine, Susi Lehtola, Hugh Burton, Evgeny Epifanovsky
 -----------------------------------------------------------------------
 Exchange:     0.2000 Hartree-Fock + 0.0800 Slater + 0.7200 B88
 Correlation:  0.1900 VWN1RPA + 0.8100 LYP
 Using SG-1 standard quadrature grid
 using 4 threads for integral computing
 -------------------------------------------------------
 OpenMP Integral computing Module                
 Release: version 2.0, May 2017, Q-Chem Inc. Pleasanton 
 -------------------------------------------------------
 -------------------------------------------------------
 OpenMP BLAS3 based DFT computing Module                
 Release: version 1.0, May 2013, Q-Chem Inc. Pittsburgh 
 -------------------------------------------------------
 A restricted SCF calculation will be
 performed using DIIS
 SCF converges when DIIS error is below 1.0e-08
 ---------------------------------------
  Cycle       Energy         DIIS error
 ---------------------------------------
    1   -2970.8151344488      1.24e-03  
    2   -2970.8172430512      1.24e-03  
    3   -2970.8174874700      1.17e-03  
    4   -2970.8192018959      2.92e-04  
    5   -2970.8193630995      4.70e-05  
    6   -2970.8193647783      1.03e-05  
    7   -2970.8193649678      2.10e-06  
    8   -2970.8193649727      6.68e-07  
    9   -2970.8193649733      1.61e-07  
   10   -2970.8193649734      3.18e-08  
   11   -2970.8193649734      7.70e-09  Convergence criterion met
 ---------------------------------------
 SCF time:   CPU 8.67s  wall 2.00s 
 SCF   energy in the final basis set =    -2970.8193649734
 Total energy in the final basis set =    -2970.8193649734

 --------------------------------------------------------------
             Orbital Energies (a.u.) and Symmetries
 --------------------------------------------------------------

 Alpha MOs, Restricted
 -- Occupied --                  
-482.85  -77.11  -62.50  -56.33  -56.32  -56.32  -14.39   -8.71
  1 A'    2 A'    3 A'    4 A'    1 A"    5 A'    6 A'    7 A'                 
 -6.608  -6.546  -6.530  -6.529  -4.769  -4.768  -4.764  -2.656
  8 A'    9 A'    2 A"   10 A'    3 A"   11 A'   12 A'   13 A'                 
 -2.652  -2.651  -2.639  -2.639  -0.902  -0.764  -0.584  -0.460
  4 A"   14 A'   15 A'    5 A"   16 A'   17 A'   18 A'   19 A'                 
 -0.376  -0.373  -0.306  -0.292  -0.289
  6 A"   20 A'   21 A'    7 A"   22 A'                                         
 -- Virtual --                   
 -0.124  -0.111  -0.005   0.004   0.031   0.040   0.041   0.057
  8 A"   23 A'   24 A'   25 A'   26 A'   27 A'    9 A"   28 A'                 
  0.072   0.076   0.092   0.102   0.113   0.156   0.169   0.204
 10 A"   29 A'   30 A'   31 A'   32 A'   11 A"   33 A'   34 A'                 
  0.238   0.266   0.276   0.328   0.381   0.402   0.431   0.434
 35 A'   36 A'   12 A"   37 A'   38 A'   39 A'   13 A"   40 A'                 
  0.537   0.540   0.560   0.566   0.586   0.597   0.639   0.643
 14 A"   41 A'   15 A"   42 A'   43 A'   16 A"   44 A'   17 A"                 
  0.672   0.767   0.853   0.868   0.875   0.956   1.023   1.188
 45 A'   46 A'   47 A'   48 A'   18 A"   49 A'   50 A'   51 A'                 
  1.385   1.411   1.525   1.537   1.638   1.889   1.906   1.974
 19 A"   52 A'   20 A"   53 A'   54 A'   55 A'   21 A"   56 A'                 
  2.012   2.027   2.103   2.152   2.413   2.557   2.633   3.760
 57 A'   22 A"   23 A"   58 A'   59 A'   60 A'   61 A'   24 A"                 
  3.789   3.984   3.989   4.001   4.023   4.052   4.333   6.550
 62 A'   63 A'   25 A"   64 A'   26 A"   65 A'   66 A'   67 A'                 
  6.984   7.540   7.559   7.639  13.778  13.836  13.962  35.256
 68 A'   27 A"   69 A'   70 A'   28 A"   71 A'   72 A'   73 A'                 
 47.846 163.121 289.733 289.749 289.8501020.623
 74 A'   75 A'   29 A"   76 A'   77 A'   78 A'                                 

 Beta MOs, Restricted
 -- Occupied --                  
-482.85  -77.11  -62.50  -56.33  -56.32  -56.32  -14.39   -8.71
  1 A'    2 A'    3 A'    4 A'    1 A"    5 A'    6 A'    7 A'                 
 -6.608  -6.546  -6.530  -6.529  -4.769  -4.768  -4.764  -2.656
  8 A'    9 A'    2 A"   10 A'    3 A"   11 A'   12 A'   13 A'                 
 -2.652  -2.651  -2.639  -2.639  -0.902  -0.764  -0.584  -0.460
  4 A"   14 A'   15 A'    5 A"   16 A'   17 A'   18 A'   19 A'                 
 -0.376  -0.373  -0.306  -0.292  -0.289
  6 A"   20 A'   21 A'    7 A"   22 A'                                         
 -- Virtual --                   
 -0.124  -0.111  -0.005   0.004   0.031   0.040   0.041   0.057
  8 A"   23 A'   24 A'   25 A'   26 A'   27 A'    9 A"   28 A'                 
  0.072   0.076   0.092   0.102   0.113   0.156   0.169   0.204
 10 A"   29 A'   30 A'   31 A'   32 A'   11 A"   33 A'   34 A'                 
  0.238   0.266   0.276   0.328   0.381   0.402   0.431   0.434
 35 A'   36 A'   12 A"   37 A'   38 A'   39 A'   13 A"   40 A'                 
  0.537   0.540   0.560   0.566   0.586   0.597   0.639   0.643
 14 A"   41 A'   15 A"   42 A'   43 A'   16 A"   44 A'   17 A"                 
  0.672   0.767   0.853   0.868   0.875   0.956   1.023   1.188
 45 A'   46 A'   47 A'   48 A'   18 A"   49 A'   50 A'   51 A'                 
  1.385   1.411   1.525   1.537   1.638   1.889   1.906   1.974
 19 A"   52 A'   20 A"   53 A'   54 A'   55 A'   21 A"   56 A'                 
  2.012   2.027   2.103   2.152   2.413   2.557   2.633   3.760
 57 A'   22 A"   23 A"   58 A'   59 A'   60 A'   61 A'   24 A"                 
  3.789   3.984   3.989   4.001   4.023   4.052   4.333   6.550
 62 A'   63 A'   25 A"   64 A'   26 A"   65 A'   66 A'   67 A'                 
  6.984   7.540   7.559   7.639  13.778  13.836  13.962  35.256
 68 A'   27 A"   69 A'   70 A'   28 A"   71 A'   72 A'   73 A'                 
 47.846 163.121 289.733 289.749 289.8501020.623
 74 A'   75 A'   29 A"   76 A'   77 A'   78 A'                                 
 --------------------------------------------------------------

          Ground-State Mulliken Net Atomic Charges

     Atom                 Charge (a.u.)
  ----------------------------------------
      1 P                     0.304442
      2 N                    -0.241191
      3 Br                   -0.035469
      4 H                    -0.027782
  ----------------------------------------
  Sum of atomic charges =     0.000000

 -----------------------------------------------------------------
                    Cartesian Multipole Moments
 -----------------------------------------------------------------
    Charge (ESU x 10^10)
                -0.0000
    Dipole Moment (Debye)
         X       1.6062      Y      -2.0066      Z       0.0000
       Tot       2.5702
    Quadrupole Moments (Debye-Ang)
        XX     -32.9630     XY      -2.4765     YY     -39.1685
        XZ      -0.0000     YZ      -0.0000     ZZ     -37.1417
    Octopole Moments (Debye-Ang^2)
       XXX     -63.5983    XXY      -8.0354    XYY     -22.8237
       YYY      -0.4763    XXZ       0.0000    XYZ      -0.0000
       YYZ       0.0000    XZZ     -19.6806    YZZ       0.3633
       ZZZ       0.0000
    Hexadecapole Moments (Debye-Ang^3)
      XXXX    -562.3081   XXXY     -25.7850   XXYY    -105.2120
      XYYY     -13.9902   YYYY     -92.8911   XXXZ       0.0000
      XXYZ       0.0000   XYYZ      -0.0000   YYYZ      -0.0000
      XXZZ     -98.9339   XYZZ      -5.0955   YYZZ     -22.7222
      XZZZ      -0.0000   YZZZ      -0.0000   ZZZZ     -46.8677
 -----------------------------------------------------------------
 Calculating analytic gradient of the SCF energy
 Gradient of SCF Energy
            1           2           3           4
    1  -0.0134695   0.0261301  -0.0143206   0.0016600
    2  -0.0008528   0.0122171  -0.0121020   0.0007377
    3   0.0000000  -0.0000000   0.0000000  -0.0000000
 Max gradient component =       2.613E-02
 RMS gradient           =       1.068E-02
 Gradient time:  CPU 2.48 s  wall 0.71 s
 Geometry Optimization Parameters
   NAtoms,    NIC,     NZ,  NCons,   NDum,   NFix, NCnnct, MaxDiis
        4      14       4       0       0       0       0       0

 Cartesian Hessian Update
 Hessian Updated using BFGS Update


** GEOMETRY OPTIMIZATION IN DELOCALIZED INTERNAL COORDINATES **
   Searching for a Minimum

   Optimization Cycle:   5

                       Coordinates (Angstroms)
     ATOM                X               Y               Z
      1  P         2.3180593666   -0.0515669262    0.0000000000
      2  N         0.9898566784    0.8025436246    0.0000000000
      3  Br       -0.7611495617   -0.1968734842    0.0000000000
      4  H         1.9230566941   -1.4363693220    0.0000000000
   Point Group: cs    Number of degrees of freedom:     5


   Energy is  -2970.819364973

 Hessian Updated using BFGS Update

  5 Hessian modes will be used to form the next step
  Hessian Eigenvalues:
     0.051845    0.176630    0.198049    0.245582    0.501907

 Minimum Search - Taking Simple RFO Step
 Searching for Lamda that Minimizes Along All modes
 Value Taken    Lamda =  -0.00800416
 Calculated Step too Large.  Step scaled by  0.845500
 Step Taken.  Stepsize is  0.300000

                             Maximum     Tolerance    Cnvgd?
         Gradient           0.016500      0.000300      NO
         Displacement       0.212914      0.001200      NO
         Energy change     -0.008567      0.000001      NO


 New Cartesian Coordinates Obtained by Inverse Iteration

 Displacement from previous Coordinates is:  0.210706
 ----------------------------------------------------------------
             Standard Nuclear Orientation (Angstroms)
    I     Atom           X                Y                Z
 ----------------------------------------------------------------
    1      P       2.3131223916    -0.0422808582     0.0000000000
    2      N       0.9305620308     0.7445531996     0.0000000000
    3      Br     -0.7057779731    -0.1489363762     0.0000000000
    4      H       1.9319167282    -1.4356020731     0.0000000000
 ----------------------------------------------------------------
 Molecular Point Group                 Cs    NOp =  2
 Largest Abelian Subgroup              Cs    NOp =  2
 Nuclear Repulsion Energy =   209.7868003752 hartrees
 There are       29 alpha and       29 beta electrons
 Applying Cartesian multipole field
    Component          Value
    ---------          -----
     (2,0,0)        1.00000E-11
     (0,2,0)        2.00000E-11
     (0,0,2)       -3.00000E-11
 Nucleus-field energy     =     0.0000000043 hartrees
 Requested basis set is 6-311++G(d,p)
 There are 43 shells and 107 basis functions
 A cutoff of  1.0D-11 yielded    859 shell pairs
 There are      5594 function pairs (      6148 Cartesian)
 Smallest overlap matrix eigenvalue = 1.58E-03
 Guess MOs from SCF MO coefficient file

 -----------------------------------------------------------------------
  General SCF calculation program by
  Eric Jon Sundstrom, Paul Horn, Yuezhi Mao, Dmitri Zuev, Alec White,
  David Stuck, Shaama M.S., Shane Yost, Joonho Lee, David Small,
  Daniel Levine, Susi Lehtola, Hugh Burton, Evgeny Epifanovsky
 -----------------------------------------------------------------------
 Exchange:     0.2000 Hartree-Fock + 0.0800 Slater + 0.7200 B88
 Correlation:  0.1900 VWN1RPA + 0.8100 LYP
 Using SG-1 standard quadrature grid
 using 4 threads for integral computing
 -------------------------------------------------------
 OpenMP Integral computing Module                
 Release: version 2.0, May 2017, Q-Chem Inc. Pleasanton 
 -------------------------------------------------------
 -------------------------------------------------------
 OpenMP BLAS3 based DFT computing Module                
 Release: version 1.0, May 2013, Q-Chem Inc. Pittsburgh 
 -------------------------------------------------------
 A restricted SCF calculation will be
 performed using DIIS
 SCF converges when DIIS error is below 1.0e-08
 ---------------------------------------
  Cycle       Energy         DIIS error
 ---------------------------------------
    1   -2970.8151297562      1.66e-03  
    2   -2970.8210314798      9.72e-04  
    3   -2970.8195095319      1.47e-03  
    4   -2970.8221530467      3.26e-04  
    5   -2970.8223373365      6.18e-05  
    6   -2970.8223407593      9.74e-06  
    7   -2970.8223409306      2.38e-06  
    8   -2970.8223409367      7.60e-07  
    9   -2970.8223409374      1.67e-07  
   10   -2970.8223409374      3.30e-08  
   11   -2970.8223409374      7.80e-09  Convergence criterion met
 ---------------------------------------
 SCF time:   CPU 8.74s  wall 2.00s 
 SCF   energy in the final basis set =    -2970.8223409374
 Total energy in the final basis set =    -2970.8223409374

 --------------------------------------------------------------
             Orbital Energies (a.u.) and Symmetries
 --------------------------------------------------------------

 Alpha MOs, Restricted
 -- Occupied --                  
-482.86  -77.11  -62.51  -56.33  -56.33  -56.33  -14.38   -8.72
  1 A'    2 A'    3 A'    4 A'    1 A"    5 A'    6 A'    7 A'                 
 -6.601  -6.555  -6.539  -6.538  -4.763  -4.762  -4.757  -2.665
  8 A'    9 A'    2 A"   10 A'    3 A"   11 A'   12 A'   13 A'                 
 -2.661  -2.660  -2.647  -2.647  -0.920  -0.765  -0.582  -0.469
  4 A"   14 A'   15 A'    5 A"   16 A'   17 A'   18 A'   19 A'                 
 -0.386  -0.382  -0.305  -0.288  -0.279
  6 A"   20 A'   21 A'    7 A"   22 A'                                         
 -- Virtual --                   
 -0.120  -0.080  -0.003   0.008   0.032   0.041   0.042   0.058
  8 A"   23 A'   24 A'   25 A'   26 A'   27 A'    9 A"   28 A'                 
  0.071   0.077   0.091   0.106   0.116   0.158   0.170   0.205
 10 A"   29 A'   30 A'   31 A'   32 A'   11 A"   33 A'   34 A'                 
  0.237   0.269   0.280   0.326   0.383   0.405   0.424   0.431
 35 A'   36 A'   12 A"   37 A'   38 A'   39 A'   13 A"   40 A'                 
  0.536   0.542   0.551   0.564   0.601   0.605   0.643   0.649
 14 A"   41 A'   15 A"   42 A'   43 A'   16 A"   44 A'   17 A"                 
  0.670   0.804   0.885   0.890   0.904   0.955   1.019   1.167
 45 A'   46 A'   47 A'   18 A"   48 A'   49 A'   50 A'   51 A'                 
  1.391   1.415   1.532   1.545   1.649   1.896   1.948   1.992
 19 A"   52 A'   20 A"   53 A'   54 A'   21 A"   55 A'   56 A'                 
  2.016   2.042   2.111   2.170   2.446   2.554   2.623   3.763
 57 A'   22 A"   23 A"   58 A'   59 A'   60 A'   61 A'   24 A"                 
  3.800   3.981   3.982   3.994   4.039   4.071   4.366   6.589
 62 A'   25 A"   63 A'   64 A'   26 A"   65 A'   66 A'   67 A'                 
  6.987   7.535   7.556   7.626  13.786  13.843  13.960  35.263
 68 A'   27 A"   69 A'   70 A'   28 A"   71 A'   72 A'   73 A'                 
 47.874 163.125 289.728 289.747 289.8491020.659
 74 A'   75 A'   29 A"   76 A'   77 A'   78 A'                                 

 Beta MOs, Restricted
 -- Occupied --                  
-482.86  -77.11  -62.51  -56.33  -56.33  -56.33  -14.38   -8.72
  1 A'    2 A'    3 A'    4 A'    1 A"    5 A'    6 A'    7 A'                 
 -6.601  -6.555  -6.539  -6.538  -4.763  -4.762  -4.757  -2.665
  8 A'    9 A'    2 A"   10 A'    3 A"   11 A'   12 A'   13 A'                 
 -2.661  -2.660  -2.647  -2.647  -0.920  -0.765  -0.582  -0.469
  4 A"   14 A'   15 A'    5 A"   16 A'   17 A'   18 A'   19 A'                 
 -0.386  -0.382  -0.305  -0.288  -0.279
  6 A"   20 A'   21 A'    7 A"   22 A'                                         
 -- Virtual --                   
 -0.120  -0.080  -0.003   0.008   0.032   0.041   0.042   0.058
  8 A"   23 A'   24 A'   25 A'   26 A'   27 A'    9 A"   28 A'                 
  0.071   0.077   0.091   0.106   0.116   0.158   0.170   0.205
 10 A"   29 A'   30 A'   31 A'   32 A'   11 A"   33 A'   34 A'                 
  0.237   0.269   0.280   0.326   0.383   0.405   0.424   0.431
 35 A'   36 A'   12 A"   37 A'   38 A'   39 A'   13 A"   40 A'                 
  0.536   0.542   0.551   0.564   0.601   0.605   0.643   0.649
 14 A"   41 A'   15 A"   42 A'   43 A'   16 A"   44 A'   17 A"                 
  0.670   0.804   0.885   0.890   0.904   0.955   1.019   1.167
 45 A'   46 A'   47 A'   18 A"   48 A'   49 A'   50 A'   51 A'                 
  1.391   1.415   1.532   1.545   1.649   1.896   1.948   1.992
 19 A"   52 A'   20 A"   53 A'   54 A'   21 A"   55 A'   56 A'                 
  2.016   2.042   2.111   2.170   2.446   2.554   2.623   3.763
 57 A'   22 A"   23 A"   58 A'   59 A'   60 A'   61 A'   24 A"                 
  3.800   3.981   3.982   3.994   4.039   4.071   4.366   6.589
 62 A'   25 A"   63 A'   64 A'   26 A"   65 A'   66 A'   67 A'                 
  6.987   7.535   7.556   7.626  13.786  13.843  13.960  35.263
 68 A'   27 A"   69 A'   70 A'   28 A"   71 A'   72 A'   73 A'                 
 47.874 163.125 289.728 289.747 289.8491020.659
 74 A'   75 A'   29 A"   76 A'   77 A'   78 A'                                 
 --------------------------------------------------------------

          Ground-State Mulliken Net Atomic Charges

     Atom                 Charge (a.u.)
  ----------------------------------------
      1 P                     0.290288
      2 N                    -0.261368
      3 Br                    0.019152
      4 H                    -0.048072
  ----------------------------------------
  Sum of atomic charges =    -0.000000

 -----------------------------------------------------------------
                    Cartesian Multipole Moments
 -----------------------------------------------------------------
    Charge (ESU x 10^10)
                -0.0000
    Dipole Moment (Debye)
         X       1.0685      Y      -1.8997      Z       0.0000
       Tot       2.1795
    Quadrupole Moments (Debye-Ang)
        XX     -33.5252     XY      -2.3050     YY     -39.4015
        XZ      -0.0000     YZ       0.0000     ZZ     -36.9688
    Octopole Moments (Debye-Ang^2)
       XXX     -67.9495    XXY      -8.1758    XYY     -24.1042
       YYY      -1.7424    XXZ       0.0000    XYZ      -0.0000
       YYZ       0.0000    XZZ     -20.9515    YZZ      -0.2468
       ZZZ       0.0000
    Hexadecapole Moments (Debye-Ang^3)
      XXXX    -551.9016   XXXY     -22.2794   XXYY    -103.8052
      XYYY      -9.6195   YYYY     -89.0986   XXXZ      -0.0000
      XXYZ       0.0000   XYYZ       0.0000   YYYZ       0.0000
      XXZZ     -97.3599   XYZZ      -3.7939   YYZZ     -21.9301
      XZZZ       0.0000   YZZZ       0.0000   ZZZZ     -46.4424
 -----------------------------------------------------------------
 Calculating analytic gradient of the SCF energy
 Gradient of SCF Energy
            1           2           3           4
    1  -0.0044619  -0.0067602   0.0112286  -0.0000065
    2  -0.0028432  -0.0012593   0.0030000   0.0011026
    3   0.0000000  -0.0000000  -0.0000000   0.0000000
 Max gradient component =       1.123E-02
 RMS gradient           =       4.199E-03
 Gradient time:  CPU 2.51 s  wall 0.72 s
 Geometry Optimization Parameters
   NAtoms,    NIC,     NZ,  NCons,   NDum,   NFix, NCnnct, MaxDiis
        4      14       4       0       0       0       0       0

 Cartesian Hessian Update
 Hessian Updated using BFGS Update


** GEOMETRY OPTIMIZATION IN DELOCALIZED INTERNAL COORDINATES **
   Searching for a Minimum

   Optimization Cycle:   6

                       Coordinates (Angstroms)
     ATOM                X               Y               Z
      1  P         2.3131223916   -0.0422808582    0.0000000000
      2  N         0.9305620308    0.7445531996    0.0000000000
      3  Br       -0.7057779731   -0.1489363762    0.0000000000
      4  H         1.9319167282   -1.4356020731    0.0000000000
   Point Group: cs    Number of degrees of freedom:     5


   Energy is  -2970.822340937

 Hessian Updated using BFGS Update

  5 Hessian modes will be used to form the next step
  Hessian Eigenvalues:
     0.098927    0.175076    0.198141    0.245316    0.485034

 Minimum Search - Taking Simple RFO Step
 Searching for Lamda that Minimizes Along All modes
 Value Taken    Lamda =  -0.00117131
 Step Taken.  Stepsize is  0.085273

                             Maximum     Tolerance    Cnvgd?
         Gradient           0.010396      0.000300      NO
         Displacement       0.044687      0.001200      NO
         Energy change     -0.002976      0.000001      NO


 New Cartesian Coordinates Obtained by Inverse Iteration

 Displacement from previous Coordinates is:  0.100578
 ----------------------------------------------------------------
             Standard Nuclear Orientation (Angstroms)
    I     Atom           X                Y                Z
 ----------------------------------------------------------------
    1      P       2.3273162664    -0.0414423447     0.0000000000
    2      N       0.9415229822     0.7389793154     0.0000000000
    3      Br     -0.7507353991    -0.1413328198     0.0000000000
    4      H       1.9517193280    -1.4384702586     0.0000000000
 ----------------------------------------------------------------
 Molecular Point Group                 Cs    NOp =  2
 Largest Abelian Subgroup              Cs    NOp =  2
 Nuclear Repulsion Energy =   206.3216417680 hartrees
 There are       29 alpha and       29 beta electrons
 Applying Cartesian multipole field
    Component          Value
    ---------          -----
     (2,0,0)        1.00000E-11
     (0,2,0)        2.00000E-11
     (0,0,2)       -3.00000E-11
 Nucleus-field energy     =     0.0000000044 hartrees
 Requested basis set is 6-311++G(d,p)
 There are 43 shells and 107 basis functions
 A cutoff of  1.0D-11 yielded    857 shell pairs
 There are      5588 function pairs (      6142 Cartesian)
 Smallest overlap matrix eigenvalue = 1.61E-03
 Guess MOs from SCF MO coefficient file

 -----------------------------------------------------------------------
  General SCF calculation program by
  Eric Jon Sundstrom, Paul Horn, Yuezhi Mao, Dmitri Zuev, Alec White,
  David Stuck, Shaama M.S., Shane Yost, Joonho Lee, David Small,
  Daniel Levine, Susi Lehtola, Hugh Burton, Evgeny Epifanovsky
 -----------------------------------------------------------------------
 Exchange:     0.2000 Hartree-Fock + 0.0800 Slater + 0.7200 B88
 Correlation:  0.1900 VWN1RPA + 0.8100 LYP
 Using SG-1 standard quadrature grid
 using 4 threads for integral computing
 -------------------------------------------------------
 OpenMP Integral computing Module                
 Release: version 2.0, May 2017, Q-Chem Inc. Pleasanton 
 -------------------------------------------------------
 -------------------------------------------------------
 OpenMP BLAS3 based DFT computing Module                
 Release: version 1.0, May 2013, Q-Chem Inc. Pittsburgh 
 -------------------------------------------------------
 A restricted SCF calculation will be
 performed using DIIS
 SCF converges when DIIS error is below 1.0e-08
 ---------------------------------------
  Cycle       Energy         DIIS error
 ---------------------------------------
    1   -2970.8220907072      5.26e-04  
    2   -2970.8225058122      4.34e-04  
    3   -2970.8224312493      4.87e-04  
    4   -2970.8227297141      1.03e-04  
    5   -2970.8227478892      2.61e-05  
    6   -2970.8227486776      3.91e-06  
    7   -2970.8227487057      8.70e-07  
    8   -2970.8227487070      2.26e-07  
    9   -2970.8227487071      6.34e-08  
   10   -2970.8227487071      1.66e-08  
   11   -2970.8227487071      2.09e-09  Convergence criterion met
 ---------------------------------------
 SCF time:   CPU 8.70s  wall 2.00s 
 SCF   energy in the final basis set =    -2970.8227487071
 Total energy in the final basis set =    -2970.8227487071

 --------------------------------------------------------------
             Orbital Energies (a.u.) and Symmetries
 --------------------------------------------------------------

 Alpha MOs, Restricted
 -- Occupied --                  
-482.86  -77.11  -62.51  -56.33  -56.33  -56.33  -14.38   -8.72
  1 A'    2 A'    3 A'    4 A'    1 A"    5 A'    6 A'    7 A'                 
 -6.603  -6.553  -6.537  -6.536  -4.765  -4.764  -4.760  -2.663
  8 A'    9 A'    2 A"   10 A'    3 A"   11 A'   12 A'   13 A'                 
 -2.659  -2.658  -2.645  -2.645  -0.911  -0.766  -0.581  -0.466
  4 A"   14 A'   15 A'    5 A"   16 A'   17 A'   18 A'   19 A'                 
 -0.381  -0.378  -0.306  -0.290  -0.280
  6 A"   20 A'   21 A'    7 A"   22 A'                                         
 -- Virtual --                   
 -0.121  -0.089  -0.004   0.007   0.032   0.040   0.042   0.058
  8 A"   23 A'   24 A'   25 A'   26 A'   27 A'    9 A"   28 A'                 
  0.071   0.076   0.090   0.105   0.116   0.159   0.170   0.205
 10 A"   29 A'   30 A'   31 A'   32 A'   11 A"   33 A'   34 A'                 
  0.238   0.268   0.279   0.326   0.382   0.406   0.427   0.432
 35 A'   36 A'   12 A"   37 A'   38 A'   39 A'   13 A"   40 A'                 
  0.536   0.548   0.554   0.563   0.597   0.602   0.640   0.648
 14 A"   41 A'   15 A"   42 A'   43 A'   16 A"   44 A'   17 A"                 
  0.664   0.797   0.881   0.889   0.893   0.961   1.018   1.173
 45 A'   46 A'   47 A'   18 A"   48 A'   49 A'   50 A'   51 A'                 
  1.389   1.411   1.531   1.546   1.649   1.898   1.937   1.972
 19 A"   52 A'   20 A"   53 A'   54 A'   21 A"   55 A'   56 A'                 
  2.014   2.035   2.110   2.158   2.440   2.555   2.625   3.764
 57 A'   22 A"   23 A"   58 A'   59 A'   60 A'   61 A'   24 A"                 
  3.794   3.980   3.983   3.993   4.034   4.067   4.368   6.575
 62 A'   63 A'   25 A"   64 A'   26 A"   65 A'   66 A'   67 A'                 
  6.984   7.536   7.556   7.630  13.783  13.841  13.958  35.261
 68 A'   27 A"   69 A'   70 A'   28 A"   71 A'   72 A'   73 A'                 
 47.864 163.120 289.729 289.745 289.8501020.646
 74 A'   75 A'   29 A"   76 A'   77 A'   78 A'                                 

 Beta MOs, Restricted
 -- Occupied --                  
-482.86  -77.11  -62.51  -56.33  -56.33  -56.33  -14.38   -8.72
  1 A'    2 A'    3 A'    4 A'    1 A"    5 A'    6 A'    7 A'                 
 -6.603  -6.553  -6.537  -6.536  -4.765  -4.764  -4.760  -2.663
  8 A'    9 A'    2 A"   10 A'    3 A"   11 A'   12 A'   13 A'                 
 -2.659  -2.658  -2.645  -2.645  -0.911  -0.766  -0.581  -0.466
  4 A"   14 A'   15 A'    5 A"   16 A'   17 A'   18 A'   19 A'                 
 -0.381  -0.378  -0.306  -0.290  -0.280
  6 A"   20 A'   21 A'    7 A"   22 A'                                         
 -- Virtual --                   
 -0.121  -0.089  -0.004   0.007   0.032   0.040   0.042   0.058
  8 A"   23 A'   24 A'   25 A'   26 A'   27 A'    9 A"   28 A'                 
  0.071   0.076   0.090   0.105   0.116   0.159   0.170   0.205
 10 A"   29 A'   30 A'   31 A'   32 A'   11 A"   33 A'   34 A'                 
  0.238   0.268   0.279   0.326   0.382   0.406   0.427   0.432
 35 A'   36 A'   12 A"   37 A'   38 A'   39 A'   13 A"   40 A'                 
  0.536   0.548   0.554   0.563   0.597   0.602   0.640   0.648
 14 A"   41 A'   15 A"   42 A'   43 A'   16 A"   44 A'   17 A"                 
  0.664   0.797   0.881   0.889   0.893   0.961   1.018   1.173
 45 A'   46 A'   47 A'   18 A"   48 A'   49 A'   50 A'   51 A'                 
  1.389   1.411   1.531   1.546   1.649   1.898   1.937   1.972
 19 A"   52 A'   20 A"   53 A'   54 A'   21 A"   55 A'   56 A'                 
  2.014   2.035   2.110   2.158   2.440   2.555   2.625   3.764
 57 A'   22 A"   23 A"   58 A'   59 A'   60 A'   61 A'   24 A"                 
  3.794   3.980   3.983   3.993   4.034   4.067   4.368   6.575
 62 A'   63 A'   25 A"   64 A'   26 A"   65 A'   66 A'   67 A'                 
  6.984   7.536   7.556   7.630  13.783  13.841  13.958  35.261
 68 A'   27 A"   69 A'   70 A'   28 A"   71 A'   72 A'   73 A'                 
 47.864 163.120 289.729 289.745 289.8501020.646
 74 A'   75 A'   29 A"   76 A'   77 A'   78 A'                                 
 --------------------------------------------------------------

          Ground-State Mulliken Net Atomic Charges

     Atom                 Charge (a.u.)
  ----------------------------------------
      1 P                     0.292973
      2 N                    -0.259253
      3 Br                    0.009974
      4 H                    -0.043694
  ----------------------------------------
  Sum of atomic charges =    -0.000000

 -----------------------------------------------------------------
                    Cartesian Multipole Moments
 -----------------------------------------------------------------
    Charge (ESU x 10^10)
                -0.0000
    Dipole Moment (Debye)
         X       1.2358      Y      -1.8965      Z      -0.0000
       Tot       2.2636
    Quadrupole Moments (Debye-Ang)
        XX     -32.9770     XY      -2.3333     YY     -39.4324
        XZ       0.0000     YZ       0.0000     ZZ     -37.0434
    Octopole Moments (Debye-Ang^2)
       XXX     -64.6685    XXY      -8.2831    XYY     -23.3311
       YYY      -2.1152    XXZ      -0.0000    XYZ      -0.0000
       YYZ      -0.0000    XZZ     -20.2305    YZZ      -0.3704
       ZZZ      -0.0000
    Hexadecapole Moments (Debye-Ang^3)
      XXXX    -558.0218   XXXY     -22.2906   XXYY    -105.8756
      XYYY      -9.7863   YYYY     -88.5998   XXXZ       0.0000
      XXYZ      -0.0000   XYYZ       0.0000   YYYZ      -0.0000
      XXZZ     -99.2179   XYZZ      -3.8154   YYZZ     -21.9041
      XZZZ       0.0000   YZZZ      -0.0000   ZZZZ     -46.6439
 -----------------------------------------------------------------
 Calculating analytic gradient of the SCF energy
 Gradient of SCF Energy
            1           2           3           4
    1   0.0006578   0.0034666  -0.0032876  -0.0008368
    2  -0.0002270   0.0012700  -0.0015535   0.0005105
    3  -0.0000000   0.0000000  -0.0000000  -0.0000000
 Max gradient component =       3.467E-03
 RMS gradient           =       1.536E-03
 Gradient time:  CPU 2.50 s  wall 0.72 s
 Geometry Optimization Parameters
   NAtoms,    NIC,     NZ,  NCons,   NDum,   NFix, NCnnct, MaxDiis
        4      14       4       0       0       0       0       0

 Cartesian Hessian Update
 Hessian Updated using BFGS Update


** GEOMETRY OPTIMIZATION IN DELOCALIZED INTERNAL COORDINATES **
   Searching for a Minimum

   Optimization Cycle:   7

                       Coordinates (Angstroms)
     ATOM                X               Y               Z
      1  P         2.3273162664   -0.0414423447    0.0000000000
      2  N         0.9415229822    0.7389793154    0.0000000000
      3  Br       -0.7507353991   -0.1413328198    0.0000000000
      4  H         1.9517193280   -1.4384702586    0.0000000000
   Point Group: cs    Number of degrees of freedom:     5


   Energy is  -2970.822748707

 Hessian Updated using BFGS Update

  5 Hessian modes will be used to form the next step
  Hessian Eigenvalues:
     0.123241    0.180966    0.197596    0.247557    0.472203

 Minimum Search - Taking Simple RFO Step
 Searching for Lamda that Minimizes Along All modes
 Value Taken    Lamda =  -0.00011480
 Step Taken.  Stepsize is  0.027064

                             Maximum     Tolerance    Cnvgd?
         Gradient           0.002354      0.000300      NO
         Displacement       0.017327      0.001200      NO
         Energy change     -0.000408      0.000001      NO


 New Cartesian Coordinates Obtained by Inverse Iteration

 Displacement from previous Coordinates is:  0.034339
 ----------------------------------------------------------------
             Standard Nuclear Orientation (Angstroms)
    I     Atom           X                Y                Z
 ----------------------------------------------------------------
    1      P       2.3228137215    -0.0411388122     0.0000000000
    2      N       0.9345539113     0.7345481897     0.0000000000
    3      Br     -0.7503712244    -0.1318660809     0.0000000000
    4      H       1.9628267691    -1.4438094045     0.0000000000
 ----------------------------------------------------------------
 Molecular Point Group                 Cs    NOp =  2
 Largest Abelian Subgroup              Cs    NOp =  2
 Nuclear Repulsion Energy =   206.8949255205 hartrees
 There are       29 alpha and       29 beta electrons
 Applying Cartesian multipole field
    Component          Value
    ---------          -----
     (2,0,0)        1.00000E-11
     (0,2,0)        2.00000E-11
     (0,0,2)       -3.00000E-11
 Nucleus-field energy     =     0.0000000044 hartrees
 Requested basis set is 6-311++G(d,p)
 There are 43 shells and 107 basis functions
 A cutoff of  1.0D-11 yielded    857 shell pairs
 There are      5588 function pairs (      6142 Cartesian)
 Smallest overlap matrix eigenvalue = 1.60E-03
 Guess MOs from SCF MO coefficient file

 -----------------------------------------------------------------------
  General SCF calculation program by
  Eric Jon Sundstrom, Paul Horn, Yuezhi Mao, Dmitri Zuev, Alec White,
  David Stuck, Shaama M.S., Shane Yost, Joonho Lee, David Small,
  Daniel Levine, Susi Lehtola, Hugh Burton, Evgeny Epifanovsky
 -----------------------------------------------------------------------
 Exchange:     0.2000 Hartree-Fock + 0.0800 Slater + 0.7200 B88
 Correlation:  0.1900 VWN1RPA + 0.8100 LYP
 Using SG-1 standard quadrature grid
 using 4 threads for integral computing
 -------------------------------------------------------
 OpenMP Integral computing Module                
 Release: version 2.0, May 2017, Q-Chem Inc. Pleasanton 
 -------------------------------------------------------
 -------------------------------------------------------
 OpenMP BLAS3 based DFT computing Module                
 Release: version 1.0, May 2013, Q-Chem Inc. Pittsburgh 
 -------------------------------------------------------
 A restricted SCF calculation will be
 performed using DIIS
 SCF converges when DIIS error is below 1.0e-08
 ---------------------------------------
  Cycle       Energy         DIIS error
 ---------------------------------------
    1   -2970.8227409094      1.66e-04  
    2   -2970.8227862082      1.42e-04  
    3   -2970.8227780955      1.61e-04  
    4   -2970.8228115344      2.69e-05  
    5   -2970.8228128732      4.94e-06  
    6   -2970.8228128921      1.04e-06  
    7   -2970.8228128943      2.15e-07  
    8   -2970.8228128944      6.79e-08  
    9   -2970.8228128944      1.47e-08  
   10   -2970.8228128944      3.57e-09  Convergence criterion met
 ---------------------------------------
 SCF time:   CPU 7.90s  wall 2.00s 
 SCF   energy in the final basis set =    -2970.8228128944
 Total energy in the final basis set =    -2970.8228128944

 --------------------------------------------------------------
             Orbital Energies (a.u.) and Symmetries
 --------------------------------------------------------------

 Alpha MOs, Restricted
 -- Occupied --                  
-482.86  -77.11  -62.51  -56.33  -56.33  -56.33  -14.38   -8.72
  1 A'    2 A'    3 A'    4 A'    1 A"    5 A'    6 A'    7 A'                 
 -6.603  -6.554  -6.538  -6.536  -4.764  -4.764  -4.759  -2.664
  8 A'    9 A'    2 A"   10 A'    3 A"   11 A'   12 A'   13 A'                 
 -2.660  -2.659  -2.646  -2.646  -0.913  -0.766  -0.581  -0.467
  4 A"   14 A'    5 A"   15 A'   16 A'   17 A'   18 A'   19 A'                 
 -0.382  -0.379  -0.306  -0.289  -0.279
  6 A"   20 A'   21 A'    7 A"   22 A'                                         
 -- Virtual --                   
 -0.121  -0.087  -0.003   0.007   0.032   0.040   0.042   0.058
  8 A"   23 A'   24 A'   25 A'   26 A'   27 A'    9 A"   28 A'                 
  0.071   0.076   0.090   0.106   0.116   0.159   0.171   0.205
 10 A"   29 A'   30 A'   31 A'   32 A'   11 A"   33 A'   34 A'                 
  0.238   0.269   0.280   0.325   0.381   0.407   0.426   0.432
 35 A'   36 A'   12 A"   37 A'   38 A'   39 A'   13 A"   40 A'                 
  0.536   0.548   0.553   0.562   0.599   0.603   0.641   0.648
 14 A"   41 A'   15 A"   42 A'   43 A'   16 A"   44 A'   17 A"                 
  0.665   0.798   0.884   0.890   0.896   0.962   1.018   1.169
 45 A'   46 A'   47 A'   18 A"   48 A'   49 A'   50 A'   51 A'                 
  1.389   1.411   1.531   1.547   1.650   1.897   1.938   1.978
 19 A"   52 A'   20 A"   53 A'   54 A'   21 A"   55 A'   56 A'                 
  2.014   2.035   2.111   2.156   2.442   2.555   2.624   3.764
 57 A'   22 A"   23 A"   58 A'   59 A'   60 A'   61 A'   24 A"                 
  3.796   3.981   3.982   3.993   4.035   4.068   4.369   6.580
 62 A'   63 A'   25 A"   64 A'   26 A"   65 A'   66 A'   67 A'                 
  6.984   7.536   7.555   7.628  13.784  13.841  13.959  35.261
 68 A'   27 A"   69 A'   70 A'   28 A"   71 A'   72 A'   73 A'                 
 47.867 163.120 289.728 289.745 289.8491020.650
 74 A'   75 A'   29 A"   76 A'   77 A'   78 A'                                 

 Beta MOs, Restricted
 -- Occupied --                  
-482.86  -77.11  -62.51  -56.33  -56.33  -56.33  -14.38   -8.72
  1 A'    2 A'    3 A'    4 A'    1 A"    5 A'    6 A'    7 A'                 
 -6.603  -6.554  -6.538  -6.536  -4.764  -4.764  -4.759  -2.664
  8 A'    9 A'    2 A"   10 A'    3 A"   11 A'   12 A'   13 A'                 
 -2.660  -2.659  -2.646  -2.646  -0.913  -0.766  -0.581  -0.467
  4 A"   14 A'    5 A"   15 A'   16 A'   17 A'   18 A'   19 A'                 
 -0.382  -0.379  -0.306  -0.289  -0.279
  6 A"   20 A'   21 A'    7 A"   22 A'                                         
 -- Virtual --                   
 -0.121  -0.087  -0.003   0.007   0.032   0.040   0.042   0.058
  8 A"   23 A'   24 A'   25 A'   26 A'   27 A'    9 A"   28 A'                 
  0.071   0.076   0.090   0.106   0.116   0.159   0.171   0.205
 10 A"   29 A'   30 A'   31 A'   32 A'   11 A"   33 A'   34 A'                 
  0.238   0.269   0.280   0.325   0.381   0.407   0.426   0.432
 35 A'   36 A'   12 A"   37 A'   38 A'   39 A'   13 A"   40 A'                 
  0.536   0.548   0.553   0.562   0.599   0.603   0.641   0.648
 14 A"   41 A'   15 A"   42 A'   43 A'   16 A"   44 A'   17 A"                 
  0.665   0.798   0.884   0.890   0.896   0.962   1.018   1.169
 45 A'   46 A'   47 A'   18 A"   48 A'   49 A'   50 A'   51 A'                 
  1.389   1.411   1.531   1.547   1.650   1.897   1.938   1.978
 19 A"   52 A'   20 A"   53 A'   54 A'   21 A"   55 A'   56 A'                 
  2.014   2.035   2.111   2.156   2.442   2.555   2.624   3.764
 57 A'   22 A"   23 A"   58 A'   59 A'   60 A'   61 A'   24 A"                 
  3.796   3.981   3.982   3.993   4.035   4.068   4.369   6.580
 62 A'   63 A'   25 A"   64 A'   26 A"   65 A'   66 A'   67 A'                 
  6.984   7.536   7.555   7.628  13.784  13.841  13.959  35.261
 68 A'   27 A"   69 A'   70 A'   28 A"   71 A'   72 A'   73 A'                 
 47.867 163.120 289.728 289.745 289.8491020.650
 74 A'   75 A'   29 A"   76 A'   77 A'   78 A'                                 
 --------------------------------------------------------------

          Ground-State Mulliken Net Atomic Charges

     Atom                 Charge (a.u.)
  ----------------------------------------
      1 P                     0.291679
      2 N                    -0.260751
      3 Br                    0.014713
      4 H                    -0.045642
  ----------------------------------------
  Sum of atomic charges =    -0.000000

 -----------------------------------------------------------------
                    Cartesian Multipole Moments
 -----------------------------------------------------------------
    Charge (ESU x 10^10)
                -0.0000
    Dipole Moment (Debye)
         X       1.1783      Y      -1.8892      Z      -0.0000
       Tot       2.2265
    Quadrupole Moments (Debye-Ang)
        XX     -33.0776     XY      -2.3462     YY     -39.4543
        XZ      -0.0000     YZ       0.0000     ZZ     -37.0231
    Octopole Moments (Debye-Ang^2)
       XXX     -64.8634    XXY      -8.4405    XYY     -23.3057
       YYY      -2.4745    XXZ      -0.0000    XYZ      -0.0000
       YYZ      -0.0000    XZZ     -20.2048    YZZ      -0.5162
       ZZZ      -0.0000
    Hexadecapole Moments (Debye-Ang^3)
      XXXX    -557.0824   XXXY     -21.8809   XXYY    -105.7487
      XYYY      -9.1355   YYYY     -88.2697   XXXZ       0.0000
      XXYZ      -0.0000   XYYZ      -0.0000   YYYZ       0.0000
      XXZZ     -99.0007   XYZZ      -3.6135   YYZZ     -21.8333
      XZZZ      -0.0000   YZZZ       0.0000   ZZZZ     -46.5903
 -----------------------------------------------------------------
 Calculating analytic gradient of the SCF energy
 Gradient of SCF Energy
            1           2           3           4
    1  -0.0000705   0.0005331  -0.0003281  -0.0001345
    2  -0.0004994   0.0003337   0.0000680   0.0000977
    3   0.0000000  -0.0000000   0.0000000  -0.0000000
 Max gradient component =       5.331E-04
 RMS gradient           =       2.566E-04
 Gradient time:  CPU 2.51 s  wall 0.75 s
 Geometry Optimization Parameters
   NAtoms,    NIC,     NZ,  NCons,   NDum,   NFix, NCnnct, MaxDiis
        4      14       4       0       0       0       0       0

 Cartesian Hessian Update
 Hessian Updated using BFGS Update


** GEOMETRY OPTIMIZATION IN DELOCALIZED INTERNAL COORDINATES **
   Searching for a Minimum

   Optimization Cycle:   8

                       Coordinates (Angstroms)
     ATOM                X               Y               Z
      1  P         2.3228137215   -0.0411388122    0.0000000000
      2  N         0.9345539113    0.7345481897    0.0000000000
      3  Br       -0.7503712244   -0.1318660809    0.0000000000
      4  H         1.9628267691   -1.4438094045    0.0000000000
   Point Group: cs    Number of degrees of freedom:     5


   Energy is  -2970.822812894

 Hessian Updated using BFGS Update

  5 Hessian modes will be used to form the next step
  Hessian Eigenvalues:
     0.108464    0.179362    0.200319    0.250078    0.472317

 Minimum Search - Taking Simple RFO Step
 Searching for Lamda that Minimizes Along All modes
 Value Taken    Lamda =  -0.00000233
 Step Taken.  Stepsize is  0.004527

                             Maximum     Tolerance    Cnvgd?
         Gradient           0.000483      0.000300      NO
         Displacement       0.003975      0.001200      NO
         Energy change     -0.000064      0.000001      NO


 New Cartesian Coordinates Obtained by Inverse Iteration

 Displacement from previous Coordinates is:  0.003993
 ----------------------------------------------------------------
             Standard Nuclear Orientation (Angstroms)
    I     Atom           X                Y                Z
 ----------------------------------------------------------------
    1      P       2.3228222394    -0.0406242683     0.0000000000
    2      N       0.9336714269     0.7333913259     0.0000000000
    3      Br     -0.7502195829    -0.1307285770     0.0000000000
    4      H       1.9635490940    -1.4443045884     0.0000000000
 ----------------------------------------------------------------
 Molecular Point Group                 Cs    NOp =  2
 Largest Abelian Subgroup              Cs    NOp =  2
 Nuclear Repulsion Energy =   206.9660456377 hartrees
 There are       29 alpha and       29 beta electrons
 Applying Cartesian multipole field
    Component          Value
    ---------          -----
     (2,0,0)        1.00000E-11
     (0,2,0)        2.00000E-11
     (0,0,2)       -3.00000E-11
 Nucleus-field energy     =     0.0000000044 hartrees
 Requested basis set is 6-311++G(d,p)
 There are 43 shells and 107 basis functions
 A cutoff of  1.0D-11 yielded    857 shell pairs
 There are      5588 function pairs (      6142 Cartesian)
 Smallest overlap matrix eigenvalue = 1.60E-03
 Guess MOs from SCF MO coefficient file

 -----------------------------------------------------------------------
  General SCF calculation program by
  Eric Jon Sundstrom, Paul Horn, Yuezhi Mao, Dmitri Zuev, Alec White,
  David Stuck, Shaama M.S., Shane Yost, Joonho Lee, David Small,
  Daniel Levine, Susi Lehtola, Hugh Burton, Evgeny Epifanovsky
 -----------------------------------------------------------------------
 Exchange:     0.2000 Hartree-Fock + 0.0800 Slater + 0.7200 B88
 Correlation:  0.1900 VWN1RPA + 0.8100 LYP
 Using SG-1 standard quadrature grid
 using 4 threads for integral computing
 -------------------------------------------------------
 OpenMP Integral computing Module                
 Release: version 2.0, May 2017, Q-Chem Inc. Pleasanton 
 -------------------------------------------------------
 -------------------------------------------------------
 OpenMP BLAS3 based DFT computing Module                
 Release: version 1.0, May 2013, Q-Chem Inc. Pittsburgh 
 -------------------------------------------------------
 A restricted SCF calculation will be
 performed using DIIS
 SCF converges when DIIS error is below 1.0e-08
 ---------------------------------------
  Cycle       Energy         DIIS error
 ---------------------------------------
    1   -2970.8228117781      2.83e-05  
    2   -2970.8228134193      1.94e-05  
    3   -2970.8228128612      2.85e-05  
    4   -2970.8228138999      4.53e-06  
    5   -2970.8228139373      8.60e-07  
    6   -2970.8228139379      1.93e-07  
    7   -2970.8228139380      4.02e-08  
    8   -2970.8228139380      1.15e-08  
    9   -2970.8228139380      2.57e-09  Convergence criterion met
 ---------------------------------------
 SCF time:   CPU 7.11s  wall 2.00s 
 SCF   energy in the final basis set =    -2970.8228139380
 Total energy in the final basis set =    -2970.8228139380

 --------------------------------------------------------------
             Orbital Energies (a.u.) and Symmetries
 --------------------------------------------------------------

 Alpha MOs, Restricted
 -- Occupied --                  
-482.86  -77.11  -62.51  -56.33  -56.33  -56.33  -14.38   -8.72
  1 A'    2 A'    3 A'    4 A'    1 A"    5 A'    6 A'    7 A'                 
 -6.603  -6.554  -6.538  -6.537  -4.764  -4.764  -4.759  -2.664
  8 A'    9 A'    2 A"   10 A'    3 A"   11 A'   12 A'   13 A'                 
 -2.660  -2.659  -2.646  -2.646  -0.913  -0.766  -0.581  -0.467
  4 A"   14 A'    5 A"   15 A'   16 A'   17 A'   18 A'   19 A'                 
 -0.382  -0.379  -0.306  -0.289  -0.279
  6 A"   20 A'   21 A'    7 A"   22 A'                                         
 -- Virtual --                   
 -0.121  -0.086  -0.003   0.007   0.032   0.040   0.042   0.058
  8 A"   23 A'   24 A'   25 A'   26 A'   27 A'    9 A"   28 A'                 
  0.071   0.076   0.090   0.106   0.116   0.159   0.171   0.205
 10 A"   29 A'   30 A'   31 A'   32 A'   11 A"   33 A'   34 A'                 
  0.238   0.269   0.280   0.325   0.381   0.407   0.426   0.432
 35 A'   36 A'   12 A"   37 A'   38 A'   39 A'   13 A"   40 A'                 
  0.536   0.548   0.553   0.562   0.599   0.603   0.641   0.648
 14 A"   41 A'   15 A"   42 A'   43 A'   16 A"   44 A'   17 A"                 
  0.664   0.799   0.885   0.890   0.896   0.963   1.018   1.169
 45 A'   46 A'   47 A'   18 A"   48 A'   49 A'   50 A'   51 A'                 
  1.389   1.411   1.531   1.548   1.650   1.897   1.938   1.979
 19 A"   52 A'   20 A"   53 A'   54 A'   21 A"   55 A'   56 A'                 
  2.014   2.035   2.112   2.156   2.442   2.555   2.624   3.764
 57 A'   22 A"   23 A"   58 A'   59 A'   60 A'   61 A'   24 A"                 
  3.796   3.981   3.982   3.992   4.036   4.069   4.369   6.580
 62 A'   63 A'   25 A"   64 A'   26 A"   65 A'   66 A'   67 A'                 
  6.984   7.536   7.555   7.628  13.784  13.841  13.959  35.261
 68 A'   27 A"   69 A'   70 A'   28 A"   71 A'   72 A'   73 A'                 
 47.868 163.120 289.728 289.745 289.8491020.651
 74 A'   75 A'   29 A"   76 A'   77 A'   78 A'                                 

 Beta MOs, Restricted
 -- Occupied --                  
-482.86  -77.11  -62.51  -56.33  -56.33  -56.33  -14.38   -8.72
  1 A'    2 A'    3 A'    4 A'    1 A"    5 A'    6 A'    7 A'                 
 -6.603  -6.554  -6.538  -6.537  -4.764  -4.764  -4.759  -2.664
  8 A'    9 A'    2 A"   10 A'    3 A"   11 A'   12 A'   13 A'                 
 -2.660  -2.659  -2.646  -2.646  -0.913  -0.766  -0.581  -0.467
  4 A"   14 A'    5 A"   15 A'   16 A'   17 A'   18 A'   19 A'                 
 -0.382  -0.379  -0.306  -0.289  -0.279
  6 A"   20 A'   21 A'    7 A"   22 A'                                         
 -- Virtual --                   
 -0.121  -0.086  -0.003   0.007   0.032   0.040   0.042   0.058
  8 A"   23 A'   24 A'   25 A'   26 A'   27 A'    9 A"   28 A'                 
  0.071   0.076   0.090   0.106   0.116   0.159   0.171   0.205
 10 A"   29 A'   30 A'   31 A'   32 A'   11 A"   33 A'   34 A'                 
  0.238   0.269   0.280   0.325   0.381   0.407   0.426   0.432
 35 A'   36 A'   12 A"   37 A'   38 A'   39 A'   13 A"   40 A'                 
  0.536   0.548   0.553   0.562   0.599   0.603   0.641   0.648
 14 A"   41 A'   15 A"   42 A'   43 A'   16 A"   44 A'   17 A"                 
  0.664   0.799   0.885   0.890   0.896   0.963   1.018   1.169
 45 A'   46 A'   47 A'   18 A"   48 A'   49 A'   50 A'   51 A'                 
  1.389   1.411   1.531   1.548   1.650   1.897   1.938   1.979
 19 A"   52 A'   20 A"   53 A'   54 A'   21 A"   55 A'   56 A'                 
  2.014   2.035   2.112   2.156   2.442   2.555   2.624   3.764
 57 A'   22 A"   23 A"   58 A'   59 A'   60 A'   61 A'   24 A"                 
  3.796   3.981   3.982   3.992   4.036   4.069   4.369   6.580
 62 A'   63 A'   25 A"   64 A'   26 A"   65 A'   66 A'   67 A'                 
  6.984   7.536   7.555   7.628  13.784  13.841  13.959  35.261
 68 A'   27 A"   69 A'   70 A'   28 A"   71 A'   72 A'   73 A'                 
 47.868 163.120 289.728 289.745 289.8491020.651
 74 A'   75 A'   29 A"   76 A'   77 A'   78 A'                                 
 --------------------------------------------------------------

          Ground-State Mulliken Net Atomic Charges

     Atom                 Charge (a.u.)
  ----------------------------------------
      1 P                     0.291337
      2 N                    -0.260940
      3 Br                    0.015607
      4 H                    -0.046004
  ----------------------------------------
  Sum of atomic charges =    -0.000000

 -----------------------------------------------------------------
                    Cartesian Multipole Moments
 -----------------------------------------------------------------
    Charge (ESU x 10^10)
                -0.0000
    Dipole Moment (Debye)
         X       1.1712      Y      -1.8852      Z      -0.0000
       Tot       2.2193
    Quadrupole Moments (Debye-Ang)
        XX     -33.0785     XY      -2.3403     YY     -39.4611
        XZ       0.0000     YZ       0.0000     ZZ     -37.0208
    Octopole Moments (Debye-Ang^2)
       XXX     -64.8742    XXY      -8.4415    XYY     -23.3186
       YYY      -2.5138    XXZ      -0.0000    XYZ       0.0000
       YYZ       0.0000    XZZ     -20.2122    YZZ      -0.5332
       ZZZ      -0.0000
    Hexadecapole Moments (Debye-Ang^3)
      XXXX    -556.9498   XXXY     -21.8184   XXYY    -105.7756
      XYYY      -9.0657   YYYY     -88.2188   XXXZ      -0.0000
      XXYZ      -0.0000   XYYZ       0.0000   YYYZ       0.0000
      XXZZ     -98.9978   XYZZ      -3.5940   YYZZ     -21.8230
      XZZZ       0.0000   YZZZ       0.0000   ZZZZ     -46.5842
 -----------------------------------------------------------------
 Calculating analytic gradient of the SCF energy
 Gradient of SCF Energy
            1           2           3           4
    1   0.0000976   0.0000679   0.0000608  -0.0002263
    2  -0.0002088  -0.0000112   0.0003347  -0.0001146
    3   0.0000000   0.0000000  -0.0000000   0.0000000
 Max gradient component =       3.347E-04
 RMS gradient           =       1.408E-04
 Gradient time:  CPU 2.50 s  wall 0.72 s
 Geometry Optimization Parameters
   NAtoms,    NIC,     NZ,  NCons,   NDum,   NFix, NCnnct, MaxDiis
        4      14       4       0       0       0       0       0

 Cartesian Hessian Update
 Hessian Updated using BFGS Update


** GEOMETRY OPTIMIZATION IN DELOCALIZED INTERNAL COORDINATES **
   Searching for a Minimum

   Optimization Cycle:   9

                       Coordinates (Angstroms)
     ATOM                X               Y               Z
      1  P         2.3228222394   -0.0406242683    0.0000000000
      2  N         0.9336714269    0.7333913259    0.0000000000
      3  Br       -0.7502195829   -0.1307285770    0.0000000000
      4  H         1.9635490940   -1.4443045884    0.0000000000
   Point Group: cs    Number of degrees of freedom:     5


   Energy is  -2970.822813938

 Hessian Updated using BFGS Update

  5 Hessian modes will be used to form the next step
  Hessian Eigenvalues:
     0.122391    0.174969    0.201252    0.249841    0.472503

 Minimum Search - Taking Simple RFO Step
 Searching for Lamda that Minimizes Along All modes
 Value Taken    Lamda =   0.00000000
 Step Taken.  Stepsize is  0.000652

                             Maximum     Tolerance    Cnvgd?
         Gradient           0.000065      0.000300     YES
         Displacement       0.000379      0.001200     YES
         Energy change     -0.000001      0.000001      NO


                       Distance Matrix (Angstroms)
             P (  1)   N (  2)   Br(  3)
   N (  2)  1.590233
   Br(  3)  3.074363  1.892668
   H (  4)  1.448929  2.408943  3.014966

 Final energy is   -2970.8228139379862     


 ******************************
 **  OPTIMIZATION CONVERGED  **
 ******************************

                       Coordinates (Angstroms)
     ATOM                X               Y               Z
      1  P         2.3228222394   -0.0406242683    0.0000000000
      2  N         0.9336714269    0.7333913259    0.0000000000
      3  Br       -0.7502195829   -0.1307285770    0.0000000000
      4  H         1.9635490940   -1.4443045884    0.0000000000

Z-matrix Print:
$molecule
0 1
Br
N  1 1.892668
P  2 1.590233 1 123.708585
H  3 1.448929 2 104.769254 1 -0.000000 0
$end


 --------------------------------------------------------------
             Orbital Energies (a.u.) and Symmetries
 --------------------------------------------------------------

 Alpha MOs, Restricted
 -- Occupied --                  
-482.86  -77.11  -62.51  -56.33  -56.33  -56.33  -14.38   -8.72
  1 A'    2 A'    3 A'    4 A'    1 A"    5 A'    6 A'    7 A'                 
 -6.603  -6.554  -6.538  -6.537  -4.764  -4.764  -4.759  -2.664
  8 A'    9 A'    2 A"   10 A'    3 A"   11 A'   12 A'   13 A'                 
 -2.660  -2.659  -2.646  -2.646  -0.913  -0.766  -0.581  -0.467
  4 A"   14 A'    5 A"   15 A'   16 A'   17 A'   18 A'   19 A'                 
 -0.382  -0.379  -0.306  -0.289  -0.279
  6 A"   20 A'   21 A'    7 A"   22 A'                                         
 -- Virtual --                   
 -0.121  -0.086  -0.003   0.007   0.032   0.040   0.042   0.058
  8 A"   23 A'   24 A'   25 A'   26 A'   27 A'    9 A"   28 A'                 
  0.071   0.076   0.090   0.106   0.116   0.159   0.171   0.205
 10 A"   29 A'   30 A'   31 A'   32 A'   11 A"   33 A'   34 A'                 
  0.238   0.269   0.280   0.325   0.381   0.407   0.426   0.432
 35 A'   36 A'   12 A"   37 A'   38 A'   39 A'   13 A"   40 A'                 
  0.536   0.548   0.553   0.562   0.599   0.603   0.641   0.648
 14 A"   41 A'   15 A"   42 A'   43 A'   16 A"   44 A'   17 A"                 
  0.664   0.799   0.885   0.890   0.896   0.963   1.018   1.169
 45 A'   46 A'   47 A'   18 A"   48 A'   49 A'   50 A'   51 A'                 
  1.389   1.411   1.531   1.548   1.650   1.897   1.938   1.979
 19 A"   52 A'   20 A"   53 A'   54 A'   21 A"   55 A'   56 A'                 
  2.014   2.035   2.112   2.156   2.442   2.555   2.624   3.764
 57 A'   22 A"   23 A"   58 A'   59 A'   60 A'   61 A'   24 A"                 
  3.796   3.981   3.982   3.992   4.036   4.069   4.369   6.580
 62 A'   63 A'   25 A"   64 A'   26 A"   65 A'   66 A'   67 A'                 
  6.984   7.536   7.555   7.628  13.784  13.841  13.959  35.261
 68 A'   27 A"   69 A'   70 A'   28 A"   71 A'   72 A'   73 A'                 
 47.868 163.120 289.728 289.745 289.8491020.651
 74 A'   75 A'   29 A"   76 A'   77 A'   78 A'                                 

 Beta MOs, Restricted
 -- Occupied --                  
-482.86  -77.11  -62.51  -56.33  -56.33  -56.33  -14.38   -8.72
  1 A'    2 A'    3 A'    4 A'    1 A"    5 A'    6 A'    7 A'                 
 -6.603  -6.554  -6.538  -6.537  -4.764  -4.764  -4.759  -2.664
  8 A'    9 A'    2 A"   10 A'    3 A"   11 A'   12 A'   13 A'                 
 -2.660  -2.659  -2.646  -2.646  -0.913  -0.766  -0.581  -0.467
  4 A"   14 A'    5 A"   15 A'   16 A'   17 A'   18 A'   19 A'                 
 -0.382  -0.379  -0.306  -0.289  -0.279
  6 A"   20 A'   21 A'    7 A"   22 A'                                         
 -- Virtual --                   
 -0.121  -0.086  -0.003   0.007   0.032   0.040   0.042   0.058
  8 A"   23 A'   24 A'   25 A'   26 A'   27 A'    9 A"   28 A'                 
  0.071   0.076   0.090   0.106   0.116   0.159   0.171   0.205
 10 A"   29 A'   30 A'   31 A'   32 A'   11 A"   33 A'   34 A'                 
  0.238   0.269   0.280   0.325   0.381   0.407   0.426   0.432
 35 A'   36 A'   12 A"   37 A'   38 A'   39 A'   13 A"   40 A'                 
  0.536   0.548   0.553   0.562   0.599   0.603   0.641   0.648
 14 A"   41 A'   15 A"   42 A'   43 A'   16 A"   44 A'   17 A"                 
  0.664   0.799   0.885   0.890   0.896   0.963   1.018   1.169
 45 A'   46 A'   47 A'   18 A"   48 A'   49 A'   50 A'   51 A'                 
  1.389   1.411   1.531   1.548   1.650   1.897   1.938   1.979
 19 A"   52 A'   20 A"   53 A'   54 A'   21 A"   55 A'   56 A'                 
  2.014   2.035   2.112   2.156   2.442   2.555   2.624   3.764
 57 A'   22 A"   23 A"   58 A'   59 A'   60 A'   61 A'   24 A"                 
  3.796   3.981   3.982   3.992   4.036   4.069   4.369   6.580
 62 A'   63 A'   25 A"   64 A'   26 A"   65 A'   66 A'   67 A'                 
  6.984   7.536   7.555   7.628  13.784  13.841  13.959  35.261
 68 A'   27 A"   69 A'   70 A'   28 A"   71 A'   72 A'   73 A'                 
 47.868 163.120 289.728 289.745 289.8491020.651
 74 A'   75 A'   29 A"   76 A'   77 A'   78 A'                                 
 --------------------------------------------------------------

          Ground-State Mulliken Net Atomic Charges

     Atom                 Charge (a.u.)
  ----------------------------------------
      1 P                     0.291337
      2 N                    -0.260940
      3 Br                    0.015607
      4 H                    -0.046004
  ----------------------------------------
  Sum of atomic charges =    -0.000000

 -----------------------------------------------------------------
                    Cartesian Multipole Moments
 -----------------------------------------------------------------
    Charge (ESU x 10^10)
                -0.0000
    Dipole Moment (Debye)
         X       1.1712      Y      -1.8852      Z      -0.0000
       Tot       2.2193
    Quadrupole Moments (Debye-Ang)
        XX     -33.0785     XY      -2.3403     YY     -39.4611
        XZ       0.0000     YZ       0.0000     ZZ     -37.0208
    Octopole Moments (Debye-Ang^2)
       XXX     -64.8742    XXY      -8.4415    XYY     -23.3186
       YYY      -2.5138    XXZ      -0.0000    XYZ       0.0000
       YYZ       0.0000    XZZ     -20.2122    YZZ      -0.5332
       ZZZ      -0.0000
    Hexadecapole Moments (Debye-Ang^3)
      XXXX    -556.9498   XXXY     -21.8184   XXYY    -105.7756
      XYYY      -9.0657   YYYY     -88.2188   XXXZ      -0.0000
      XXYZ      -0.0000   XYYZ       0.0000   YYYZ       0.0000
      XXZZ     -98.9978   XYZZ      -3.5940   YYZZ     -21.8230
      XZZZ       0.0000   YZZZ       0.0000   ZZZZ     -46.5842
 -----------------------------------------------------------------
Archival summary:
1\1\TWL01\OPT\ProcedureUnspecified\BasisUnspecified\r1111\taweetha\SunNov2517:08:052018SunNov2517:08:052018\0\\#,OPT,ProcedureUnspecified,BasisUnspecified,\\0,1\Br\N,1,1.89267\P,2,1.59023,1,123.709\H,3,1.44893,2,104.769,1,-0,0\\\@

 Total job time:  28.43s(wall), 100.83s(cpu) 
 Sun Nov 25 17:08:05 2018

        *************************************************************
        *                                                           *
        *  Thank you very much for using Q-Chem.  Have a nice day.  *
        *                                                           *
        *************************************************************


 
User input: 2 of 2 
 
Q-Chem Developer Version!
                  Welcome to Q-Chem
     A Quantum Leap Into The Future Of Chemistry


 Q-Chem 5.1, Q-Chem, Inc., Pleasanton, CA (2018)

 Yihan Shao,  Zhengting Gan,  E. Epifanovsky,  A. T. B. Gilbert,  M. Wormit,  
 J. Kussmann,  A. W. Lange,  A. Behn,  Jia Deng,  Xintian Feng,  D. Ghosh,  
 M. Goldey,  P. R. Horn,  L. D. Jacobson,  I. Kaliman,  T. Kus,  A. Landau,  
 Jie Liu,  E. I. Proynov,  R. M. Richard,  R. P. Steele,  E. J. Sundstrom,  
 H. L. Woodcock III,  P. M. Zimmerman,  D. Zuev,  B. Albrecht,  E. Alguire,  
 S. A. Baeppler,  D. Barton,  Z. Benda,  Y. A. Bernard,  E. J. Berquist,  
 K. B. Bravaya,  H. Burton,  D. Casanova,  Chun-Min Chang,  Yunqing Chen,  
 A. Chien,  K. D. Closser,  M. P. Coons,  S. Coriani,  S. Dasgupta,  
 A. L. Dempwolff,  M. Diedenhofen,  Hainam Do,  R. G. Edgar,  Po-Tung Fang,  
 S. Faraji,  S. Fatehi,  Qingguo Feng,  K. D. Fenk,  J. Fosso-Tande,  
 Qinghui Ge,  A. Ghysels,  G. Gidofalvi,  J. Gomes,  J. Gonthier,  A. Gunina,  
 D. Hait,  M. W. D. Hanson-Heine,  P. H. P. Harbach,  A. W. Hauser,  
 J. E. Herr,  E. G. Hohenstein,  Z. C. Holden,  Kerwin Hui,  B. C. Huynh,  
 T.-C. Jagau,  Hyunjun Ji,  B. Kaduk,  K. Khistyaev,  Jaehoon Kim,  
 P. Klunzinger,  K. Koh,  D. Kosenkov,  L. Koulias,  T. Kowalczyk,  
 C. M. Krauter,  A. Kunitsa,  Ka Un Lao,  A. Laurent,  K. V. Lawler,  
 Joonho Lee,  D. Lefrancois,  S. Lehtola,  D. S. Levine,  Yi-Pei Li,  
 You-Sheng Lin,  Fenglai Liu,  E. Livshits,  A. Luenser,  P. Manohar,  
 E. Mansoor,  S. F. Manzer,  Shan-Ping Mao,  Yuezhi Mao,  N. Mardirossian,  
 A. V. Marenich,  T. Markovich,  L. A. Martinez-Martinez,  S. A. Maurer,  
 N. J. Mayhall,  S. C. McKenzie,  J.-M. Mewes,  A. F. Morrison,  
 J. W. Mullinax,  K. Nanda,  T. S. Nguyen-Beck,  R. Olivares-Amaya,  
 J. A. Parkhill,  T. M. Perrine,  F. Plasser,  P. Pokhilko,  S. Prager,  
 A. Prociuk,  E. Ramos,  D. R. Rehn,  F. Rob,  M. Schneider,  N. Sergueev,  
 S. M. Sharada,  S. Sharma,  D. W. Small,  T. Stauch,  T. Stein,  
 Yu-Chuan Su,  A. J. W. Thom,  A. Tkatchenko,  T. Tsuchimochi,  N. M. Tubman,  
 L. Vogt,  M. L. Vidal,  O. Vydrov,  M. A. Watson,  J. Wenzel,  
 M. de Wergifosse,  T. A. Wesolowski,  A. White,  J. Witte,  A. Yamada,  
 Jun Yang,  K. Yao,  S. Yeganeh,  S. R. Yost,  Zhi-Qiang You,  A. Zech,  
 Igor Ying Zhang,  Xing Zhang,  Yan Zhao,  Ying Zhu,  B. R. Brooks,  
 G. K. L. Chan,  C. J. Cramer,  M. S. Gordon,  W. J. Hehre,  A. Klamt,  
 M. W. Schmidt,  C. D. Sherrill,  D. G. Truhlar,  A. Aspuru-Guzik,  R. Baer,  
 A. T. Bell,  N. A. Besley,  Jeng-Da Chai,  A. E. DePrince, III,  
 R. A. DiStasio Jr.,  A. Dreuw,  B. D. Dunietz,  T. R. Furlani,  
 Chao-Ping Hsu,  Yousung Jung,  Jing Kong,  D. S. Lambrecht,  WanZhen Liang,  
 C. Ochsenfeld,  V. A. Rassolov,  L. V. Slipchenko,  J. E. Subotnik,  
 T. Van Voorhis,  J. M. Herbert,  A. I. Krylov,  P. M. W. Gill,  M. Head-Gordon

 Contributors to earlier versions of Q-Chem not listed above: 
 R. D. Adamson,  B. Austin,  J. Baker,  G. J. O. Beran,  K. Brandhorst,  
 S. T. Brown,  E. F. C. Byrd,  A. K. Chakraborty,  C.-L. Cheng,  
 Siu Hung Chien,  D. M. Chipman,  D. L. Crittenden,  H. Dachsel,  
 R. J. Doerksen,  A. D. Dutoi,  L. Fusti-Molnar,  W. A. Goddard III,  
 A. Golubeva-Zadorozhnaya,  S. R. Gwaltney,  G. Hawkins,  A. Heyden,  
 S. Hirata,  G. Kedziora,  F. J. Keil,  C. Kelley,  Jihan Kim,  R. A. King,  
 R. Z. Khaliullin,  P. P. Korambath,  W. Kurlancheek,  A. M. Lee,  M. S. Lee,  
 S. V. Levchenko,  Ching Yeh Lin,  D. Liotard,  R. C. Lochan,  I. Lotan,  
 P. E. Maslen,  N. Nair,  D. P. O'Neill,  D. Neuhauser,  E. Neuscamman,  
 C. M. Oana,  R. Olson,  B. Peters,  R. Peverati,  P. A. Pieniazek,  
 Y. M. Rhee,  J. Ritchie,  M. A. Rohrdanz,  E. Rosta,  N. J. Russ,  
 H. F. Schaefer III,  N. E. Schultz,  N. Shenvi,  A. C. Simmonett,  A. Sodt,  
 D. Stuck,  K. S. Thanthiriwatte,  V. Vanovschi,  Tao Wang,  A. Warshel,  
 C. F. Williams,  Q. Wu,  X. Xu,  W. Zhang

 Please cite Q-Chem as follows:
 Y. Shao et al., Mol. Phys. 113, 184-215 (2015)
 DOI: 10.1080/00268976.2014.952696

 Q-Chem 5.1.2 for Intel X86 EM64T Linux

 Parts of Q-Chem use Armadillo 8.300.2 (Tropical Shenanigans).
 http://arma.sourceforge.net/

 Q-Chem begins on Sun Nov 25 17:08:05 2018  

Host: 
0

     Scratch files written to /scratch/taweetham/qchem45015//
The previous job contains 0 fragments, simply inherited here
Input Ideriv = 2
Curr. Ideriv = -1
Max.  Ideriv = 2

Checking the input file for inconsistencies... 	...done.

--------------------------------------------------------------
User input:
--------------------------------------------------------------

$molecule
read
$end

$rem
   job_type 	frequency
   basis 	6-311++g**
   method	b3lyp	
$end


--------------------------------------------------------------
 ----------------------------------------------------------------
             Standard Nuclear Orientation (Angstroms)
    I     Atom           X                Y                Z
 ----------------------------------------------------------------
    1      P       2.0256122356    -0.1048989719    -0.0000000000
    2      N       0.6722047872     0.7300431810     0.0000000000
    3      Br     -1.0483992908    -0.0584450854    -0.0000000000
    4      H       1.6043581348    -1.4912397008    -0.0000000000
 ----------------------------------------------------------------
 Molecular Point Group                 Cs    NOp =  2
 Largest Abelian Subgroup              Cs    NOp =  2
 Nuclear Repulsion Energy =   206.9660456377 hartrees
 There are       29 alpha and       29 beta electrons
 Requested basis set is 6-311++G(d,p)
 There are 43 shells and 107 basis functions

 Total QAlloc Memory Limit   2000 MB
 Mega-Array Size       188 MB
 MEM_STATIC part       192 MB

                       Distance Matrix (Angstroms)
             P (  1)   N (  2)   Br(  3)
   N (  2)  1.590233
   Br(  3)  3.074363  1.892668
   H (  4)  1.448929  2.408943  3.014966

 A cutoff of  1.0D-11 yielded    857 shell pairs
 There are      5588 function pairs (      6142 Cartesian)

 -------------------------------------------------------
 OpenMP Integral Computing Module                       
 Release: version 1.0, May 2013, Q-Chem Inc. Pittsburgh 
 -------------------------------------------------------
 Integral Job Info:
 Integral job number is                      11
 Integral operator is                         1
 short-range coefficients                     0
 long-range coefficients              100000000
 Omega coefficients                           0
 if combine SR and LR in K                    0
 Integral screening is                        0
 Integral computing path is                   2
 max size of driver memory is            800000
 size of driver memory is                593474
 size of scratch memory is             29623520
 max col of scratch BK array               1296
 max len of scratch array in speh3          155
 max len of scratch index in speh4           18
 max int batch size is                      520
 min int batch size is                       52
 fixed nKL is                                45
 max L of basis functions is                  2
 order of int derivative is                   0
 number of shells is                         43
 number of basis is                         112
 number of cartesian basis is               112
 number of contracted shell pairs           857
 number of primitive shell pairs           2328
 maxK2 (contraction) of shell pair           36
 max number of K2 of shell pair               1
 max number of CS2 of shell pair            103
 max number of PS2 of shell pair            192
 mem total for path MDJ                  515478
 -------------------------------------------------------
 Smallest overlap matrix eigenvalue = 1.60E-03
 Guess from superposition of atomic densities
 Warning:  Energy on first SCF cycle will be non-variational
 SAD guess density has 58.000000 electrons

 -----------------------------------------------------------------------
  General SCF calculation program by
  Eric Jon Sundstrom, Paul Horn, Yuezhi Mao, Dmitri Zuev, Alec White,
  David Stuck, Shaama M.S., Shane Yost, Joonho Lee, David Small,
  Daniel Levine, Susi Lehtola, Hugh Burton, Evgeny Epifanovsky
 -----------------------------------------------------------------------
 Exchange:     0.2000 Hartree-Fock + 0.0800 Slater + 0.7200 B88
 Correlation:  0.1900 VWN1RPA + 0.8100 LYP
 Using SG-1 standard quadrature grid
 using 4 threads for integral computing
 -------------------------------------------------------
 OpenMP Integral computing Module                
 Release: version 2.0, May 2017, Q-Chem Inc. Pleasanton 
 -------------------------------------------------------
 -------------------------------------------------------
 OpenMP BLAS3 based DFT computing Module                
 Release: version 1.0, May 2013, Q-Chem Inc. Pittsburgh 
 -------------------------------------------------------
 A restricted SCF calculation will be
 performed using DIIS
 SCF converges when DIIS error is below 1.0e-08
 ---------------------------------------
  Cycle       Energy         DIIS error
 ---------------------------------------
    1   -2971.0357391874      4.64e-02  
    2   -2970.7733195228      6.42e-03  
    3   -2970.4741685254      1.53e-02  
    4   -2970.8175700403      2.11e-03  
    5   -2970.8226222238      3.39e-04  
    6   -2970.8226905017      6.87e-05  
    7   -2970.8226945239      3.00e-05  
    8   -2970.8226958437      1.03e-05  
    9   -2970.8226960050      2.53e-06  
   10   -2970.8226960144      4.36e-07  
   11   -2970.8226960147      9.28e-08  
   12   -2970.8226960147      1.91e-08  
   13   -2970.8226960147      2.70e-09  Convergence criterion met
 ---------------------------------------
 SCF time:   CPU 10.41s  wall 3.00s 
 SCF   energy in the final basis set =    -2970.8226960147
 Total energy in the final basis set =    -2970.8226960147

 --------------------------------------------------------------
             Orbital Energies (a.u.) and Symmetries
 --------------------------------------------------------------

 Alpha MOs, Restricted
 -- Occupied --                  
-482.86  -77.11  -62.51  -56.33  -56.33  -56.33  -14.38   -8.72
  1 A'    2 A'    3 A'    4 A'    1 A"    5 A'    6 A'    7 A'                 
 -6.603  -6.554  -6.538  -6.537  -4.764  -4.764  -4.759  -2.664
  8 A'    9 A'    2 A"   10 A'    3 A"   11 A'   12 A'   13 A'                 
 -2.660  -2.659  -2.646  -2.646  -0.913  -0.766  -0.581  -0.467
  4 A"   14 A'    5 A"   15 A'   16 A'   17 A'   18 A'   19 A'                 
 -0.382  -0.379  -0.306  -0.289  -0.279
  6 A"   20 A'   21 A'    7 A"   22 A'                                         
 -- Virtual --                   
 -0.121  -0.086  -0.003   0.007   0.032   0.040   0.042   0.058
  8 A"   23 A'   24 A'   25 A'   26 A'   27 A'    9 A"   28 A'                 
  0.071   0.076   0.090   0.106   0.116   0.159   0.171   0.205
 10 A"   29 A'   30 A'   31 A'   32 A'   11 A"   33 A'   34 A'                 
  0.238   0.269   0.280   0.325   0.381   0.407   0.426   0.432
 35 A'   36 A'   12 A"   37 A'   38 A'   39 A'   13 A"   40 A'                 
  0.536   0.548   0.553   0.562   0.599   0.603   0.641   0.648
 14 A"   41 A'   15 A"   42 A'   43 A'   16 A"   44 A'   17 A"                 
  0.664   0.799   0.885   0.890   0.896   0.962   1.018   1.169
 45 A'   46 A'   47 A'   18 A"   48 A'   49 A'   50 A'   51 A'                 
  1.389   1.411   1.531   1.548   1.650   1.898   1.938   1.979
 19 A"   52 A'   20 A"   53 A'   54 A'   21 A"   55 A'   56 A'                 
  2.014   2.035   2.112   2.156   2.442   2.555   2.624   3.764
 57 A'   22 A"   23 A"   58 A'   59 A'   60 A'   61 A'   24 A"                 
  3.796   3.981   3.982   3.992   4.035   4.069   4.369   6.580
 62 A'   63 A'   25 A"   64 A'   26 A"   65 A'   66 A'   67 A'                 
  6.984   7.536   7.555   7.628  13.784  13.841  13.959  35.261
 68 A'   27 A"   69 A'   70 A'   28 A"   71 A'   72 A'   73 A'                 
 47.868 163.120 289.728 289.745 289.8491020.651
 74 A'   75 A'   29 A"   76 A'   77 A'   78 A'                                 

 Beta MOs, Restricted
 -- Occupied --                  
-482.86  -77.11  -62.51  -56.33  -56.33  -56.33  -14.38   -8.72
  1 A'    2 A'    3 A'    4 A'    1 A"    5 A'    6 A'    7 A'                 
 -6.603  -6.554  -6.538  -6.537  -4.764  -4.764  -4.759  -2.664
  8 A'    9 A'    2 A"   10 A'    3 A"   11 A'   12 A'   13 A'                 
 -2.660  -2.659  -2.646  -2.646  -0.913  -0.766  -0.581  -0.467
  4 A"   14 A'    5 A"   15 A'   16 A'   17 A'   18 A'   19 A'                 
 -0.382  -0.379  -0.306  -0.289  -0.279
  6 A"   20 A'   21 A'    7 A"   22 A'                                         
 -- Virtual --                   
 -0.121  -0.086  -0.003   0.007   0.032   0.040   0.042   0.058
  8 A"   23 A'   24 A'   25 A'   26 A'   27 A'    9 A"   28 A'                 
  0.071   0.076   0.090   0.106   0.116   0.159   0.171   0.205
 10 A"   29 A'   30 A'   31 A'   32 A'   11 A"   33 A'   34 A'                 
  0.238   0.269   0.280   0.325   0.381   0.407   0.426   0.432
 35 A'   36 A'   12 A"   37 A'   38 A'   39 A'   13 A"   40 A'                 
  0.536   0.548   0.553   0.562   0.599   0.603   0.641   0.648
 14 A"   41 A'   15 A"   42 A'   43 A'   16 A"   44 A'   17 A"                 
  0.664   0.799   0.885   0.890   0.896   0.962   1.018   1.169
 45 A'   46 A'   47 A'   18 A"   48 A'   49 A'   50 A'   51 A'                 
  1.389   1.411   1.531   1.548   1.650   1.898   1.938   1.979
 19 A"   52 A'   20 A"   53 A'   54 A'   21 A"   55 A'   56 A'                 
  2.014   2.035   2.112   2.156   2.442   2.555   2.624   3.764
 57 A'   22 A"   23 A"   58 A'   59 A'   60 A'   61 A'   24 A"                 
  3.796   3.981   3.982   3.992   4.035   4.069   4.369   6.580
 62 A'   63 A'   25 A"   64 A'   26 A"   65 A'   66 A'   67 A'                 
  6.984   7.536   7.555   7.628  13.784  13.841  13.959  35.261
 68 A'   27 A"   69 A'   70 A'   28 A"   71 A'   72 A'   73 A'                 
 47.868 163.120 289.728 289.745 289.8491020.651
 74 A'   75 A'   29 A"   76 A'   77 A'   78 A'                                 
 --------------------------------------------------------------

          Ground-State Mulliken Net Atomic Charges

     Atom                 Charge (a.u.)
  ----------------------------------------
      1 P                     0.291312
      2 N                    -0.260938
      3 Br                    0.015650
      4 H                    -0.046023
  ----------------------------------------
  Sum of atomic charges =    -0.000000

 -----------------------------------------------------------------
                    Cartesian Multipole Moments
 -----------------------------------------------------------------
    Charge (ESU x 10^10)
                -0.0000
    Dipole Moment (Debye)
         X       1.0871      Y      -1.9356      Z      -0.0000
       Tot       2.2200
    Quadrupole Moments (Debye-Ang)
        XX     -33.9359     XY      -2.0043     YY     -39.3920
        XZ       0.0000     YZ       0.0000     ZZ     -37.0211
    Octopole Moments (Debye-Ang^2)
       XXX     -36.3756    XXY      -7.5298    XYY     -11.3033
       YYY      -4.0308    XXZ       0.0000    XYZ      -0.0000
       YYZ       0.0000    XZZ      -9.3637    YZZ      -1.0728
       ZZZ       0.0000
    Hexadecapole Moments (Debye-Ang^3)
      XXXX    -499.8290   XXXY      -6.4017   XXYY     -95.2986
      XYYY      -0.4096   YYYY     -87.7818   XXXZ      -0.0000
      XXYZ       0.0000   XYYZ      -0.0000   YYYZ       0.0000
      XXZZ     -90.4944   XYZZ      -0.6269   YYZZ     -21.6843
      XZZZ      -0.0000   YZZZ       0.0000   ZZZZ     -46.5847
 -----------------------------------------------------------------
 Calculating MO derivatives via CPSCF
 D1JvT checksum  = 88416 7088.5971269229
 D1KAT checksum  = 183216 429.8122048617
   1         3          12      0.196414    0.067802
   2         3          12      0.025924    0.009970
   3         3          12      0.003522    0.001684
   4         3          12      0.000339    0.000160
   5        11           4      0.000020    0.000012
   6        15           0      0.000000    0.000000    Roots Converged
 Time for AOints: 1.8 s (CPU) 0.5 s (wall)
 ------------------------------------------------------------------------------
                     AOints        : Timing summary (seconds)
 ------------------------------------------------------------------------------
     job step          cpu (% of tot)      sys (% of tot)     wall (% of tot)
 ------------------------------------------------------------------------------
  cpscf_lag         0.1133E+02 (33.5)   0.6000E-05 (50.0)   0.2980E+01 (33.5)
  iterzp            0.2069E+02 (61.2)   0.6000E-05 (50.0)   0.5439E+01 (61.0)
  make_fx           0.0000E+00 ( 0.0)   0.0000E+00 ( 0.0)   0.0000E+00 ( 0.0)
  AOints            0.1770E+01 ( 5.2)   0.0000E+00 ( 0.0)   0.4562E+00 ( 5.1)
 ------------------------------------------------------------------------------
   Grand Totals     0.3382E+02          0.1200E-04          0.8910E+01
 ------------------------------------------------------------------------------
 Calculating analytic Hessian of the SCF energy
 Polarizability Matrix (a.u.)
            1           2           3
    1 -85.2100396   2.2364421  -0.0000000
    2   2.2364421 -44.1419221   0.0000000
    3  -0.0000000   0.0000000 -31.5128783

 Direct stationary perturbation theory relativistic correction:

 rels  =      17.263231337116
 relv  =     -58.319927151818
 rel2e =       9.137307827300
 E_rel =     -31.919387987402

 Hessian of the SCF Energy
            1           2           3           4           5           6
    1   0.3772071  -0.0792059   0.0000000  -0.2860751   0.1213966   0.0000000
    2  -0.0792059   0.2703113   0.0000000   0.1653795  -0.1279945  -0.0000000
    3   0.0000000   0.0000000   0.0277178  -0.0000000  -0.0000000  -0.0272554
    4  -0.2860751   0.1653795  -0.0000000   0.4014800  -0.1127065  -0.0000000
    5   0.1213966  -0.1279945  -0.0000000  -0.1127065   0.1844458  -0.0000000
    6   0.0000000  -0.0000000  -0.0272554  -0.0000000  -0.0000000   0.0255053
    7  -0.0410805  -0.0145152   0.0000000  -0.1143378  -0.0346203   0.0000000
    8   0.0093328  -0.0006676  -0.0000000  -0.0605443  -0.0353802   0.0000000
    9  -0.0000000  -0.0000000   0.0141582   0.0000000   0.0000000  -0.0131494
   10  -0.0500515  -0.0716584  -0.0000000  -0.0010671   0.0259303  -0.0000000
   11  -0.0515235  -0.1416492  -0.0000000   0.0078713  -0.0210711   0.0000000
   12  -0.0000000  -0.0000000  -0.0146207  -0.0000000   0.0000000   0.0148995
            7           8           9          10          11          12
    1  -0.0410805   0.0093328  -0.0000000  -0.0500515  -0.0515235  -0.0000000
    2  -0.0145152  -0.0006676  -0.0000000  -0.0716584  -0.1416492  -0.0000000
    3   0.0000000  -0.0000000   0.0141582  -0.0000000  -0.0000000  -0.0146207
    4  -0.1143378  -0.0605443   0.0000000  -0.0010671   0.0078713  -0.0000000
    5  -0.0346203  -0.0353802   0.0000000   0.0259303  -0.0210711   0.0000000
    6   0.0000000   0.0000000  -0.0131494  -0.0000000   0.0000000   0.0148995
    7   0.1480570   0.0486858  -0.0000000   0.0073613   0.0004497   0.0000000
    8   0.0486858   0.0316195  -0.0000000   0.0025257   0.0044283  -0.0000000
    9  -0.0000000  -0.0000000   0.0068694   0.0000000  -0.0000000  -0.0078782
   10   0.0073613   0.0025257   0.0000000   0.0437573   0.0432025   0.0000000
   11   0.0004497   0.0044283  -0.0000000   0.0432025   0.1582920   0.0000000
   12   0.0000000  -0.0000000  -0.0078782   0.0000000   0.0000000   0.0075993
 Gradient time:  CPU 51.06 s  wall 13.57 s
 **********************************************************************
 **                                                                  **
 **                       VIBRATIONAL ANALYSIS                       **
 **                       --------------------                       **
 **                                                                  **
 **        VIBRATIONAL FREQUENCIES (CM**-1) AND NORMAL MODES         **
 **     FORCE CONSTANTS (mDYN/ANGSTROM) AND REDUCED MASSES (AMU)     **
 **                  INFRARED INTENSITIES (KM/MOL)                   **
 **                                                                  **
 **********************************************************************


 Mode:                 1                      2                      3
 Frequency:       243.88                 508.44                 527.83
 Force Cnst:      0.2640                 1.5476                 0.2157
 Red. Mass:       7.5337                10.1607                 1.3141
 IR Active:          YES                    YES                    YES
 IR Intens:        1.942                 39.096                  1.172
 Raman Active:       YES                    YES                    YES
               X      Y      Z        X      Y      Z        X      Y      Z
 P          0.321  0.076 -0.000    0.162 -0.098 -0.000   -0.000  0.000 -0.059
 N          0.079 -0.322  0.000    0.404  0.579  0.000   -0.000 -0.000  0.122
 Br        -0.151  0.029 -0.000   -0.127 -0.067 -0.000    0.000  0.000 -0.011
 H          0.863 -0.112  0.000   -0.634  0.210  0.000    0.000 -0.000  0.991
 TransDip   0.031  0.032 -0.000    0.183 -0.081 -0.000   -0.000  0.000 -0.035

 Mode:                 4                      5                      6
 Frequency:       934.11                1072.55                2162.30
 Force Cnst:      0.6352                 6.6939                 2.8639
 Red. Mass:       1.2355                 9.8764                 1.0396
 IR Active:          YES                    YES                    YES
 IR Intens:        7.882                 18.145                110.567
 Raman Active:       YES                    YES                    YES
               X      Y      Z        X      Y      Z        X      Y      Z
 P         -0.060 -0.012 -0.000   -0.221  0.162  0.000   -0.013 -0.030 -0.000
 N          0.067  0.066  0.000    0.633 -0.326 -0.000    0.003 -0.004  0.000
 Br        -0.000 -0.002 -0.000   -0.018 -0.009  0.000    0.000  0.000 -0.000
 H          0.929 -0.353  0.000   -0.605  0.227 -0.000    0.323  0.946  0.000
 TransDip  -0.040 -0.080  0.000    0.104  0.088  0.000    0.012 -0.337 -0.000

 STANDARD THERMODYNAMIC QUANTITIES AT   298.15 K  AND     1.00 ATM

   This Molecule has  0 Imaginary Frequencies
   Zero point vibrational energy:        7.790 kcal/mol

   Atom    1 Element P  Has Mass   30.97376
   Atom    2 Element N  Has Mass   14.00307
   Atom    3 Element Br Has Mass   78.91830
   Atom    4 Element H  Has Mass    1.00783
   Molecular Mass:   124.902960 amu
   Principal axes and moments of inertia in amu*Bohr^2:
                             1           2           3
    Eigenvalues --       36.68354   793.29445   829.97799
          X               0.99991    -0.01311     0.00000
          Y               0.01311     0.99991     0.00000
          Z              -0.00000    -0.00000     1.00000
   Rotational Symmetry Number is   1
   The Molecule is an Asymmetric Top
   Translational Enthalpy:        0.889 kcal/mol
   Rotational Enthalpy:           0.889 kcal/mol
   Vibrational Enthalpy:          8.413 kcal/mol
   gas constant (RT):             0.592 kcal/mol
   Translational Entropy:        40.381  cal/mol.K
   Rotational Entropy:           24.694  cal/mol.K
   Vibrational Entropy:           3.196  cal/mol.K

   Total Enthalpy:               10.783 kcal/mol
   Total Entropy:                68.271  cal/mol.K
Archival summary:
1\1\TWL01\FREQ\ProcedureUnspecified\BasisUnspecified\r1111\taweetha\SunNov2517:08:212018SunNov2517:08:212018\0\\#,FREQ,ProcedureUnspecified,BasisUnspecified,\\0,1\Br\N,1,1.89267\P,2,1.59023,1,123.709\H,3,1.44893,2,104.769,1,0,0\\\@

 Total job time:  16.50s(wall), 61.56s(cpu) 
 Sun Nov 25 17:08:21 2018

        *************************************************************
        *                                                           *
        *  Thank you very much for using Q-Chem.  Have a nice day.  *
        *                                                           *
        *************************************************************
