# Supplementary material for: Geometric and energetic data from ab initio calculations of haloethene, haloimine, halomethylenephosphine, haloiminophosphine, halodiazene, halodiphosphene and halocyclopropane
Source: Data Brief. 2019 Nov 2;27:104738. doi: 10.1016/j.dib.2019.104738 (PMC6861602; doi:10.1016/j.dib.2019.104738)
Supplement: Multimedia component 7 [file mmc7.zip › NP/B3LYP/BrENPIE.out]

Q-Chem Developer Version!
                  Welcome to Q-Chem
     A Quantum Leap Into The Future Of Chemistry


 Q-Chem 5.1, Q-Chem, Inc., Pleasanton, CA (2018)

 Yihan Shao,  Zhengting Gan,  E. Epifanovsky,  A. T. B. Gilbert,  M. Wormit,  
 J. Kussmann,  A. W. Lange,  A. Behn,  Jia Deng,  Xintian Feng,  D. Ghosh,  
 M. Goldey,  P. R. Horn,  L. D. Jacobson,  I. Kaliman,  T. Kus,  A. Landau,  
 Jie Liu,  E. I. Proynov,  R. M. Richard,  R. P. Steele,  E. J. Sundstrom,  
 H. L. Woodcock III,  P. M. Zimmerman,  D. Zuev,  B. Albrecht,  E. Alguire,  
 S. A. Baeppler,  D. Barton,  Z. Benda,  Y. A. Bernard,  E. J. Berquist,  
 K. B. Bravaya,  H. Burton,  D. Casanova,  Chun-Min Chang,  Yunqing Chen,  
 A. Chien,  K. D. Closser,  M. P. Coons,  S. Coriani,  S. Dasgupta,  
 A. L. Dempwolff,  M. Diedenhofen,  Hainam Do,  R. G. Edgar,  Po-Tung Fang,  
 S. Faraji,  S. Fatehi,  Qingguo Feng,  K. D. Fenk,  J. Fosso-Tande,  
 Qinghui Ge,  A. Ghysels,  G. Gidofalvi,  J. Gomes,  J. Gonthier,  A. Gunina,  
 D. Hait,  M. W. D. Hanson-Heine,  P. H. P. Harbach,  A. W. Hauser,  
 J. E. Herr,  E. G. Hohenstein,  Z. C. Holden,  Kerwin Hui,  B. C. Huynh,  
 T.-C. Jagau,  Hyunjun Ji,  B. Kaduk,  K. Khistyaev,  Jaehoon Kim,  
 P. Klunzinger,  K. Koh,  D. Kosenkov,  L. Koulias,  T. Kowalczyk,  
 C. M. Krauter,  A. Kunitsa,  Ka Un Lao,  A. Laurent,  K. V. Lawler,  
 Joonho Lee,  D. Lefrancois,  S. Lehtola,  D. S. Levine,  Yi-Pei Li,  
 You-Sheng Lin,  Fenglai Liu,  E. Livshits,  A. Luenser,  P. Manohar,  
 E. Mansoor,  S. F. Manzer,  Shan-Ping Mao,  Yuezhi Mao,  N. Mardirossian,  
 A. V. Marenich,  T. Markovich,  L. A. Martinez-Martinez,  S. A. Maurer,  
 N. J. Mayhall,  S. C. McKenzie,  J.-M. Mewes,  A. F. Morrison,  
 J. W. Mullinax,  K. Nanda,  T. S. Nguyen-Beck,  R. Olivares-Amaya,  
 J. A. Parkhill,  T. M. Perrine,  F. Plasser,  P. Pokhilko,  S. Prager,  
 A. Prociuk,  E. Ramos,  D. R. Rehn,  F. Rob,  M. Schneider,  N. Sergueev,  
 S. M. Sharada,  S. Sharma,  D. W. Small,  T. Stauch,  T. Stein,  
 Yu-Chuan Su,  A. J. W. Thom,  A. Tkatchenko,  T. Tsuchimochi,  N. M. Tubman,  
 L. Vogt,  M. L. Vidal,  O. Vydrov,  M. A. Watson,  J. Wenzel,  
 M. de Wergifosse,  T. A. Wesolowski,  A. White,  J. Witte,  A. Yamada,  
 Jun Yang,  K. Yao,  S. Yeganeh,  S. R. Yost,  Zhi-Qiang You,  A. Zech,  
 Igor Ying Zhang,  Xing Zhang,  Yan Zhao,  Ying Zhu,  B. R. Brooks,  
 G. K. L. Chan,  C. J. Cramer,  M. S. Gordon,  W. J. Hehre,  A. Klamt,  
 M. W. Schmidt,  C. D. Sherrill,  D. G. Truhlar,  A. Aspuru-Guzik,  R. Baer,  
 A. T. Bell,  N. A. Besley,  Jeng-Da Chai,  A. E. DePrince, III,  
 R. A. DiStasio Jr.,  A. Dreuw,  B. D. Dunietz,  T. R. Furlani,  
 Chao-Ping Hsu,  Yousung Jung,  Jing Kong,  D. S. Lambrecht,  WanZhen Liang,  
 C. Ochsenfeld,  V. A. Rassolov,  L. V. Slipchenko,  J. E. Subotnik,  
 T. Van Voorhis,  J. M. Herbert,  A. I. Krylov,  P. M. W. Gill,  M. Head-Gordon

 Contributors to earlier versions of Q-Chem not listed above: 
 R. D. Adamson,  B. Austin,  J. Baker,  G. J. O. Beran,  K. Brandhorst,  
 S. T. Brown,  E. F. C. Byrd,  A. K. Chakraborty,  C.-L. Cheng,  
 Siu Hung Chien,  D. M. Chipman,  D. L. Crittenden,  H. Dachsel,  
 R. J. Doerksen,  A. D. Dutoi,  L. Fusti-Molnar,  W. A. Goddard III,  
 A. Golubeva-Zadorozhnaya,  S. R. Gwaltney,  G. Hawkins,  A. Heyden,  
 S. Hirata,  G. Kedziora,  F. J. Keil,  C. Kelley,  Jihan Kim,  R. A. King,  
 R. Z. Khaliullin,  P. P. Korambath,  W. Kurlancheek,  A. M. Lee,  M. S. Lee,  
 S. V. Levchenko,  Ching Yeh Lin,  D. Liotard,  R. C. Lochan,  I. Lotan,  
 P. E. Maslen,  N. Nair,  D. P. O'Neill,  D. Neuhauser,  E. Neuscamman,  
 C. M. Oana,  R. Olson,  B. Peters,  R. Peverati,  P. A. Pieniazek,  
 Y. M. Rhee,  J. Ritchie,  M. A. Rohrdanz,  E. Rosta,  N. J. Russ,  
 H. F. Schaefer III,  N. E. Schultz,  N. Shenvi,  A. C. Simmonett,  A. Sodt,  
 D. Stuck,  K. S. Thanthiriwatte,  V. Vanovschi,  Tao Wang,  A. Warshel,  
 C. F. Williams,  Q. Wu,  X. Xu,  W. Zhang

 Please cite Q-Chem as follows:
 Y. Shao et al., Mol. Phys. 113, 184-215 (2015)
 DOI: 10.1080/00268976.2014.952696

 Q-Chem 5.1.2 for Intel X86 EM64T Linux

 Parts of Q-Chem use Armadillo 8.300.2 (Tropical Shenanigans).
 http://arma.sourceforge.net/

 Q-Chem begins on Sun Nov 25 17:10:22 2018  

Host: 
0

     Scratch files written to /scratch/taweetham/qchem45123//
Input Ideriv = 2
Curr. Ideriv = -1
Max.  Ideriv = 2

Checking the input file for inconsistencies... 	...done.

--------------------------------------------------------------
User input:
--------------------------------------------------------------
$molecule
0 1
P 
N 1 PP 
Br 2 PBr 1 ANG 
I 1 PI 2 ANG  3 DHA

PP=1.9
PH=1.44
PF=1.54
PCl=2.03
PBr=2.5
PI=2.6
ANG=120.0
DHA=0.0
$end

$rem
   job_type	optimization
   basis	6-311++g**
   method	b3lyp
$end

--------------------------------------------------------------
 ----------------------------------------------------------------
             Standard Nuclear Orientation (Angstroms)
    I     Atom           X                Y                Z
 ----------------------------------------------------------------
    1      P       0.4284702739    -1.7915155875     0.0000000000
    2      N      -1.4701337307    -1.7186950280    -0.0000000000
    3      Br     -2.6362357672     0.4926859977    -0.0000000000
    4      I       1.8138138464     0.4086714923     0.0000000000
 ----------------------------------------------------------------
 Molecular Point Group                 Cs    NOp =  2
 Largest Abelian Subgroup              Cs    NOp =  2
 Nuclear Repulsion Energy =   586.3157425604 hartrees
 There are       55 alpha and       55 beta electrons
 Requested basis set is 6-311++G(d,p)
 There are 62 shells and 162 basis functions

 Total QAlloc Memory Limit   2000 MB
 Mega-Array Size       188 MB
 MEM_STATIC part       192 MB
 A cutoff of  1.0D-11 yielded   1420 shell pairs
 There are     10355 function pairs (     11674 Cartesian)

 -------------------------------------------------------
 OpenMP Integral Computing Module                       
 Release: version 1.0, May 2013, Q-Chem Inc. Pittsburgh 
 -------------------------------------------------------
 Integral Job Info:
 Integral job number is                      11
 Integral operator is                         1
 short-range coefficients                     0
 long-range coefficients              100000000
 Omega coefficients                           0
 if combine SR and LR in K                    0
 Integral screening is                        0
 Integral computing path is                   2
 max size of driver memory is            800000
 size of driver memory is                593474
 size of scratch memory is             29623520
 max col of scratch BK array               1296
 max len of scratch array in speh3          155
 max len of scratch index in speh4           18
 max int batch size is                      520
 min int batch size is                       52
 fixed nKL is                                45
 max L of basis functions is                  2
 order of int derivative is                   0
 number of shells is                         62
 number of basis is                         172
 number of cartesian basis is               172
 number of contracted shell pairs          1420
 number of primitive shell pairs           3252
 maxK2 (contraction) of shell pair           36
 max number of K2 of shell pair               1
 max number of CS2 of shell pair            221
 max number of PS2 of shell pair            221
 mem total for path MDJ                  525948
 -------------------------------------------------------
 Smallest overlap matrix eigenvalue = 2.49E-03

 Scale SEOQF with 1.000000e-01/1.000000e-01/1.000000e-01

 Standard Electronic Orientation quadrupole field applied
 Nucleus-field energy     =     0.0000000217 hartrees
 Guess from superposition of atomic densities
 Warning:  Energy on first SCF cycle will be non-variational
 SAD guess density has 110.000000 electrons

 -----------------------------------------------------------------------
  General SCF calculation program by
  Eric Jon Sundstrom, Paul Horn, Yuezhi Mao, Dmitri Zuev, Alec White,
  David Stuck, Shaama M.S., Shane Yost, Joonho Lee, David Small,
  Daniel Levine, Susi Lehtola, Hugh Burton, Evgeny Epifanovsky
 -----------------------------------------------------------------------
 Exchange:     0.2000 Hartree-Fock + 0.0800 Slater + 0.7200 B88
 Correlation:  0.1900 VWN1RPA + 0.8100 LYP
 Using SG-1 standard quadrature grid
 using 4 threads for integral computing
 -------------------------------------------------------
 OpenMP Integral computing Module                
 Release: version 2.0, May 2017, Q-Chem Inc. Pleasanton 
 -------------------------------------------------------
 -------------------------------------------------------
 OpenMP BLAS3 based DFT computing Module                
 Release: version 1.0, May 2013, Q-Chem Inc. Pittsburgh 
 -------------------------------------------------------
 A restricted SCF calculation will be
 performed using DIIS
 SCF converges when DIIS error is below 1.0e-08
 ---------------------------------------
  Cycle       Energy         DIIS error
 ---------------------------------------
    1   -9889.4400874133      2.77e-02  
    2   -9889.5999872682      4.19e-03  
    3   -9888.0436032471      1.79e-02  
    4   -9889.6280385352      4.21e-03  
    5   -9889.6105063946      4.48e-03  
    6   -9889.6808717039      1.24e-03  
    7   -9889.6875094880      2.37e-04  
    8   -9889.6878526416      7.35e-05  
    9   -9889.6878622409      2.45e-05  
   10   -9889.6878644862      6.14e-06  
   11   -9889.6878646900      9.51e-07  
   12   -9889.6878646990      2.88e-07  
   13   -9889.6878646995      7.06e-08  
   14   -9889.6878646995      1.89e-08  
   15   -9889.6878646995      6.18e-09  Convergence criterion met
 ---------------------------------------
 SCF time:   CPU 27.28s  wall 8.00s 
 SCF   energy in the final basis set =    -9889.6878646995
 Total energy in the final basis set =    -9889.6878646995

 --------------------------------------------------------------
             Orbital Energies (a.u.) and Symmetries
 --------------------------------------------------------------

 Alpha MOs, Restricted
 -- Occupied --                  
******* -482.84 -176.34 -165.74 -165.74 -165.74  -77.18  -62.50
  1 A'    2 A'    3 A'    4 A'    1 A"    5 A'    6 A'    7 A'                 
-56.317 -56.312 -56.312 -35.836 -31.329 -31.324 -31.323 -22.979
  8 A'    2 A"    9 A'   10 A'   11 A'    3 A"   12 A'   13 A'                 
-22.978 -22.978 -22.974 -22.974 -14.446  -8.702  -6.667  -6.536
  4 A"   14 A'    5 A"   15 A'   16 A'   17 A'   18 A'   19 A'                 
 -6.520  -6.519  -6.385  -4.828  -4.827  -4.825  -4.796  -4.784
  6 A"   20 A'   21 A'   22 A'    7 A"   23 A'   24 A'    8 A"                 
 -4.782  -2.646  -2.641  -2.641  -2.628  -2.628  -2.061  -2.058
 25 A'   26 A'    9 A"   27 A'   28 A'   10 A"   29 A'   11 A"                 
 -2.057  -2.046  -2.046  -0.817  -0.751  -0.693  -0.576  -0.403
 30 A'   31 A'   12 A"   32 A'   33 A'   34 A'   35 A'   36 A'                 
 -0.356  -0.344  -0.325  -0.307  -0.301  -0.293  -0.288
 37 A'   13 A"   38 A'   14 A"   39 A'   40 A'   15 A"                         
 -- Virtual --                   
 -0.192  -0.171  -0.119  -0.037   0.001   0.030   0.039   0.040
 41 A'   16 A"   42 A'   43 A'   44 A'   45 A'   17 A"   46 A'                 
  0.064   0.073   0.075   0.092   0.137   0.148   0.156   0.194
 47 A'   18 A"   48 A'   49 A'   50 A'   19 A"   51 A'   52 A'                 
  0.202   0.213   0.224   0.262   0.262   0.271   0.347   0.364
 20 A"   53 A'   54 A'   21 A"   55 A'   56 A'   57 A'   22 A"                 
  0.371   0.380   0.387   0.419   0.437   0.440   0.467   0.525
 23 A"   58 A'   59 A'   60 A'   61 A'   24 A"   62 A'   63 A'                 
  0.566   0.573   0.575   0.580   0.585   0.602   0.629   0.634
 25 A"   26 A"   64 A'   65 A'   27 A"   66 A'   67 A'   28 A"                 
  0.656   0.761   0.829   0.843   0.854   0.995   1.164   1.261
 68 A'   69 A'   70 A'   29 A"   71 A'   72 A'   73 A'   30 A"                 
  1.291   1.323   1.458   1.524   1.601   1.890   1.922   1.967
 74 A'   75 A'   31 A"   76 A'   77 A'   78 A'   32 A"   79 A'                 
  1.980   1.997   2.004   2.130   2.322   3.735   3.752   3.833
 33 A"   34 A"   80 A'   81 A'   82 A'   35 A"   83 A'   84 A'                 
  3.928   3.935   3.936   3.956   3.998   4.000   4.003   4.019
 36 A"   85 A'   37 A"   86 A'   38 A"   39 A"   87 A'   88 A'                 
  4.060   4.124   4.233   5.949   5.969   5.984   6.502   6.700
 89 A'   90 A'   91 A'   40 A"   92 A'   93 A'   94 A'   95 A'                 
  7.546   7.554   7.570  13.716  13.763  13.825  27.693  28.296
 41 A"   96 A'   97 A'   42 A"   98 A'   99 A'  100 A'   43 A"                 
 28.311  28.325  28.502  28.505  28.505  28.514  28.574  35.178
101 A'  102 A'   44 A"  103 A'   45 A"  104 A'  105 A'  106 A'                 
 47.803 127.843 127.854 127.870 151.511 162.805 289.736 289.744
107 A'   46 A"  108 A'  109 A'  110 A'  111 A'   47 A"  112 A'                 
289.7761020.5651901.669
113 A'  114 A'  115 A'                                                         

 Beta MOs, Restricted
 -- Occupied --                  
******* -482.84 -176.34 -165.74 -165.74 -165.74  -77.18  -62.50
  1 A'    2 A'    3 A'    4 A'    1 A"    5 A'    6 A'    7 A'                 
-56.317 -56.312 -56.312 -35.836 -31.329 -31.324 -31.323 -22.979
  8 A'    2 A"    9 A'   10 A'   11 A'    3 A"   12 A'   13 A'                 
-22.978 -22.978 -22.974 -22.974 -14.446  -8.702  -6.667  -6.536
  4 A"   14 A'    5 A"   15 A'   16 A'   17 A'   18 A'   19 A'                 
 -6.520  -6.519  -6.385  -4.828  -4.827  -4.825  -4.796  -4.784
  6 A"   20 A'   21 A'   22 A'    7 A"   23 A'   24 A'    8 A"                 
 -4.782  -2.646  -2.641  -2.641  -2.628  -2.628  -2.061  -2.058
 25 A'   26 A'    9 A"   27 A'   28 A'   10 A"   29 A'   11 A"                 
 -2.057  -2.046  -2.046  -0.817  -0.751  -0.693  -0.576  -0.403
 30 A'   31 A'   12 A"   32 A'   33 A'   34 A'   35 A'   36 A'                 
 -0.356  -0.344  -0.325  -0.307  -0.301  -0.293  -0.288
 37 A'   13 A"   38 A'   14 A"   39 A'   40 A'   15 A"                         
 -- Virtual --                   
 -0.192  -0.171  -0.119  -0.037   0.001   0.030   0.039   0.040
 41 A'   16 A"   42 A'   43 A'   44 A'   45 A'   17 A"   46 A'                 
  0.064   0.073   0.075   0.092   0.137   0.148   0.156   0.194
 47 A'   18 A"   48 A'   49 A'   50 A'   19 A"   51 A'   52 A'                 
  0.202   0.213   0.224   0.262   0.262   0.271   0.347   0.364
 20 A"   53 A'   54 A'   21 A"   55 A'   56 A'   57 A'   22 A"                 
  0.371   0.380   0.387   0.419   0.437   0.440   0.467   0.525
 23 A"   58 A'   59 A'   60 A'   61 A'   24 A"   62 A'   63 A'                 
  0.566   0.573   0.575   0.580   0.585   0.602   0.629   0.634
 25 A"   26 A"   64 A'   65 A'   27 A"   66 A'   67 A'   28 A"                 
  0.656   0.761   0.829   0.843   0.854   0.995   1.164   1.261
 68 A'   69 A'   70 A'   29 A"   71 A'   72 A'   73 A'   30 A"                 
  1.291   1.323   1.458   1.524   1.601   1.890   1.922   1.967
 74 A'   75 A'   31 A"   76 A'   77 A'   78 A'   32 A"   79 A'                 
  1.980   1.997   2.004   2.130   2.322   3.735   3.752   3.833
 33 A"   34 A"   80 A'   81 A'   82 A'   35 A"   83 A'   84 A'                 
  3.928   3.935   3.936   3.956   3.998   4.000   4.003   4.019
 36 A"   85 A'   37 A"   86 A'   38 A"   39 A"   87 A'   88 A'                 
  4.060   4.124   4.233   5.949   5.969   5.984   6.502   6.700
 89 A'   90 A'   91 A'   40 A"   92 A'   93 A'   94 A'   95 A'                 
  7.546   7.554   7.570  13.716  13.763  13.825  27.693  28.296
 41 A"   96 A'   97 A'   42 A"   98 A'   99 A'  100 A'   43 A"                 
 28.311  28.325  28.502  28.505  28.505  28.514  28.574  35.178
101 A'  102 A'   44 A"  103 A'   45 A"  104 A'  105 A'  106 A'                 
 47.803 127.843 127.854 127.870 151.511 162.805 289.736 289.744
107 A'   46 A"  108 A'  109 A'  110 A'  111 A'   47 A"  112 A'                 
289.7761020.5651901.669
113 A'  114 A'  115 A'                                                         
 --------------------------------------------------------------

          Ground-State Mulliken Net Atomic Charges

     Atom                 Charge (a.u.)
  ----------------------------------------
      1 P                     0.312132
      2 N                    -0.175038
      3 Br                   -0.084287
      4 I                    -0.052807
  ----------------------------------------
  Sum of atomic charges =     0.000000

 -----------------------------------------------------------------
                    Cartesian Multipole Moments
 -----------------------------------------------------------------
    Charge (ESU x 10^10)
                 0.0000
    Dipole Moment (Debye)
         X       3.2706      Y      -0.3434      Z      -0.0000
       Tot       3.2886
    Quadrupole Moments (Debye-Ang)
        XX     -69.8635     XY      -3.0240     YY     -62.6540
        XZ       0.0000     YZ       0.0000     ZZ     -66.5509
    Octopole Moments (Debye-Ang^2)
       XXX      17.8537    XXY      28.2179    XYY       8.5809
       YYY      39.3887    XXZ      -0.0000    XYZ       0.0000
       YYZ      -0.0000    XZZ       3.3567    YZZ      11.5422
       ZZZ      -0.0000
    Hexadecapole Moments (Debye-Ang^3)
      XXXX   -1532.2162   XXXY     -21.8021   XXYY    -321.9612
      XYYY     -20.4436   YYYY    -481.0875   XXXZ       0.0000
      XXYZ       0.0000   XYYZ       0.0000   YYYZ       0.0000
      XXZZ    -275.0368   XYZZ      -2.9819   YYZZ     -96.6999
      XZZZ       0.0000   YZZZ       0.0000   ZZZZ     -91.4233
 -----------------------------------------------------------------
 Calculating analytic gradient of the SCF energy
 Gradient of SCF Energy
            1           2           3           4
    1   0.1007725  -0.0883543  -0.0277545   0.0153363
    2  -0.0200316  -0.0381081   0.0409835   0.0171561
    3   0.0000000  -0.0000000  -0.0000000  -0.0000000
 Max gradient component =       1.008E-01
 RMS gradient           =       4.358E-02
 Gradient time:  CPU 5.92 s  wall 1.58 s
 Geometry Optimization Parameters
   NAtoms,    NIC,     NZ,  NCons,   NDum,   NFix, NCnnct, MaxDiis
        4      14       4       0       0       0       0       0


** GEOMETRY OPTIMIZATION IN DELOCALIZED INTERNAL COORDINATES **
   Searching for a Minimum

   Optimization Cycle:   1

                       Coordinates (Angstroms)
     ATOM                X               Y               Z
      1  P         0.4284702739   -1.7915155875    0.0000000000
      2  N        -1.4701337307   -1.7186950280    0.0000000000
      3  Br       -2.6362357672    0.4926859977    0.0000000000
      4  I         1.8138138464    0.4086714923    0.0000000000
   Point Group: cs    Number of degrees of freedom:     5


   Energy is  -9889.687864700


 Attempting to Generate Delocalized Internal Coordinates

  5 Hessian modes will be used to form the next step
  Hessian Eigenvalues:
     0.052803    0.075278    0.195927    0.250000    0.250000

 Minimum Search - Taking Simple RFO Step
 Searching for Lamda that Minimizes Along All modes
 Value Taken    Lamda =  -0.07538122
 Calculated Step too Large.  Step scaled by  0.496547
 Step Taken.  Stepsize is  0.300000

                             Maximum     Tolerance    Cnvgd?
         Gradient           0.111478      0.000300      NO
         Displacement       0.272873      0.001200      NO
         Energy change     *********      0.000001      NO


 New Cartesian Coordinates Obtained by Inverse Iteration

 Displacement from previous Coordinates is:  0.472711
 ----------------------------------------------------------------
             Standard Nuclear Orientation (Angstroms)
    I     Atom           X                Y                Z
 ----------------------------------------------------------------
    1      P       0.3581935076    -1.7856732357     0.0000000000
    2      N      -1.4274216082    -1.7034286384     0.0000000000
    3      Br     -2.4579551980     0.4618650441     0.0000000000
    4      I       1.6630979209     0.4183837043     0.0000000000
 ----------------------------------------------------------------
 Molecular Point Group                 Cs    NOp =  2
 Largest Abelian Subgroup              Cs    NOp =  2
 Nuclear Repulsion Energy =   617.0554460104 hartrees
 There are       55 alpha and       55 beta electrons
 Applying Cartesian multipole field
    Component          Value
    ---------          -----
     (2,0,0)        1.00000E-11
     (0,2,0)        2.00000E-11
     (0,0,2)       -3.00000E-11
 Nucleus-field energy     =     0.0000000194 hartrees
 Requested basis set is 6-311++G(d,p)
 There are 62 shells and 162 basis functions
 A cutoff of  1.0D-11 yielded   1450 shell pairs
 There are     10566 function pairs (     11922 Cartesian)
 Smallest overlap matrix eigenvalue = 2.48E-03
 Guess MOs from SCF MO coefficient file

 -----------------------------------------------------------------------
  General SCF calculation program by
  Eric Jon Sundstrom, Paul Horn, Yuezhi Mao, Dmitri Zuev, Alec White,
  David Stuck, Shaama M.S., Shane Yost, Joonho Lee, David Small,
  Daniel Levine, Susi Lehtola, Hugh Burton, Evgeny Epifanovsky
 -----------------------------------------------------------------------
 Exchange:     0.2000 Hartree-Fock + 0.0800 Slater + 0.7200 B88
 Correlation:  0.1900 VWN1RPA + 0.8100 LYP
 Using SG-1 standard quadrature grid
 using 4 threads for integral computing
 -------------------------------------------------------
 OpenMP Integral computing Module                
 Release: version 2.0, May 2017, Q-Chem Inc. Pleasanton 
 -------------------------------------------------------
 -------------------------------------------------------
 OpenMP BLAS3 based DFT computing Module                
 Release: version 1.0, May 2013, Q-Chem Inc. Pittsburgh 
 -------------------------------------------------------
 A restricted SCF calculation will be
 performed using DIIS
 SCF converges when DIIS error is below 1.0e-08
 ---------------------------------------
  Cycle       Energy         DIIS error
 ---------------------------------------
    1   -9889.7188886989      8.70e-04  
    2   -9889.7119288935      1.83e-03  
    3   -9889.7201180450      9.18e-04  
    4   -9889.7228641863      1.70e-04  
    5   -9889.7229641531      9.20e-05  
    6   -9889.7230007678      1.49e-05  
    7   -9889.7230014365      5.53e-06  
    8   -9889.7230015068      3.45e-06  
    9   -9889.7230015592      7.59e-07  
   10   -9889.7230015629      1.96e-07  
   11   -9889.7230015631      4.13e-08  
   12   -9889.7230015630      8.91e-09  Convergence criterion met
 ---------------------------------------
 SCF time:   CPU 22.63s  wall 6.00s 
 SCF   energy in the final basis set =    -9889.7230015630
 Total energy in the final basis set =    -9889.7230015630

 --------------------------------------------------------------
             Orbital Energies (a.u.) and Symmetries
 --------------------------------------------------------------

 Alpha MOs, Restricted
 -- Occupied --                  
******* -482.85 -176.34 -165.74 -165.74 -165.74  -77.17  -62.50
  1 A'    2 A'    3 A'    4 A'    1 A"    5 A'    6 A'    7 A'                 
-56.321 -56.315 -56.315 -35.833 -31.325 -31.320 -31.320 -22.976
  8 A'    2 A"    9 A'   10 A'   11 A'    3 A"   12 A'   13 A'                 
-22.975 -22.974 -22.971 -22.971 -14.434  -8.706  -6.659  -6.540
  4 A"   14 A'    5 A"   15 A'   16 A'   17 A'   18 A'   19 A'                 
 -6.523  -6.523  -6.381  -4.821  -4.820  -4.817  -4.792  -4.781
  6 A"   20 A'   21 A'   22 A'    7 A"   23 A'   24 A'    8 A"                 
 -4.779  -2.650  -2.645  -2.645  -2.632  -2.632  -2.058  -2.055
 25 A'   26 A'    9 A"   27 A'   28 A'   10 A"   29 A'   11 A"                 
 -2.053  -2.043  -2.043  -0.841  -0.756  -0.693  -0.565  -0.412
 30 A'   31 A'   12 A"   32 A'   33 A'   34 A'   35 A'   36 A'                 
 -0.364  -0.354  -0.324  -0.308  -0.300  -0.294  -0.291
 37 A'   13 A"   38 A'   14 A"   39 A'   40 A'   15 A"                         
 -- Virtual --                   
 -0.184  -0.157  -0.100  -0.018   0.003   0.029   0.039   0.043
 41 A'   16 A"   42 A'   43 A'   44 A'   45 A'   17 A"   46 A'                 
  0.066   0.072   0.075   0.093   0.140   0.150   0.159   0.193
 47 A'   18 A"   48 A'   49 A'   50 A'   19 A"   51 A'   52 A'                 
  0.204   0.220   0.226   0.261   0.262   0.285   0.332   0.364
 20 A"   53 A'   54 A'   55 A'   21 A"   56 A'   57 A'   22 A"                 
  0.375   0.377   0.391   0.413   0.438   0.449   0.483   0.538
 23 A"   58 A'   59 A'   60 A'   24 A"   61 A'   62 A'   63 A'                 
  0.561   0.570   0.578   0.586   0.592   0.604   0.641   0.643
 25 A"   26 A"   64 A'   65 A'   27 A"   66 A'   67 A'   28 A"                 
  0.680   0.804   0.850   0.850   0.857   0.988   1.177   1.265
 68 A'   69 A'   29 A"   70 A'   71 A'   72 A'   73 A'   30 A"                 
  1.302   1.334   1.465   1.539   1.617   1.860   1.926   1.991
 74 A'   75 A'   31 A"   76 A'   77 A'   78 A'   32 A"   33 A"                 
  1.996   2.007   2.011   2.193   2.401   3.740   3.770   3.855
 79 A'   80 A'   34 A"   81 A'   82 A'   35 A"   83 A'   84 A'                 
  3.932   3.940   3.941   3.962   3.995   4.000   4.003   4.027
 36 A"   85 A'   37 A"   86 A'   38 A"   39 A"   87 A'   88 A'                 
  4.074   4.139   4.245   5.953   5.979   5.990   6.511   6.763
 89 A'   90 A'   91 A'   40 A"   92 A'   93 A'   94 A'   95 A'                 
  7.543   7.556   7.581  13.725  13.783  13.835  27.703  28.300
 41 A"   96 A'   97 A'   42 A"   98 A'   99 A'  100 A'   43 A"                 
 28.319  28.330  28.506  28.510  28.510  28.520  28.584  35.195
101 A'  102 A'   44 A"   45 A"  103 A'  104 A'  105 A'  106 A'                 
 47.810 127.848 127.861 127.876 151.520 162.868 289.733 289.744
107 A'   46 A"  108 A'  109 A'  110 A'  111 A'   47 A"  112 A'                 
289.7831020.5751901.678
113 A'  114 A'  115 A'                                                         

 Beta MOs, Restricted
 -- Occupied --                  
******* -482.85 -176.34 -165.74 -165.74 -165.74  -77.17  -62.50
  1 A'    2 A'    3 A'    4 A'    1 A"    5 A'    6 A'    7 A'                 
-56.321 -56.315 -56.315 -35.833 -31.325 -31.320 -31.320 -22.976
  8 A'    2 A"    9 A'   10 A'   11 A'    3 A"   12 A'   13 A'                 
-22.975 -22.974 -22.971 -22.971 -14.434  -8.706  -6.659  -6.540
  4 A"   14 A'    5 A"   15 A'   16 A'   17 A'   18 A'   19 A'                 
 -6.523  -6.523  -6.381  -4.821  -4.820  -4.817  -4.792  -4.781
  6 A"   20 A'   21 A'   22 A'    7 A"   23 A'   24 A'    8 A"                 
 -4.779  -2.650  -2.645  -2.645  -2.632  -2.632  -2.058  -2.055
 25 A'   26 A'    9 A"   27 A'   28 A'   10 A"   29 A'   11 A"                 
 -2.053  -2.043  -2.043  -0.841  -0.756  -0.693  -0.565  -0.412
 30 A'   31 A'   12 A"   32 A'   33 A'   34 A'   35 A'   36 A'                 
 -0.364  -0.354  -0.324  -0.308  -0.300  -0.294  -0.291
 37 A'   13 A"   38 A'   14 A"   39 A'   40 A'   15 A"                         
 -- Virtual --                   
 -0.184  -0.157  -0.100  -0.018   0.003   0.029   0.039   0.043
 41 A'   16 A"   42 A'   43 A'   44 A'   45 A'   17 A"   46 A'                 
  0.066   0.072   0.075   0.093   0.140   0.150   0.159   0.193
 47 A'   18 A"   48 A'   49 A'   50 A'   19 A"   51 A'   52 A'                 
  0.204   0.220   0.226   0.261   0.262   0.285   0.332   0.364
 20 A"   53 A'   54 A'   55 A'   21 A"   56 A'   57 A'   22 A"                 
  0.375   0.377   0.391   0.413   0.438   0.449   0.483   0.538
 23 A"   58 A'   59 A'   60 A'   24 A"   61 A'   62 A'   63 A'                 
  0.561   0.570   0.578   0.586   0.592   0.604   0.641   0.643
 25 A"   26 A"   64 A'   65 A'   27 A"   66 A'   67 A'   28 A"                 
  0.680   0.804   0.850   0.850   0.857   0.988   1.177   1.265
 68 A'   69 A'   29 A"   70 A'   71 A'   72 A'   73 A'   30 A"                 
  1.302   1.334   1.465   1.539   1.617   1.860   1.926   1.991
 74 A'   75 A'   31 A"   76 A'   77 A'   78 A'   32 A"   33 A"                 
  1.996   2.007   2.011   2.193   2.401   3.740   3.770   3.855
 79 A'   80 A'   34 A"   81 A'   82 A'   35 A"   83 A'   84 A'                 
  3.932   3.940   3.941   3.962   3.995   4.000   4.003   4.027
 36 A"   85 A'   37 A"   86 A'   38 A"   39 A"   87 A'   88 A'                 
  4.074   4.139   4.245   5.953   5.979   5.990   6.511   6.763
 89 A'   90 A'   91 A'   40 A"   92 A'   93 A'   94 A'   95 A'                 
  7.543   7.556   7.581  13.725  13.783  13.835  27.703  28.300
 41 A"   96 A'   97 A'   42 A"   98 A'   99 A'  100 A'   43 A"                 
 28.319  28.330  28.506  28.510  28.510  28.520  28.584  35.195
101 A'  102 A'   44 A"   45 A"  103 A'  104 A'  105 A'  106 A'                 
 47.810 127.848 127.861 127.876 151.520 162.868 289.733 289.744
107 A'   46 A"  108 A'  109 A'  110 A'  111 A'   47 A"  112 A'                 
289.7831020.5751901.678
113 A'  114 A'  115 A'                                                         
 --------------------------------------------------------------

          Ground-State Mulliken Net Atomic Charges

     Atom                 Charge (a.u.)
  ----------------------------------------
      1 P                     0.310486
      2 N                    -0.183122
      3 Br                   -0.063346
      4 I                    -0.064018
  ----------------------------------------
  Sum of atomic charges =     0.000000

 -----------------------------------------------------------------
                    Cartesian Multipole Moments
 -----------------------------------------------------------------
    Charge (ESU x 10^10)
                 0.0000
    Dipole Moment (Debye)
         X       2.8973      Y      -0.1478      Z       0.0000
       Tot       2.9011
    Quadrupole Moments (Debye-Ang)
        XX     -69.7351     XY      -3.2073     YY     -62.7477
        XZ       0.0000     YZ      -0.0000     ZZ     -66.1817
    Octopole Moments (Debye-Ang^2)
       XXX      19.3680    XXY      27.2347    XYY       9.8138
       YYY      40.9970    XXZ       0.0000    XYZ      -0.0000
       YYZ       0.0000    XZZ       4.4217    YZZ      11.2278
       ZZZ       0.0000
    Hexadecapole Moments (Debye-Ang^3)
      XXXX   -1335.1849   XXXY     -30.0727   XXYY    -290.2831
      XYYY     -29.0118   YYYY    -476.0719   XXXZ       0.0000
      XXYZ      -0.0000   XYYZ       0.0000   YYYZ      -0.0000
      XXZZ    -240.3988   XYZZ      -5.6809   YYZZ     -94.7344
      XZZZ       0.0000   YZZZ      -0.0000   ZZZZ     -90.2015
 -----------------------------------------------------------------
 Calculating analytic gradient of the SCF energy
 Gradient of SCF Energy
            1           2           3           4
    1   0.0915416  -0.0808826  -0.0207615   0.0101025
    2  -0.0156288  -0.0382496   0.0408959   0.0129824
    3   0.0000000  -0.0000000  -0.0000000  -0.0000000
 Max gradient component =       9.154E-02
 RMS gradient           =       3.979E-02
 Gradient time:  CPU 6.25 s  wall 1.66 s
 Geometry Optimization Parameters
   NAtoms,    NIC,     NZ,  NCons,   NDum,   NFix, NCnnct, MaxDiis
        4      14       4       0       0       0       0       0

 Cartesian Hessian Update
 Hessian Updated using BFGS Update


** GEOMETRY OPTIMIZATION IN DELOCALIZED INTERNAL COORDINATES **
   Searching for a Minimum

   Optimization Cycle:   2

                       Coordinates (Angstroms)
     ATOM                X               Y               Z
      1  P         0.3581935076   -1.7856732357    0.0000000000
      2  N        -1.4274216082   -1.7034286384    0.0000000000
      3  Br       -2.4579551980    0.4618650441    0.0000000000
      4  I         1.6630979209    0.4183837043    0.0000000000
   Point Group: cs    Number of degrees of freedom:     5


   Energy is  -9889.723001563

 Hessian Updated using BFGS Update

  5 Hessian modes will be used to form the next step
  Hessian Eigenvalues:
     0.034118    0.077656    0.100480    0.249827    0.325289

 Minimum Search - Taking Simple RFO Step
 Searching for Lamda that Minimizes Along All modes
 Value Taken    Lamda =  -0.08854475
 Calculated Step too Large.  Step scaled by  0.374694
 Step Taken.  Stepsize is  0.300000

                             Maximum     Tolerance    Cnvgd?
         Gradient           0.099577      0.000300      NO
         Displacement       0.273841      0.001200      NO
         Energy change     -0.035137      0.000001      NO


 New Cartesian Coordinates Obtained by Inverse Iteration

 Displacement from previous Coordinates is:  0.312858
 ----------------------------------------------------------------
             Standard Nuclear Orientation (Angstroms)
    I     Atom           X                Y                Z
 ----------------------------------------------------------------
    1      P       0.2829699124    -1.7676308583     0.0000000000
    2      N      -1.3739864783    -1.6685892855     0.0000000000
    3      Br     -2.3604988695     0.4162622206     0.0000000000
    4      I       1.5874300578     0.4111047976     0.0000000000
 ----------------------------------------------------------------
 Molecular Point Group                 Cs    NOp =  2
 Largest Abelian Subgroup              Cs    NOp =  2
 Nuclear Repulsion Energy =   639.2702380199 hartrees
 There are       55 alpha and       55 beta electrons
 Applying Cartesian multipole field
    Component          Value
    ---------          -----
     (2,0,0)        1.00000E-11
     (0,2,0)        2.00000E-11
     (0,0,2)       -3.00000E-11
 Nucleus-field energy     =     0.0000000181 hartrees
 Requested basis set is 6-311++G(d,p)
 There are 62 shells and 162 basis functions
 A cutoff of  1.0D-11 yielded   1475 shell pairs
 There are     10757 function pairs (     12132 Cartesian)
 Smallest overlap matrix eigenvalue = 2.48E-03
 Guess MOs from SCF MO coefficient file

 -----------------------------------------------------------------------
  General SCF calculation program by
  Eric Jon Sundstrom, Paul Horn, Yuezhi Mao, Dmitri Zuev, Alec White,
  David Stuck, Shaama M.S., Shane Yost, Joonho Lee, David Small,
  Daniel Levine, Susi Lehtola, Hugh Burton, Evgeny Epifanovsky
 -----------------------------------------------------------------------
 Exchange:     0.2000 Hartree-Fock + 0.0800 Slater + 0.7200 B88
 Correlation:  0.1900 VWN1RPA + 0.8100 LYP
 Using SG-1 standard quadrature grid
 using 4 threads for integral computing
 -------------------------------------------------------
 OpenMP Integral computing Module                
 Release: version 2.0, May 2017, Q-Chem Inc. Pleasanton 
 -------------------------------------------------------
 -------------------------------------------------------
 OpenMP BLAS3 based DFT computing Module                
 Release: version 1.0, May 2013, Q-Chem Inc. Pittsburgh 
 -------------------------------------------------------
 A restricted SCF calculation will be
 performed using DIIS
 SCF converges when DIIS error is below 1.0e-08
 ---------------------------------------
  Cycle       Energy         DIIS error
 ---------------------------------------
    1   -9889.7462674588      1.10e-03  
    2   -9889.7382877999      2.08e-03  
    3   -9889.7490460156      9.59e-04  
    4   -9889.7520232779      1.63e-04  
    5   -9889.7520915110      1.06e-04  
    6   -9889.7521388210      1.71e-05  
    7   -9889.7521394942      6.53e-06  
    8   -9889.7521396094      3.16e-06  
    9   -9889.7521396583      6.41e-07  
   10   -9889.7521396610      1.66e-07  
   11   -9889.7521396611      4.43e-08  
   12   -9889.7521396611      7.41e-09  Convergence criterion met
 ---------------------------------------
 SCF time:   CPU 23.34s  wall 6.00s 
 SCF   energy in the final basis set =    -9889.7521396611
 Total energy in the final basis set =    -9889.7521396611

 --------------------------------------------------------------
             Orbital Energies (a.u.) and Symmetries
 --------------------------------------------------------------

 Alpha MOs, Restricted
 -- Occupied --                  
******* -482.85 -176.33 -165.73 -165.73 -165.73  -77.16  -62.50
  1 A'    2 A'    3 A'    4 A'    1 A"    5 A'    6 A'    7 A'                 
-56.326 -56.320 -56.320 -35.827 -31.320 -31.315 -31.315 -22.971
  8 A'    2 A"    9 A'   10 A'   11 A'    3 A"   12 A'   13 A'                 
-22.970 -22.969 -22.966 -22.966 -14.420  -8.711  -6.650  -6.545
  4 A"   14 A'    5 A"   15 A'   16 A'   17 A'   18 A'   19 A'                 
 -6.528  -6.528  -6.376  -4.812  -4.811  -4.807  -4.787  -4.776
  6 A"   20 A'   21 A'   22 A'    7 A"   23 A'   24 A'    8 A"                 
 -4.774  -2.655  -2.650  -2.650  -2.637  -2.637  -2.053  -2.050
 25 A'   26 A'    9 A"   27 A'   28 A'   10 A"   29 A'   11 A"                 
 -2.048  -2.038  -2.038  -0.872  -0.763  -0.690  -0.554  -0.424
 30 A'   31 A'   12 A"   32 A'   33 A'   34 A'   35 A'   36 A'                 
 -0.374  -0.368  -0.319  -0.308  -0.303  -0.294  -0.291
 37 A'   13 A"   38 A'   14 A"   39 A'   15 A"   40 A'                         
 -- Virtual --                   
 -0.177  -0.142  -0.083  -0.006   0.009   0.029   0.039   0.046
 41 A'   16 A"   42 A'   43 A'   44 A'   45 A'   17 A"   46 A'                 
  0.069   0.071   0.078   0.095   0.143   0.151   0.164   0.193
 47 A'   18 A"   48 A'   49 A'   50 A'   19 A"   51 A'   52 A'                 
  0.207   0.224   0.231   0.261   0.263   0.305   0.324   0.366
 20 A"   53 A'   54 A'   21 A"   55 A'   56 A'   57 A'   22 A"                 
  0.379   0.379   0.395   0.406   0.436   0.460   0.490   0.547
 23 A"   58 A'   59 A'   60 A'   24 A"   61 A'   62 A'   63 A'                 
  0.554   0.566   0.580   0.589   0.608   0.619   0.650   0.656
 25 A"   26 A"   64 A'   65 A'   27 A"   66 A'   28 A"   67 A'                 
  0.708   0.808   0.853   0.863   0.931   0.978   1.189   1.270
 68 A'   69 A'   29 A"   70 A'   71 A'   72 A'   73 A'   30 A"                 
  1.309   1.342   1.476   1.549   1.618   1.842   1.926   1.987
 74 A'   75 A'   31 A"   76 A'   77 A'   78 A'   32 A"   33 A"                 
  2.000   2.041   2.055   2.253   2.511   3.744   3.789   3.906
 79 A'   80 A'   34 A"   81 A'   82 A'   35 A"   83 A'   84 A'                 
  3.936   3.947   3.947   3.968   3.991   4.000   4.002   4.033
 36 A"   37 A"   85 A'   86 A'   38 A"   39 A"   87 A'   88 A'                 
  4.087   4.163   4.258   5.959   5.986   5.997   6.518   6.852
 89 A'   90 A'   91 A'   40 A"   92 A'   93 A'   94 A'   95 A'                 
  7.539   7.556   7.593  13.735  13.807  13.875  27.713  28.306
 41 A"   96 A'   97 A'   42 A"   98 A'   99 A'  100 A'   43 A"                 
 28.326  28.337  28.511  28.516  28.516  28.527  28.593  35.213
101 A'  102 A'   44 A"  103 A'   45 A"  104 A'  105 A'  106 A'                 
 47.815 127.853 127.868 127.883 151.530 162.964 289.729 289.744
107 A'   46 A"  108 A'  109 A'  110 A'  111 A'   47 A"  112 A'                 
289.7931020.5831901.689
113 A'  114 A'  115 A'                                                         

 Beta MOs, Restricted
 -- Occupied --                  
******* -482.85 -176.33 -165.73 -165.73 -165.73  -77.16  -62.50
  1 A'    2 A'    3 A'    4 A'    1 A"    5 A'    6 A'    7 A'                 
-56.326 -56.320 -56.320 -35.827 -31.320 -31.315 -31.315 -22.971
  8 A'    2 A"    9 A'   10 A'   11 A'    3 A"   12 A'   13 A'                 
-22.970 -22.969 -22.966 -22.966 -14.420  -8.711  -6.650  -6.545
  4 A"   14 A'    5 A"   15 A'   16 A'   17 A'   18 A'   19 A'                 
 -6.528  -6.528  -6.376  -4.812  -4.811  -4.807  -4.787  -4.776
  6 A"   20 A'   21 A'   22 A'    7 A"   23 A'   24 A'    8 A"                 
 -4.774  -2.655  -2.650  -2.650  -2.637  -2.637  -2.053  -2.050
 25 A'   26 A'    9 A"   27 A'   28 A'   10 A"   29 A'   11 A"                 
 -2.048  -2.038  -2.038  -0.872  -0.763  -0.690  -0.554  -0.424
 30 A'   31 A'   12 A"   32 A'   33 A'   34 A'   35 A'   36 A'                 
 -0.374  -0.368  -0.319  -0.308  -0.303  -0.294  -0.291
 37 A'   13 A"   38 A'   14 A"   39 A'   15 A"   40 A'                         
 -- Virtual --                   
 -0.177  -0.142  -0.083  -0.006   0.009   0.029   0.039   0.046
 41 A'   16 A"   42 A'   43 A'   44 A'   45 A'   17 A"   46 A'                 
  0.069   0.071   0.078   0.095   0.143   0.151   0.164   0.193
 47 A'   18 A"   48 A'   49 A'   50 A'   19 A"   51 A'   52 A'                 
  0.207   0.224   0.231   0.261   0.263   0.305   0.324   0.366
 20 A"   53 A'   54 A'   21 A"   55 A'   56 A'   57 A'   22 A"                 
  0.379   0.379   0.395   0.406   0.436   0.460   0.490   0.547
 23 A"   58 A'   59 A'   60 A'   24 A"   61 A'   62 A'   63 A'                 
  0.554   0.566   0.580   0.589   0.608   0.619   0.650   0.656
 25 A"   26 A"   64 A'   65 A'   27 A"   66 A'   28 A"   67 A'                 
  0.708   0.808   0.853   0.863   0.931   0.978   1.189   1.270
 68 A'   69 A'   29 A"   70 A'   71 A'   72 A'   73 A'   30 A"                 
  1.309   1.342   1.476   1.549   1.618   1.842   1.926   1.987
 74 A'   75 A'   31 A"   76 A'   77 A'   78 A'   32 A"   33 A"                 
  2.000   2.041   2.055   2.253   2.511   3.744   3.789   3.906
 79 A'   80 A'   34 A"   81 A'   82 A'   35 A"   83 A'   84 A'                 
  3.936   3.947   3.947   3.968   3.991   4.000   4.002   4.033
 36 A"   37 A"   85 A'   86 A'   38 A"   39 A"   87 A'   88 A'                 
  4.087   4.163   4.258   5.959   5.986   5.997   6.518   6.852
 89 A'   90 A'   91 A'   40 A"   92 A'   93 A'   94 A'   95 A'                 
  7.539   7.556   7.593  13.735  13.807  13.875  27.713  28.306
 41 A"   96 A'   97 A'   42 A"   98 A'   99 A'  100 A'   43 A"                 
 28.326  28.337  28.511  28.516  28.516  28.527  28.593  35.213
101 A'  102 A'   44 A"  103 A'   45 A"  104 A'  105 A'  106 A'                 
 47.815 127.853 127.868 127.883 151.530 162.964 289.729 289.744
107 A'   46 A"  108 A'  109 A'  110 A'  111 A'   47 A"  112 A'                 
289.7931020.5831901.689
113 A'  114 A'  115 A'                                                         
 --------------------------------------------------------------

          Ground-State Mulliken Net Atomic Charges

     Atom                 Charge (a.u.)
  ----------------------------------------
      1 P                     0.310173
      2 N                    -0.184780
      3 Br                   -0.036695
      4 I                    -0.088698
  ----------------------------------------
  Sum of atomic charges =    -0.000000

 -----------------------------------------------------------------
                    Cartesian Multipole Moments
 -----------------------------------------------------------------
    Charge (ESU x 10^10)
                -0.0000
    Dipole Moment (Debye)
         X       2.4400      Y      -0.0402      Z       0.0000
       Tot       2.4403
    Quadrupole Moments (Debye-Ang)
        XX     -69.4215     XY      -3.3845     YY     -62.8954
        XZ       0.0000     YZ      -0.0000     ZZ     -65.7595
    Octopole Moments (Debye-Ang^2)
       XXX      18.8424    XXY      27.1319    XYY      10.1384
       YYY      43.0380    XXZ       0.0000    XYZ       0.0000
       YYZ       0.0000    XZZ       4.7174    YZZ      11.2009
       ZZZ       0.0000
    Hexadecapole Moments (Debye-Ang^3)
      XXXX   -1228.9910   XXXY     -37.7849   XXYY    -271.7066
      XYYY     -36.5860   YYYY    -461.8004   XXXZ       0.0000
      XXYZ      -0.0000   XYYZ       0.0000   YYYZ       0.0000
      XXZZ    -222.1335   XYZZ      -8.0215   YYZZ     -90.9628
      XZZZ      -0.0000   YZZZ       0.0000   ZZZZ     -88.9039
 -----------------------------------------------------------------
 Calculating analytic gradient of the SCF energy
 Gradient of SCF Energy
            1           2           3           4
    1   0.0573983  -0.0437388  -0.0186735   0.0050140
    2  -0.0089691  -0.0415555   0.0425643   0.0079603
    3   0.0000000   0.0000000  -0.0000000  -0.0000000
 Max gradient component =       5.740E-02
 RMS gradient           =       2.778E-02
 Gradient time:  CPU 6.52 s  wall 1.73 s
 Geometry Optimization Parameters
   NAtoms,    NIC,     NZ,  NCons,   NDum,   NFix, NCnnct, MaxDiis
        4      14       4       0       0       0       0       0

 Cartesian Hessian Update
 Hessian Updated using BFGS Update


** GEOMETRY OPTIMIZATION IN DELOCALIZED INTERNAL COORDINATES **
   Searching for a Minimum

   Optimization Cycle:   3

                       Coordinates (Angstroms)
     ATOM                X               Y               Z
      1  P         0.2829699124   -1.7676308583    0.0000000000
      2  N        -1.3739864783   -1.6685892855    0.0000000000
      3  Br       -2.3604988695    0.4162622206    0.0000000000
      4  I         1.5874300578    0.4111047976    0.0000000000
   Point Group: cs    Number of degrees of freedom:     5


   Energy is  -9889.752139661

 Hessian Updated using BFGS Update

  5 Hessian modes will be used to form the next step
  Hessian Eigenvalues:
     0.036822    0.079377    0.175546    0.249808    0.363624

 Minimum Search - Taking Simple RFO Step
 Searching for Lamda that Minimizes Along All modes
 Value Taken    Lamda =  -0.05205207
 Calculated Step too Large.  Step scaled by  0.418937
 Step Taken.  Stepsize is  0.300000

                             Maximum     Tolerance    Cnvgd?
         Gradient           0.071419      0.000300      NO
         Displacement       0.247535      0.001200      NO
         Energy change     -0.029138      0.000001      NO


 New Cartesian Coordinates Obtained by Inverse Iteration

 Displacement from previous Coordinates is:  0.250800
 ----------------------------------------------------------------
             Standard Nuclear Orientation (Angstroms)
    I     Atom           X                Y                Z
 ----------------------------------------------------------------
    1      P       0.2206235207    -1.7357546840     0.0000000000
    2      N      -1.3532624361    -1.6113637221     0.0000000000
    3      Br     -2.3075545275     0.3392639105     0.0000000000
    4      I       1.5761080654     0.3990013700     0.0000000000
 ----------------------------------------------------------------
 Molecular Point Group                 Cs    NOp =  2
 Largest Abelian Subgroup              Cs    NOp =  2
 Nuclear Repulsion Energy =   654.1902363630 hartrees
 There are       55 alpha and       55 beta electrons
 Applying Cartesian multipole field
    Component          Value
    ---------          -----
     (2,0,0)        1.00000E-11
     (0,2,0)        2.00000E-11
     (0,0,2)       -3.00000E-11
 Nucleus-field energy     =     0.0000000173 hartrees
 Requested basis set is 6-311++G(d,p)
 There are 62 shells and 162 basis functions
 A cutoff of  1.0D-11 yielded   1483 shell pairs
 There are     10819 function pairs (     12201 Cartesian)
 Smallest overlap matrix eigenvalue = 2.48E-03
 Guess MOs from SCF MO coefficient file

 -----------------------------------------------------------------------
  General SCF calculation program by
  Eric Jon Sundstrom, Paul Horn, Yuezhi Mao, Dmitri Zuev, Alec White,
  David Stuck, Shaama M.S., Shane Yost, Joonho Lee, David Small,
  Daniel Levine, Susi Lehtola, Hugh Burton, Evgeny Epifanovsky
 -----------------------------------------------------------------------
 Exchange:     0.2000 Hartree-Fock + 0.0800 Slater + 0.7200 B88
 Correlation:  0.1900 VWN1RPA + 0.8100 LYP
 Using SG-1 standard quadrature grid
 using 4 threads for integral computing
 -------------------------------------------------------
 OpenMP Integral computing Module                
 Release: version 2.0, May 2017, Q-Chem Inc. Pleasanton 
 -------------------------------------------------------
 -------------------------------------------------------
 OpenMP BLAS3 based DFT computing Module                
 Release: version 1.0, May 2013, Q-Chem Inc. Pittsburgh 
 -------------------------------------------------------
 A restricted SCF calculation will be
 performed using DIIS
 SCF converges when DIIS error is below 1.0e-08
 ---------------------------------------
  Cycle       Energy         DIIS error
 ---------------------------------------
    1   -9889.7653044477      9.48e-04  
    2   -9889.7611124611      1.68e-03  
    3   -9889.7683792889      6.68e-04  
    4   -9889.7696736425      2.09e-04  
    5   -9889.7698651160      7.10e-05  
    6   -9889.7698783666      1.69e-05  
    7   -9889.7698791968      8.26e-06  
    8   -9889.7698794486      1.94e-06  
    9   -9889.7698794664      4.60e-07  
   10   -9889.7698794675      1.21e-07  
   11   -9889.7698794675      2.89e-08  
   12   -9889.7698794675      5.24e-09  Convergence criterion met
 ---------------------------------------
 SCF time:   CPU 23.84s  wall 7.00s 
 SCF   energy in the final basis set =    -9889.7698794675
 Total energy in the final basis set =    -9889.7698794675

 --------------------------------------------------------------
             Orbital Energies (a.u.) and Symmetries
 --------------------------------------------------------------

 Alpha MOs, Restricted
 -- Occupied --                  
******* -482.86 -176.32 -165.73 -165.73 -165.73  -77.15  -62.51
  1 A'    2 A'    3 A'    4 A'    1 A"    5 A'    6 A'    7 A'                 
-56.333 -56.328 -56.327 -35.821 -31.313 -31.309 -31.308 -22.964
  8 A'    2 A"    9 A'   10 A'   11 A'    3 A"   12 A'   13 A'                 
-22.963 -22.963 -22.960 -22.960 -14.407  -8.719  -6.642  -6.553
  4 A"   14 A'    5 A"   15 A'   16 A'   17 A'   18 A'   19 A'                 
 -6.536  -6.535  -6.370  -4.804  -4.803  -4.799  -4.781  -4.770
  6 A"   20 A'   21 A'   22 A'    7 A"   23 A'   24 A'    8 A"                 
 -4.768  -2.663  -2.658  -2.658  -2.644  -2.644  -2.046  -2.044
 25 A'   26 A'    9 A"   27 A'   10 A"   28 A'   29 A'   11 A"                 
 -2.042  -2.032  -2.032  -0.897  -0.772  -0.685  -0.547  -0.438
 30 A'   31 A'   12 A"   32 A'   33 A'   34 A'   35 A'   36 A'                 
 -0.383  -0.381  -0.314  -0.310  -0.304  -0.294  -0.289
 37 A'   13 A"   38 A'   14 A"   39 A'   15 A"   40 A'                         
 -- Virtual --                   
 -0.162  -0.130  -0.069  -0.003   0.016   0.030   0.040   0.048
 41 A'   16 A"   42 A'   43 A'   44 A'   45 A'   17 A"   46 A'                 
  0.069   0.069   0.081   0.097   0.144   0.152   0.169   0.193
 18 A"   47 A'   48 A'   49 A'   50 A'   19 A"   51 A'   52 A'                 
  0.211   0.226   0.236   0.262   0.265   0.312   0.328   0.370
 20 A"   53 A'   54 A'   21 A"   55 A'   56 A'   57 A'   22 A"                 
  0.383   0.383   0.399   0.401   0.432   0.469   0.489   0.544
 58 A'   23 A"   59 A'   60 A'   24 A"   61 A'   62 A'   25 A"                 
  0.548   0.559   0.583   0.585   0.625   0.638   0.656   0.671
 63 A'   26 A"   64 A'   65 A'   27 A"   66 A'   28 A"   67 A'                 
  0.749   0.813   0.858   0.871   0.966   1.011   1.199   1.275
 68 A'   69 A'   29 A"   70 A'   71 A'   72 A'   73 A'   30 A"                 
  1.314   1.349   1.485   1.552   1.619   1.837   1.916   1.988
 74 A'   75 A'   31 A"   76 A'   77 A'   78 A'   32 A"   79 A'                 
  1.993   2.074   2.091   2.336   2.586   3.750   3.786   3.942
 33 A"   80 A'   34 A"   81 A'   82 A'   35 A"   83 A'   36 A"                 
  3.944   3.955   3.968   3.979   3.984   4.000   4.003   4.041
 84 A'   37 A"   85 A'   86 A'   38 A"   87 A'   39 A"   88 A'                 
  4.099   4.226   4.270   5.965   5.991   6.005   6.527   6.915
 89 A'   90 A'   91 A'   40 A"   92 A'   93 A'   94 A'   95 A'                 
  7.533   7.553   7.613  13.744  13.824  13.936  27.723  28.312
 41 A"   96 A'   97 A'   42 A"   98 A'   99 A'  100 A'   43 A"                 
 28.332  28.344  28.517  28.522  28.523  28.535  28.602  35.234
101 A'  102 A'   44 A"  103 A'   45 A"  104 A'  105 A'  106 A'                 
 47.822 127.860 127.875 127.890 151.540 163.040 289.723 289.740
107 A'   46 A"  108 A'  109 A'  110 A'  111 A'   47 A"  112 A'                 
289.8131020.5931901.698
113 A'  114 A'  115 A'                                                         

 Beta MOs, Restricted
 -- Occupied --                  
******* -482.86 -176.32 -165.73 -165.73 -165.73  -77.15  -62.51
  1 A'    2 A'    3 A'    4 A'    1 A"    5 A'    6 A'    7 A'                 
-56.333 -56.328 -56.327 -35.821 -31.313 -31.309 -31.308 -22.964
  8 A'    2 A"    9 A'   10 A'   11 A'    3 A"   12 A'   13 A'                 
-22.963 -22.963 -22.960 -22.960 -14.407  -8.719  -6.642  -6.553
  4 A"   14 A'    5 A"   15 A'   16 A'   17 A'   18 A'   19 A'                 
 -6.536  -6.535  -6.370  -4.804  -4.803  -4.799  -4.781  -4.770
  6 A"   20 A'   21 A'   22 A'    7 A"   23 A'   24 A'    8 A"                 
 -4.768  -2.663  -2.658  -2.658  -2.644  -2.644  -2.046  -2.044
 25 A'   26 A'    9 A"   27 A'   10 A"   28 A'   29 A'   11 A"                 
 -2.042  -2.032  -2.032  -0.897  -0.772  -0.685  -0.547  -0.438
 30 A'   31 A'   12 A"   32 A'   33 A'   34 A'   35 A'   36 A'                 
 -0.383  -0.381  -0.314  -0.310  -0.304  -0.294  -0.289
 37 A'   13 A"   38 A'   14 A"   39 A'   15 A"   40 A'                         
 -- Virtual --                   
 -0.162  -0.130  -0.069  -0.003   0.016   0.030   0.040   0.048
 41 A'   16 A"   42 A'   43 A'   44 A'   45 A'   17 A"   46 A'                 
  0.069   0.069   0.081   0.097   0.144   0.152   0.169   0.193
 18 A"   47 A'   48 A'   49 A'   50 A'   19 A"   51 A'   52 A'                 
  0.211   0.226   0.236   0.262   0.265   0.312   0.328   0.370
 20 A"   53 A'   54 A'   21 A"   55 A'   56 A'   57 A'   22 A"                 
  0.383   0.383   0.399   0.401   0.432   0.469   0.489   0.544
 58 A'   23 A"   59 A'   60 A'   24 A"   61 A'   62 A'   25 A"                 
  0.548   0.559   0.583   0.585   0.625   0.638   0.656   0.671
 63 A'   26 A"   64 A'   65 A'   27 A"   66 A'   28 A"   67 A'                 
  0.749   0.813   0.858   0.871   0.966   1.011   1.199   1.275
 68 A'   69 A'   29 A"   70 A'   71 A'   72 A'   73 A'   30 A"                 
  1.314   1.349   1.485   1.552   1.619   1.837   1.916   1.988
 74 A'   75 A'   31 A"   76 A'   77 A'   78 A'   32 A"   79 A'                 
  1.993   2.074   2.091   2.336   2.586   3.750   3.786   3.942
 33 A"   80 A'   34 A"   81 A'   82 A'   35 A"   83 A'   36 A"                 
  3.944   3.955   3.968   3.979   3.984   4.000   4.003   4.041
 84 A'   37 A"   85 A'   86 A'   38 A"   87 A'   39 A"   88 A'                 
  4.099   4.226   4.270   5.965   5.991   6.005   6.527   6.915
 89 A'   90 A'   91 A'   40 A"   92 A'   93 A'   94 A'   95 A'                 
  7.533   7.553   7.613  13.744  13.824  13.936  27.723  28.312
 41 A"   96 A'   97 A'   42 A"   98 A'   99 A'  100 A'   43 A"                 
 28.332  28.344  28.517  28.522  28.523  28.535  28.602  35.234
101 A'  102 A'   44 A"  103 A'   45 A"  104 A'  105 A'  106 A'                 
 47.822 127.860 127.875 127.890 151.540 163.040 289.723 289.740
107 A'   46 A"  108 A'  109 A'  110 A'  111 A'   47 A"  112 A'                 
289.8131020.5931901.698
113 A'  114 A'  115 A'                                                         
 --------------------------------------------------------------

          Ground-State Mulliken Net Atomic Charges

     Atom                 Charge (a.u.)
  ----------------------------------------
      1 P                     0.306723
      2 N                    -0.184637
      3 Br                    0.000840
      4 I                    -0.122926
  ----------------------------------------
  Sum of atomic charges =     0.000000

 -----------------------------------------------------------------
                    Cartesian Multipole Moments
 -----------------------------------------------------------------
    Charge (ESU x 10^10)
                 0.0000
    Dipole Moment (Debye)
         X       1.8055      Y       0.0518      Z      -0.0000
       Tot       1.8062
    Quadrupole Moments (Debye-Ang)
        XX     -68.7267     XY      -3.4709     YY     -63.3020
        XZ       0.0000     YZ       0.0000     ZZ     -65.4041
    Octopole Moments (Debye-Ang^2)
       XXX      14.7144    XXY      27.8668    XYY       8.9595
       YYY      46.0829    XXZ      -0.0000    XYZ       0.0000
       YYZ      -0.0000    XZZ       3.8777    YZZ      11.8152
       ZZZ      -0.0000
    Hexadecapole Moments (Debye-Ang^3)
      XXXX   -1182.2560   XXXY     -49.2342   XXYY    -261.8448
      XYYY     -47.1561   YYYY    -440.9676   XXXZ       0.0000
      XXYZ       0.0000   XYYZ       0.0000   YYYZ       0.0000
      XXZZ    -214.6437   XYZZ     -11.6798   YYZZ     -86.3328
      XZZZ       0.0000   YZZZ       0.0000   ZZZZ     -87.9062
 -----------------------------------------------------------------
 Calculating analytic gradient of the SCF energy
 Gradient of SCF Energy
            1           2           3           4
    1   0.0083447   0.0037815  -0.0144007   0.0022745
    2   0.0009339  -0.0423558   0.0378455   0.0035764
    3   0.0000000  -0.0000000   0.0000000  -0.0000000
 Max gradient component =       4.236E-02
 RMS gradient           =       1.717E-02
 Gradient time:  CPU 6.70 s  wall 1.77 s
 Geometry Optimization Parameters
   NAtoms,    NIC,     NZ,  NCons,   NDum,   NFix, NCnnct, MaxDiis
        4      14       4       0       0       0       0       0

 Cartesian Hessian Update
 Hessian Updated using BFGS Update


** GEOMETRY OPTIMIZATION IN DELOCALIZED INTERNAL COORDINATES **
   Searching for a Minimum

   Optimization Cycle:   4

                       Coordinates (Angstroms)
     ATOM                X               Y               Z
      1  P         0.2206235207   -1.7357546840    0.0000000000
      2  N        -1.3532624361   -1.6113637221    0.0000000000
      3  Br       -2.3075545275    0.3392639105    0.0000000000
      4  I         1.5761080654    0.3990013700    0.0000000000
   Point Group: cs    Number of degrees of freedom:     5


   Energy is  -9889.769879468

 Hessian Updated using BFGS Update

  5 Hessian modes will be used to form the next step
  Hessian Eigenvalues:
     0.038129    0.078978    0.237631    0.277765    0.493598

 Minimum Search - Taking Simple RFO Step
 Searching for Lamda that Minimizes Along All modes
 Value Taken    Lamda =  -0.02787121
 Calculated Step too Large.  Step scaled by  0.466354
 Step Taken.  Stepsize is  0.300000

                             Maximum     Tolerance    Cnvgd?
         Gradient           0.030979      0.000300      NO
         Displacement       0.193025      0.001200      NO
         Energy change     -0.017740      0.000001      NO


 New Cartesian Coordinates Obtained by Inverse Iteration

 Displacement from previous Coordinates is:  0.233262
 ----------------------------------------------------------------
             Standard Nuclear Orientation (Angstroms)
    I     Atom           X                Y                Z
 ----------------------------------------------------------------
    1      P       0.1880981693    -1.7064889540     0.0000000000
    2      N      -1.3620863500    -1.5417239340     0.0000000000
    3      Br     -2.2777772817     0.2545760067     0.0000000000
    4      I       1.5876800848     0.3847837557     0.0000000000
 ----------------------------------------------------------------
 Molecular Point Group                 Cs    NOp =  2
 Largest Abelian Subgroup              Cs    NOp =  2
 Nuclear Repulsion Energy =   664.8339292521 hartrees
 There are       55 alpha and       55 beta electrons
 Applying Cartesian multipole field
    Component          Value
    ---------          -----
     (2,0,0)        1.00000E-11
     (0,2,0)        2.00000E-11
     (0,0,2)       -3.00000E-11
 Nucleus-field energy     =     0.0000000168 hartrees
 Requested basis set is 6-311++G(d,p)
 There are 62 shells and 162 basis functions
 A cutoff of  1.0D-11 yielded   1493 shell pairs
 There are     10892 function pairs (     12275 Cartesian)
 Smallest overlap matrix eigenvalue = 2.47E-03
 Guess MOs from SCF MO coefficient file

 -----------------------------------------------------------------------
  General SCF calculation program by
  Eric Jon Sundstrom, Paul Horn, Yuezhi Mao, Dmitri Zuev, Alec White,
  David Stuck, Shaama M.S., Shane Yost, Joonho Lee, David Small,
  Daniel Levine, Susi Lehtola, Hugh Burton, Evgeny Epifanovsky
 -----------------------------------------------------------------------
 Exchange:     0.2000 Hartree-Fock + 0.0800 Slater + 0.7200 B88
 Correlation:  0.1900 VWN1RPA + 0.8100 LYP
 Using SG-1 standard quadrature grid
 using 4 threads for integral computing
 -------------------------------------------------------
 OpenMP Integral computing Module                
 Release: version 2.0, May 2017, Q-Chem Inc. Pleasanton 
 -------------------------------------------------------
 -------------------------------------------------------
 OpenMP BLAS3 based DFT computing Module                
 Release: version 1.0, May 2013, Q-Chem Inc. Pittsburgh 
 -------------------------------------------------------
 A restricted SCF calculation will be
 performed using DIIS
 SCF converges when DIIS error is below 1.0e-08
 ---------------------------------------
  Cycle       Energy         DIIS error
 ---------------------------------------
    1   -9889.7760243402      8.52e-04  
    2   -9889.7776421028      9.83e-04  
    3   -9889.7786017784      7.88e-04  
    4   -9889.7803789909      2.25e-04  
    5   -9889.7805978158      3.44e-05  
    6   -9889.7805999546      1.36e-05  
    7   -9889.7806005196      8.26e-06  
    8   -9889.7806007741      9.04e-07  
    9   -9889.7806007765      4.15e-07  
   10   -9889.7806007771      9.79e-08  
   11   -9889.7806007771      9.51e-09  Convergence criterion met
 ---------------------------------------
 SCF time:   CPU 22.23s  wall 6.00s 
 SCF   energy in the final basis set =    -9889.7806007771
 Total energy in the final basis set =    -9889.7806007771

 --------------------------------------------------------------
             Orbital Energies (a.u.) and Symmetries
 --------------------------------------------------------------

 Alpha MOs, Restricted
 -- Occupied --                  
******* -482.87 -176.32 -165.72 -165.72 -165.72  -77.14  -62.52
  1 A'    2 A'    3 A'    4 A'    1 A"    5 A'    6 A'    7 A'                 
-56.341 -56.335 -56.335 -35.815 -31.307 -31.303 -31.303 -22.958
  8 A'    2 A"    9 A'   10 A'   11 A'    3 A"   12 A'   13 A'                 
-22.957 -22.957 -22.954 -22.954 -14.399  -8.727  -6.636  -6.561
  4 A"   14 A'    5 A"   15 A'   16 A'   17 A'   18 A'   19 A'                 
 -6.544  -6.543  -6.365  -4.798  -4.797  -4.793  -4.775  -4.764
  6 A"   20 A'   21 A'   22 A'    7 A"   23 A'   24 A'    8 A"                 
 -4.762  -2.671  -2.667  -2.666  -2.652  -2.652  -2.041  -2.038
 25 A'   26 A'    9 A"   27 A'   10 A"   28 A'   29 A'   11 A"                 
 -2.036  -2.027  -2.027  -0.914  -0.779  -0.682  -0.549  -0.449
 30 A'   31 A'   12 A"   32 A'   33 A'   34 A'   35 A'   36 A'                 
 -0.392  -0.391  -0.312  -0.311  -0.301  -0.290  -0.287
 37 A'   13 A"   14 A"   38 A'   39 A'   15 A"   40 A'                         
 -- Virtual --                   
 -0.137  -0.125  -0.060  -0.003   0.021   0.030   0.040   0.049
 41 A'   16 A"   42 A'   43 A'   44 A'   45 A'   17 A"   46 A'                 
  0.067   0.069   0.083   0.099   0.144   0.153   0.172   0.194
 18 A"   47 A'   48 A'   49 A'   50 A'   19 A"   51 A'   52 A'                 
  0.213   0.229   0.239   0.264   0.267   0.311   0.329   0.373
 20 A"   53 A'   54 A'   21 A"   55 A'   56 A'   57 A'   22 A"                 
  0.386   0.387   0.397   0.405   0.427   0.477   0.484   0.537
 58 A'   23 A"   59 A'   60 A'   24 A"   61 A'   62 A'   25 A"                 
  0.548   0.551   0.579   0.593   0.633   0.648   0.663   0.679
 63 A'   26 A"   64 A'   65 A'   27 A"   66 A'   28 A"   67 A'                 
  0.800   0.834   0.870   0.882   0.962   1.036   1.191   1.279
 68 A'   69 A'   29 A"   70 A'   71 A'   72 A'   73 A'   30 A"                 
  1.316   1.355   1.491   1.555   1.625   1.884   1.896   1.972
 74 A'   75 A'   31 A"   76 A'   77 A'   78 A'   32 A"   79 A'                 
  2.010   2.096   2.103   2.408   2.597   3.754   3.774   3.946
 33 A"   80 A'   34 A"   81 A'   82 A'   35 A"   83 A'   36 A"                 
  3.949   3.961   3.974   3.977   3.985   3.999   4.012   4.052
 84 A'   37 A"   85 A'   38 A"   86 A'   87 A'   39 A"   88 A'                 
  4.109   4.267   4.327   5.970   5.995   6.011   6.541   6.936
 89 A'   90 A'   91 A'   40 A"   92 A'   93 A'   94 A'   95 A'                 
  7.528   7.551   7.622  13.751  13.834  13.959  27.730  28.318
 41 A"   96 A'   97 A'   42 A"   98 A'   99 A'  100 A'   43 A"                 
 28.337  28.350  28.522  28.527  28.529  28.541  28.610  35.246
101 A'  102 A'   44 A"  103 A'   45 A"  104 A'  105 A'  106 A'                 
 47.834 127.866 127.880 127.896 151.546 163.068 289.718 289.737
107 A'   46 A"  108 A'  109 A'  110 A'  111 A'   47 A"  112 A'                 
289.8321020.6101901.705
113 A'  114 A'  115 A'                                                         

 Beta MOs, Restricted
 -- Occupied --                  
******* -482.87 -176.32 -165.72 -165.72 -165.72  -77.14  -62.52
  1 A'    2 A'    3 A'    4 A'    1 A"    5 A'    6 A'    7 A'                 
-56.341 -56.335 -56.335 -35.815 -31.307 -31.303 -31.303 -22.958
  8 A'    2 A"    9 A'   10 A'   11 A'    3 A"   12 A'   13 A'                 
-22.957 -22.957 -22.954 -22.954 -14.399  -8.727  -6.636  -6.561
  4 A"   14 A'    5 A"   15 A'   16 A'   17 A'   18 A'   19 A'                 
 -6.544  -6.543  -6.365  -4.798  -4.797  -4.793  -4.775  -4.764
  6 A"   20 A'   21 A'   22 A'    7 A"   23 A'   24 A'    8 A"                 
 -4.762  -2.671  -2.667  -2.666  -2.652  -2.652  -2.041  -2.038
 25 A'   26 A'    9 A"   27 A'   10 A"   28 A'   29 A'   11 A"                 
 -2.036  -2.027  -2.027  -0.914  -0.779  -0.682  -0.549  -0.449
 30 A'   31 A'   12 A"   32 A'   33 A'   34 A'   35 A'   36 A'                 
 -0.392  -0.391  -0.312  -0.311  -0.301  -0.290  -0.287
 37 A'   13 A"   14 A"   38 A'   39 A'   15 A"   40 A'                         
 -- Virtual --                   
 -0.137  -0.125  -0.060  -0.003   0.021   0.030   0.040   0.049
 41 A'   16 A"   42 A'   43 A'   44 A'   45 A'   17 A"   46 A'                 
  0.067   0.069   0.083   0.099   0.144   0.153   0.172   0.194
 18 A"   47 A'   48 A'   49 A'   50 A'   19 A"   51 A'   52 A'                 
  0.213   0.229   0.239   0.264   0.267   0.311   0.329   0.373
 20 A"   53 A'   54 A'   21 A"   55 A'   56 A'   57 A'   22 A"                 
  0.386   0.387   0.397   0.405   0.427   0.477   0.484   0.537
 58 A'   23 A"   59 A'   60 A'   24 A"   61 A'   62 A'   25 A"                 
  0.548   0.551   0.579   0.593   0.633   0.648   0.663   0.679
 63 A'   26 A"   64 A'   65 A'   27 A"   66 A'   28 A"   67 A'                 
  0.800   0.834   0.870   0.882   0.962   1.036   1.191   1.279
 68 A'   69 A'   29 A"   70 A'   71 A'   72 A'   73 A'   30 A"                 
  1.316   1.355   1.491   1.555   1.625   1.884   1.896   1.972
 74 A'   75 A'   31 A"   76 A'   77 A'   78 A'   32 A"   79 A'                 
  2.010   2.096   2.103   2.408   2.597   3.754   3.774   3.946
 33 A"   80 A'   34 A"   81 A'   82 A'   35 A"   83 A'   36 A"                 
  3.949   3.961   3.974   3.977   3.985   3.999   4.012   4.052
 84 A'   37 A"   85 A'   38 A"   86 A'   87 A'   39 A"   88 A'                 
  4.109   4.267   4.327   5.970   5.995   6.011   6.541   6.936
 89 A'   90 A'   91 A'   40 A"   92 A'   93 A'   94 A'   95 A'                 
  7.528   7.551   7.622  13.751  13.834  13.959  27.730  28.318
 41 A"   96 A'   97 A'   42 A"   98 A'   99 A'  100 A'   43 A"                 
 28.337  28.350  28.522  28.527  28.529  28.541  28.610  35.246
101 A'  102 A'   44 A"  103 A'   45 A"  104 A'  105 A'  106 A'                 
 47.834 127.866 127.880 127.896 151.546 163.068 289.718 289.737
107 A'   46 A"  108 A'  109 A'  110 A'  111 A'   47 A"  112 A'                 
289.8321020.6101901.705
113 A'  114 A'  115 A'                                                         
 --------------------------------------------------------------

          Ground-State Mulliken Net Atomic Charges

     Atom                 Charge (a.u.)
  ----------------------------------------
      1 P                     0.298607
      2 N                    -0.190638
      3 Br                    0.043333
      4 I                    -0.151302
  ----------------------------------------
  Sum of atomic charges =     0.000000

 -----------------------------------------------------------------
                    Cartesian Multipole Moments
 -----------------------------------------------------------------
    Charge (ESU x 10^10)
                 0.0000
    Dipole Moment (Debye)
         X       1.1801      Y       0.1642      Z       0.0000
       Tot       1.1915
    Quadrupole Moments (Debye-Ang)
        XX     -67.8563     XY      -3.4592     YY     -63.9144
        XZ       0.0000     YZ       0.0000     ZZ     -65.1716
    Octopole Moments (Debye-Ang^2)
       XXX       9.4166    XXY      28.8499    XYY       7.3703
       YYY      49.9818    XXZ       0.0000    XYZ       0.0000
       YYZ      -0.0000    XZZ       2.6442    YZZ      12.9700
       ZZZ       0.0000
    Hexadecapole Moments (Debye-Ang^3)
      XXXX   -1162.0799   XXXY     -59.7617   XXYY    -256.8992
      XYYY     -56.4415   YYYY    -422.7068   XXXZ       0.0000
      XXYZ      -0.0000   XYYZ       0.0000   YYYZ       0.0000
      XXZZ    -211.8067   XYZZ     -15.0959   YYZZ     -82.6133
      XZZZ       0.0000   YZZZ      -0.0000   ZZZZ     -87.3080
 -----------------------------------------------------------------
 Calculating analytic gradient of the SCF energy
 Gradient of SCF Energy
            1           2           3           4
    1  -0.0094446   0.0151877  -0.0068589   0.0011158
    2   0.0093830  -0.0348167   0.0255609  -0.0001272
    3   0.0000000  -0.0000000   0.0000000  -0.0000000
 Max gradient component =       3.482E-02
 RMS gradient           =       1.391E-02
 Gradient time:  CPU 6.87 s  wall 1.83 s
 Geometry Optimization Parameters
   NAtoms,    NIC,     NZ,  NCons,   NDum,   NFix, NCnnct, MaxDiis
        4      14       4       0       0       0       0       0

 Cartesian Hessian Update
 Hessian Updated using BFGS Update


** GEOMETRY OPTIMIZATION IN DELOCALIZED INTERNAL COORDINATES **
   Searching for a Minimum

   Optimization Cycle:   5

                       Coordinates (Angstroms)
     ATOM                X               Y               Z
      1  P         0.1880981693   -1.7064889540    0.0000000000
      2  N        -1.3620863500   -1.5417239340    0.0000000000
      3  Br       -2.2777772817    0.2545760067    0.0000000000
      4  I         1.5876800848    0.3847837557    0.0000000000
   Point Group: cs    Number of degrees of freedom:     5


   Energy is  -9889.780600777

 Hessian Updated using BFGS Update

  5 Hessian modes will be used to form the next step
  Hessian Eigenvalues:
     0.044152    0.079002    0.231664    0.291667    0.567304

 Minimum Search - Taking Simple RFO Step
 Searching for Lamda that Minimizes Along All modes
 Value Taken    Lamda =  -0.01527895
 Calculated Step too Large.  Step scaled by  0.605164
 Step Taken.  Stepsize is  0.300000

                             Maximum     Tolerance    Cnvgd?
         Gradient           0.022177      0.000300      NO
         Displacement       0.206876      0.001200      NO
         Energy change     -0.010721      0.000001      NO


 New Cartesian Coordinates Obtained by Inverse Iteration

 Displacement from previous Coordinates is:  0.226255
 ----------------------------------------------------------------
             Standard Nuclear Orientation (Angstroms)
    I     Atom           X                Y                Z
 ----------------------------------------------------------------
    1      P       0.1741177408    -1.6949804558     0.0000000000
    2      N      -1.3689788374    -1.4571469711     0.0000000000
    3      Br     -2.2696949877     0.1752180404     0.0000000000
    4      I       1.6004707067     0.3680562610     0.0000000000
 ----------------------------------------------------------------
 Molecular Point Group                 Cs    NOp =  2
 Largest Abelian Subgroup              Cs    NOp =  2
 Nuclear Repulsion Energy =   672.7910709559 hartrees
 There are       55 alpha and       55 beta electrons
 Applying Cartesian multipole field
    Component          Value
    ---------          -----
     (2,0,0)        1.00000E-11
     (0,2,0)        2.00000E-11
     (0,0,2)       -3.00000E-11
 Nucleus-field energy     =     0.0000000165 hartrees
 Requested basis set is 6-311++G(d,p)
 There are 62 shells and 162 basis functions
 A cutoff of  1.0D-11 yielded   1498 shell pairs
 There are     10920 function pairs (     12303 Cartesian)
 Smallest overlap matrix eigenvalue = 2.41E-03
 Guess MOs from SCF MO coefficient file

 -----------------------------------------------------------------------
  General SCF calculation program by
  Eric Jon Sundstrom, Paul Horn, Yuezhi Mao, Dmitri Zuev, Alec White,
  David Stuck, Shaama M.S., Shane Yost, Joonho Lee, David Small,
  Daniel Levine, Susi Lehtola, Hugh Burton, Evgeny Epifanovsky
 -----------------------------------------------------------------------
 Exchange:     0.2000 Hartree-Fock + 0.0800 Slater + 0.7200 B88
 Correlation:  0.1900 VWN1RPA + 0.8100 LYP
 Using SG-1 standard quadrature grid
 using 4 threads for integral computing
 -------------------------------------------------------
 OpenMP Integral computing Module                
 Release: version 2.0, May 2017, Q-Chem Inc. Pleasanton 
 -------------------------------------------------------
 -------------------------------------------------------
 OpenMP BLAS3 based DFT computing Module                
 Release: version 1.0, May 2013, Q-Chem Inc. Pittsburgh 
 -------------------------------------------------------
 A restricted SCF calculation will be
 performed using DIIS
 SCF converges when DIIS error is below 1.0e-08
 ---------------------------------------
  Cycle       Energy         DIIS error
 ---------------------------------------
    1   -9889.7789886839      1.11e-03  
    2   -9889.7844578580      7.86e-04  
    3   -9889.7825680952      1.10e-03  
    4   -9889.7861138321      2.33e-04  
    5   -9889.7863292613      4.35e-05  
    6   -9889.7863329767      1.53e-05  
    7   -9889.7863337706      8.50e-06  
    8   -9889.7863340239      8.68e-07  
    9   -9889.7863340266      3.04e-07  
   10   -9889.7863340269      9.77e-08  
   11   -9889.7863340269      1.39e-08  
   12   -9889.7863340269      3.14e-09  Convergence criterion met
 ---------------------------------------
 SCF time:   CPU 24.45s  wall 7.00s 
 SCF   energy in the final basis set =    -9889.7863340269
 Total energy in the final basis set =    -9889.7863340269

 --------------------------------------------------------------
             Orbital Energies (a.u.) and Symmetries
 --------------------------------------------------------------

 Alpha MOs, Restricted
 -- Occupied --                  
******* -482.87 -176.31 -165.72 -165.72 -165.72  -77.14  -62.53
  1 A'    2 A'    3 A'    4 A'    1 A"    5 A'    6 A'    7 A'                 
-56.348 -56.343 -56.343 -35.810 -31.302 -31.298 -31.297 -22.952
  8 A'    2 A"    9 A'   10 A'   11 A'    3 A"   12 A'   13 A'                 
-22.952 -22.951 -22.949 -22.949 -14.392  -8.735  -6.632  -6.570
  4 A"   14 A'    5 A"   15 A'   16 A'   17 A'   18 A'   19 A'                 
 -6.552  -6.551  -6.359  -4.794  -4.792  -4.788  -4.769  -4.759
  6 A"   20 A'   21 A'   22 A'    7 A"   23 A'   24 A'    8 A"                 
 -4.757  -2.680  -2.675  -2.674  -2.661  -2.660  -2.035  -2.032
 25 A'   26 A'    9 A"   27 A'   28 A'   10 A"   29 A'   11 A"                 
 -2.031  -2.022  -2.022  -0.935  -0.784  -0.677  -0.556  -0.456
 30 A'   31 A'   12 A"   32 A'   33 A'   34 A'   35 A'   36 A'                 
 -0.402  -0.402  -0.313  -0.312  -0.292  -0.284  -0.284
 13 A"   37 A'   14 A"   38 A'   39 A'   15 A"   40 A'                         
 -- Virtual --                   
 -0.123  -0.108  -0.051  -0.003   0.023   0.032   0.040   0.050
 16 A"   41 A'   42 A'   43 A'   44 A'   45 A'   17 A"   46 A'                 
  0.066   0.069   0.083   0.102   0.145   0.155   0.176   0.194
 18 A"   47 A'   48 A'   49 A'   50 A'   19 A"   51 A'   52 A'                 
  0.215   0.232   0.240   0.267   0.268   0.311   0.325   0.375
 20 A"   53 A'   54 A'   21 A"   55 A'   56 A'   57 A'   22 A"                 
  0.387   0.391   0.400   0.409   0.419   0.476   0.483   0.535
 58 A'   23 A"   59 A'   60 A'   24 A"   61 A'   62 A'   25 A"                 
  0.542   0.549   0.581   0.613   0.640   0.656   0.670   0.677
 26 A"   63 A'   64 A'   65 A'   27 A"   66 A'   28 A"   67 A'                 
  0.841   0.874   0.883   0.898   0.968   1.037   1.167   1.282
 68 A'   69 A'   29 A"   70 A'   71 A'   72 A'   73 A'   30 A"                 
  1.317   1.361   1.497   1.564   1.632   1.885   1.945   1.989
 74 A'   75 A'   31 A"   76 A'   77 A'   32 A"   78 A'   79 A'                 
  2.018   2.108   2.114   2.434   2.584   3.755   3.780   3.951
 33 A"   80 A'   34 A"   81 A'   82 A'   35 A"   83 A'   36 A"                 
  3.953   3.967   3.970   3.976   3.985   4.001   4.028   4.070
 84 A'   37 A"   38 A"   85 A'   86 A'   87 A'   39 A"   88 A'                 
  4.117   4.269   4.363   5.975   6.000   6.016   6.583   6.945
 89 A'   90 A'   91 A'   40 A"   92 A'   93 A'   94 A'   95 A'                 
  7.523   7.548   7.610  13.757  13.844  13.962  27.733  28.323
 41 A"   96 A'   97 A'   42 A"   98 A'   99 A'  100 A'   43 A"                 
 28.342  28.356  28.528  28.532  28.535  28.547  28.617  35.251
101 A'  102 A'   44 A"  103 A'   45 A"  104 A'  105 A'  106 A'                 
 47.865 127.871 127.885 127.902 151.550 163.078 289.714 289.735
107 A'   46 A"  108 A'  109 A'  110 A'  111 A'   47 A"  112 A'                 
289.8331020.6501901.709
113 A'  114 A'  115 A'                                                         

 Beta MOs, Restricted
 -- Occupied --                  
******* -482.87 -176.31 -165.72 -165.72 -165.72  -77.14  -62.53
  1 A'    2 A'    3 A'    4 A'    1 A"    5 A'    6 A'    7 A'                 
-56.348 -56.343 -56.343 -35.810 -31.302 -31.298 -31.297 -22.952
  8 A'    2 A"    9 A'   10 A'   11 A'    3 A"   12 A'   13 A'                 
-22.952 -22.951 -22.949 -22.949 -14.392  -8.735  -6.632  -6.570
  4 A"   14 A'    5 A"   15 A'   16 A'   17 A'   18 A'   19 A'                 
 -6.552  -6.551  -6.359  -4.794  -4.792  -4.788  -4.769  -4.759
  6 A"   20 A'   21 A'   22 A'    7 A"   23 A'   24 A'    8 A"                 
 -4.757  -2.680  -2.675  -2.674  -2.661  -2.660  -2.035  -2.032
 25 A'   26 A'    9 A"   27 A'   28 A'   10 A"   29 A'   11 A"                 
 -2.031  -2.022  -2.022  -0.935  -0.784  -0.677  -0.556  -0.456
 30 A'   31 A'   12 A"   32 A'   33 A'   34 A'   35 A'   36 A'                 
 -0.402  -0.402  -0.313  -0.312  -0.292  -0.284  -0.284
 13 A"   37 A'   14 A"   38 A'   39 A'   15 A"   40 A'                         
 -- Virtual --                   
 -0.123  -0.108  -0.051  -0.003   0.023   0.032   0.040   0.050
 16 A"   41 A'   42 A'   43 A'   44 A'   45 A'   17 A"   46 A'                 
  0.066   0.069   0.083   0.102   0.145   0.155   0.176   0.194
 18 A"   47 A'   48 A'   49 A'   50 A'   19 A"   51 A'   52 A'                 
  0.215   0.232   0.240   0.267   0.268   0.311   0.325   0.375
 20 A"   53 A'   54 A'   21 A"   55 A'   56 A'   57 A'   22 A"                 
  0.387   0.391   0.400   0.409   0.419   0.476   0.483   0.535
 58 A'   23 A"   59 A'   60 A'   24 A"   61 A'   62 A'   25 A"                 
  0.542   0.549   0.581   0.613   0.640   0.656   0.670   0.677
 26 A"   63 A'   64 A'   65 A'   27 A"   66 A'   28 A"   67 A'                 
  0.841   0.874   0.883   0.898   0.968   1.037   1.167   1.282
 68 A'   69 A'   29 A"   70 A'   71 A'   72 A'   73 A'   30 A"                 
  1.317   1.361   1.497   1.564   1.632   1.885   1.945   1.989
 74 A'   75 A'   31 A"   76 A'   77 A'   32 A"   78 A'   79 A'                 
  2.018   2.108   2.114   2.434   2.584   3.755   3.780   3.951
 33 A"   80 A'   34 A"   81 A'   82 A'   35 A"   83 A'   36 A"                 
  3.953   3.967   3.970   3.976   3.985   4.001   4.028   4.070
 84 A'   37 A"   38 A"   85 A'   86 A'   87 A'   39 A"   88 A'                 
  4.117   4.269   4.363   5.975   6.000   6.016   6.583   6.945
 89 A'   90 A'   91 A'   40 A"   92 A'   93 A'   94 A'   95 A'                 
  7.523   7.548   7.610  13.757  13.844  13.962  27.733  28.323
 41 A"   96 A'   97 A'   42 A"   98 A'   99 A'  100 A'   43 A"                 
 28.342  28.356  28.528  28.532  28.535  28.547  28.617  35.251
101 A'  102 A'   44 A"  103 A'   45 A"  104 A'  105 A'  106 A'                 
 47.865 127.871 127.885 127.902 151.550 163.078 289.714 289.735
107 A'   46 A"  108 A'  109 A'  110 A'  111 A'   47 A"  112 A'                 
289.8331020.6501901.709
113 A'  114 A'  115 A'                                                         
 --------------------------------------------------------------

          Ground-State Mulliken Net Atomic Charges

     Atom                 Charge (a.u.)
  ----------------------------------------
      1 P                     0.288455
      2 N                    -0.203501
      3 Br                    0.091718
      4 I                    -0.176672
  ----------------------------------------
  Sum of atomic charges =     0.000000

 -----------------------------------------------------------------
                    Cartesian Multipole Moments
 -----------------------------------------------------------------
    Charge (ESU x 10^10)
                 0.0000
    Dipole Moment (Debye)
         X       0.5668      Y       0.1891      Z       0.0000
       Tot       0.5976
    Quadrupole Moments (Debye-Ang)
        XX     -66.9362     XY      -3.4202     YY     -64.3341
        XZ      -0.0000     YZ      -0.0000     ZZ     -64.9889
    Octopole Moments (Debye-Ang^2)
       XXX       3.8601    XXY      29.6091    XYY       6.1890
       YYY      53.6316    XXZ       0.0000    XYZ       0.0000
       YYZ      -0.0000    XZZ       1.4539    YZZ      14.3128
       ZZZ       0.0000
    Hexadecapole Moments (Debye-Ang^3)
      XXXX   -1153.7851   XXXY     -67.2585   XXYY    -254.4709
      XYYY     -62.3492   YYYY    -408.0713   XXXZ      -0.0000
      XXYZ       0.0000   XYYZ      -0.0000   YYYZ       0.0000
      XXZZ    -210.9396   XYZZ     -17.4175   YYZZ     -79.9446
      XZZZ      -0.0000   YZZZ       0.0000   ZZZZ     -86.9418
 -----------------------------------------------------------------
 Calculating analytic gradient of the SCF energy
 Gradient of SCF Energy
            1           2           3           4
    1  -0.0051497  -0.0003332   0.0057722  -0.0002894
    2   0.0120815  -0.0084809  -0.0007487  -0.0028519
    3   0.0000000  -0.0000000  -0.0000000  -0.0000000
 Max gradient component =       1.208E-02
 RMS gradient           =       4.887E-03
 Gradient time:  CPU 6.96 s  wall 1.84 s
 Geometry Optimization Parameters
   NAtoms,    NIC,     NZ,  NCons,   NDum,   NFix, NCnnct, MaxDiis
        4      14       4       0       0       0       0       0

 Cartesian Hessian Update
 Hessian Updated using BFGS Update


** GEOMETRY OPTIMIZATION IN DELOCALIZED INTERNAL COORDINATES **
   Searching for a Minimum

   Optimization Cycle:   6

                       Coordinates (Angstroms)
     ATOM                X               Y               Z
      1  P         0.1741177408   -1.6949804558    0.0000000000
      2  N        -1.3689788374   -1.4571469711    0.0000000000
      3  Br       -2.2696949877    0.1752180404    0.0000000000
      4  I         1.6004707067    0.3680562610    0.0000000000
   Point Group: cs    Number of degrees of freedom:     5


   Energy is  -9889.786334027

 Hessian Updated using BFGS Update

  5 Hessian modes will be used to form the next step
  Hessian Eigenvalues:
     0.077362    0.093602    0.234667    0.293701    0.549109

 Minimum Search - Taking Simple RFO Step
 Searching for Lamda that Minimizes Along All modes
 Value Taken    Lamda =  -0.00137552
 Step Taken.  Stepsize is  0.080224

                             Maximum     Tolerance    Cnvgd?
         Gradient           0.016548      0.000300      NO
         Displacement       0.066086      0.001200      NO
         Energy change     -0.005733      0.000001      NO


 New Cartesian Coordinates Obtained by Inverse Iteration

 Displacement from previous Coordinates is:  0.102466
 ----------------------------------------------------------------
             Standard Nuclear Orientation (Angstroms)
    I     Atom           X                Y                Z
 ----------------------------------------------------------------
    1      P       0.1830551687    -1.7142165530     0.0000000000
    2      N      -1.3502541954    -1.4244729985     0.0000000000
    3      Br     -2.3008158699     0.1692830330     0.0000000000
    4      I       1.6039295191     0.3605533929     0.0000000000
 ----------------------------------------------------------------
 Molecular Point Group                 Cs    NOp =  2
 Largest Abelian Subgroup              Cs    NOp =  2
 Nuclear Repulsion Energy =   669.8631918347 hartrees
 There are       55 alpha and       55 beta electrons
 Applying Cartesian multipole field
    Component          Value
    ---------          -----
     (2,0,0)        1.00000E-11
     (0,2,0)        2.00000E-11
     (0,0,2)       -3.00000E-11
 Nucleus-field energy     =     0.0000000167 hartrees
 Requested basis set is 6-311++G(d,p)
 There are 62 shells and 162 basis functions
 A cutoff of  1.0D-11 yielded   1498 shell pairs
 There are     10909 function pairs (     12289 Cartesian)
 Smallest overlap matrix eigenvalue = 2.39E-03
 Guess MOs from SCF MO coefficient file

 -----------------------------------------------------------------------
  General SCF calculation program by
  Eric Jon Sundstrom, Paul Horn, Yuezhi Mao, Dmitri Zuev, Alec White,
  David Stuck, Shaama M.S., Shane Yost, Joonho Lee, David Small,
  Daniel Levine, Susi Lehtola, Hugh Burton, Evgeny Epifanovsky
 -----------------------------------------------------------------------
 Exchange:     0.2000 Hartree-Fock + 0.0800 Slater + 0.7200 B88
 Correlation:  0.1900 VWN1RPA + 0.8100 LYP
 Using SG-1 standard quadrature grid
 using 4 threads for integral computing
 -------------------------------------------------------
 OpenMP Integral computing Module                
 Release: version 2.0, May 2017, Q-Chem Inc. Pleasanton 
 -------------------------------------------------------
 -------------------------------------------------------
 OpenMP BLAS3 based DFT computing Module                
 Release: version 1.0, May 2013, Q-Chem Inc. Pittsburgh 
 -------------------------------------------------------
 A restricted SCF calculation will be
 performed using DIIS
 SCF converges when DIIS error is below 1.0e-08
 ---------------------------------------
  Cycle       Energy         DIIS error
 ---------------------------------------
    1   -9889.7861824442      3.87e-04  
    2   -9889.7871848265      8.05e-05  
    3   -9889.7871828994      9.69e-05  
    4   -9889.7872118374      4.06e-05  
    5   -9889.7872160291      1.83e-05  
    6   -9889.7872169893      6.50e-06  
    7   -9889.7872171256      1.65e-06  
    8   -9889.7872171355      2.71e-07  
    9   -9889.7872171358      1.16e-07  
   10   -9889.7872171358      2.12e-08  
   11   -9889.7872171358      5.69e-09  Convergence criterion met
 ---------------------------------------
 SCF time:   CPU 22.34s  wall 6.00s 
 SCF   energy in the final basis set =    -9889.7872171358
 Total energy in the final basis set =    -9889.7872171358

 --------------------------------------------------------------
             Orbital Energies (a.u.) and Symmetries
 --------------------------------------------------------------

 Alpha MOs, Restricted
 -- Occupied --                  
******* -482.88 -176.31 -165.71 -165.71 -165.71  -77.14  -62.53
  1 A'    2 A'    3 A'    4 A'    1 A"    5 A'    6 A'    7 A'                 
-56.351 -56.345 -56.345 -35.807 -31.299 -31.295 -31.294 -22.950
  8 A'    2 A"    9 A'   10 A'   11 A'    3 A"   12 A'   13 A'                 
-22.949 -22.948 -22.946 -22.946 -14.390  -8.737  -6.632  -6.572
  4 A"   14 A'    5 A"   15 A'   16 A'   17 A'   18 A'   19 A'                 
 -6.554  -6.553  -6.356  -4.795  -4.793  -4.789  -4.766  -4.756
  6 A"   20 A'   21 A'   22 A'    7 A"   23 A'   24 A'    8 A"                 
 -4.754  -2.682  -2.677  -2.676  -2.663  -2.662  -2.032  -2.029
 25 A'   26 A'    9 A"   27 A'   28 A'   10 A"   29 A'   11 A"                 
 -2.028  -2.020  -2.019  -0.934  -0.786  -0.674  -0.557  -0.455
 30 A'   31 A'   12 A"   32 A'   33 A'   34 A'   35 A'   36 A'                 
 -0.403  -0.402  -0.314  -0.313  -0.288  -0.283  -0.283
 13 A"   37 A'   38 A'   14 A"   39 A'   40 A'   15 A"                         
 -- Virtual --                   
 -0.123  -0.106  -0.050  -0.002   0.021   0.032   0.040   0.049
 16 A"   41 A'   42 A'   43 A'   44 A'   45 A'   17 A"   46 A'                 
  0.065   0.069   0.082   0.103   0.147   0.155   0.178   0.194
 18 A"   47 A'   48 A'   49 A'   50 A'   19 A"   51 A'   52 A'                 
  0.216   0.232   0.241   0.268   0.268   0.312   0.323   0.377
 20 A"   53 A'   54 A'   21 A"   55 A'   56 A'   57 A'   22 A"                 
  0.386   0.394   0.402   0.411   0.418   0.476   0.480   0.533
 58 A'   23 A"   59 A'   60 A'   24 A"   61 A'   62 A'   25 A"                 
  0.540   0.547   0.586   0.616   0.642   0.658   0.670   0.671
 26 A"   63 A'   64 A'   65 A'   27 A"   66 A'   28 A"   67 A'                 
  0.847   0.875   0.886   0.906   0.976   1.039   1.164   1.284
 68 A'   69 A'   29 A"   70 A'   71 A'   72 A'   73 A'   30 A"                 
  1.318   1.361   1.497   1.572   1.631   1.886   1.942   1.996
 74 A'   75 A'   31 A"   76 A'   77 A'   32 A"   78 A'   79 A'                 
  2.009   2.093   2.120   2.426   2.588   3.755   3.779   3.954
 33 A"   80 A'   34 A"   81 A'   82 A'   35 A"   83 A'   36 A"                 
  3.955   3.967   3.970   3.975   3.985   4.007   4.028   4.071
 84 A'   37 A"   38 A"   85 A'   86 A'   87 A'   39 A"   88 A'                 
  4.117   4.267   4.362   5.977   6.002   6.019   6.590   6.947
 89 A'   90 A'   91 A'   40 A"   92 A'   93 A'   94 A'   95 A'                 
  7.522   7.545   7.607  13.756  13.847  13.961  27.732  28.325
 41 A"   96 A'   97 A'   42 A"   98 A'   99 A'  100 A'   43 A"                 
 28.344  28.359  28.531  28.535  28.537  28.549  28.618  35.251
101 A'  102 A'   44 A"  103 A'   45 A"  104 A'  105 A'  106 A'                 
 47.871 127.873 127.887 127.905 151.549 163.080 289.713 289.731
107 A'   46 A"  108 A'  109 A'  110 A'  111 A'   47 A"  112 A'                 
289.8301020.6581901.708
113 A'  114 A'  115 A'                                                         

 Beta MOs, Restricted
 -- Occupied --                  
******* -482.88 -176.31 -165.71 -165.71 -165.71  -77.14  -62.53
  1 A'    2 A'    3 A'    4 A'    1 A"    5 A'    6 A'    7 A'                 
-56.351 -56.345 -56.345 -35.807 -31.299 -31.295 -31.294 -22.950
  8 A'    2 A"    9 A'   10 A'   11 A'    3 A"   12 A'   13 A'                 
-22.949 -22.948 -22.946 -22.946 -14.390  -8.737  -6.632  -6.572
  4 A"   14 A'    5 A"   15 A'   16 A'   17 A'   18 A'   19 A'                 
 -6.554  -6.553  -6.356  -4.795  -4.793  -4.789  -4.766  -4.756
  6 A"   20 A'   21 A'   22 A'    7 A"   23 A'   24 A'    8 A"                 
 -4.754  -2.682  -2.677  -2.676  -2.663  -2.662  -2.032  -2.029
 25 A'   26 A'    9 A"   27 A'   28 A'   10 A"   29 A'   11 A"                 
 -2.028  -2.020  -2.019  -0.934  -0.786  -0.674  -0.557  -0.455
 30 A'   31 A'   12 A"   32 A'   33 A'   34 A'   35 A'   36 A'                 
 -0.403  -0.402  -0.314  -0.313  -0.288  -0.283  -0.283
 13 A"   37 A'   38 A'   14 A"   39 A'   40 A'   15 A"                         
 -- Virtual --                   
 -0.123  -0.106  -0.050  -0.002   0.021   0.032   0.040   0.049
 16 A"   41 A'   42 A'   43 A'   44 A'   45 A'   17 A"   46 A'                 
  0.065   0.069   0.082   0.103   0.147   0.155   0.178   0.194
 18 A"   47 A'   48 A'   49 A'   50 A'   19 A"   51 A'   52 A'                 
  0.216   0.232   0.241   0.268   0.268   0.312   0.323   0.377
 20 A"   53 A'   54 A'   21 A"   55 A'   56 A'   57 A'   22 A"                 
  0.386   0.394   0.402   0.411   0.418   0.476   0.480   0.533
 58 A'   23 A"   59 A'   60 A'   24 A"   61 A'   62 A'   25 A"                 
  0.540   0.547   0.586   0.616   0.642   0.658   0.670   0.671
 26 A"   63 A'   64 A'   65 A'   27 A"   66 A'   28 A"   67 A'                 
  0.847   0.875   0.886   0.906   0.976   1.039   1.164   1.284
 68 A'   69 A'   29 A"   70 A'   71 A'   72 A'   73 A'   30 A"                 
  1.318   1.361   1.497   1.572   1.631   1.886   1.942   1.996
 74 A'   75 A'   31 A"   76 A'   77 A'   32 A"   78 A'   79 A'                 
  2.009   2.093   2.120   2.426   2.588   3.755   3.779   3.954
 33 A"   80 A'   34 A"   81 A'   82 A'   35 A"   83 A'   36 A"                 
  3.955   3.967   3.970   3.975   3.985   4.007   4.028   4.071
 84 A'   37 A"   38 A"   85 A'   86 A'   87 A'   39 A"   88 A'                 
  4.117   4.267   4.362   5.977   6.002   6.019   6.590   6.947
 89 A'   90 A'   91 A'   40 A"   92 A'   93 A'   94 A'   95 A'                 
  7.522   7.545   7.607  13.756  13.847  13.961  27.732  28.325
 41 A"   96 A'   97 A'   42 A"   98 A'   99 A'  100 A'   43 A"                 
 28.344  28.359  28.531  28.535  28.537  28.549  28.618  35.251
101 A'  102 A'   44 A"  103 A'   45 A"  104 A'  105 A'  106 A'                 
 47.871 127.873 127.887 127.905 151.549 163.080 289.713 289.731
107 A'   46 A"  108 A'  109 A'  110 A'  111 A'   47 A"  112 A'                 
289.8301020.6581901.708
113 A'  114 A'  115 A'                                                         
 --------------------------------------------------------------

          Ground-State Mulliken Net Atomic Charges

     Atom                 Charge (a.u.)
  ----------------------------------------
      1 P                     0.290962
      2 N                    -0.209172
      3 Br                    0.105371
      4 I                    -0.187161
  ----------------------------------------
  Sum of atomic charges =    -0.000000

 -----------------------------------------------------------------
                    Cartesian Multipole Moments
 -----------------------------------------------------------------
    Charge (ESU x 10^10)
                -0.0000
    Dipole Moment (Debye)
         X       0.3799      Y       0.0599      Z       0.0000
       Tot       0.3846
    Quadrupole Moments (Debye-Ang)
        XX     -66.6819     XY      -3.6078     YY     -64.0054
        XZ       0.0000     YZ      -0.0000     ZZ     -65.0034
    Octopole Moments (Debye-Ang^2)
       XXX       1.8796    XXY      29.9184    XYY       6.5271
       YYY      53.5337    XXZ       0.0000    XYZ      -0.0000
       YYZ       0.0000    XZZ       1.5081    YZZ      14.6115
       ZZZ       0.0000
    Hexadecapole Moments (Debye-Ang^3)
      XXXX   -1165.6140   XXXY     -67.0389   XXYY    -256.5849
      XYYY     -60.1160   YYYY    -406.0017   XXXZ      -0.0000
      XXYZ      -0.0000   XYYZ      -0.0000   YYYZ      -0.0000
      XXZZ    -213.6067   XYZZ     -16.7611   YYZZ     -79.8478
      XZZZ       0.0000   YZZZ      -0.0000   ZZZZ     -87.0513
 -----------------------------------------------------------------
 Calculating analytic gradient of the SCF energy
 Gradient of SCF Energy
            1           2           3           4
    1  -0.0008272  -0.0000587   0.0024211  -0.0015351
    2   0.0047811  -0.0017772  -0.0009956  -0.0020082
    3  -0.0000000   0.0000000  -0.0000000   0.0000000
 Max gradient component =       4.781E-03
 RMS gradient           =       1.825E-03
 Gradient time:  CPU 6.94 s  wall 1.84 s
 Geometry Optimization Parameters
   NAtoms,    NIC,     NZ,  NCons,   NDum,   NFix, NCnnct, MaxDiis
        4      14       4       0       0       0       0       0

 Cartesian Hessian Update
 Hessian Updated using BFGS Update


** GEOMETRY OPTIMIZATION IN DELOCALIZED INTERNAL COORDINATES **
   Searching for a Minimum

   Optimization Cycle:   7

                       Coordinates (Angstroms)
     ATOM                X               Y               Z
      1  P         0.1830551687   -1.7142165530    0.0000000000
      2  N        -1.3502541954   -1.4244729985    0.0000000000
      3  Br       -2.3008158699    0.1692830330    0.0000000000
      4  I         1.6039295191    0.3605533929    0.0000000000
   Point Group: cs    Number of degrees of freedom:     5


   Energy is  -9889.787217136

 Hessian Updated using BFGS Update

  5 Hessian modes will be used to form the next step
  Hessian Eigenvalues:
     0.070572    0.101697    0.181875    0.304341    0.491131

 Minimum Search - Taking Simple RFO Step
 Searching for Lamda that Minimizes Along All modes
 Value Taken    Lamda =  -0.00028212
 Step Taken.  Stepsize is  0.047390

                             Maximum     Tolerance    Cnvgd?
         Gradient           0.004613      0.000300      NO
         Displacement       0.028470      0.001200      NO
         Energy change     -0.000883      0.000001      NO


 New Cartesian Coordinates Obtained by Inverse Iteration

 Displacement from previous Coordinates is:  0.067371
 ----------------------------------------------------------------
             Standard Nuclear Orientation (Angstroms)
    I     Atom           X                Y                Z
 ----------------------------------------------------------------
    1      P       0.1835593767    -1.7221771798     0.0000000000
    2      N      -1.3450218065    -1.4127952766     0.0000000000
    3      Br     -2.3261133795     0.1647666532     0.0000000000
    4      I       1.6234904318     0.3613526776     0.0000000000
 ----------------------------------------------------------------
 Molecular Point Group                 Cs    NOp =  2
 Largest Abelian Subgroup              Cs    NOp =  2
 Nuclear Repulsion Energy =   665.0010260238 hartrees
 There are       55 alpha and       55 beta electrons
 Applying Cartesian multipole field
    Component          Value
    ---------          -----
     (2,0,0)        1.00000E-11
     (0,2,0)        2.00000E-11
     (0,0,2)       -3.00000E-11
 Nucleus-field energy     =     0.0000000170 hartrees
 Requested basis set is 6-311++G(d,p)
 There are 62 shells and 162 basis functions
 A cutoff of  1.0D-11 yielded   1496 shell pairs
 There are     10903 function pairs (     12283 Cartesian)
 Smallest overlap matrix eigenvalue = 2.38E-03
 Guess MOs from SCF MO coefficient file

 -----------------------------------------------------------------------
  General SCF calculation program by
  Eric Jon Sundstrom, Paul Horn, Yuezhi Mao, Dmitri Zuev, Alec White,
  David Stuck, Shaama M.S., Shane Yost, Joonho Lee, David Small,
  Daniel Levine, Susi Lehtola, Hugh Burton, Evgeny Epifanovsky
 -----------------------------------------------------------------------
 Exchange:     0.2000 Hartree-Fock + 0.0800 Slater + 0.7200 B88
 Correlation:  0.1900 VWN1RPA + 0.8100 LYP
 Using SG-1 standard quadrature grid
 using 4 threads for integral computing
 -------------------------------------------------------
 OpenMP Integral computing Module                
 Release: version 2.0, May 2017, Q-Chem Inc. Pleasanton 
 -------------------------------------------------------
 -------------------------------------------------------
 OpenMP BLAS3 based DFT computing Module                
 Release: version 1.0, May 2013, Q-Chem Inc. Pittsburgh 
 -------------------------------------------------------
 A restricted SCF calculation will be
 performed using DIIS
 SCF converges when DIIS error is below 1.0e-08
 ---------------------------------------
  Cycle       Energy         DIIS error
 ---------------------------------------
    1   -9889.7871152219      1.93e-04  
    2   -9889.7873619591      5.28e-05  
    3   -9889.7873537322      7.82e-05  
    4   -9889.7873687657      4.00e-05  
    5   -9889.7873737787      5.26e-06  
    6   -9889.7873738445      3.29e-06  
    7   -9889.7873738904      9.50e-07  
    8   -9889.7873738923      1.20e-07  
    9   -9889.7873738924      5.15e-08  
   10   -9889.7873738924      1.62e-08  
   11   -9889.7873738924      3.55e-09  Convergence criterion met
 ---------------------------------------
 SCF time:   CPU 22.22s  wall 6.00s 
 SCF   energy in the final basis set =    -9889.7873738924
 Total energy in the final basis set =    -9889.7873738924

 --------------------------------------------------------------
             Orbital Energies (a.u.) and Symmetries
 --------------------------------------------------------------

 Alpha MOs, Restricted
 -- Occupied --                  
******* -482.88 -176.31 -165.71 -165.71 -165.71  -77.14  -62.53
  1 A'    2 A'    3 A'    4 A'    1 A"    5 A'    6 A'    7 A'                 
-56.352 -56.347 -56.346 -35.805 -31.297 -31.293 -31.292 -22.948
  8 A'    2 A"    9 A'   10 A'   11 A'    3 A"   12 A'   13 A'                 
-22.947 -22.946 -22.944 -22.944 -14.391  -8.738  -6.634  -6.573
  4 A"   14 A'    5 A"   15 A'   16 A'   17 A'   18 A'   19 A'                 
 -6.556  -6.554  -6.354  -4.796  -4.794  -4.790  -4.764  -4.754
  6 A"   20 A'   21 A'   22 A'    7 A"   23 A'   24 A'    8 A"                 
 -4.752  -2.683  -2.679  -2.678  -2.664  -2.664  -2.030  -2.027
 25 A'   26 A'    9 A"   27 A'   28 A'   10 A"   29 A'   11 A"                 
 -2.026  -2.018  -2.017  -0.934  -0.788  -0.671  -0.558  -0.455
 30 A'   31 A'   12 A"   32 A'   33 A'   34 A'   35 A'   36 A'                 
 -0.403  -0.402  -0.315  -0.313  -0.286  -0.282  -0.282
 13 A"   37 A'   38 A'   14 A"   39 A'   40 A'   15 A"                         
 -- Virtual --                   
 -0.123  -0.108  -0.052  -0.002   0.021   0.031   0.040   0.048
 16 A"   41 A'   42 A'   43 A'   44 A'   45 A'   17 A"   46 A'                 
  0.065   0.068   0.082   0.103   0.148   0.155   0.178   0.194
 18 A"   47 A'   48 A'   49 A'   50 A'   19 A"   51 A'   52 A'                 
  0.216   0.232   0.242   0.268   0.268   0.312   0.326   0.380
 20 A"   53 A'   54 A'   21 A"   55 A'   56 A'   57 A'   22 A"                 
  0.385   0.396   0.403   0.411   0.418   0.475   0.476   0.532
 58 A'   23 A"   59 A'   60 A'   24 A"   61 A'   62 A'   25 A"                 
  0.540   0.546   0.585   0.615   0.643   0.656   0.667   0.671
 26 A"   63 A'   64 A'   65 A'   27 A"   66 A'   28 A"   67 A'                 
  0.846   0.873   0.886   0.908   0.978   1.039   1.162   1.285
 68 A'   69 A'   29 A"   70 A'   71 A'   72 A'   73 A'   30 A"                 
  1.318   1.359   1.497   1.574   1.630   1.886   1.939   1.996
 74 A'   75 A'   31 A"   76 A'   77 A'   32 A"   78 A'   79 A'                 
  2.004   2.083   2.121   2.419   2.591   3.755   3.777   3.956
 33 A"   80 A'   34 A"   81 A'   82 A'   35 A"   83 A'   36 A"                 
  3.956   3.966   3.970   3.974   3.984   4.008   4.027   4.070
 84 A'   37 A"   38 A"   85 A'   86 A'   87 A'   39 A"   88 A'                 
  4.115   4.265   4.362   5.978   6.002   6.021   6.591   6.948
 89 A'   90 A'   91 A'   40 A"   92 A'   93 A'   94 A'   95 A'                 
  7.521   7.542   7.605  13.755  13.846  13.960  27.730  28.327
 41 A"   96 A'   97 A'   42 A"   98 A'   99 A'  100 A'   43 A"                 
 28.345  28.360  28.533  28.537  28.539  28.550  28.617  35.250
101 A'  102 A'   44 A"  103 A'   45 A"  104 A'  105 A'  106 A'                 
 47.872 127.875 127.889 127.906 151.548 163.081 289.711 289.728
107 A'   46 A"  108 A'  109 A'  110 A'  111 A'   47 A"  112 A'                 
289.8281020.6591901.707
113 A'  114 A'  115 A'                                                         

 Beta MOs, Restricted
 -- Occupied --                  
******* -482.88 -176.31 -165.71 -165.71 -165.71  -77.14  -62.53
  1 A'    2 A'    3 A'    4 A'    1 A"    5 A'    6 A'    7 A'                 
-56.352 -56.347 -56.346 -35.805 -31.297 -31.293 -31.292 -22.948
  8 A'    2 A"    9 A'   10 A'   11 A'    3 A"   12 A'   13 A'                 
-22.947 -22.946 -22.944 -22.944 -14.391  -8.738  -6.634  -6.573
  4 A"   14 A'    5 A"   15 A'   16 A'   17 A'   18 A'   19 A'                 
 -6.556  -6.554  -6.354  -4.796  -4.794  -4.790  -4.764  -4.754
  6 A"   20 A'   21 A'   22 A'    7 A"   23 A'   24 A'    8 A"                 
 -4.752  -2.683  -2.679  -2.678  -2.664  -2.664  -2.030  -2.027
 25 A'   26 A'    9 A"   27 A'   28 A'   10 A"   29 A'   11 A"                 
 -2.026  -2.018  -2.017  -0.934  -0.788  -0.671  -0.558  -0.455
 30 A'   31 A'   12 A"   32 A'   33 A'   34 A'   35 A'   36 A'                 
 -0.403  -0.402  -0.315  -0.313  -0.286  -0.282  -0.282
 13 A"   37 A'   38 A'   14 A"   39 A'   40 A'   15 A"                         
 -- Virtual --                   
 -0.123  -0.108  -0.052  -0.002   0.021   0.031   0.040   0.048
 16 A"   41 A'   42 A'   43 A'   44 A'   45 A'   17 A"   46 A'                 
  0.065   0.068   0.082   0.103   0.148   0.155   0.178   0.194
 18 A"   47 A'   48 A'   49 A'   50 A'   19 A"   51 A'   52 A'                 
  0.216   0.232   0.242   0.268   0.268   0.312   0.326   0.380
 20 A"   53 A'   54 A'   21 A"   55 A'   56 A'   57 A'   22 A"                 
  0.385   0.396   0.403   0.411   0.418   0.475   0.476   0.532
 58 A'   23 A"   59 A'   60 A'   24 A"   61 A'   62 A'   25 A"                 
  0.540   0.546   0.585   0.615   0.643   0.656   0.667   0.671
 26 A"   63 A'   64 A'   65 A'   27 A"   66 A'   28 A"   67 A'                 
  0.846   0.873   0.886   0.908   0.978   1.039   1.162   1.285
 68 A'   69 A'   29 A"   70 A'   71 A'   72 A'   73 A'   30 A"                 
  1.318   1.359   1.497   1.574   1.630   1.886   1.939   1.996
 74 A'   75 A'   31 A"   76 A'   77 A'   32 A"   78 A'   79 A'                 
  2.004   2.083   2.121   2.419   2.591   3.755   3.777   3.956
 33 A"   80 A'   34 A"   81 A'   82 A'   35 A"   83 A'   36 A"                 
  3.956   3.966   3.970   3.974   3.984   4.008   4.027   4.070
 84 A'   37 A"   38 A"   85 A'   86 A'   87 A'   39 A"   88 A'                 
  4.115   4.265   4.362   5.978   6.002   6.021   6.591   6.948
 89 A'   90 A'   91 A'   40 A"   92 A'   93 A'   94 A'   95 A'                 
  7.521   7.542   7.605  13.755  13.846  13.960  27.730  28.327
 41 A"   96 A'   97 A'   42 A"   98 A'   99 A'  100 A'   43 A"                 
 28.345  28.360  28.533  28.537  28.539  28.550  28.617  35.250
101 A'  102 A'   44 A"  103 A'   45 A"  104 A'  105 A'  106 A'                 
 47.872 127.875 127.889 127.906 151.548 163.081 289.711 289.728
107 A'   46 A"  108 A'  109 A'  110 A'  111 A'   47 A"  112 A'                 
289.8281020.6591901.707
113 A'  114 A'  115 A'                                                         
 --------------------------------------------------------------

          Ground-State Mulliken Net Atomic Charges

     Atom                 Charge (a.u.)
  ----------------------------------------
      1 P                     0.293412
      2 N                    -0.208637
      3 Br                    0.110578
      4 I                    -0.195353
  ----------------------------------------
  Sum of atomic charges =    -0.000000

 -----------------------------------------------------------------
                    Cartesian Multipole Moments
 -----------------------------------------------------------------
    Charge (ESU x 10^10)
                -0.0000
    Dipole Moment (Debye)
         X       0.2384      Y      -0.0460      Z      -0.0000
       Tot       0.2428
    Quadrupole Moments (Debye-Ang)
        XX     -66.5837     XY      -3.6945     YY     -63.8143
        XZ       0.0000     YZ       0.0000     ZZ     -65.0462
    Octopole Moments (Debye-Ang^2)
       XXX      -0.1420    XXY      30.0650    XYY       6.3832
       YYY      52.9836    XXZ      -0.0000    XYZ      -0.0000
       YYZ      -0.0000    XZZ       1.2273    YZZ      14.6376
       ZZZ      -0.0000
    Hexadecapole Moments (Debye-Ang^3)
      XXXX   -1186.2383   XXXY     -68.5866   XXYY    -260.1881
      XYYY     -60.8200   YYYY    -405.2622   XXXZ       0.0000
      XXYZ       0.0000   XYYZ       0.0000   YYYZ       0.0000
      XXZZ    -217.6481   XYZZ     -17.0366   YYZZ     -79.8898
      XZZZ       0.0000   YZZZ       0.0000   ZZZZ     -87.2264
 -----------------------------------------------------------------
 Calculating analytic gradient of the SCF energy
 Gradient of SCF Energy
            1           2           3           4
    1   0.0001644   0.0004355  -0.0000736  -0.0005263
    2   0.0002386  -0.0007610   0.0004983   0.0000241
    3  -0.0000000   0.0000000  -0.0000000   0.0000000
 Max gradient component =       7.610E-04
 RMS gradient           =       3.396E-04
 Gradient time:  CPU 6.88 s  wall 1.82 s
 Geometry Optimization Parameters
   NAtoms,    NIC,     NZ,  NCons,   NDum,   NFix, NCnnct, MaxDiis
        4      14       4       0       0       0       0       0

 Cartesian Hessian Update
 Hessian Updated using BFGS Update


** GEOMETRY OPTIMIZATION IN DELOCALIZED INTERNAL COORDINATES **
   Searching for a Minimum

   Optimization Cycle:   8

                       Coordinates (Angstroms)
     ATOM                X               Y               Z
      1  P         0.1835593767   -1.7221771798    0.0000000000
      2  N        -1.3450218065   -1.4127952766    0.0000000000
      3  Br       -2.3261133795    0.1647666532    0.0000000000
      4  I         1.6234904318    0.3613526776    0.0000000000
   Point Group: cs    Number of degrees of freedom:     5


   Energy is  -9889.787373892

 Hessian Updated using BFGS Update

  5 Hessian modes will be used to form the next step
  Hessian Eigenvalues:
     0.061535    0.105143    0.178729    0.311560    0.472641

 Minimum Search - Taking Simple RFO Step
 Searching for Lamda that Minimizes Along All modes
 Value Taken    Lamda =  -0.00002093
 Step Taken.  Stepsize is  0.014222

                             Maximum     Tolerance    Cnvgd?
         Gradient           0.001811      0.000300      NO
         Displacement       0.011406      0.001200      NO
         Energy change     -0.000157      0.000001      NO


 New Cartesian Coordinates Obtained by Inverse Iteration

 Displacement from previous Coordinates is:  0.030217
 ----------------------------------------------------------------
             Standard Nuclear Orientation (Angstroms)
    I     Atom           X                Y                Z
 ----------------------------------------------------------------
    1      P       0.1824820238    -1.7203079239     0.0000000000
    2      N      -1.3450235116    -1.4077830219     0.0000000000
    3      Br     -2.3354055570     0.1592864464     0.0000000000
    4      I       1.6338616672     0.3599513738     0.0000000000
 ----------------------------------------------------------------
 Molecular Point Group                 Cs    NOp =  2
 Largest Abelian Subgroup              Cs    NOp =  2
 Nuclear Repulsion Energy =   663.5152946425 hartrees
 There are       55 alpha and       55 beta electrons
 Applying Cartesian multipole field
    Component          Value
    ---------          -----
     (2,0,0)        1.00000E-11
     (0,2,0)        2.00000E-11
     (0,0,2)       -3.00000E-11
 Nucleus-field energy     =     0.0000000171 hartrees
 Requested basis set is 6-311++G(d,p)
 There are 62 shells and 162 basis functions
 A cutoff of  1.0D-11 yielded   1495 shell pairs
 There are     10899 function pairs (     12279 Cartesian)
 Smallest overlap matrix eigenvalue = 2.37E-03
 Guess MOs from SCF MO coefficient file

 -----------------------------------------------------------------------
  General SCF calculation program by
  Eric Jon Sundstrom, Paul Horn, Yuezhi Mao, Dmitri Zuev, Alec White,
  David Stuck, Shaama M.S., Shane Yost, Joonho Lee, David Small,
  Daniel Levine, Susi Lehtola, Hugh Burton, Evgeny Epifanovsky
 -----------------------------------------------------------------------
 Exchange:     0.2000 Hartree-Fock + 0.0800 Slater + 0.7200 B88
 Correlation:  0.1900 VWN1RPA + 0.8100 LYP
 Using SG-1 standard quadrature grid
 using 4 threads for integral computing
 -------------------------------------------------------
 OpenMP Integral computing Module                
 Release: version 2.0, May 2017, Q-Chem Inc. Pleasanton 
 -------------------------------------------------------
 -------------------------------------------------------
 OpenMP BLAS3 based DFT computing Module                
 Release: version 1.0, May 2013, Q-Chem Inc. Pittsburgh 
 -------------------------------------------------------
 A restricted SCF calculation will be
 performed using DIIS
 SCF converges when DIIS error is below 1.0e-08
 ---------------------------------------
  Cycle       Energy         DIIS error
 ---------------------------------------
    1   -9889.7873485592      6.97e-05  
    2   -9889.7873768848      4.86e-05  
    3   -9889.7873671392      7.43e-05  
    4   -9889.7873837639      9.75e-06  
    5   -9889.7873841695      2.60e-06  
    6   -9889.7873841812      6.31e-07  
    7   -9889.7873841824      1.32e-07  
    8   -9889.7873841825      8.54e-08  
    9   -9889.7873841825      2.47e-08  
   10   -9889.7873841825      6.17e-09  Convergence criterion met
 ---------------------------------------
 SCF time:   CPU 20.16s  wall 5.00s 
 SCF   energy in the final basis set =    -9889.7873841825
 Total energy in the final basis set =    -9889.7873841825

 --------------------------------------------------------------
             Orbital Energies (a.u.) and Symmetries
 --------------------------------------------------------------

 Alpha MOs, Restricted
 -- Occupied --                  
******* -482.88 -176.31 -165.71 -165.71 -165.71  -77.14  -62.53
  1 A'    2 A'    3 A'    4 A'    1 A"    5 A'    6 A'    7 A'                 
-56.352 -56.347 -56.347 -35.804 -31.296 -31.293 -31.292 -22.947
  8 A'    2 A"    9 A'   10 A'   11 A'    3 A"   12 A'   13 A'                 
-22.946 -22.946 -22.943 -22.943 -14.391  -8.739  -6.634  -6.574
  4 A"   14 A'    5 A"   15 A'   16 A'   17 A'   18 A'   19 A'                 
 -6.556  -6.555  -6.354  -4.796  -4.794  -4.790  -4.763  -4.754
  6 A"   20 A'   21 A'   22 A'    7 A"   23 A'   24 A'    8 A"                 
 -4.752  -2.684  -2.679  -2.678  -2.664  -2.664  -2.029  -2.027
 25 A'   26 A'    9 A"   27 A'   28 A'   10 A"   29 A'   11 A"                 
 -2.025  -2.017  -2.017  -0.934  -0.788  -0.670  -0.559  -0.455
 30 A'   31 A'   12 A"   32 A'   33 A'   34 A'   35 A'   36 A'                 
 -0.403  -0.403  -0.316  -0.313  -0.286  -0.282  -0.282
 13 A"   37 A'   38 A'   14 A"   39 A'   40 A'   15 A"                         
 -- Virtual --                   
 -0.123  -0.107  -0.052  -0.002   0.021   0.031   0.040   0.048
 16 A"   41 A'   42 A'   43 A'   44 A'   45 A'   17 A"   46 A'                 
  0.065   0.068   0.082   0.103   0.148   0.155   0.179   0.194
 18 A"   47 A'   48 A'   49 A'   50 A'   19 A"   51 A'   52 A'                 
  0.216   0.232   0.242   0.268   0.268   0.311   0.327   0.380
 20 A"   53 A'   54 A'   21 A"   55 A'   56 A'   57 A'   22 A"                 
  0.385   0.396   0.403   0.411   0.418   0.473   0.476   0.531
 58 A'   23 A"   59 A'   60 A'   24 A"   61 A'   62 A'   25 A"                 
  0.539   0.545   0.585   0.616   0.643   0.655   0.666   0.672
 26 A"   63 A'   64 A'   65 A'   27 A"   66 A'   28 A"   67 A'                 
  0.846   0.874   0.886   0.908   0.979   1.040   1.161   1.285
 68 A'   69 A'   29 A"   70 A'   71 A'   72 A'   73 A'   30 A"                 
  1.317   1.359   1.497   1.574   1.631   1.886   1.938   1.998
 74 A'   75 A'   31 A"   76 A'   77 A'   32 A"   78 A'   79 A'                 
  2.003   2.082   2.122   2.417   2.592   3.755   3.777   3.956
 33 A"   80 A'   34 A"   81 A'   82 A'   35 A"   83 A'   36 A"                 
  3.957   3.966   3.970   3.974   3.984   4.008   4.027   4.070
 84 A'   37 A"   38 A"   85 A'   86 A'   87 A'   39 A"   88 A'                 
  4.114   4.264   4.361   5.979   6.002   6.021   6.593   6.949
 89 A'   90 A'   91 A'   40 A"   92 A'   93 A'   94 A'   95 A'                 
  7.520   7.541   7.605  13.755  13.845  13.961  27.730  28.327
 41 A"   96 A'   97 A'   42 A"   98 A'   99 A'  100 A'   43 A"                 
 28.345  28.361  28.533  28.537  28.539  28.550  28.617  35.249
101 A'  102 A'   44 A"  103 A'   45 A"  104 A'  105 A'  106 A'                 
 47.873 127.875 127.889 127.907 151.548 163.082 289.711 289.727
107 A'   46 A"  108 A'  109 A'  110 A'  111 A'   47 A"  112 A'                 
289.8271020.6611901.707
113 A'  114 A'  115 A'                                                         

 Beta MOs, Restricted
 -- Occupied --                  
******* -482.88 -176.31 -165.71 -165.71 -165.71  -77.14  -62.53
  1 A'    2 A'    3 A'    4 A'    1 A"    5 A'    6 A'    7 A'                 
-56.352 -56.347 -56.347 -35.804 -31.296 -31.293 -31.292 -22.947
  8 A'    2 A"    9 A'   10 A'   11 A'    3 A"   12 A'   13 A'                 
-22.946 -22.946 -22.943 -22.943 -14.391  -8.739  -6.634  -6.574
  4 A"   14 A'    5 A"   15 A'   16 A'   17 A'   18 A'   19 A'                 
 -6.556  -6.555  -6.354  -4.796  -4.794  -4.790  -4.763  -4.754
  6 A"   20 A'   21 A'   22 A'    7 A"   23 A'   24 A'    8 A"                 
 -4.752  -2.684  -2.679  -2.678  -2.664  -2.664  -2.029  -2.027
 25 A'   26 A'    9 A"   27 A'   28 A'   10 A"   29 A'   11 A"                 
 -2.025  -2.017  -2.017  -0.934  -0.788  -0.670  -0.559  -0.455
 30 A'   31 A'   12 A"   32 A'   33 A'   34 A'   35 A'   36 A'                 
 -0.403  -0.403  -0.316  -0.313  -0.286  -0.282  -0.282
 13 A"   37 A'   38 A'   14 A"   39 A'   40 A'   15 A"                         
 -- Virtual --                   
 -0.123  -0.107  -0.052  -0.002   0.021   0.031   0.040   0.048
 16 A"   41 A'   42 A'   43 A'   44 A'   45 A'   17 A"   46 A'                 
  0.065   0.068   0.082   0.103   0.148   0.155   0.179   0.194
 18 A"   47 A'   48 A'   49 A'   50 A'   19 A"   51 A'   52 A'                 
  0.216   0.232   0.242   0.268   0.268   0.311   0.327   0.380
 20 A"   53 A'   54 A'   21 A"   55 A'   56 A'   57 A'   22 A"                 
  0.385   0.396   0.403   0.411   0.418   0.473   0.476   0.531
 58 A'   23 A"   59 A'   60 A'   24 A"   61 A'   62 A'   25 A"                 
  0.539   0.545   0.585   0.616   0.643   0.655   0.666   0.672
 26 A"   63 A'   64 A'   65 A'   27 A"   66 A'   28 A"   67 A'                 
  0.846   0.874   0.886   0.908   0.979   1.040   1.161   1.285
 68 A'   69 A'   29 A"   70 A'   71 A'   72 A'   73 A'   30 A"                 
  1.317   1.359   1.497   1.574   1.631   1.886   1.938   1.998
 74 A'   75 A'   31 A"   76 A'   77 A'   32 A"   78 A'   79 A'                 
  2.003   2.082   2.122   2.417   2.592   3.755   3.777   3.956
 33 A"   80 A'   34 A"   81 A'   82 A'   35 A"   83 A'   36 A"                 
  3.957   3.966   3.970   3.974   3.984   4.008   4.027   4.070
 84 A'   37 A"   38 A"   85 A'   86 A'   87 A'   39 A"   88 A'                 
  4.114   4.264   4.361   5.979   6.002   6.021   6.593   6.949
 89 A'   90 A'   91 A'   40 A"   92 A'   93 A'   94 A'   95 A'                 
  7.520   7.541   7.605  13.755  13.845  13.961  27.730  28.327
 41 A"   96 A'   97 A'   42 A"   98 A'   99 A'  100 A'   43 A"                 
 28.345  28.361  28.533  28.537  28.539  28.550  28.617  35.249
101 A'  102 A'   44 A"  103 A'   45 A"  104 A'  105 A'  106 A'                 
 47.873 127.875 127.889 127.907 151.548 163.082 289.711 289.727
107 A'   46 A"  108 A'  109 A'  110 A'  111 A'   47 A"  112 A'                 
289.8271020.6611901.707
113 A'  114 A'  115 A'                                                         
 --------------------------------------------------------------

          Ground-State Mulliken Net Atomic Charges

     Atom                 Charge (a.u.)
  ----------------------------------------
      1 P                     0.293123
      2 N                    -0.208046
      3 Br                    0.112717
      4 I                    -0.197794
  ----------------------------------------
  Sum of atomic charges =    -0.000000

 -----------------------------------------------------------------
                    Cartesian Multipole Moments
 -----------------------------------------------------------------
    Charge (ESU x 10^10)
                -0.0000
    Dipole Moment (Debye)
         X       0.1843      Y      -0.0649      Z      -0.0000
       Tot       0.1954
    Quadrupole Moments (Debye-Ang)
        XX     -66.5132     XY      -3.6893     YY     -63.8276
        XZ      -0.0000     YZ       0.0000     ZZ     -65.0480
    Octopole Moments (Debye-Ang^2)
       XXX      -0.9908    XXY      30.1610    XYY       6.2122
       YYY      53.0945    XXZ      -0.0000    XYZ       0.0000
       YYZ      -0.0000    XZZ       1.0537    YZZ      14.7159
       ZZZ      -0.0000
    Hexadecapole Moments (Debye-Ang^3)
      XXXX   -1195.2950   XXXY     -69.3781   XXYY    -261.6421
      XYYY     -61.4449   YYYY    -403.9532   XXXZ      -0.0000
      XXYZ       0.0000   XYYZ      -0.0000   YYYZ       0.0000
      XXZZ    -219.3984   XYZZ     -17.2754   YYZZ     -79.6736
      XZZZ      -0.0000   YZZZ       0.0000   ZZZZ     -87.2477
 -----------------------------------------------------------------
 Calculating analytic gradient of the SCF energy
 Gradient of SCF Energy
            1           2           3           4
    1   0.0002446  -0.0003121   0.0002274  -0.0001600
    2  -0.0001206   0.0003850  -0.0005095   0.0002450
    3   0.0000000  -0.0000000   0.0000000   0.0000000
 Max gradient component =       5.095E-04
 RMS gradient           =       2.444E-04
 Gradient time:  CPU 6.86 s  wall 1.81 s
 Geometry Optimization Parameters
   NAtoms,    NIC,     NZ,  NCons,   NDum,   NFix, NCnnct, MaxDiis
        4      14       4       0       0       0       0       0

 Cartesian Hessian Update
 Hessian Updated using BFGS Update


** GEOMETRY OPTIMIZATION IN DELOCALIZED INTERNAL COORDINATES **
   Searching for a Minimum

   Optimization Cycle:   9

                       Coordinates (Angstroms)
     ATOM                X               Y               Z
      1  P         0.1824820238   -1.7203079239    0.0000000000
      2  N        -1.3450235116   -1.4077830219    0.0000000000
      3  Br       -2.3354055570    0.1592864464    0.0000000000
      4  I         1.6338616672    0.3599513738    0.0000000000
   Point Group: cs    Number of degrees of freedom:     5


   Energy is  -9889.787384182

 Hessian Updated using BFGS Update

  5 Hessian modes will be used to form the next step
  Hessian Eigenvalues:
     0.068587    0.123216    0.159764    0.270696    0.471879

 Minimum Search - Taking Simple RFO Step
 Searching for Lamda that Minimizes Along All modes
 Value Taken    Lamda =  -0.00000299
 Step Taken.  Stepsize is  0.004297

                             Maximum     Tolerance    Cnvgd?
         Gradient           0.000490      0.000300      NO
         Displacement       0.002634      0.001200      NO
         Energy change     -0.000010      0.000001      NO


 New Cartesian Coordinates Obtained by Inverse Iteration

 Displacement from previous Coordinates is:  0.010651
 ----------------------------------------------------------------
             Standard Nuclear Orientation (Angstroms)
    I     Atom           X                Y                Z
 ----------------------------------------------------------------
    1      P       0.1826987691    -1.7188839714     0.0000000000
    2      N      -1.3448044401    -1.4077184625     0.0000000000
    3      Br     -2.3393897086     0.1587270635     0.0000000000
    4      I       1.6374100021     0.3590222449     0.0000000000
 ----------------------------------------------------------------
 Molecular Point Group                 Cs    NOp =  2
 Largest Abelian Subgroup              Cs    NOp =  2
 Nuclear Repulsion Energy =   662.8925743031 hartrees
 There are       55 alpha and       55 beta electrons
 Applying Cartesian multipole field
    Component          Value
    ---------          -----
     (2,0,0)        1.00000E-11
     (0,2,0)        2.00000E-11
     (0,0,2)       -3.00000E-11
 Nucleus-field energy     =     0.0000000171 hartrees
 Requested basis set is 6-311++G(d,p)
 There are 62 shells and 162 basis functions
 A cutoff of  1.0D-11 yielded   1495 shell pairs
 There are     10899 function pairs (     12279 Cartesian)
 Smallest overlap matrix eigenvalue = 2.37E-03
 Guess MOs from SCF MO coefficient file

 -----------------------------------------------------------------------
  General SCF calculation program by
  Eric Jon Sundstrom, Paul Horn, Yuezhi Mao, Dmitri Zuev, Alec White,
  David Stuck, Shaama M.S., Shane Yost, Joonho Lee, David Small,
  Daniel Levine, Susi Lehtola, Hugh Burton, Evgeny Epifanovsky
 -----------------------------------------------------------------------
 Exchange:     0.2000 Hartree-Fock + 0.0800 Slater + 0.7200 B88
 Correlation:  0.1900 VWN1RPA + 0.8100 LYP
 Using SG-1 standard quadrature grid
 using 4 threads for integral computing
 -------------------------------------------------------
 OpenMP Integral computing Module                
 Release: version 2.0, May 2017, Q-Chem Inc. Pleasanton 
 -------------------------------------------------------
 -------------------------------------------------------
 OpenMP BLAS3 based DFT computing Module                
 Release: version 1.0, May 2013, Q-Chem Inc. Pittsburgh 
 -------------------------------------------------------
 A restricted SCF calculation will be
 performed using DIIS
 SCF converges when DIIS error is below 1.0e-08
 ---------------------------------------
  Cycle       Energy         DIIS error
 ---------------------------------------
    1   -9889.7873819212      2.25e-05  
    2   -9889.7873852550      6.16e-06  
    3   -9889.7873851146      9.49e-06  
    4   -9889.7873853601      3.55e-06  
    5   -9889.7873853959      1.49e-06  
    6   -9889.7873854032      2.69e-07  
    7   -9889.7873854034      1.45e-07  
    8   -9889.7873854034      2.08e-08  
    9   -9889.7873854035      5.60e-09  Convergence criterion met
 ---------------------------------------
 SCF time:   CPU 18.19s  wall 5.00s 
 SCF   energy in the final basis set =    -9889.7873854035
 Total energy in the final basis set =    -9889.7873854035

 --------------------------------------------------------------
             Orbital Energies (a.u.) and Symmetries
 --------------------------------------------------------------

 Alpha MOs, Restricted
 -- Occupied --                  
******* -482.88 -176.31 -165.71 -165.71 -165.71  -77.14  -62.53
  1 A'    2 A'    3 A'    4 A'    1 A"    5 A'    6 A'    7 A'                 
-56.352 -56.347 -56.347 -35.805 -31.296 -31.293 -31.292 -22.947
  8 A'    2 A"    9 A'   10 A'   11 A'    3 A"   12 A'   13 A'                 
-22.946 -22.946 -22.943 -22.943 -14.391  -8.739  -6.634  -6.574
  4 A"   14 A'    5 A"   15 A'   16 A'   17 A'   18 A'   19 A'                 
 -6.556  -6.555  -6.354  -4.796  -4.794  -4.791  -4.763  -4.754
  6 A"   20 A'   21 A'   22 A'    7 A"   23 A'   24 A'    8 A"                 
 -4.752  -2.684  -2.679  -2.678  -2.664  -2.664  -2.029  -2.027
 25 A'   26 A'    9 A"   27 A'   28 A'   10 A"   29 A'   11 A"                 
 -2.025  -2.017  -2.017  -0.934  -0.788  -0.670  -0.559  -0.455
 30 A'   31 A'   12 A"   32 A'   33 A'   34 A'   35 A'   36 A'                 
 -0.403  -0.403  -0.316  -0.313  -0.286  -0.282  -0.282
 13 A"   37 A'   38 A'   14 A"   39 A'   40 A'   15 A"                         
 -- Virtual --                   
 -0.123  -0.108  -0.052  -0.002   0.021   0.031   0.040   0.048
 16 A"   41 A'   42 A'   43 A'   44 A'   45 A'   17 A"   46 A'                 
  0.065   0.068   0.082   0.103   0.148   0.155   0.178   0.194
 18 A"   47 A'   48 A'   49 A'   50 A'   19 A"   51 A'   52 A'                 
  0.216   0.232   0.242   0.268   0.268   0.311   0.327   0.380
 20 A"   53 A'   54 A'   21 A"   55 A'   56 A'   57 A'   22 A"                 
  0.385   0.396   0.403   0.411   0.418   0.473   0.477   0.531
 58 A'   23 A"   59 A'   60 A'   24 A"   61 A'   62 A'   25 A"                 
  0.539   0.545   0.584   0.616   0.643   0.655   0.666   0.672
 26 A"   63 A'   64 A'   65 A'   27 A"   66 A'   28 A"   67 A'                 
  0.845   0.874   0.886   0.908   0.979   1.040   1.161   1.285
 68 A'   69 A'   29 A"   70 A'   71 A'   72 A'   73 A'   30 A"                 
  1.317   1.359   1.497   1.573   1.631   1.886   1.937   1.997
 74 A'   75 A'   31 A"   76 A'   77 A'   32 A"   78 A'   79 A'                 
  2.003   2.081   2.122   2.417   2.592   3.755   3.777   3.956
 33 A"   80 A'   34 A"   81 A'   82 A'   35 A"   83 A'   36 A"                 
  3.957   3.966   3.970   3.974   3.985   4.007   4.027   4.070
 84 A'   37 A"   38 A"   85 A'   86 A'   87 A'   39 A"   88 A'                 
  4.114   4.264   4.361   5.978   6.002   6.021   6.592   6.949
 89 A'   90 A'   91 A'   40 A"   92 A'   93 A'   94 A'   95 A'                 
  7.520   7.541   7.605  13.755  13.845  13.961  27.730  28.327
 41 A"   96 A'   97 A'   42 A"   98 A'   99 A'  100 A'   43 A"                 
 28.345  28.361  28.533  28.537  28.539  28.550  28.617  35.249
101 A'  102 A'   44 A"  103 A'   45 A"  104 A'  105 A'  106 A'                 
 47.873 127.875 127.889 127.906 151.548 163.082 289.711 289.727
107 A'   46 A"  108 A'  109 A'  110 A'  111 A'   47 A"  112 A'                 
289.8271020.6611901.707
113 A'  114 A'  115 A'                                                         

 Beta MOs, Restricted
 -- Occupied --                  
******* -482.88 -176.31 -165.71 -165.71 -165.71  -77.14  -62.53
  1 A'    2 A'    3 A'    4 A'    1 A"    5 A'    6 A'    7 A'                 
-56.352 -56.347 -56.347 -35.805 -31.296 -31.293 -31.292 -22.947
  8 A'    2 A"    9 A'   10 A'   11 A'    3 A"   12 A'   13 A'                 
-22.946 -22.946 -22.943 -22.943 -14.391  -8.739  -6.634  -6.574
  4 A"   14 A'    5 A"   15 A'   16 A'   17 A'   18 A'   19 A'                 
 -6.556  -6.555  -6.354  -4.796  -4.794  -4.791  -4.763  -4.754
  6 A"   20 A'   21 A'   22 A'    7 A"   23 A'   24 A'    8 A"                 
 -4.752  -2.684  -2.679  -2.678  -2.664  -2.664  -2.029  -2.027
 25 A'   26 A'    9 A"   27 A'   28 A'   10 A"   29 A'   11 A"                 
 -2.025  -2.017  -2.017  -0.934  -0.788  -0.670  -0.559  -0.455
 30 A'   31 A'   12 A"   32 A'   33 A'   34 A'   35 A'   36 A'                 
 -0.403  -0.403  -0.316  -0.313  -0.286  -0.282  -0.282
 13 A"   37 A'   38 A'   14 A"   39 A'   40 A'   15 A"                         
 -- Virtual --                   
 -0.123  -0.108  -0.052  -0.002   0.021   0.031   0.040   0.048
 16 A"   41 A'   42 A'   43 A'   44 A'   45 A'   17 A"   46 A'                 
  0.065   0.068   0.082   0.103   0.148   0.155   0.178   0.194
 18 A"   47 A'   48 A'   49 A'   50 A'   19 A"   51 A'   52 A'                 
  0.216   0.232   0.242   0.268   0.268   0.311   0.327   0.380
 20 A"   53 A'   54 A'   21 A"   55 A'   56 A'   57 A'   22 A"                 
  0.385   0.396   0.403   0.411   0.418   0.473   0.477   0.531
 58 A'   23 A"   59 A'   60 A'   24 A"   61 A'   62 A'   25 A"                 
  0.539   0.545   0.584   0.616   0.643   0.655   0.666   0.672
 26 A"   63 A'   64 A'   65 A'   27 A"   66 A'   28 A"   67 A'                 
  0.845   0.874   0.886   0.908   0.979   1.040   1.161   1.285
 68 A'   69 A'   29 A"   70 A'   71 A'   72 A'   73 A'   30 A"                 
  1.317   1.359   1.497   1.573   1.631   1.886   1.937   1.997
 74 A'   75 A'   31 A"   76 A'   77 A'   32 A"   78 A'   79 A'                 
  2.003   2.081   2.122   2.417   2.592   3.755   3.777   3.956
 33 A"   80 A'   34 A"   81 A'   82 A'   35 A"   83 A'   36 A"                 
  3.957   3.966   3.970   3.974   3.985   4.007   4.027   4.070
 84 A'   37 A"   38 A"   85 A'   86 A'   87 A'   39 A"   88 A'                 
  4.114   4.264   4.361   5.978   6.002   6.021   6.592   6.949
 89 A'   90 A'   91 A'   40 A"   92 A'   93 A'   94 A'   95 A'                 
  7.520   7.541   7.605  13.755  13.845  13.961  27.730  28.327
 41 A"   96 A'   97 A'   42 A"   98 A'   99 A'  100 A'   43 A"                 
 28.345  28.361  28.533  28.537  28.539  28.550  28.617  35.249
101 A'  102 A'   44 A"  103 A'   45 A"  104 A'  105 A'  106 A'                 
 47.873 127.875 127.889 127.906 151.548 163.082 289.711 289.727
107 A'   46 A"  108 A'  109 A'  110 A'  111 A'   47 A"  112 A'                 
289.8271020.6611901.707
113 A'  114 A'  115 A'                                                         
 --------------------------------------------------------------

          Ground-State Mulliken Net Atomic Charges

     Atom                 Charge (a.u.)
  ----------------------------------------
      1 P                     0.293107
      2 N                    -0.207640
      3 Br                    0.112196
      4 I                    -0.197663
  ----------------------------------------
  Sum of atomic charges =    -0.000000

 -----------------------------------------------------------------
                    Cartesian Multipole Moments
 -----------------------------------------------------------------
    Charge (ESU x 10^10)
                -0.0000
    Dipole Moment (Debye)
         X       0.1858      Y      -0.0643      Z      -0.0000
       Tot       0.1966
    Quadrupole Moments (Debye-Ang)
        XX     -66.4993     XY      -3.6873     YY     -63.8422
        XZ       0.0000     YZ       0.0000     ZZ     -65.0492
    Octopole Moments (Debye-Ang^2)
       XXX      -1.1182    XXY      30.2087    XYY       6.1815
       YYY      53.1461    XXZ       0.0000    XYZ      -0.0000
       YYZ      -0.0000    XZZ       1.0311    YZZ      14.7350
       ZZZ       0.0000
    Hexadecapole Moments (Debye-Ang^3)
      XXXX   -1198.9089   XXXY     -69.4145   XXYY    -262.2151
      XYYY     -61.4469   YYYY    -403.5296   XXXZ       0.0000
      XXYZ       0.0000   XYYZ       0.0000   YYYZ       0.0000
      XXZZ    -220.0874   XYZZ     -17.2786   YYZZ     -79.5917
      XZZZ       0.0000   YZZZ       0.0000   ZZZZ     -87.2485
 -----------------------------------------------------------------
 Calculating analytic gradient of the SCF energy
 Gradient of SCF Energy
            1           2           3           4
    1   0.0001149   0.0001350  -0.0001690  -0.0000810
    2  -0.0000012  -0.0001351  -0.0000499   0.0001862
    3  -0.0000000  -0.0000000   0.0000000   0.0000000
 Max gradient component =       1.862E-04
 RMS gradient           =       1.008E-04
 Gradient time:  CPU 6.84 s  wall 1.81 s
 Geometry Optimization Parameters
   NAtoms,    NIC,     NZ,  NCons,   NDum,   NFix, NCnnct, MaxDiis
        4      14       4       0       0       0       0       0

 Cartesian Hessian Update
 Hessian Updated using BFGS Update


** GEOMETRY OPTIMIZATION IN DELOCALIZED INTERNAL COORDINATES **
   Searching for a Minimum

   Optimization Cycle:  10

                       Coordinates (Angstroms)
     ATOM                X               Y               Z
      1  P         0.1826987691   -1.7188839714    0.0000000000
      2  N        -1.3448044401   -1.4077184625    0.0000000000
      3  Br       -2.3393897086    0.1587270635    0.0000000000
      4  I         1.6374100021    0.3590222449    0.0000000000
   Point Group: cs    Number of degrees of freedom:     5


   Energy is  -9889.787385403

 Hessian Updated using BFGS Update

  5 Hessian modes will be used to form the next step
  Hessian Eigenvalues:
     0.068465    0.123256    0.194278    0.262386    0.473071

 Minimum Search - Taking Simple RFO Step
 Searching for Lamda that Minimizes Along All modes
 Value Taken    Lamda =   0.00000000
 Step Taken.  Stepsize is  0.000797

                             Maximum     Tolerance    Cnvgd?
         Gradient           0.000105      0.000300     YES
         Displacement       0.000435      0.001200     YES
         Energy change     -0.000001      0.000001      NO


                       Distance Matrix (Angstroms)
             P (  1)   N (  2)   Br(  3)
   N (  2)  1.558875
   Br(  3)  3.144257  1.855519
   I (  4)  2.536509  3.466262  3.981841

 Final energy is   -9889.7873854034533     


 ******************************
 **  OPTIMIZATION CONVERGED  **
 ******************************

                       Coordinates (Angstroms)
     ATOM                X               Y               Z
      1  P         0.1826987691   -1.7188839714    0.0000000000
      2  N        -1.3448044401   -1.4077184625    0.0000000000
      3  Br       -2.3393897086    0.1587270635    0.0000000000
      4  I         1.6374100021    0.3590222449    0.0000000000

Z-matrix Print:
$molecule
0 1
I 
P  1 2.536509
N  2 1.558875 1 113.481194
Br 3 1.855519 2 133.926841 1 -0.000000 0
$end


 --------------------------------------------------------------
             Orbital Energies (a.u.) and Symmetries
 --------------------------------------------------------------

 Alpha MOs, Restricted
 -- Occupied --                  
******* -482.88 -176.31 -165.71 -165.71 -165.71  -77.14  -62.53
  1 A'    2 A'    3 A'    4 A'    1 A"    5 A'    6 A'    7 A'                 
-56.352 -56.347 -56.347 -35.805 -31.296 -31.293 -31.292 -22.947
  8 A'    2 A"    9 A'   10 A'   11 A'    3 A"   12 A'   13 A'                 
-22.946 -22.946 -22.943 -22.943 -14.391  -8.739  -6.634  -6.574
  4 A"   14 A'    5 A"   15 A'   16 A'   17 A'   18 A'   19 A'                 
 -6.556  -6.555  -6.354  -4.796  -4.794  -4.791  -4.763  -4.754
  6 A"   20 A'   21 A'   22 A'    7 A"   23 A'   24 A'    8 A"                 
 -4.752  -2.684  -2.679  -2.678  -2.664  -2.664  -2.029  -2.027
 25 A'   26 A'    9 A"   27 A'   28 A'   10 A"   29 A'   11 A"                 
 -2.025  -2.017  -2.017  -0.934  -0.788  -0.670  -0.559  -0.455
 30 A'   31 A'   12 A"   32 A'   33 A'   34 A'   35 A'   36 A'                 
 -0.403  -0.403  -0.316  -0.313  -0.286  -0.282  -0.282
 13 A"   37 A'   38 A'   14 A"   39 A'   40 A'   15 A"                         
 -- Virtual --                   
 -0.123  -0.108  -0.052  -0.002   0.021   0.031   0.040   0.048
 16 A"   41 A'   42 A'   43 A'   44 A'   45 A'   17 A"   46 A'                 
  0.065   0.068   0.082   0.103   0.148   0.155   0.178   0.194
 18 A"   47 A'   48 A'   49 A'   50 A'   19 A"   51 A'   52 A'                 
  0.216   0.232   0.242   0.268   0.268   0.311   0.327   0.380
 20 A"   53 A'   54 A'   21 A"   55 A'   56 A'   57 A'   22 A"                 
  0.385   0.396   0.403   0.411   0.418   0.473   0.477   0.531
 58 A'   23 A"   59 A'   60 A'   24 A"   61 A'   62 A'   25 A"                 
  0.539   0.545   0.584   0.616   0.643   0.655   0.666   0.672
 26 A"   63 A'   64 A'   65 A'   27 A"   66 A'   28 A"   67 A'                 
  0.845   0.874   0.886   0.908   0.979   1.040   1.161   1.285
 68 A'   69 A'   29 A"   70 A'   71 A'   72 A'   73 A'   30 A"                 
  1.317   1.359   1.497   1.573   1.631   1.886   1.937   1.997
 74 A'   75 A'   31 A"   76 A'   77 A'   32 A"   78 A'   79 A'                 
  2.003   2.081   2.122   2.417   2.592   3.755   3.777   3.956
 33 A"   80 A'   34 A"   81 A'   82 A'   35 A"   83 A'   36 A"                 
  3.957   3.966   3.970   3.974   3.985   4.007   4.027   4.070
 84 A'   37 A"   38 A"   85 A'   86 A'   87 A'   39 A"   88 A'                 
  4.114   4.264   4.361   5.978   6.002   6.021   6.592   6.949
 89 A'   90 A'   91 A'   40 A"   92 A'   93 A'   94 A'   95 A'                 
  7.520   7.541   7.605  13.755  13.845  13.961  27.730  28.327
 41 A"   96 A'   97 A'   42 A"   98 A'   99 A'  100 A'   43 A"                 
 28.345  28.361  28.533  28.537  28.539  28.550  28.617  35.249
101 A'  102 A'   44 A"  103 A'   45 A"  104 A'  105 A'  106 A'                 
 47.873 127.875 127.889 127.906 151.548 163.082 289.711 289.727
107 A'   46 A"  108 A'  109 A'  110 A'  111 A'   47 A"  112 A'                 
289.8271020.6611901.707
113 A'  114 A'  115 A'                                                         

 Beta MOs, Restricted
 -- Occupied --                  
******* -482.88 -176.31 -165.71 -165.71 -165.71  -77.14  -62.53
  1 A'    2 A'    3 A'    4 A'    1 A"    5 A'    6 A'    7 A'                 
-56.352 -56.347 -56.347 -35.805 -31.296 -31.293 -31.292 -22.947
  8 A'    2 A"    9 A'   10 A'   11 A'    3 A"   12 A'   13 A'                 
-22.946 -22.946 -22.943 -22.943 -14.391  -8.739  -6.634  -6.574
  4 A"   14 A'    5 A"   15 A'   16 A'   17 A'   18 A'   19 A'                 
 -6.556  -6.555  -6.354  -4.796  -4.794  -4.791  -4.763  -4.754
  6 A"   20 A'   21 A'   22 A'    7 A"   23 A'   24 A'    8 A"                 
 -4.752  -2.684  -2.679  -2.678  -2.664  -2.664  -2.029  -2.027
 25 A'   26 A'    9 A"   27 A'   28 A'   10 A"   29 A'   11 A"                 
 -2.025  -2.017  -2.017  -0.934  -0.788  -0.670  -0.559  -0.455
 30 A'   31 A'   12 A"   32 A'   33 A'   34 A'   35 A'   36 A'                 
 -0.403  -0.403  -0.316  -0.313  -0.286  -0.282  -0.282
 13 A"   37 A'   38 A'   14 A"   39 A'   40 A'   15 A"                         
 -- Virtual --                   
 -0.123  -0.108  -0.052  -0.002   0.021   0.031   0.040   0.048
 16 A"   41 A'   42 A'   43 A'   44 A'   45 A'   17 A"   46 A'                 
  0.065   0.068   0.082   0.103   0.148   0.155   0.178   0.194
 18 A"   47 A'   48 A'   49 A'   50 A'   19 A"   51 A'   52 A'                 
  0.216   0.232   0.242   0.268   0.268   0.311   0.327   0.380
 20 A"   53 A'   54 A'   21 A"   55 A'   56 A'   57 A'   22 A"                 
  0.385   0.396   0.403   0.411   0.418   0.473   0.477   0.531
 58 A'   23 A"   59 A'   60 A'   24 A"   61 A'   62 A'   25 A"                 
  0.539   0.545   0.584   0.616   0.643   0.655   0.666   0.672
 26 A"   63 A'   64 A'   65 A'   27 A"   66 A'   28 A"   67 A'                 
  0.845   0.874   0.886   0.908   0.979   1.040   1.161   1.285
 68 A'   69 A'   29 A"   70 A'   71 A'   72 A'   73 A'   30 A"                 
  1.317   1.359   1.497   1.573   1.631   1.886   1.937   1.997
 74 A'   75 A'   31 A"   76 A'   77 A'   32 A"   78 A'   79 A'                 
  2.003   2.081   2.122   2.417   2.592   3.755   3.777   3.956
 33 A"   80 A'   34 A"   81 A'   82 A'   35 A"   83 A'   36 A"                 
  3.957   3.966   3.970   3.974   3.985   4.007   4.027   4.070
 84 A'   37 A"   38 A"   85 A'   86 A'   87 A'   39 A"   88 A'                 
  4.114   4.264   4.361   5.978   6.002   6.021   6.592   6.949
 89 A'   90 A'   91 A'   40 A"   92 A'   93 A'   94 A'   95 A'                 
  7.520   7.541   7.605  13.755  13.845  13.961  27.730  28.327
 41 A"   96 A'   97 A'   42 A"   98 A'   99 A'  100 A'   43 A"                 
 28.345  28.361  28.533  28.537  28.539  28.550  28.617  35.249
101 A'  102 A'   44 A"  103 A'   45 A"  104 A'  105 A'  106 A'                 
 47.873 127.875 127.889 127.906 151.548 163.082 289.711 289.727
107 A'   46 A"  108 A'  109 A'  110 A'  111 A'   47 A"  112 A'                 
289.8271020.6611901.707
113 A'  114 A'  115 A'                                                         
 --------------------------------------------------------------

          Ground-State Mulliken Net Atomic Charges

     Atom                 Charge (a.u.)
  ----------------------------------------
      1 P                     0.293107
      2 N                    -0.207640
      3 Br                    0.112196
      4 I                    -0.197663
  ----------------------------------------
  Sum of atomic charges =    -0.000000

 -----------------------------------------------------------------
                    Cartesian Multipole Moments
 -----------------------------------------------------------------
    Charge (ESU x 10^10)
                -0.0000
    Dipole Moment (Debye)
         X       0.1858      Y      -0.0643      Z      -0.0000
       Tot       0.1966
    Quadrupole Moments (Debye-Ang)
        XX     -66.4993     XY      -3.6873     YY     -63.8422
        XZ       0.0000     YZ       0.0000     ZZ     -65.0492
    Octopole Moments (Debye-Ang^2)
       XXX      -1.1182    XXY      30.2087    XYY       6.1815
       YYY      53.1461    XXZ       0.0000    XYZ      -0.0000
       YYZ      -0.0000    XZZ       1.0311    YZZ      14.7350
       ZZZ       0.0000
    Hexadecapole Moments (Debye-Ang^3)
      XXXX   -1198.9089   XXXY     -69.4145   XXYY    -262.2151
      XYYY     -61.4469   YYYY    -403.5296   XXXZ       0.0000
      XXYZ       0.0000   XYYZ       0.0000   YYYZ       0.0000
      XXZZ    -220.0874   XYZZ     -17.2786   YYZZ     -79.5917
      XZZZ       0.0000   YZZZ       0.0000   ZZZZ     -87.2485
 -----------------------------------------------------------------
Archival summary:
1\1\TWL01\OPT\ProcedureUnspecified\BasisUnspecified\1r111\taweetha\SunNov2517:11:422018SunNov2517:11:422018\0\\#,OPT,ProcedureUnspecified,BasisUnspecified,\\0,1\I\P,1,2.53651\N,2,1.55887,1,113.481\Br,3,1.85552,2,133.927,1,-0,0\\\@

 Total job time:  79.79s(wall), 294.55s(cpu) 
 Sun Nov 25 17:11:42 2018

        *************************************************************
        *                                                           *
        *  Thank you very much for using Q-Chem.  Have a nice day.  *
        *                                                           *
        *************************************************************


 
User input: 2 of 2 
 
Q-Chem Developer Version!
                  Welcome to Q-Chem
     A Quantum Leap Into The Future Of Chemistry


 Q-Chem 5.1, Q-Chem, Inc., Pleasanton, CA (2018)

 Yihan Shao,  Zhengting Gan,  E. Epifanovsky,  A. T. B. Gilbert,  M. Wormit,  
 J. Kussmann,  A. W. Lange,  A. Behn,  Jia Deng,  Xintian Feng,  D. Ghosh,  
 M. Goldey,  P. R. Horn,  L. D. Jacobson,  I. Kaliman,  T. Kus,  A. Landau,  
 Jie Liu,  E. I. Proynov,  R. M. Richard,  R. P. Steele,  E. J. Sundstrom,  
 H. L. Woodcock III,  P. M. Zimmerman,  D. Zuev,  B. Albrecht,  E. Alguire,  
 S. A. Baeppler,  D. Barton,  Z. Benda,  Y. A. Bernard,  E. J. Berquist,  
 K. B. Bravaya,  H. Burton,  D. Casanova,  Chun-Min Chang,  Yunqing Chen,  
 A. Chien,  K. D. Closser,  M. P. Coons,  S. Coriani,  S. Dasgupta,  
 A. L. Dempwolff,  M. Diedenhofen,  Hainam Do,  R. G. Edgar,  Po-Tung Fang,  
 S. Faraji,  S. Fatehi,  Qingguo Feng,  K. D. Fenk,  J. Fosso-Tande,  
 Qinghui Ge,  A. Ghysels,  G. Gidofalvi,  J. Gomes,  J. Gonthier,  A. Gunina,  
 D. Hait,  M. W. D. Hanson-Heine,  P. H. P. Harbach,  A. W. Hauser,  
 J. E. Herr,  E. G. Hohenstein,  Z. C. Holden,  Kerwin Hui,  B. C. Huynh,  
 T.-C. Jagau,  Hyunjun Ji,  B. Kaduk,  K. Khistyaev,  Jaehoon Kim,  
 P. Klunzinger,  K. Koh,  D. Kosenkov,  L. Koulias,  T. Kowalczyk,  
 C. M. Krauter,  A. Kunitsa,  Ka Un Lao,  A. Laurent,  K. V. Lawler,  
 Joonho Lee,  D. Lefrancois,  S. Lehtola,  D. S. Levine,  Yi-Pei Li,  
 You-Sheng Lin,  Fenglai Liu,  E. Livshits,  A. Luenser,  P. Manohar,  
 E. Mansoor,  S. F. Manzer,  Shan-Ping Mao,  Yuezhi Mao,  N. Mardirossian,  
 A. V. Marenich,  T. Markovich,  L. A. Martinez-Martinez,  S. A. Maurer,  
 N. J. Mayhall,  S. C. McKenzie,  J.-M. Mewes,  A. F. Morrison,  
 J. W. Mullinax,  K. Nanda,  T. S. Nguyen-Beck,  R. Olivares-Amaya,  
 J. A. Parkhill,  T. M. Perrine,  F. Plasser,  P. Pokhilko,  S. Prager,  
 A. Prociuk,  E. Ramos,  D. R. Rehn,  F. Rob,  M. Schneider,  N. Sergueev,  
 S. M. Sharada,  S. Sharma,  D. W. Small,  T. Stauch,  T. Stein,  
 Yu-Chuan Su,  A. J. W. Thom,  A. Tkatchenko,  T. Tsuchimochi,  N. M. Tubman,  
 L. Vogt,  M. L. Vidal,  O. Vydrov,  M. A. Watson,  J. Wenzel,  
 M. de Wergifosse,  T. A. Wesolowski,  A. White,  J. Witte,  A. Yamada,  
 Jun Yang,  K. Yao,  S. Yeganeh,  S. R. Yost,  Zhi-Qiang You,  A. Zech,  
 Igor Ying Zhang,  Xing Zhang,  Yan Zhao,  Ying Zhu,  B. R. Brooks,  
 G. K. L. Chan,  C. J. Cramer,  M. S. Gordon,  W. J. Hehre,  A. Klamt,  
 M. W. Schmidt,  C. D. Sherrill,  D. G. Truhlar,  A. Aspuru-Guzik,  R. Baer,  
 A. T. Bell,  N. A. Besley,  Jeng-Da Chai,  A. E. DePrince, III,  
 R. A. DiStasio Jr.,  A. Dreuw,  B. D. Dunietz,  T. R. Furlani,  
 Chao-Ping Hsu,  Yousung Jung,  Jing Kong,  D. S. Lambrecht,  WanZhen Liang,  
 C. Ochsenfeld,  V. A. Rassolov,  L. V. Slipchenko,  J. E. Subotnik,  
 T. Van Voorhis,  J. M. Herbert,  A. I. Krylov,  P. M. W. Gill,  M. Head-Gordon

 Contributors to earlier versions of Q-Chem not listed above: 
 R. D. Adamson,  B. Austin,  J. Baker,  G. J. O. Beran,  K. Brandhorst,  
 S. T. Brown,  E. F. C. Byrd,  A. K. Chakraborty,  C.-L. Cheng,  
 Siu Hung Chien,  D. M. Chipman,  D. L. Crittenden,  H. Dachsel,  
 R. J. Doerksen,  A. D. Dutoi,  L. Fusti-Molnar,  W. A. Goddard III,  
 A. Golubeva-Zadorozhnaya,  S. R. Gwaltney,  G. Hawkins,  A. Heyden,  
 S. Hirata,  G. Kedziora,  F. J. Keil,  C. Kelley,  Jihan Kim,  R. A. King,  
 R. Z. Khaliullin,  P. P. Korambath,  W. Kurlancheek,  A. M. Lee,  M. S. Lee,  
 S. V. Levchenko,  Ching Yeh Lin,  D. Liotard,  R. C. Lochan,  I. Lotan,  
 P. E. Maslen,  N. Nair,  D. P. O'Neill,  D. Neuhauser,  E. Neuscamman,  
 C. M. Oana,  R. Olson,  B. Peters,  R. Peverati,  P. A. Pieniazek,  
 Y. M. Rhee,  J. Ritchie,  M. A. Rohrdanz,  E. Rosta,  N. J. Russ,  
 H. F. Schaefer III,  N. E. Schultz,  N. Shenvi,  A. C. Simmonett,  A. Sodt,  
 D. Stuck,  K. S. Thanthiriwatte,  V. Vanovschi,  Tao Wang,  A. Warshel,  
 C. F. Williams,  Q. Wu,  X. Xu,  W. Zhang

 Please cite Q-Chem as follows:
 Y. Shao et al., Mol. Phys. 113, 184-215 (2015)
 DOI: 10.1080/00268976.2014.952696

 Q-Chem 5.1.2 for Intel X86 EM64T Linux

 Parts of Q-Chem use Armadillo 8.300.2 (Tropical Shenanigans).
 http://arma.sourceforge.net/

 Q-Chem begins on Sun Nov 25 17:11:42 2018  

Host: 
0

     Scratch files written to /scratch/taweetham/qchem45123//
The previous job contains 0 fragments, simply inherited here
Input Ideriv = 2
Curr. Ideriv = -1
Max.  Ideriv = 2

Checking the input file for inconsistencies... 	...done.

--------------------------------------------------------------
User input:
--------------------------------------------------------------

$molecule
read
$end

$rem
   job_type 	frequency
   basis 	6-311++g**
   method	b3lyp	
$end


--------------------------------------------------------------
 ----------------------------------------------------------------
             Standard Nuclear Orientation (Angstroms)
    I     Atom           X                Y                Z
 ----------------------------------------------------------------
    1      P       0.0476683187    -1.6298612516     0.0000000000
    2      N      -1.4443483999    -1.1782240748     0.0000000000
    3      Br     -2.2892068771     0.4737945680     0.0000000000
    4      I       1.6890123531     0.3040127815    -0.0000000000
 ----------------------------------------------------------------
 Molecular Point Group                 Cs    NOp =  2
 Largest Abelian Subgroup              Cs    NOp =  2
 Nuclear Repulsion Energy =   662.8925743031 hartrees
 There are       55 alpha and       55 beta electrons
 Requested basis set is 6-311++G(d,p)
 There are 62 shells and 162 basis functions

 Total QAlloc Memory Limit   2000 MB
 Mega-Array Size       188 MB
 MEM_STATIC part       192 MB

                       Distance Matrix (Angstroms)
             P (  1)   N (  2)   Br(  3)
   N (  2)  1.558875
   Br(  3)  3.144257  1.855519
   I (  4)  2.536509  3.466262  3.981841

 A cutoff of  1.0D-11 yielded   1495 shell pairs
 There are     10899 function pairs (     12279 Cartesian)

 -------------------------------------------------------
 OpenMP Integral Computing Module                       
 Release: version 1.0, May 2013, Q-Chem Inc. Pittsburgh 
 -------------------------------------------------------
 Integral Job Info:
 Integral job number is                      11
 Integral operator is                         1
 short-range coefficients                     0
 long-range coefficients              100000000
 Omega coefficients                           0
 if combine SR and LR in K                    0
 Integral screening is                        0
 Integral computing path is                   2
 max size of driver memory is            800000
 size of driver memory is                593474
 size of scratch memory is             29623520
 max col of scratch BK array               1296
 max len of scratch array in speh3          155
 max len of scratch index in speh4           18
 max int batch size is                      520
 min int batch size is                       52
 fixed nKL is                                45
 max L of basis functions is                  2
 order of int derivative is                   0
 number of shells is                         62
 number of basis is                         172
 number of cartesian basis is               172
 number of contracted shell pairs          1495
 number of primitive shell pairs           3441
 maxK2 (contraction) of shell pair           36
 max number of K2 of shell pair               1
 max number of CS2 of shell pair            229
 max number of PS2 of shell pair            229
 mem total for path MDJ                  526780
 -------------------------------------------------------
 Smallest overlap matrix eigenvalue = 2.37E-03
 Guess from superposition of atomic densities
 Warning:  Energy on first SCF cycle will be non-variational
 SAD guess density has 110.000000 electrons

 -----------------------------------------------------------------------
  General SCF calculation program by
  Eric Jon Sundstrom, Paul Horn, Yuezhi Mao, Dmitri Zuev, Alec White,
  David Stuck, Shaama M.S., Shane Yost, Joonho Lee, David Small,
  Daniel Levine, Susi Lehtola, Hugh Burton, Evgeny Epifanovsky
 -----------------------------------------------------------------------
 Exchange:     0.2000 Hartree-Fock + 0.0800 Slater + 0.7200 B88
 Correlation:  0.1900 VWN1RPA + 0.8100 LYP
 Using SG-1 standard quadrature grid
 using 4 threads for integral computing
 -------------------------------------------------------
 OpenMP Integral computing Module                
 Release: version 2.0, May 2017, Q-Chem Inc. Pleasanton 
 -------------------------------------------------------
 -------------------------------------------------------
 OpenMP BLAS3 based DFT computing Module                
 Release: version 1.0, May 2013, Q-Chem Inc. Pittsburgh 
 -------------------------------------------------------
 A restricted SCF calculation will be
 performed using DIIS
 SCF converges when DIIS error is below 1.0e-08
 ---------------------------------------
  Cycle       Energy         DIIS error
 ---------------------------------------
    1   -9890.0817914837      3.80e-02  
    2   -9889.7245806069      4.79e-03  
    3   -9889.2943319585      1.22e-02  
    4   -9889.7670138596      2.36e-03  
    5   -9889.7853239620      7.86e-04  
    6   -9889.7872174496      3.33e-04  
    7   -9889.7875229490      1.01e-04  
    8   -9889.7875558205      1.56e-05  
    9   -9889.7875566612      4.60e-06  
   10   -9889.7875567252      1.47e-06  
   11   -9889.7875567351      2.18e-07  
   12   -9889.7875567354      5.90e-08  
   13   -9889.7875567353      1.83e-08  
   14   -9889.7875567353      3.12e-09  Convergence criterion met
 ---------------------------------------
 SCF time:   CPU 28.37s  wall 8.00s 
 SCF   energy in the final basis set =    -9889.7875567353
 Total energy in the final basis set =    -9889.7875567353

 --------------------------------------------------------------
             Orbital Energies (a.u.) and Symmetries
 --------------------------------------------------------------

 Alpha MOs, Restricted
 -- Occupied --                  
******* -482.88 -176.31 -165.71 -165.71 -165.71  -77.14  -62.53
  1 A'    2 A'    3 A'    4 A'    1 A"    5 A'    6 A'    7 A'                 
-56.352 -56.347 -56.347 -35.805 -31.296 -31.293 -31.292 -22.947
  8 A'    2 A"    9 A'   10 A'   11 A'    3 A"   12 A'   13 A'                 
-22.947 -22.946 -22.944 -22.943 -14.391  -8.739  -6.634  -6.574
  4 A"   14 A'    5 A"   15 A'   16 A'   17 A'   18 A'   19 A'                 
 -6.556  -6.555  -6.354  -4.796  -4.794  -4.791  -4.763  -4.754
  6 A"   20 A'   21 A'   22 A'    7 A"   23 A'   24 A'    8 A"                 
 -4.752  -2.684  -2.679  -2.678  -2.664  -2.664  -2.030  -2.027
 25 A'   26 A'    9 A"   27 A'   10 A"   28 A'   29 A'   11 A"                 
 -2.025  -2.017  -2.017  -0.934  -0.788  -0.670  -0.559  -0.455
 30 A'   12 A"   31 A'   32 A'   33 A'   34 A'   35 A'   36 A'                 
 -0.403  -0.403  -0.316  -0.313  -0.286  -0.282  -0.282
 13 A"   37 A'   38 A'   14 A"   39 A'   40 A'   15 A"                         
 -- Virtual --                   
 -0.123  -0.108  -0.052  -0.002   0.021   0.031   0.040   0.048
 16 A"   41 A'   42 A'   43 A'   44 A'   45 A'   17 A"   46 A'                 
  0.065   0.068   0.082   0.103   0.148   0.155   0.178   0.194
 18 A"   47 A'   48 A'   49 A'   50 A'   19 A"   51 A'   52 A'                 
  0.216   0.232   0.242   0.268   0.268   0.311   0.327   0.380
 20 A"   53 A'   54 A'   21 A"   55 A'   56 A'   57 A'   22 A"                 
  0.385   0.396   0.403   0.411   0.418   0.473   0.477   0.531
 58 A'   23 A"   59 A'   60 A'   24 A"   61 A'   62 A'   25 A"                 
  0.539   0.545   0.584   0.616   0.643   0.655   0.666   0.672
 26 A"   63 A'   64 A'   65 A'   27 A"   66 A'   28 A"   67 A'                 
  0.845   0.874   0.886   0.908   0.979   1.040   1.161   1.285
 68 A'   69 A'   29 A"   70 A'   71 A'   72 A'   73 A'   30 A"                 
  1.317   1.359   1.497   1.573   1.631   1.886   1.938   1.997
 74 A'   75 A'   31 A"   76 A'   77 A'   32 A"   78 A'   79 A'                 
  2.003   2.081   2.122   2.417   2.592   3.755   3.777   3.956
 33 A"   80 A'   34 A"   81 A'   82 A'   35 A"   83 A'   36 A"                 
  3.957   3.966   3.970   3.974   3.985   4.007   4.027   4.069
 84 A'   37 A"   38 A"   85 A'   86 A'   87 A'   39 A"   88 A'                 
  4.115   4.264   4.361   5.979   6.003   6.021   6.592   6.949
 89 A'   90 A'   91 A'   40 A"   92 A'   93 A'   94 A'   95 A'                 
  7.520   7.541   7.605  13.755  13.845  13.961  27.730  28.327
 41 A"   96 A'   97 A'   42 A"   98 A'   99 A'  100 A'   43 A"                 
 28.345  28.361  28.533  28.537  28.539  28.550  28.617  35.249
101 A'  102 A'   44 A"  103 A'   45 A"  104 A'  105 A'  106 A'                 
 47.873 127.875 127.889 127.906 151.548 163.082 289.711 289.727
107 A'   46 A"  108 A'  109 A'  110 A'  111 A'   47 A"  112 A'                 
289.8271020.6611901.707
113 A'  114 A'  115 A'                                                         

 Beta MOs, Restricted
 -- Occupied --                  
******* -482.88 -176.31 -165.71 -165.71 -165.71  -77.14  -62.53
  1 A'    2 A'    3 A'    4 A'    1 A"    5 A'    6 A'    7 A'                 
-56.352 -56.347 -56.347 -35.805 -31.296 -31.293 -31.292 -22.947
  8 A'    2 A"    9 A'   10 A'   11 A'    3 A"   12 A'   13 A'                 
-22.947 -22.946 -22.944 -22.943 -14.391  -8.739  -6.634  -6.574
  4 A"   14 A'    5 A"   15 A'   16 A'   17 A'   18 A'   19 A'                 
 -6.556  -6.555  -6.354  -4.796  -4.794  -4.791  -4.763  -4.754
  6 A"   20 A'   21 A'   22 A'    7 A"   23 A'   24 A'    8 A"                 
 -4.752  -2.684  -2.679  -2.678  -2.664  -2.664  -2.030  -2.027
 25 A'   26 A'    9 A"   27 A'   10 A"   28 A'   29 A'   11 A"                 
 -2.025  -2.017  -2.017  -0.934  -0.788  -0.670  -0.559  -0.455
 30 A'   12 A"   31 A'   32 A'   33 A'   34 A'   35 A'   36 A'                 
 -0.403  -0.403  -0.316  -0.313  -0.286  -0.282  -0.282
 13 A"   37 A'   38 A'   14 A"   39 A'   40 A'   15 A"                         
 -- Virtual --                   
 -0.123  -0.108  -0.052  -0.002   0.021   0.031   0.040   0.048
 16 A"   41 A'   42 A'   43 A'   44 A'   45 A'   17 A"   46 A'                 
  0.065   0.068   0.082   0.103   0.148   0.155   0.178   0.194
 18 A"   47 A'   48 A'   49 A'   50 A'   19 A"   51 A'   52 A'                 
  0.216   0.232   0.242   0.268   0.268   0.311   0.327   0.380
 20 A"   53 A'   54 A'   21 A"   55 A'   56 A'   57 A'   22 A"                 
  0.385   0.396   0.403   0.411   0.418   0.473   0.477   0.531
 58 A'   23 A"   59 A'   60 A'   24 A"   61 A'   62 A'   25 A"                 
  0.539   0.545   0.584   0.616   0.643   0.655   0.666   0.672
 26 A"   63 A'   64 A'   65 A'   27 A"   66 A'   28 A"   67 A'                 
  0.845   0.874   0.886   0.908   0.979   1.040   1.161   1.285
 68 A'   69 A'   29 A"   70 A'   71 A'   72 A'   73 A'   30 A"                 
  1.317   1.359   1.497   1.573   1.631   1.886   1.938   1.997
 74 A'   75 A'   31 A"   76 A'   77 A'   32 A"   78 A'   79 A'                 
  2.003   2.081   2.122   2.417   2.592   3.755   3.777   3.956
 33 A"   80 A'   34 A"   81 A'   82 A'   35 A"   83 A'   36 A"                 
  3.957   3.966   3.970   3.974   3.985   4.007   4.027   4.069
 84 A'   37 A"   38 A"   85 A'   86 A'   87 A'   39 A"   88 A'                 
  4.115   4.264   4.361   5.979   6.003   6.021   6.592   6.949
 89 A'   90 A'   91 A'   40 A"   92 A'   93 A'   94 A'   95 A'                 
  7.520   7.541   7.605  13.755  13.845  13.961  27.730  28.327
 41 A"   96 A'   97 A'   42 A"   98 A'   99 A'  100 A'   43 A"                 
 28.345  28.361  28.533  28.537  28.539  28.550  28.617  35.249
101 A'  102 A'   44 A"  103 A'   45 A"  104 A'  105 A'  106 A'                 
 47.873 127.875 127.889 127.906 151.548 163.082 289.711 289.727
107 A'   46 A"  108 A'  109 A'  110 A'  111 A'   47 A"  112 A'                 
289.8271020.6611901.707
113 A'  114 A'  115 A'                                                         
 --------------------------------------------------------------

          Ground-State Mulliken Net Atomic Charges

     Atom                 Charge (a.u.)
  ----------------------------------------
      1 P                     0.293067
      2 N                    -0.207369
      3 Br                    0.111977
      4 I                    -0.197675
  ----------------------------------------
  Sum of atomic charges =    -0.000000

 -----------------------------------------------------------------
                    Cartesian Multipole Moments
 -----------------------------------------------------------------
    Charge (ESU x 10^10)
                -0.0000
    Dipole Moment (Debye)
         X       0.1827      Y      -0.0823      Z      -0.0000
       Tot       0.2004
    Quadrupole Moments (Debye-Ang)
        XX     -67.1433     XY      -3.3645     YY     -63.1995
        XZ       0.0000     YZ       0.0000     ZZ     -65.0496
    Octopole Moments (Debye-Ang^2)
       XXX       2.3766    XXY      24.1978    XYY       3.0774
       YYY      32.8524    XXZ       0.0000    XYZ       0.0000
       YYZ      -0.0000    XZZ       0.7483    YZZ       8.1647
       ZZZ      -0.0000
    Hexadecapole Moments (Debye-Ang^3)
      XXXX   -1216.9214   XXXY     -27.3588   XXYY    -255.3564
      XYYY     -22.8339   YYYY    -370.7584   XXXZ       0.0000
      XXYZ       0.0000   XYYZ      -0.0000   YYYZ       0.0000
      XXZZ    -221.9893   XYZZ      -3.5500   YYZZ     -75.3664
      XZZZ      -0.0000   YZZZ       0.0000   ZZZZ     -87.2455
 -----------------------------------------------------------------
 Calculating MO derivatives via CPSCF
 D1JvT checksum  = 174432 12553.5486637422
 D1KAT checksum  = 428064 507.6434380554
   1         3          12      0.155906    0.068730
   2         3          12      0.021878    0.008296
   3         3          12      0.003111    0.001104
   4         3          12      0.000492    0.000214
   5         8           7      0.000046    0.000019
   6        13           2      0.000003    0.000002
   7        15           0      0.000000    0.000000    Roots Converged
 Time for AOints: 6.3 s (CPU) 1.6 s (wall)
 ------------------------------------------------------------------------------
                     AOints        : Timing summary (seconds)
 ------------------------------------------------------------------------------
     job step          cpu (% of tot)      sys (% of tot)     wall (% of tot)
 ------------------------------------------------------------------------------
  cpscf_lag         0.3577E+02 (35.8)   0.4000E-05 (25.0)   0.9256E+01 (35.4)
  iterzp            0.5764E+02 (57.8)   0.1000E-04 (62.5)   0.1519E+02 (58.1)
  make_fx           0.0000E+00 ( 0.0)   0.0000E+00 ( 0.0)   0.0000E+00 ( 0.0)
  AOints            0.6267E+01 ( 6.3)   0.2000E-05 (12.5)   0.1590E+01 ( 6.1)
 ------------------------------------------------------------------------------
   Grand Totals     0.9979E+02          0.1600E-04          0.2615E+02
 ------------------------------------------------------------------------------
 Calculating analytic Hessian of the SCF energy
 Polarizability Matrix (a.u.)
            1           2           3
    1-125.7580532  -3.2715959  -0.0000000
    2  -3.2715959 -85.7283012   0.0000000
    3  -0.0000000   0.0000000 -49.5519669

 Direct stationary perturbation theory relativistic correction:

 rels  =     114.214395097108
 relv  =    -380.334409324373
 rel2e =      51.499910949828
 E_rel =    -214.620103277437

 Hessian of the SCF Energy
            1           2           3           4           5           6
    1   0.4233730  -0.1175259  -0.0000000  -0.3796905   0.1473039   0.0000000
    2  -0.1175259   0.1592147  -0.0000000   0.1175591  -0.0746751  -0.0000000
    3  -0.0000000  -0.0000000   0.0208485   0.0000000  -0.0000000  -0.0235429
    4  -0.3796905   0.1175591   0.0000000   0.4488924  -0.1883711  -0.0000000
    5   0.1473039  -0.0746751  -0.0000000  -0.1883711   0.2006320  -0.0000000
    6   0.0000000  -0.0000000  -0.0235429  -0.0000000  -0.0000000   0.0299535
    7  -0.0205747   0.0298234  -0.0000000  -0.0447907   0.0509822   0.0000000
    8  -0.0026490  -0.0220792   0.0000000   0.0835461  -0.1274932   0.0000000
    9   0.0000000   0.0000000   0.0110598   0.0000000   0.0000000  -0.0143344
   10  -0.0231078  -0.0298566   0.0000000  -0.0244113  -0.0099150   0.0000000
   11  -0.0271289  -0.0624604  -0.0000000  -0.0127341   0.0015363   0.0000000
   12   0.0000000   0.0000000  -0.0083655   0.0000000  -0.0000000   0.0079238
            7           8           9          10          11          12
    1  -0.0205747  -0.0026490   0.0000000  -0.0231078  -0.0271289   0.0000000
    2   0.0298234  -0.0220792   0.0000000  -0.0298566  -0.0624604   0.0000000
    3  -0.0000000   0.0000000   0.0110598   0.0000000  -0.0000000  -0.0083655
    4  -0.0447907   0.0835461   0.0000000  -0.0244113  -0.0127341   0.0000000
    5   0.0509822  -0.1274932   0.0000000  -0.0099150   0.0015363  -0.0000000
    6   0.0000000   0.0000000  -0.0143344   0.0000000   0.0000000   0.0079238
    7   0.0622690  -0.0807212  -0.0000000   0.0030964  -0.0000844  -0.0000000
    8  -0.0807212   0.1424270  -0.0000000  -0.0001759   0.0071454  -0.0000000
    9  -0.0000000  -0.0000000   0.0068950  -0.0000000   0.0000000  -0.0036205
   10   0.0030964  -0.0001759  -0.0000000   0.0444227   0.0399475  -0.0000000
   11  -0.0000844   0.0071454   0.0000000   0.0399475   0.0537787   0.0000000
   12  -0.0000000  -0.0000000  -0.0036205  -0.0000000   0.0000000   0.0040622
 Gradient time:  CPU 153.19 s  wall 40.21 s
 **********************************************************************
 **                                                                  **
 **                       VIBRATIONAL ANALYSIS                       **
 **                       --------------------                       **
 **                                                                  **
 **        VIBRATIONAL FREQUENCIES (CM**-1) AND NORMAL MODES         **
 **     FORCE CONSTANTS (mDYN/ANGSTROM) AND REDUCED MASSES (AMU)     **
 **                  INFRARED INTENSITIES (KM/MOL)                   **
 **                                                                  **
 **********************************************************************


 Mode:                 1                      2                      3
 Frequency:        61.68                 274.80                 276.58
 Force Cnst:      0.1789                 0.7312                 1.2116
 Red. Mass:      79.8085                16.4345                26.8820
 IR Active:          YES                    YES                    YES
 IR Intens:        1.224                 13.465                 16.047
 Raman Active:       YES                    YES                    YES
               X      Y      Z        X      Y      Z        X      Y      Z
 P          0.093 -0.327  0.000    0.000  0.000 -0.341    0.597  0.248  0.000
 N          0.082 -0.276 -0.000    0.000  0.000  0.936    0.618  0.375 -0.000
 Br         0.741  0.083  0.000   -0.000  0.000 -0.076   -0.115  0.067  0.000
 I         -0.492  0.059 -0.000   -0.000 -0.000  0.027   -0.142 -0.144 -0.000
 TransDip   0.035  0.005  0.000    0.000  0.000 -0.118    0.113  0.061  0.000

 Mode:                 4                      5                      6
 Frequency:       357.96                 496.86                1164.59
 Force Cnst:      2.2908                 2.5826                12.9705
 Red. Mass:      30.3446                17.7556                16.2314
 IR Active:          YES                    YES                    YES
 IR Intens:       54.252                128.908                 50.802
 Raman Active:       YES                    YES                    YES
               X      Y      Z        X      Y      Z        X      Y      Z
 P         -0.091  0.850 -0.000   -0.289  0.009  0.000   -0.336  0.117  0.000
 N         -0.411 -0.214  0.000    0.244  0.906 -0.000    0.832 -0.424 -0.000
 Br         0.148 -0.158 -0.000    0.082 -0.171  0.000   -0.013  0.032  0.000
 I         -0.025 -0.085  0.000   -0.007  0.004 -0.000   -0.002 -0.002 -0.000
 TransDip   0.176  0.157 -0.000   -0.352 -0.089  0.000   -0.179 -0.141  0.000

 STANDARD THERMODYNAMIC QUANTITIES AT   298.15 K  AND     1.00 ATM

   This Molecule has  0 Imaginary Frequencies
   Zero point vibrational energy:        3.763 kcal/mol

   Atom    1 Element P  Has Mass   30.97376
   Atom    2 Element N  Has Mass   14.00307
   Atom    3 Element Br Has Mass   78.91830
   Atom    4 Element I  Has Mass  126.90440
   Molecular Mass:   250.799530 amu
   Principal axes and moments of inertia in amu*Bohr^2:
                             1           2           3
    Eigenvalues --      467.24353  2871.10333  3338.34686
          X               1.00000    -0.00068     0.00000
          Y               0.00068     1.00000     0.00000
          Z              -0.00000    -0.00000     1.00000
   Rotational Symmetry Number is   1
   The Molecule is an Asymmetric Top
   Translational Enthalpy:        0.889 kcal/mol
   Rotational Enthalpy:           0.889 kcal/mol
   Vibrational Enthalpy:          5.214 kcal/mol
   gas constant (RT):             0.592 kcal/mol
   Translational Entropy:        42.459  cal/mol.K
   Rotational Entropy:           29.883  cal/mol.K
   Vibrational Entropy:           9.368  cal/mol.K

   Total Enthalpy:                7.584 kcal/mol
   Total Entropy:                81.710  cal/mol.K
Archival summary:
1\1\TWL01\FREQ\ProcedureUnspecified\BasisUnspecified\1r111\taweetha\SunNov2517:12:302018SunNov2517:12:302018\0\\#,FREQ,ProcedureUnspecified,BasisUnspecified,\\0,1\I\P,1,2.53651\N,2,1.55887,1,113.481\Br,3,1.85552,2,133.927,1,-0,0\\\@

 Total job time:  47.93s(wall), 181.70s(cpu) 
 Sun Nov 25 17:12:30 2018

        *************************************************************
        *                                                           *
        *  Thank you very much for using Q-Chem.  Have a nice day.  *
        *                                                           *
        *************************************************************
