# Supplementary material for: Geometric and energetic data from ab initio calculations of haloethene, haloimine, halomethylenephosphine, haloiminophosphine, halodiazene, halodiphosphene and halocyclopropane
Source: Data Brief. 2019 Nov 2;27:104738. doi: 10.1016/j.dib.2019.104738 (PMC6861602; doi:10.1016/j.dib.2019.104738)
Supplement: Multimedia component 7 [file mmc7.zip › NP/B3LYP/ClENPBrE.out]

Q-Chem Developer Version!
                  Welcome to Q-Chem
     A Quantum Leap Into The Future Of Chemistry


 Q-Chem 5.1, Q-Chem, Inc., Pleasanton, CA (2018)

 Yihan Shao,  Zhengting Gan,  E. Epifanovsky,  A. T. B. Gilbert,  M. Wormit,  
 J. Kussmann,  A. W. Lange,  A. Behn,  Jia Deng,  Xintian Feng,  D. Ghosh,  
 M. Goldey,  P. R. Horn,  L. D. Jacobson,  I. Kaliman,  T. Kus,  A. Landau,  
 Jie Liu,  E. I. Proynov,  R. M. Richard,  R. P. Steele,  E. J. Sundstrom,  
 H. L. Woodcock III,  P. M. Zimmerman,  D. Zuev,  B. Albrecht,  E. Alguire,  
 S. A. Baeppler,  D. Barton,  Z. Benda,  Y. A. Bernard,  E. J. Berquist,  
 K. B. Bravaya,  H. Burton,  D. Casanova,  Chun-Min Chang,  Yunqing Chen,  
 A. Chien,  K. D. Closser,  M. P. Coons,  S. Coriani,  S. Dasgupta,  
 A. L. Dempwolff,  M. Diedenhofen,  Hainam Do,  R. G. Edgar,  Po-Tung Fang,  
 S. Faraji,  S. Fatehi,  Qingguo Feng,  K. D. Fenk,  J. Fosso-Tande,  
 Qinghui Ge,  A. Ghysels,  G. Gidofalvi,  J. Gomes,  J. Gonthier,  A. Gunina,  
 D. Hait,  M. W. D. Hanson-Heine,  P. H. P. Harbach,  A. W. Hauser,  
 J. E. Herr,  E. G. Hohenstein,  Z. C. Holden,  Kerwin Hui,  B. C. Huynh,  
 T.-C. Jagau,  Hyunjun Ji,  B. Kaduk,  K. Khistyaev,  Jaehoon Kim,  
 P. Klunzinger,  K. Koh,  D. Kosenkov,  L. Koulias,  T. Kowalczyk,  
 C. M. Krauter,  A. Kunitsa,  Ka Un Lao,  A. Laurent,  K. V. Lawler,  
 Joonho Lee,  D. Lefrancois,  S. Lehtola,  D. S. Levine,  Yi-Pei Li,  
 You-Sheng Lin,  Fenglai Liu,  E. Livshits,  A. Luenser,  P. Manohar,  
 E. Mansoor,  S. F. Manzer,  Shan-Ping Mao,  Yuezhi Mao,  N. Mardirossian,  
 A. V. Marenich,  T. Markovich,  L. A. Martinez-Martinez,  S. A. Maurer,  
 N. J. Mayhall,  S. C. McKenzie,  J.-M. Mewes,  A. F. Morrison,  
 J. W. Mullinax,  K. Nanda,  T. S. Nguyen-Beck,  R. Olivares-Amaya,  
 J. A. Parkhill,  T. M. Perrine,  F. Plasser,  P. Pokhilko,  S. Prager,  
 A. Prociuk,  E. Ramos,  D. R. Rehn,  F. Rob,  M. Schneider,  N. Sergueev,  
 S. M. Sharada,  S. Sharma,  D. W. Small,  T. Stauch,  T. Stein,  
 Yu-Chuan Su,  A. J. W. Thom,  A. Tkatchenko,  T. Tsuchimochi,  N. M. Tubman,  
 L. Vogt,  M. L. Vidal,  O. Vydrov,  M. A. Watson,  J. Wenzel,  
 M. de Wergifosse,  T. A. Wesolowski,  A. White,  J. Witte,  A. Yamada,  
 Jun Yang,  K. Yao,  S. Yeganeh,  S. R. Yost,  Zhi-Qiang You,  A. Zech,  
 Igor Ying Zhang,  Xing Zhang,  Yan Zhao,  Ying Zhu,  B. R. Brooks,  
 G. K. L. Chan,  C. J. Cramer,  M. S. Gordon,  W. J. Hehre,  A. Klamt,  
 M. W. Schmidt,  C. D. Sherrill,  D. G. Truhlar,  A. Aspuru-Guzik,  R. Baer,  
 A. T. Bell,  N. A. Besley,  Jeng-Da Chai,  A. E. DePrince, III,  
 R. A. DiStasio Jr.,  A. Dreuw,  B. D. Dunietz,  T. R. Furlani,  
 Chao-Ping Hsu,  Yousung Jung,  Jing Kong,  D. S. Lambrecht,  WanZhen Liang,  
 C. Ochsenfeld,  V. A. Rassolov,  L. V. Slipchenko,  J. E. Subotnik,  
 T. Van Voorhis,  J. M. Herbert,  A. I. Krylov,  P. M. W. Gill,  M. Head-Gordon

 Contributors to earlier versions of Q-Chem not listed above: 
 R. D. Adamson,  B. Austin,  J. Baker,  G. J. O. Beran,  K. Brandhorst,  
 S. T. Brown,  E. F. C. Byrd,  A. K. Chakraborty,  C.-L. Cheng,  
 Siu Hung Chien,  D. M. Chipman,  D. L. Crittenden,  H. Dachsel,  
 R. J. Doerksen,  A. D. Dutoi,  L. Fusti-Molnar,  W. A. Goddard III,  
 A. Golubeva-Zadorozhnaya,  S. R. Gwaltney,  G. Hawkins,  A. Heyden,  
 S. Hirata,  G. Kedziora,  F. J. Keil,  C. Kelley,  Jihan Kim,  R. A. King,  
 R. Z. Khaliullin,  P. P. Korambath,  W. Kurlancheek,  A. M. Lee,  M. S. Lee,  
 S. V. Levchenko,  Ching Yeh Lin,  D. Liotard,  R. C. Lochan,  I. Lotan,  
 P. E. Maslen,  N. Nair,  D. P. O'Neill,  D. Neuhauser,  E. Neuscamman,  
 C. M. Oana,  R. Olson,  B. Peters,  R. Peverati,  P. A. Pieniazek,  
 Y. M. Rhee,  J. Ritchie,  M. A. Rohrdanz,  E. Rosta,  N. J. Russ,  
 H. F. Schaefer III,  N. E. Schultz,  N. Shenvi,  A. C. Simmonett,  A. Sodt,  
 D. Stuck,  K. S. Thanthiriwatte,  V. Vanovschi,  Tao Wang,  A. Warshel,  
 C. F. Williams,  Q. Wu,  X. Xu,  W. Zhang

 Please cite Q-Chem as follows:
 Y. Shao et al., Mol. Phys. 113, 184-215 (2015)
 DOI: 10.1080/00268976.2014.952696

 Q-Chem 5.1.2 for Intel X86 EM64T Linux

 Parts of Q-Chem use Armadillo 8.300.2 (Tropical Shenanigans).
 http://arma.sourceforge.net/

 Q-Chem begins on Sun Nov 25 17:13:35 2018  

Host: 
0

     Scratch files written to /scratch/taweetham/qchem45230//
Input Ideriv = 2
Curr. Ideriv = -1
Max.  Ideriv = 2

Checking the input file for inconsistencies... 	...done.

--------------------------------------------------------------
User input:
--------------------------------------------------------------
$molecule
0 1
P 
N 1 PP 
Cl 2 PCl 1 ANG 
Br 1 PBr 2 ANG  3 DHA

PP=1.9
PH=1.44
PF=1.54
PCl=2.03
PBr=2.5
PI=2.6
ANG=120.0
DHA=0.0
$end

$rem
   job_type	optimization
   basis	6-311++g**
   method	b3lyp
$end

--------------------------------------------------------------
 ----------------------------------------------------------------
             Standard Nuclear Orientation (Angstroms)
    I     Atom           X                Y                Z
 ----------------------------------------------------------------
    1      P      -0.0494818275    -1.4501972978    -0.0000000000
    2      N      -1.9065502730    -1.0485795833     0.0000000000
    3      Cl     -2.5270070369     0.8842766980     0.0000000000
    4      Br      1.6299199700     0.4017232195    -0.0000000000
 ----------------------------------------------------------------
 Molecular Point Group                 Cs    NOp =  2
 Largest Abelian Subgroup              Cs    NOp =  2
 Nuclear Repulsion Energy =   320.1896776577 hartrees
 There are       37 alpha and       37 beta electrons
 Requested basis set is 6-311++G(d,p)
 There are 51 shells and 130 basis functions

 Total QAlloc Memory Limit   2000 MB
 Mega-Array Size       188 MB
 MEM_STATIC part       192 MB
 A cutoff of  1.0D-11 yielded   1045 shell pairs
 There are      7318 function pairs (      8007 Cartesian)

 -------------------------------------------------------
 OpenMP Integral Computing Module                       
 Release: version 1.0, May 2013, Q-Chem Inc. Pittsburgh 
 -------------------------------------------------------
 Integral Job Info:
 Integral job number is                      11
 Integral operator is                         1
 short-range coefficients                     0
 long-range coefficients              100000000
 Omega coefficients                           0
 if combine SR and LR in K                    0
 Integral screening is                        0
 Integral computing path is                   2
 max size of driver memory is            800000
 size of driver memory is                593474
 size of scratch memory is             29634545
 max col of scratch BK array               1296
 max len of scratch array in speh3          155
 max len of scratch index in speh4           18
 max int batch size is                      520
 min int batch size is                       52
 fixed nKL is                                45
 max L of basis functions is                  2
 order of int derivative is                   0
 number of shells is                         51
 number of basis is                         136
 number of cartesian basis is               136
 number of contracted shell pairs          1045
 number of primitive shell pairs           2848
 maxK2 (contraction) of shell pair           36
 max number of K2 of shell pair               1
 max number of CS2 of shell pair            132
 max number of PS2 of shell pair            204
 mem total for path MDJ                  515894
 -------------------------------------------------------
 Smallest overlap matrix eigenvalue = 2.53E-03

 Scale SEOQF with 1.000000e-01/1.000000e-01/1.000000e-01

 Standard Electronic Orientation quadrupole field applied
 Nucleus-field energy     =     0.0000000123 hartrees
 Guess from superposition of atomic densities
 Warning:  Energy on first SCF cycle will be non-variational
 SAD guess density has 74.000000 electrons

 -----------------------------------------------------------------------
  General SCF calculation program by
  Eric Jon Sundstrom, Paul Horn, Yuezhi Mao, Dmitri Zuev, Alec White,
  David Stuck, Shaama M.S., Shane Yost, Joonho Lee, David Small,
  Daniel Levine, Susi Lehtola, Hugh Burton, Evgeny Epifanovsky
 -----------------------------------------------------------------------
 Exchange:     0.2000 Hartree-Fock + 0.0800 Slater + 0.7200 B88
 Correlation:  0.1900 VWN1RPA + 0.8100 LYP
 Using SG-1 standard quadrature grid
 using 4 threads for integral computing
 -------------------------------------------------------
 OpenMP Integral computing Module                
 Release: version 2.0, May 2017, Q-Chem Inc. Pleasanton 
 -------------------------------------------------------
 -------------------------------------------------------
 OpenMP BLAS3 based DFT computing Module                
 Release: version 1.0, May 2013, Q-Chem Inc. Pittsburgh 
 -------------------------------------------------------
 A restricted SCF calculation will be
 performed using DIIS
 SCF converges when DIIS error is below 1.0e-08
 ---------------------------------------
  Cycle       Energy         DIIS error
 ---------------------------------------
    1   -3430.2314248854      2.80e-02  
    2   -3430.3120107843      5.45e-03  
    3   -3429.5179348096      1.76e-02  
    4   -3430.3663712292      3.71e-03  
    5   -3430.3817556835      3.17e-03  
    6   -3430.4020355421      6.12e-04  
    7   -3430.4030496647      3.12e-04  
    8   -3430.4032195182      6.41e-05  
    9   -3430.4032294308      1.71e-05  
   10   -3430.4032299973      4.64e-06  
   11   -3430.4032300464      1.12e-06  
   12   -3430.4032300496      1.35e-07  
   13   -3430.4032300496      2.36e-08  
   14   -3430.4032300496      7.51e-09  Convergence criterion met
 ---------------------------------------
 SCF time:   CPU 15.45s  wall 4.00s 
 SCF   energy in the final basis set =    -3430.4032300496
 Total energy in the final basis set =    -3430.4032300496

 --------------------------------------------------------------
             Orbital Energies (a.u.) and Symmetries
 --------------------------------------------------------------

 Alpha MOs, Restricted
 -- Occupied --                  
-482.86 -101.59  -77.19  -62.51  -56.33  -56.33  -56.33  -14.45
  1 A'    2 A'    3 A'    4 A'    5 A'    1 A"    6 A'    7 A'                 
 -9.498  -8.721  -7.265  -7.253  -7.252  -6.678  -6.551  -6.540
  8 A'    9 A'   10 A'    2 A"   11 A'   12 A'   13 A'    3 A"                 
 -6.539  -4.840  -4.838  -4.836  -2.662  -2.659  -2.658  -2.650
 14 A'   15 A'    4 A"   16 A'   17 A'    5 A"   18 A'    6 A"                 
 -2.650  -0.872  -0.799  -0.774  -0.598  -0.440  -0.381  -0.370
 19 A'   20 A'   21 A'   22 A'   23 A'   24 A'   25 A'    7 A"                 
 -0.354  -0.335  -0.326  -0.311  -0.301
 26 A'    8 A"   27 A'   28 A'    9 A"                                         
 -- Virtual --                   
 -0.175  -0.164  -0.118  -0.031  -0.001   0.030   0.038   0.040
 10 A"   29 A'   30 A'   31 A'   32 A'   33 A'   11 A"   34 A'                 
  0.056   0.071   0.071   0.075   0.086   0.104   0.107   0.127
 35 A'   36 A'   12 A"   37 A'   13 A"   38 A'   39 A'   40 A'                 
  0.159   0.162   0.199   0.235   0.268   0.269   0.280   0.377
 14 A"   41 A'   42 A'   43 A'   15 A"   44 A'   45 A'   46 A'                 
  0.398   0.410   0.425   0.461   0.475   0.500   0.505   0.526
 47 A'   16 A"   48 A'   17 A"   49 A'   18 A"   50 A'   51 A'                 
  0.547   0.554   0.566   0.581   0.601   0.654   0.665   0.740
 19 A"   52 A'   53 A'   20 A"   54 A'   55 A'   21 A"   56 A'                 
  0.749   0.767   0.791   0.852   0.858   0.923   0.932   0.936
 22 A"   57 A'   58 A'   23 A"   59 A'   60 A'   24 A"   61 A'                 
  0.965   1.029   1.271   1.455   1.528   1.581   1.916   1.923
 62 A'   63 A'   64 A'   25 A"   65 A'   66 A'   26 A"   67 A'                 
  1.950   1.965   1.975   1.984   2.031   2.234   2.257   2.309
 68 A'   27 A"   28 A"   69 A'   70 A'   29 A"   71 A'   72 A'                 
  2.518   3.740   3.761   3.836   3.975   3.978   3.981   3.995
 73 A'   30 A"   74 A'   75 A'   31 A"   32 A"   76 A'   77 A'                 
  4.117   6.541   6.693   7.529   7.540   7.564   9.570  13.708
 78 A'   79 A'   80 A'   33 A"   81 A'   82 A'   83 A'   34 A"                 
 13.758  13.821  25.751  25.803  26.056  35.192  47.837 162.799
 84 A'   85 A'   35 A"   86 A'   87 A'   88 A'   89 A'   90 A'                 
215.530 289.725 289.734 289.7721020.614
 91 A'   36 A"   92 A'   93 A'   94 A'                                         

 Beta MOs, Restricted
 -- Occupied --                  
-482.86 -101.59  -77.19  -62.51  -56.33  -56.33  -56.33  -14.45
  1 A'    2 A'    3 A'    4 A'    5 A'    1 A"    6 A'    7 A'                 
 -9.498  -8.721  -7.265  -7.253  -7.252  -6.678  -6.551  -6.540
  8 A'    9 A'   10 A'    2 A"   11 A'   12 A'   13 A'    3 A"                 
 -6.539  -4.840  -4.838  -4.836  -2.662  -2.659  -2.658  -2.650
 14 A'   15 A'    4 A"   16 A'   17 A'    5 A"   18 A'    6 A"                 
 -2.650  -0.872  -0.799  -0.774  -0.598  -0.440  -0.381  -0.370
 19 A'   20 A'   21 A'   22 A'   23 A'   24 A'   25 A'    7 A"                 
 -0.354  -0.335  -0.326  -0.311  -0.301
 26 A'    8 A"   27 A'   28 A'    9 A"                                         
 -- Virtual --                   
 -0.175  -0.164  -0.118  -0.031  -0.001   0.030   0.038   0.040
 10 A"   29 A'   30 A'   31 A'   32 A'   33 A'   11 A"   34 A'                 
  0.056   0.071   0.071   0.075   0.086   0.104   0.107   0.127
 35 A'   36 A'   12 A"   37 A'   13 A"   38 A'   39 A'   40 A'                 
  0.159   0.162   0.199   0.235   0.268   0.269   0.280   0.377
 14 A"   41 A'   42 A'   43 A'   15 A"   44 A'   45 A'   46 A'                 
  0.398   0.410   0.425   0.461   0.475   0.500   0.505   0.526
 47 A'   16 A"   48 A'   17 A"   49 A'   18 A"   50 A'   51 A'                 
  0.547   0.554   0.566   0.581   0.601   0.654   0.665   0.740
 19 A"   52 A'   53 A'   20 A"   54 A'   55 A'   21 A"   56 A'                 
  0.749   0.767   0.791   0.852   0.858   0.923   0.932   0.936
 22 A"   57 A'   58 A'   23 A"   59 A'   60 A'   24 A"   61 A'                 
  0.965   1.029   1.271   1.455   1.528   1.581   1.916   1.923
 62 A'   63 A'   64 A'   25 A"   65 A'   66 A'   26 A"   67 A'                 
  1.950   1.965   1.975   1.984   2.031   2.234   2.257   2.309
 68 A'   27 A"   28 A"   69 A'   70 A'   29 A"   71 A'   72 A'                 
  2.518   3.740   3.761   3.836   3.975   3.978   3.981   3.995
 73 A'   30 A"   74 A'   75 A'   31 A"   32 A"   76 A'   77 A'                 
  4.117   6.541   6.693   7.529   7.540   7.564   9.570  13.708
 78 A'   79 A'   80 A'   33 A"   81 A'   82 A'   83 A'   34 A"                 
 13.758  13.821  25.751  25.803  26.056  35.192  47.837 162.799
 84 A'   85 A'   35 A"   86 A'   87 A'   88 A'   89 A'   90 A'                 
215.530 289.725 289.734 289.7721020.614
 91 A'   36 A"   92 A'   93 A'   94 A'                                         
 --------------------------------------------------------------

          Ground-State Mulliken Net Atomic Charges

     Atom                 Charge (a.u.)
  ----------------------------------------
      1 P                     0.332841
      2 N                    -0.127585
      3 Cl                   -0.058963
      4 Br                   -0.146293
  ----------------------------------------
  Sum of atomic charges =     0.000000

 -----------------------------------------------------------------
                    Cartesian Multipole Moments
 -----------------------------------------------------------------
    Charge (ESU x 10^10)
                 0.0000
    Dipole Moment (Debye)
         X       1.6682      Y      -1.3254      Z      -0.0000
       Tot       2.1306
    Quadrupole Moments (Debye-Ang)
        XX     -56.0093     XY      -1.7414     YY     -46.8912
        XZ      -0.0000     YZ      -0.0000     ZZ     -50.3339
    Octopole Moments (Debye-Ang^2)
       XXX      57.6215    XXY      15.9225    XYY      15.4792
       YYY      16.9534    XXZ      -0.0000    XYZ      -0.0000
       YYZ      -0.0000    XZZ      14.9544    YZZ       4.7571
       ZZZ      -0.0000
    Hexadecapole Moments (Debye-Ang^3)
      XXXX   -1010.4178   XXXY      -0.2547   XXYY    -211.2846
      XYYY       1.0462   YYYY    -322.0203   XXXZ      -0.0000
      XXYZ      -0.0000   XYYZ      -0.0000   YYYZ      -0.0000
      XXZZ    -178.6734   XYZZ       3.4423   YYZZ     -66.8367
      XZZZ      -0.0000   YZZZ      -0.0000   ZZZZ     -64.4356
 -----------------------------------------------------------------
 Calculating analytic gradient of the SCF energy
 Gradient of SCF Energy
            1           2           3           4
    1   0.0783208  -0.0890367  -0.0207012   0.0314172
    2  -0.0491243  -0.0301556   0.0514233   0.0278566
    3  -0.0000000   0.0000000  -0.0000000   0.0000000
 Max gradient component =       8.904E-02
 RMS gradient           =       4.303E-02
 Gradient time:  CPU 3.62 s  wall 1.00 s
 Geometry Optimization Parameters
   NAtoms,    NIC,     NZ,  NCons,   NDum,   NFix, NCnnct, MaxDiis
        4      14       4       0       0       0       0       0


** GEOMETRY OPTIMIZATION IN DELOCALIZED INTERNAL COORDINATES **
   Searching for a Minimum

   Optimization Cycle:   1

                       Coordinates (Angstroms)
     ATOM                X               Y               Z
      1  P        -0.0494818275   -1.4501972978    0.0000000000
      2  N        -1.9065502730   -1.0485795833    0.0000000000
      3  Cl       -2.5270070369    0.8842766980    0.0000000000
      4  Br        1.6299199700    0.4017232195    0.0000000000
   Point Group: cs    Number of degrees of freedom:     5


   Energy is  -3430.403230050


 Attempting to Generate Delocalized Internal Coordinates

  5 Hessian modes will be used to form the next step
  Hessian Eigenvalues:
     0.092515    0.139919    0.195927    0.250000    0.250000

 Minimum Search - Taking Simple RFO Step
 Searching for Lamda that Minimizes Along All modes
 Value Taken    Lamda =  -0.07343887
 Calculated Step too Large.  Step scaled by  0.539310
 Step Taken.  Stepsize is  0.300000

                             Maximum     Tolerance    Cnvgd?
         Gradient           0.120718      0.000300      NO
         Displacement       0.284297      0.001200      NO
         Energy change     *********      0.000001      NO


 New Cartesian Coordinates Obtained by Inverse Iteration

 Displacement from previous Coordinates is:  0.446556
 ----------------------------------------------------------------
             Standard Nuclear Orientation (Angstroms)
    I     Atom           X                Y                Z
 ----------------------------------------------------------------
    1      P      -0.1071913603    -1.4316640320     0.0000000000
    2      N      -1.8444689851    -1.0368349453     0.0000000000
    3      Cl     -2.3766025289     0.8452665835     0.0000000000
    4      Br      1.4751437070     0.4104554303     0.0000000000
 ----------------------------------------------------------------
 Molecular Point Group                 Cs    NOp =  2
 Largest Abelian Subgroup              Cs    NOp =  2
 Nuclear Repulsion Energy =   336.7921788967 hartrees
 There are       37 alpha and       37 beta electrons
 Applying Cartesian multipole field
    Component          Value
    ---------          -----
     (2,0,0)        1.00000E-11
     (0,2,0)        2.00000E-11
     (0,0,2)       -3.00000E-11
 Nucleus-field energy     =     0.0000000110 hartrees
 Requested basis set is 6-311++G(d,p)
 There are 51 shells and 130 basis functions
 A cutoff of  1.0D-11 yielded   1070 shell pairs
 There are      7500 function pairs (      8218 Cartesian)
 Smallest overlap matrix eigenvalue = 2.11E-03
 Guess MOs from SCF MO coefficient file

 -----------------------------------------------------------------------
  General SCF calculation program by
  Eric Jon Sundstrom, Paul Horn, Yuezhi Mao, Dmitri Zuev, Alec White,
  David Stuck, Shaama M.S., Shane Yost, Joonho Lee, David Small,
  Daniel Levine, Susi Lehtola, Hugh Burton, Evgeny Epifanovsky
 -----------------------------------------------------------------------
 Exchange:     0.2000 Hartree-Fock + 0.0800 Slater + 0.7200 B88
 Correlation:  0.1900 VWN1RPA + 0.8100 LYP
 Using SG-1 standard quadrature grid
 using 4 threads for integral computing
 -------------------------------------------------------
 OpenMP Integral computing Module                
 Release: version 2.0, May 2017, Q-Chem Inc. Pleasanton 
 -------------------------------------------------------
 -------------------------------------------------------
 OpenMP BLAS3 based DFT computing Module                
 Release: version 1.0, May 2013, Q-Chem Inc. Pittsburgh 
 -------------------------------------------------------
 A restricted SCF calculation will be
 performed using DIIS
 SCF converges when DIIS error is below 1.0e-08
 ---------------------------------------
  Cycle       Energy         DIIS error
 ---------------------------------------
    1   -3430.4349081544      1.23e-03  
    2   -3430.4310122738      2.13e-03  
    3   -3430.4369515221      1.22e-03  
    4   -3430.4399013540      3.29e-04  
    5   -3430.4401898526      7.93e-05  
    6   -3430.4402040696      3.05e-05  
    7   -3430.4402055859      8.44e-06  
    8   -3430.4402057348      2.94e-06  
    9   -3430.4402057610      5.78e-07  
   10   -3430.4402057623      1.57e-07  
   11   -3430.4402057624      3.56e-08  
   12   -3430.4402057624      1.10e-08  
   13   -3430.4402057624      1.41e-09  Convergence criterion met
 ---------------------------------------
 SCF time:   CPU 14.89s  wall 4.00s 
 SCF   energy in the final basis set =    -3430.4402057624
 Total energy in the final basis set =    -3430.4402057624

 --------------------------------------------------------------
             Orbital Energies (a.u.) and Symmetries
 --------------------------------------------------------------

 Alpha MOs, Restricted
 -- Occupied --                  
-482.86 -101.59  -77.18  -62.51  -56.33  -56.33  -56.33  -14.44
  1 A'    2 A'    3 A'    4 A'    5 A'    1 A"    6 A'    7 A'                 
 -9.501  -8.720  -7.269  -7.256  -7.255  -6.668  -6.550  -6.540
  8 A'    9 A'   10 A'    2 A"   11 A'   12 A'   13 A'    3 A"                 
 -6.538  -4.830  -4.828  -4.825  -2.661  -2.658  -2.657  -2.649
 14 A'   15 A'    4 A"   16 A'   17 A'    5 A"   18 A'    6 A"                 
 -2.649  -0.896  -0.805  -0.780  -0.588  -0.453  -0.392  -0.383
 19 A'   20 A'   21 A'   22 A'   23 A'   24 A'   25 A'    7 A"                 
 -0.351  -0.338  -0.323  -0.312  -0.303
 26 A'    8 A"   27 A'   28 A'    9 A"                                         
 -- Virtual --                   
 -0.159  -0.150  -0.093  -0.010   0.001   0.030   0.038   0.045
 10 A"   29 A'   30 A'   31 A'   32 A'   33 A'   11 A"   34 A'                 
  0.056   0.071   0.075   0.075   0.085   0.106   0.110   0.129
 35 A'   12 A"   36 A'   37 A'   13 A"   38 A'   39 A'   40 A'                 
  0.163   0.164   0.198   0.239   0.265   0.268   0.293   0.369
 14 A"   41 A'   42 A'   43 A'   44 A'   15 A"   45 A'   46 A'                 
  0.393   0.410   0.420   0.461   0.470   0.490   0.519   0.542
 47 A'   16 A"   48 A'   17 A"   49 A'   18 A"   50 A'   51 A'                 
  0.545   0.571   0.577   0.589   0.613   0.666   0.684   0.725
 19 A"   52 A'   53 A'   20 A"   54 A'   55 A'   21 A"   56 A'                 
  0.739   0.793   0.829   0.849   0.865   0.936   0.944   0.954
 22 A"   57 A'   58 A'   23 A"   59 A'   60 A'   24 A"   61 A'                 
  0.980   1.025   1.275   1.464   1.547   1.611   1.916   1.947
 62 A'   63 A'   64 A'   25 A"   65 A'   66 A'   26 A"   67 A'                 
  1.973   1.975   1.994   1.996   2.053   2.237   2.263   2.387
 68 A'   27 A"   69 A'   28 A"   70 A'   29 A"   71 A'   72 A'                 
  2.563   3.746   3.782   3.853   3.976   3.982   3.984   4.003
 73 A'   30 A"   74 A'   75 A'   31 A"   32 A"   76 A'   77 A'                 
  4.142   6.552   6.762   7.531   7.543   7.577   9.580  13.719
 78 A'   79 A'   80 A'   33 A"   81 A'   82 A'   83 A'   34 A"                 
 13.780  13.836  25.753  25.819  26.123  35.209  47.848 162.870
 84 A'   85 A'   35 A"   86 A'   87 A'   88 A'   89 A'   90 A'                 
215.544 289.728 289.739 289.7851020.627
 91 A'   36 A"   92 A'   93 A'   94 A'                                         

 Beta MOs, Restricted
 -- Occupied --                  
-482.86 -101.59  -77.18  -62.51  -56.33  -56.33  -56.33  -14.44
  1 A'    2 A'    3 A'    4 A'    5 A'    1 A"    6 A'    7 A'                 
 -9.501  -8.720  -7.269  -7.256  -7.255  -6.668  -6.550  -6.540
  8 A'    9 A'   10 A'    2 A"   11 A'   12 A'   13 A'    3 A"                 
 -6.538  -4.830  -4.828  -4.825  -2.661  -2.658  -2.657  -2.649
 14 A'   15 A'    4 A"   16 A'   17 A'    5 A"   18 A'    6 A"                 
 -2.649  -0.896  -0.805  -0.780  -0.588  -0.453  -0.392  -0.383
 19 A'   20 A'   21 A'   22 A'   23 A'   24 A'   25 A'    7 A"                 
 -0.351  -0.338  -0.323  -0.312  -0.303
 26 A'    8 A"   27 A'   28 A'    9 A"                                         
 -- Virtual --                   
 -0.159  -0.150  -0.093  -0.010   0.001   0.030   0.038   0.045
 10 A"   29 A'   30 A'   31 A'   32 A'   33 A'   11 A"   34 A'                 
  0.056   0.071   0.075   0.075   0.085   0.106   0.110   0.129
 35 A'   12 A"   36 A'   37 A'   13 A"   38 A'   39 A'   40 A'                 
  0.163   0.164   0.198   0.239   0.265   0.268   0.293   0.369
 14 A"   41 A'   42 A'   43 A'   44 A'   15 A"   45 A'   46 A'                 
  0.393   0.410   0.420   0.461   0.470   0.490   0.519   0.542
 47 A'   16 A"   48 A'   17 A"   49 A'   18 A"   50 A'   51 A'                 
  0.545   0.571   0.577   0.589   0.613   0.666   0.684   0.725
 19 A"   52 A'   53 A'   20 A"   54 A'   55 A'   21 A"   56 A'                 
  0.739   0.793   0.829   0.849   0.865   0.936   0.944   0.954
 22 A"   57 A'   58 A'   23 A"   59 A'   60 A'   24 A"   61 A'                 
  0.980   1.025   1.275   1.464   1.547   1.611   1.916   1.947
 62 A'   63 A'   64 A'   25 A"   65 A'   66 A'   26 A"   67 A'                 
  1.973   1.975   1.994   1.996   2.053   2.237   2.263   2.387
 68 A'   27 A"   69 A'   28 A"   70 A'   29 A"   71 A'   72 A'                 
  2.563   3.746   3.782   3.853   3.976   3.982   3.984   4.003
 73 A'   30 A"   74 A'   75 A'   31 A"   32 A"   76 A'   77 A'                 
  4.142   6.552   6.762   7.531   7.543   7.577   9.580  13.719
 78 A'   79 A'   80 A'   33 A"   81 A'   82 A'   83 A'   34 A"                 
 13.780  13.836  25.753  25.819  26.123  35.209  47.848 162.870
 84 A'   85 A'   35 A"   86 A'   87 A'   88 A'   89 A'   90 A'                 
215.544 289.728 289.739 289.7851020.627
 91 A'   36 A"   92 A'   93 A'   94 A'                                         
 --------------------------------------------------------------

          Ground-State Mulliken Net Atomic Charges

     Atom                 Charge (a.u.)
  ----------------------------------------
      1 P                     0.312854
      2 N                    -0.132658
      3 Cl                   -0.037496
      4 Br                   -0.142701
  ----------------------------------------
  Sum of atomic charges =     0.000000

 -----------------------------------------------------------------
                    Cartesian Multipole Moments
 -----------------------------------------------------------------
    Charge (ESU x 10^10)
                 0.0000
    Dipole Moment (Debye)
         X       1.5407      Y      -1.0259      Z      -0.0000
       Tot       1.8511
    Quadrupole Moments (Debye-Ang)
        XX     -55.4019     XY      -1.9026     YY     -47.1589
        XZ      -0.0000     YZ      -0.0000     ZZ     -49.8894
    Octopole Moments (Debye-Ang^2)
       XXX      59.7832    XXY      15.6239    XYY      16.7508
       YYY      18.4470    XXZ       0.0000    XYZ       0.0000
       YYZ       0.0000    XZZ      15.8706    YZZ       4.5649
       ZZZ      -0.0000
    Hexadecapole Moments (Debye-Ang^3)
      XXXX    -888.6870   XXXY      -8.2785   XXYY    -191.6170
      XYYY      -5.9130   YYYY    -314.4327   XXXZ       0.0000
      XXYZ       0.0000   XYYZ       0.0000   YYYZ       0.0000
      XXZZ    -157.4693   XYZZ       1.1397   YYZZ     -64.7496
      XZZZ       0.0000   YZZZ       0.0000   ZZZZ     -63.0653
 -----------------------------------------------------------------
 Calculating analytic gradient of the SCF energy
 Gradient of SCF Energy
            1           2           3           4
    1   0.0702990  -0.0810549  -0.0136601   0.0244161
    2  -0.0391839  -0.0293237   0.0456607   0.0228469
    3  -0.0000000   0.0000000  -0.0000000   0.0000000
 Max gradient component =       8.105E-02
 RMS gradient           =       3.797E-02
 Gradient time:  CPU 3.77 s  wall 1.05 s
 Geometry Optimization Parameters
   NAtoms,    NIC,     NZ,  NCons,   NDum,   NFix, NCnnct, MaxDiis
        4      14       4       0       0       0       0       0

 Cartesian Hessian Update
 Hessian Updated using BFGS Update


** GEOMETRY OPTIMIZATION IN DELOCALIZED INTERNAL COORDINATES **
   Searching for a Minimum

   Optimization Cycle:   2

                       Coordinates (Angstroms)
     ATOM                X               Y               Z
      1  P        -0.1071913603   -1.4316640320    0.0000000000
      2  N        -1.8444689851   -1.0368349453    0.0000000000
      3  Cl       -2.3766025289    0.8452665835    0.0000000000
      4  Br        1.4751437070    0.4104554303    0.0000000000
   Point Group: cs    Number of degrees of freedom:     5


   Energy is  -3430.440205762

 Hessian Updated using BFGS Update

  5 Hessian modes will be used to form the next step
  Hessian Eigenvalues:
     0.061865    0.102001    0.154454    0.248787    0.276273

 Minimum Search - Taking Simple RFO Step
 Searching for Lamda that Minimizes Along All modes
 Value Taken    Lamda =  -0.08524643
 Calculated Step too Large.  Step scaled by  0.397701
 Step Taken.  Stepsize is  0.300000

                             Maximum     Tolerance    Cnvgd?
         Gradient           0.103969      0.000300      NO
         Displacement       0.284335      0.001200      NO
         Energy change     -0.036976      0.000001      NO


 New Cartesian Coordinates Obtained by Inverse Iteration

 Displacement from previous Coordinates is:  0.368240
 ----------------------------------------------------------------
             Standard Nuclear Orientation (Angstroms)
    I     Atom           X                Y                Z
 ----------------------------------------------------------------
    1      P      -0.1672529276    -1.4137728995     0.0000000000
    2      N      -1.7713629646    -1.0115423281     0.0000000000
    3      Cl     -2.2687583136     0.8026571575     0.0000000000
    4      Br      1.3542550383     0.4098811066     0.0000000000
 ----------------------------------------------------------------
 Molecular Point Group                 Cs    NOp =  2
 Largest Abelian Subgroup              Cs    NOp =  2
 Nuclear Repulsion Energy =   352.3864197337 hartrees
 There are       37 alpha and       37 beta electrons
 Applying Cartesian multipole field
    Component          Value
    ---------          -----
     (2,0,0)        1.00000E-11
     (0,2,0)        2.00000E-11
     (0,0,2)       -3.00000E-11
 Nucleus-field energy     =     0.0000000101 hartrees
 Requested basis set is 6-311++G(d,p)
 There are 51 shells and 130 basis functions
 A cutoff of  1.0D-11 yielded   1092 shell pairs
 There are      7633 function pairs (      8370 Cartesian)
 Smallest overlap matrix eigenvalue = 1.79E-03
 Guess MOs from SCF MO coefficient file

 -----------------------------------------------------------------------
  General SCF calculation program by
  Eric Jon Sundstrom, Paul Horn, Yuezhi Mao, Dmitri Zuev, Alec White,
  David Stuck, Shaama M.S., Shane Yost, Joonho Lee, David Small,
  Daniel Levine, Susi Lehtola, Hugh Burton, Evgeny Epifanovsky
 -----------------------------------------------------------------------
 Exchange:     0.2000 Hartree-Fock + 0.0800 Slater + 0.7200 B88
 Correlation:  0.1900 VWN1RPA + 0.8100 LYP
 Using SG-1 standard quadrature grid
 using 4 threads for integral computing
 -------------------------------------------------------
 OpenMP Integral computing Module                
 Release: version 2.0, May 2017, Q-Chem Inc. Pleasanton 
 -------------------------------------------------------
 -------------------------------------------------------
 OpenMP BLAS3 based DFT computing Module                
 Release: version 1.0, May 2013, Q-Chem Inc. Pittsburgh 
 -------------------------------------------------------
 A restricted SCF calculation will be
 performed using DIIS
 SCF converges when DIIS error is below 1.0e-08
 ---------------------------------------
  Cycle       Energy         DIIS error
 ---------------------------------------
    1   -3430.4615001410      1.48e-03  
    2   -3430.4581796135      2.29e-03  
    3   -3430.4652964549      1.22e-03  
    4   -3430.4681878487      3.10e-04  
    5   -3430.4684254564      8.59e-05  
    6   -3430.4684420270      2.62e-05  
    7   -3430.4684431929      8.81e-06  
    8   -3430.4684433457      2.06e-06  
    9   -3430.4684433577      6.09e-07  
   10   -3430.4684433589      1.61e-07  
   11   -3430.4684433590      2.86e-08  
   12   -3430.4684433590      7.16e-09  Convergence criterion met
 ---------------------------------------
 SCF time:   CPU 14.27s  wall 4.00s 
 SCF   energy in the final basis set =    -3430.4684433590
 Total energy in the final basis set =    -3430.4684433590

 --------------------------------------------------------------
             Orbital Energies (a.u.) and Symmetries
 --------------------------------------------------------------

 Alpha MOs, Restricted
 -- Occupied --                  
-482.86 -101.60  -77.17  -62.51  -56.33  -56.32  -56.32  -14.42
  1 A'    2 A'    3 A'    4 A'    5 A'    1 A"    6 A'    7 A'                 
 -9.507  -8.716  -7.274  -7.261  -7.260  -6.657  -6.546  -6.536
  8 A'    9 A'   10 A'    2 A"   11 A'   12 A'   13 A'    3 A"                 
 -6.534  -4.819  -4.817  -4.814  -2.657  -2.654  -2.653  -2.645
 14 A'   15 A'    4 A"   16 A'   17 A'    5 A"   18 A'    6 A"                 
 -2.645  -0.926  -0.811  -0.787  -0.579  -0.466  -0.405  -0.400
 19 A'   20 A'   21 A'   22 A'   23 A'   24 A'   25 A'    7 A"                 
 -0.344  -0.338  -0.318  -0.314  -0.307
 26 A'    8 A"   27 A'   28 A'    9 A"                                         
 -- Virtual --                   
 -0.142  -0.136  -0.067  -0.003   0.010   0.032   0.038   0.052
 10 A"   29 A'   30 A'   31 A'   32 A'   33 A'   11 A"   34 A'                 
  0.056   0.072   0.074   0.083   0.084   0.109   0.116   0.129
 35 A'   12 A"   36 A'   37 A'   13 A"   38 A'   39 A'   40 A'                 
  0.166   0.168   0.197   0.244   0.262   0.268   0.311   0.369
 14 A"   41 A'   42 A'   43 A'   44 A'   15 A"   45 A'   46 A'                 
  0.394   0.410   0.416   0.460   0.464   0.485   0.532   0.547
 47 A'   16 A"   48 A'   17 A"   49 A'   18 A"   50 A'   19 A"                 
  0.553   0.586   0.594   0.606   0.636   0.673   0.700   0.711
 51 A'   52 A'   53 A'   20 A"   54 A'   55 A'   21 A"   56 A'                 
  0.726   0.803   0.843   0.854   0.921   0.937   0.953   0.972
 22 A"   57 A'   23 A"   58 A'   59 A'   60 A'   24 A"   61 A'                 
  1.004   1.036   1.266   1.476   1.559   1.625   1.916   1.956
 62 A'   63 A'   64 A'   25 A"   65 A'   66 A'   26 A"   67 A'                 
  1.978   2.006   2.023   2.038   2.082   2.242   2.274   2.493
 27 A"   68 A'   69 A'   28 A"   70 A'   29 A"   71 A'   72 A'                 
  2.598   3.749   3.806   3.913   3.979   3.989   3.991   4.015
 73 A'   30 A"   74 A'   75 A'   31 A"   32 A"   76 A'   77 A'                 
  4.166   6.562   6.856   7.534   7.550   7.592   9.590  13.731
 78 A'   79 A'   80 A'   33 A"   81 A'   82 A'   83 A'   34 A"                 
 13.813  13.878  25.755  25.837  26.178  35.227  47.859 162.972
 84 A'   85 A'   35 A"   86 A'   87 A'   88 A'   89 A'   90 A'                 
215.557 289.733 289.746 289.8001020.641
 91 A'   36 A"   92 A'   93 A'   94 A'                                         

 Beta MOs, Restricted
 -- Occupied --                  
-482.86 -101.60  -77.17  -62.51  -56.33  -56.32  -56.32  -14.42
  1 A'    2 A'    3 A'    4 A'    5 A'    1 A"    6 A'    7 A'                 
 -9.507  -8.716  -7.274  -7.261  -7.260  -6.657  -6.546  -6.536
  8 A'    9 A'   10 A'    2 A"   11 A'   12 A'   13 A'    3 A"                 
 -6.534  -4.819  -4.817  -4.814  -2.657  -2.654  -2.653  -2.645
 14 A'   15 A'    4 A"   16 A'   17 A'    5 A"   18 A'    6 A"                 
 -2.645  -0.926  -0.811  -0.787  -0.579  -0.466  -0.405  -0.400
 19 A'   20 A'   21 A'   22 A'   23 A'   24 A'   25 A'    7 A"                 
 -0.344  -0.338  -0.318  -0.314  -0.307
 26 A'    8 A"   27 A'   28 A'    9 A"                                         
 -- Virtual --                   
 -0.142  -0.136  -0.067  -0.003   0.010   0.032   0.038   0.052
 10 A"   29 A'   30 A'   31 A'   32 A'   33 A'   11 A"   34 A'                 
  0.056   0.072   0.074   0.083   0.084   0.109   0.116   0.129
 35 A'   12 A"   36 A'   37 A'   13 A"   38 A'   39 A'   40 A'                 
  0.166   0.168   0.197   0.244   0.262   0.268   0.311   0.369
 14 A"   41 A'   42 A'   43 A'   44 A'   15 A"   45 A'   46 A'                 
  0.394   0.410   0.416   0.460   0.464   0.485   0.532   0.547
 47 A'   16 A"   48 A'   17 A"   49 A'   18 A"   50 A'   19 A"                 
  0.553   0.586   0.594   0.606   0.636   0.673   0.700   0.711
 51 A'   52 A'   53 A'   20 A"   54 A'   55 A'   21 A"   56 A'                 
  0.726   0.803   0.843   0.854   0.921   0.937   0.953   0.972
 22 A"   57 A'   23 A"   58 A'   59 A'   60 A'   24 A"   61 A'                 
  1.004   1.036   1.266   1.476   1.559   1.625   1.916   1.956
 62 A'   63 A'   64 A'   25 A"   65 A'   66 A'   26 A"   67 A'                 
  1.978   2.006   2.023   2.038   2.082   2.242   2.274   2.493
 27 A"   68 A'   69 A'   28 A"   70 A'   29 A"   71 A'   72 A'                 
  2.598   3.749   3.806   3.913   3.979   3.989   3.991   4.015
 73 A'   30 A"   74 A'   75 A'   31 A"   32 A"   76 A'   77 A'                 
  4.166   6.562   6.856   7.534   7.550   7.592   9.590  13.731
 78 A'   79 A'   80 A'   33 A"   81 A'   82 A'   83 A'   34 A"                 
 13.813  13.878  25.755  25.837  26.178  35.227  47.859 162.972
 84 A'   85 A'   35 A"   86 A'   87 A'   88 A'   89 A'   90 A'                 
215.557 289.733 289.746 289.8001020.641
 91 A'   36 A"   92 A'   93 A'   94 A'                                         
 --------------------------------------------------------------

          Ground-State Mulliken Net Atomic Charges

     Atom                 Charge (a.u.)
  ----------------------------------------
      1 P                     0.300532
      2 N                    -0.131822
      3 Cl                   -0.012810
      4 Br                   -0.155900
  ----------------------------------------
  Sum of atomic charges =    -0.000000

 -----------------------------------------------------------------
                    Cartesian Multipole Moments
 -----------------------------------------------------------------
    Charge (ESU x 10^10)
                 0.0000
    Dipole Moment (Debye)
         X       1.2356      Y      -0.8009      Z       0.0000
       Tot       1.4725
    Quadrupole Moments (Debye-Ang)
        XX     -54.7427     XY      -2.0754     YY     -47.2956
        XZ       0.0000     YZ       0.0000     ZZ     -49.3845
    Octopole Moments (Debye-Ang^2)
       XXX      60.4675    XXY      15.3860    XYY      17.4931
       YYY      19.7541    XXZ       0.0000    XYZ       0.0000
       YYZ       0.0000    XZZ      16.4433    YZZ       4.3762
       ZZZ       0.0000
    Hexadecapole Moments (Debye-Ang^3)
      XXXX    -798.5216   XXXY     -14.1839   XXYY    -176.0993
      XYYY     -10.8621   YYYY    -304.3777   XXXZ       0.0000
      XXYZ       0.0000   XYYZ       0.0000   YYYZ       0.0000
      XXZZ    -141.8999   XYZZ      -0.3729   YYZZ     -62.1422
      XZZZ       0.0000   YZZZ       0.0000   ZZZZ     -61.6083
 -----------------------------------------------------------------
 Calculating analytic gradient of the SCF energy
 Gradient of SCF Energy
            1           2           3           4
    1   0.0374030  -0.0472995  -0.0060702   0.0159668
    2  -0.0217236  -0.0306283   0.0362491   0.0161027
    3   0.0000000  -0.0000000   0.0000000  -0.0000000
 Max gradient component =       4.730E-02
 RMS gradient           =       2.400E-02
 Gradient time:  CPU 3.91 s  wall 1.10 s
 Geometry Optimization Parameters
   NAtoms,    NIC,     NZ,  NCons,   NDum,   NFix, NCnnct, MaxDiis
        4      14       4       0       0       0       0       0

 Cartesian Hessian Update
 Hessian Updated using BFGS Update


** GEOMETRY OPTIMIZATION IN DELOCALIZED INTERNAL COORDINATES **
   Searching for a Minimum

   Optimization Cycle:   3

                       Coordinates (Angstroms)
     ATOM                X               Y               Z
      1  P        -0.1672529276   -1.4137728995    0.0000000000
      2  N        -1.7713629646   -1.0115423281    0.0000000000
      3  Cl       -2.2687583136    0.8026571575    0.0000000000
      4  Br        1.3542550383    0.4098811066    0.0000000000
   Point Group: cs    Number of degrees of freedom:     5


   Energy is  -3430.468443359

 Hessian Updated using BFGS Update

  5 Hessian modes will be used to form the next step
  Hessian Eigenvalues:
     0.094085    0.110533    0.180039    0.248552    0.324094

 Minimum Search - Taking Simple RFO Step
 Searching for Lamda that Minimizes Along All modes
 Value Taken    Lamda =  -0.03296777
 Calculated Step too Large.  Step scaled by  0.626935
 Step Taken.  Stepsize is  0.300000

                             Maximum     Tolerance    Cnvgd?
         Gradient           0.066731      0.000300      NO
         Displacement       0.286576      0.001200      NO
         Energy change     -0.028238      0.000001      NO


 New Cartesian Coordinates Obtained by Inverse Iteration

 Displacement from previous Coordinates is:  0.265062
 ----------------------------------------------------------------
             Standard Nuclear Orientation (Angstroms)
    I     Atom           X                Y                Z
 ----------------------------------------------------------------
    1      P      -0.2043515022    -1.3843616096     0.0000000000
    2      N      -1.6984424339    -0.9512895642     0.0000000000
    3      Cl     -2.2446678630     0.7456729743     0.0000000000
    4      Br      1.2943426317     0.3772012360     0.0000000000
 ----------------------------------------------------------------
 Molecular Point Group                 Cs    NOp =  2
 Largest Abelian Subgroup              Cs    NOp =  2
 Nuclear Repulsion Energy =   364.9968334514 hartrees
 There are       37 alpha and       37 beta electrons
 Applying Cartesian multipole field
    Component          Value
    ---------          -----
     (2,0,0)        1.00000E-11
     (0,2,0)        2.00000E-11
     (0,0,2)       -3.00000E-11
 Nucleus-field energy     =     0.0000000094 hartrees
 Requested basis set is 6-311++G(d,p)
 There are 51 shells and 130 basis functions
 A cutoff of  1.0D-11 yielded   1099 shell pairs
 There are      7659 function pairs (      8398 Cartesian)
 Smallest overlap matrix eigenvalue = 1.52E-03
 Guess MOs from SCF MO coefficient file

 -----------------------------------------------------------------------
  General SCF calculation program by
  Eric Jon Sundstrom, Paul Horn, Yuezhi Mao, Dmitri Zuev, Alec White,
  David Stuck, Shaama M.S., Shane Yost, Joonho Lee, David Small,
  Daniel Levine, Susi Lehtola, Hugh Burton, Evgeny Epifanovsky
 -----------------------------------------------------------------------
 Exchange:     0.2000 Hartree-Fock + 0.0800 Slater + 0.7200 B88
 Correlation:  0.1900 VWN1RPA + 0.8100 LYP
 Using SG-1 standard quadrature grid
 using 4 threads for integral computing
 -------------------------------------------------------
 OpenMP Integral computing Module                
 Release: version 2.0, May 2017, Q-Chem Inc. Pleasanton 
 -------------------------------------------------------
 -------------------------------------------------------
 OpenMP BLAS3 based DFT computing Module                
 Release: version 1.0, May 2013, Q-Chem Inc. Pittsburgh 
 -------------------------------------------------------
 A restricted SCF calculation will be
 performed using DIIS
 SCF converges when DIIS error is below 1.0e-08
 ---------------------------------------
  Cycle       Energy         DIIS error
 ---------------------------------------
    1   -3430.4727877706      1.58e-03  
    2   -3430.4736922633      1.99e-03  
    3   -3430.4780940582      1.22e-03  
    4   -3430.4809081933      3.12e-04  
    5   -3430.4811477902      7.22e-05  
    6   -3430.4811578135      2.26e-05  
    7   -3430.4811587232      9.12e-06  
    8   -3430.4811588837      1.36e-06  
    9   -3430.4811588883      4.83e-07  
   10   -3430.4811588889      1.46e-07  
   11   -3430.4811588889      2.61e-08  
   12   -3430.4811588889      6.09e-09  Convergence criterion met
 ---------------------------------------
 SCF time:   CPU 14.62s  wall 4.00s 
 SCF   energy in the final basis set =    -3430.4811588889
 Total energy in the final basis set =    -3430.4811588889

 --------------------------------------------------------------
             Orbital Energies (a.u.) and Symmetries
 --------------------------------------------------------------

 Alpha MOs, Restricted
 -- Occupied --                  
-482.85 -101.60  -77.15  -62.50  -56.32  -56.32  -56.32  -14.40
  1 A'    2 A'    3 A'    4 A'    5 A'    1 A"    6 A'    7 A'                 
 -9.514  -8.711  -7.281  -7.268  -7.267  -6.644  -6.540  -6.531
  8 A'    9 A'   10 A'    2 A"   11 A'   12 A'   13 A'    3 A"                 
 -6.530  -4.806  -4.804  -4.800  -2.652  -2.649  -2.648  -2.641
 14 A'   15 A'    4 A"   16 A'   17 A'    5 A"   18 A'    6 A"                 
 -2.641  -0.959  -0.821  -0.790  -0.576  -0.479  -0.419  -0.418
 19 A'   20 A'   21 A'   22 A'   23 A'   24 A'   25 A'    7 A"                 
 -0.340  -0.338  -0.314  -0.311  -0.307
  8 A"   26 A'   27 A'   28 A'    9 A"                                         
 -- Virtual --                   
 -0.125  -0.111  -0.041  -0.001   0.018   0.034   0.039   0.056
 10 A"   29 A'   30 A'   31 A'   32 A'   33 A'   11 A"   34 A'                 
  0.059   0.073   0.074   0.082   0.089   0.111   0.122   0.128
 35 A'   12 A"   36 A'   13 A"   37 A'   38 A'   39 A'   40 A'                 
  0.169   0.173   0.197   0.251   0.258   0.270   0.324   0.370
 14 A"   41 A'   42 A'   43 A'   44 A'   15 A"   45 A'   46 A'                 
  0.398   0.412   0.417   0.456   0.464   0.479   0.542   0.549
 47 A'   16 A"   48 A'   17 A"   49 A'   18 A"   50 A'   19 A"                 
  0.565   0.588   0.607   0.628   0.659   0.681   0.704   0.717
 51 A'   52 A'   53 A'   20 A"   54 A'   55 A'   21 A"   56 A'                 
  0.727   0.815   0.836   0.852   0.924   0.962   0.991   1.014
 22 A"   57 A'   23 A"   58 A'   59 A'   24 A"   60 A'   61 A'                 
  1.046   1.076   1.241   1.490   1.566   1.643   1.920   1.957
 62 A'   63 A'   64 A'   25 A"   65 A'   66 A'   26 A"   67 A'                 
  1.981   2.018   2.075   2.100   2.119   2.254   2.282   2.585
 27 A"   68 A'   28 A"   69 A'   70 A'   29 A"   71 A'   72 A'                 
  2.624   3.753   3.822   3.983   3.989   3.998   4.018   4.033
 73 A'   30 A"   74 A'   31 A"   75 A'   32 A"   76 A'   77 A'                 
  4.193   6.571   6.933   7.539   7.556   7.609   9.607  13.746
 78 A'   79 A'   80 A'   33 A"   81 A'   82 A'   83 A'   34 A"                 
 13.843  13.958  25.759  25.851  26.206  35.251  47.869 163.069
 84 A'   85 A'   35 A"   86 A'   87 A'   88 A'   89 A'   90 A'                 
215.577 289.739 289.753 289.8181020.653
 91 A'   36 A"   92 A'   93 A'   94 A'                                         

 Beta MOs, Restricted
 -- Occupied --                  
-482.85 -101.60  -77.15  -62.50  -56.32  -56.32  -56.32  -14.40
  1 A'    2 A'    3 A'    4 A'    5 A'    1 A"    6 A'    7 A'                 
 -9.514  -8.711  -7.281  -7.268  -7.267  -6.644  -6.540  -6.531
  8 A'    9 A'   10 A'    2 A"   11 A'   12 A'   13 A'    3 A"                 
 -6.530  -4.806  -4.804  -4.800  -2.652  -2.649  -2.648  -2.641
 14 A'   15 A'    4 A"   16 A'   17 A'    5 A"   18 A'    6 A"                 
 -2.641  -0.959  -0.821  -0.790  -0.576  -0.479  -0.419  -0.418
 19 A'   20 A'   21 A'   22 A'   23 A'   24 A'   25 A'    7 A"                 
 -0.340  -0.338  -0.314  -0.311  -0.307
  8 A"   26 A'   27 A'   28 A'    9 A"                                         
 -- Virtual --                   
 -0.125  -0.111  -0.041  -0.001   0.018   0.034   0.039   0.056
 10 A"   29 A'   30 A'   31 A'   32 A'   33 A'   11 A"   34 A'                 
  0.059   0.073   0.074   0.082   0.089   0.111   0.122   0.128
 35 A'   12 A"   36 A'   13 A"   37 A'   38 A'   39 A'   40 A'                 
  0.169   0.173   0.197   0.251   0.258   0.270   0.324   0.370
 14 A"   41 A'   42 A'   43 A'   44 A'   15 A"   45 A'   46 A'                 
  0.398   0.412   0.417   0.456   0.464   0.479   0.542   0.549
 47 A'   16 A"   48 A'   17 A"   49 A'   18 A"   50 A'   19 A"                 
  0.565   0.588   0.607   0.628   0.659   0.681   0.704   0.717
 51 A'   52 A'   53 A'   20 A"   54 A'   55 A'   21 A"   56 A'                 
  0.727   0.815   0.836   0.852   0.924   0.962   0.991   1.014
 22 A"   57 A'   23 A"   58 A'   59 A'   24 A"   60 A'   61 A'                 
  1.046   1.076   1.241   1.490   1.566   1.643   1.920   1.957
 62 A'   63 A'   64 A'   25 A"   65 A'   66 A'   26 A"   67 A'                 
  1.981   2.018   2.075   2.100   2.119   2.254   2.282   2.585
 27 A"   68 A'   28 A"   69 A'   70 A'   29 A"   71 A'   72 A'                 
  2.624   3.753   3.822   3.983   3.989   3.998   4.018   4.033
 73 A'   30 A"   74 A'   31 A"   75 A'   32 A"   76 A'   77 A'                 
  4.193   6.571   6.933   7.539   7.556   7.609   9.607  13.746
 78 A'   79 A'   80 A'   33 A"   81 A'   82 A'   83 A'   34 A"                 
 13.843  13.958  25.759  25.851  26.206  35.251  47.869 163.069
 84 A'   85 A'   35 A"   86 A'   87 A'   88 A'   89 A'   90 A'                 
215.577 289.739 289.753 289.8181020.653
 91 A'   36 A"   92 A'   93 A'   94 A'                                         
 --------------------------------------------------------------

          Ground-State Mulliken Net Atomic Charges

     Atom                 Charge (a.u.)
  ----------------------------------------
      1 P                     0.294467
      2 N                    -0.123351
      3 Cl                    0.006467
      4 Br                   -0.177582
  ----------------------------------------
  Sum of atomic charges =    -0.000000

 -----------------------------------------------------------------
                    Cartesian Multipole Moments
 -----------------------------------------------------------------
    Charge (ESU x 10^10)
                -0.0000
    Dipole Moment (Debye)
         X       0.8161      Y      -0.5528      Z       0.0000
       Tot       0.9857
    Quadrupole Moments (Debye-Ang)
        XX     -53.6639     XY      -2.2809     YY     -47.6056
        XZ       0.0000     YZ       0.0000     ZZ     -48.8783
    Octopole Moments (Debye-Ang^2)
       XXX      58.8998    XXY      15.7662    XYY      17.5592
       YYY      22.0659    XXZ       0.0000    XYZ       0.0000
       YYZ       0.0000    XZZ      16.6004    YZZ       4.7690
       ZZZ       0.0000
    Hexadecapole Moments (Debye-Ang^3)
      XXXX    -753.6565   XXXY     -15.8278   XXYY    -166.0468
      XYYY     -11.2509   YYYY    -287.1561   XXXZ      -0.0000
      XXYZ       0.0000   XYYZ       0.0000   YYYZ       0.0000
      XXZZ    -134.6779   XYZZ      -0.3690   YYZZ     -58.2969
      XZZZ       0.0000   YZZZ       0.0000   ZZZZ     -60.2850
 -----------------------------------------------------------------
 Calculating analytic gradient of the SCF energy
 Gradient of SCF Energy
            1           2           3           4
    1  -0.0168086   0.0110447   0.0004923   0.0052715
    2   0.0073387  -0.0300119   0.0180616   0.0046115
    3   0.0000000  -0.0000000  -0.0000000  -0.0000000
 Max gradient component =       3.001E-02
 RMS gradient           =       1.202E-02
 Gradient time:  CPU 4.02 s  wall 1.13 s
 Geometry Optimization Parameters
   NAtoms,    NIC,     NZ,  NCons,   NDum,   NFix, NCnnct, MaxDiis
        4      14       4       0       0       0       0       0

 Cartesian Hessian Update
 Hessian Updated using BFGS Update


** GEOMETRY OPTIMIZATION IN DELOCALIZED INTERNAL COORDINATES **
   Searching for a Minimum

   Optimization Cycle:   4

                       Coordinates (Angstroms)
     ATOM                X               Y               Z
      1  P        -0.2043515022   -1.3843616096    0.0000000000
      2  N        -1.6984424339   -0.9512895642    0.0000000000
      3  Cl       -2.2446678630    0.7456729743    0.0000000000
      4  Br        1.2943426317    0.3772012360    0.0000000000
   Point Group: cs    Number of degrees of freedom:     5


   Energy is  -3430.481158889

 Hessian Updated using BFGS Update

  5 Hessian modes will be used to form the next step
  Hessian Eigenvalues:
     0.090742    0.112604    0.226328    0.254011    0.453049

 Minimum Search - Taking Simple RFO Step
 Searching for Lamda that Minimizes Along All modes
 Value Taken    Lamda =  -0.00602969
 Step Taken.  Stepsize is  0.225168

                             Maximum     Tolerance    Cnvgd?
         Gradient           0.020916      0.000300      NO
         Displacement       0.150348      0.001200      NO
         Energy change     -0.012716      0.000001      NO


 New Cartesian Coordinates Obtained by Inverse Iteration

 Displacement from previous Coordinates is:  0.205266
 ----------------------------------------------------------------
             Standard Nuclear Orientation (Angstroms)
    I     Atom           X                Y                Z
 ----------------------------------------------------------------
    1      P      -0.1846621527    -1.3706827993     0.0000000000
    2      N      -1.6750484059    -0.8783827275     0.0000000000
    3      Cl     -2.2846626060     0.7010304942     0.0000000000
    4      Br      1.2912539972     0.3352580690     0.0000000000
 ----------------------------------------------------------------
 Molecular Point Group                 Cs    NOp =  2
 Largest Abelian Subgroup              Cs    NOp =  2
 Nuclear Repulsion Energy =   369.5434122100 hartrees
 There are       37 alpha and       37 beta electrons
 Applying Cartesian multipole field
    Component          Value
    ---------          -----
     (2,0,0)        1.00000E-11
     (0,2,0)        2.00000E-11
     (0,0,2)       -3.00000E-11
 Nucleus-field energy     =     0.0000000092 hartrees
 Requested basis set is 6-311++G(d,p)
 There are 51 shells and 130 basis functions
 A cutoff of  1.0D-11 yielded   1106 shell pairs
 There are      7718 function pairs (      8471 Cartesian)
 Smallest overlap matrix eigenvalue = 1.36E-03
 Guess MOs from SCF MO coefficient file

 -----------------------------------------------------------------------
  General SCF calculation program by
  Eric Jon Sundstrom, Paul Horn, Yuezhi Mao, Dmitri Zuev, Alec White,
  David Stuck, Shaama M.S., Shane Yost, Joonho Lee, David Small,
  Daniel Levine, Susi Lehtola, Hugh Burton, Evgeny Epifanovsky
 -----------------------------------------------------------------------
 Exchange:     0.2000 Hartree-Fock + 0.0800 Slater + 0.7200 B88
 Correlation:  0.1900 VWN1RPA + 0.8100 LYP
 Using SG-1 standard quadrature grid
 using 4 threads for integral computing
 -------------------------------------------------------
 OpenMP Integral computing Module                
 Release: version 2.0, May 2017, Q-Chem Inc. Pleasanton 
 -------------------------------------------------------
 -------------------------------------------------------
 OpenMP BLAS3 based DFT computing Module                
 Release: version 1.0, May 2013, Q-Chem Inc. Pittsburgh 
 -------------------------------------------------------
 A restricted SCF calculation will be
 performed using DIIS
 SCF converges when DIIS error is below 1.0e-08
 ---------------------------------------
  Cycle       Energy         DIIS error
 ---------------------------------------
    1   -3430.4779249304      1.23e-03  
    2   -3430.4835086169      3.49e-04  
    3   -3430.4831763362      5.58e-04  
    4   -3430.4837422595      1.80e-04  
    5   -3430.4838065559      5.70e-05  
    6   -3430.4838135273      1.31e-05  
    7   -3430.4838138283      6.05e-06  
    8   -3430.4838138794      8.84e-07  
    9   -3430.4838138809      2.46e-07  
   10   -3430.4838138811      5.27e-08  
   11   -3430.4838138811      1.32e-08  
   12   -3430.4838138811      2.25e-09  Convergence criterion met
 ---------------------------------------
 SCF time:   CPU 14.74s  wall 4.00s 
 SCF   energy in the final basis set =    -3430.4838138811
 Total energy in the final basis set =    -3430.4838138811

 --------------------------------------------------------------
             Orbital Energies (a.u.) and Symmetries
 --------------------------------------------------------------

 Alpha MOs, Restricted
 -- Occupied --                  
-482.85 -101.61  -77.15  -62.50  -56.32  -56.32  -56.32  -14.40
  1 A'    2 A'    3 A'    4 A'    5 A'    1 A"    6 A'    7 A'                 
 -9.518  -8.712  -7.285  -7.272  -7.271  -6.638  -6.541  -6.532
  8 A'    9 A'   10 A'    2 A"   11 A'   12 A'   13 A'    3 A"                 
 -6.531  -4.800  -4.798  -4.794  -2.652  -2.650  -2.649  -2.642
 14 A'   15 A'    4 A"   16 A'   17 A'    5 A"   18 A'    6 A"                 
 -2.642  -0.976  -0.825  -0.787  -0.582  -0.483  -0.426  -0.426
 19 A'   20 A'   21 A'   22 A'   23 A'   24 A'   25 A'    7 A"                 
 -0.344  -0.342  -0.314  -0.299  -0.298
  8 A"   26 A'   27 A'    9 A"   28 A'                                         
 -- Virtual --                   
 -0.121  -0.084  -0.029  -0.001   0.021   0.035   0.039   0.056
 10 A"   29 A'   30 A'   31 A'   32 A'   33 A'   11 A"   34 A'                 
  0.061   0.073   0.074   0.081   0.089   0.110   0.124   0.128
 35 A'   36 A'   12 A"   13 A"   37 A'   38 A'   39 A'   40 A'                 
  0.171   0.175   0.199   0.255   0.257   0.274   0.317   0.369
 14 A"   41 A'   42 A'   43 A'   44 A'   15 A"   45 A'   46 A'                 
  0.400   0.413   0.418   0.451   0.467   0.469   0.539   0.547
 47 A'   16 A"   48 A'   17 A"   49 A'   18 A"   50 A'   19 A"                 
  0.567   0.583   0.610   0.630   0.676   0.689   0.706   0.722
 51 A'   52 A'   53 A'   20 A"   54 A'   55 A'   21 A"   56 A'                 
  0.743   0.830   0.835   0.845   0.929   0.970   0.997   1.034
 22 A"   23 A"   57 A'   58 A'   59 A'   24 A"   60 A'   61 A'                 
  1.057   1.123   1.217   1.497   1.580   1.661   1.932   1.953
 62 A'   63 A'   64 A'   25 A"   65 A'   66 A'   26 A"   67 A'                 
  1.981   2.018   2.063   2.118   2.200   2.269   2.276   2.558
 27 A"   68 A'   28 A"   69 A'   70 A'   29 A"   71 A'   72 A'                 
  2.649   3.758   3.828   3.982   3.989   4.002   4.028   4.046
 73 A'   30 A"   74 A'   31 A"   75 A'   32 A"   76 A'   77 A'                 
  4.212   6.574   6.933   7.539   7.555   7.617   9.638  13.754
 78 A'   79 A'   80 A'   33 A"   81 A'   82 A'   83 A'   34 A"                 
 13.855  13.953  25.763  25.855  26.193  35.258  47.872 163.070
 84 A'   85 A'   35 A"   86 A'   87 A'   88 A'   89 A'   90 A'                 
215.609 289.740 289.754 289.8281020.657
 91 A'   36 A"   92 A'   93 A'   94 A'                                         

 Beta MOs, Restricted
 -- Occupied --                  
-482.85 -101.61  -77.15  -62.50  -56.32  -56.32  -56.32  -14.40
  1 A'    2 A'    3 A'    4 A'    5 A'    1 A"    6 A'    7 A'                 
 -9.518  -8.712  -7.285  -7.272  -7.271  -6.638  -6.541  -6.532
  8 A'    9 A'   10 A'    2 A"   11 A'   12 A'   13 A'    3 A"                 
 -6.531  -4.800  -4.798  -4.794  -2.652  -2.650  -2.649  -2.642
 14 A'   15 A'    4 A"   16 A'   17 A'    5 A"   18 A'    6 A"                 
 -2.642  -0.976  -0.825  -0.787  -0.582  -0.483  -0.426  -0.426
 19 A'   20 A'   21 A'   22 A'   23 A'   24 A'   25 A'    7 A"                 
 -0.344  -0.342  -0.314  -0.299  -0.298
  8 A"   26 A'   27 A'    9 A"   28 A'                                         
 -- Virtual --                   
 -0.121  -0.084  -0.029  -0.001   0.021   0.035   0.039   0.056
 10 A"   29 A'   30 A'   31 A'   32 A'   33 A'   11 A"   34 A'                 
  0.061   0.073   0.074   0.081   0.089   0.110   0.124   0.128
 35 A'   36 A'   12 A"   13 A"   37 A'   38 A'   39 A'   40 A'                 
  0.171   0.175   0.199   0.255   0.257   0.274   0.317   0.369
 14 A"   41 A'   42 A'   43 A'   44 A'   15 A"   45 A'   46 A'                 
  0.400   0.413   0.418   0.451   0.467   0.469   0.539   0.547
 47 A'   16 A"   48 A'   17 A"   49 A'   18 A"   50 A'   19 A"                 
  0.567   0.583   0.610   0.630   0.676   0.689   0.706   0.722
 51 A'   52 A'   53 A'   20 A"   54 A'   55 A'   21 A"   56 A'                 
  0.743   0.830   0.835   0.845   0.929   0.970   0.997   1.034
 22 A"   23 A"   57 A'   58 A'   59 A'   24 A"   60 A'   61 A'                 
  1.057   1.123   1.217   1.497   1.580   1.661   1.932   1.953
 62 A'   63 A'   64 A'   25 A"   65 A'   66 A'   26 A"   67 A'                 
  1.981   2.018   2.063   2.118   2.200   2.269   2.276   2.558
 27 A"   68 A'   28 A"   69 A'   70 A'   29 A"   71 A'   72 A'                 
  2.649   3.758   3.828   3.982   3.989   4.002   4.028   4.046
 73 A'   30 A"   74 A'   31 A"   75 A'   32 A"   76 A'   77 A'                 
  4.212   6.574   6.933   7.539   7.555   7.617   9.638  13.754
 78 A'   79 A'   80 A'   33 A"   81 A'   82 A'   83 A'   34 A"                 
 13.855  13.953  25.763  25.855  26.193  35.258  47.872 163.070
 84 A'   85 A'   35 A"   86 A'   87 A'   88 A'   89 A'   90 A'                 
215.609 289.740 289.754 289.8281020.657
 91 A'   36 A"   92 A'   93 A'   94 A'                                         
 --------------------------------------------------------------

          Ground-State Mulliken Net Atomic Charges

     Atom                 Charge (a.u.)
  ----------------------------------------
      1 P                     0.293454
      2 N                    -0.130897
      3 Cl                    0.015010
      4 Br                   -0.177567
  ----------------------------------------
  Sum of atomic charges =     0.000000

 -----------------------------------------------------------------
                    Cartesian Multipole Moments
 -----------------------------------------------------------------
    Charge (ESU x 10^10)
                -0.0000
    Dipole Moment (Debye)
         X       0.7006      Y      -0.3036      Z       0.0000
       Tot       0.7635
    Quadrupole Moments (Debye-Ang)
        XX     -52.7722     XY      -2.5616     YY     -47.9934
        XZ       0.0000     YZ       0.0000     ZZ     -48.7244
    Octopole Moments (Debye-Ang^2)
       XXX      56.8427    XXY      16.9522    XYY      17.7528
       YYY      24.7634    XXZ       0.0000    XYZ      -0.0000
       YYZ      -0.0000    XZZ      16.5639    YZZ       5.8506
       ZZZ       0.0000
    Hexadecapole Moments (Debye-Ang^3)
      XXXX    -752.9109   XXXY     -14.3699   XXYY    -164.2273
      XYYY      -7.5729   YYYY    -274.9537   XXXZ       0.0000
      XXYZ       0.0000   XYYZ       0.0000   YYYZ       0.0000
      XXZZ    -135.1788   XYZZ       0.6568   YYZZ     -56.0072
      XZZZ       0.0000   YZZZ       0.0000   ZZZZ     -59.9904
 -----------------------------------------------------------------
 Calculating analytic gradient of the SCF energy
 Gradient of SCF Energy
            1           2           3           4
    1   0.0048947  -0.0062884   0.0047985  -0.0034047
    2   0.0088580   0.0021474  -0.0054249  -0.0055805
    3   0.0000000   0.0000000  -0.0000000  -0.0000000
 Max gradient component =       8.858E-03
 RMS gradient           =       4.489E-03
 Gradient time:  CPU 4.07 s  wall 1.12 s
 Geometry Optimization Parameters
   NAtoms,    NIC,     NZ,  NCons,   NDum,   NFix, NCnnct, MaxDiis
        4      14       4       0       0       0       0       0

 Cartesian Hessian Update
 Hessian Updated using BFGS Update


** GEOMETRY OPTIMIZATION IN DELOCALIZED INTERNAL COORDINATES **
   Searching for a Minimum

   Optimization Cycle:   5

                       Coordinates (Angstroms)
     ATOM                X               Y               Z
      1  P        -0.1846621527   -1.3706827993    0.0000000000
      2  N        -1.6750484059   -0.8783827275    0.0000000000
      3  Cl       -2.2846626060    0.7010304942    0.0000000000
      4  Br        1.2912539972    0.3352580690    0.0000000000
   Point Group: cs    Number of degrees of freedom:     5


   Energy is  -3430.483813881

 Hessian Updated using BFGS Update

  5 Hessian modes will be used to form the next step
  Hessian Eigenvalues:
     0.104522    0.125576    0.235242    0.253787    0.419600

 Minimum Search - Taking Simple RFO Step
 Searching for Lamda that Minimizes Along All modes
 Value Taken    Lamda =  -0.00070564
 Step Taken.  Stepsize is  0.058523

                             Maximum     Tolerance    Cnvgd?
         Gradient           0.008102      0.000300      NO
         Displacement       0.040918      0.001200      NO
         Energy change     -0.002655      0.000001      NO


 New Cartesian Coordinates Obtained by Inverse Iteration

 Displacement from previous Coordinates is:  0.050534
 ----------------------------------------------------------------
             Standard Nuclear Orientation (Angstroms)
    I     Atom           X                Y                Z
 ----------------------------------------------------------------
    1      P      -0.1861869060    -1.3865269629     0.0000000000
    2      N      -1.6662830249    -0.8765786752     0.0000000000
    3      Cl     -2.2994745928     0.7098360323     0.0000000000
    4      Br      1.2988253564     0.3404926422     0.0000000000
 ----------------------------------------------------------------
 Molecular Point Group                 Cs    NOp =  2
 Largest Abelian Subgroup              Cs    NOp =  2
 Nuclear Repulsion Energy =   367.1604036109 hartrees
 There are       37 alpha and       37 beta electrons
 Applying Cartesian multipole field
    Component          Value
    ---------          -----
     (2,0,0)        1.00000E-11
     (0,2,0)        2.00000E-11
     (0,0,2)       -3.00000E-11
 Nucleus-field energy     =     0.0000000094 hartrees
 Requested basis set is 6-311++G(d,p)
 There are 51 shells and 130 basis functions
 A cutoff of  1.0D-11 yielded   1102 shell pairs
 There are      7700 function pairs (      8453 Cartesian)
 Smallest overlap matrix eigenvalue = 1.41E-03
 Guess MOs from SCF MO coefficient file

 -----------------------------------------------------------------------
  General SCF calculation program by
  Eric Jon Sundstrom, Paul Horn, Yuezhi Mao, Dmitri Zuev, Alec White,
  David Stuck, Shaama M.S., Shane Yost, Joonho Lee, David Small,
  Daniel Levine, Susi Lehtola, Hugh Burton, Evgeny Epifanovsky
 -----------------------------------------------------------------------
 Exchange:     0.2000 Hartree-Fock + 0.0800 Slater + 0.7200 B88
 Correlation:  0.1900 VWN1RPA + 0.8100 LYP
 Using SG-1 standard quadrature grid
 using 4 threads for integral computing
 -------------------------------------------------------
 OpenMP Integral computing Module                
 Release: version 2.0, May 2017, Q-Chem Inc. Pleasanton 
 -------------------------------------------------------
 -------------------------------------------------------
 OpenMP BLAS3 based DFT computing Module                
 Release: version 1.0, May 2013, Q-Chem Inc. Pittsburgh 
 -------------------------------------------------------
 A restricted SCF calculation will be
 performed using DIIS
 SCF converges when DIIS error is below 1.0e-08
 ---------------------------------------
  Cycle       Energy         DIIS error
 ---------------------------------------
    1   -3430.4839272796      2.92e-04  
    2   -3430.4842077662      8.49e-05  
    3   -3430.4842113405      7.97e-05  
    4   -3430.4842222805      3.03e-05  
    5   -3430.4842237053      1.47e-05  
    6   -3430.4842241008      3.39e-06  
    7   -3430.4842241254      1.43e-06  
    8   -3430.4842241293      2.96e-07  
    9   -3430.4842241294      6.18e-08  
   10   -3430.4842241295      2.16e-08  
   11   -3430.4842241295      3.74e-09  Convergence criterion met
 ---------------------------------------
 SCF time:   CPU 13.47s  wall 3.00s 
 SCF   energy in the final basis set =    -3430.4842241295
 Total energy in the final basis set =    -3430.4842241295

 --------------------------------------------------------------
             Orbital Energies (a.u.) and Symmetries
 --------------------------------------------------------------

 Alpha MOs, Restricted
 -- Occupied --                  
-482.85 -101.61  -77.15  -62.50  -56.32  -56.32  -56.32  -14.40
  1 A'    2 A'    3 A'    4 A'    5 A'    1 A"    6 A'    7 A'                 
 -9.519  -8.709  -7.286  -7.273  -7.272  -6.640  -6.538  -6.529
  8 A'    9 A'   10 A'    2 A"   11 A'   12 A'   13 A'    3 A"                 
 -6.528  -4.803  -4.800  -4.796  -2.649  -2.647  -2.646  -2.639
 14 A'   15 A'    4 A"   16 A'   17 A'    5 A"   18 A'    6 A"                 
 -2.639  -0.972  -0.824  -0.786  -0.582  -0.482  -0.425  -0.424
 19 A'   20 A'   21 A'   22 A'   23 A'   24 A'    7 A"   25 A'                 
 -0.342  -0.342  -0.313  -0.301  -0.299
 26 A'    8 A"   27 A'    9 A"   28 A'                                         
 -- Virtual --                   
 -0.122  -0.090  -0.032  -0.001   0.021   0.035   0.039   0.056
 10 A"   29 A'   30 A'   31 A'   32 A'   33 A'   11 A"   34 A'                 
  0.059   0.074   0.074   0.081   0.089   0.110   0.124   0.128
 35 A'   36 A'   12 A"   13 A"   37 A'   38 A'   39 A'   40 A'                 
  0.170   0.175   0.199   0.255   0.258   0.273   0.318   0.370
 14 A"   41 A'   42 A'   43 A'   44 A'   15 A"   45 A'   46 A'                 
  0.400   0.414   0.419   0.453   0.468   0.473   0.540   0.550
 47 A'   16 A"   48 A'   17 A"   49 A'   18 A"   50 A'   19 A"                 
  0.565   0.582   0.609   0.629   0.675   0.691   0.704   0.718
 51 A'   52 A'   53 A'   20 A"   54 A'   55 A'   21 A"   56 A'                 
  0.738   0.830   0.831   0.844   0.930   0.970   0.996   1.034
 22 A"   23 A"   57 A'   58 A'   59 A'   24 A"   60 A'   61 A'                 
  1.051   1.118   1.218   1.496   1.580   1.655   1.928   1.949
 62 A'   63 A'   64 A'   25 A"   65 A'   66 A'   26 A"   67 A'                 
  1.983   2.017   2.062   2.115   2.188   2.267   2.269   2.555
 27 A"   68 A'   28 A"   69 A'   70 A'   29 A"   71 A'   72 A'                 
  2.652   3.757   3.822   3.984   3.991   4.003   4.025   4.049
 73 A'   30 A"   74 A'   31 A"   75 A'   32 A"   76 A'   77 A'                 
  4.207   6.574   6.934   7.541   7.557   7.617   9.632  13.751
 78 A'   79 A'   80 A'   33 A"   81 A'   82 A'   83 A'   34 A"                 
 13.854  13.953  25.761  25.849  26.192  35.256  47.872 163.072
 84 A'   85 A'   35 A"   86 A'   87 A'   88 A'   89 A'   90 A'                 
215.603 289.742 289.755 289.8271020.657
 91 A'   36 A"   92 A'   93 A'   94 A'                                         

 Beta MOs, Restricted
 -- Occupied --                  
-482.85 -101.61  -77.15  -62.50  -56.32  -56.32  -56.32  -14.40
  1 A'    2 A'    3 A'    4 A'    5 A'    1 A"    6 A'    7 A'                 
 -9.519  -8.709  -7.286  -7.273  -7.272  -6.640  -6.538  -6.529
  8 A'    9 A'   10 A'    2 A"   11 A'   12 A'   13 A'    3 A"                 
 -6.528  -4.803  -4.800  -4.796  -2.649  -2.647  -2.646  -2.639
 14 A'   15 A'    4 A"   16 A'   17 A'    5 A"   18 A'    6 A"                 
 -2.639  -0.972  -0.824  -0.786  -0.582  -0.482  -0.425  -0.424
 19 A'   20 A'   21 A'   22 A'   23 A'   24 A'    7 A"   25 A'                 
 -0.342  -0.342  -0.313  -0.301  -0.299
 26 A'    8 A"   27 A'    9 A"   28 A'                                         
 -- Virtual --                   
 -0.122  -0.090  -0.032  -0.001   0.021   0.035   0.039   0.056
 10 A"   29 A'   30 A'   31 A'   32 A'   33 A'   11 A"   34 A'                 
  0.059   0.074   0.074   0.081   0.089   0.110   0.124   0.128
 35 A'   36 A'   12 A"   13 A"   37 A'   38 A'   39 A'   40 A'                 
  0.170   0.175   0.199   0.255   0.258   0.273   0.318   0.370
 14 A"   41 A'   42 A'   43 A'   44 A'   15 A"   45 A'   46 A'                 
  0.400   0.414   0.419   0.453   0.468   0.473   0.540   0.550
 47 A'   16 A"   48 A'   17 A"   49 A'   18 A"   50 A'   19 A"                 
  0.565   0.582   0.609   0.629   0.675   0.691   0.704   0.718
 51 A'   52 A'   53 A'   20 A"   54 A'   55 A'   21 A"   56 A'                 
  0.738   0.830   0.831   0.844   0.930   0.970   0.996   1.034
 22 A"   23 A"   57 A'   58 A'   59 A'   24 A"   60 A'   61 A'                 
  1.051   1.118   1.218   1.496   1.580   1.655   1.928   1.949
 62 A'   63 A'   64 A'   25 A"   65 A'   66 A'   26 A"   67 A'                 
  1.983   2.017   2.062   2.115   2.188   2.267   2.269   2.555
 27 A"   68 A'   28 A"   69 A'   70 A'   29 A"   71 A'   72 A'                 
  2.652   3.757   3.822   3.984   3.991   4.003   4.025   4.049
 73 A'   30 A"   74 A'   31 A"   75 A'   32 A"   76 A'   77 A'                 
  4.207   6.574   6.934   7.541   7.557   7.617   9.632  13.751
 78 A'   79 A'   80 A'   33 A"   81 A'   82 A'   83 A'   34 A"                 
 13.854  13.953  25.761  25.849  26.192  35.256  47.872 163.072
 84 A'   85 A'   35 A"   86 A'   87 A'   88 A'   89 A'   90 A'                 
215.603 289.742 289.755 289.8271020.657
 91 A'   36 A"   92 A'   93 A'   94 A'                                         
 --------------------------------------------------------------

          Ground-State Mulliken Net Atomic Charges

     Atom                 Charge (a.u.)
  ----------------------------------------
      1 P                     0.299397
      2 N                    -0.127091
      3 Cl                    0.016110
      4 Br                   -0.188416
  ----------------------------------------
  Sum of atomic charges =    -0.000000

 -----------------------------------------------------------------
                    Cartesian Multipole Moments
 -----------------------------------------------------------------
    Charge (ESU x 10^10)
                -0.0000
    Dipole Moment (Debye)
         X       0.5908      Y      -0.4407      Z       0.0000
       Tot       0.7371
    Quadrupole Moments (Debye-Ang)
        XX     -52.8294     XY      -2.6258     YY     -47.6785
        XZ      -0.0000     YZ      -0.0000     ZZ     -48.7732
    Octopole Moments (Debye-Ang^2)
       XXX      56.0446    XXY      17.0305    XYY      17.5922
       YYY      23.9861    XXZ       0.0000    XYZ      -0.0000
       YYZ      -0.0000    XZZ      16.5121    YZZ       5.7041
       ZZZ       0.0000
    Hexadecapole Moments (Debye-Ang^3)
      XXXX    -759.3207   XXXY     -14.5400   XXYY    -165.3718
      XYYY      -7.0932   YYYY    -277.5818   XXXZ      -0.0000
      XXYZ      -0.0000   XYYZ       0.0000   YYYZ      -0.0000
      XXZZ    -136.4911   XYZZ       0.8502   YYZZ     -56.5424
      XZZZ      -0.0000   YZZZ      -0.0000   ZZZZ     -60.1336
 -----------------------------------------------------------------
 Calculating analytic gradient of the SCF energy
 Gradient of SCF Energy
            1           2           3           4
    1   0.0018724  -0.0007617   0.0005645  -0.0016753
    2   0.0021514  -0.0018914   0.0014916  -0.0017516
    3   0.0000000  -0.0000000   0.0000000  -0.0000000
 Max gradient component =       2.151E-03
 RMS gradient           =       1.314E-03
 Gradient time:  CPU 4.02 s  wall 1.10 s
 Geometry Optimization Parameters
   NAtoms,    NIC,     NZ,  NCons,   NDum,   NFix, NCnnct, MaxDiis
        4      14       4       0       0       0       0       0

 Cartesian Hessian Update
 Hessian Updated using BFGS Update


** GEOMETRY OPTIMIZATION IN DELOCALIZED INTERNAL COORDINATES **
   Searching for a Minimum

   Optimization Cycle:   6

                       Coordinates (Angstroms)
     ATOM                X               Y               Z
      1  P        -0.1861869060   -1.3865269629    0.0000000000
      2  N        -1.6662830249   -0.8765786752    0.0000000000
      3  Cl       -2.2994745928    0.7098360323    0.0000000000
      4  Br        1.2988253564    0.3404926422    0.0000000000
   Point Group: cs    Number of degrees of freedom:     5


   Energy is  -3430.484224129

 Hessian Updated using BFGS Update

  5 Hessian modes will be used to form the next step
  Hessian Eigenvalues:
     0.081060    0.133407    0.212443    0.290006    0.409911

 Minimum Search - Taking Simple RFO Step
 Searching for Lamda that Minimizes Along All modes
 Value Taken    Lamda =  -0.00015034
 Step Taken.  Stepsize is  0.039851

                             Maximum     Tolerance    Cnvgd?
         Gradient           0.002954      0.000300      NO
         Displacement       0.033318      0.001200      NO
         Energy change     -0.000410      0.000001      NO


 New Cartesian Coordinates Obtained by Inverse Iteration

 Displacement from previous Coordinates is:  0.052372
 ----------------------------------------------------------------
             Standard Nuclear Orientation (Angstroms)
    I     Atom           X                Y                Z
 ----------------------------------------------------------------
    1      P      -0.1911437490    -1.3880790173     0.0000000000
    2      N      -1.6639621991    -0.8681783086     0.0000000000
    3      Cl     -2.3158033437     0.7036367832     0.0000000000
    4      Br      1.3177901243     0.3398435791     0.0000000000
 ----------------------------------------------------------------
 Molecular Point Group                 Cs    NOp =  2
 Largest Abelian Subgroup              Cs    NOp =  2
 Nuclear Repulsion Energy =   365.4657811574 hartrees
 There are       37 alpha and       37 beta electrons
 Applying Cartesian multipole field
    Component          Value
    ---------          -----
     (2,0,0)        1.00000E-11
     (0,2,0)        2.00000E-11
     (0,0,2)       -3.00000E-11
 Nucleus-field energy     =     0.0000000095 hartrees
 Requested basis set is 6-311++G(d,p)
 There are 51 shells and 130 basis functions
 A cutoff of  1.0D-11 yielded   1101 shell pairs
 There are      7695 function pairs (      8447 Cartesian)
 Smallest overlap matrix eigenvalue = 1.40E-03
 Guess MOs from SCF MO coefficient file

 -----------------------------------------------------------------------
  General SCF calculation program by
  Eric Jon Sundstrom, Paul Horn, Yuezhi Mao, Dmitri Zuev, Alec White,
  David Stuck, Shaama M.S., Shane Yost, Joonho Lee, David Small,
  Daniel Levine, Susi Lehtola, Hugh Burton, Evgeny Epifanovsky
 -----------------------------------------------------------------------
 Exchange:     0.2000 Hartree-Fock + 0.0800 Slater + 0.7200 B88
 Correlation:  0.1900 VWN1RPA + 0.8100 LYP
 Using SG-1 standard quadrature grid
 using 4 threads for integral computing
 -------------------------------------------------------
 OpenMP Integral computing Module                
 Release: version 2.0, May 2017, Q-Chem Inc. Pleasanton 
 -------------------------------------------------------
 -------------------------------------------------------
 OpenMP BLAS3 based DFT computing Module                
 Release: version 1.0, May 2013, Q-Chem Inc. Pittsburgh 
 -------------------------------------------------------
 A restricted SCF calculation will be
 performed using DIIS
 SCF converges when DIIS error is below 1.0e-08
 ---------------------------------------
  Cycle       Energy         DIIS error
 ---------------------------------------
    1   -3430.4840977135      2.26e-04  
    2   -3430.4842517767      1.71e-04  
    3   -3430.4842066725      2.26e-04  
    4   -3430.4843069975      2.66e-05  
    5   -3430.4843087809      5.96e-06  
    6   -3430.4843088428      2.37e-06  
    7   -3430.4843088552      7.40e-07  
    8   -3430.4843088565      3.14e-07  
    9   -3430.4843088567      4.30e-08  
   10   -3430.4843088567      2.36e-08  
   11   -3430.4843088567      3.69e-09  Convergence criterion met
 ---------------------------------------
 SCF time:   CPU 13.41s  wall 3.00s 
 SCF   energy in the final basis set =    -3430.4843088567
 Total energy in the final basis set =    -3430.4843088567

 --------------------------------------------------------------
             Orbital Energies (a.u.) and Symmetries
 --------------------------------------------------------------

 Alpha MOs, Restricted
 -- Occupied --                  
-482.84 -101.61  -77.15  -62.50  -56.32  -56.32  -56.31  -14.40
  1 A'    2 A'    3 A'    4 A'    5 A'    1 A"    6 A'    7 A'                 
 -9.520  -8.707  -7.288  -7.275  -7.273  -6.641  -6.536  -6.527
  8 A'    9 A'   10 A'    2 A"   11 A'   12 A'   13 A'    3 A"                 
 -6.526  -4.803  -4.801  -4.797  -2.647  -2.645  -2.644  -2.637
 14 A'   15 A'    4 A"   16 A'   17 A'    5 A"   18 A'    6 A"                 
 -2.637  -0.974  -0.823  -0.785  -0.583  -0.482  -0.426  -0.426
 19 A'   20 A'   21 A'   22 A'   23 A'   24 A'    7 A"   25 A'                 
 -0.342  -0.340  -0.312  -0.301  -0.298
 26 A'    8 A"   27 A'    9 A"   28 A'                                         
 -- Virtual --                   
 -0.122  -0.090  -0.033  -0.001   0.021   0.035   0.039   0.057
 10 A"   29 A'   30 A'   31 A'   32 A'   33 A'   11 A"   34 A'                 
  0.059   0.074   0.074   0.080   0.088   0.110   0.124   0.128
 35 A'   36 A'   12 A"   13 A"   37 A'   38 A'   39 A'   40 A'                 
  0.170   0.175   0.198   0.255   0.259   0.273   0.318   0.371
 14 A"   41 A'   42 A'   43 A'   44 A'   15 A"   45 A'   46 A'                 
  0.400   0.415   0.419   0.452   0.470   0.477   0.541   0.552
 47 A'   16 A"   48 A'   17 A"   49 A'   18 A"   50 A'   19 A"                 
  0.565   0.580   0.609   0.629   0.673   0.693   0.703   0.716
 51 A'   52 A'   53 A'   20 A"   54 A'   55 A'   21 A"   56 A'                 
  0.735   0.828   0.831   0.842   0.929   0.970   0.996   1.038
 22 A"   23 A"   57 A'   58 A'   59 A'   24 A"   60 A'   61 A'                 
  1.047   1.122   1.215   1.496   1.580   1.652   1.928   1.947
 62 A'   63 A'   64 A'   25 A"   65 A'   66 A'   26 A"   67 A'                 
  1.985   2.016   2.061   2.114   2.195   2.265   2.268   2.550
 27 A"   68 A'   28 A"   69 A'   70 A'   71 A'   29 A"   72 A'                 
  2.657   3.756   3.821   3.987   3.993   4.004   4.026   4.053
 73 A'   30 A"   74 A'   31 A"   75 A'   32 A"   76 A'   77 A'                 
  4.204   6.575   6.937   7.543   7.558   7.616   9.635  13.751
 78 A'   79 A'   80 A'   33 A"   81 A'   82 A'   83 A'   34 A"                 
 13.853  13.956  25.760  25.845  26.189  35.255  47.873 163.075
 84 A'   85 A'   35 A"   86 A'   87 A'   88 A'   89 A'   90 A'                 
215.605 289.744 289.757 289.8261020.657
 91 A'   36 A"   92 A'   93 A'   94 A'                                         

 Beta MOs, Restricted
 -- Occupied --                  
-482.84 -101.61  -77.15  -62.50  -56.32  -56.32  -56.31  -14.40
  1 A'    2 A'    3 A'    4 A'    5 A'    1 A"    6 A'    7 A'                 
 -9.520  -8.707  -7.288  -7.275  -7.273  -6.641  -6.536  -6.527
  8 A'    9 A'   10 A'    2 A"   11 A'   12 A'   13 A'    3 A"                 
 -6.526  -4.803  -4.801  -4.797  -2.647  -2.645  -2.644  -2.637
 14 A'   15 A'    4 A"   16 A'   17 A'    5 A"   18 A'    6 A"                 
 -2.637  -0.974  -0.823  -0.785  -0.583  -0.482  -0.426  -0.426
 19 A'   20 A'   21 A'   22 A'   23 A'   24 A'    7 A"   25 A'                 
 -0.342  -0.340  -0.312  -0.301  -0.298
 26 A'    8 A"   27 A'    9 A"   28 A'                                         
 -- Virtual --                   
 -0.122  -0.090  -0.033  -0.001   0.021   0.035   0.039   0.057
 10 A"   29 A'   30 A'   31 A'   32 A'   33 A'   11 A"   34 A'                 
  0.059   0.074   0.074   0.080   0.088   0.110   0.124   0.128
 35 A'   36 A'   12 A"   13 A"   37 A'   38 A'   39 A'   40 A'                 
  0.170   0.175   0.198   0.255   0.259   0.273   0.318   0.371
 14 A"   41 A'   42 A'   43 A'   44 A'   15 A"   45 A'   46 A'                 
  0.400   0.415   0.419   0.452   0.470   0.477   0.541   0.552
 47 A'   16 A"   48 A'   17 A"   49 A'   18 A"   50 A'   19 A"                 
  0.565   0.580   0.609   0.629   0.673   0.693   0.703   0.716
 51 A'   52 A'   53 A'   20 A"   54 A'   55 A'   21 A"   56 A'                 
  0.735   0.828   0.831   0.842   0.929   0.970   0.996   1.038
 22 A"   23 A"   57 A'   58 A'   59 A'   24 A"   60 A'   61 A'                 
  1.047   1.122   1.215   1.496   1.580   1.652   1.928   1.947
 62 A'   63 A'   64 A'   25 A"   65 A'   66 A'   26 A"   67 A'                 
  1.985   2.016   2.061   2.114   2.195   2.265   2.268   2.550
 27 A"   68 A'   28 A"   69 A'   70 A'   71 A'   29 A"   72 A'                 
  2.657   3.756   3.821   3.987   3.993   4.004   4.026   4.053
 73 A'   30 A"   74 A'   31 A"   75 A'   32 A"   76 A'   77 A'                 
  4.204   6.575   6.937   7.543   7.558   7.616   9.635  13.751
 78 A'   79 A'   80 A'   33 A"   81 A'   82 A'   83 A'   34 A"                 
 13.853  13.956  25.760  25.845  26.189  35.255  47.873 163.075
 84 A'   85 A'   35 A"   86 A'   87 A'   88 A'   89 A'   90 A'                 
215.605 289.744 289.757 289.8261020.657
 91 A'   36 A"   92 A'   93 A'   94 A'                                         
 --------------------------------------------------------------

          Ground-State Mulliken Net Atomic Charges

     Atom                 Charge (a.u.)
  ----------------------------------------
      1 P                     0.301227
      2 N                    -0.120719
      3 Cl                    0.017641
      4 Br                   -0.198149
  ----------------------------------------
  Sum of atomic charges =     0.000000

 -----------------------------------------------------------------
                    Cartesian Multipole Moments
 -----------------------------------------------------------------
    Charge (ESU x 10^10)
                 0.0000
    Dipole Moment (Debye)
         X       0.4326      Y      -0.4961      Z      -0.0000
       Tot       0.6583
    Quadrupole Moments (Debye-Ang)
        XX     -52.7142     XY      -2.6641     YY     -47.6069
        XZ       0.0000     YZ      -0.0000     ZZ     -48.7832
    Octopole Moments (Debye-Ang^2)
       XXX      54.6541    XXY      17.1559    XYY      17.2777
       YYY      23.8151    XXZ      -0.0000    XYZ      -0.0000
       YYZ       0.0000    XZZ      16.2548    YZZ       5.7201
       ZZZ      -0.0000
    Hexadecapole Moments (Debye-Ang^3)
      XXXX    -768.4652   XXXY     -15.3829   XXYY    -166.5938
      XYYY      -7.5724   YYYY    -276.3527   XXXZ       0.0000
      XXYZ       0.0000   XYYZ      -0.0000   YYYZ      -0.0000
      XXZZ    -138.3183   XYZZ       0.6906   YYZZ     -56.3289
      XZZZ      -0.0000   YZZZ      -0.0000   ZZZZ     -60.2005
 -----------------------------------------------------------------
 Calculating analytic gradient of the SCF energy
 Gradient of SCF Energy
            1           2           3           4
    1  -0.0006798   0.0001310   0.0005473   0.0000015
    2   0.0001149  -0.0004907   0.0002217   0.0001540
    3   0.0000000   0.0000000  -0.0000000  -0.0000000
 Max gradient component =       6.798E-04
 RMS gradient           =       3.036E-04
 Gradient time:  CPU 4.02 s  wall 1.10 s
 Geometry Optimization Parameters
   NAtoms,    NIC,     NZ,  NCons,   NDum,   NFix, NCnnct, MaxDiis
        4      14       4       0       0       0       0       0

 Cartesian Hessian Update
 Hessian Updated using BFGS Update


** GEOMETRY OPTIMIZATION IN DELOCALIZED INTERNAL COORDINATES **
   Searching for a Minimum

   Optimization Cycle:   7

                       Coordinates (Angstroms)
     ATOM                X               Y               Z
      1  P        -0.1911437490   -1.3880790173    0.0000000000
      2  N        -1.6639621991   -0.8681783086    0.0000000000
      3  Cl       -2.3158033437    0.7036367832    0.0000000000
      4  Br        1.3177901243    0.3398435791    0.0000000000
   Point Group: cs    Number of degrees of freedom:     5


   Energy is  -3430.484308857

 Hessian Updated using BFGS Update

  5 Hessian modes will be used to form the next step
  Hessian Eigenvalues:
     0.081024    0.127597    0.201806    0.282425    0.400184

 Minimum Search - Taking Simple RFO Step
 Searching for Lamda that Minimizes Along All modes
 Value Taken    Lamda =  -0.00001895
 Step Taken.  Stepsize is  0.011023

                             Maximum     Tolerance    Cnvgd?
         Gradient           0.001849      0.000300      NO
         Displacement       0.009042      0.001200      NO
         Energy change     -0.000085      0.000001      NO


 New Cartesian Coordinates Obtained by Inverse Iteration

 Displacement from previous Coordinates is:  0.031597
 ----------------------------------------------------------------
             Standard Nuclear Orientation (Angstroms)
    I     Atom           X                Y                Z
 ----------------------------------------------------------------
    1      P      -0.1901559532    -1.3859114137     0.0000000000
    2      N      -1.6621620225    -0.8638256937     0.0000000000
    3      Cl     -2.3277880898     0.7014331078     0.0000000000
    4      Br      1.3269868981     0.3355270360     0.0000000000
 ----------------------------------------------------------------
 Molecular Point Group                 Cs    NOp =  2
 Largest Abelian Subgroup              Cs    NOp =  2
 Nuclear Repulsion Energy =   364.8146284221 hartrees
 There are       37 alpha and       37 beta electrons
 Applying Cartesian multipole field
    Component          Value
    ---------          -----
     (2,0,0)        1.00000E-11
     (0,2,0)        2.00000E-11
     (0,0,2)       -3.00000E-11
 Nucleus-field energy     =     0.0000000095 hartrees
 Requested basis set is 6-311++G(d,p)
 There are 51 shells and 130 basis functions
 A cutoff of  1.0D-11 yielded   1101 shell pairs
 There are      7695 function pairs (      8447 Cartesian)
 Smallest overlap matrix eigenvalue = 1.40E-03
 Guess MOs from SCF MO coefficient file

 -----------------------------------------------------------------------
  General SCF calculation program by
  Eric Jon Sundstrom, Paul Horn, Yuezhi Mao, Dmitri Zuev, Alec White,
  David Stuck, Shaama M.S., Shane Yost, Joonho Lee, David Small,
  Daniel Levine, Susi Lehtola, Hugh Burton, Evgeny Epifanovsky
 -----------------------------------------------------------------------
 Exchange:     0.2000 Hartree-Fock + 0.0800 Slater + 0.7200 B88
 Correlation:  0.1900 VWN1RPA + 0.8100 LYP
 Using SG-1 standard quadrature grid
 using 4 threads for integral computing
 -------------------------------------------------------
 OpenMP Integral computing Module                
 Release: version 2.0, May 2017, Q-Chem Inc. Pleasanton 
 -------------------------------------------------------
 -------------------------------------------------------
 OpenMP BLAS3 based DFT computing Module                
 Release: version 1.0, May 2013, Q-Chem Inc. Pittsburgh 
 -------------------------------------------------------
 A restricted SCF calculation will be
 performed using DIIS
 SCF converges when DIIS error is below 1.0e-08
 ---------------------------------------
  Cycle       Energy         DIIS error
 ---------------------------------------
    1   -3430.4842734489      9.95e-05  
    2   -3430.4843174623      2.39e-05  
    3   -3430.4843132260      5.31e-05  
    4   -3430.4843188519      9.03e-06  
    5   -3430.4843190139      1.41e-06  
    6   -3430.4843190168      9.00e-07  
    7   -3430.4843190189      1.95e-07  
    8   -3430.4843190190      4.11e-08  
    9   -3430.4843190190      1.34e-08  
   10   -3430.4843190190      4.70e-09  Convergence criterion met
 ---------------------------------------
 SCF time:   CPU 12.18s  wall 4.00s 
 SCF   energy in the final basis set =    -3430.4843190190
 Total energy in the final basis set =    -3430.4843190190

 --------------------------------------------------------------
             Orbital Energies (a.u.) and Symmetries
 --------------------------------------------------------------

 Alpha MOs, Restricted
 -- Occupied --                  
-482.84 -101.61  -77.15  -62.50  -56.32  -56.32  -56.31  -14.40
  1 A'    2 A'    3 A'    4 A'    5 A'    1 A"    6 A'    7 A'                 
 -9.521  -8.706  -7.288  -7.275  -7.274  -6.641  -6.535  -6.527
  8 A'    9 A'   10 A'    2 A"   11 A'   12 A'   13 A'    3 A"                 
 -6.525  -4.803  -4.801  -4.797  -2.647  -2.645  -2.643  -2.637
 14 A'   15 A'    4 A"   16 A'   17 A'    5 A"   18 A'    6 A"                 
 -2.637  -0.974  -0.823  -0.785  -0.583  -0.482  -0.426  -0.426
 19 A'   20 A'   21 A'   22 A'   23 A'   24 A'    7 A"   25 A'                 
 -0.342  -0.340  -0.312  -0.301  -0.298
 26 A'    8 A"   27 A'    9 A"   28 A'                                         
 -- Virtual --                   
 -0.122  -0.090  -0.033  -0.001   0.021   0.035   0.039   0.057
 10 A"   29 A'   30 A'   31 A'   32 A'   33 A'   11 A"   34 A'                 
  0.059   0.074   0.074   0.080   0.088   0.109   0.123   0.127
 35 A'   36 A'   12 A"   13 A"   37 A'   38 A'   39 A'   40 A'                 
  0.170   0.175   0.198   0.256   0.259   0.273   0.318   0.371
 14 A"   41 A'   42 A'   43 A'   44 A'   15 A"   45 A'   46 A'                 
  0.400   0.416   0.419   0.452   0.470   0.477   0.540   0.552
 47 A'   16 A"   48 A'   17 A"   49 A'   18 A"   50 A'   19 A"                 
  0.565   0.579   0.609   0.629   0.673   0.695   0.703   0.716
 51 A'   52 A'   53 A'   20 A"   54 A'   55 A'   21 A"   56 A'                 
  0.735   0.828   0.831   0.841   0.929   0.970   0.996   1.039
 22 A"   23 A"   57 A'   58 A'   59 A'   24 A"   60 A'   61 A'                 
  1.047   1.123   1.214   1.496   1.580   1.653   1.927   1.947
 62 A'   63 A'   64 A'   25 A"   65 A'   66 A'   26 A"   67 A'                 
  1.985   2.015   2.060   2.113   2.196   2.262   2.268   2.547
 27 A"   68 A'   28 A"   69 A'   70 A'   71 A'   29 A"   72 A'                 
  2.660   3.756   3.820   3.987   3.993   4.004   4.027   4.053
 73 A'   30 A"   74 A'   31 A"   75 A'   32 A"   76 A'   77 A'                 
  4.204   6.575   6.938   7.543   7.558   7.616   9.635  13.751
 78 A'   79 A'   80 A'   33 A"   81 A'   82 A'   83 A'   34 A"                 
 13.852  13.956  25.759  25.843  26.187  35.255  47.873 163.075
 84 A'   85 A'   35 A"   86 A'   87 A'   88 A'   89 A'   90 A'                 
215.606 289.744 289.757 289.8261020.657
 91 A'   36 A"   92 A'   93 A'   94 A'                                         

 Beta MOs, Restricted
 -- Occupied --                  
-482.84 -101.61  -77.15  -62.50  -56.32  -56.32  -56.31  -14.40
  1 A'    2 A'    3 A'    4 A'    5 A'    1 A"    6 A'    7 A'                 
 -9.521  -8.706  -7.288  -7.275  -7.274  -6.641  -6.535  -6.527
  8 A'    9 A'   10 A'    2 A"   11 A'   12 A'   13 A'    3 A"                 
 -6.525  -4.803  -4.801  -4.797  -2.647  -2.645  -2.643  -2.637
 14 A'   15 A'    4 A"   16 A'   17 A'    5 A"   18 A'    6 A"                 
 -2.637  -0.974  -0.823  -0.785  -0.583  -0.482  -0.426  -0.426
 19 A'   20 A'   21 A'   22 A'   23 A'   24 A'    7 A"   25 A'                 
 -0.342  -0.340  -0.312  -0.301  -0.298
 26 A'    8 A"   27 A'    9 A"   28 A'                                         
 -- Virtual --                   
 -0.122  -0.090  -0.033  -0.001   0.021   0.035   0.039   0.057
 10 A"   29 A'   30 A'   31 A'   32 A'   33 A'   11 A"   34 A'                 
  0.059   0.074   0.074   0.080   0.088   0.109   0.123   0.127
 35 A'   36 A'   12 A"   13 A"   37 A'   38 A'   39 A'   40 A'                 
  0.170   0.175   0.198   0.256   0.259   0.273   0.318   0.371
 14 A"   41 A'   42 A'   43 A'   44 A'   15 A"   45 A'   46 A'                 
  0.400   0.416   0.419   0.452   0.470   0.477   0.540   0.552
 47 A'   16 A"   48 A'   17 A"   49 A'   18 A"   50 A'   19 A"                 
  0.565   0.579   0.609   0.629   0.673   0.695   0.703   0.716
 51 A'   52 A'   53 A'   20 A"   54 A'   55 A'   21 A"   56 A'                 
  0.735   0.828   0.831   0.841   0.929   0.970   0.996   1.039
 22 A"   23 A"   57 A'   58 A'   59 A'   24 A"   60 A'   61 A'                 
  1.047   1.123   1.214   1.496   1.580   1.653   1.927   1.947
 62 A'   63 A'   64 A'   25 A"   65 A'   66 A'   26 A"   67 A'                 
  1.985   2.015   2.060   2.113   2.196   2.262   2.268   2.547
 27 A"   68 A'   28 A"   69 A'   70 A'   71 A'   29 A"   72 A'                 
  2.660   3.756   3.820   3.987   3.993   4.004   4.027   4.053
 73 A'   30 A"   74 A'   31 A"   75 A'   32 A"   76 A'   77 A'                 
  4.204   6.575   6.938   7.543   7.558   7.616   9.635  13.751
 78 A'   79 A'   80 A'   33 A"   81 A'   82 A'   83 A'   34 A"                 
 13.852  13.956  25.759  25.843  26.187  35.255  47.873 163.075
 84 A'   85 A'   35 A"   86 A'   87 A'   88 A'   89 A'   90 A'                 
215.606 289.744 289.757 289.8261020.657
 91 A'   36 A"   92 A'   93 A'   94 A'                                         
 --------------------------------------------------------------

          Ground-State Mulliken Net Atomic Charges

     Atom                 Charge (a.u.)
  ----------------------------------------
      1 P                     0.301839
      2 N                    -0.119262
      3 Cl                    0.016842
      4 Br                   -0.199419
  ----------------------------------------
  Sum of atomic charges =     0.000000

 -----------------------------------------------------------------
                    Cartesian Multipole Moments
 -----------------------------------------------------------------
    Charge (ESU x 10^10)
                 0.0000
    Dipole Moment (Debye)
         X       0.4061      Y      -0.4967      Z       0.0000
       Tot       0.6416
    Quadrupole Moments (Debye-Ang)
        XX     -52.6560     XY      -2.6812     YY     -47.6242
        XZ       0.0000     YZ       0.0000     ZZ     -48.7833
    Octopole Moments (Debye-Ang^2)
       XXX      54.2159    XXY      17.2752    XYY      17.2017
       YYY      23.9170    XXZ       0.0000    XYZ       0.0000
       YYZ      -0.0000    XZZ      16.1987    YZZ       5.7784
       ZZZ       0.0000
    Hexadecapole Moments (Debye-Ang^3)
      XXXX    -774.0876   XXXY     -15.1664   XXYY    -167.3177
      XYYY      -7.1377   YYYY    -275.2450   XXXZ      -0.0000
      XXYZ      -0.0000   XYYZ       0.0000   YYYZ       0.0000
      XXZZ    -139.4305   XYZZ       0.8426   YYZZ     -56.1179
      XZZZ       0.0000   YZZZ      -0.0000   ZZZZ     -60.2059
 -----------------------------------------------------------------
 Calculating analytic gradient of the SCF energy
 Gradient of SCF Energy
            1           2           3           4
    1   0.0000488  -0.0001008   0.0000277   0.0000243
    2  -0.0002486   0.0000625   0.0002457  -0.0000597
    3   0.0000000  -0.0000000   0.0000000  -0.0000000
 Max gradient component =       2.486E-04
 RMS gradient           =       1.094E-04
 Gradient time:  CPU 3.99 s  wall 1.09 s
 Geometry Optimization Parameters
   NAtoms,    NIC,     NZ,  NCons,   NDum,   NFix, NCnnct, MaxDiis
        4      14       4       0       0       0       0       0

 Cartesian Hessian Update
 Hessian Updated using BFGS Update


** GEOMETRY OPTIMIZATION IN DELOCALIZED INTERNAL COORDINATES **
   Searching for a Minimum

   Optimization Cycle:   8

                       Coordinates (Angstroms)
     ATOM                X               Y               Z
      1  P        -0.1901559532   -1.3859114137    0.0000000000
      2  N        -1.6621620225   -0.8638256937    0.0000000000
      3  Cl       -2.3277880898    0.7014331078    0.0000000000
      4  Br        1.3269868981    0.3355270360    0.0000000000
   Point Group: cs    Number of degrees of freedom:     5


   Energy is  -3430.484319019

 Hessian Updated using BFGS Update

  5 Hessian modes will be used to form the next step
  Hessian Eigenvalues:
     0.079063    0.124475    0.192504    0.269460    0.424917

 Minimum Search - Taking Simple RFO Step
 Searching for Lamda that Minimizes Along All modes
 Value Taken    Lamda =   0.00000000
 Step Taken.  Stepsize is  0.001762

                             Maximum     Tolerance    Cnvgd?
         Gradient           0.000225      0.000300     YES
         Displacement       0.001370      0.001200      NO
         Energy change     -0.000010      0.000001      NO


 New Cartesian Coordinates Obtained by Inverse Iteration

 Displacement from previous Coordinates is:  0.004930
 ----------------------------------------------------------------
             Standard Nuclear Orientation (Angstroms)
    I     Atom           X                Y                Z
 ----------------------------------------------------------------
    1      P      -0.1902828397    -1.3850495425     0.0000000000
    2      N      -1.6621151036    -0.8633733644     0.0000000000
    3      Cl     -2.3293246971     0.7008148584     0.0000000000
    4      Br      1.3286034730     0.3348310849     0.0000000000
 ----------------------------------------------------------------
 Molecular Point Group                 Cs    NOp =  2
 Largest Abelian Subgroup              Cs    NOp =  2
 Nuclear Repulsion Energy =   364.7443616841 hartrees
 There are       37 alpha and       37 beta electrons
 Applying Cartesian multipole field
    Component          Value
    ---------          -----
     (2,0,0)        1.00000E-11
     (0,2,0)        2.00000E-11
     (0,0,2)       -3.00000E-11
 Nucleus-field energy     =     0.0000000095 hartrees
 Requested basis set is 6-311++G(d,p)
 There are 51 shells and 130 basis functions
 A cutoff of  1.0D-11 yielded   1101 shell pairs
 There are      7695 function pairs (      8447 Cartesian)
 Smallest overlap matrix eigenvalue = 1.40E-03
 Guess MOs from SCF MO coefficient file

 -----------------------------------------------------------------------
  General SCF calculation program by
  Eric Jon Sundstrom, Paul Horn, Yuezhi Mao, Dmitri Zuev, Alec White,
  David Stuck, Shaama M.S., Shane Yost, Joonho Lee, David Small,
  Daniel Levine, Susi Lehtola, Hugh Burton, Evgeny Epifanovsky
 -----------------------------------------------------------------------
 Exchange:     0.2000 Hartree-Fock + 0.0800 Slater + 0.7200 B88
 Correlation:  0.1900 VWN1RPA + 0.8100 LYP
 Using SG-1 standard quadrature grid
 using 4 threads for integral computing
 -------------------------------------------------------
 OpenMP Integral computing Module                
 Release: version 2.0, May 2017, Q-Chem Inc. Pleasanton 
 -------------------------------------------------------
 -------------------------------------------------------
 OpenMP BLAS3 based DFT computing Module                
 Release: version 1.0, May 2013, Q-Chem Inc. Pittsburgh 
 -------------------------------------------------------
 A restricted SCF calculation will be
 performed using DIIS
 SCF converges when DIIS error is below 1.0e-08
 ---------------------------------------
  Cycle       Energy         DIIS error
 ---------------------------------------
    1   -3430.4843183198      1.49e-05  
    2   -3430.4843190526      1.15e-05  
    3   -3430.4843188415      1.52e-05  
    4   -3430.4843193044      1.41e-06  
    5   -3430.4843193088      4.96e-07  
    6   -3430.4843193092      6.21e-08  
    7   -3430.4843193092      1.33e-08  
    8   -3430.4843193092      1.01e-08  
    9   -3430.4843193092      1.91e-09  Convergence criterion met
 ---------------------------------------
 SCF time:   CPU 10.96s  wall 3.00s 
 SCF   energy in the final basis set =    -3430.4843193092
 Total energy in the final basis set =    -3430.4843193092

 --------------------------------------------------------------
             Orbital Energies (a.u.) and Symmetries
 --------------------------------------------------------------

 Alpha MOs, Restricted
 -- Occupied --                  
-482.84 -101.61  -77.15  -62.50  -56.32  -56.32  -56.31  -14.40
  1 A'    2 A'    3 A'    4 A'    5 A'    1 A"    6 A'    7 A'                 
 -9.521  -8.706  -7.288  -7.275  -7.274  -6.641  -6.535  -6.527
  8 A'    9 A'   10 A'    2 A"   11 A'   12 A'   13 A'    3 A"                 
 -6.525  -4.803  -4.801  -4.797  -2.647  -2.645  -2.643  -2.637
 14 A'   15 A'    4 A"   16 A'   17 A'    5 A"   18 A'    6 A"                 
 -2.637  -0.974  -0.823  -0.785  -0.583  -0.482  -0.426  -0.426
 19 A'   20 A'   21 A'   22 A'   23 A'   24 A'    7 A"   25 A'                 
 -0.342  -0.340  -0.312  -0.301  -0.298
 26 A'    8 A"   27 A'    9 A"   28 A'                                         
 -- Virtual --                   
 -0.122  -0.090  -0.033  -0.001   0.021   0.035   0.039   0.057
 10 A"   29 A'   30 A'   31 A'   32 A'   33 A'   11 A"   34 A'                 
  0.059   0.074   0.074   0.080   0.088   0.109   0.123   0.127
 35 A'   36 A'   12 A"   13 A"   37 A'   38 A'   39 A'   40 A'                 
  0.170   0.175   0.198   0.256   0.259   0.273   0.318   0.371
 14 A"   41 A'   42 A'   43 A'   44 A'   15 A"   45 A'   46 A'                 
  0.400   0.416   0.419   0.452   0.470   0.477   0.540   0.552
 47 A'   16 A"   48 A'   17 A"   49 A'   18 A"   50 A'   19 A"                 
  0.565   0.579   0.609   0.629   0.672   0.695   0.703   0.716
 51 A'   52 A'   53 A'   20 A"   54 A'   55 A'   21 A"   56 A'                 
  0.735   0.828   0.831   0.841   0.929   0.970   0.996   1.039
 22 A"   23 A"   57 A'   58 A'   59 A'   24 A"   60 A'   61 A'                 
  1.047   1.123   1.214   1.496   1.580   1.653   1.927   1.947
 62 A'   63 A'   64 A'   25 A"   65 A'   66 A'   26 A"   67 A'                 
  1.985   2.015   2.061   2.113   2.196   2.262   2.268   2.547
 27 A"   68 A'   28 A"   69 A'   70 A'   71 A'   29 A"   72 A'                 
  2.660   3.756   3.820   3.987   3.993   4.004   4.027   4.053
 73 A'   30 A"   74 A'   31 A"   75 A'   32 A"   76 A'   77 A'                 
  4.204   6.575   6.938   7.543   7.558   7.616   9.635  13.751
 78 A'   79 A'   80 A'   33 A"   81 A'   82 A'   83 A'   34 A"                 
 13.852  13.956  25.759  25.843  26.187  35.255  47.873 163.076
 84 A'   85 A'   35 A"   86 A'   87 A'   88 A'   89 A'   90 A'                 
215.606 289.744 289.757 289.8261020.657
 91 A'   36 A"   92 A'   93 A'   94 A'                                         

 Beta MOs, Restricted
 -- Occupied --                  
-482.84 -101.61  -77.15  -62.50  -56.32  -56.32  -56.31  -14.40
  1 A'    2 A'    3 A'    4 A'    5 A'    1 A"    6 A'    7 A'                 
 -9.521  -8.706  -7.288  -7.275  -7.274  -6.641  -6.535  -6.527
  8 A'    9 A'   10 A'    2 A"   11 A'   12 A'   13 A'    3 A"                 
 -6.525  -4.803  -4.801  -4.797  -2.647  -2.645  -2.643  -2.637
 14 A'   15 A'    4 A"   16 A'   17 A'    5 A"   18 A'    6 A"                 
 -2.637  -0.974  -0.823  -0.785  -0.583  -0.482  -0.426  -0.426
 19 A'   20 A'   21 A'   22 A'   23 A'   24 A'    7 A"   25 A'                 
 -0.342  -0.340  -0.312  -0.301  -0.298
 26 A'    8 A"   27 A'    9 A"   28 A'                                         
 -- Virtual --                   
 -0.122  -0.090  -0.033  -0.001   0.021   0.035   0.039   0.057
 10 A"   29 A'   30 A'   31 A'   32 A'   33 A'   11 A"   34 A'                 
  0.059   0.074   0.074   0.080   0.088   0.109   0.123   0.127
 35 A'   36 A'   12 A"   13 A"   37 A'   38 A'   39 A'   40 A'                 
  0.170   0.175   0.198   0.256   0.259   0.273   0.318   0.371
 14 A"   41 A'   42 A'   43 A'   44 A'   15 A"   45 A'   46 A'                 
  0.400   0.416   0.419   0.452   0.470   0.477   0.540   0.552
 47 A'   16 A"   48 A'   17 A"   49 A'   18 A"   50 A'   19 A"                 
  0.565   0.579   0.609   0.629   0.672   0.695   0.703   0.716
 51 A'   52 A'   53 A'   20 A"   54 A'   55 A'   21 A"   56 A'                 
  0.735   0.828   0.831   0.841   0.929   0.970   0.996   1.039
 22 A"   23 A"   57 A'   58 A'   59 A'   24 A"   60 A'   61 A'                 
  1.047   1.123   1.214   1.496   1.580   1.653   1.927   1.947
 62 A'   63 A'   64 A'   25 A"   65 A'   66 A'   26 A"   67 A'                 
  1.985   2.015   2.061   2.113   2.196   2.262   2.268   2.547
 27 A"   68 A'   28 A"   69 A'   70 A'   71 A'   29 A"   72 A'                 
  2.660   3.756   3.820   3.987   3.993   4.004   4.027   4.053
 73 A'   30 A"   74 A'   31 A"   75 A'   32 A"   76 A'   77 A'                 
  4.204   6.575   6.938   7.543   7.558   7.616   9.635  13.751
 78 A'   79 A'   80 A'   33 A"   81 A'   82 A'   83 A'   34 A"                 
 13.852  13.956  25.759  25.843  26.187  35.255  47.873 163.076
 84 A'   85 A'   35 A"   86 A'   87 A'   88 A'   89 A'   90 A'                 
215.606 289.744 289.757 289.8261020.657
 91 A'   36 A"   92 A'   93 A'   94 A'                                         
 --------------------------------------------------------------

          Ground-State Mulliken Net Atomic Charges

     Atom                 Charge (a.u.)
  ----------------------------------------
      1 P                     0.301781
      2 N                    -0.118895
      3 Cl                    0.016661
      4 Br                   -0.199547
  ----------------------------------------
  Sum of atomic charges =     0.000000

 -----------------------------------------------------------------
                    Cartesian Multipole Moments
 -----------------------------------------------------------------
    Charge (ESU x 10^10)
                 0.0000
    Dipole Moment (Debye)
         X       0.4016      Y      -0.4947      Z       0.0000
       Tot       0.6372
    Quadrupole Moments (Debye-Ang)
        XX     -52.6458     XY      -2.6808     YY     -47.6344
        XZ      -0.0000     YZ      -0.0000     ZZ     -48.7817
    Octopole Moments (Debye-Ang^2)
       XXX      54.1512    XXY      17.2866    XYY      17.1849
       YYY      23.9429    XXZ      -0.0000    XYZ       0.0000
       YYZ      -0.0000    XZZ      16.1857    YZZ       5.7864
       ZZZ      -0.0000
    Hexadecapole Moments (Debye-Ang^3)
      XXXX    -774.9351   XXXY     -15.1540   XXYY    -167.4174
      XYYY      -7.1190   YYYY    -274.9880   XXXZ      -0.0000
      XXYZ      -0.0000   XYYZ       0.0000   YYYZ       0.0000
      XXZZ    -139.5949   XYZZ       0.8507   YYZZ     -56.0664
      XZZZ      -0.0000   YZZZ       0.0000   ZZZZ     -60.2021
 -----------------------------------------------------------------
 Calculating analytic gradient of the SCF energy
 Gradient of SCF Energy
            1           2           3           4
    1  -0.0001170  -0.0000012   0.0000709   0.0000473
    2  -0.0000316   0.0000531   0.0001157  -0.0001373
    3  -0.0000000   0.0000000   0.0000000   0.0000000
 Max gradient component =       1.373E-04
 RMS gradient           =       6.893E-05
 Gradient time:  CPU 4.02 s  wall 1.10 s
 Geometry Optimization Parameters
   NAtoms,    NIC,     NZ,  NCons,   NDum,   NFix, NCnnct, MaxDiis
        4      14       4       0       0       0       0       0

 Cartesian Hessian Update
 Hessian Updated using BFGS Update


** GEOMETRY OPTIMIZATION IN DELOCALIZED INTERNAL COORDINATES **
   Searching for a Minimum

   Optimization Cycle:   9

                       Coordinates (Angstroms)
     ATOM                X               Y               Z
      1  P        -0.1902828397   -1.3850495425    0.0000000000
      2  N        -1.6621151036   -0.8633733644    0.0000000000
      3  Cl       -2.3293246971    0.7008148584    0.0000000000
      4  Br        1.3286034730    0.3348310849    0.0000000000
   Point Group: cs    Number of degrees of freedom:     5


   Energy is  -3430.484319309

 Hessian Updated using BFGS Update

  5 Hessian modes will be used to form the next step
  Hessian Eigenvalues:
     0.080905    0.124150    0.192222    0.254459    0.446020

 Minimum Search - Taking Simple RFO Step
 Searching for Lamda that Minimizes Along All modes
 Value Taken    Lamda =   0.00000000
 Step Taken.  Stepsize is  0.000147

                             Maximum     Tolerance    Cnvgd?
         Gradient           0.000032      0.000300     YES
         Displacement       0.000115      0.001200     YES
         Energy change     -0.000000      0.000001     YES


                       Distance Matrix (Angstroms)
             P (  1)   N (  2)   Cl(  3)
   N (  2)  1.561549
   Cl(  3)  2.987696  1.700545
   Br(  4)  2.294560  3.221815  3.676191

 Final energy is   -3430.4843193092042     


 ******************************
 **  OPTIMIZATION CONVERGED  **
 ******************************

                       Coordinates (Angstroms)
     ATOM                X               Y               Z
      1  P        -0.1902828397   -1.3850495425    0.0000000000
      2  N        -1.6621151036   -0.8633733644    0.0000000000
      3  Cl       -2.3293246971    0.7008148584    0.0000000000
      4  Br        1.3286034730    0.3348310849    0.0000000000

Z-matrix Print:
$molecule
0 1
Br
P  1 2.294560
N  2 1.561549 1 111.932480
Cl 3 1.700545 2 132.617191 1 -0.000000 0
$end


 --------------------------------------------------------------
             Orbital Energies (a.u.) and Symmetries
 --------------------------------------------------------------

 Alpha MOs, Restricted
 -- Occupied --                  
-482.84 -101.61  -77.15  -62.50  -56.32  -56.32  -56.31  -14.40
  1 A'    2 A'    3 A'    4 A'    5 A'    1 A"    6 A'    7 A'                 
 -9.521  -8.706  -7.288  -7.275  -7.274  -6.641  -6.535  -6.527
  8 A'    9 A'   10 A'    2 A"   11 A'   12 A'   13 A'    3 A"                 
 -6.525  -4.803  -4.801  -4.797  -2.647  -2.645  -2.643  -2.637
 14 A'   15 A'    4 A"   16 A'   17 A'    5 A"   18 A'    6 A"                 
 -2.637  -0.974  -0.823  -0.785  -0.583  -0.482  -0.426  -0.426
 19 A'   20 A'   21 A'   22 A'   23 A'   24 A'    7 A"   25 A'                 
 -0.342  -0.340  -0.312  -0.301  -0.298
 26 A'    8 A"   27 A'    9 A"   28 A'                                         
 -- Virtual --                   
 -0.122  -0.090  -0.033  -0.001   0.021   0.035   0.039   0.057
 10 A"   29 A'   30 A'   31 A'   32 A'   33 A'   11 A"   34 A'                 
  0.059   0.074   0.074   0.080   0.088   0.109   0.123   0.127
 35 A'   36 A'   12 A"   13 A"   37 A'   38 A'   39 A'   40 A'                 
  0.170   0.175   0.198   0.256   0.259   0.273   0.318   0.371
 14 A"   41 A'   42 A'   43 A'   44 A'   15 A"   45 A'   46 A'                 
  0.400   0.416   0.419   0.452   0.470   0.477   0.540   0.552
 47 A'   16 A"   48 A'   17 A"   49 A'   18 A"   50 A'   19 A"                 
  0.565   0.579   0.609   0.629   0.672   0.695   0.703   0.716
 51 A'   52 A'   53 A'   20 A"   54 A'   55 A'   21 A"   56 A'                 
  0.735   0.828   0.831   0.841   0.929   0.970   0.996   1.039
 22 A"   23 A"   57 A'   58 A'   59 A'   24 A"   60 A'   61 A'                 
  1.047   1.123   1.214   1.496   1.580   1.653   1.927   1.947
 62 A'   63 A'   64 A'   25 A"   65 A'   66 A'   26 A"   67 A'                 
  1.985   2.015   2.061   2.113   2.196   2.262   2.268   2.547
 27 A"   68 A'   28 A"   69 A'   70 A'   71 A'   29 A"   72 A'                 
  2.660   3.756   3.820   3.987   3.993   4.004   4.027   4.053
 73 A'   30 A"   74 A'   31 A"   75 A'   32 A"   76 A'   77 A'                 
  4.204   6.575   6.938   7.543   7.558   7.616   9.635  13.751
 78 A'   79 A'   80 A'   33 A"   81 A'   82 A'   83 A'   34 A"                 
 13.852  13.956  25.759  25.843  26.187  35.255  47.873 163.076
 84 A'   85 A'   35 A"   86 A'   87 A'   88 A'   89 A'   90 A'                 
215.606 289.744 289.757 289.8261020.657
 91 A'   36 A"   92 A'   93 A'   94 A'                                         

 Beta MOs, Restricted
 -- Occupied --                  
-482.84 -101.61  -77.15  -62.50  -56.32  -56.32  -56.31  -14.40
  1 A'    2 A'    3 A'    4 A'    5 A'    1 A"    6 A'    7 A'                 
 -9.521  -8.706  -7.288  -7.275  -7.274  -6.641  -6.535  -6.527
  8 A'    9 A'   10 A'    2 A"   11 A'   12 A'   13 A'    3 A"                 
 -6.525  -4.803  -4.801  -4.797  -2.647  -2.645  -2.643  -2.637
 14 A'   15 A'    4 A"   16 A'   17 A'    5 A"   18 A'    6 A"                 
 -2.637  -0.974  -0.823  -0.785  -0.583  -0.482  -0.426  -0.426
 19 A'   20 A'   21 A'   22 A'   23 A'   24 A'    7 A"   25 A'                 
 -0.342  -0.340  -0.312  -0.301  -0.298
 26 A'    8 A"   27 A'    9 A"   28 A'                                         
 -- Virtual --                   
 -0.122  -0.090  -0.033  -0.001   0.021   0.035   0.039   0.057
 10 A"   29 A'   30 A'   31 A'   32 A'   33 A'   11 A"   34 A'                 
  0.059   0.074   0.074   0.080   0.088   0.109   0.123   0.127
 35 A'   36 A'   12 A"   13 A"   37 A'   38 A'   39 A'   40 A'                 
  0.170   0.175   0.198   0.256   0.259   0.273   0.318   0.371
 14 A"   41 A'   42 A'   43 A'   44 A'   15 A"   45 A'   46 A'                 
  0.400   0.416   0.419   0.452   0.470   0.477   0.540   0.552
 47 A'   16 A"   48 A'   17 A"   49 A'   18 A"   50 A'   19 A"                 
  0.565   0.579   0.609   0.629   0.672   0.695   0.703   0.716
 51 A'   52 A'   53 A'   20 A"   54 A'   55 A'   21 A"   56 A'                 
  0.735   0.828   0.831   0.841   0.929   0.970   0.996   1.039
 22 A"   23 A"   57 A'   58 A'   59 A'   24 A"   60 A'   61 A'                 
  1.047   1.123   1.214   1.496   1.580   1.653   1.927   1.947
 62 A'   63 A'   64 A'   25 A"   65 A'   66 A'   26 A"   67 A'                 
  1.985   2.015   2.061   2.113   2.196   2.262   2.268   2.547
 27 A"   68 A'   28 A"   69 A'   70 A'   71 A'   29 A"   72 A'                 
  2.660   3.756   3.820   3.987   3.993   4.004   4.027   4.053
 73 A'   30 A"   74 A'   31 A"   75 A'   32 A"   76 A'   77 A'                 
  4.204   6.575   6.938   7.543   7.558   7.616   9.635  13.751
 78 A'   79 A'   80 A'   33 A"   81 A'   82 A'   83 A'   34 A"                 
 13.852  13.956  25.759  25.843  26.187  35.255  47.873 163.076
 84 A'   85 A'   35 A"   86 A'   87 A'   88 A'   89 A'   90 A'                 
215.606 289.744 289.757 289.8261020.657
 91 A'   36 A"   92 A'   93 A'   94 A'                                         
 --------------------------------------------------------------

          Ground-State Mulliken Net Atomic Charges

     Atom                 Charge (a.u.)
  ----------------------------------------
      1 P                     0.301781
      2 N                    -0.118895
      3 Cl                    0.016661
      4 Br                   -0.199547
  ----------------------------------------
  Sum of atomic charges =     0.000000

 -----------------------------------------------------------------
                    Cartesian Multipole Moments
 -----------------------------------------------------------------
    Charge (ESU x 10^10)
                 0.0000
    Dipole Moment (Debye)
         X       0.4016      Y      -0.4947      Z       0.0000
       Tot       0.6372
    Quadrupole Moments (Debye-Ang)
        XX     -52.6458     XY      -2.6808     YY     -47.6344
        XZ      -0.0000     YZ      -0.0000     ZZ     -48.7817
    Octopole Moments (Debye-Ang^2)
       XXX      54.1512    XXY      17.2866    XYY      17.1849
       YYY      23.9429    XXZ      -0.0000    XYZ       0.0000
       YYZ      -0.0000    XZZ      16.1857    YZZ       5.7864
       ZZZ      -0.0000
    Hexadecapole Moments (Debye-Ang^3)
      XXXX    -774.9351   XXXY     -15.1540   XXYY    -167.4174
      XYYY      -7.1190   YYYY    -274.9880   XXXZ      -0.0000
      XXYZ      -0.0000   XYYZ       0.0000   YYYZ       0.0000
      XXZZ    -139.5949   XYZZ       0.8507   YYZZ     -56.0664
      XZZZ      -0.0000   YZZZ       0.0000   ZZZZ     -60.2021
 -----------------------------------------------------------------
Archival summary:
1\1\TWL01\OPT\ProcedureUnspecified\BasisUnspecified\r1l111\taweetha\SunNov2517:14:192018SunNov2517:14:192018\0\\#,OPT,ProcedureUnspecified,BasisUnspecified,\\0,1\Br\P,1,2.29456\N,2,1.56155,1,111.932\Cl,3,1.70055,2,132.617,1,-0,0\\\@

 Total job time:  44.01s(wall), 160.16s(cpu) 
 Sun Nov 25 17:14:19 2018

        *************************************************************
        *                                                           *
        *  Thank you very much for using Q-Chem.  Have a nice day.  *
        *                                                           *
        *************************************************************


 
User input: 2 of 2 
 
Q-Chem Developer Version!
                  Welcome to Q-Chem
     A Quantum Leap Into The Future Of Chemistry


 Q-Chem 5.1, Q-Chem, Inc., Pleasanton, CA (2018)

 Yihan Shao,  Zhengting Gan,  E. Epifanovsky,  A. T. B. Gilbert,  M. Wormit,  
 J. Kussmann,  A. W. Lange,  A. Behn,  Jia Deng,  Xintian Feng,  D. Ghosh,  
 M. Goldey,  P. R. Horn,  L. D. Jacobson,  I. Kaliman,  T. Kus,  A. Landau,  
 Jie Liu,  E. I. Proynov,  R. M. Richard,  R. P. Steele,  E. J. Sundstrom,  
 H. L. Woodcock III,  P. M. Zimmerman,  D. Zuev,  B. Albrecht,  E. Alguire,  
 S. A. Baeppler,  D. Barton,  Z. Benda,  Y. A. Bernard,  E. J. Berquist,  
 K. B. Bravaya,  H. Burton,  D. Casanova,  Chun-Min Chang,  Yunqing Chen,  
 A. Chien,  K. D. Closser,  M. P. Coons,  S. Coriani,  S. Dasgupta,  
 A. L. Dempwolff,  M. Diedenhofen,  Hainam Do,  R. G. Edgar,  Po-Tung Fang,  
 S. Faraji,  S. Fatehi,  Qingguo Feng,  K. D. Fenk,  J. Fosso-Tande,  
 Qinghui Ge,  A. Ghysels,  G. Gidofalvi,  J. Gomes,  J. Gonthier,  A. Gunina,  
 D. Hait,  M. W. D. Hanson-Heine,  P. H. P. Harbach,  A. W. Hauser,  
 J. E. Herr,  E. G. Hohenstein,  Z. C. Holden,  Kerwin Hui,  B. C. Huynh,  
 T.-C. Jagau,  Hyunjun Ji,  B. Kaduk,  K. Khistyaev,  Jaehoon Kim,  
 P. Klunzinger,  K. Koh,  D. Kosenkov,  L. Koulias,  T. Kowalczyk,  
 C. M. Krauter,  A. Kunitsa,  Ka Un Lao,  A. Laurent,  K. V. Lawler,  
 Joonho Lee,  D. Lefrancois,  S. Lehtola,  D. S. Levine,  Yi-Pei Li,  
 You-Sheng Lin,  Fenglai Liu,  E. Livshits,  A. Luenser,  P. Manohar,  
 E. Mansoor,  S. F. Manzer,  Shan-Ping Mao,  Yuezhi Mao,  N. Mardirossian,  
 A. V. Marenich,  T. Markovich,  L. A. Martinez-Martinez,  S. A. Maurer,  
 N. J. Mayhall,  S. C. McKenzie,  J.-M. Mewes,  A. F. Morrison,  
 J. W. Mullinax,  K. Nanda,  T. S. Nguyen-Beck,  R. Olivares-Amaya,  
 J. A. Parkhill,  T. M. Perrine,  F. Plasser,  P. Pokhilko,  S. Prager,  
 A. Prociuk,  E. Ramos,  D. R. Rehn,  F. Rob,  M. Schneider,  N. Sergueev,  
 S. M. Sharada,  S. Sharma,  D. W. Small,  T. Stauch,  T. Stein,  
 Yu-Chuan Su,  A. J. W. Thom,  A. Tkatchenko,  T. Tsuchimochi,  N. M. Tubman,  
 L. Vogt,  M. L. Vidal,  O. Vydrov,  M. A. Watson,  J. Wenzel,  
 M. de Wergifosse,  T. A. Wesolowski,  A. White,  J. Witte,  A. Yamada,  
 Jun Yang,  K. Yao,  S. Yeganeh,  S. R. Yost,  Zhi-Qiang You,  A. Zech,  
 Igor Ying Zhang,  Xing Zhang,  Yan Zhao,  Ying Zhu,  B. R. Brooks,  
 G. K. L. Chan,  C. J. Cramer,  M. S. Gordon,  W. J. Hehre,  A. Klamt,  
 M. W. Schmidt,  C. D. Sherrill,  D. G. Truhlar,  A. Aspuru-Guzik,  R. Baer,  
 A. T. Bell,  N. A. Besley,  Jeng-Da Chai,  A. E. DePrince, III,  
 R. A. DiStasio Jr.,  A. Dreuw,  B. D. Dunietz,  T. R. Furlani,  
 Chao-Ping Hsu,  Yousung Jung,  Jing Kong,  D. S. Lambrecht,  WanZhen Liang,  
 C. Ochsenfeld,  V. A. Rassolov,  L. V. Slipchenko,  J. E. Subotnik,  
 T. Van Voorhis,  J. M. Herbert,  A. I. Krylov,  P. M. W. Gill,  M. Head-Gordon

 Contributors to earlier versions of Q-Chem not listed above: 
 R. D. Adamson,  B. Austin,  J. Baker,  G. J. O. Beran,  K. Brandhorst,  
 S. T. Brown,  E. F. C. Byrd,  A. K. Chakraborty,  C.-L. Cheng,  
 Siu Hung Chien,  D. M. Chipman,  D. L. Crittenden,  H. Dachsel,  
 R. J. Doerksen,  A. D. Dutoi,  L. Fusti-Molnar,  W. A. Goddard III,  
 A. Golubeva-Zadorozhnaya,  S. R. Gwaltney,  G. Hawkins,  A. Heyden,  
 S. Hirata,  G. Kedziora,  F. J. Keil,  C. Kelley,  Jihan Kim,  R. A. King,  
 R. Z. Khaliullin,  P. P. Korambath,  W. Kurlancheek,  A. M. Lee,  M. S. Lee,  
 S. V. Levchenko,  Ching Yeh Lin,  D. Liotard,  R. C. Lochan,  I. Lotan,  
 P. E. Maslen,  N. Nair,  D. P. O'Neill,  D. Neuhauser,  E. Neuscamman,  
 C. M. Oana,  R. Olson,  B. Peters,  R. Peverati,  P. A. Pieniazek,  
 Y. M. Rhee,  J. Ritchie,  M. A. Rohrdanz,  E. Rosta,  N. J. Russ,  
 H. F. Schaefer III,  N. E. Schultz,  N. Shenvi,  A. C. Simmonett,  A. Sodt,  
 D. Stuck,  K. S. Thanthiriwatte,  V. Vanovschi,  Tao Wang,  A. Warshel,  
 C. F. Williams,  Q. Wu,  X. Xu,  W. Zhang

 Please cite Q-Chem as follows:
 Y. Shao et al., Mol. Phys. 113, 184-215 (2015)
 DOI: 10.1080/00268976.2014.952696

 Q-Chem 5.1.2 for Intel X86 EM64T Linux

 Parts of Q-Chem use Armadillo 8.300.2 (Tropical Shenanigans).
 http://arma.sourceforge.net/

 Q-Chem begins on Sun Nov 25 17:14:19 2018  

Host: 
0

     Scratch files written to /scratch/taweetham/qchem45230//
The previous job contains 0 fragments, simply inherited here
Input Ideriv = 2
Curr. Ideriv = -1
Max.  Ideriv = 2

Checking the input file for inconsistencies... 	...done.

--------------------------------------------------------------
User input:
--------------------------------------------------------------

$molecule
read
$end

$rem
   job_type 	frequency
   basis 	6-311++g**
   method	b3lyp	
$end


--------------------------------------------------------------
 ----------------------------------------------------------------
             Standard Nuclear Orientation (Angstroms)
    I     Atom           X                Y                Z
 ----------------------------------------------------------------
    1      P      -0.1035053953    -1.3408675649    -0.0000000000
    2      N      -1.5691144841    -0.8019554696    -0.0000000000
    3      Cl     -2.2179225077     0.7699547018    -0.0000000000
    4      Br      1.4354589986     0.3610706237     0.0000000000
 ----------------------------------------------------------------
 Molecular Point Group                 Cs    NOp =  2
 Largest Abelian Subgroup              Cs    NOp =  2
 Nuclear Repulsion Energy =   364.7443616841 hartrees
 There are       37 alpha and       37 beta electrons
 Requested basis set is 6-311++G(d,p)
 There are 51 shells and 130 basis functions

 Total QAlloc Memory Limit   2000 MB
 Mega-Array Size       188 MB
 MEM_STATIC part       192 MB

                       Distance Matrix (Angstroms)
             P (  1)   N (  2)   Cl(  3)
   N (  2)  1.561549
   Cl(  3)  2.987696  1.700545
   Br(  4)  2.294560  3.221815  3.676191

 A cutoff of  1.0D-11 yielded   1101 shell pairs
 There are      7695 function pairs (      8447 Cartesian)

 -------------------------------------------------------
 OpenMP Integral Computing Module                       
 Release: version 1.0, May 2013, Q-Chem Inc. Pittsburgh 
 -------------------------------------------------------
 Integral Job Info:
 Integral job number is                      11
 Integral operator is                         1
 short-range coefficients                     0
 long-range coefficients              100000000
 Omega coefficients                           0
 if combine SR and LR in K                    0
 Integral screening is                        0
 Integral computing path is                   2
 max size of driver memory is            800000
 size of driver memory is                593474
 size of scratch memory is             29634545
 max col of scratch BK array               1296
 max len of scratch array in speh3          155
 max len of scratch index in speh4           18
 max int batch size is                      520
 min int batch size is                       52
 fixed nKL is                                45
 max L of basis functions is                  2
 order of int derivative is                   0
 number of shells is                         51
 number of basis is                         136
 number of cartesian basis is               136
 number of contracted shell pairs          1101
 number of primitive shell pairs           3003
 maxK2 (contraction) of shell pair           36
 max number of K2 of shell pair               1
 max number of CS2 of shell pair            134
 max number of PS2 of shell pair            210
 mem total for path MDJ                  516726
 -------------------------------------------------------
 Smallest overlap matrix eigenvalue = 1.40E-03
 Guess from superposition of atomic densities
 Warning:  Energy on first SCF cycle will be non-variational
 SAD guess density has 74.000000 electrons

 -----------------------------------------------------------------------
  General SCF calculation program by
  Eric Jon Sundstrom, Paul Horn, Yuezhi Mao, Dmitri Zuev, Alec White,
  David Stuck, Shaama M.S., Shane Yost, Joonho Lee, David Small,
  Daniel Levine, Susi Lehtola, Hugh Burton, Evgeny Epifanovsky
 -----------------------------------------------------------------------
 Exchange:     0.2000 Hartree-Fock + 0.0800 Slater + 0.7200 B88
 Correlation:  0.1900 VWN1RPA + 0.8100 LYP
 Using SG-1 standard quadrature grid
 using 4 threads for integral computing
 -------------------------------------------------------
 OpenMP Integral computing Module                
 Release: version 2.0, May 2017, Q-Chem Inc. Pleasanton 
 -------------------------------------------------------
 -------------------------------------------------------
 OpenMP BLAS3 based DFT computing Module                
 Release: version 1.0, May 2013, Q-Chem Inc. Pittsburgh 
 -------------------------------------------------------
 A restricted SCF calculation will be
 performed using DIIS
 SCF converges when DIIS error is below 1.0e-08
 ---------------------------------------
  Cycle       Energy         DIIS error
 ---------------------------------------
    1   -3430.8884667137      4.23e-02  
    2   -3430.4250103817      5.49e-03  
    3   -3430.0755562916      1.37e-02  
    4   -3430.4715843387      2.21e-03  
    5   -3430.4817554233      1.07e-03  
    6   -3430.4841872920      2.70e-04  
    7   -3430.4842930509      6.83e-05  
    8   -3430.4843014788      1.94e-05  
    9   -3430.4843023424      5.31e-06  
   10   -3430.4843023962      7.64e-07  
   11   -3430.4843023979      2.33e-07  
   12   -3430.4843023980      5.97e-08  
   13   -3430.4843023980      1.15e-08  
   14   -3430.4843023980      2.46e-09  Convergence criterion met
 ---------------------------------------
 SCF time:   CPU 17.34s  wall 5.00s 
 SCF   energy in the final basis set =    -3430.4843023980
 Total energy in the final basis set =    -3430.4843023980

 --------------------------------------------------------------
             Orbital Energies (a.u.) and Symmetries
 --------------------------------------------------------------

 Alpha MOs, Restricted
 -- Occupied --                  
-482.84 -101.61  -77.15  -62.50  -56.32  -56.32  -56.31  -14.40
  1 A'    2 A'    3 A'    4 A'    5 A'    1 A"    6 A'    7 A'                 
 -9.521  -8.706  -7.288  -7.275  -7.274  -6.641  -6.535  -6.527
  8 A'    9 A'   10 A'    2 A"   11 A'   12 A'   13 A'    3 A"                 
 -6.525  -4.803  -4.801  -4.797  -2.647  -2.645  -2.643  -2.637
 14 A'   15 A'    4 A"   16 A'   17 A'    5 A"   18 A'    6 A"                 
 -2.637  -0.974  -0.823  -0.785  -0.583  -0.482  -0.426  -0.426
 19 A'   20 A'   21 A'   22 A'   23 A'   24 A'    7 A"   25 A'                 
 -0.342  -0.340  -0.312  -0.301  -0.298
 26 A'    8 A"   27 A'    9 A"   28 A'                                         
 -- Virtual --                   
 -0.122  -0.090  -0.033  -0.001   0.021   0.035   0.039   0.057
 10 A"   29 A'   30 A'   31 A'   32 A'   33 A'   11 A"   34 A'                 
  0.059   0.074   0.074   0.080   0.088   0.109   0.123   0.127
 35 A'   36 A'   12 A"   13 A"   37 A'   38 A'   39 A'   40 A'                 
  0.170   0.175   0.198   0.256   0.259   0.273   0.318   0.371
 14 A"   41 A'   42 A'   43 A'   44 A'   15 A"   45 A'   46 A'                 
  0.400   0.416   0.419   0.452   0.470   0.477   0.540   0.552
 47 A'   16 A"   48 A'   17 A"   49 A'   18 A"   50 A'   19 A"                 
  0.565   0.579   0.609   0.629   0.672   0.695   0.703   0.716
 51 A'   52 A'   53 A'   20 A"   54 A'   55 A'   21 A"   56 A'                 
  0.735   0.828   0.831   0.841   0.929   0.970   0.996   1.039
 22 A"   23 A"   57 A'   58 A'   59 A'   24 A"   60 A'   61 A'                 
  1.047   1.123   1.214   1.496   1.580   1.653   1.927   1.947
 62 A'   63 A'   64 A'   25 A"   65 A'   66 A'   26 A"   67 A'                 
  1.985   2.015   2.061   2.113   2.196   2.262   2.269   2.547
 27 A"   68 A'   28 A"   69 A'   70 A'   71 A'   29 A"   72 A'                 
  2.660   3.756   3.820   3.987   3.993   4.004   4.027   4.053
 73 A'   30 A"   74 A'   31 A"   75 A'   32 A"   76 A'   77 A'                 
  4.204   6.575   6.938   7.543   7.558   7.616   9.635  13.751
 78 A'   79 A'   80 A'   33 A"   81 A'   82 A'   83 A'   34 A"                 
 13.852  13.956  25.759  25.843  26.187  35.255  47.873 163.076
 84 A'   85 A'   35 A"   86 A'   87 A'   88 A'   89 A'   90 A'                 
215.606 289.744 289.757 289.8261020.657
 91 A'   36 A"   92 A'   93 A'   94 A'                                         

 Beta MOs, Restricted
 -- Occupied --                  
-482.84 -101.61  -77.15  -62.50  -56.32  -56.32  -56.31  -14.40
  1 A'    2 A'    3 A'    4 A'    5 A'    1 A"    6 A'    7 A'                 
 -9.521  -8.706  -7.288  -7.275  -7.274  -6.641  -6.535  -6.527
  8 A'    9 A'   10 A'    2 A"   11 A'   12 A'   13 A'    3 A"                 
 -6.525  -4.803  -4.801  -4.797  -2.647  -2.645  -2.643  -2.637
 14 A'   15 A'    4 A"   16 A'   17 A'    5 A"   18 A'    6 A"                 
 -2.637  -0.974  -0.823  -0.785  -0.583  -0.482  -0.426  -0.426
 19 A'   20 A'   21 A'   22 A'   23 A'   24 A'    7 A"   25 A'                 
 -0.342  -0.340  -0.312  -0.301  -0.298
 26 A'    8 A"   27 A'    9 A"   28 A'                                         
 -- Virtual --                   
 -0.122  -0.090  -0.033  -0.001   0.021   0.035   0.039   0.057
 10 A"   29 A'   30 A'   31 A'   32 A'   33 A'   11 A"   34 A'                 
  0.059   0.074   0.074   0.080   0.088   0.109   0.123   0.127
 35 A'   36 A'   12 A"   13 A"   37 A'   38 A'   39 A'   40 A'                 
  0.170   0.175   0.198   0.256   0.259   0.273   0.318   0.371
 14 A"   41 A'   42 A'   43 A'   44 A'   15 A"   45 A'   46 A'                 
  0.400   0.416   0.419   0.452   0.470   0.477   0.540   0.552
 47 A'   16 A"   48 A'   17 A"   49 A'   18 A"   50 A'   19 A"                 
  0.565   0.579   0.609   0.629   0.672   0.695   0.703   0.716
 51 A'   52 A'   53 A'   20 A"   54 A'   55 A'   21 A"   56 A'                 
  0.735   0.828   0.831   0.841   0.929   0.970   0.996   1.039
 22 A"   23 A"   57 A'   58 A'   59 A'   24 A"   60 A'   61 A'                 
  1.047   1.123   1.214   1.496   1.580   1.653   1.927   1.947
 62 A'   63 A'   64 A'   25 A"   65 A'   66 A'   26 A"   67 A'                 
  1.985   2.015   2.061   2.113   2.196   2.262   2.269   2.547
 27 A"   68 A'   28 A"   69 A'   70 A'   71 A'   29 A"   72 A'                 
  2.660   3.756   3.820   3.987   3.993   4.004   4.027   4.053
 73 A'   30 A"   74 A'   31 A"   75 A'   32 A"   76 A'   77 A'                 
  4.204   6.575   6.938   7.543   7.558   7.616   9.635  13.751
 78 A'   79 A'   80 A'   33 A"   81 A'   82 A'   83 A'   34 A"                 
 13.852  13.956  25.759  25.843  26.187  35.255  47.873 163.076
 84 A'   85 A'   35 A"   86 A'   87 A'   88 A'   89 A'   90 A'                 
215.606 289.744 289.757 289.8261020.657
 91 A'   36 A"   92 A'   93 A'   94 A'                                         
 --------------------------------------------------------------

          Ground-State Mulliken Net Atomic Charges

     Atom                 Charge (a.u.)
  ----------------------------------------
      1 P                     0.301847
      2 N                    -0.118929
      3 Cl                    0.016651
      4 Br                   -0.199569
  ----------------------------------------
  Sum of atomic charges =     0.000000

 -----------------------------------------------------------------
                    Cartesian Multipole Moments
 -----------------------------------------------------------------
    Charge (ESU x 10^10)
                 0.0000
    Dipole Moment (Debye)
         X       0.3958      Y      -0.4994      Z       0.0000
       Tot       0.6372
    Quadrupole Moments (Debye-Ang)
        XX     -52.6266     XY      -2.6561     YY     -47.6138
        XZ       0.0000     YZ      -0.0000     ZZ     -48.7818
    Octopole Moments (Debye-Ang^2)
       XXX      38.4783    XXY      14.3013    XYY      11.9355
       YYY      17.3638    XXZ       0.0000    XYZ       0.0000
       YYZ      -0.0000    XZZ      11.2271    YZZ       3.5542
       ZZZ       0.0000
    Hexadecapole Moments (Debye-Ang^3)
      XXXX    -756.3659   XXXY      -5.1512   XXYY    -162.9357
      XYYY      -0.5366   YYYY    -271.3079   XXXZ       0.0000
      XXYZ      -0.0000   XYYZ       0.0000   YYYZ      -0.0000
      XXZZ    -136.7328   XYZZ       2.8769   YYZZ     -55.7148
      XZZZ       0.0000   YZZZ      -0.0000   ZZZZ     -60.2021
 -----------------------------------------------------------------
 Calculating MO derivatives via CPSCF
 D1JvT checksum  = 119760 9393.0865240402
 D1KAT checksum  = 267744 518.0969759765
   1         3          12      0.175632    0.076424
   2         3          12      0.023093    0.008138
   3         3          12      0.003251    0.001166
   4         3          12      0.000530    0.000232
   5         8           7      0.000042    0.000017
   6        14           1      0.000002    0.000002
   7        15           0      0.000000    0.000000    Roots Converged
 Time for AOints: 3.2 s (CPU) 0.8 s (wall)
 ------------------------------------------------------------------------------
                     AOints        : Timing summary (seconds)
 ------------------------------------------------------------------------------
     job step          cpu (% of tot)      sys (% of tot)     wall (% of tot)
 ------------------------------------------------------------------------------
  cpscf_lag         0.1837E+02 (33.1)   0.6000E-05 (40.0)   0.4786E+01 (32.8)
  iterzp            0.3391E+02 (61.1)   0.8000E-05 (53.3)   0.8914E+01 (61.1)
  make_fx           0.0000E+00 ( 0.0)   0.0000E+00 ( 0.0)   0.0000E+00 ( 0.0)
  AOints            0.3164E+01 ( 5.7)   0.0000E+00 ( 0.0)   0.8072E+00 ( 5.5)
 ------------------------------------------------------------------------------
   Grand Totals     0.5551E+02          0.1500E-04          0.1458E+02
 ------------------------------------------------------------------------------
 Calculating analytic Hessian of the SCF energy
 Polarizability Matrix (a.u.)
            1           2           3
    1 -92.5363454   1.2336738   0.0000000
    2   1.2336738 -67.0167633  -0.0000000
    3   0.0000000  -0.0000000 -37.6150427

 Direct stationary perturbation theory relativistic correction:

 rels  =      18.039000110653
 relv  =     -61.349337952600
 rel2e =       9.994849407743
 E_rel =     -33.315488434204

 Hessian of the SCF Energy
            1           2           3           4           5           6
    1   0.4017446  -0.1329074   0.0000000  -0.3504523   0.1714455  -0.0000000
    2  -0.1329074   0.1969364  -0.0000000   0.1284999  -0.0931760   0.0000000
    3   0.0000000  -0.0000000   0.0212487  -0.0000000   0.0000000  -0.0271237
    4  -0.3504523   0.1284999  -0.0000000   0.4144976  -0.2004296   0.0000000
    5   0.1714455  -0.0931760   0.0000000  -0.2004296   0.2377081   0.0000000
    6  -0.0000000   0.0000000  -0.0271237   0.0000000   0.0000000   0.0336145
    7  -0.0228536   0.0359102  -0.0000000  -0.0363439   0.0431682   0.0000000
    8  -0.0055023  -0.0294844   0.0000000   0.0833469  -0.1454391  -0.0000000
    9   0.0000000   0.0000000   0.0137505   0.0000000  -0.0000000  -0.0166561
   10  -0.0284386  -0.0315027   0.0000000  -0.0277013  -0.0141842   0.0000000
   11  -0.0330358  -0.0742761  -0.0000000  -0.0114172   0.0009071   0.0000000
   12   0.0000000  -0.0000000  -0.0078755  -0.0000000   0.0000000   0.0101654
            7           8           9          10          11          12
    1  -0.0228536  -0.0055023   0.0000000  -0.0284386  -0.0330358   0.0000000
    2   0.0359102  -0.0294844   0.0000000  -0.0315027  -0.0742761  -0.0000000
    3  -0.0000000   0.0000000   0.0137505   0.0000000  -0.0000000  -0.0078755
    4  -0.0363439   0.0833469   0.0000000  -0.0277013  -0.0114172  -0.0000000
    5   0.0431682  -0.1454391  -0.0000000  -0.0141842   0.0009071   0.0000000
    6   0.0000000  -0.0000000  -0.0166561   0.0000000   0.0000000   0.0101654
    7   0.0544489  -0.0790419  -0.0000000   0.0047487  -0.0000365   0.0000000
    8  -0.0790419   0.1648168   0.0000000   0.0011973   0.0101067  -0.0000000
    9  -0.0000000   0.0000000   0.0078524  -0.0000000  -0.0000000  -0.0049468
   10   0.0047487   0.0011973  -0.0000000   0.0513913   0.0444895  -0.0000000
   11  -0.0000365   0.0101067  -0.0000000   0.0444895   0.0632623   0.0000000
   12   0.0000000  -0.0000000  -0.0049468  -0.0000000   0.0000000   0.0026569
 Gradient time:  CPU 83.82 s  wall 22.11 s
 **********************************************************************
 **                                                                  **
 **                       VIBRATIONAL ANALYSIS                       **
 **                       --------------------                       **
 **                                                                  **
 **        VIBRATIONAL FREQUENCIES (CM**-1) AND NORMAL MODES         **
 **     FORCE CONSTANTS (mDYN/ANGSTROM) AND REDUCED MASSES (AMU)     **
 **                  INFRARED INTENSITIES (KM/MOL)                   **
 **                                                                  **
 **********************************************************************


 Mode:                 1                      2                      3
 Frequency:        85.87                 298.78                 318.96
 Force Cnst:      0.1817                 0.8793                 1.6824
 Red. Mass:      41.8279                16.7170                28.0682
 IR Active:          YES                    YES                    YES
 IR Intens:        2.909                 15.204                 30.163
 Raman Active:       YES                    YES                    YES
               X      Y      Z        X      Y      Z        X      Y      Z
 P          0.114 -0.262  0.000    0.000  0.000 -0.334    0.554  0.277  0.000
 N          0.103 -0.195 -0.000    0.000  0.000  0.924    0.573  0.365 -0.000
 Cl         0.816  0.130  0.000   -0.000  0.000 -0.180   -0.215  0.102  0.000
 Br        -0.425  0.079 -0.000   -0.000 -0.000  0.047   -0.224 -0.219 -0.000
 TransDip   0.055 -0.001  0.000    0.000  0.000 -0.125    0.155  0.083  0.000

 Mode:                 4                      5                      6
 Frequency:       411.21                 561.82                1162.71
 Force Cnst:      2.4230                 3.7714                12.9244
 Red. Mass:      24.3208                20.2790                16.2262
 IR Active:          YES                    YES                    YES
 IR Intens:       87.075                 98.242                 31.517
 Raman Active:       YES                    YES                    YES
               X      Y      Z        X      Y      Z        X      Y      Z
 P          0.020  0.686 -0.000   -0.299  0.147 -0.000   -0.321  0.135 -0.000
 N         -0.474 -0.467  0.000    0.291  0.772  0.000    0.788 -0.499  0.000
 Cl         0.206 -0.177 -0.000    0.187 -0.416 -0.000   -0.026  0.085 -0.000
 Br        -0.015 -0.108  0.000   -0.017 -0.010  0.000   -0.003 -0.002  0.000
 TransDip   0.234  0.186 -0.000   -0.317  0.000 -0.000   -0.126 -0.129  0.000

 STANDARD THERMODYNAMIC QUANTITIES AT   298.15 K  AND     1.00 ATM

   This Molecule has  0 Imaginary Frequencies
   Zero point vibrational energy:        4.059 kcal/mol

   Atom    1 Element P  Has Mass   30.97376
   Atom    2 Element N  Has Mass   14.00307
   Atom    3 Element Cl Has Mass   34.96885
   Atom    4 Element Br Has Mass   78.91830
   Molecular Mass:   158.863980 amu
   Principal axes and moments of inertia in amu*Bohr^2:
                             1           2           3
    Eigenvalues --      341.52867  1316.91171  1658.44038
          X               0.99994    -0.01073     0.00000
          Y               0.01073     0.99994     0.00000
          Z               0.00000    -0.00000     1.00000
   Rotational Symmetry Number is   1
   The Molecule is an Asymmetric Top
   Translational Enthalpy:        0.889 kcal/mol
   Rotational Enthalpy:           0.889 kcal/mol
   Vibrational Enthalpy:          5.365 kcal/mol
   gas constant (RT):             0.592 kcal/mol
   Translational Entropy:        41.098  cal/mol.K
   Rotational Entropy:           28.102  cal/mol.K
   Vibrational Entropy:           7.982  cal/mol.K

   Total Enthalpy:                7.735 kcal/mol
   Total Entropy:                77.182  cal/mol.K
Archival summary:
1\1\TWL01\FREQ\ProcedureUnspecified\BasisUnspecified\r1l111\taweetha\SunNov2517:14:462018SunNov2517:14:462018\0\\#,FREQ,ProcedureUnspecified,BasisUnspecified,\\0,1\Br\P,1,2.29456\N,2,1.56155,1,111.932\Cl,3,1.70055,2,132.617,1,0,0\\\@

 Total job time:  26.89s(wall), 101.27s(cpu) 
 Sun Nov 25 17:14:46 2018

        *************************************************************
        *                                                           *
        *  Thank you very much for using Q-Chem.  Have a nice day.  *
        *                                                           *
        *************************************************************
