# Supplementary material for: Geometric and energetic data from ab initio calculations of haloethene, haloimine, halomethylenephosphine, haloiminophosphine, halodiazene, halodiphosphene and halocyclopropane
Source: Data Brief. 2019 Nov 2;27:104738. doi: 10.1016/j.dib.2019.104738 (PMC6861602; doi:10.1016/j.dib.2019.104738)
Supplement: Multimedia component 7 [file mmc7.zip › NP/B3LYP/ClENPClE.out]

Q-Chem Developer Version!
                  Welcome to Q-Chem
     A Quantum Leap Into The Future Of Chemistry


 Q-Chem 5.1, Q-Chem, Inc., Pleasanton, CA (2018)

 Yihan Shao,  Zhengting Gan,  E. Epifanovsky,  A. T. B. Gilbert,  M. Wormit,  
 J. Kussmann,  A. W. Lange,  A. Behn,  Jia Deng,  Xintian Feng,  D. Ghosh,  
 M. Goldey,  P. R. Horn,  L. D. Jacobson,  I. Kaliman,  T. Kus,  A. Landau,  
 Jie Liu,  E. I. Proynov,  R. M. Richard,  R. P. Steele,  E. J. Sundstrom,  
 H. L. Woodcock III,  P. M. Zimmerman,  D. Zuev,  B. Albrecht,  E. Alguire,  
 S. A. Baeppler,  D. Barton,  Z. Benda,  Y. A. Bernard,  E. J. Berquist,  
 K. B. Bravaya,  H. Burton,  D. Casanova,  Chun-Min Chang,  Yunqing Chen,  
 A. Chien,  K. D. Closser,  M. P. Coons,  S. Coriani,  S. Dasgupta,  
 A. L. Dempwolff,  M. Diedenhofen,  Hainam Do,  R. G. Edgar,  Po-Tung Fang,  
 S. Faraji,  S. Fatehi,  Qingguo Feng,  K. D. Fenk,  J. Fosso-Tande,  
 Qinghui Ge,  A. Ghysels,  G. Gidofalvi,  J. Gomes,  J. Gonthier,  A. Gunina,  
 D. Hait,  M. W. D. Hanson-Heine,  P. H. P. Harbach,  A. W. Hauser,  
 J. E. Herr,  E. G. Hohenstein,  Z. C. Holden,  Kerwin Hui,  B. C. Huynh,  
 T.-C. Jagau,  Hyunjun Ji,  B. Kaduk,  K. Khistyaev,  Jaehoon Kim,  
 P. Klunzinger,  K. Koh,  D. Kosenkov,  L. Koulias,  T. Kowalczyk,  
 C. M. Krauter,  A. Kunitsa,  Ka Un Lao,  A. Laurent,  K. V. Lawler,  
 Joonho Lee,  D. Lefrancois,  S. Lehtola,  D. S. Levine,  Yi-Pei Li,  
 You-Sheng Lin,  Fenglai Liu,  E. Livshits,  A. Luenser,  P. Manohar,  
 E. Mansoor,  S. F. Manzer,  Shan-Ping Mao,  Yuezhi Mao,  N. Mardirossian,  
 A. V. Marenich,  T. Markovich,  L. A. Martinez-Martinez,  S. A. Maurer,  
 N. J. Mayhall,  S. C. McKenzie,  J.-M. Mewes,  A. F. Morrison,  
 J. W. Mullinax,  K. Nanda,  T. S. Nguyen-Beck,  R. Olivares-Amaya,  
 J. A. Parkhill,  T. M. Perrine,  F. Plasser,  P. Pokhilko,  S. Prager,  
 A. Prociuk,  E. Ramos,  D. R. Rehn,  F. Rob,  M. Schneider,  N. Sergueev,  
 S. M. Sharada,  S. Sharma,  D. W. Small,  T. Stauch,  T. Stein,  
 Yu-Chuan Su,  A. J. W. Thom,  A. Tkatchenko,  T. Tsuchimochi,  N. M. Tubman,  
 L. Vogt,  M. L. Vidal,  O. Vydrov,  M. A. Watson,  J. Wenzel,  
 M. de Wergifosse,  T. A. Wesolowski,  A. White,  J. Witte,  A. Yamada,  
 Jun Yang,  K. Yao,  S. Yeganeh,  S. R. Yost,  Zhi-Qiang You,  A. Zech,  
 Igor Ying Zhang,  Xing Zhang,  Yan Zhao,  Ying Zhu,  B. R. Brooks,  
 G. K. L. Chan,  C. J. Cramer,  M. S. Gordon,  W. J. Hehre,  A. Klamt,  
 M. W. Schmidt,  C. D. Sherrill,  D. G. Truhlar,  A. Aspuru-Guzik,  R. Baer,  
 A. T. Bell,  N. A. Besley,  Jeng-Da Chai,  A. E. DePrince, III,  
 R. A. DiStasio Jr.,  A. Dreuw,  B. D. Dunietz,  T. R. Furlani,  
 Chao-Ping Hsu,  Yousung Jung,  Jing Kong,  D. S. Lambrecht,  WanZhen Liang,  
 C. Ochsenfeld,  V. A. Rassolov,  L. V. Slipchenko,  J. E. Subotnik,  
 T. Van Voorhis,  J. M. Herbert,  A. I. Krylov,  P. M. W. Gill,  M. Head-Gordon

 Contributors to earlier versions of Q-Chem not listed above: 
 R. D. Adamson,  B. Austin,  J. Baker,  G. J. O. Beran,  K. Brandhorst,  
 S. T. Brown,  E. F. C. Byrd,  A. K. Chakraborty,  C.-L. Cheng,  
 Siu Hung Chien,  D. M. Chipman,  D. L. Crittenden,  H. Dachsel,  
 R. J. Doerksen,  A. D. Dutoi,  L. Fusti-Molnar,  W. A. Goddard III,  
 A. Golubeva-Zadorozhnaya,  S. R. Gwaltney,  G. Hawkins,  A. Heyden,  
 S. Hirata,  G. Kedziora,  F. J. Keil,  C. Kelley,  Jihan Kim,  R. A. King,  
 R. Z. Khaliullin,  P. P. Korambath,  W. Kurlancheek,  A. M. Lee,  M. S. Lee,  
 S. V. Levchenko,  Ching Yeh Lin,  D. Liotard,  R. C. Lochan,  I. Lotan,  
 P. E. Maslen,  N. Nair,  D. P. O'Neill,  D. Neuhauser,  E. Neuscamman,  
 C. M. Oana,  R. Olson,  B. Peters,  R. Peverati,  P. A. Pieniazek,  
 Y. M. Rhee,  J. Ritchie,  M. A. Rohrdanz,  E. Rosta,  N. J. Russ,  
 H. F. Schaefer III,  N. E. Schultz,  N. Shenvi,  A. C. Simmonett,  A. Sodt,  
 D. Stuck,  K. S. Thanthiriwatte,  V. Vanovschi,  Tao Wang,  A. Warshel,  
 C. F. Williams,  Q. Wu,  X. Xu,  W. Zhang

 Please cite Q-Chem as follows:
 Y. Shao et al., Mol. Phys. 113, 184-215 (2015)
 DOI: 10.1080/00268976.2014.952696

 Q-Chem 5.1.2 for Intel X86 EM64T Linux

 Parts of Q-Chem use Armadillo 8.300.2 (Tropical Shenanigans).
 http://arma.sourceforge.net/

 Q-Chem begins on Sun Nov 25 17:15:26 2018  

Host: 
0

     Scratch files written to /scratch/taweetham/qchem45336//
Input Ideriv = 2
Curr. Ideriv = -1
Max.  Ideriv = 2

Checking the input file for inconsistencies... 	...done.

--------------------------------------------------------------
User input:
--------------------------------------------------------------
$molecule
0 1
P 
N 1 PP 
Cl 2 PCl 1 ANG 
Cl 1 PCl 2 ANG  3 DHA

PP=1.9
PH=1.44
PF=1.54
PCl=2.03
PBr=2.5
PI=2.6
ANG=120.0
DHA=0.0
$end

$rem
   job_type	optimization
   basis	6-311++g**
   method	b3lyp
$end

--------------------------------------------------------------
 ----------------------------------------------------------------
             Standard Nuclear Orientation (Angstroms)
    I     Atom           X                Y                Z
 ----------------------------------------------------------------
    1      P       0.8909698096    -1.0042540567    -0.0000000000
    2      N      -1.0038305299    -1.1447235321    -0.0000000000
    3      Cl     -2.1460263809     0.5334566245    -0.0000000000
    4      Cl      1.7732185318     0.8240066446     0.0000000000
 ----------------------------------------------------------------
 Molecular Point Group                 Cs    NOp =  2
 Largest Abelian Subgroup              Cs    NOp =  2
 Nuclear Repulsion Energy =   223.7911614601 hartrees
 There are       28 alpha and       28 beta electrons
 Requested basis set is 6-311++G(d,p)
 There are 45 shells and 112 basis functions

 Total QAlloc Memory Limit   2000 MB
 Mega-Array Size       188 MB
 MEM_STATIC part       192 MB
 A cutoff of  1.0D-11 yielded    863 shell pairs
 There are      5808 function pairs (      6250 Cartesian)

 -------------------------------------------------------
 OpenMP Integral Computing Module                       
 Release: version 1.0, May 2013, Q-Chem Inc. Pittsburgh 
 -------------------------------------------------------
 Integral Job Info:
 Integral job number is                      11
 Integral operator is                         1
 short-range coefficients                     0
 long-range coefficients              100000000
 Omega coefficients                           0
 if combine SR and LR in K                    0
 Integral screening is                        0
 Integral computing path is                   2
 max size of driver memory is            800000
 size of driver memory is                593474
 size of scratch memory is              8114252
 max col of scratch BK array               1296
 max len of scratch array in speh3          155
 max len of scratch index in speh4           18
 max int batch size is                      520
 min int batch size is                       52
 fixed nKL is                                52
 max L of basis functions is                  2
 order of int derivative is                   0
 number of shells is                         45
 number of basis is                         116
 number of cartesian basis is               116
 number of contracted shell pairs           863
 number of primitive shell pairs           2401
 maxK2 (contraction) of shell pair           36
 max number of K2 of shell pair               1
 max number of CS2 of shell pair            107
 max number of PS2 of shell pair            210
 mem total for path MDJ                  513266
 -------------------------------------------------------
 Smallest overlap matrix eigenvalue = 3.24E-03

 Scale SEOQF with 1.000000e-01/1.000000e-01/1.000000e-01

 Standard Electronic Orientation quadrupole field applied
 Nucleus-field energy     =     0.0000000083 hartrees
 Guess from superposition of atomic densities
 Warning:  Energy on first SCF cycle will be non-variational
 SAD guess density has 56.000000 electrons

 -----------------------------------------------------------------------
  General SCF calculation program by
  Eric Jon Sundstrom, Paul Horn, Yuezhi Mao, Dmitri Zuev, Alec White,
  David Stuck, Shaama M.S., Shane Yost, Joonho Lee, David Small,
  Daniel Levine, Susi Lehtola, Hugh Burton, Evgeny Epifanovsky
 -----------------------------------------------------------------------
 Exchange:     0.2000 Hartree-Fock + 0.0800 Slater + 0.7200 B88
 Correlation:  0.1900 VWN1RPA + 0.8100 LYP
 Using SG-1 standard quadrature grid
 using 4 threads for integral computing
 -------------------------------------------------------
 OpenMP Integral computing Module                
 Release: version 2.0, May 2017, Q-Chem Inc. Pleasanton 
 -------------------------------------------------------
 -------------------------------------------------------
 OpenMP BLAS3 based DFT computing Module                
 Release: version 1.0, May 2013, Q-Chem Inc. Pittsburgh 
 -------------------------------------------------------
 A restricted SCF calculation will be
 performed using DIIS
 SCF converges when DIIS error is below 1.0e-08
 ---------------------------------------
  Cycle       Energy         DIIS error
 ---------------------------------------
    1   -1316.5381781488      3.25e-02  
    2   -1316.4155241775      5.78e-03  
    3   -1315.6918158557      1.96e-02  
    4   -1316.4639090290      4.12e-03  
    5   -1316.4866561745      2.02e-03  
    6   -1316.4925769447      5.38e-04  
    7   -1316.4931484881      1.27e-04  
    8   -1316.4931712578      4.62e-05  
    9   -1316.4931750499      9.76e-06  
   10   -1316.4931751988      1.86e-06  
   11   -1316.4931752045      3.89e-07  
   12   -1316.4931752048      4.63e-08  
   13   -1316.4931752048      1.13e-08  
   14   -1316.4931752048      4.22e-09  Convergence criterion met
 ---------------------------------------
 SCF time:   CPU 9.56s  wall 3.00s 
 SCF   energy in the final basis set =    -1316.4931752048
 Total energy in the final basis set =    -1316.4931752048

 --------------------------------------------------------------
             Orbital Energies (a.u.) and Symmetries
 --------------------------------------------------------------

 Alpha MOs, Restricted
 -- Occupied --                  
-101.61 -101.58  -77.18  -14.44   -9.53   -9.49   -7.29   -7.28
  1 A'    2 A'    3 A'    4 A'    5 A'    6 A'    7 A'    1 A"                 
 -7.282  -7.254  -7.242  -7.241  -6.668  -4.831  -4.828  -4.826
  8 A'    9 A'    2 A"   10 A'   11 A'   12 A'    3 A"   13 A'                 
 -0.908  -0.858  -0.765  -0.605  -0.459  -0.412  -0.409  -0.367
 14 A'   15 A'   16 A'   17 A'   18 A'   19 A'    4 A"   20 A'                 
 -0.353  -0.347  -0.303  -0.293
  5 A"   21 A'   22 A'    6 A"                                                 
 -- Virtual --                   
 -0.161  -0.138  -0.075  -0.010  -0.003   0.034   0.035   0.049
  7 A"   23 A'   24 A'   25 A'   26 A'   27 A'    8 A"   28 A'                 
  0.062   0.073   0.083   0.084   0.088   0.112   0.121   0.141
 29 A'   30 A'    9 A"   31 A'   10 A"   32 A'   33 A'   34 A'                 
  0.165   0.166   0.212   0.237   0.263   0.270   0.284   0.377
 35 A'   11 A"   36 A'   37 A'   38 A'   12 A"   39 A'   40 A'                 
  0.415   0.427   0.433   0.467   0.502   0.526   0.551   0.588
 41 A'   13 A"   42 A'   14 A"   43 A'   44 A'   15 A"   16 A"                 
  0.589   0.662   0.728   0.752   0.755   0.792   0.811   0.815
 45 A'   46 A'   47 A'   48 A'   17 A"   49 A'   18 A"   50 A'                 
  0.861   0.861   0.882   0.886   0.892   0.942   0.961   0.980
 19 A"   51 A'   20 A"   52 A'   53 A'   21 A"   54 A'   55 A'                 
  1.026   1.206   1.285   1.470   1.549   1.670   1.929   1.933
 56 A'   57 A'   58 A'   22 A"   59 A'   60 A'   23 A"   61 A'                 
  1.972   1.978   2.204   2.204   2.243   2.280   2.291   2.363
 62 A'   24 A"   63 A'   25 A"   26 A"   64 A'   65 A'   66 A'                 
  2.530   3.754   3.781   3.850   6.723   9.572   9.614  13.720
 67 A'   27 A"   68 A'   69 A'   70 A'   71 A'   72 A'   28 A"                 
 13.769  13.851  25.720  25.752  25.773  25.899  26.029  26.132
 73 A'   74 A'   75 A'   29 A"   30 A"   76 A'   77 A'   78 A'                 
 35.206 162.836 215.536 215.595
 79 A'   80 A'   81 A'   82 A'                                                 

 Beta MOs, Restricted
 -- Occupied --                  
-101.61 -101.58  -77.18  -14.44   -9.53   -9.49   -7.29   -7.28
  1 A'    2 A'    3 A'    4 A'    5 A'    6 A'    7 A'    1 A"                 
 -7.282  -7.254  -7.242  -7.241  -6.668  -4.831  -4.828  -4.826
  8 A'    9 A'    2 A"   10 A'   11 A'   12 A'    3 A"   13 A'                 
 -0.908  -0.858  -0.765  -0.605  -0.459  -0.412  -0.409  -0.367
 14 A'   15 A'   16 A'   17 A'   18 A'   19 A'    4 A"   20 A'                 
 -0.353  -0.347  -0.303  -0.293
  5 A"   21 A'   22 A'    6 A"                                                 
 -- Virtual --                   
 -0.161  -0.138  -0.075  -0.010  -0.003   0.034   0.035   0.049
  7 A"   23 A'   24 A'   25 A'   26 A'   27 A'    8 A"   28 A'                 
  0.062   0.073   0.083   0.084   0.088   0.112   0.121   0.141
 29 A'   30 A'    9 A"   31 A'   10 A"   32 A'   33 A'   34 A'                 
  0.165   0.166   0.212   0.237   0.263   0.270   0.284   0.377
 35 A'   11 A"   36 A'   37 A'   38 A'   12 A"   39 A'   40 A'                 
  0.415   0.427   0.433   0.467   0.502   0.526   0.551   0.588
 41 A'   13 A"   42 A'   14 A"   43 A'   44 A'   15 A"   16 A"                 
  0.589   0.662   0.728   0.752   0.755   0.792   0.811   0.815
 45 A'   46 A'   47 A'   48 A'   17 A"   49 A'   18 A"   50 A'                 
  0.861   0.861   0.882   0.886   0.892   0.942   0.961   0.980
 19 A"   51 A'   20 A"   52 A'   53 A'   21 A"   54 A'   55 A'                 
  1.026   1.206   1.285   1.470   1.549   1.670   1.929   1.933
 56 A'   57 A'   58 A'   22 A"   59 A'   60 A'   23 A"   61 A'                 
  1.972   1.978   2.204   2.204   2.243   2.280   2.291   2.363
 62 A'   24 A"   63 A'   25 A"   26 A"   64 A'   65 A'   66 A'                 
  2.530   3.754   3.781   3.850   6.723   9.572   9.614  13.720
 67 A'   27 A"   68 A'   69 A'   70 A'   71 A'   72 A'   28 A"                 
 13.769  13.851  25.720  25.752  25.773  25.899  26.029  26.132
 73 A'   74 A'   75 A'   29 A"   30 A"   76 A'   77 A'   78 A'                 
 35.206 162.836 215.536 215.595
 79 A'   80 A'   81 A'   82 A'                                                 
 --------------------------------------------------------------

          Ground-State Mulliken Net Atomic Charges

     Atom                 Charge (a.u.)
  ----------------------------------------
      1 P                     0.231840
      2 N                    -0.167221
      3 Cl                   -0.092580
      4 Cl                    0.027961
  ----------------------------------------
  Sum of atomic charges =     0.000000

 -----------------------------------------------------------------
                    Cartesian Multipole Moments
 -----------------------------------------------------------------
    Charge (ESU x 10^10)
                 0.0000
    Dipole Moment (Debye)
         X       2.9310      Y      -0.0307      Z       0.0000
       Tot       2.9312
    Quadrupole Moments (Debye-Ang)
        XX     -45.7748     XY      -2.7312     YY     -44.5006
        XZ       0.0000     YZ       0.0000     ZZ     -44.0274
    Octopole Moments (Debye-Ang^2)
       XXX       6.2167    XXY       7.4204    XYY       3.0378
       YYY      11.5223    XXZ       0.0000    XYZ       0.0000
       YYZ       0.0000    XZZ       2.1303    YZZ       2.1523
       ZZZ       0.0000
    Hexadecapole Moments (Debye-Ang^3)
      XXXX    -742.1820   XXXY      -8.0381   XXYY    -158.9770
      XYYY      -1.3344   YYYY    -249.8826   XXXZ       0.0000
      XXYZ       0.0000   XYYZ       0.0000   YYYZ       0.0000
      XXZZ    -134.6718   XYZZ       0.0603   YYZZ     -52.2611
      XZZZ       0.0000   YZZZ      -0.0000   ZZZZ     -55.0719
 -----------------------------------------------------------------
 Calculating analytic gradient of the SCF energy
 Gradient of SCF Energy
            1           2           3           4
    1   0.1001205  -0.0707485  -0.0343947   0.0050227
    2   0.0203989  -0.0539629   0.0423986  -0.0088346
    3   0.0000000  -0.0000000  -0.0000000  -0.0000000
 Max gradient component =       1.001E-01
 RMS gradient           =       4.227E-02
 Gradient time:  CPU 2.19 s  wall 0.64 s
 Geometry Optimization Parameters
   NAtoms,    NIC,     NZ,  NCons,   NDum,   NFix, NCnnct, MaxDiis
        4      14       4       0       0       0       0       0


** GEOMETRY OPTIMIZATION IN DELOCALIZED INTERNAL COORDINATES **
   Searching for a Minimum

   Optimization Cycle:   1

                       Coordinates (Angstroms)
     ATOM                X               Y               Z
      1  P         0.8909698096   -1.0042540567    0.0000000000
      2  N        -1.0038305299   -1.1447235321    0.0000000000
      3  Cl       -2.1460263809    0.5334566245    0.0000000000
      4  Cl        1.7732185318    0.8240066446    0.0000000000
   Point Group: cs    Number of degrees of freedom:     5


   Energy is  -1316.493175205


 Attempting to Generate Delocalized Internal Coordinates

  5 Hessian modes will be used to form the next step
  Hessian Eigenvalues:
     0.139919    0.195927    0.250000    0.250000    0.313687

 Minimum Search - Taking Simple RFO Step
 Searching for Lamda that Minimizes Along All modes
 Value Taken    Lamda =  -0.06224097
 Calculated Step too Large.  Step scaled by  0.595488
 Step Taken.  Stepsize is  0.300000

                             Maximum     Tolerance    Cnvgd?
         Gradient           0.089609      0.000300      NO
         Displacement       0.228892      0.001200      NO
         Energy change     *********      0.000001      NO


 New Cartesian Coordinates Obtained by Inverse Iteration

 Displacement from previous Coordinates is:  0.487085
 ----------------------------------------------------------------
             Standard Nuclear Orientation (Angstroms)
    I     Atom           X                Y                Z
 ----------------------------------------------------------------
    1      P       0.8139800440    -1.0308542497     0.0000000000
    2      N      -0.9541781772    -1.1306200755     0.0000000000
    3      Cl     -1.9641840562     0.5319129437     0.0000000000
    4      Cl      1.6187136200     0.8380470619     0.0000000000
 ----------------------------------------------------------------
 Molecular Point Group                 Cs    NOp =  2
 Largest Abelian Subgroup              Cs    NOp =  2
 Nuclear Repulsion Energy =   234.3631406664 hartrees
 There are       28 alpha and       28 beta electrons
 Applying Cartesian multipole field
    Component          Value
    ---------          -----
     (2,0,0)        1.00000E-11
     (0,2,0)        2.00000E-11
     (0,0,2)       -3.00000E-11
 Nucleus-field energy     =     0.0000000075 hartrees
 Requested basis set is 6-311++G(d,p)
 There are 45 shells and 112 basis functions
 A cutoff of  1.0D-11 yielded    891 shell pairs
 There are      5933 function pairs (      6385 Cartesian)
 Smallest overlap matrix eigenvalue = 2.73E-03
 Guess MOs from SCF MO coefficient file

 -----------------------------------------------------------------------
  General SCF calculation program by
  Eric Jon Sundstrom, Paul Horn, Yuezhi Mao, Dmitri Zuev, Alec White,
  David Stuck, Shaama M.S., Shane Yost, Joonho Lee, David Small,
  Daniel Levine, Susi Lehtola, Hugh Burton, Evgeny Epifanovsky
 -----------------------------------------------------------------------
 Exchange:     0.2000 Hartree-Fock + 0.0800 Slater + 0.7200 B88
 Correlation:  0.1900 VWN1RPA + 0.8100 LYP
 Using SG-1 standard quadrature grid
 using 4 threads for integral computing
 -------------------------------------------------------
 OpenMP Integral computing Module                
 Release: version 2.0, May 2017, Q-Chem Inc. Pleasanton 
 -------------------------------------------------------
 -------------------------------------------------------
 OpenMP BLAS3 based DFT computing Module                
 Release: version 1.0, May 2013, Q-Chem Inc. Pittsburgh 
 -------------------------------------------------------
 A restricted SCF calculation will be
 performed using DIIS
 SCF converges when DIIS error is below 1.0e-08
 ---------------------------------------
  Cycle       Energy         DIIS error
 ---------------------------------------
    1   -1316.5201806254      1.64e-03  
    2   -1316.5159237848      2.76e-03  
    3   -1316.5234731670      1.56e-03  
    4   -1316.5271264932      3.80e-04  
    5   -1316.5274147698      9.18e-05  
    6   -1316.5274291478      1.44e-05  
    7   -1316.5274294193      7.19e-06  
    8   -1316.5274294930      2.70e-06  
    9   -1316.5274295081      4.01e-07  
   10   -1316.5274295085      1.26e-07  
   11   -1316.5274295085      3.02e-08  
   12   -1316.5274295085      6.46e-09  Convergence criterion met
 ---------------------------------------
 SCF time:   CPU 8.51s  wall 3.00s 
 SCF   energy in the final basis set =    -1316.5274295085
 Total energy in the final basis set =    -1316.5274295085

 --------------------------------------------------------------
             Orbital Energies (a.u.) and Symmetries
 --------------------------------------------------------------

 Alpha MOs, Restricted
 -- Occupied --                  
-101.60 -101.58  -77.17  -14.43   -9.52   -9.49   -7.28   -7.27
  1 A'    2 A'    3 A'    4 A'    5 A'    6 A'    7 A'    1 A"                 
 -7.273  -7.261  -7.249  -7.248  -6.660  -4.823  -4.821  -4.817
  8 A'    9 A'    2 A"   10 A'   11 A'   12 A'    3 A"   13 A'                 
 -0.910  -0.877  -0.777  -0.594  -0.470  -0.413  -0.407  -0.367
 14 A'   15 A'   16 A'   17 A'   18 A'   19 A'    4 A"   20 A'                 
 -0.364  -0.346  -0.306  -0.299
  5 A"   21 A'   22 A'    6 A"                                                 
 -- Virtual --                   
 -0.147  -0.125  -0.051  -0.001   0.004   0.035   0.036   0.055
  7 A"   23 A'   24 A'   25 A'   26 A'   27 A'    8 A"   28 A'                 
  0.063   0.077   0.083   0.086   0.088   0.117   0.124   0.143
 29 A'   30 A'    9 A"   31 A'   10 A"   32 A'   33 A'   34 A'                 
  0.165   0.168   0.209   0.241   0.261   0.270   0.298   0.376
 35 A'   11 A"   36 A'   37 A'   38 A'   12 A"   39 A'   40 A'                 
  0.412   0.427   0.429   0.467   0.504   0.550   0.558   0.594
 41 A'   42 A'   13 A"   14 A"   43 A'   44 A'   15 A"   16 A"                 
  0.600   0.665   0.717   0.742   0.787   0.813   0.818   0.828
 45 A'   46 A'   47 A'   17 A"   48 A'   49 A'   18 A"   50 A'                 
  0.854   0.863   0.887   0.896   0.905   0.952   0.965   0.996
 19 A"   51 A'   20 A"   52 A'   53 A'   21 A"   54 A'   55 A'                 
  1.013   1.208   1.287   1.477   1.567   1.692   1.926   1.962
 56 A'   57 A'   58 A'   22 A"   59 A'   60 A'   23 A"   61 A'                 
  1.999   2.009   2.210   2.232   2.245   2.272   2.324   2.424
 62 A'   24 A"   25 A"   63 A'   26 A"   64 A'   65 A'   66 A'                 
  2.579   3.756   3.800   3.868   6.791   9.585   9.620  13.729
 67 A'   27 A"   68 A'   69 A'   70 A'   71 A'   72 A'   28 A"                 
 13.791  13.856  25.749  25.782  25.792  25.854  26.098  26.154
 73 A'   74 A'   29 A"   30 A"   75 A'   76 A'   77 A'   78 A'                 
 35.222 162.903 215.552 215.603
 79 A'   80 A'   81 A'   82 A'                                                 

 Beta MOs, Restricted
 -- Occupied --                  
-101.60 -101.58  -77.17  -14.43   -9.52   -9.49   -7.28   -7.27
  1 A'    2 A'    3 A'    4 A'    5 A'    6 A'    7 A'    1 A"                 
 -7.273  -7.261  -7.249  -7.248  -6.660  -4.823  -4.821  -4.817
  8 A'    9 A'    2 A"   10 A'   11 A'   12 A'    3 A"   13 A'                 
 -0.910  -0.877  -0.777  -0.594  -0.470  -0.413  -0.407  -0.367
 14 A'   15 A'   16 A'   17 A'   18 A'   19 A'    4 A"   20 A'                 
 -0.364  -0.346  -0.306  -0.299
  5 A"   21 A'   22 A'    6 A"                                                 
 -- Virtual --                   
 -0.147  -0.125  -0.051  -0.001   0.004   0.035   0.036   0.055
  7 A"   23 A'   24 A'   25 A'   26 A'   27 A'    8 A"   28 A'                 
  0.063   0.077   0.083   0.086   0.088   0.117   0.124   0.143
 29 A'   30 A'    9 A"   31 A'   10 A"   32 A'   33 A'   34 A'                 
  0.165   0.168   0.209   0.241   0.261   0.270   0.298   0.376
 35 A'   11 A"   36 A'   37 A'   38 A'   12 A"   39 A'   40 A'                 
  0.412   0.427   0.429   0.467   0.504   0.550   0.558   0.594
 41 A'   42 A'   13 A"   14 A"   43 A'   44 A'   15 A"   16 A"                 
  0.600   0.665   0.717   0.742   0.787   0.813   0.818   0.828
 45 A'   46 A'   47 A'   17 A"   48 A'   49 A'   18 A"   50 A'                 
  0.854   0.863   0.887   0.896   0.905   0.952   0.965   0.996
 19 A"   51 A'   20 A"   52 A'   53 A'   21 A"   54 A'   55 A'                 
  1.013   1.208   1.287   1.477   1.567   1.692   1.926   1.962
 56 A'   57 A'   58 A'   22 A"   59 A'   60 A'   23 A"   61 A'                 
  1.999   2.009   2.210   2.232   2.245   2.272   2.324   2.424
 62 A'   24 A"   25 A"   63 A'   26 A"   64 A'   65 A'   66 A'                 
  2.579   3.756   3.800   3.868   6.791   9.585   9.620  13.729
 67 A'   27 A"   68 A'   69 A'   70 A'   71 A'   72 A'   28 A"                 
 13.791  13.856  25.749  25.782  25.792  25.854  26.098  26.154
 73 A'   74 A'   29 A"   30 A"   75 A'   76 A'   77 A'   78 A'                 
 35.222 162.903 215.552 215.603
 79 A'   80 A'   81 A'   82 A'                                                 
 --------------------------------------------------------------

          Ground-State Mulliken Net Atomic Charges

     Atom                 Charge (a.u.)
  ----------------------------------------
      1 P                     0.242550
      2 N                    -0.179172
      3 Cl                   -0.057963
      4 Cl                   -0.005414
  ----------------------------------------
  Sum of atomic charges =    -0.000000

 -----------------------------------------------------------------
                    Cartesian Multipole Moments
 -----------------------------------------------------------------
    Charge (ESU x 10^10)
                -0.0000
    Dipole Moment (Debye)
         X       2.4060      Y      -0.0102      Z      -0.0000
       Tot       2.4061
    Quadrupole Moments (Debye-Ang)
        XX     -45.6017     XY      -3.0199     YY     -44.4190
        XZ       0.0000     YZ      -0.0000     ZZ     -43.6369
    Octopole Moments (Debye-Ang^2)
       XXX       4.1140    XXY       7.1016    XYY       2.7361
       YYY      12.0640    XXZ       0.0000    XYZ      -0.0000
       YYZ      -0.0000    XZZ       1.8533    YZZ       1.8304
       ZZZ       0.0000
    Hexadecapole Moments (Debye-Ang^3)
      XXXX    -632.5674   XXXY      -8.7262   XXYY    -142.4512
      XYYY      -3.2169   YYYY    -253.0856   XXXZ       0.0000
      XXYZ       0.0000   XYYZ      -0.0000   YYYZ      -0.0000
      XXZZ    -115.5398   XYZZ      -0.3466   YYZZ     -52.4549
      XZZZ      -0.0000   YZZZ      -0.0000   ZZZZ     -53.8629
 -----------------------------------------------------------------
 Calculating analytic gradient of the SCF energy
 Gradient of SCF Energy
            1           2           3           4
    1   0.0850683  -0.0631234  -0.0244233   0.0024784
    2   0.0191704  -0.0482451   0.0381989  -0.0091242
    3   0.0000000   0.0000000  -0.0000000  -0.0000000
 Max gradient component =       8.507E-02
 RMS gradient           =       3.658E-02
 Gradient time:  CPU 2.27 s  wall 0.66 s
 Geometry Optimization Parameters
   NAtoms,    NIC,     NZ,  NCons,   NDum,   NFix, NCnnct, MaxDiis
        4      14       4       0       0       0       0       0

 Cartesian Hessian Update
 Hessian Updated using BFGS Update


** GEOMETRY OPTIMIZATION IN DELOCALIZED INTERNAL COORDINATES **
   Searching for a Minimum

   Optimization Cycle:   2

                       Coordinates (Angstroms)
     ATOM                X               Y               Z
      1  P         0.8139800440   -1.0308542497    0.0000000000
      2  N        -0.9541781772   -1.1306200755    0.0000000000
      3  Cl       -1.9641840562    0.5319129437    0.0000000000
      4  Cl        1.6187136200    0.8380470619    0.0000000000
   Point Group: cs    Number of degrees of freedom:     5


   Energy is  -1316.527429508

 Hessian Updated using BFGS Update

  5 Hessian modes will be used to form the next step
  Hessian Eigenvalues:
     0.066622    0.154385    0.248309    0.276278    0.315427

 Minimum Search - Taking Simple RFO Step
 Searching for Lamda that Minimizes Along All modes
 Value Taken    Lamda =  -0.07240749
 Calculated Step too Large.  Step scaled by  0.418679
 Step Taken.  Stepsize is  0.300000

                             Maximum     Tolerance    Cnvgd?
         Gradient           0.075177      0.000300      NO
         Displacement       0.233305      0.001200      NO
         Energy change     -0.034254      0.000001      NO


 New Cartesian Coordinates Obtained by Inverse Iteration

 Displacement from previous Coordinates is:  0.377309
 ----------------------------------------------------------------
             Standard Nuclear Orientation (Angstroms)
    I     Atom           X                Y                Z
 ----------------------------------------------------------------
    1      P       0.7377726023    -1.0510363820     0.0000000000
    2      N      -0.8990215043    -1.0980600173     0.0000000000
    3      Cl     -1.8332231693     0.5147570604     0.0000000000
    4      Cl      1.5088035020     0.8428250191     0.0000000000
 ----------------------------------------------------------------
 Molecular Point Group                 Cs    NOp =  2
 Largest Abelian Subgroup              Cs    NOp =  2
 Nuclear Repulsion Energy =   244.4403854084 hartrees
 There are       28 alpha and       28 beta electrons
 Applying Cartesian multipole field
    Component          Value
    ---------          -----
     (2,0,0)        1.00000E-11
     (0,2,0)        2.00000E-11
     (0,0,2)       -3.00000E-11
 Nucleus-field energy     =     0.0000000069 hartrees
 Requested basis set is 6-311++G(d,p)
 There are 45 shells and 112 basis functions
 A cutoff of  1.0D-11 yielded    901 shell pairs
 There are      6021 function pairs (      6490 Cartesian)
 Smallest overlap matrix eigenvalue = 2.14E-03
 Guess MOs from SCF MO coefficient file

 -----------------------------------------------------------------------
  General SCF calculation program by
  Eric Jon Sundstrom, Paul Horn, Yuezhi Mao, Dmitri Zuev, Alec White,
  David Stuck, Shaama M.S., Shane Yost, Joonho Lee, David Small,
  Daniel Levine, Susi Lehtola, Hugh Burton, Evgeny Epifanovsky
 -----------------------------------------------------------------------
 Exchange:     0.2000 Hartree-Fock + 0.0800 Slater + 0.7200 B88
 Correlation:  0.1900 VWN1RPA + 0.8100 LYP
 Using SG-1 standard quadrature grid
 using 4 threads for integral computing
 -------------------------------------------------------
 OpenMP Integral computing Module                
 Release: version 2.0, May 2017, Q-Chem Inc. Pleasanton 
 -------------------------------------------------------
 -------------------------------------------------------
 OpenMP BLAS3 based DFT computing Module                
 Release: version 1.0, May 2013, Q-Chem Inc. Pittsburgh 
 -------------------------------------------------------
 A restricted SCF calculation will be
 performed using DIIS
 SCF converges when DIIS error is below 1.0e-08
 ---------------------------------------
  Cycle       Energy         DIIS error
 ---------------------------------------
    1   -1316.5429083477      1.88e-03  
    2   -1316.5394149914      2.85e-03  
    3   -1316.5479486298      1.43e-03  
    4   -1316.5509217572      3.35e-04  
    5   -1316.5511234420      1.05e-04  
    6   -1316.5511424700      1.66e-05  
    7   -1316.5511428251      7.36e-06  
    8   -1316.5511429091      2.34e-06  
    9   -1316.5511429204      3.75e-07  
   10   -1316.5511429207      1.32e-07  
   11   -1316.5511429207      1.97e-08  
   12   -1316.5511429207      4.89e-09  Convergence criterion met
 ---------------------------------------
 SCF time:   CPU 8.75s  wall 3.00s 
 SCF   energy in the final basis set =    -1316.5511429207
 Total energy in the final basis set =    -1316.5511429207

 --------------------------------------------------------------
             Orbital Energies (a.u.) and Symmetries
 --------------------------------------------------------------

 Alpha MOs, Restricted
 -- Occupied --                  
-101.59 -101.59  -77.16  -14.41   -9.51   -9.50   -7.27   -7.27
  1 A'    2 A'    3 A'    4 A'    5 A'    6 A'    7 A'    8 A'                 
 -7.264  -7.262  -7.256  -7.255  -6.651  -4.814  -4.811  -4.807
  1 A"    9 A'    2 A"   10 A'   11 A'   12 A'    3 A"   13 A'                 
 -0.934  -0.879  -0.792  -0.584  -0.482  -0.420  -0.412  -0.371
 14 A'   15 A'   16 A'   17 A'   18 A'   19 A'    4 A"    5 A"                 
 -0.363  -0.340  -0.310  -0.306
 20 A'   21 A'   22 A'    6 A"                                                 
 -- Virtual --                   
 -0.131  -0.114  -0.030   0.001   0.016   0.037   0.037   0.062
  7 A"   23 A'   24 A'   25 A'   26 A'    8 A"   27 A'   28 A'                 
  0.063   0.082   0.084   0.089   0.090   0.122   0.128   0.146
 29 A'    9 A"   30 A'   10 A"   31 A'   32 A'   33 A'   34 A'                 
  0.167   0.170   0.206   0.244   0.260   0.270   0.318   0.381
 35 A'   11 A"   36 A'   37 A'   38 A'   12 A"   39 A'   40 A'                 
  0.414   0.426   0.428   0.467   0.494   0.568   0.579   0.609
 41 A'   42 A'   13 A"   14 A"   43 A'   15 A"   44 A'   16 A"                 
  0.613   0.660   0.709   0.726   0.805   0.826   0.839   0.847
 45 A'   46 A'   47 A'   17 A"   48 A'   18 A"   49 A'   19 A"                 
  0.858   0.867   0.892   0.902   0.953   0.959   0.959   1.000
 50 A'   51 A'   20 A"   52 A'   53 A'   21 A"   54 A'   55 A'                 
  1.038   1.210   1.274   1.489   1.572   1.700   1.924   1.992
 56 A'   57 A'   58 A'   22 A"   59 A'   60 A'   23 A"   61 A'                 
  2.044   2.052   2.218   2.249   2.254   2.274   2.352   2.523
 62 A'   24 A"   25 A"   26 A"   63 A'   64 A'   65 A'   66 A'                 
  2.616   3.757   3.819   3.938   6.880   9.599   9.626  13.739
 67 A'   27 A"   68 A'   69 A'   70 A'   71 A'   72 A'   28 A"                 
 13.823  13.897  25.754  25.787  25.791  25.865  26.146  26.201
 73 A'   74 A'   29 A"   30 A"   75 A'   76 A'   77 A'   78 A'                 
 35.240 163.001 215.569 215.610
 79 A'   80 A'   81 A'   82 A'                                                 

 Beta MOs, Restricted
 -- Occupied --                  
-101.59 -101.59  -77.16  -14.41   -9.51   -9.50   -7.27   -7.27
  1 A'    2 A'    3 A'    4 A'    5 A'    6 A'    7 A'    8 A'                 
 -7.264  -7.262  -7.256  -7.255  -6.651  -4.814  -4.811  -4.807
  1 A"    9 A'    2 A"   10 A'   11 A'   12 A'    3 A"   13 A'                 
 -0.934  -0.879  -0.792  -0.584  -0.482  -0.420  -0.412  -0.371
 14 A'   15 A'   16 A'   17 A'   18 A'   19 A'    4 A"    5 A"                 
 -0.363  -0.340  -0.310  -0.306
 20 A'   21 A'   22 A'    6 A"                                                 
 -- Virtual --                   
 -0.131  -0.114  -0.030   0.001   0.016   0.037   0.037   0.062
  7 A"   23 A'   24 A'   25 A'   26 A'    8 A"   27 A'   28 A'                 
  0.063   0.082   0.084   0.089   0.090   0.122   0.128   0.146
 29 A'    9 A"   30 A'   10 A"   31 A'   32 A'   33 A'   34 A'                 
  0.167   0.170   0.206   0.244   0.260   0.270   0.318   0.381
 35 A'   11 A"   36 A'   37 A'   38 A'   12 A"   39 A'   40 A'                 
  0.414   0.426   0.428   0.467   0.494   0.568   0.579   0.609
 41 A'   42 A'   13 A"   14 A"   43 A'   15 A"   44 A'   16 A"                 
  0.613   0.660   0.709   0.726   0.805   0.826   0.839   0.847
 45 A'   46 A'   47 A'   17 A"   48 A'   18 A"   49 A'   19 A"                 
  0.858   0.867   0.892   0.902   0.953   0.959   0.959   1.000
 50 A'   51 A'   20 A"   52 A'   53 A'   21 A"   54 A'   55 A'                 
  1.038   1.210   1.274   1.489   1.572   1.700   1.924   1.992
 56 A'   57 A'   58 A'   22 A"   59 A'   60 A'   23 A"   61 A'                 
  2.044   2.052   2.218   2.249   2.254   2.274   2.352   2.523
 62 A'   24 A"   25 A"   26 A"   63 A'   64 A'   65 A'   66 A'                 
  2.616   3.757   3.819   3.938   6.880   9.599   9.626  13.739
 67 A'   27 A"   68 A'   69 A'   70 A'   71 A'   72 A'   28 A"                 
 13.823  13.897  25.754  25.787  25.791  25.865  26.146  26.201
 73 A'   74 A'   29 A"   30 A"   75 A'   76 A'   77 A'   78 A'                 
 35.240 163.001 215.569 215.610
 79 A'   80 A'   81 A'   82 A'                                                 
 --------------------------------------------------------------

          Ground-State Mulliken Net Atomic Charges

     Atom                 Charge (a.u.)
  ----------------------------------------
      1 P                     0.257137
      2 N                    -0.180644
      3 Cl                   -0.024522
      4 Cl                   -0.051972
  ----------------------------------------
  Sum of atomic charges =    -0.000000

 -----------------------------------------------------------------
                    Cartesian Multipole Moments
 -----------------------------------------------------------------
    Charge (ESU x 10^10)
                -0.0000
    Dipole Moment (Debye)
         X       1.8362      Y      -0.0604      Z      -0.0000
       Tot       1.8372
    Quadrupole Moments (Debye-Ang)
        XX     -45.4926     XY      -3.2879     YY     -44.2774
        XZ      -0.0000     YZ      -0.0000     ZZ     -43.1804
    Octopole Moments (Debye-Ang^2)
       XXX       2.3163    XXY       6.7123    XYY       2.2724
       YYY      12.3885    XXZ      -0.0000    XYZ      -0.0000
       YYZ      -0.0000    XZZ       1.6236    YZZ       1.5038
       ZZZ      -0.0000
    Hexadecapole Moments (Debye-Ang^3)
      XXXX    -556.4713   XXXY     -10.4465   XXYY    -130.4146
      XYYY      -5.3906   YYYY    -251.6229   XXXZ      -0.0000
      XXYZ      -0.0000   XYYZ      -0.0000   YYYZ      -0.0000
      XXZZ    -102.2106   XYZZ      -0.9987   YYZZ     -51.6794
      XZZZ      -0.0000   YZZZ      -0.0000   ZZZZ     -52.5281
 -----------------------------------------------------------------
 Calculating analytic gradient of the SCF energy
 Gradient of SCF Energy
            1           2           3           4
    1   0.0392824  -0.0250646  -0.0118571  -0.0023607
    2   0.0172743  -0.0380331   0.0302039  -0.0094451
    3  -0.0000000   0.0000000  -0.0000000   0.0000000
 Max gradient component =       3.928E-02
 RMS gradient           =       2.054E-02
 Gradient time:  CPU 2.35 s  wall 0.68 s
 Geometry Optimization Parameters
   NAtoms,    NIC,     NZ,  NCons,   NDum,   NFix, NCnnct, MaxDiis
        4      14       4       0       0       0       0       0

 Cartesian Hessian Update
 Hessian Updated using BFGS Update


** GEOMETRY OPTIMIZATION IN DELOCALIZED INTERNAL COORDINATES **
   Searching for a Minimum

   Optimization Cycle:   3

                       Coordinates (Angstroms)
     ATOM                X               Y               Z
      1  P         0.7377726023   -1.0510363820    0.0000000000
      2  N        -0.8990215043   -1.0980600173    0.0000000000
      3  Cl       -1.8332231693    0.5147570604    0.0000000000
      4  Cl        1.5088035020    0.8428250191    0.0000000000
   Point Group: cs    Number of degrees of freedom:     5


   Energy is  -1316.551142921

 Hessian Updated using BFGS Update

  5 Hessian modes will be used to form the next step
  Hessian Eigenvalues:
     0.108178    0.185109    0.247932    0.306688    0.366989

 Minimum Search - Taking Simple RFO Step
 Searching for Lamda that Minimizes Along All modes
 Value Taken    Lamda =  -0.01994399
 Calculated Step too Large.  Step scaled by  0.782471
 Step Taken.  Stepsize is  0.300000

                             Maximum     Tolerance    Cnvgd?
         Gradient           0.037916      0.000300      NO
         Displacement       0.220084      0.001200      NO
         Energy change     -0.023713      0.000001      NO


 New Cartesian Coordinates Obtained by Inverse Iteration

 Displacement from previous Coordinates is:  0.237119
 ----------------------------------------------------------------
             Standard Nuclear Orientation (Angstroms)
    I     Atom           X                Y                Z
 ----------------------------------------------------------------
    1      P       0.6768399848    -1.0505365489     0.0000000000
    2      N      -0.8668770561    -1.0221433965     0.0000000000
    3      Cl     -1.8162028572     0.4458306991     0.0000000000
    4      Cl      1.5205713591     0.8353349266     0.0000000000
 ----------------------------------------------------------------
 Molecular Point Group                 Cs    NOp =  2
 Largest Abelian Subgroup              Cs    NOp =  2
 Nuclear Repulsion Energy =   250.0728762171 hartrees
 There are       28 alpha and       28 beta electrons
 Applying Cartesian multipole field
    Component          Value
    ---------          -----
     (2,0,0)        1.00000E-11
     (0,2,0)        2.00000E-11
     (0,0,2)       -3.00000E-11
 Nucleus-field energy     =     0.0000000066 hartrees
 Requested basis set is 6-311++G(d,p)
 There are 45 shells and 112 basis functions
 A cutoff of  1.0D-11 yielded    905 shell pairs
 There are      6041 function pairs (      6511 Cartesian)
 Smallest overlap matrix eigenvalue = 1.57E-03
 Guess MOs from SCF MO coefficient file

 -----------------------------------------------------------------------
  General SCF calculation program by
  Eric Jon Sundstrom, Paul Horn, Yuezhi Mao, Dmitri Zuev, Alec White,
  David Stuck, Shaama M.S., Shane Yost, Joonho Lee, David Small,
  Daniel Levine, Susi Lehtola, Hugh Burton, Evgeny Epifanovsky
 -----------------------------------------------------------------------
 Exchange:     0.2000 Hartree-Fock + 0.0800 Slater + 0.7200 B88
 Correlation:  0.1900 VWN1RPA + 0.8100 LYP
 Using SG-1 standard quadrature grid
 using 4 threads for integral computing
 -------------------------------------------------------
 OpenMP Integral computing Module                
 Release: version 2.0, May 2017, Q-Chem Inc. Pleasanton 
 -------------------------------------------------------
 -------------------------------------------------------
 OpenMP BLAS3 based DFT computing Module                
 Release: version 1.0, May 2013, Q-Chem Inc. Pittsburgh 
 -------------------------------------------------------
 A restricted SCF calculation will be
 performed using DIIS
 SCF converges when DIIS error is below 1.0e-08
 ---------------------------------------
  Cycle       Energy         DIIS error
 ---------------------------------------
    1   -1316.5482771588      2.06e-03  
    2   -1316.5503835895      2.51e-03  
    3   -1316.5557339711      1.50e-03  
    4   -1316.5589155003      3.43e-04  
    5   -1316.5591361339      8.98e-05  
    6   -1316.5591486993      1.87e-05  
    7   -1316.5591491705      8.22e-06  
    8   -1316.5591492842      1.65e-06  
    9   -1316.5591492896      3.26e-07  
   10   -1316.5591492898      9.91e-08  
   11   -1316.5591492898      1.78e-08  
   12   -1316.5591492898      3.10e-09  Convergence criterion met
 ---------------------------------------
 SCF time:   CPU 8.85s  wall 2.00s 
 SCF   energy in the final basis set =    -1316.5591492898
 Total energy in the final basis set =    -1316.5591492898

 --------------------------------------------------------------
             Orbital Energies (a.u.) and Symmetries
 --------------------------------------------------------------

 Alpha MOs, Restricted
 -- Occupied --                  
-101.60 -101.58  -77.15  -14.40   -9.51   -9.50   -7.28   -7.27
  1 A'    2 A'    3 A'    4 A'    5 A'    6 A'    7 A'    1 A"                 
 -7.265  -7.258  -7.251  -7.250  -6.641  -4.804  -4.801  -4.797
  8 A'    9 A'    2 A"   10 A'   11 A'   12 A'    3 A"   13 A'                 
 -0.969  -0.872  -0.804  -0.580  -0.495  -0.429  -0.426  -0.371
 14 A'   15 A'   16 A'   17 A'   18 A'   19 A'    4 A"    5 A"                 
 -0.360  -0.333  -0.309  -0.307
 20 A'   21 A'    6 A"   22 A'                                                 
 -- Virtual --                   
 -0.118  -0.090  -0.018   0.002   0.023   0.038   0.039   0.065
  7 A"   23 A'   24 A'   25 A'   26 A'    8 A"   27 A'   28 A'                 
  0.066   0.082   0.088   0.089   0.096   0.126   0.128   0.147
 29 A'    9 A"   30 A'   10 A"   31 A'   32 A'   33 A'   34 A'                 
  0.171   0.172   0.205   0.252   0.262   0.272   0.329   0.384
 35 A'   11 A"   36 A'   37 A'   38 A'   12 A"   39 A'   40 A'                 
  0.416   0.430   0.431   0.462   0.495   0.580   0.594   0.626
 41 A'   42 A'   13 A"   14 A"   43 A'   15 A"   44 A'   45 A'                 
  0.628   0.662   0.708   0.710   0.819   0.836   0.837   0.845
 16 A"   46 A'   47 A'   17 A"   48 A'   18 A"   19 A"   49 A'                 
  0.863   0.872   0.896   0.907   0.943   0.965   1.014   1.043
 50 A'   51 A'   20 A"   52 A'   53 A'   21 A"   54 A'   55 A'                 
  1.091   1.210   1.240   1.500   1.573   1.706   1.927   2.006
 56 A'   57 A'   58 A'   22 A"   59 A'   60 A'   23 A"   61 A'                 
  2.082   2.143   2.228   2.261   2.262   2.283   2.362   2.604
 24 A"   62 A'   25 A"   63 A'   26 A"   64 A'   65 A'   66 A'                 
  2.635   3.758   3.835   4.047   6.947   9.618   9.637  13.750
 67 A'   27 A"   68 A'   69 A'   70 A'   71 A'   72 A'   28 A"                 
 13.846  13.974  25.759  25.793  25.806  25.863  26.147  26.218
 73 A'   74 A'   29 A"   30 A"   75 A'   76 A'   77 A'   78 A'                 
 35.260 163.086 215.591 215.620
 79 A'   80 A'   81 A'   82 A'                                                 

 Beta MOs, Restricted
 -- Occupied --                  
-101.60 -101.58  -77.15  -14.40   -9.51   -9.50   -7.28   -7.27
  1 A'    2 A'    3 A'    4 A'    5 A'    6 A'    7 A'    1 A"                 
 -7.265  -7.258  -7.251  -7.250  -6.641  -4.804  -4.801  -4.797
  8 A'    9 A'    2 A"   10 A'   11 A'   12 A'    3 A"   13 A'                 
 -0.969  -0.872  -0.804  -0.580  -0.495  -0.429  -0.426  -0.371
 14 A'   15 A'   16 A'   17 A'   18 A'   19 A'    4 A"    5 A"                 
 -0.360  -0.333  -0.309  -0.307
 20 A'   21 A'    6 A"   22 A'                                                 
 -- Virtual --                   
 -0.118  -0.090  -0.018   0.002   0.023   0.038   0.039   0.065
  7 A"   23 A'   24 A'   25 A'   26 A'    8 A"   27 A'   28 A'                 
  0.066   0.082   0.088   0.089   0.096   0.126   0.128   0.147
 29 A'    9 A"   30 A'   10 A"   31 A'   32 A'   33 A'   34 A'                 
  0.171   0.172   0.205   0.252   0.262   0.272   0.329   0.384
 35 A'   11 A"   36 A'   37 A'   38 A'   12 A"   39 A'   40 A'                 
  0.416   0.430   0.431   0.462   0.495   0.580   0.594   0.626
 41 A'   42 A'   13 A"   14 A"   43 A'   15 A"   44 A'   45 A'                 
  0.628   0.662   0.708   0.710   0.819   0.836   0.837   0.845
 16 A"   46 A'   47 A'   17 A"   48 A'   18 A"   19 A"   49 A'                 
  0.863   0.872   0.896   0.907   0.943   0.965   1.014   1.043
 50 A'   51 A'   20 A"   52 A'   53 A'   21 A"   54 A'   55 A'                 
  1.091   1.210   1.240   1.500   1.573   1.706   1.927   2.006
 56 A'   57 A'   58 A'   22 A"   59 A'   60 A'   23 A"   61 A'                 
  2.082   2.143   2.228   2.261   2.262   2.283   2.362   2.604
 24 A"   62 A'   25 A"   63 A'   26 A"   64 A'   65 A'   66 A'                 
  2.635   3.758   3.835   4.047   6.947   9.618   9.637  13.750
 67 A'   27 A"   68 A'   69 A'   70 A'   71 A'   72 A'   28 A"                 
 13.846  13.974  25.759  25.793  25.806  25.863  26.147  26.218
 73 A'   74 A'   29 A"   30 A"   75 A'   76 A'   77 A'   78 A'                 
 35.260 163.086 215.591 215.620
 79 A'   80 A'   81 A'   82 A'                                                 
 --------------------------------------------------------------

          Ground-State Mulliken Net Atomic Charges

     Atom                 Charge (a.u.)
  ----------------------------------------
      1 P                     0.267244
      2 N                    -0.159070
      3 Cl                    0.002989
      4 Cl                   -0.111163
  ----------------------------------------
  Sum of atomic charges =     0.000000

 -----------------------------------------------------------------
                    Cartesian Multipole Moments
 -----------------------------------------------------------------
    Charge (ESU x 10^10)
                 0.0000
    Dipole Moment (Debye)
         X       1.0415      Y      -0.1733      Z       0.0000
       Tot       1.0558
    Quadrupole Moments (Debye-Ang)
        XX     -45.1072     XY      -3.4811     YY     -44.3630
        XZ       0.0000     YZ      -0.0000     ZZ     -42.7749
    Octopole Moments (Debye-Ang^2)
       XXX      -1.1798    XXY       6.7049    XYY       1.3083
       YYY      12.8280    XXZ       0.0000    XYZ      -0.0000
       YYZ       0.0000    XZZ       1.0376    YZZ       1.6041
       ZZZ       0.0000
    Hexadecapole Moments (Debye-Ang^3)
      XXXX    -542.4486   XXXY     -17.4518   XXYY    -126.4279
      XYYY     -10.8219   YYYY    -241.0187   XXXZ       0.0000
      XXYZ      -0.0000   XYYZ       0.0000   YYYZ      -0.0000
      XXZZ     -99.9421   XYZZ      -3.0641   YYZZ     -49.2332
      XZZZ       0.0000   YZZZ      -0.0000   ZZZZ     -51.5070
 -----------------------------------------------------------------
 Calculating analytic gradient of the SCF energy
 Gradient of SCF Energy
            1           2           3           4
    1  -0.0254737   0.0266301   0.0022861  -0.0034424
    2   0.0187600  -0.0179849   0.0089428  -0.0097178
    3   0.0000000   0.0000000  -0.0000000  -0.0000000
 Max gradient component =       2.663E-02
 RMS gradient           =       1.362E-02
 Gradient time:  CPU 2.40 s  wall 0.69 s
 Geometry Optimization Parameters
   NAtoms,    NIC,     NZ,  NCons,   NDum,   NFix, NCnnct, MaxDiis
        4      14       4       0       0       0       0       0

 Cartesian Hessian Update
 Hessian Updated using BFGS Update


** GEOMETRY OPTIMIZATION IN DELOCALIZED INTERNAL COORDINATES **
   Searching for a Minimum

   Optimization Cycle:   4

                       Coordinates (Angstroms)
     ATOM                X               Y               Z
      1  P         0.6768399848   -1.0505365489    0.0000000000
      2  N        -0.8668770561   -1.0221433965    0.0000000000
      3  Cl       -1.8162028572    0.4458306991    0.0000000000
      4  Cl        1.5205713591    0.8353349266    0.0000000000
   Point Group: cs    Number of degrees of freedom:     5


   Energy is  -1316.559149290

 Hessian Updated using BFGS Update

  5 Hessian modes will be used to form the next step
  Hessian Eigenvalues:
     0.102251    0.212566    0.265699    0.306666    0.509027

 Minimum Search - Taking Simple RFO Step
 Searching for Lamda that Minimizes Along All modes
 Value Taken    Lamda =  -0.00424823
 Step Taken.  Stepsize is  0.142793

                             Maximum     Tolerance    Cnvgd?
         Gradient           0.019204      0.000300      NO
         Displacement       0.112119      0.001200      NO
         Energy change     -0.008006      0.000001      NO


 New Cartesian Coordinates Obtained by Inverse Iteration

 Displacement from previous Coordinates is:  0.152565
 ----------------------------------------------------------------
             Standard Nuclear Orientation (Angstroms)
    I     Atom           X                Y                Z
 ----------------------------------------------------------------
    1      P       0.6903961518    -1.0614794072     0.0000000000
    2      N      -0.8791922618    -0.9754139006     0.0000000000
    3      Cl     -1.8536024754     0.4116188734     0.0000000000
    4      Cl      1.5567300160     0.8337601147     0.0000000000
 ----------------------------------------------------------------
 Molecular Point Group                 Cs    NOp =  2
 Largest Abelian Subgroup              Cs    NOp =  2
 Nuclear Repulsion Energy =   248.4117662185 hartrees
 There are       28 alpha and       28 beta electrons
 Applying Cartesian multipole field
    Component          Value
    ---------          -----
     (2,0,0)        1.00000E-11
     (0,2,0)        2.00000E-11
     (0,0,2)       -3.00000E-11
 Nucleus-field energy     =     0.0000000067 hartrees
 Requested basis set is 6-311++G(d,p)
 There are 45 shells and 112 basis functions
 A cutoff of  1.0D-11 yielded    903 shell pairs
 There are      6003 function pairs (      6467 Cartesian)
 Smallest overlap matrix eigenvalue = 1.43E-03
 Guess MOs from SCF MO coefficient file

 -----------------------------------------------------------------------
  General SCF calculation program by
  Eric Jon Sundstrom, Paul Horn, Yuezhi Mao, Dmitri Zuev, Alec White,
  David Stuck, Shaama M.S., Shane Yost, Joonho Lee, David Small,
  Daniel Levine, Susi Lehtola, Hugh Burton, Evgeny Epifanovsky
 -----------------------------------------------------------------------
 Exchange:     0.2000 Hartree-Fock + 0.0800 Slater + 0.7200 B88
 Correlation:  0.1900 VWN1RPA + 0.8100 LYP
 Using SG-1 standard quadrature grid
 using 4 threads for integral computing
 -------------------------------------------------------
 OpenMP Integral computing Module                
 Release: version 2.0, May 2017, Q-Chem Inc. Pleasanton 
 -------------------------------------------------------
 -------------------------------------------------------
 OpenMP BLAS3 based DFT computing Module                
 Release: version 1.0, May 2013, Q-Chem Inc. Pittsburgh 
 -------------------------------------------------------
 A restricted SCF calculation will be
 performed using DIIS
 SCF converges when DIIS error is below 1.0e-08
 ---------------------------------------
  Cycle       Energy         DIIS error
 ---------------------------------------
    1   -1316.5583265794      1.03e-03  
    2   -1316.5612103397      2.23e-04  
    3   -1316.5611516274      3.03e-04  
    4   -1316.5612694780      1.62e-04  
    5   -1316.5613067091      3.21e-05  
    6   -1316.5613082133      8.27e-06  
    7   -1316.5613083344      1.55e-06  
    8   -1316.5613083379      5.78e-07  
    9   -1316.5613083385      1.23e-07  
   10   -1316.5613083385      2.53e-08  
   11   -1316.5613083385      6.37e-09  Convergence criterion met
 ---------------------------------------
 SCF time:   CPU 8.08s  wall 2.00s 
 SCF   energy in the final basis set =    -1316.5613083385
 Total energy in the final basis set =    -1316.5613083385

 --------------------------------------------------------------
             Orbital Energies (a.u.) and Symmetries
 --------------------------------------------------------------

 Alpha MOs, Restricted
 -- Occupied --                  
-101.61 -101.58  -77.15  -14.40   -9.52   -9.49   -7.28   -7.27
  1 A'    2 A'    3 A'    4 A'    5 A'    6 A'    7 A'    1 A"                 
 -7.270  -7.253  -7.247  -7.246  -6.642  -4.805  -4.802  -4.798
  8 A'    9 A'    2 A"   10 A'   11 A'   12 A'    3 A"   13 A'                 
 -0.977  -0.868  -0.798  -0.585  -0.495  -0.431  -0.428  -0.369
 14 A'   15 A'   16 A'   17 A'   18 A'   19 A'    4 A"    5 A"                 
 -0.361  -0.334  -0.304  -0.299
 20 A'   21 A'    6 A"   22 A'                                                 
 -- Virtual --                   
 -0.120  -0.079  -0.019   0.001   0.023   0.039   0.039   0.063
  7 A"   23 A'   24 A'   25 A'   26 A'    8 A"   27 A'   28 A'                 
  0.067   0.081   0.087   0.090   0.093   0.125   0.128   0.147
 29 A'    9 A"   30 A'   10 A"   31 A'   32 A'   33 A'   34 A'                 
  0.171   0.172   0.205   0.253   0.264   0.273   0.320   0.385
 35 A'   11 A"   36 A'   37 A'   38 A'   12 A"   39 A'   40 A'                 
  0.417   0.431   0.433   0.459   0.498   0.585   0.587   0.624
 41 A'   42 A'   13 A"   14 A"   43 A'   15 A"   44 A'   16 A"                 
  0.628   0.662   0.709   0.710   0.825   0.830   0.841   0.842
 45 A'   46 A'   17 A"   47 A'   48 A'   18 A"   19 A"   49 A'                 
  0.861   0.870   0.895   0.912   0.946   0.968   1.010   1.035
 50 A'   51 A'   20 A"   52 A'   53 A'   21 A"   54 A'   55 A'                 
  1.117   1.202   1.222   1.500   1.581   1.705   1.934   1.996
 56 A'   57 A'   58 A'   22 A"   59 A'   60 A'   23 A"   61 A'                 
  2.062   2.195   2.232   2.255   2.269   2.282   2.358   2.567
 24 A"   62 A'   25 A"   63 A'   26 A"   64 A'   65 A'   66 A'                 
  2.645   3.757   3.834   4.037   6.932   9.636   9.638  13.749
 67 A'   27 A"   68 A'   69 A'   70 A'   71 A'   72 A'   28 A"                 
 13.846  13.947  25.759  25.796  25.831  25.846  26.127  26.199
 73 A'   74 A'   29 A"   30 A"   75 A'   76 A'   77 A'   78 A'                 
 35.257 163.065 215.607 215.623
 79 A'   80 A'   81 A'   82 A'                                                 

 Beta MOs, Restricted
 -- Occupied --                  
-101.61 -101.58  -77.15  -14.40   -9.52   -9.49   -7.28   -7.27
  1 A'    2 A'    3 A'    4 A'    5 A'    6 A'    7 A'    1 A"                 
 -7.270  -7.253  -7.247  -7.246  -6.642  -4.805  -4.802  -4.798
  8 A'    9 A'    2 A"   10 A'   11 A'   12 A'    3 A"   13 A'                 
 -0.977  -0.868  -0.798  -0.585  -0.495  -0.431  -0.428  -0.369
 14 A'   15 A'   16 A'   17 A'   18 A'   19 A'    4 A"    5 A"                 
 -0.361  -0.334  -0.304  -0.299
 20 A'   21 A'    6 A"   22 A'                                                 
 -- Virtual --                   
 -0.120  -0.079  -0.019   0.001   0.023   0.039   0.039   0.063
  7 A"   23 A'   24 A'   25 A'   26 A'    8 A"   27 A'   28 A'                 
  0.067   0.081   0.087   0.090   0.093   0.125   0.128   0.147
 29 A'    9 A"   30 A'   10 A"   31 A'   32 A'   33 A'   34 A'                 
  0.171   0.172   0.205   0.253   0.264   0.273   0.320   0.385
 35 A'   11 A"   36 A'   37 A'   38 A'   12 A"   39 A'   40 A'                 
  0.417   0.431   0.433   0.459   0.498   0.585   0.587   0.624
 41 A'   42 A'   13 A"   14 A"   43 A'   15 A"   44 A'   16 A"                 
  0.628   0.662   0.709   0.710   0.825   0.830   0.841   0.842
 45 A'   46 A'   17 A"   47 A'   48 A'   18 A"   19 A"   49 A'                 
  0.861   0.870   0.895   0.912   0.946   0.968   1.010   1.035
 50 A'   51 A'   20 A"   52 A'   53 A'   21 A"   54 A'   55 A'                 
  1.117   1.202   1.222   1.500   1.581   1.705   1.934   1.996
 56 A'   57 A'   58 A'   22 A"   59 A'   60 A'   23 A"   61 A'                 
  2.062   2.195   2.232   2.255   2.269   2.282   2.358   2.567
 24 A"   62 A'   25 A"   63 A'   26 A"   64 A'   65 A'   66 A'                 
  2.645   3.757   3.834   4.037   6.932   9.636   9.638  13.749
 67 A'   27 A"   68 A'   69 A'   70 A'   71 A'   72 A'   28 A"                 
 13.846  13.947  25.759  25.796  25.831  25.846  26.127  26.199
 73 A'   74 A'   29 A"   30 A"   75 A'   76 A'   77 A'   78 A'                 
 35.257 163.065 215.607 215.623
 79 A'   80 A'   81 A'   82 A'                                                 
 --------------------------------------------------------------

          Ground-State Mulliken Net Atomic Charges

     Atom                 Charge (a.u.)
  ----------------------------------------
      1 P                     0.273397
      2 N                    -0.157291
      3 Cl                    0.014400
      4 Cl                   -0.130506
  ----------------------------------------
  Sum of atomic charges =     0.000000

 -----------------------------------------------------------------
                    Cartesian Multipole Moments
 -----------------------------------------------------------------
    Charge (ESU x 10^10)
                 0.0000
    Dipole Moment (Debye)
         X       0.7898      Y      -0.2686      Z      -0.0000
       Tot       0.8342
    Quadrupole Moments (Debye-Ang)
        XX     -44.7960     XY      -3.7739     YY     -44.3957
        XZ      -0.0000     YZ       0.0000     ZZ     -42.8304
    Octopole Moments (Debye-Ang^2)
       XXX      -3.4255    XXY       6.7717    XYY       1.2021
       YYY      13.2203    XXZ       0.0000    XYZ       0.0000
       YYZ       0.0000    XZZ       0.5824    YZZ       2.0065
       ZZZ       0.0000
    Hexadecapole Moments (Debye-Ang^3)
      XXXX    -560.1859   XXXY     -21.0164   XXYY    -129.0528
      XYYY     -12.5718   YYYY    -237.8428   XXXZ       0.0000
      XXYZ       0.0000   XYYZ       0.0000   YYYZ       0.0000
      XXZZ    -103.2430   XYZZ      -3.7703   YYZZ     -48.7689
      XZZZ       0.0000   YZZZ       0.0000   ZZZZ     -51.7614
 -----------------------------------------------------------------
 Calculating analytic gradient of the SCF energy
 Gradient of SCF Energy
            1           2           3           4
    1   0.0045250  -0.0082409   0.0062082  -0.0024922
    2   0.0088609   0.0013343  -0.0042351  -0.0059600
    3   0.0000000   0.0000000  -0.0000000  -0.0000000
 Max gradient component =       8.861E-03
 RMS gradient           =       4.716E-03
 Gradient time:  CPU 2.39 s  wall 0.69 s
 Geometry Optimization Parameters
   NAtoms,    NIC,     NZ,  NCons,   NDum,   NFix, NCnnct, MaxDiis
        4      14       4       0       0       0       0       0

 Cartesian Hessian Update
 Hessian Updated using BFGS Update


** GEOMETRY OPTIMIZATION IN DELOCALIZED INTERNAL COORDINATES **
   Searching for a Minimum

   Optimization Cycle:   5

                       Coordinates (Angstroms)
     ATOM                X               Y               Z
      1  P         0.6903961518   -1.0614794072    0.0000000000
      2  N        -0.8791922618   -0.9754139006    0.0000000000
      3  Cl       -1.8536024754    0.4116188734    0.0000000000
      4  Cl        1.5567300160    0.8337601147    0.0000000000
   Point Group: cs    Number of degrees of freedom:     5


   Energy is  -1316.561308338

 Hessian Updated using BFGS Update

  5 Hessian modes will be used to form the next step
  Hessian Eigenvalues:
     0.111983    0.205023    0.277846    0.303248    0.469360

 Minimum Search - Taking Simple RFO Step
 Searching for Lamda that Minimizes Along All modes
 Value Taken    Lamda =  -0.00074875
 Step Taken.  Stepsize is  0.059057

                             Maximum     Tolerance    Cnvgd?
         Gradient           0.008434      0.000300      NO
         Displacement       0.036364      0.001200      NO
         Energy change     -0.002159      0.000001      NO


 New Cartesian Coordinates Obtained by Inverse Iteration

 Displacement from previous Coordinates is:  0.085786
 ----------------------------------------------------------------
             Standard Nuclear Orientation (Angstroms)
    I     Atom           X                Y                Z
 ----------------------------------------------------------------
    1      P       0.6956403279    -1.0713052285     0.0000000000
    2      N      -0.8678123426    -0.9623236579     0.0000000000
    3      Cl     -1.8892228651     0.4093113383     0.0000000000
    4      Cl      1.5757263104     0.8328032285     0.0000000000
 ----------------------------------------------------------------
 Molecular Point Group                 Cs    NOp =  2
 Largest Abelian Subgroup              Cs    NOp =  2
 Nuclear Repulsion Energy =   246.4827655730 hartrees
 There are       28 alpha and       28 beta electrons
 Applying Cartesian multipole field
    Component          Value
    ---------          -----
     (2,0,0)        1.00000E-11
     (0,2,0)        2.00000E-11
     (0,0,2)       -3.00000E-11
 Nucleus-field energy     =     0.0000000069 hartrees
 Requested basis set is 6-311++G(d,p)
 There are 45 shells and 112 basis functions
 A cutoff of  1.0D-11 yielded    901 shell pairs
 There are      5999 function pairs (      6463 Cartesian)
 Smallest overlap matrix eigenvalue = 1.47E-03
 Guess MOs from SCF MO coefficient file

 -----------------------------------------------------------------------
  General SCF calculation program by
  Eric Jon Sundstrom, Paul Horn, Yuezhi Mao, Dmitri Zuev, Alec White,
  David Stuck, Shaama M.S., Shane Yost, Joonho Lee, David Small,
  Daniel Levine, Susi Lehtola, Hugh Burton, Evgeny Epifanovsky
 -----------------------------------------------------------------------
 Exchange:     0.2000 Hartree-Fock + 0.0800 Slater + 0.7200 B88
 Correlation:  0.1900 VWN1RPA + 0.8100 LYP
 Using SG-1 standard quadrature grid
 using 4 threads for integral computing
 -------------------------------------------------------
 OpenMP Integral computing Module                
 Release: version 2.0, May 2017, Q-Chem Inc. Pleasanton 
 -------------------------------------------------------
 -------------------------------------------------------
 OpenMP BLAS3 based DFT computing Module                
 Release: version 1.0, May 2013, Q-Chem Inc. Pittsburgh 
 -------------------------------------------------------
 A restricted SCF calculation will be
 performed using DIIS
 SCF converges when DIIS error is below 1.0e-08
 ---------------------------------------
  Cycle       Energy         DIIS error
 ---------------------------------------
    1   -1316.5611008358      4.47e-04  
    2   -1316.5616694355      1.13e-04  
    3   -1316.5616765143      9.72e-05  
    4   -1316.5616919259      2.66e-05  
    5   -1316.5616931015      6.03e-06  
    6   -1316.5616931513      3.17e-06  
    7   -1316.5616931650      1.42e-06  
    8   -1316.5616931673      6.76e-07  
    9   -1316.5616931680      6.13e-08  
   10   -1316.5616931680      1.73e-08  
   11   -1316.5616931680      2.44e-09  Convergence criterion met
 ---------------------------------------
 SCF time:   CPU 8.03s  wall 2.00s 
 SCF   energy in the final basis set =    -1316.5616931680
 Total energy in the final basis set =    -1316.5616931680

 --------------------------------------------------------------
             Orbital Energies (a.u.) and Symmetries
 --------------------------------------------------------------

 Alpha MOs, Restricted
 -- Occupied --                  
-101.61 -101.57  -77.15  -14.40   -9.52   -9.49   -7.29   -7.27
  1 A'    2 A'    3 A'    4 A'    5 A'    6 A'    7 A'    1 A"                 
 -7.271  -7.251  -7.244  -7.243  -6.644  -4.806  -4.804  -4.800
  8 A'    9 A'    2 A"   10 A'   11 A'   12 A'    3 A"   13 A'                 
 -0.972  -0.864  -0.800  -0.585  -0.493  -0.428  -0.426  -0.367
 14 A'   15 A'   16 A'   17 A'   18 A'   19 A'    4 A"    5 A"                 
 -0.360  -0.335  -0.306  -0.299
 20 A'   21 A'    6 A"   22 A'                                                 
 -- Virtual --                   
 -0.121  -0.084  -0.021   0.001   0.022   0.039   0.039   0.062
  7 A"   23 A'   24 A'   25 A'   26 A'    8 A"   27 A'   28 A'                 
  0.067   0.081   0.086   0.090   0.093   0.124   0.127   0.148
 29 A'    9 A"   30 A'   10 A"   31 A'   32 A'   33 A'   34 A'                 
  0.171   0.172   0.205   0.255   0.265   0.273   0.319   0.386
 11 A"   35 A'   36 A'   37 A'   38 A'   12 A"   39 A'   40 A'                 
  0.417   0.430   0.434   0.459   0.501   0.583   0.588   0.624
 41 A'   42 A'   13 A"   14 A"   43 A'   44 A'   15 A"   16 A"                 
  0.630   0.663   0.708   0.709   0.821   0.830   0.841   0.844
 45 A'   46 A'   17 A"   47 A'   48 A'   18 A"   49 A'   19 A"                 
  0.862   0.872   0.894   0.913   0.946   0.969   1.012   1.037
 50 A'   51 A'   20 A"   52 A'   53 A'   21 A"   54 A'   55 A'                 
  1.114   1.197   1.222   1.499   1.583   1.703   1.930   1.987
 56 A'   57 A'   58 A'   22 A"   59 A'   60 A'   23 A"   61 A'                 
  2.061   2.183   2.234   2.247   2.268   2.281   2.356   2.561
 24 A"   62 A'   25 A"   63 A'   26 A"   64 A'   65 A'   66 A'                 
  2.652   3.757   3.828   4.040   6.933   9.631   9.641  13.747
 67 A'   27 A"   68 A'   69 A'   70 A'   71 A'   72 A'   28 A"                 
 13.846  13.948  25.756  25.797  25.822  25.853  26.113  26.196
 73 A'   74 A'   29 A"   30 A"   75 A'   76 A'   77 A'   78 A'                 
 35.255 163.068 215.601 215.625
 79 A'   80 A'   81 A'   82 A'                                                 

 Beta MOs, Restricted
 -- Occupied --                  
-101.61 -101.57  -77.15  -14.40   -9.52   -9.49   -7.29   -7.27
  1 A'    2 A'    3 A'    4 A'    5 A'    6 A'    7 A'    1 A"                 
 -7.271  -7.251  -7.244  -7.243  -6.644  -4.806  -4.804  -4.800
  8 A'    9 A'    2 A"   10 A'   11 A'   12 A'    3 A"   13 A'                 
 -0.972  -0.864  -0.800  -0.585  -0.493  -0.428  -0.426  -0.367
 14 A'   15 A'   16 A'   17 A'   18 A'   19 A'    4 A"    5 A"                 
 -0.360  -0.335  -0.306  -0.299
 20 A'   21 A'    6 A"   22 A'                                                 
 -- Virtual --                   
 -0.121  -0.084  -0.021   0.001   0.022   0.039   0.039   0.062
  7 A"   23 A'   24 A'   25 A'   26 A'    8 A"   27 A'   28 A'                 
  0.067   0.081   0.086   0.090   0.093   0.124   0.127   0.148
 29 A'    9 A"   30 A'   10 A"   31 A'   32 A'   33 A'   34 A'                 
  0.171   0.172   0.205   0.255   0.265   0.273   0.319   0.386
 11 A"   35 A'   36 A'   37 A'   38 A'   12 A"   39 A'   40 A'                 
  0.417   0.430   0.434   0.459   0.501   0.583   0.588   0.624
 41 A'   42 A'   13 A"   14 A"   43 A'   44 A'   15 A"   16 A"                 
  0.630   0.663   0.708   0.709   0.821   0.830   0.841   0.844
 45 A'   46 A'   17 A"   47 A'   48 A'   18 A"   49 A'   19 A"                 
  0.862   0.872   0.894   0.913   0.946   0.969   1.012   1.037
 50 A'   51 A'   20 A"   52 A'   53 A'   21 A"   54 A'   55 A'                 
  1.114   1.197   1.222   1.499   1.583   1.703   1.930   1.987
 56 A'   57 A'   58 A'   22 A"   59 A'   60 A'   23 A"   61 A'                 
  2.061   2.183   2.234   2.247   2.268   2.281   2.356   2.561
 24 A"   62 A'   25 A"   63 A'   26 A"   64 A'   65 A'   66 A'                 
  2.652   3.757   3.828   4.040   6.933   9.631   9.641  13.747
 67 A'   27 A"   68 A'   69 A'   70 A'   71 A'   72 A'   28 A"                 
 13.846  13.948  25.756  25.797  25.822  25.853  26.113  26.196
 73 A'   74 A'   29 A"   30 A"   75 A'   76 A'   77 A'   78 A'                 
 35.255 163.068 215.601 215.625
 79 A'   80 A'   81 A'   82 A'                                                 
 --------------------------------------------------------------

          Ground-State Mulliken Net Atomic Charges

     Atom                 Charge (a.u.)
  ----------------------------------------
      1 P                     0.282220
      2 N                    -0.151906
      3 Cl                    0.012941
      4 Cl                   -0.143254
  ----------------------------------------
  Sum of atomic charges =     0.000000

 -----------------------------------------------------------------
                    Cartesian Multipole Moments
 -----------------------------------------------------------------
    Charge (ESU x 10^10)
                -0.0000
    Dipole Moment (Debye)
         X       0.7217      Y      -0.4018      Z      -0.0000
       Tot       0.8260
    Quadrupole Moments (Debye-Ang)
        XX     -44.7338     XY      -3.9911     YY     -44.2761
        XZ      -0.0000     YZ      -0.0000     ZZ     -42.8568
    Octopole Moments (Debye-Ang^2)
       XXX      -4.1665    XXY       6.6610    XYY       1.3250
       YYY      12.9071    XXZ      -0.0000    XYZ      -0.0000
       YYZ      -0.0000    XZZ       0.6530    YZZ       1.9803
       ZZZ      -0.0000
    Hexadecapole Moments (Debye-Ang^3)
      XXXX    -573.6488   XXXY     -21.9811   XXYY    -131.1457
      XYYY     -12.2232   YYYY    -237.8315   XXXZ      -0.0000
      XXYZ       0.0000   XYYZ      -0.0000   YYYZ       0.0000
      XXZZ    -105.7968   XYZZ      -3.7170   YYZZ     -48.7244
      XZZZ      -0.0000   YZZZ       0.0000   ZZZZ     -51.8089
 -----------------------------------------------------------------
 Calculating analytic gradient of the SCF energy
 Gradient of SCF Energy
            1           2           3           4
    1   0.0047551  -0.0012170  -0.0012053  -0.0023328
    2   0.0019530  -0.0004576   0.0016797  -0.0031751
    3   0.0000000  -0.0000000  -0.0000000  -0.0000000
 Max gradient component =       4.755E-03
 RMS gradient           =       1.998E-03
 Gradient time:  CPU 2.35 s  wall 0.68 s
 Geometry Optimization Parameters
   NAtoms,    NIC,     NZ,  NCons,   NDum,   NFix, NCnnct, MaxDiis
        4      14       4       0       0       0       0       0

 Cartesian Hessian Update
 Hessian Updated using BFGS Update


** GEOMETRY OPTIMIZATION IN DELOCALIZED INTERNAL COORDINATES **
   Searching for a Minimum

   Optimization Cycle:   6

                       Coordinates (Angstroms)
     ATOM                X               Y               Z
      1  P         0.6956403279   -1.0713052285    0.0000000000
      2  N        -0.8678123426   -0.9623236579    0.0000000000
      3  Cl       -1.8892228651    0.4093113383    0.0000000000
      4  Cl        1.5757263104    0.8328032285    0.0000000000
   Point Group: cs    Number of degrees of freedom:     5


   Energy is  -1316.561693168

 Hessian Updated using BFGS Update

  5 Hessian modes will be used to form the next step
  Hessian Eigenvalues:
     0.095819    0.203441    0.283533    0.327564    0.480216

 Minimum Search - Taking Simple RFO Step
 Searching for Lamda that Minimizes Along All modes
 Value Taken    Lamda =  -0.00017015
 Step Taken.  Stepsize is  0.034176

                             Maximum     Tolerance    Cnvgd?
         Gradient           0.003354      0.000300      NO
         Displacement       0.025988      0.001200      NO
         Energy change     -0.000385      0.000001      NO


 New Cartesian Coordinates Obtained by Inverse Iteration

 Displacement from previous Coordinates is:  0.057717
 ----------------------------------------------------------------
             Standard Nuclear Orientation (Angstroms)
    I     Atom           X                Y                Z
 ----------------------------------------------------------------
    1      P       0.6888291222    -1.0690366798     0.0000000000
    2      N      -0.8683618183    -0.9546133677     0.0000000000
    3      Cl     -1.9035974509     0.3975132174     0.0000000000
    4      Cl      1.5974615777     0.8346225104     0.0000000000
 ----------------------------------------------------------------
 Molecular Point Group                 Cs    NOp =  2
 Largest Abelian Subgroup              Cs    NOp =  2
 Nuclear Repulsion Energy =   245.8556425981 hartrees
 There are       28 alpha and       28 beta electrons
 Applying Cartesian multipole field
    Component          Value
    ---------          -----
     (2,0,0)        1.00000E-11
     (0,2,0)        2.00000E-11
     (0,0,2)       -3.00000E-11
 Nucleus-field energy     =     0.0000000069 hartrees
 Requested basis set is 6-311++G(d,p)
 There are 45 shells and 112 basis functions
 A cutoff of  1.0D-11 yielded    896 shell pairs
 There are      5984 function pairs (      6446 Cartesian)
 Smallest overlap matrix eigenvalue = 1.44E-03
 Guess MOs from SCF MO coefficient file

 -----------------------------------------------------------------------
  General SCF calculation program by
  Eric Jon Sundstrom, Paul Horn, Yuezhi Mao, Dmitri Zuev, Alec White,
  David Stuck, Shaama M.S., Shane Yost, Joonho Lee, David Small,
  Daniel Levine, Susi Lehtola, Hugh Burton, Evgeny Epifanovsky
 -----------------------------------------------------------------------
 Exchange:     0.2000 Hartree-Fock + 0.0800 Slater + 0.7200 B88
 Correlation:  0.1900 VWN1RPA + 0.8100 LYP
 Using SG-1 standard quadrature grid
 using 4 threads for integral computing
 -------------------------------------------------------
 OpenMP Integral computing Module                
 Release: version 2.0, May 2017, Q-Chem Inc. Pleasanton 
 -------------------------------------------------------
 -------------------------------------------------------
 OpenMP BLAS3 based DFT computing Module                
 Release: version 1.0, May 2013, Q-Chem Inc. Pittsburgh 
 -------------------------------------------------------
 A restricted SCF calculation will be
 performed using DIIS
 SCF converges when DIIS error is below 1.0e-08
 ---------------------------------------
  Cycle       Energy         DIIS error
 ---------------------------------------
    1   -1316.5615646594      2.70e-04  
    2   -1316.5617004467      2.53e-04  
    3   -1316.5616984843      2.49e-04  
    4   -1316.5617899024      3.02e-05  
    5   -1316.5617915587      9.40e-06  
    6   -1316.5617916918      2.35e-06  
    7   -1316.5617917010      8.94e-07  
    8   -1316.5617917024      2.64e-07  
    9   -1316.5617917025      4.05e-08  
   10   -1316.5617917025      1.85e-08  
   11   -1316.5617917025      2.36e-09  Convergence criterion met
 ---------------------------------------
 SCF time:   CPU 8.01s  wall 2.00s 
 SCF   energy in the final basis set =    -1316.5617917025
 Total energy in the final basis set =    -1316.5617917025

 --------------------------------------------------------------
             Orbital Energies (a.u.) and Symmetries
 --------------------------------------------------------------

 Alpha MOs, Restricted
 -- Occupied --                  
-101.61 -101.57  -77.15  -14.40   -9.52   -9.49   -7.29   -7.27
  1 A'    2 A'    3 A'    4 A'    5 A'    6 A'    7 A'    1 A"                 
 -7.272  -7.249  -7.242  -7.241  -6.644  -4.806  -4.804  -4.800
  8 A'    9 A'    2 A"   10 A'   11 A'   12 A'    3 A"   13 A'                 
 -0.975  -0.862  -0.802  -0.585  -0.493  -0.429  -0.428  -0.365
 14 A'   15 A'   16 A'   17 A'   18 A'   19 A'    4 A"    5 A"                 
 -0.360  -0.334  -0.306  -0.299
 20 A'   21 A'    6 A"   22 A'                                                 
 -- Virtual --                   
 -0.120  -0.083  -0.022   0.000   0.022   0.039   0.039   0.062
  7 A"   23 A'   24 A'   25 A'   26 A'   27 A'    8 A"   28 A'                 
  0.068   0.080   0.086   0.090   0.093   0.123   0.128   0.148
 29 A'    9 A"   30 A'   10 A"   31 A'   32 A'   33 A'   34 A'                 
  0.171   0.172   0.204   0.256   0.265   0.273   0.320   0.387
 11 A"   35 A'   36 A'   37 A'   38 A'   12 A"   39 A'   40 A'                 
  0.418   0.430   0.435   0.458   0.502   0.583   0.591   0.625
 41 A'   42 A'   13 A"   14 A"   43 A'   44 A'   15 A"   16 A"                 
  0.632   0.663   0.706   0.707   0.822   0.829   0.839   0.846
 45 A'   46 A'   47 A'   17 A"   48 A'   18 A"   49 A'   19 A"                 
  0.863   0.872   0.893   0.913   0.946   0.969   1.014   1.041
 50 A'   51 A'   20 A"   52 A'   53 A'   21 A"   54 A'   55 A'                 
  1.118   1.193   1.219   1.499   1.582   1.703   1.930   1.984
 56 A'   57 A'   58 A'   22 A"   59 A'   60 A'   23 A"   61 A'                 
  2.061   2.191   2.235   2.243   2.269   2.283   2.354   2.558
 24 A"   62 A'   25 A"   63 A'   26 A"   64 A'   65 A'   66 A'                 
  2.657   3.756   3.827   4.048   6.937   9.632   9.644  13.747
 67 A'   27 A"   68 A'   69 A'   70 A'   71 A'   72 A'   28 A"                 
 13.846  13.954  25.756  25.798  25.813  25.864  26.102  26.192
 73 A'   74 A'   29 A"   30 A"   75 A'   76 A'   77 A'   78 A'                 
 35.255 163.073 215.603 215.627
 79 A'   80 A'   81 A'   82 A'                                                 

 Beta MOs, Restricted
 -- Occupied --                  
-101.61 -101.57  -77.15  -14.40   -9.52   -9.49   -7.29   -7.27
  1 A'    2 A'    3 A'    4 A'    5 A'    6 A'    7 A'    1 A"                 
 -7.272  -7.249  -7.242  -7.241  -6.644  -4.806  -4.804  -4.800
  8 A'    9 A'    2 A"   10 A'   11 A'   12 A'    3 A"   13 A'                 
 -0.975  -0.862  -0.802  -0.585  -0.493  -0.429  -0.428  -0.365
 14 A'   15 A'   16 A'   17 A'   18 A'   19 A'    4 A"    5 A"                 
 -0.360  -0.334  -0.306  -0.299
 20 A'   21 A'    6 A"   22 A'                                                 
 -- Virtual --                   
 -0.120  -0.083  -0.022   0.000   0.022   0.039   0.039   0.062
  7 A"   23 A'   24 A'   25 A'   26 A'   27 A'    8 A"   28 A'                 
  0.068   0.080   0.086   0.090   0.093   0.123   0.128   0.148
 29 A'    9 A"   30 A'   10 A"   31 A'   32 A'   33 A'   34 A'                 
  0.171   0.172   0.204   0.256   0.265   0.273   0.320   0.387
 11 A"   35 A'   36 A'   37 A'   38 A'   12 A"   39 A'   40 A'                 
  0.418   0.430   0.435   0.458   0.502   0.583   0.591   0.625
 41 A'   42 A'   13 A"   14 A"   43 A'   44 A'   15 A"   16 A"                 
  0.632   0.663   0.706   0.707   0.822   0.829   0.839   0.846
 45 A'   46 A'   47 A'   17 A"   48 A'   18 A"   49 A'   19 A"                 
  0.863   0.872   0.893   0.913   0.946   0.969   1.014   1.041
 50 A'   51 A'   20 A"   52 A'   53 A'   21 A"   54 A'   55 A'                 
  1.118   1.193   1.219   1.499   1.582   1.703   1.930   1.984
 56 A'   57 A'   58 A'   22 A"   59 A'   60 A'   23 A"   61 A'                 
  2.061   2.191   2.235   2.243   2.269   2.283   2.354   2.558
 24 A"   62 A'   25 A"   63 A'   26 A"   64 A'   65 A'   66 A'                 
  2.657   3.756   3.827   4.048   6.937   9.632   9.644  13.747
 67 A'   27 A"   68 A'   69 A'   70 A'   71 A'   72 A'   28 A"                 
 13.846  13.954  25.756  25.798  25.813  25.864  26.102  26.192
 73 A'   74 A'   29 A"   30 A"   75 A'   76 A'   77 A'   78 A'                 
 35.255 163.073 215.603 215.627
 79 A'   80 A'   81 A'   82 A'                                                 
 --------------------------------------------------------------

          Ground-State Mulliken Net Atomic Charges

     Atom                 Charge (a.u.)
  ----------------------------------------
      1 P                     0.284459
      2 N                    -0.143994
      3 Cl                    0.012892
      4 Cl                   -0.153357
  ----------------------------------------
  Sum of atomic charges =     0.000000

 -----------------------------------------------------------------
                    Cartesian Multipole Moments
 -----------------------------------------------------------------
    Charge (ESU x 10^10)
                 0.0000
    Dipole Moment (Debye)
         X       0.5894      Y      -0.4565      Z      -0.0000
       Tot       0.7455
    Quadrupole Moments (Debye-Ang)
        XX     -44.7467     XY      -4.0316     YY     -44.2991
        XZ      -0.0000     YZ      -0.0000     ZZ     -42.8442
    Octopole Moments (Debye-Ang^2)
       XXX      -5.0196    XXY       6.5993    XYY       1.1565
       YYY      12.7770    XXZ      -0.0000    XYZ      -0.0000
       YYZ      -0.0000    XZZ       0.5290    YZZ       1.9747
       ZZZ      -0.0000
    Hexadecapole Moments (Debye-Ang^3)
      XXXX    -581.9841   XXXY     -24.0267   XXYY    -132.2879
      XYYY     -13.8658   YYYY    -236.7368   XXXZ       0.0000
      XXYZ      -0.0000   XYYZ      -0.0000   YYYZ      -0.0000
      XXZZ    -107.3012   XYZZ      -4.3218   YYZZ     -48.4664
      XZZZ      -0.0000   YZZZ      -0.0000   ZZZZ     -51.7822
 -----------------------------------------------------------------
 Calculating analytic gradient of the SCF energy
 Gradient of SCF Energy
            1           2           3           4
    1   0.0002203   0.0007310  -0.0000895  -0.0008619
    2   0.0011056   0.0004071  -0.0001017  -0.0014110
    3  -0.0000000  -0.0000000   0.0000000  -0.0000000
 Max gradient component =       1.411E-03
 RMS gradient           =       6.274E-04
 Gradient time:  CPU 2.35 s  wall 0.68 s
 Geometry Optimization Parameters
   NAtoms,    NIC,     NZ,  NCons,   NDum,   NFix, NCnnct, MaxDiis
        4      14       4       0       0       0       0       0

 Cartesian Hessian Update
 Hessian Updated using BFGS Update


** GEOMETRY OPTIMIZATION IN DELOCALIZED INTERNAL COORDINATES **
   Searching for a Minimum

   Optimization Cycle:   7

                       Coordinates (Angstroms)
     ATOM                X               Y               Z
      1  P         0.6888291222   -1.0690366798    0.0000000000
      2  N        -0.8683618183   -0.9546133677    0.0000000000
      3  Cl       -1.9035974509    0.3975132174    0.0000000000
      4  Cl        1.5974615777    0.8346225104    0.0000000000
   Point Group: cs    Number of degrees of freedom:     5


   Energy is  -1316.561791702

 Hessian Updated using BFGS Update

  5 Hessian modes will be used to form the next step
  Hessian Eigenvalues:
     0.092564    0.183985    0.284385    0.298774    0.502284

 Minimum Search - Taking Simple RFO Step
 Searching for Lamda that Minimizes Along All modes
 Value Taken    Lamda =  -0.00001758
 Step Taken.  Stepsize is  0.010029

                             Maximum     Tolerance    Cnvgd?
         Gradient           0.001231      0.000300      NO
         Displacement       0.005991      0.001200      NO
         Energy change     -0.000099      0.000001      NO


 New Cartesian Coordinates Obtained by Inverse Iteration

 Displacement from previous Coordinates is:  0.014967
 ----------------------------------------------------------------
             Standard Nuclear Orientation (Angstroms)
    I     Atom           X                Y                Z
 ----------------------------------------------------------------
    1      P       0.6874906814    -1.0689088117     0.0000000000
    2      N      -0.8700042569    -0.9549829915     0.0000000000
    3      Cl     -1.9069322817     0.3957568537     0.0000000000
    4      Cl      1.6037772878     0.8366206298     0.0000000000
 ----------------------------------------------------------------
 Molecular Point Group                 Cs    NOp =  2
 Largest Abelian Subgroup              Cs    NOp =  2
 Nuclear Repulsion Energy =   245.5116546582 hartrees
 There are       28 alpha and       28 beta electrons
 Applying Cartesian multipole field
    Component          Value
    ---------          -----
     (2,0,0)        1.00000E-11
     (0,2,0)        2.00000E-11
     (0,0,2)       -3.00000E-11
 Nucleus-field energy     =     0.0000000069 hartrees
 Requested basis set is 6-311++G(d,p)
 There are 45 shells and 112 basis functions
 A cutoff of  1.0D-11 yielded    895 shell pairs
 There are      5981 function pairs (      6443 Cartesian)
 Smallest overlap matrix eigenvalue = 1.44E-03
 Guess MOs from SCF MO coefficient file

 -----------------------------------------------------------------------
  General SCF calculation program by
  Eric Jon Sundstrom, Paul Horn, Yuezhi Mao, Dmitri Zuev, Alec White,
  David Stuck, Shaama M.S., Shane Yost, Joonho Lee, David Small,
  Daniel Levine, Susi Lehtola, Hugh Burton, Evgeny Epifanovsky
 -----------------------------------------------------------------------
 Exchange:     0.2000 Hartree-Fock + 0.0800 Slater + 0.7200 B88
 Correlation:  0.1900 VWN1RPA + 0.8100 LYP
 Using SG-1 standard quadrature grid
 using 4 threads for integral computing
 -------------------------------------------------------
 OpenMP Integral computing Module                
 Release: version 2.0, May 2017, Q-Chem Inc. Pleasanton 
 -------------------------------------------------------
 -------------------------------------------------------
 OpenMP BLAS3 based DFT computing Module                
 Release: version 1.0, May 2013, Q-Chem Inc. Pittsburgh 
 -------------------------------------------------------
 A restricted SCF calculation will be
 performed using DIIS
 SCF converges when DIIS error is below 1.0e-08
 ---------------------------------------
  Cycle       Energy         DIIS error
 ---------------------------------------
    1   -1316.5617937217      5.28e-05  
    2   -1316.5618011599      2.43e-05  
    3   -1316.5617994632      4.16e-05  
    4   -1316.5618020122      7.86e-06  
    5   -1316.5618021049      1.31e-06  
    6   -1316.5618021075      6.42e-07  
    7   -1316.5618021082      9.56e-08  
    8   -1316.5618021082      3.36e-08  
    9   -1316.5618021082      1.07e-08  
   10   -1316.5618021082      3.42e-09  Convergence criterion met
 ---------------------------------------
 SCF time:   CPU 7.27s  wall 2.00s 
 SCF   energy in the final basis set =    -1316.5618021082
 Total energy in the final basis set =    -1316.5618021082

 --------------------------------------------------------------
             Orbital Energies (a.u.) and Symmetries
 --------------------------------------------------------------

 Alpha MOs, Restricted
 -- Occupied --                  
-101.61 -101.57  -77.15  -14.40   -9.52   -9.49   -7.29   -7.27
  1 A'    2 A'    3 A'    4 A'    5 A'    6 A'    7 A'    1 A"                 
 -7.273  -7.248  -7.242  -7.241  -6.644  -4.807  -4.804  -4.800
  8 A'    9 A'    2 A"   10 A'   11 A'   12 A'    3 A"   13 A'                 
 -0.975  -0.861  -0.802  -0.585  -0.493  -0.429  -0.428  -0.365
 14 A'   15 A'   16 A'   17 A'   18 A'   19 A'    4 A"    5 A"                 
 -0.360  -0.333  -0.307  -0.300
 20 A'   21 A'    6 A"   22 A'                                                 
 -- Virtual --                   
 -0.121  -0.084  -0.023   0.000   0.022   0.038   0.039   0.062
  7 A"   23 A'   24 A'   25 A'   26 A'   27 A'    8 A"   28 A'                 
  0.068   0.080   0.086   0.090   0.092   0.123   0.127   0.148
 29 A'    9 A"   30 A'   10 A"   31 A'   32 A'   33 A'   34 A'                 
  0.171   0.172   0.204   0.257   0.265   0.273   0.319   0.387
 11 A"   35 A'   36 A'   37 A'   38 A'   12 A"   39 A'   40 A'                 
  0.418   0.430   0.435   0.458   0.503   0.583   0.592   0.624
 41 A'   42 A'   13 A"   14 A"   43 A'   44 A'   15 A"   16 A"                 
  0.633   0.663   0.705   0.707   0.822   0.829   0.838   0.846
 45 A'   46 A'   47 A'   17 A"   48 A'   18 A"   49 A'   19 A"                 
  0.863   0.871   0.892   0.913   0.946   0.969   1.014   1.040
 50 A'   51 A'   20 A"   52 A'   53 A'   21 A"   54 A'   55 A'                 
  1.118   1.191   1.218   1.499   1.581   1.702   1.930   1.984
 56 A'   57 A'   58 A'   22 A"   59 A'   60 A'   23 A"   61 A'                 
  2.061   2.191   2.236   2.242   2.269   2.284   2.352   2.557
 24 A"   62 A'   25 A"   63 A'   26 A"   64 A'   65 A'   66 A'                 
  2.656   3.756   3.826   4.048   6.937   9.632   9.644  13.747
 67 A'   27 A"   68 A'   69 A'   70 A'   71 A'   72 A'   28 A"                 
 13.845  13.953  25.756  25.798  25.810  25.866  26.097  26.191
 73 A'   74 A'   29 A"   30 A"   75 A'   76 A'   77 A'   78 A'                 
 35.254 163.072 215.603 215.627
 79 A'   80 A'   81 A'   82 A'                                                 

 Beta MOs, Restricted
 -- Occupied --                  
-101.61 -101.57  -77.15  -14.40   -9.52   -9.49   -7.29   -7.27
  1 A'    2 A'    3 A'    4 A'    5 A'    6 A'    7 A'    1 A"                 
 -7.273  -7.248  -7.242  -7.241  -6.644  -4.807  -4.804  -4.800
  8 A'    9 A'    2 A"   10 A'   11 A'   12 A'    3 A"   13 A'                 
 -0.975  -0.861  -0.802  -0.585  -0.493  -0.429  -0.428  -0.365
 14 A'   15 A'   16 A'   17 A'   18 A'   19 A'    4 A"    5 A"                 
 -0.360  -0.333  -0.307  -0.300
 20 A'   21 A'    6 A"   22 A'                                                 
 -- Virtual --                   
 -0.121  -0.084  -0.023   0.000   0.022   0.038   0.039   0.062
  7 A"   23 A'   24 A'   25 A'   26 A'   27 A'    8 A"   28 A'                 
  0.068   0.080   0.086   0.090   0.092   0.123   0.127   0.148
 29 A'    9 A"   30 A'   10 A"   31 A'   32 A'   33 A'   34 A'                 
  0.171   0.172   0.204   0.257   0.265   0.273   0.319   0.387
 11 A"   35 A'   36 A'   37 A'   38 A'   12 A"   39 A'   40 A'                 
  0.418   0.430   0.435   0.458   0.503   0.583   0.592   0.624
 41 A'   42 A'   13 A"   14 A"   43 A'   44 A'   15 A"   16 A"                 
  0.633   0.663   0.705   0.707   0.822   0.829   0.838   0.846
 45 A'   46 A'   47 A'   17 A"   48 A'   18 A"   49 A'   19 A"                 
  0.863   0.871   0.892   0.913   0.946   0.969   1.014   1.040
 50 A'   51 A'   20 A"   52 A'   53 A'   21 A"   54 A'   55 A'                 
  1.118   1.191   1.218   1.499   1.581   1.702   1.930   1.984
 56 A'   57 A'   58 A'   22 A"   59 A'   60 A'   23 A"   61 A'                 
  2.061   2.191   2.236   2.242   2.269   2.284   2.352   2.557
 24 A"   62 A'   25 A"   63 A'   26 A"   64 A'   65 A'   66 A'                 
  2.656   3.756   3.826   4.048   6.937   9.632   9.644  13.747
 67 A'   27 A"   68 A'   69 A'   70 A'   71 A'   72 A'   28 A"                 
 13.845  13.953  25.756  25.798  25.810  25.866  26.097  26.191
 73 A'   74 A'   29 A"   30 A"   75 A'   76 A'   77 A'   78 A'                 
 35.254 163.072 215.603 215.627
 79 A'   80 A'   81 A'   82 A'                                                 
 --------------------------------------------------------------

          Ground-State Mulliken Net Atomic Charges

     Atom                 Charge (a.u.)
  ----------------------------------------
      1 P                     0.285237
      2 N                    -0.142336
      3 Cl                    0.013057
      4 Cl                   -0.155958
  ----------------------------------------
  Sum of atomic charges =     0.000000

 -----------------------------------------------------------------
                    Cartesian Multipole Moments
 -----------------------------------------------------------------
    Charge (ESU x 10^10)
                 0.0000
    Dipole Moment (Debye)
         X       0.5617      Y      -0.4744      Z       0.0000
       Tot       0.7352
    Quadrupole Moments (Debye-Ang)
        XX     -44.7713     XY      -4.0519     YY     -44.3034
        XZ       0.0000     YZ       0.0000     ZZ     -42.8521
    Octopole Moments (Debye-Ang^2)
       XXX      -5.2298    XXY       6.5704    XYY       1.1167
       YYY      12.7027    XXZ       0.0000    XYZ       0.0000
       YYZ       0.0000    XZZ       0.4889    YZZ       1.9588
       ZZZ       0.0000
    Hexadecapole Moments (Debye-Ang^3)
      XXXX    -584.5423   XXXY     -24.6175   XXYY    -132.7081
      XYYY     -14.4063   YYYY    -236.9274   XXXZ       0.0000
      XXYZ       0.0000   XYYZ       0.0000   YYYZ       0.0000
      XXZZ    -107.7483   XYZZ      -4.5045   YYZZ     -48.4942
      XZZZ       0.0000   YZZZ       0.0000   ZZZZ     -51.8023
 -----------------------------------------------------------------
 Calculating analytic gradient of the SCF energy
 Gradient of SCF Energy
            1           2           3           4
    1   0.0001073   0.0001242  -0.0000801  -0.0001514
    2   0.0004205   0.0000986  -0.0000823  -0.0004367
    3  -0.0000000  -0.0000000   0.0000000   0.0000000
 Max gradient component =       4.367E-04
 RMS gradient           =       1.916E-04
 Gradient time:  CPU 2.35 s  wall 0.68 s
 Geometry Optimization Parameters
   NAtoms,    NIC,     NZ,  NCons,   NDum,   NFix, NCnnct, MaxDiis
        4      14       4       0       0       0       0       0

 Cartesian Hessian Update
 Hessian Updated using BFGS Update


** GEOMETRY OPTIMIZATION IN DELOCALIZED INTERNAL COORDINATES **
   Searching for a Minimum

   Optimization Cycle:   8

                       Coordinates (Angstroms)
     ATOM                X               Y               Z
      1  P         0.6874906814   -1.0689088117    0.0000000000
      2  N        -0.8700042569   -0.9549829915    0.0000000000
      3  Cl       -1.9069322817    0.3957568537    0.0000000000
      4  Cl        1.6037772878    0.8366206298    0.0000000000
   Point Group: cs    Number of degrees of freedom:     5


   Energy is  -1316.561802108

 Hessian Updated using BFGS Update

  5 Hessian modes will be used to form the next step
  Hessian Eigenvalues:
     0.089790    0.164286    0.246462    0.317030    0.512496

 Minimum Search - Taking Simple RFO Step
 Searching for Lamda that Minimizes Along All modes
 Value Taken    Lamda =  -0.00000194
 Step Taken.  Stepsize is  0.003320

                             Maximum     Tolerance    Cnvgd?
         Gradient           0.000375      0.000300      NO
         Displacement       0.001998      0.001200      NO
         Energy change     -0.000010      0.000001      NO


 New Cartesian Coordinates Obtained by Inverse Iteration

 Displacement from previous Coordinates is:  0.003953
 ----------------------------------------------------------------
             Standard Nuclear Orientation (Angstroms)
    I     Atom           X                Y                Z
 ----------------------------------------------------------------
    1      P       0.6872173049    -1.0697938738     0.0000000000
    2      N      -0.8703743175    -0.9556537606     0.0000000000
    3      Cl     -1.9057824599     0.3962676599     0.0000000000
    4      Cl      1.6032709031     0.8376656548     0.0000000000
 ----------------------------------------------------------------
 Molecular Point Group                 Cs    NOp =  2
 Largest Abelian Subgroup              Cs    NOp =  2
 Nuclear Repulsion Energy =   245.4810191688 hartrees
 There are       28 alpha and       28 beta electrons
 Applying Cartesian multipole field
    Component          Value
    ---------          -----
     (2,0,0)        1.00000E-11
     (0,2,0)        2.00000E-11
     (0,0,2)       -3.00000E-11
 Nucleus-field energy     =     0.0000000069 hartrees
 Requested basis set is 6-311++G(d,p)
 There are 45 shells and 112 basis functions
 A cutoff of  1.0D-11 yielded    895 shell pairs
 There are      5981 function pairs (      6443 Cartesian)
 Smallest overlap matrix eigenvalue = 1.44E-03
 Guess MOs from SCF MO coefficient file

 -----------------------------------------------------------------------
  General SCF calculation program by
  Eric Jon Sundstrom, Paul Horn, Yuezhi Mao, Dmitri Zuev, Alec White,
  David Stuck, Shaama M.S., Shane Yost, Joonho Lee, David Small,
  Daniel Levine, Susi Lehtola, Hugh Burton, Evgeny Epifanovsky
 -----------------------------------------------------------------------
 Exchange:     0.2000 Hartree-Fock + 0.0800 Slater + 0.7200 B88
 Correlation:  0.1900 VWN1RPA + 0.8100 LYP
 Using SG-1 standard quadrature grid
 using 4 threads for integral computing
 -------------------------------------------------------
 OpenMP Integral computing Module                
 Release: version 2.0, May 2017, Q-Chem Inc. Pleasanton 
 -------------------------------------------------------
 -------------------------------------------------------
 OpenMP BLAS3 based DFT computing Module                
 Release: version 1.0, May 2013, Q-Chem Inc. Pittsburgh 
 -------------------------------------------------------
 A restricted SCF calculation will be
 performed using DIIS
 SCF converges when DIIS error is below 1.0e-08
 ---------------------------------------
  Cycle       Energy         DIIS error
 ---------------------------------------
    1   -1316.5618021384      1.98e-05  
    2   -1316.5618032509      4.63e-06  
    3   -1316.5618032665      3.82e-06  
    4   -1316.5618032733      3.20e-06  
    5   -1316.5618032890      2.64e-07  
    6   -1316.5618032891      1.31e-07  
    7   -1316.5618032892      3.92e-08  
    8   -1316.5618032892      9.74e-09  Convergence criterion met
 ---------------------------------------
 SCF time:   CPU 5.83s  wall 1.00s 
 SCF   energy in the final basis set =    -1316.5618032892
 Total energy in the final basis set =    -1316.5618032892

 --------------------------------------------------------------
             Orbital Energies (a.u.) and Symmetries
 --------------------------------------------------------------

 Alpha MOs, Restricted
 -- Occupied --                  
-101.61 -101.57  -77.15  -14.40   -9.52   -9.49   -7.29   -7.27
  1 A'    2 A'    3 A'    4 A'    5 A'    6 A'    7 A'    1 A"                 
 -7.273  -7.248  -7.242  -7.241  -6.644  -4.807  -4.804  -4.800
  8 A'    9 A'    2 A"   10 A'   11 A'   12 A'    3 A"   13 A'                 
 -0.975  -0.860  -0.802  -0.585  -0.493  -0.429  -0.428  -0.365
 14 A'   15 A'   16 A'   17 A'   18 A'   19 A'    4 A"    5 A"                 
 -0.360  -0.333  -0.307  -0.300
 20 A'   21 A'    6 A"   22 A'                                                 
 -- Virtual --                   
 -0.121  -0.084  -0.023   0.000   0.022   0.038   0.039   0.062
  7 A"   23 A'   24 A'   25 A'   26 A'   27 A'    8 A"   28 A'                 
  0.068   0.080   0.086   0.090   0.092   0.123   0.127   0.148
 29 A'    9 A"   30 A'   10 A"   31 A'   32 A'   33 A'   34 A'                 
  0.171   0.172   0.204   0.257   0.265   0.273   0.319   0.387
 11 A"   35 A'   36 A'   37 A'   38 A'   12 A"   39 A'   40 A'                 
  0.418   0.430   0.435   0.458   0.503   0.583   0.592   0.624
 41 A'   42 A'   13 A"   14 A"   43 A'   44 A'   15 A"   16 A"                 
  0.633   0.663   0.705   0.707   0.822   0.829   0.838   0.847
 45 A'   46 A'   47 A'   17 A"   48 A'   18 A"   49 A'   19 A"                 
  0.863   0.871   0.891   0.913   0.946   0.969   1.013   1.040
 50 A'   51 A'   20 A"   52 A'   53 A'   21 A"   54 A'   55 A'                 
  1.118   1.190   1.218   1.498   1.581   1.702   1.929   1.984
 56 A'   57 A'   58 A'   22 A"   59 A'   60 A'   23 A"   61 A'                 
  2.061   2.191   2.236   2.242   2.269   2.284   2.352   2.557
 24 A"   62 A'   25 A"   63 A'   26 A"   64 A'   65 A'   66 A'                 
  2.656   3.756   3.826   4.047   6.937   9.632   9.644  13.747
 67 A'   27 A"   68 A'   69 A'   70 A'   71 A'   72 A'   28 A"                 
 13.845  13.953  25.756  25.798  25.811  25.865  26.097  26.191
 73 A'   74 A'   29 A"   30 A"   75 A'   76 A'   77 A'   78 A'                 
 35.254 163.072 215.602 215.627
 79 A'   80 A'   81 A'   82 A'                                                 

 Beta MOs, Restricted
 -- Occupied --                  
-101.61 -101.57  -77.15  -14.40   -9.52   -9.49   -7.29   -7.27
  1 A'    2 A'    3 A'    4 A'    5 A'    6 A'    7 A'    1 A"                 
 -7.273  -7.248  -7.242  -7.241  -6.644  -4.807  -4.804  -4.800
  8 A'    9 A'    2 A"   10 A'   11 A'   12 A'    3 A"   13 A'                 
 -0.975  -0.860  -0.802  -0.585  -0.493  -0.429  -0.428  -0.365
 14 A'   15 A'   16 A'   17 A'   18 A'   19 A'    4 A"    5 A"                 
 -0.360  -0.333  -0.307  -0.300
 20 A'   21 A'    6 A"   22 A'                                                 
 -- Virtual --                   
 -0.121  -0.084  -0.023   0.000   0.022   0.038   0.039   0.062
  7 A"   23 A'   24 A'   25 A'   26 A'   27 A'    8 A"   28 A'                 
  0.068   0.080   0.086   0.090   0.092   0.123   0.127   0.148
 29 A'    9 A"   30 A'   10 A"   31 A'   32 A'   33 A'   34 A'                 
  0.171   0.172   0.204   0.257   0.265   0.273   0.319   0.387
 11 A"   35 A'   36 A'   37 A'   38 A'   12 A"   39 A'   40 A'                 
  0.418   0.430   0.435   0.458   0.503   0.583   0.592   0.624
 41 A'   42 A'   13 A"   14 A"   43 A'   44 A'   15 A"   16 A"                 
  0.633   0.663   0.705   0.707   0.822   0.829   0.838   0.847
 45 A'   46 A'   47 A'   17 A"   48 A'   18 A"   49 A'   19 A"                 
  0.863   0.871   0.891   0.913   0.946   0.969   1.013   1.040
 50 A'   51 A'   20 A"   52 A'   53 A'   21 A"   54 A'   55 A'                 
  1.118   1.190   1.218   1.498   1.581   1.702   1.929   1.984
 56 A'   57 A'   58 A'   22 A"   59 A'   60 A'   23 A"   61 A'                 
  2.061   2.191   2.236   2.242   2.269   2.284   2.352   2.557
 24 A"   62 A'   25 A"   63 A'   26 A"   64 A'   65 A'   66 A'                 
  2.656   3.756   3.826   4.047   6.937   9.632   9.644  13.747
 67 A'   27 A"   68 A'   69 A'   70 A'   71 A'   72 A'   28 A"                 
 13.845  13.953  25.756  25.798  25.811  25.865  26.097  26.191
 73 A'   74 A'   29 A"   30 A"   75 A'   76 A'   77 A'   78 A'                 
 35.254 163.072 215.602 215.627
 79 A'   80 A'   81 A'   82 A'                                                 
 --------------------------------------------------------------

          Ground-State Mulliken Net Atomic Charges

     Atom                 Charge (a.u.)
  ----------------------------------------
      1 P                     0.285533
      2 N                    -0.142199
      3 Cl                    0.013405
      4 Cl                   -0.156739
  ----------------------------------------
  Sum of atomic charges =     0.000000

 -----------------------------------------------------------------
                    Cartesian Multipole Moments
 -----------------------------------------------------------------
    Charge (ESU x 10^10)
                 0.0000
    Dipole Moment (Debye)
         X       0.5568      Y      -0.4823      Z      -0.0000
       Tot       0.7367
    Quadrupole Moments (Debye-Ang)
        XX     -44.7822     XY      -4.0627     YY     -44.2963
        XZ       0.0000     YZ      -0.0000     ZZ     -42.8549
    Octopole Moments (Debye-Ang^2)
       XXX      -5.2550    XXY       6.5518    XYY       1.1099
       YYY      12.6690    XXZ      -0.0000    XYZ      -0.0000
       YYZ      -0.0000    XZZ       0.4784    YZZ       1.9476
       ZZZ      -0.0000
    Hexadecapole Moments (Debye-Ang^3)
      XXXX    -584.2088   XXXY     -24.6737   XXYY    -132.6936
      XYYY     -14.4781   YYYY    -237.2277   XXXZ      -0.0000
      XXYZ      -0.0000   XYYZ       0.0000   YYYZ      -0.0000
      XXZZ    -107.6807   XYZZ      -4.5230   YYZZ     -48.5510
      XZZZ      -0.0000   YZZZ      -0.0000   ZZZZ     -51.8092
 -----------------------------------------------------------------
 Calculating analytic gradient of the SCF energy
 Gradient of SCF Energy
            1           2           3           4
    1   0.0000380  -0.0000068  -0.0000264  -0.0000048
    2   0.0000694   0.0000473  -0.0000518  -0.0000648
    3  -0.0000000   0.0000000   0.0000000   0.0000000
 Max gradient component =       6.936E-05
 RMS gradient           =       3.668E-05
 Gradient time:  CPU 2.34 s  wall 0.68 s
 Geometry Optimization Parameters
   NAtoms,    NIC,     NZ,  NCons,   NDum,   NFix, NCnnct, MaxDiis
        4      14       4       0       0       0       0       0

 Cartesian Hessian Update
 Hessian Updated using BFGS Update


** GEOMETRY OPTIMIZATION IN DELOCALIZED INTERNAL COORDINATES **
   Searching for a Minimum

   Optimization Cycle:   9

                       Coordinates (Angstroms)
     ATOM                X               Y               Z
      1  P         0.6872173049   -1.0697938738    0.0000000000
      2  N        -0.8703743175   -0.9556537606    0.0000000000
      3  Cl       -1.9057824599    0.3962676599    0.0000000000
      4  Cl        1.6032709031    0.8376656548    0.0000000000
   Point Group: cs    Number of degrees of freedom:     5


   Energy is  -1316.561803289

 Hessian Updated using BFGS Update

  5 Hessian modes will be used to form the next step
  Hessian Eigenvalues:
     0.097433    0.140457    0.216916    0.305723    0.509564

 Minimum Search - Taking Simple RFO Step
 Searching for Lamda that Minimizes Along All modes
 Value Taken    Lamda =   0.00000000
 Step Taken.  Stepsize is  0.001158

                             Maximum     Tolerance    Cnvgd?
         Gradient           0.000191      0.000300     YES
         Displacement       0.000902      0.001200     YES
         Energy change     -0.000001      0.000001      NO


                       Distance Matrix (Angstroms)
             P (  1)   N (  2)   Cl(  3)
   N (  2)  1.561768
   Cl(  3)  2.978755  1.702869
   Cl(  4)  2.116024  3.055309  3.536706

 Final energy is   -1316.5618032891584     


 ******************************
 **  OPTIMIZATION CONVERGED  **
 ******************************

                       Coordinates (Angstroms)
     ATOM                X               Y               Z
      1  P         0.6872173049   -1.0697938738    0.0000000000
      2  N        -0.8703743175   -0.9556537606    0.0000000000
      3  Cl       -1.9057824599    0.3962676599    0.0000000000
      4  Cl        1.6032709031    0.8376656548    0.0000000000

Z-matrix Print:
$molecule
0 1
P 
N  1 1.561768
Cl 2 1.702869 1 131.638879
Cl 1 2.116024 2 111.461417 3 -0.000000 0
$end


 --------------------------------------------------------------
             Orbital Energies (a.u.) and Symmetries
 --------------------------------------------------------------

 Alpha MOs, Restricted
 -- Occupied --                  
-101.61 -101.57  -77.15  -14.40   -9.52   -9.49   -7.29   -7.27
  1 A'    2 A'    3 A'    4 A'    5 A'    6 A'    7 A'    1 A"                 
 -7.273  -7.248  -7.242  -7.241  -6.644  -4.807  -4.804  -4.800
  8 A'    9 A'    2 A"   10 A'   11 A'   12 A'    3 A"   13 A'                 
 -0.975  -0.860  -0.802  -0.585  -0.493  -0.429  -0.428  -0.365
 14 A'   15 A'   16 A'   17 A'   18 A'   19 A'    4 A"    5 A"                 
 -0.360  -0.333  -0.307  -0.300
 20 A'   21 A'    6 A"   22 A'                                                 
 -- Virtual --                   
 -0.121  -0.084  -0.023   0.000   0.022   0.038   0.039   0.062
  7 A"   23 A'   24 A'   25 A'   26 A'   27 A'    8 A"   28 A'                 
  0.068   0.080   0.086   0.090   0.092   0.123   0.127   0.148
 29 A'    9 A"   30 A'   10 A"   31 A'   32 A'   33 A'   34 A'                 
  0.171   0.172   0.204   0.257   0.265   0.273   0.319   0.387
 11 A"   35 A'   36 A'   37 A'   38 A'   12 A"   39 A'   40 A'                 
  0.418   0.430   0.435   0.458   0.503   0.583   0.592   0.624
 41 A'   42 A'   13 A"   14 A"   43 A'   44 A'   15 A"   16 A"                 
  0.633   0.663   0.705   0.707   0.822   0.829   0.838   0.847
 45 A'   46 A'   47 A'   17 A"   48 A'   18 A"   49 A'   19 A"                 
  0.863   0.871   0.891   0.913   0.946   0.969   1.013   1.040
 50 A'   51 A'   20 A"   52 A'   53 A'   21 A"   54 A'   55 A'                 
  1.118   1.190   1.218   1.498   1.581   1.702   1.929   1.984
 56 A'   57 A'   58 A'   22 A"   59 A'   60 A'   23 A"   61 A'                 
  2.061   2.191   2.236   2.242   2.269   2.284   2.352   2.557
 24 A"   62 A'   25 A"   63 A'   26 A"   64 A'   65 A'   66 A'                 
  2.656   3.756   3.826   4.047   6.937   9.632   9.644  13.747
 67 A'   27 A"   68 A'   69 A'   70 A'   71 A'   72 A'   28 A"                 
 13.845  13.953  25.756  25.798  25.811  25.865  26.097  26.191
 73 A'   74 A'   29 A"   30 A"   75 A'   76 A'   77 A'   78 A'                 
 35.254 163.072 215.602 215.627
 79 A'   80 A'   81 A'   82 A'                                                 

 Beta MOs, Restricted
 -- Occupied --                  
-101.61 -101.57  -77.15  -14.40   -9.52   -9.49   -7.29   -7.27
  1 A'    2 A'    3 A'    4 A'    5 A'    6 A'    7 A'    1 A"                 
 -7.273  -7.248  -7.242  -7.241  -6.644  -4.807  -4.804  -4.800
  8 A'    9 A'    2 A"   10 A'   11 A'   12 A'    3 A"   13 A'                 
 -0.975  -0.860  -0.802  -0.585  -0.493  -0.429  -0.428  -0.365
 14 A'   15 A'   16 A'   17 A'   18 A'   19 A'    4 A"    5 A"                 
 -0.360  -0.333  -0.307  -0.300
 20 A'   21 A'    6 A"   22 A'                                                 
 -- Virtual --                   
 -0.121  -0.084  -0.023   0.000   0.022   0.038   0.039   0.062
  7 A"   23 A'   24 A'   25 A'   26 A'   27 A'    8 A"   28 A'                 
  0.068   0.080   0.086   0.090   0.092   0.123   0.127   0.148
 29 A'    9 A"   30 A'   10 A"   31 A'   32 A'   33 A'   34 A'                 
  0.171   0.172   0.204   0.257   0.265   0.273   0.319   0.387
 11 A"   35 A'   36 A'   37 A'   38 A'   12 A"   39 A'   40 A'                 
  0.418   0.430   0.435   0.458   0.503   0.583   0.592   0.624
 41 A'   42 A'   13 A"   14 A"   43 A'   44 A'   15 A"   16 A"                 
  0.633   0.663   0.705   0.707   0.822   0.829   0.838   0.847
 45 A'   46 A'   47 A'   17 A"   48 A'   18 A"   49 A'   19 A"                 
  0.863   0.871   0.891   0.913   0.946   0.969   1.013   1.040
 50 A'   51 A'   20 A"   52 A'   53 A'   21 A"   54 A'   55 A'                 
  1.118   1.190   1.218   1.498   1.581   1.702   1.929   1.984
 56 A'   57 A'   58 A'   22 A"   59 A'   60 A'   23 A"   61 A'                 
  2.061   2.191   2.236   2.242   2.269   2.284   2.352   2.557
 24 A"   62 A'   25 A"   63 A'   26 A"   64 A'   65 A'   66 A'                 
  2.656   3.756   3.826   4.047   6.937   9.632   9.644  13.747
 67 A'   27 A"   68 A'   69 A'   70 A'   71 A'   72 A'   28 A"                 
 13.845  13.953  25.756  25.798  25.811  25.865  26.097  26.191
 73 A'   74 A'   29 A"   30 A"   75 A'   76 A'   77 A'   78 A'                 
 35.254 163.072 215.602 215.627
 79 A'   80 A'   81 A'   82 A'                                                 
 --------------------------------------------------------------

          Ground-State Mulliken Net Atomic Charges

     Atom                 Charge (a.u.)
  ----------------------------------------
      1 P                     0.285533
      2 N                    -0.142199
      3 Cl                    0.013405
      4 Cl                   -0.156739
  ----------------------------------------
  Sum of atomic charges =     0.000000

 -----------------------------------------------------------------
                    Cartesian Multipole Moments
 -----------------------------------------------------------------
    Charge (ESU x 10^10)
                 0.0000
    Dipole Moment (Debye)
         X       0.5568      Y      -0.4823      Z      -0.0000
       Tot       0.7367
    Quadrupole Moments (Debye-Ang)
        XX     -44.7822     XY      -4.0627     YY     -44.2963
        XZ       0.0000     YZ      -0.0000     ZZ     -42.8549
    Octopole Moments (Debye-Ang^2)
       XXX      -5.2550    XXY       6.5518    XYY       1.1099
       YYY      12.6690    XXZ      -0.0000    XYZ      -0.0000
       YYZ      -0.0000    XZZ       0.4784    YZZ       1.9476
       ZZZ      -0.0000
    Hexadecapole Moments (Debye-Ang^3)
      XXXX    -584.2088   XXXY     -24.6737   XXYY    -132.6936
      XYYY     -14.4781   YYYY    -237.2277   XXXZ      -0.0000
      XXYZ      -0.0000   XYYZ       0.0000   YYYZ      -0.0000
      XXZZ    -107.6807   XYZZ      -4.5230   YYZZ     -48.5510
      XZZZ      -0.0000   YZZZ      -0.0000   ZZZZ     -51.8092
 -----------------------------------------------------------------
Archival summary:
1\1\TWL01\OPT\ProcedureUnspecified\BasisUnspecified\l211\taweetha\SunNov2517:15:532018SunNov2517:15:532018\0\\#,OPT,ProcedureUnspecified,BasisUnspecified,\\0,1\P\N,1,1.56177\Cl,2,1.70287,1,131.639\Cl,1,2.11602,2,111.461,3,-0,0\\\@

 Total job time:  27.10s(wall), 94.54s(cpu) 
 Sun Nov 25 17:15:53 2018

        *************************************************************
        *                                                           *
        *  Thank you very much for using Q-Chem.  Have a nice day.  *
        *                                                           *
        *************************************************************


 
User input: 2 of 2 
 
Q-Chem Developer Version!
                  Welcome to Q-Chem
     A Quantum Leap Into The Future Of Chemistry


 Q-Chem 5.1, Q-Chem, Inc., Pleasanton, CA (2018)

 Yihan Shao,  Zhengting Gan,  E. Epifanovsky,  A. T. B. Gilbert,  M. Wormit,  
 J. Kussmann,  A. W. Lange,  A. Behn,  Jia Deng,  Xintian Feng,  D. Ghosh,  
 M. Goldey,  P. R. Horn,  L. D. Jacobson,  I. Kaliman,  T. Kus,  A. Landau,  
 Jie Liu,  E. I. Proynov,  R. M. Richard,  R. P. Steele,  E. J. Sundstrom,  
 H. L. Woodcock III,  P. M. Zimmerman,  D. Zuev,  B. Albrecht,  E. Alguire,  
 S. A. Baeppler,  D. Barton,  Z. Benda,  Y. A. Bernard,  E. J. Berquist,  
 K. B. Bravaya,  H. Burton,  D. Casanova,  Chun-Min Chang,  Yunqing Chen,  
 A. Chien,  K. D. Closser,  M. P. Coons,  S. Coriani,  S. Dasgupta,  
 A. L. Dempwolff,  M. Diedenhofen,  Hainam Do,  R. G. Edgar,  Po-Tung Fang,  
 S. Faraji,  S. Fatehi,  Qingguo Feng,  K. D. Fenk,  J. Fosso-Tande,  
 Qinghui Ge,  A. Ghysels,  G. Gidofalvi,  J. Gomes,  J. Gonthier,  A. Gunina,  
 D. Hait,  M. W. D. Hanson-Heine,  P. H. P. Harbach,  A. W. Hauser,  
 J. E. Herr,  E. G. Hohenstein,  Z. C. Holden,  Kerwin Hui,  B. C. Huynh,  
 T.-C. Jagau,  Hyunjun Ji,  B. Kaduk,  K. Khistyaev,  Jaehoon Kim,  
 P. Klunzinger,  K. Koh,  D. Kosenkov,  L. Koulias,  T. Kowalczyk,  
 C. M. Krauter,  A. Kunitsa,  Ka Un Lao,  A. Laurent,  K. V. Lawler,  
 Joonho Lee,  D. Lefrancois,  S. Lehtola,  D. S. Levine,  Yi-Pei Li,  
 You-Sheng Lin,  Fenglai Liu,  E. Livshits,  A. Luenser,  P. Manohar,  
 E. Mansoor,  S. F. Manzer,  Shan-Ping Mao,  Yuezhi Mao,  N. Mardirossian,  
 A. V. Marenich,  T. Markovich,  L. A. Martinez-Martinez,  S. A. Maurer,  
 N. J. Mayhall,  S. C. McKenzie,  J.-M. Mewes,  A. F. Morrison,  
 J. W. Mullinax,  K. Nanda,  T. S. Nguyen-Beck,  R. Olivares-Amaya,  
 J. A. Parkhill,  T. M. Perrine,  F. Plasser,  P. Pokhilko,  S. Prager,  
 A. Prociuk,  E. Ramos,  D. R. Rehn,  F. Rob,  M. Schneider,  N. Sergueev,  
 S. M. Sharada,  S. Sharma,  D. W. Small,  T. Stauch,  T. Stein,  
 Yu-Chuan Su,  A. J. W. Thom,  A. Tkatchenko,  T. Tsuchimochi,  N. M. Tubman,  
 L. Vogt,  M. L. Vidal,  O. Vydrov,  M. A. Watson,  J. Wenzel,  
 M. de Wergifosse,  T. A. Wesolowski,  A. White,  J. Witte,  A. Yamada,  
 Jun Yang,  K. Yao,  S. Yeganeh,  S. R. Yost,  Zhi-Qiang You,  A. Zech,  
 Igor Ying Zhang,  Xing Zhang,  Yan Zhao,  Ying Zhu,  B. R. Brooks,  
 G. K. L. Chan,  C. J. Cramer,  M. S. Gordon,  W. J. Hehre,  A. Klamt,  
 M. W. Schmidt,  C. D. Sherrill,  D. G. Truhlar,  A. Aspuru-Guzik,  R. Baer,  
 A. T. Bell,  N. A. Besley,  Jeng-Da Chai,  A. E. DePrince, III,  
 R. A. DiStasio Jr.,  A. Dreuw,  B. D. Dunietz,  T. R. Furlani,  
 Chao-Ping Hsu,  Yousung Jung,  Jing Kong,  D. S. Lambrecht,  WanZhen Liang,  
 C. Ochsenfeld,  V. A. Rassolov,  L. V. Slipchenko,  J. E. Subotnik,  
 T. Van Voorhis,  J. M. Herbert,  A. I. Krylov,  P. M. W. Gill,  M. Head-Gordon

 Contributors to earlier versions of Q-Chem not listed above: 
 R. D. Adamson,  B. Austin,  J. Baker,  G. J. O. Beran,  K. Brandhorst,  
 S. T. Brown,  E. F. C. Byrd,  A. K. Chakraborty,  C.-L. Cheng,  
 Siu Hung Chien,  D. M. Chipman,  D. L. Crittenden,  H. Dachsel,  
 R. J. Doerksen,  A. D. Dutoi,  L. Fusti-Molnar,  W. A. Goddard III,  
 A. Golubeva-Zadorozhnaya,  S. R. Gwaltney,  G. Hawkins,  A. Heyden,  
 S. Hirata,  G. Kedziora,  F. J. Keil,  C. Kelley,  Jihan Kim,  R. A. King,  
 R. Z. Khaliullin,  P. P. Korambath,  W. Kurlancheek,  A. M. Lee,  M. S. Lee,  
 S. V. Levchenko,  Ching Yeh Lin,  D. Liotard,  R. C. Lochan,  I. Lotan,  
 P. E. Maslen,  N. Nair,  D. P. O'Neill,  D. Neuhauser,  E. Neuscamman,  
 C. M. Oana,  R. Olson,  B. Peters,  R. Peverati,  P. A. Pieniazek,  
 Y. M. Rhee,  J. Ritchie,  M. A. Rohrdanz,  E. Rosta,  N. J. Russ,  
 H. F. Schaefer III,  N. E. Schultz,  N. Shenvi,  A. C. Simmonett,  A. Sodt,  
 D. Stuck,  K. S. Thanthiriwatte,  V. Vanovschi,  Tao Wang,  A. Warshel,  
 C. F. Williams,  Q. Wu,  X. Xu,  W. Zhang

 Please cite Q-Chem as follows:
 Y. Shao et al., Mol. Phys. 113, 184-215 (2015)
 DOI: 10.1080/00268976.2014.952696

 Q-Chem 5.1.2 for Intel X86 EM64T Linux

 Parts of Q-Chem use Armadillo 8.300.2 (Tropical Shenanigans).
 http://arma.sourceforge.net/

 Q-Chem begins on Sun Nov 25 17:15:53 2018  

Host: 
0

     Scratch files written to /scratch/taweetham/qchem45336//
The previous job contains 0 fragments, simply inherited here
Input Ideriv = 2
Curr. Ideriv = -1
Max.  Ideriv = 2

Checking the input file for inconsistencies... 	...done.

--------------------------------------------------------------
User input:
--------------------------------------------------------------

$molecule
read
$end

$rem
   job_type 	frequency
   basis 	6-311++g**
   method	b3lyp	
$end


--------------------------------------------------------------
 ----------------------------------------------------------------
             Standard Nuclear Orientation (Angstroms)
    I     Atom           X                Y                Z
 ----------------------------------------------------------------
    1      P       0.6408738461    -1.0783284563    -0.0000000000
    2      N      -0.9071921350    -0.8719032984    -0.0000000000
    3      Cl     -1.8604991993     0.5391130692     0.0000000000
    4      Cl      1.6685719789     0.7713722210     0.0000000000
 ----------------------------------------------------------------
 Molecular Point Group                 Cs    NOp =  2
 Largest Abelian Subgroup              Cs    NOp =  2
 Nuclear Repulsion Energy =   245.4810191688 hartrees
 There are       28 alpha and       28 beta electrons
 Requested basis set is 6-311++G(d,p)
 There are 45 shells and 112 basis functions

 Total QAlloc Memory Limit   2000 MB
 Mega-Array Size       188 MB
 MEM_STATIC part       192 MB

                       Distance Matrix (Angstroms)
             P (  1)   N (  2)   Cl(  3)
   N (  2)  1.561768
   Cl(  3)  2.978755  1.702869
   Cl(  4)  2.116024  3.055309  3.536706

 A cutoff of  1.0D-11 yielded    895 shell pairs
 There are      5981 function pairs (      6443 Cartesian)

 -------------------------------------------------------
 OpenMP Integral Computing Module                       
 Release: version 1.0, May 2013, Q-Chem Inc. Pittsburgh 
 -------------------------------------------------------
 Integral Job Info:
 Integral job number is                      11
 Integral operator is                         1
 short-range coefficients                     0
 long-range coefficients              100000000
 Omega coefficients                           0
 if combine SR and LR in K                    0
 Integral screening is                        0
 Integral computing path is                   2
 max size of driver memory is            800000
 size of driver memory is                593474
 size of scratch memory is              8114252
 max col of scratch BK array               1296
 max len of scratch array in speh3          155
 max len of scratch index in speh4           18
 max int batch size is                      520
 min int batch size is                       52
 fixed nKL is                                52
 max L of basis functions is                  2
 order of int derivative is                   0
 number of shells is                         45
 number of basis is                         116
 number of cartesian basis is               116
 number of contracted shell pairs           895
 number of primitive shell pairs           2517
 maxK2 (contraction) of shell pair           36
 max number of K2 of shell pair               1
 max number of CS2 of shell pair            104
 max number of PS2 of shell pair            210
 mem total for path MDJ                  513578
 -------------------------------------------------------
 Smallest overlap matrix eigenvalue = 1.44E-03
 Guess from superposition of atomic densities
 Warning:  Energy on first SCF cycle will be non-variational
 SAD guess density has 56.000000 electrons

 -----------------------------------------------------------------------
  General SCF calculation program by
  Eric Jon Sundstrom, Paul Horn, Yuezhi Mao, Dmitri Zuev, Alec White,
  David Stuck, Shaama M.S., Shane Yost, Joonho Lee, David Small,
  Daniel Levine, Susi Lehtola, Hugh Burton, Evgeny Epifanovsky
 -----------------------------------------------------------------------
 Exchange:     0.2000 Hartree-Fock + 0.0800 Slater + 0.7200 B88
 Correlation:  0.1900 VWN1RPA + 0.8100 LYP
 Using SG-1 standard quadrature grid
 using 4 threads for integral computing
 -------------------------------------------------------
 OpenMP Integral computing Module                
 Release: version 2.0, May 2017, Q-Chem Inc. Pleasanton 
 -------------------------------------------------------
 -------------------------------------------------------
 OpenMP BLAS3 based DFT computing Module                
 Release: version 1.0, May 2013, Q-Chem Inc. Pittsburgh 
 -------------------------------------------------------
 A restricted SCF calculation will be
 performed using DIIS
 SCF converges when DIIS error is below 1.0e-08
 ---------------------------------------
  Cycle       Energy         DIIS error
 ---------------------------------------
    1   -1317.0227382628      4.46e-02  
    2   -1316.4985016705      6.27e-03  
    3   -1316.1920679372      1.52e-02  
    4   -1316.5489699244      2.70e-03  
    5   -1316.5606536789      8.40e-04  
    6   -1316.5617078637      2.40e-04  
    7   -1316.5617967374      7.84e-05  
    8   -1316.5618057849      1.60e-05  
    9   -1316.5618063070      3.81e-06  
   10   -1316.5618063311      6.82e-07  
   11   -1316.5618063321      1.71e-07  
   12   -1316.5618063322      3.72e-08  
   13   -1316.5618063322      6.94e-09  Convergence criterion met
 ---------------------------------------
 SCF time:   CPU 9.46s  wall 3.00s 
 SCF   energy in the final basis set =    -1316.5618063322
 Total energy in the final basis set =    -1316.5618063322

 --------------------------------------------------------------
             Orbital Energies (a.u.) and Symmetries
 --------------------------------------------------------------

 Alpha MOs, Restricted
 -- Occupied --                  
-101.61 -101.57  -77.15  -14.40   -9.52   -9.49   -7.29   -7.27
  1 A'    2 A'    3 A'    4 A'    5 A'    6 A'    7 A'    1 A"                 
 -7.273  -7.248  -7.242  -7.241  -6.644  -4.807  -4.804  -4.800
  8 A'    9 A'    2 A"   10 A'   11 A'   12 A'    3 A"   13 A'                 
 -0.975  -0.860  -0.802  -0.585  -0.493  -0.429  -0.428  -0.365
 14 A'   15 A'   16 A'   17 A'   18 A'   19 A'    4 A"    5 A"                 
 -0.360  -0.333  -0.307  -0.300
 20 A'   21 A'    6 A"   22 A'                                                 
 -- Virtual --                   
 -0.121  -0.084  -0.023   0.000   0.022   0.038   0.039   0.062
  7 A"   23 A'   24 A'   25 A'   26 A'   27 A'    8 A"   28 A'                 
  0.068   0.080   0.086   0.090   0.092   0.123   0.127   0.148
 29 A'    9 A"   30 A'   10 A"   31 A'   32 A'   33 A'   34 A'                 
  0.171   0.172   0.204   0.257   0.265   0.273   0.319   0.387
 11 A"   35 A'   36 A'   37 A'   38 A'   12 A"   39 A'   40 A'                 
  0.418   0.430   0.435   0.458   0.503   0.583   0.592   0.624
 41 A'   42 A'   13 A"   14 A"   43 A'   44 A'   15 A"   16 A"                 
  0.633   0.663   0.705   0.707   0.822   0.829   0.838   0.846
 45 A'   46 A'   47 A'   17 A"   48 A'   18 A"   49 A'   19 A"                 
  0.863   0.871   0.891   0.913   0.946   0.969   1.013   1.040
 50 A'   51 A'   20 A"   52 A'   53 A'   21 A"   54 A'   55 A'                 
  1.118   1.190   1.218   1.498   1.581   1.702   1.929   1.984
 56 A'   57 A'   58 A'   22 A"   59 A'   60 A'   23 A"   61 A'                 
  2.061   2.191   2.236   2.242   2.269   2.284   2.352   2.557
 24 A"   62 A'   25 A"   63 A'   26 A"   64 A'   65 A'   66 A'                 
  2.656   3.756   3.826   4.047   6.937   9.632   9.644  13.747
 67 A'   27 A"   68 A'   69 A'   70 A'   71 A'   72 A'   28 A"                 
 13.845  13.953  25.756  25.798  25.810  25.865  26.097  26.191
 73 A'   74 A'   29 A"   30 A"   75 A'   76 A'   77 A'   78 A'                 
 35.254 163.072 215.602 215.627
 79 A'   80 A'   81 A'   82 A'                                                 

 Beta MOs, Restricted
 -- Occupied --                  
-101.61 -101.57  -77.15  -14.40   -9.52   -9.49   -7.29   -7.27
  1 A'    2 A'    3 A'    4 A'    5 A'    6 A'    7 A'    1 A"                 
 -7.273  -7.248  -7.242  -7.241  -6.644  -4.807  -4.804  -4.800
  8 A'    9 A'    2 A"   10 A'   11 A'   12 A'    3 A"   13 A'                 
 -0.975  -0.860  -0.802  -0.585  -0.493  -0.429  -0.428  -0.365
 14 A'   15 A'   16 A'   17 A'   18 A'   19 A'    4 A"    5 A"                 
 -0.360  -0.333  -0.307  -0.300
 20 A'   21 A'    6 A"   22 A'                                                 
 -- Virtual --                   
 -0.121  -0.084  -0.023   0.000   0.022   0.038   0.039   0.062
  7 A"   23 A'   24 A'   25 A'   26 A'   27 A'    8 A"   28 A'                 
  0.068   0.080   0.086   0.090   0.092   0.123   0.127   0.148
 29 A'    9 A"   30 A'   10 A"   31 A'   32 A'   33 A'   34 A'                 
  0.171   0.172   0.204   0.257   0.265   0.273   0.319   0.387
 11 A"   35 A'   36 A'   37 A'   38 A'   12 A"   39 A'   40 A'                 
  0.418   0.430   0.435   0.458   0.503   0.583   0.592   0.624
 41 A'   42 A'   13 A"   14 A"   43 A'   44 A'   15 A"   16 A"                 
  0.633   0.663   0.705   0.707   0.822   0.829   0.838   0.846
 45 A'   46 A'   47 A'   17 A"   48 A'   18 A"   49 A'   19 A"                 
  0.863   0.871   0.891   0.913   0.946   0.969   1.013   1.040
 50 A'   51 A'   20 A"   52 A'   53 A'   21 A"   54 A'   55 A'                 
  1.118   1.190   1.218   1.498   1.581   1.702   1.929   1.984
 56 A'   57 A'   58 A'   22 A"   59 A'   60 A'   23 A"   61 A'                 
  2.061   2.191   2.236   2.242   2.269   2.284   2.352   2.557
 24 A"   62 A'   25 A"   63 A'   26 A"   64 A'   65 A'   66 A'                 
  2.656   3.756   3.826   4.047   6.937   9.632   9.644  13.747
 67 A'   27 A"   68 A'   69 A'   70 A'   71 A'   72 A'   28 A"                 
 13.845  13.953  25.756  25.798  25.810  25.865  26.097  26.191
 73 A'   74 A'   29 A"   30 A"   75 A'   76 A'   77 A'   78 A'                 
 35.254 163.072 215.602 215.627
 79 A'   80 A'   81 A'   82 A'                                                 
 --------------------------------------------------------------

          Ground-State Mulliken Net Atomic Charges

     Atom                 Charge (a.u.)
  ----------------------------------------
      1 P                     0.285370
      2 N                    -0.142076
      3 Cl                    0.013483
      4 Cl                   -0.156777
  ----------------------------------------
  Sum of atomic charges =     0.000000

 -----------------------------------------------------------------
                    Cartesian Multipole Moments
 -----------------------------------------------------------------
    Charge (ESU x 10^10)
                 0.0000
    Dipole Moment (Debye)
         X       0.5274      Y      -0.5146      Z      -0.0000
       Tot       0.7369
    Quadrupole Moments (Debye-Ang)
        XX     -45.2430     XY      -3.9990     YY     -43.8476
        XZ       0.0000     YZ       0.0000     ZZ     -42.8545
    Octopole Moments (Debye-Ang^2)
       XXX      -6.5442    XXY       5.4353    XYY       0.0050
       YYY       8.4790    XXZ       0.0000    XYZ       0.0000
       YYZ       0.0000    XZZ      -0.1947    YZZ       0.6136
       ZZZ      -0.0000
    Hexadecapole Moments (Debye-Ang^3)
      XXXX    -589.1218   XXXY     -13.1856   XXYY    -131.1859
      XYYY      -4.7042   YYYY    -233.6488   XXXZ       0.0000
      XXYZ       0.0000   XYYZ       0.0000   YYYZ       0.0000
      XXZZ    -107.9997   XYZZ      -0.9575   YYZZ     -48.1462
      XZZZ      -0.0000   YZZZ       0.0000   ZZZZ     -51.8087
 -----------------------------------------------------------------
 Calculating MO derivatives via CPSCF
 D1JvT checksum  = 91824 7215.0120887807
 D1KAT checksum  = 195936 490.2649350841
   1         3          12      0.197006    0.083247
   2         3          12      0.024454    0.008576
   3         3          12      0.003409    0.001206
   4         3          12      0.000386    0.000150
   5        10           5      0.000022    0.000011
   6        15           0      0.000000    0.000000    Roots Converged
 Time for AOints: 1.9 s (CPU) 0.5 s (wall)
 ------------------------------------------------------------------------------
                     AOints        : Timing summary (seconds)
 ------------------------------------------------------------------------------
     job step          cpu (% of tot)      sys (% of tot)     wall (% of tot)
 ------------------------------------------------------------------------------
  cpscf_lag         0.1050E+02 (31.9)   0.6000E-05 (60.0)   0.2789E+01 (32.0)
  iterzp            0.2047E+02 (62.3)   0.3000E-05 (30.0)   0.5406E+01 (62.1)
  make_fx           0.0000E+00 ( 0.0)   0.0000E+00 ( 0.0)   0.0000E+00 ( 0.0)
  AOints            0.1859E+01 ( 5.7)   0.0000E+00 ( 0.0)   0.4778E+00 ( 5.5)
 ------------------------------------------------------------------------------
   Grand Totals     0.3287E+02          0.1000E-04          0.8713E+01
 ------------------------------------------------------------------------------
 Calculating analytic Hessian of the SCF energy
 Polarizability Matrix (a.u.)
            1           2           3
    1 -79.9827298   1.7505181   0.0000000
    2   1.7505181 -57.7984706  -0.0000000
    3   0.0000000  -0.0000000 -32.6123577

 Direct stationary perturbation theory relativistic correction:

 rels  =       2.022251817928
 relv  =      -7.347612628111
 rel2e =       1.697927127838
 E_rel =      -3.627433682344

 Hessian of the SCF Energy
            1           2           3           4           5           6
    1   0.4578948  -0.0718161  -0.0000000  -0.4022184   0.1056226   0.0000000
    2  -0.0718161   0.1684124  -0.0000000   0.0582598  -0.0440755   0.0000000
    3  -0.0000000  -0.0000000   0.0248248  -0.0000000  -0.0000000  -0.0304413
    4  -0.4022184   0.0582598  -0.0000000   0.4933069  -0.1454149   0.0000000
    5   0.1056226  -0.0440755  -0.0000000  -0.1454149   0.1709864   0.0000000
    6   0.0000000   0.0000000  -0.0304413   0.0000000   0.0000000   0.0371399
    7  -0.0303636   0.0367579   0.0000000  -0.0686271   0.0629092  -0.0000000
    8  -0.0052754  -0.0248237   0.0000000   0.1033971  -0.1205328  -0.0000000
    9  -0.0000000  -0.0000000   0.0145032  -0.0000000  -0.0000000  -0.0180259
   10  -0.0253129  -0.0232016   0.0000000  -0.0224615  -0.0231168  -0.0000000
   11  -0.0285310  -0.0995131   0.0000000  -0.0162419  -0.0063781  -0.0000000
   12   0.0000000   0.0000000  -0.0088868   0.0000000   0.0000000   0.0113273
            7           8           9          10          11          12
    1  -0.0303636  -0.0052754  -0.0000000  -0.0253129  -0.0285310   0.0000000
    2   0.0367579  -0.0248237  -0.0000000  -0.0232016  -0.0995131   0.0000000
    3   0.0000000   0.0000000   0.0145032   0.0000000   0.0000000  -0.0088868
    4  -0.0686271   0.1033971  -0.0000000  -0.0224615  -0.0162419   0.0000000
    5   0.0629092  -0.1205328  -0.0000000  -0.0231168  -0.0063781   0.0000000
    6  -0.0000000  -0.0000000  -0.0180259  -0.0000000  -0.0000000   0.0113273
    7   0.0938887  -0.0982101   0.0000000   0.0051020  -0.0014570  -0.0000000
    8  -0.0982101   0.1341448   0.0000000   0.0000885   0.0112117  -0.0000000
    9   0.0000000   0.0000000   0.0090411   0.0000000   0.0000000  -0.0055184
   10   0.0051020   0.0000885   0.0000000   0.0426724   0.0462299  -0.0000000
   11  -0.0014570   0.0112117   0.0000000   0.0462299   0.0946796  -0.0000000
   12  -0.0000000  -0.0000000  -0.0055184  -0.0000000  -0.0000000   0.0030778
 Gradient time:  CPU 49.77 s  wall 13.30 s
 **********************************************************************
 **                                                                  **
 **                       VIBRATIONAL ANALYSIS                       **
 **                       --------------------                       **
 **                                                                  **
 **        VIBRATIONAL FREQUENCIES (CM**-1) AND NORMAL MODES         **
 **     FORCE CONSTANTS (mDYN/ANGSTROM) AND REDUCED MASSES (AMU)     **
 **                  INFRARED INTENSITIES (KM/MOL)                   **
 **                                                                  **
 **********************************************************************


 Mode:                 1                      2                      3
 Frequency:       109.74                 316.98                 388.87
 Force Cnst:      0.2359                 1.0030                 2.0285
 Red. Mass:      33.2548                16.9442                22.7682
 IR Active:          YES                    YES                    YES
 IR Intens:        3.902                 17.302                 11.232
 Raman Active:       YES                    YES                    YES
               X      Y      Z        X      Y      Z        X      Y      Z
 P         -0.044  0.210  0.000   -0.000  0.000 -0.342    0.421 -0.044 -0.000
 N         -0.000  0.270 -0.000   -0.000 -0.000  0.915    0.503  0.543  0.000
 Cl        -0.626 -0.195  0.000    0.000 -0.000 -0.179   -0.265  0.125 -0.000
 Cl         0.664 -0.100 -0.000    0.000  0.000  0.116   -0.310 -0.303  0.000
 TransDip  -0.063 -0.002  0.000   -0.000 -0.000 -0.133    0.103  0.032 -0.000

 Mode:                 4                      5                      6
 Frequency:       454.15                 577.07                1166.93
 Force Cnst:      3.5504                 3.9090                13.0214
 Red. Mass:      29.2159                19.9234                16.2300
 IR Active:          YES                    YES                    YES
 IR Intens:      143.855                 75.324                 24.685
 Raman Active:       YES                    YES                    YES
               X      Y      Z        X      Y      Z        X      Y      Z
 P          0.054  0.771 -0.000   -0.309  0.077 -0.000   -0.342  0.061 -0.000
 N         -0.174 -0.361  0.000    0.141  0.824  0.000    0.875 -0.324  0.000
 Cl         0.139 -0.092 -0.000    0.259 -0.361 -0.000   -0.044  0.080 -0.000
 Cl        -0.117 -0.447  0.000   -0.042 -0.038  0.000   -0.003 -0.004  0.000
 TransDip   0.251  0.290 -0.000   -0.275 -0.038 -0.000   -0.093 -0.129 -0.000

 STANDARD THERMODYNAMIC QUANTITIES AT   298.15 K  AND     1.00 ATM

   This Molecule has  0 Imaginary Frequencies
   Zero point vibrational energy:        4.308 kcal/mol

   Atom    1 Element P  Has Mass   30.97376
   Atom    2 Element N  Has Mass   14.00307
   Atom    3 Element Cl Has Mass   34.96885
   Atom    4 Element Cl Has Mass   34.96885
   Molecular Mass:   114.914530 amu
   Principal axes and moments of inertia in amu*Bohr^2:
                             1           2           3
    Eigenvalues --      277.22347   866.50604  1143.72951
          X               1.00000     0.00240     0.00000
          Y              -0.00240     1.00000     0.00000
          Z              -0.00000    -0.00000     1.00000
   Rotational Symmetry Number is   1
   The Molecule is an Asymmetric Top
   Translational Enthalpy:        0.889 kcal/mol
   Rotational Enthalpy:           0.889 kcal/mol
   Vibrational Enthalpy:          5.493 kcal/mol
   gas constant (RT):             0.592 kcal/mol
   Translational Entropy:        40.132  cal/mol.K
   Rotational Entropy:           27.110  cal/mol.K
   Vibrational Entropy:           6.925  cal/mol.K

   Total Enthalpy:                7.863 kcal/mol
   Total Entropy:                74.167  cal/mol.K
Archival summary:
1\1\TWL01\FREQ\ProcedureUnspecified\BasisUnspecified\l211\taweetha\SunNov2517:16:092018SunNov2517:16:092018\0\\#,FREQ,ProcedureUnspecified,BasisUnspecified,\\0,1\P\N,1,1.56177\Cl,2,1.70287,1,131.639\Cl,1,2.11602,2,111.461,3,-0,0\\\@

 Total job time:  15.99s(wall), 59.33s(cpu) 
 Sun Nov 25 17:16:09 2018

        *************************************************************
        *                                                           *
        *  Thank you very much for using Q-Chem.  Have a nice day.  *
        *                                                           *
        *************************************************************
