# Supplementary material for: Geometric and energetic data from ab initio calculations of haloethene, haloimine, halomethylenephosphine, haloiminophosphine, halodiazene, halodiphosphene and halocyclopropane
Source: Data Brief. 2019 Nov 2;27:104738. doi: 10.1016/j.dib.2019.104738 (PMC6861602; doi:10.1016/j.dib.2019.104738)
Supplement: Multimedia component 7 [file mmc7.zip › NP/B3LYP/ClENPEBr.out]

Q-Chem Developer Version!
                  Welcome to Q-Chem
     A Quantum Leap Into The Future Of Chemistry


 Q-Chem 5.1, Q-Chem, Inc., Pleasanton, CA (2018)

 Yihan Shao,  Zhengting Gan,  E. Epifanovsky,  A. T. B. Gilbert,  M. Wormit,  
 J. Kussmann,  A. W. Lange,  A. Behn,  Jia Deng,  Xintian Feng,  D. Ghosh,  
 M. Goldey,  P. R. Horn,  L. D. Jacobson,  I. Kaliman,  T. Kus,  A. Landau,  
 Jie Liu,  E. I. Proynov,  R. M. Richard,  R. P. Steele,  E. J. Sundstrom,  
 H. L. Woodcock III,  P. M. Zimmerman,  D. Zuev,  B. Albrecht,  E. Alguire,  
 S. A. Baeppler,  D. Barton,  Z. Benda,  Y. A. Bernard,  E. J. Berquist,  
 K. B. Bravaya,  H. Burton,  D. Casanova,  Chun-Min Chang,  Yunqing Chen,  
 A. Chien,  K. D. Closser,  M. P. Coons,  S. Coriani,  S. Dasgupta,  
 A. L. Dempwolff,  M. Diedenhofen,  Hainam Do,  R. G. Edgar,  Po-Tung Fang,  
 S. Faraji,  S. Fatehi,  Qingguo Feng,  K. D. Fenk,  J. Fosso-Tande,  
 Qinghui Ge,  A. Ghysels,  G. Gidofalvi,  J. Gomes,  J. Gonthier,  A. Gunina,  
 D. Hait,  M. W. D. Hanson-Heine,  P. H. P. Harbach,  A. W. Hauser,  
 J. E. Herr,  E. G. Hohenstein,  Z. C. Holden,  Kerwin Hui,  B. C. Huynh,  
 T.-C. Jagau,  Hyunjun Ji,  B. Kaduk,  K. Khistyaev,  Jaehoon Kim,  
 P. Klunzinger,  K. Koh,  D. Kosenkov,  L. Koulias,  T. Kowalczyk,  
 C. M. Krauter,  A. Kunitsa,  Ka Un Lao,  A. Laurent,  K. V. Lawler,  
 Joonho Lee,  D. Lefrancois,  S. Lehtola,  D. S. Levine,  Yi-Pei Li,  
 You-Sheng Lin,  Fenglai Liu,  E. Livshits,  A. Luenser,  P. Manohar,  
 E. Mansoor,  S. F. Manzer,  Shan-Ping Mao,  Yuezhi Mao,  N. Mardirossian,  
 A. V. Marenich,  T. Markovich,  L. A. Martinez-Martinez,  S. A. Maurer,  
 N. J. Mayhall,  S. C. McKenzie,  J.-M. Mewes,  A. F. Morrison,  
 J. W. Mullinax,  K. Nanda,  T. S. Nguyen-Beck,  R. Olivares-Amaya,  
 J. A. Parkhill,  T. M. Perrine,  F. Plasser,  P. Pokhilko,  S. Prager,  
 A. Prociuk,  E. Ramos,  D. R. Rehn,  F. Rob,  M. Schneider,  N. Sergueev,  
 S. M. Sharada,  S. Sharma,  D. W. Small,  T. Stauch,  T. Stein,  
 Yu-Chuan Su,  A. J. W. Thom,  A. Tkatchenko,  T. Tsuchimochi,  N. M. Tubman,  
 L. Vogt,  M. L. Vidal,  O. Vydrov,  M. A. Watson,  J. Wenzel,  
 M. de Wergifosse,  T. A. Wesolowski,  A. White,  J. Witte,  A. Yamada,  
 Jun Yang,  K. Yao,  S. Yeganeh,  S. R. Yost,  Zhi-Qiang You,  A. Zech,  
 Igor Ying Zhang,  Xing Zhang,  Yan Zhao,  Ying Zhu,  B. R. Brooks,  
 G. K. L. Chan,  C. J. Cramer,  M. S. Gordon,  W. J. Hehre,  A. Klamt,  
 M. W. Schmidt,  C. D. Sherrill,  D. G. Truhlar,  A. Aspuru-Guzik,  R. Baer,  
 A. T. Bell,  N. A. Besley,  Jeng-Da Chai,  A. E. DePrince, III,  
 R. A. DiStasio Jr.,  A. Dreuw,  B. D. Dunietz,  T. R. Furlani,  
 Chao-Ping Hsu,  Yousung Jung,  Jing Kong,  D. S. Lambrecht,  WanZhen Liang,  
 C. Ochsenfeld,  V. A. Rassolov,  L. V. Slipchenko,  J. E. Subotnik,  
 T. Van Voorhis,  J. M. Herbert,  A. I. Krylov,  P. M. W. Gill,  M. Head-Gordon

 Contributors to earlier versions of Q-Chem not listed above: 
 R. D. Adamson,  B. Austin,  J. Baker,  G. J. O. Beran,  K. Brandhorst,  
 S. T. Brown,  E. F. C. Byrd,  A. K. Chakraborty,  C.-L. Cheng,  
 Siu Hung Chien,  D. M. Chipman,  D. L. Crittenden,  H. Dachsel,  
 R. J. Doerksen,  A. D. Dutoi,  L. Fusti-Molnar,  W. A. Goddard III,  
 A. Golubeva-Zadorozhnaya,  S. R. Gwaltney,  G. Hawkins,  A. Heyden,  
 S. Hirata,  G. Kedziora,  F. J. Keil,  C. Kelley,  Jihan Kim,  R. A. King,  
 R. Z. Khaliullin,  P. P. Korambath,  W. Kurlancheek,  A. M. Lee,  M. S. Lee,  
 S. V. Levchenko,  Ching Yeh Lin,  D. Liotard,  R. C. Lochan,  I. Lotan,  
 P. E. Maslen,  N. Nair,  D. P. O'Neill,  D. Neuhauser,  E. Neuscamman,  
 C. M. Oana,  R. Olson,  B. Peters,  R. Peverati,  P. A. Pieniazek,  
 Y. M. Rhee,  J. Ritchie,  M. A. Rohrdanz,  E. Rosta,  N. J. Russ,  
 H. F. Schaefer III,  N. E. Schultz,  N. Shenvi,  A. C. Simmonett,  A. Sodt,  
 D. Stuck,  K. S. Thanthiriwatte,  V. Vanovschi,  Tao Wang,  A. Warshel,  
 C. F. Williams,  Q. Wu,  X. Xu,  W. Zhang

 Please cite Q-Chem as follows:
 Y. Shao et al., Mol. Phys. 113, 184-215 (2015)
 DOI: 10.1080/00268976.2014.952696

 Q-Chem 5.1.2 for Intel X86 EM64T Linux

 Parts of Q-Chem use Armadillo 8.300.2 (Tropical Shenanigans).
 http://arma.sourceforge.net/

 Q-Chem begins on Sun Nov 25 17:12:30 2018  

Host: 
0

     Scratch files written to /scratch/taweetham/qchem45176//
Input Ideriv = 2
Curr. Ideriv = -1
Max.  Ideriv = 2

Checking the input file for inconsistencies... 	...done.

--------------------------------------------------------------
User input:
--------------------------------------------------------------
$molecule
0 1
P 
N 1 PP 
Cl 2 PCl 1 ANG 
Br 1 PBr 2 ANG  3 DHA

PP=1.9
PH=1.44
PF=1.54
PCl=2.03
PBr=2.5
PI=2.6
ANG=120.0
DHA=180.0
$end

$rem
   job_type	optimization
   basis	6-311++g**
   method	b3lyp
$end

--------------------------------------------------------------
 ----------------------------------------------------------------
             Standard Nuclear Orientation (Angstroms)
    I     Atom           X                Y                Z
 ----------------------------------------------------------------
    1      P      -0.2306862711    -0.6308863684    -0.0000000000
    2      N      -1.6272968077     0.6573213046     0.0000000000
    3      Cl     -3.5653333615     0.0532399225    -0.0000000000
    4      Br      2.1560582533     0.1130562203     0.0000000000
 ----------------------------------------------------------------
 Molecular Point Group                 Cs    NOp =  2
 Largest Abelian Subgroup              Cs    NOp =  2
 Nuclear Repulsion Energy =   299.9804974170 hartrees
 There are       37 alpha and       37 beta electrons
 Requested basis set is 6-311++G(d,p)
 There are 51 shells and 130 basis functions

 Total QAlloc Memory Limit   2000 MB
 Mega-Array Size       188 MB
 MEM_STATIC part       192 MB
 A cutoff of  1.0D-11 yielded   1002 shell pairs
 There are      7031 function pairs (      7681 Cartesian)

 -------------------------------------------------------
 OpenMP Integral Computing Module                       
 Release: version 1.0, May 2013, Q-Chem Inc. Pittsburgh 
 -------------------------------------------------------
 Integral Job Info:
 Integral job number is                      11
 Integral operator is                         1
 short-range coefficients                     0
 long-range coefficients              100000000
 Omega coefficients                           0
 if combine SR and LR in K                    0
 Integral screening is                        0
 Integral computing path is                   2
 max size of driver memory is            800000
 size of driver memory is                593474
 size of scratch memory is             29634545
 max col of scratch BK array               1296
 max len of scratch array in speh3          155
 max len of scratch index in speh4           18
 max int batch size is                      520
 min int batch size is                       52
 fixed nKL is                                45
 max L of basis functions is                  2
 order of int derivative is                   0
 number of shells is                         51
 number of basis is                         136
 number of cartesian basis is               136
 number of contracted shell pairs          1002
 number of primitive shell pairs           2756
 maxK2 (contraction) of shell pair           36
 max number of K2 of shell pair               1
 max number of CS2 of shell pair            123
 max number of PS2 of shell pair            192
 mem total for path MDJ                  515478
 -------------------------------------------------------
 Smallest overlap matrix eigenvalue = 1.84E-03

 Scale SEOQF with 1.000000e-01/1.000000e-01/1.000000e-01

 Standard Electronic Orientation quadrupole field applied
 Nucleus-field energy     =     0.0000000149 hartrees
 Guess from superposition of atomic densities
 Warning:  Energy on first SCF cycle will be non-variational
 SAD guess density has 74.000000 electrons

 -----------------------------------------------------------------------
  General SCF calculation program by
  Eric Jon Sundstrom, Paul Horn, Yuezhi Mao, Dmitri Zuev, Alec White,
  David Stuck, Shaama M.S., Shane Yost, Joonho Lee, David Small,
  Daniel Levine, Susi Lehtola, Hugh Burton, Evgeny Epifanovsky
 -----------------------------------------------------------------------
 Exchange:     0.2000 Hartree-Fock + 0.0800 Slater + 0.7200 B88
 Correlation:  0.1900 VWN1RPA + 0.8100 LYP
 Using SG-1 standard quadrature grid
 using 4 threads for integral computing
 -------------------------------------------------------
 OpenMP Integral computing Module                
 Release: version 2.0, May 2017, Q-Chem Inc. Pleasanton 
 -------------------------------------------------------
 -------------------------------------------------------
 OpenMP BLAS3 based DFT computing Module                
 Release: version 1.0, May 2013, Q-Chem Inc. Pittsburgh 
 -------------------------------------------------------
 A restricted SCF calculation will be
 performed using DIIS
 SCF converges when DIIS error is below 1.0e-08
 ---------------------------------------
  Cycle       Energy         DIIS error
 ---------------------------------------
    1   -3430.2306938517      2.79e-02  
    2   -3430.2932283207      5.59e-03  
    3   -3429.5446340148      1.75e-02  
    4   -3430.3516369860      3.74e-03  
    5   -3430.3689691914      2.84e-03  
    6   -3430.3859992586      4.27e-04  
    7   -3430.3862994371      1.40e-04  
    8   -3430.3863287854      8.56e-05  
    9   -3430.3863479641      2.03e-05  
   10   -3430.3863487824      4.51e-06  
   11   -3430.3863488319      1.02e-06  
   12   -3430.3863488346      1.00e-07  
   13   -3430.3863488346      3.56e-08  
   14   -3430.3863488346      1.17e-08  
   15   -3430.3863488346      1.78e-09  Convergence criterion met
 ---------------------------------------
 SCF time:   CPU 15.90s  wall 4.00s 
 SCF   energy in the final basis set =    -3430.3863488346
 Total energy in the final basis set =    -3430.3863488346

 --------------------------------------------------------------
             Orbital Energies (a.u.) and Symmetries
 --------------------------------------------------------------

 Alpha MOs, Restricted
 -- Occupied --                  
-482.86 -101.60  -77.19  -62.52  -56.34  -56.33  -56.33  -14.45
  1 A'    2 A'    3 A'    4 A'    5 A'    1 A"    6 A'    7 A'                 
 -9.505  -8.723  -7.272  -7.259  -7.259  -6.678  -6.553  -6.542
  8 A'    9 A'   10 A'    2 A"   11 A'   12 A'   13 A'    3 A"                 
 -6.541  -4.840  -4.838  -4.836  -2.664  -2.661  -2.660  -2.652
 14 A'   15 A'    4 A"   16 A'   17 A'    5 A"   18 A'    6 A"                 
 -2.652  -0.875  -0.802  -0.776  -0.597  -0.434  -0.398  -0.372
 19 A'   20 A'   21 A'   22 A'   23 A'   24 A'   25 A'    7 A"                 
 -0.349  -0.339  -0.331  -0.302  -0.297
 26 A'    8 A"   27 A'    9 A"   28 A'                                         
 -- Virtual --                   
 -0.185  -0.174  -0.105  -0.036  -0.001   0.027   0.037   0.043
 29 A'   10 A"   30 A'   31 A'   32 A'   33 A'   11 A"   34 A'                 
  0.052   0.065   0.066   0.081   0.092   0.096   0.114   0.147
 35 A'   36 A'   12 A"   37 A'   38 A'   13 A"   39 A'   40 A'                 
  0.149   0.158   0.186   0.231   0.261   0.270   0.272   0.383
 14 A"   41 A'   42 A'   43 A'   44 A'   15 A"   45 A'   46 A'                 
  0.410   0.416   0.427   0.461   0.466   0.493   0.494   0.520
 16 A"   47 A'   48 A'   17 A"   49 A'   50 A'   18 A"   51 A'                 
  0.544   0.550   0.566   0.582   0.628   0.641   0.664   0.733
 19 A"   52 A'   53 A'   20 A"   54 A'   55 A'   21 A"   56 A'                 
  0.743   0.762   0.787   0.846   0.854   0.920   0.928   0.932
 22 A"   57 A'   58 A'   23 A"   59 A'   60 A'   24 A"   61 A'                 
  0.984   1.038   1.266   1.458   1.506   1.599   1.917   1.920
 62 A'   63 A'   64 A'   25 A"   65 A'   66 A'   26 A"   67 A'                 
  1.956   1.969   1.975   1.982   2.026   2.230   2.242   2.314
 68 A'   27 A"   28 A"   69 A'   70 A'   29 A"   71 A'   72 A'                 
  2.516   3.738   3.754   3.835   3.971   3.977   3.977   4.002
 73 A'   30 A"   74 A'   75 A'   31 A"   32 A"   76 A'   77 A'                 
  4.117   6.557   6.686   7.529   7.534   7.563   9.574  13.710
 78 A'   79 A'   80 A'   33 A"   81 A'   82 A'   83 A'   34 A"                 
 13.743  13.838  25.751  25.781  26.053  35.198  47.850 162.793
 84 A'   85 A'   35 A"   86 A'   87 A'   88 A'   89 A'   90 A'                 
215.536 289.725 289.729 289.7711020.630
 91 A'   36 A"   92 A'   93 A'   94 A'                                         

 Beta MOs, Restricted
 -- Occupied --                  
-482.86 -101.60  -77.19  -62.52  -56.34  -56.33  -56.33  -14.45
  1 A'    2 A'    3 A'    4 A'    5 A'    1 A"    6 A'    7 A'                 
 -9.505  -8.723  -7.272  -7.259  -7.259  -6.678  -6.553  -6.542
  8 A'    9 A'   10 A'    2 A"   11 A'   12 A'   13 A'    3 A"                 
 -6.541  -4.840  -4.838  -4.836  -2.664  -2.661  -2.660  -2.652
 14 A'   15 A'    4 A"   16 A'   17 A'    5 A"   18 A'    6 A"                 
 -2.652  -0.875  -0.802  -0.776  -0.597  -0.434  -0.398  -0.372
 19 A'   20 A'   21 A'   22 A'   23 A'   24 A'   25 A'    7 A"                 
 -0.349  -0.339  -0.331  -0.302  -0.297
 26 A'    8 A"   27 A'    9 A"   28 A'                                         
 -- Virtual --                   
 -0.185  -0.174  -0.105  -0.036  -0.001   0.027   0.037   0.043
 29 A'   10 A"   30 A'   31 A'   32 A'   33 A'   11 A"   34 A'                 
  0.052   0.065   0.066   0.081   0.092   0.096   0.114   0.147
 35 A'   36 A'   12 A"   37 A'   38 A'   13 A"   39 A'   40 A'                 
  0.149   0.158   0.186   0.231   0.261   0.270   0.272   0.383
 14 A"   41 A'   42 A'   43 A'   44 A'   15 A"   45 A'   46 A'                 
  0.410   0.416   0.427   0.461   0.466   0.493   0.494   0.520
 16 A"   47 A'   48 A'   17 A"   49 A'   50 A'   18 A"   51 A'                 
  0.544   0.550   0.566   0.582   0.628   0.641   0.664   0.733
 19 A"   52 A'   53 A'   20 A"   54 A'   55 A'   21 A"   56 A'                 
  0.743   0.762   0.787   0.846   0.854   0.920   0.928   0.932
 22 A"   57 A'   58 A'   23 A"   59 A'   60 A'   24 A"   61 A'                 
  0.984   1.038   1.266   1.458   1.506   1.599   1.917   1.920
 62 A'   63 A'   64 A'   25 A"   65 A'   66 A'   26 A"   67 A'                 
  1.956   1.969   1.975   1.982   2.026   2.230   2.242   2.314
 68 A'   27 A"   28 A"   69 A'   70 A'   29 A"   71 A'   72 A'                 
  2.516   3.738   3.754   3.835   3.971   3.977   3.977   4.002
 73 A'   30 A"   74 A'   75 A'   31 A"   32 A"   76 A'   77 A'                 
  4.117   6.557   6.686   7.529   7.534   7.563   9.574  13.710
 78 A'   79 A'   80 A'   33 A"   81 A'   82 A'   83 A'   34 A"                 
 13.743  13.838  25.751  25.781  26.053  35.198  47.850 162.793
 84 A'   85 A'   35 A"   86 A'   87 A'   88 A'   89 A'   90 A'                 
215.536 289.725 289.729 289.7711020.630
 91 A'   36 A"   92 A'   93 A'   94 A'                                         
 --------------------------------------------------------------

          Ground-State Mulliken Net Atomic Charges

     Atom                 Charge (a.u.)
  ----------------------------------------
      1 P                     0.322827
      2 N                    -0.184459
      3 Cl                   -0.014081
      4 Br                   -0.124286
  ----------------------------------------
  Sum of atomic charges =     0.000000

 -----------------------------------------------------------------
                    Cartesian Multipole Moments
 -----------------------------------------------------------------
    Charge (ESU x 10^10)
                 0.0000
    Dipole Moment (Debye)
         X       0.8195      Y      -1.8428      Z      -0.0000
       Tot       2.0168
    Quadrupole Moments (Debye-Ang)
        XX     -53.0707     XY       2.2339     YY     -51.4710
        XZ      -0.0000     YZ      -0.0000     ZZ     -50.3884
    Octopole Moments (Debye-Ang^2)
       XXX      57.0549    XXY      -2.2335    XYY      20.4799
       YYY       1.1044    XXZ      -0.0000    XYZ      -0.0000
       YYZ      -0.0000    XZZ      18.7935    YZZ       0.5817
       ZZZ      -0.0000
    Hexadecapole Moments (Debye-Ang^3)
      XXXX   -1544.6185   XXXY      23.8544   XXYY    -303.3863
      XYYY      10.1043   YYYY    -115.2659   XXXZ       0.0000
      XXYZ      -0.0000   XYYZ      -0.0000   YYYZ      -0.0000
      XXZZ    -293.2674   XYZZ       2.7917   YYZZ     -29.5988
      XZZZ      -0.0000   YZZZ      -0.0000   ZZZZ     -64.6203
 -----------------------------------------------------------------
 Calculating analytic gradient of the SCF energy
 Gradient of SCF Energy
            1           2           3           4
    1   0.0580671  -0.0412874  -0.0558769   0.0390972
    2  -0.0454402   0.0497506  -0.0031239  -0.0011865
    3  -0.0000000   0.0000000   0.0000000  -0.0000000
 Max gradient component =       5.807E-02
 RMS gradient           =       3.449E-02
 Gradient time:  CPU 3.47 s  wall 0.96 s
 Geometry Optimization Parameters
   NAtoms,    NIC,     NZ,  NCons,   NDum,   NFix, NCnnct, MaxDiis
        4      14       4       0       0       0       0       0


** GEOMETRY OPTIMIZATION IN DELOCALIZED INTERNAL COORDINATES **
   Searching for a Minimum

   Optimization Cycle:   1

                       Coordinates (Angstroms)
     ATOM                X               Y               Z
      1  P        -0.2306862711   -0.6308863684    0.0000000000
      2  N        -1.6272968077    0.6573213046    0.0000000000
      3  Cl       -3.5653333615    0.0532399225    0.0000000000
      4  Br        2.1560582533    0.1130562203    0.0000000000
   Point Group: cs    Number of degrees of freedom:     5


   Energy is  -3430.386348835


 Attempting to Generate Delocalized Internal Coordinates

  5 Hessian modes will be used to form the next step
  Hessian Eigenvalues:
     0.092515    0.139919    0.195927    0.250000    0.250000

 Minimum Search - Taking Simple RFO Step
 Searching for Lamda that Minimizes Along All modes
 Value Taken    Lamda =  -0.07948710
 Calculated Step too Large.  Step scaled by  0.541685
 Step Taken.  Stepsize is  0.300000

                             Maximum     Tolerance    Cnvgd?
         Gradient           0.123318      0.000300      NO
         Displacement       0.238336      0.001200      NO
         Energy change     *********      0.000001      NO


 New Cartesian Coordinates Obtained by Inverse Iteration

 Displacement from previous Coordinates is:  0.494853
 ----------------------------------------------------------------
             Standard Nuclear Orientation (Angstroms)
    I     Atom           X                Y                Z
 ----------------------------------------------------------------
    1      P      -0.3140749957    -0.6499031745     0.0000000000
    2      N      -1.5420895280     0.6561625152     0.0000000000
    3      Cl     -3.4033140347     0.0446223138     0.0000000000
    4      Br      1.9922203714     0.1418494245     0.0000000000
 ----------------------------------------------------------------
 Molecular Point Group                 Cs    NOp =  2
 Largest Abelian Subgroup              Cs    NOp =  2
 Nuclear Repulsion Energy =   314.3347649130 hartrees
 There are       37 alpha and       37 beta electrons
 Applying Cartesian multipole field
    Component          Value
    ---------          -----
     (2,0,0)        1.00000E-11
     (0,2,0)        2.00000E-11
     (0,0,2)       -3.00000E-11
 Nucleus-field energy     =     0.0000000134 hartrees
 Requested basis set is 6-311++G(d,p)
 There are 51 shells and 130 basis functions
 A cutoff of  1.0D-11 yielded   1025 shell pairs
 There are      7234 function pairs (      7918 Cartesian)
 Smallest overlap matrix eigenvalue = 1.55E-03
 Guess MOs from SCF MO coefficient file

 -----------------------------------------------------------------------
  General SCF calculation program by
  Eric Jon Sundstrom, Paul Horn, Yuezhi Mao, Dmitri Zuev, Alec White,
  David Stuck, Shaama M.S., Shane Yost, Joonho Lee, David Small,
  Daniel Levine, Susi Lehtola, Hugh Burton, Evgeny Epifanovsky
 -----------------------------------------------------------------------
 Exchange:     0.2000 Hartree-Fock + 0.0800 Slater + 0.7200 B88
 Correlation:  0.1900 VWN1RPA + 0.8100 LYP
 Using SG-1 standard quadrature grid
 using 4 threads for integral computing
 -------------------------------------------------------
 OpenMP Integral computing Module                
 Release: version 2.0, May 2017, Q-Chem Inc. Pleasanton 
 -------------------------------------------------------
 -------------------------------------------------------
 OpenMP BLAS3 based DFT computing Module                
 Release: version 1.0, May 2013, Q-Chem Inc. Pittsburgh 
 -------------------------------------------------------
 A restricted SCF calculation will be
 performed using DIIS
 SCF converges when DIIS error is below 1.0e-08
 ---------------------------------------
  Cycle       Energy         DIIS error
 ---------------------------------------
    1   -3430.4212284501      1.24e-03  
    2   -3430.4172826762      2.16e-03  
    3   -3430.4238834308      1.16e-03  
    4   -3430.4266084234      3.00e-04  
    5   -3430.4268395480      9.72e-05  
    6   -3430.4268617379      2.16e-05  
    7   -3430.4268622464      8.34e-06  
    8   -3430.4268623641      3.72e-06  
    9   -3430.4268624087      5.72e-07  
   10   -3430.4268624101      1.52e-07  
   11   -3430.4268624102      3.83e-08  
   12   -3430.4268624102      1.16e-08  
   13   -3430.4268624102      2.18e-09  Convergence criterion met
 ---------------------------------------
 SCF time:   CPU 14.31s  wall 4.00s 
 SCF   energy in the final basis set =    -3430.4268624102
 Total energy in the final basis set =    -3430.4268624102

 --------------------------------------------------------------
             Orbital Energies (a.u.) and Symmetries
 --------------------------------------------------------------

 Alpha MOs, Restricted
 -- Occupied --                  
-482.86 -101.60  -77.18  -62.51  -56.33  -56.33  -56.33  -14.43
  1 A'    2 A'    3 A'    4 A'    5 A'    1 A"    6 A'    7 A'                 
 -9.508  -8.722  -7.275  -7.262  -7.262  -6.669  -6.552  -6.541
  8 A'    9 A'   10 A'    2 A"   11 A'   12 A'   13 A'    3 A"                 
 -6.540  -4.831  -4.829  -4.827  -2.663  -2.660  -2.659  -2.651
 14 A'   15 A'    4 A"   16 A'   17 A'    5 A"   18 A'    6 A"                 
 -2.651  -0.898  -0.808  -0.780  -0.588  -0.442  -0.411  -0.384
 19 A'   20 A'   21 A'   22 A'   23 A'   24 A'   25 A'    7 A"                 
 -0.350  -0.341  -0.329  -0.303  -0.299
 26 A'    8 A"   27 A'    9 A"   28 A'                                         
 -- Virtual --                   
 -0.163  -0.160  -0.087  -0.018   0.000   0.028   0.037   0.047
 29 A'   10 A"   30 A'   31 A'   32 A'   33 A'   11 A"   34 A'                 
  0.052   0.066   0.068   0.085   0.094   0.097   0.118   0.149
 35 A'   36 A'   12 A"   37 A'   38 A'   13 A"   39 A'   14 A"                 
  0.149   0.158   0.185   0.233   0.267   0.271   0.283   0.379
 40 A'   41 A'   42 A'   43 A'   44 A'   15 A"   45 A'   46 A'                 
  0.408   0.409   0.426   0.462   0.463   0.486   0.504   0.545
 47 A'   16 A"   48 A'   17 A"   49 A'   18 A"   50 A'   19 A"                 
  0.546   0.561   0.573   0.588   0.638   0.652   0.682   0.708
 51 A'   52 A'   53 A'   20 A"   54 A'   55 A'   21 A"   56 A'                 
  0.732   0.798   0.811   0.843   0.862   0.938   0.938   0.956
 22 A"   57 A'   58 A'   23 A"   59 A'   60 A'   24 A"   61 A'                 
  0.997   1.022   1.274   1.465   1.529   1.616   1.917   1.946
 62 A'   63 A'   64 A'   25 A"   65 A'   66 A'   26 A"   67 A'                 
  1.971   1.976   1.994   1.998   2.048   2.233   2.254   2.379
 68 A'   27 A"   69 A'   28 A"   70 A'   29 A"   71 A'   72 A'                 
  2.565   3.740   3.772   3.856   3.974   3.980   3.980   4.006
 73 A'   30 A"   74 A'   75 A'   31 A"   76 A'   32 A"   77 A'                 
  4.140   6.563   6.747   7.531   7.537   7.576   9.583  13.721
 78 A'   79 A'   80 A'   33 A"   81 A'   82 A'   83 A'   34 A"                 
 13.765  13.849  25.754  25.798  26.129  35.214  47.856 162.855
 84 A'   85 A'   35 A"   86 A'   87 A'   88 A'   89 A'   90 A'                 
215.550 289.727 289.732 289.7831020.638
 91 A'   36 A"   92 A'   93 A'   94 A'                                         

 Beta MOs, Restricted
 -- Occupied --                  
-482.86 -101.60  -77.18  -62.51  -56.33  -56.33  -56.33  -14.43
  1 A'    2 A'    3 A'    4 A'    5 A'    1 A"    6 A'    7 A'                 
 -9.508  -8.722  -7.275  -7.262  -7.262  -6.669  -6.552  -6.541
  8 A'    9 A'   10 A'    2 A"   11 A'   12 A'   13 A'    3 A"                 
 -6.540  -4.831  -4.829  -4.827  -2.663  -2.660  -2.659  -2.651
 14 A'   15 A'    4 A"   16 A'   17 A'    5 A"   18 A'    6 A"                 
 -2.651  -0.898  -0.808  -0.780  -0.588  -0.442  -0.411  -0.384
 19 A'   20 A'   21 A'   22 A'   23 A'   24 A'   25 A'    7 A"                 
 -0.350  -0.341  -0.329  -0.303  -0.299
 26 A'    8 A"   27 A'    9 A"   28 A'                                         
 -- Virtual --                   
 -0.163  -0.160  -0.087  -0.018   0.000   0.028   0.037   0.047
 29 A'   10 A"   30 A'   31 A'   32 A'   33 A'   11 A"   34 A'                 
  0.052   0.066   0.068   0.085   0.094   0.097   0.118   0.149
 35 A'   36 A'   12 A"   37 A'   38 A'   13 A"   39 A'   14 A"                 
  0.149   0.158   0.185   0.233   0.267   0.271   0.283   0.379
 40 A'   41 A'   42 A'   43 A'   44 A'   15 A"   45 A'   46 A'                 
  0.408   0.409   0.426   0.462   0.463   0.486   0.504   0.545
 47 A'   16 A"   48 A'   17 A"   49 A'   18 A"   50 A'   19 A"                 
  0.546   0.561   0.573   0.588   0.638   0.652   0.682   0.708
 51 A'   52 A'   53 A'   20 A"   54 A'   55 A'   21 A"   56 A'                 
  0.732   0.798   0.811   0.843   0.862   0.938   0.938   0.956
 22 A"   57 A'   58 A'   23 A"   59 A'   60 A'   24 A"   61 A'                 
  0.997   1.022   1.274   1.465   1.529   1.616   1.917   1.946
 62 A'   63 A'   64 A'   25 A"   65 A'   66 A'   26 A"   67 A'                 
  1.971   1.976   1.994   1.998   2.048   2.233   2.254   2.379
 68 A'   27 A"   69 A'   28 A"   70 A'   29 A"   71 A'   72 A'                 
  2.565   3.740   3.772   3.856   3.974   3.980   3.980   4.006
 73 A'   30 A"   74 A'   75 A'   31 A"   76 A'   32 A"   77 A'                 
  4.140   6.563   6.747   7.531   7.537   7.576   9.583  13.721
 78 A'   79 A'   80 A'   33 A"   81 A'   82 A'   83 A'   34 A"                 
 13.765  13.849  25.754  25.798  26.129  35.214  47.856 162.855
 84 A'   85 A'   35 A"   86 A'   87 A'   88 A'   89 A'   90 A'                 
215.550 289.727 289.732 289.7831020.638
 91 A'   36 A"   92 A'   93 A'   94 A'                                         
 --------------------------------------------------------------

          Ground-State Mulliken Net Atomic Charges

     Atom                 Charge (a.u.)
  ----------------------------------------
      1 P                     0.308545
      2 N                    -0.198144
      3 Cl                    0.002759
      4 Br                   -0.113160
  ----------------------------------------
  Sum of atomic charges =     0.000000

 -----------------------------------------------------------------
                    Cartesian Multipole Moments
 -----------------------------------------------------------------
    Charge (ESU x 10^10)
                 0.0000
    Dipole Moment (Debye)
         X       0.5888      Y      -1.8938      Z      -0.0000
       Tot       1.9832
    Quadrupole Moments (Debye-Ang)
        XX     -51.6633     XY       2.3997     YY     -51.4597
        XZ       0.0000     YZ       0.0000     ZZ     -49.9535
    Octopole Moments (Debye-Ang^2)
       XXX      58.9991    XXY      -1.9371    XYY      21.8936
       YYY       0.8622    XXZ       0.0000    XYZ       0.0000
       YYZ       0.0000    XZZ      19.8963    YZZ       0.3633
       ZZZ       0.0000
    Hexadecapole Moments (Debye-Ang^3)
      XXXX   -1378.0747   XXXY      19.5915   XXYY    -272.8438
      XYYY       2.7958   YYYY    -118.1394   XXXZ       0.0000
      XXYZ       0.0000   XYYZ       0.0000   YYYZ       0.0000
      XXZZ    -263.1237   XYZZ       0.4912   YYZZ     -29.7064
      XZZZ       0.0000   YZZZ       0.0000   ZZZZ     -63.2555
 -----------------------------------------------------------------
 Calculating analytic gradient of the SCF energy
 Gradient of SCF Energy
            1           2           3           4
    1   0.0467059  -0.0325910  -0.0487962   0.0346814
    2  -0.0475220   0.0527319  -0.0052025  -0.0000074
    3   0.0000000  -0.0000000  -0.0000000  -0.0000000
 Max gradient component =       5.273E-02
 RMS gradient           =       3.148E-02
 Gradient time:  CPU 3.60 s  wall 0.99 s
 Geometry Optimization Parameters
   NAtoms,    NIC,     NZ,  NCons,   NDum,   NFix, NCnnct, MaxDiis
        4      14       4       0       0       0       0       0

 Cartesian Hessian Update
 Hessian Updated using BFGS Update


** GEOMETRY OPTIMIZATION IN DELOCALIZED INTERNAL COORDINATES **
   Searching for a Minimum

   Optimization Cycle:   2

                       Coordinates (Angstroms)
     ATOM                X               Y               Z
      1  P        -0.3140749957   -0.6499031745    0.0000000000
      2  N        -1.5420895280    0.6561625152    0.0000000000
      3  Cl       -3.4033140347    0.0446223138    0.0000000000
      4  Br        1.9922203714    0.1418494245    0.0000000000
   Point Group: cs    Number of degrees of freedom:     5


   Energy is  -3430.426862410

 Hessian Updated using BFGS Update

  5 Hessian modes will be used to form the next step
  Hessian Eigenvalues:
     0.058596    0.103302    0.154943    0.239764    0.260690

 Minimum Search - Taking Simple RFO Step
 Searching for Lamda that Minimizes Along All modes
 Value Taken    Lamda =  -0.09579139
 Calculated Step too Large.  Step scaled by  0.388565
 Step Taken.  Stepsize is  0.300000

                             Maximum     Tolerance    Cnvgd?
         Gradient           0.102280      0.000300      NO
         Displacement       0.227131      0.001200      NO
         Energy change     -0.040514      0.000001      NO


 New Cartesian Coordinates Obtained by Inverse Iteration

 Displacement from previous Coordinates is:  0.483776
 ----------------------------------------------------------------
             Standard Nuclear Orientation (Angstroms)
    I     Atom           X                Y                Z
 ----------------------------------------------------------------
    1      P      -0.3939939043    -0.6718785129     0.0000000000
    2      N      -1.4534920395     0.6308715999     0.0000000000
    3      Cl     -3.2518282636     0.0530723395     0.0000000000
    4      Br      1.8320560203     0.1806656526     0.0000000000
 ----------------------------------------------------------------
 Molecular Point Group                 Cs    NOp =  2
 Largest Abelian Subgroup              Cs    NOp =  2
 Nuclear Repulsion Energy =   329.7522514722 hartrees
 There are       37 alpha and       37 beta electrons
 Applying Cartesian multipole field
    Component          Value
    ---------          -----
     (2,0,0)        1.00000E-11
     (0,2,0)        2.00000E-11
     (0,0,2)       -3.00000E-11
 Nucleus-field energy     =     0.0000000120 hartrees
 Requested basis set is 6-311++G(d,p)
 There are 51 shells and 130 basis functions
 A cutoff of  1.0D-11 yielded   1045 shell pairs
 There are      7331 function pairs (      8018 Cartesian)
 Smallest overlap matrix eigenvalue = 1.32E-03
 Guess MOs from SCF MO coefficient file

 -----------------------------------------------------------------------
  General SCF calculation program by
  Eric Jon Sundstrom, Paul Horn, Yuezhi Mao, Dmitri Zuev, Alec White,
  David Stuck, Shaama M.S., Shane Yost, Joonho Lee, David Small,
  Daniel Levine, Susi Lehtola, Hugh Burton, Evgeny Epifanovsky
 -----------------------------------------------------------------------
 Exchange:     0.2000 Hartree-Fock + 0.0800 Slater + 0.7200 B88
 Correlation:  0.1900 VWN1RPA + 0.8100 LYP
 Using SG-1 standard quadrature grid
 using 4 threads for integral computing
 -------------------------------------------------------
 OpenMP Integral computing Module                
 Release: version 2.0, May 2017, Q-Chem Inc. Pleasanton 
 -------------------------------------------------------
 -------------------------------------------------------
 OpenMP BLAS3 based DFT computing Module                
 Release: version 1.0, May 2013, Q-Chem Inc. Pittsburgh 
 -------------------------------------------------------
 A restricted SCF calculation will be
 performed using DIIS
 SCF converges when DIIS error is below 1.0e-08
 ---------------------------------------
  Cycle       Energy         DIIS error
 ---------------------------------------
    1   -3430.4512749030      1.45e-03  
    2   -3430.4493311778      2.13e-03  
    3   -3430.4551541141      1.24e-03  
    4   -3430.4582050901      2.74e-04  
    5   -3430.4583789482      9.71e-05  
    6   -3430.4584014344      2.03e-05  
    7   -3430.4584018686      7.55e-06  
    8   -3430.4584019522      2.89e-06  
    9   -3430.4584019767      6.13e-07  
   10   -3430.4584019781      1.30e-07  
   11   -3430.4584019781      2.90e-08  
   12   -3430.4584019781      8.42e-09  Convergence criterion met
 ---------------------------------------
 SCF time:   CPU 13.68s  wall 4.00s 
 SCF   energy in the final basis set =    -3430.4584019781
 Total energy in the final basis set =    -3430.4584019781

 --------------------------------------------------------------
             Orbital Energies (a.u.) and Symmetries
 --------------------------------------------------------------

 Alpha MOs, Restricted
 -- Occupied --                  
-482.86 -101.60  -77.17  -62.51  -56.33  -56.33  -56.33  -14.42
  1 A'    2 A'    3 A'    4 A'    5 A'    1 A"    6 A'    7 A'                 
 -9.511  -8.718  -7.278  -7.265  -7.265  -6.659  -6.548  -6.537
  8 A'    9 A'   10 A'    2 A"   11 A'   12 A'   13 A'    3 A"                 
 -6.536  -4.821  -4.819  -4.816  -2.659  -2.656  -2.655  -2.647
 14 A'   15 A'    4 A"   16 A'   17 A'    5 A"   18 A'    6 A"                 
 -2.647  -0.928  -0.814  -0.783  -0.580  -0.451  -0.425  -0.400
 19 A'   20 A'   21 A'   22 A'   23 A'   24 A'   25 A'    7 A"                 
 -0.349  -0.342  -0.326  -0.303  -0.301
 26 A'    8 A"   27 A'    9 A"   28 A'                                         
 -- Virtual --                   
 -0.146  -0.140  -0.071  -0.002   0.002   0.029   0.037   0.053
 10 A"   29 A'   30 A'   31 A'   32 A'   33 A'   11 A"   34 A'                 
  0.054   0.067   0.069   0.089   0.096   0.100   0.122   0.148
 35 A'   36 A'   12 A"   37 A'   13 A"   38 A'   39 A'   14 A"                 
  0.150   0.161   0.188   0.234   0.270   0.271   0.305   0.375
 40 A'   41 A'   42 A'   43 A'   44 A'   15 A"   45 A'   46 A'                 
  0.405   0.407   0.430   0.459   0.461   0.484   0.518   0.548
 47 A'   16 A"   48 A'   17 A"   49 A'   18 A"   50 A'   19 A"                 
  0.558   0.562   0.596   0.600   0.644   0.678   0.686   0.699
 51 A'   52 A'   53 A'   20 A"   54 A'   55 A'   56 A'   21 A"                 
  0.721   0.808   0.839   0.842   0.904   0.944   0.949   0.976
 22 A"   57 A'   23 A"   58 A'   59 A'   24 A"   60 A'   61 A'                 
  1.001   1.024   1.269   1.475   1.550   1.615   1.916   1.977
 62 A'   63 A'   64 A'   25 A"   65 A'   66 A'   26 A"   67 A'                 
  1.978   1.984   2.013   2.036   2.083   2.239   2.271   2.460
 27 A"   68 A'   69 A'   28 A"   70 A'   29 A"   71 A'   72 A'                 
  2.611   3.742   3.800   3.896   3.978   3.985   3.986   4.014
 73 A'   30 A"   74 A'   75 A'   31 A"   76 A'   32 A"   77 A'                 
  4.160   6.569   6.829   7.534   7.544   7.591   9.595  13.731
 78 A'   79 A'   80 A'   33 A"   81 A'   82 A'   83 A'   34 A"                 
 13.802  13.868  25.759  25.814  26.191  35.230  47.863 162.943
 84 A'   85 A'   35 A"   86 A'   87 A'   88 A'   89 A'   90 A'                 
215.565 289.731 289.739 289.7981020.646
 91 A'   36 A"   92 A'   93 A'   94 A'                                         

 Beta MOs, Restricted
 -- Occupied --                  
-482.86 -101.60  -77.17  -62.51  -56.33  -56.33  -56.33  -14.42
  1 A'    2 A'    3 A'    4 A'    5 A'    1 A"    6 A'    7 A'                 
 -9.511  -8.718  -7.278  -7.265  -7.265  -6.659  -6.548  -6.537
  8 A'    9 A'   10 A'    2 A"   11 A'   12 A'   13 A'    3 A"                 
 -6.536  -4.821  -4.819  -4.816  -2.659  -2.656  -2.655  -2.647
 14 A'   15 A'    4 A"   16 A'   17 A'    5 A"   18 A'    6 A"                 
 -2.647  -0.928  -0.814  -0.783  -0.580  -0.451  -0.425  -0.400
 19 A'   20 A'   21 A'   22 A'   23 A'   24 A'   25 A'    7 A"                 
 -0.349  -0.342  -0.326  -0.303  -0.301
 26 A'    8 A"   27 A'    9 A"   28 A'                                         
 -- Virtual --                   
 -0.146  -0.140  -0.071  -0.002   0.002   0.029   0.037   0.053
 10 A"   29 A'   30 A'   31 A'   32 A'   33 A'   11 A"   34 A'                 
  0.054   0.067   0.069   0.089   0.096   0.100   0.122   0.148
 35 A'   36 A'   12 A"   37 A'   13 A"   38 A'   39 A'   14 A"                 
  0.150   0.161   0.188   0.234   0.270   0.271   0.305   0.375
 40 A'   41 A'   42 A'   43 A'   44 A'   15 A"   45 A'   46 A'                 
  0.405   0.407   0.430   0.459   0.461   0.484   0.518   0.548
 47 A'   16 A"   48 A'   17 A"   49 A'   18 A"   50 A'   19 A"                 
  0.558   0.562   0.596   0.600   0.644   0.678   0.686   0.699
 51 A'   52 A'   53 A'   20 A"   54 A'   55 A'   56 A'   21 A"                 
  0.721   0.808   0.839   0.842   0.904   0.944   0.949   0.976
 22 A"   57 A'   23 A"   58 A'   59 A'   24 A"   60 A'   61 A'                 
  1.001   1.024   1.269   1.475   1.550   1.615   1.916   1.977
 62 A'   63 A'   64 A'   25 A"   65 A'   66 A'   26 A"   67 A'                 
  1.978   1.984   2.013   2.036   2.083   2.239   2.271   2.460
 27 A"   68 A'   69 A'   28 A"   70 A'   29 A"   71 A'   72 A'                 
  2.611   3.742   3.800   3.896   3.978   3.985   3.986   4.014
 73 A'   30 A"   74 A'   75 A'   31 A"   76 A'   32 A"   77 A'                 
  4.160   6.569   6.829   7.534   7.544   7.591   9.595  13.731
 78 A'   79 A'   80 A'   33 A"   81 A'   82 A'   83 A'   34 A"                 
 13.802  13.868  25.759  25.814  26.191  35.230  47.863 162.943
 84 A'   85 A'   35 A"   86 A'   87 A'   88 A'   89 A'   90 A'                 
215.565 289.731 289.739 289.7981020.646
 91 A'   36 A"   92 A'   93 A'   94 A'                                         
 --------------------------------------------------------------

          Ground-State Mulliken Net Atomic Charges

     Atom                 Charge (a.u.)
  ----------------------------------------
      1 P                     0.303852
      2 N                    -0.197761
      3 Cl                    0.012858
      4 Br                   -0.118948
  ----------------------------------------
  Sum of atomic charges =    -0.000000

 -----------------------------------------------------------------
                    Cartesian Multipole Moments
 -----------------------------------------------------------------
    Charge (ESU x 10^10)
                -0.0000
    Dipole Moment (Debye)
         X       0.2625      Y      -1.9342      Z      -0.0000
       Tot       1.9520
    Quadrupole Moments (Debye-Ang)
        XX     -50.6335     XY       2.4435     YY     -51.2492
        XZ      -0.0000     YZ       0.0000     ZZ     -49.4713
    Octopole Moments (Debye-Ang^2)
       XXX      60.7011    XXY      -1.5137    XYY      23.1657
       YYY       0.0315    XXZ      -0.0000    XYZ       0.0000
       YYZ       0.0000    XZZ      20.8374    YZZ      -0.0954
       ZZZ      -0.0000
    Hexadecapole Moments (Debye-Ang^3)
      XXXX   -1234.2647   XXXY      14.0527   XXYY    -245.5155
      XYYY      -3.7223   YYYY    -120.3685   XXXZ      -0.0000
      XXYZ       0.0000   XYYZ       0.0000   YYYZ       0.0000
      XXZZ    -236.2955   XYZZ      -1.4850   YYZZ     -29.7058
      XZZZ      -0.0000   YZZZ       0.0000   ZZZZ     -61.8213
 -----------------------------------------------------------------
 Calculating analytic gradient of the SCF energy
 Gradient of SCF Energy
            1           2           3           4
    1   0.0214703  -0.0133555  -0.0348757   0.0267609
    2  -0.0341880   0.0381410  -0.0058095   0.0018565
    3  -0.0000000  -0.0000000   0.0000000   0.0000000
 Max gradient component =       3.814E-02
 RMS gradient           =       2.088E-02
 Gradient time:  CPU 3.73 s  wall 1.03 s
 Geometry Optimization Parameters
   NAtoms,    NIC,     NZ,  NCons,   NDum,   NFix, NCnnct, MaxDiis
        4      14       4       0       0       0       0       0

 Cartesian Hessian Update
 Hessian Updated using BFGS Update


** GEOMETRY OPTIMIZATION IN DELOCALIZED INTERNAL COORDINATES **
   Searching for a Minimum

   Optimization Cycle:   3

                       Coordinates (Angstroms)
     ATOM                X               Y               Z
      1  P        -0.3939939043   -0.6718785129    0.0000000000
      2  N        -1.4534920395    0.6308715999    0.0000000000
      3  Cl       -3.2518282636    0.0530723395    0.0000000000
      4  Br        1.8320560203    0.1806656526    0.0000000000
   Point Group: cs    Number of degrees of freedom:     5


   Energy is  -3430.458401978

 Hessian Updated using BFGS Update

  5 Hessian modes will be used to form the next step
  Hessian Eigenvalues:
     0.089137    0.126264    0.178175    0.237579    0.274266

 Minimum Search - Taking Simple RFO Step
 Searching for Lamda that Minimizes Along All modes
 Value Taken    Lamda =  -0.03777092
 Calculated Step too Large.  Step scaled by  0.624744
 Step Taken.  Stepsize is  0.300000

                             Maximum     Tolerance    Cnvgd?
         Gradient           0.063943      0.000300      NO
         Displacement       0.210999      0.001200      NO
         Energy change     -0.031540      0.000001      NO


 New Cartesian Coordinates Obtained by Inverse Iteration

 Displacement from previous Coordinates is:  0.483883
 ----------------------------------------------------------------
             Standard Nuclear Orientation (Angstroms)
    I     Atom           X                Y                Z
 ----------------------------------------------------------------
    1      P      -0.4499670870    -0.7032910684     0.0000000000
    2      N      -1.3715949191     0.5843165956     0.0000000000
    3      Cl     -3.1081657710     0.0838566494     0.0000000000
    4      Br      1.6624695900     0.2278489024     0.0000000000
 ----------------------------------------------------------------
 Molecular Point Group                 Cs    NOp =  2
 Largest Abelian Subgroup              Cs    NOp =  2
 Nuclear Repulsion Energy =   347.3605409945 hartrees
 There are       37 alpha and       37 beta electrons
 Applying Cartesian multipole field
    Component          Value
    ---------          -----
     (2,0,0)        1.00000E-11
     (0,2,0)        2.00000E-11
     (0,0,2)       -3.00000E-11
 Nucleus-field energy     =     0.0000000107 hartrees
 Requested basis set is 6-311++G(d,p)
 There are 51 shells and 130 basis functions
 A cutoff of  1.0D-11 yielded   1069 shell pairs
 There are      7541 function pairs (      8268 Cartesian)
 Smallest overlap matrix eigenvalue = 1.12E-03
 Guess MOs from SCF MO coefficient file

 -----------------------------------------------------------------------
  General SCF calculation program by
  Eric Jon Sundstrom, Paul Horn, Yuezhi Mao, Dmitri Zuev, Alec White,
  David Stuck, Shaama M.S., Shane Yost, Joonho Lee, David Small,
  Daniel Levine, Susi Lehtola, Hugh Burton, Evgeny Epifanovsky
 -----------------------------------------------------------------------
 Exchange:     0.2000 Hartree-Fock + 0.0800 Slater + 0.7200 B88
 Correlation:  0.1900 VWN1RPA + 0.8100 LYP
 Using SG-1 standard quadrature grid
 using 4 threads for integral computing
 -------------------------------------------------------
 OpenMP Integral computing Module                
 Release: version 2.0, May 2017, Q-Chem Inc. Pleasanton 
 -------------------------------------------------------
 -------------------------------------------------------
 OpenMP BLAS3 based DFT computing Module                
 Release: version 1.0, May 2013, Q-Chem Inc. Pittsburgh 
 -------------------------------------------------------
 A restricted SCF calculation will be
 performed using DIIS
 SCF converges when DIIS error is below 1.0e-08
 ---------------------------------------
  Cycle       Energy         DIIS error
 ---------------------------------------
    1   -3430.4649157464      1.53e-03  
    2   -3430.4662844223      1.80e-03  
    3   -3430.4693618984      1.26e-03  
    4   -3430.4724424900      2.48e-04  
    5   -3430.4725815274      7.69e-05  
    6   -3430.4725952091      1.73e-05  
    7   -3430.4725955303      6.49e-06  
    8   -3430.4725955776      1.96e-06  
    9   -3430.4725955871      5.57e-07  
   10   -3430.4725955881      1.02e-07  
   11   -3430.4725955881      1.79e-08  
   12   -3430.4725955881      5.29e-09  Convergence criterion met
 ---------------------------------------
 SCF time:   CPU 14.24s  wall 4.00s 
 SCF   energy in the final basis set =    -3430.4725955881
 Total energy in the final basis set =    -3430.4725955881

 --------------------------------------------------------------
             Orbital Energies (a.u.) and Symmetries
 --------------------------------------------------------------

 Alpha MOs, Restricted
 -- Occupied --                  
-482.85 -101.60  -77.16  -62.51  -56.33  -56.32  -56.32  -14.40
  1 A'    2 A'    3 A'    4 A'    5 A'    1 A"    6 A'    7 A'                 
 -9.512  -8.714  -7.279  -7.266  -7.266  -6.648  -6.544  -6.534
  8 A'    9 A'   10 A'    2 A"   11 A'   12 A'   13 A'    3 A"                 
 -6.533  -4.810  -4.808  -4.805  -2.655  -2.652  -2.652  -2.644
 14 A'   15 A'    4 A"   16 A'   17 A'    5 A"   18 A'    6 A"                 
 -2.643  -0.961  -0.823  -0.782  -0.575  -0.459  -0.439  -0.417
 19 A'   20 A'   21 A'   22 A'   23 A'   24 A'   25 A'    7 A"                 
 -0.348  -0.344  -0.320  -0.301  -0.301
 26 A'    8 A"   27 A'   28 A'    9 A"                                         
 -- Virtual --                   
 -0.132  -0.110  -0.055   0.003   0.009   0.030   0.037   0.053
 10 A"   29 A'   30 A'   31 A'   32 A'   33 A'   11 A"   34 A'                 
  0.061   0.067   0.072   0.091   0.096   0.111   0.125   0.147
 35 A'   36 A'   12 A"   37 A'   13 A"   38 A'   39 A'   40 A'                 
  0.148   0.167   0.196   0.234   0.272   0.272   0.327   0.375
 14 A"   41 A'   42 A'   43 A'   44 A'   15 A"   45 A'   46 A'                 
  0.404   0.410   0.439   0.455   0.457   0.482   0.526   0.552
 16 A"   47 A'   48 A'   17 A"   49 A'   18 A"   50 A'   51 A'                 
  0.552   0.567   0.616   0.619   0.648   0.672   0.711   0.719
 19 A"   52 A'   53 A'   20 A"   54 A'   55 A'   21 A"   56 A'                 
  0.721   0.825   0.836   0.851   0.938   0.946   0.957   1.004
 22 A"   57 A'   23 A"   58 A'   59 A'   24 A"   60 A'   61 A'                 
  1.030   1.066   1.247   1.485   1.562   1.622   1.918   1.983
 62 A'   63 A'   64 A'   25 A"   65 A'   66 A'   26 A"   27 A"                 
  1.990   2.019   2.041   2.079   2.124   2.250   2.294   2.531
 67 A'   68 A'   69 A'   28 A"   70 A'   29 A"   71 A'   72 A'                 
  2.659   3.745   3.825   3.952   3.983   3.991   3.994   4.059
 73 A'   30 A"   74 A'   75 A'   31 A"   76 A'   32 A"   77 A'                 
  4.189   6.579   6.905   7.538   7.552   7.610   9.616  13.744
 78 A'   79 A'   80 A'   33 A"   81 A'   82 A'   83 A'   34 A"                 
 13.838  13.922  25.768  25.832  26.227  35.251  47.873 163.036
 84 A'   85 A'   35 A"   86 A'   87 A'   88 A'   89 A'   90 A'                 
215.590 289.737 289.749 289.8181020.658
 91 A'   36 A"   92 A'   93 A'   94 A'                                         

 Beta MOs, Restricted
 -- Occupied --                  
-482.85 -101.60  -77.16  -62.51  -56.33  -56.32  -56.32  -14.40
  1 A'    2 A'    3 A'    4 A'    5 A'    1 A"    6 A'    7 A'                 
 -9.512  -8.714  -7.279  -7.266  -7.266  -6.648  -6.544  -6.534
  8 A'    9 A'   10 A'    2 A"   11 A'   12 A'   13 A'    3 A"                 
 -6.533  -4.810  -4.808  -4.805  -2.655  -2.652  -2.652  -2.644
 14 A'   15 A'    4 A"   16 A'   17 A'    5 A"   18 A'    6 A"                 
 -2.643  -0.961  -0.823  -0.782  -0.575  -0.459  -0.439  -0.417
 19 A'   20 A'   21 A'   22 A'   23 A'   24 A'   25 A'    7 A"                 
 -0.348  -0.344  -0.320  -0.301  -0.301
 26 A'    8 A"   27 A'   28 A'    9 A"                                         
 -- Virtual --                   
 -0.132  -0.110  -0.055   0.003   0.009   0.030   0.037   0.053
 10 A"   29 A'   30 A'   31 A'   32 A'   33 A'   11 A"   34 A'                 
  0.061   0.067   0.072   0.091   0.096   0.111   0.125   0.147
 35 A'   36 A'   12 A"   37 A'   13 A"   38 A'   39 A'   40 A'                 
  0.148   0.167   0.196   0.234   0.272   0.272   0.327   0.375
 14 A"   41 A'   42 A'   43 A'   44 A'   15 A"   45 A'   46 A'                 
  0.404   0.410   0.439   0.455   0.457   0.482   0.526   0.552
 16 A"   47 A'   48 A'   17 A"   49 A'   18 A"   50 A'   51 A'                 
  0.552   0.567   0.616   0.619   0.648   0.672   0.711   0.719
 19 A"   52 A'   53 A'   20 A"   54 A'   55 A'   21 A"   56 A'                 
  0.721   0.825   0.836   0.851   0.938   0.946   0.957   1.004
 22 A"   57 A'   23 A"   58 A'   59 A'   24 A"   60 A'   61 A'                 
  1.030   1.066   1.247   1.485   1.562   1.622   1.918   1.983
 62 A'   63 A'   64 A'   25 A"   65 A'   66 A'   26 A"   27 A"                 
  1.990   2.019   2.041   2.079   2.124   2.250   2.294   2.531
 67 A'   68 A'   69 A'   28 A"   70 A'   29 A"   71 A'   72 A'                 
  2.659   3.745   3.825   3.952   3.983   3.991   3.994   4.059
 73 A'   30 A"   74 A'   75 A'   31 A"   76 A'   32 A"   77 A'                 
  4.189   6.579   6.905   7.538   7.552   7.610   9.616  13.744
 78 A'   79 A'   80 A'   33 A"   81 A'   82 A'   83 A'   34 A"                 
 13.838  13.922  25.768  25.832  26.227  35.251  47.873 163.036
 84 A'   85 A'   35 A"   86 A'   87 A'   88 A'   89 A'   90 A'                 
215.590 289.737 289.749 289.8181020.658
 91 A'   36 A"   92 A'   93 A'   94 A'                                         
 --------------------------------------------------------------

          Ground-State Mulliken Net Atomic Charges

     Atom                 Charge (a.u.)
  ----------------------------------------
      1 P                     0.300852
      2 N                    -0.182524
      3 Cl                    0.013555
      4 Br                   -0.131884
  ----------------------------------------
  Sum of atomic charges =    -0.000000

 -----------------------------------------------------------------
                    Cartesian Multipole Moments
 -----------------------------------------------------------------
    Charge (ESU x 10^10)
                -0.0000
    Dipole Moment (Debye)
         X       0.0238      Y      -1.9139      Z       0.0000
       Tot       1.9140
    Quadrupole Moments (Debye-Ang)
        XX     -49.8952     XY       2.3598     YY     -50.8495
        XZ       0.0000     YZ       0.0000     ZZ     -48.9663
    Octopole Moments (Debye-Ang^2)
       XXX      63.1636    XXY      -0.9872    XYY      24.5715
       YYY      -1.1301    XXZ      -0.0000    XYZ      -0.0000
       YYZ      -0.0000    XZZ      21.8451    YZZ      -0.7229
       ZZZ      -0.0000
    Hexadecapole Moments (Debye-Ang^3)
      XXXX   -1104.2922   XXXY       8.9198   XXYY    -220.3524
      XYYY      -7.6891   YYYY    -123.4409   XXXZ      -0.0000
      XXYZ      -0.0000   XYYZ       0.0000   YYYZ       0.0000
      XXZZ    -211.2722   XYZZ      -2.5949   YYZZ     -29.8701
      XZZZ       0.0000   YZZZ       0.0000   ZZZZ     -60.4285
 -----------------------------------------------------------------
 Calculating analytic gradient of the SCF energy
 Gradient of SCF Energy
            1           2           3           4
    1  -0.0153037   0.0137178  -0.0102140   0.0117999
    2   0.0050679  -0.0032403  -0.0043070   0.0024794
    3   0.0000000   0.0000000  -0.0000000  -0.0000000
 Max gradient component =       1.530E-02
 RMS gradient           =       7.783E-03
 Gradient time:  CPU 3.90 s  wall 1.07 s
 Geometry Optimization Parameters
   NAtoms,    NIC,     NZ,  NCons,   NDum,   NFix, NCnnct, MaxDiis
        4      14       4       0       0       0       0       0

 Cartesian Hessian Update
 Hessian Updated using BFGS Update


** GEOMETRY OPTIMIZATION IN DELOCALIZED INTERNAL COORDINATES **
   Searching for a Minimum

   Optimization Cycle:   4

                       Coordinates (Angstroms)
     ATOM                X               Y               Z
      1  P        -0.4499670870   -0.7032910684    0.0000000000
      2  N        -1.3715949191    0.5843165956    0.0000000000
      3  Cl       -3.1081657710    0.0838566494    0.0000000000
      4  Br        1.6624695900    0.2278489024    0.0000000000
   Point Group: cs    Number of degrees of freedom:     5


   Energy is  -3430.472595588

 Hessian Updated using BFGS Update

  5 Hessian modes will be used to form the next step
  Hessian Eigenvalues:
     0.088385    0.133111    0.230515    0.243834    0.361432

 Minimum Search - Taking Simple RFO Step
 Searching for Lamda that Minimizes Along All modes
 Value Taken    Lamda =  -0.00361733
 Step Taken.  Stepsize is  0.180423

                             Maximum     Tolerance    Cnvgd?
         Gradient           0.017116      0.000300      NO
         Displacement       0.141390      0.001200      NO
         Energy change     -0.014194      0.000001      NO


 New Cartesian Coordinates Obtained by Inverse Iteration

 Displacement from previous Coordinates is:  0.239384
 ----------------------------------------------------------------
             Standard Nuclear Orientation (Angstroms)
    I     Atom           X                Y                Z
 ----------------------------------------------------------------
    1      P      -0.4284986515    -0.7445442787     0.0000000000
    2      N      -1.3542090953     0.5633998238     0.0000000000
    3      Cl     -3.0554569040     0.1199343192     0.0000000000
    4      Br      1.5709064638     0.2539412147     0.0000000000
 ----------------------------------------------------------------
 Molecular Point Group                 Cs    NOp =  2
 Largest Abelian Subgroup              Cs    NOp =  2
 Nuclear Repulsion Energy =   355.7041972417 hartrees
 There are       37 alpha and       37 beta electrons
 Applying Cartesian multipole field
    Component          Value
    ---------          -----
     (2,0,0)        1.00000E-11
     (0,2,0)        2.00000E-11
     (0,0,2)       -3.00000E-11
 Nucleus-field energy     =     0.0000000102 hartrees
 Requested basis set is 6-311++G(d,p)
 There are 51 shells and 130 basis functions
 A cutoff of  1.0D-11 yielded   1082 shell pairs
 There are      7629 function pairs (      8367 Cartesian)
 Smallest overlap matrix eigenvalue = 1.06E-03
 Guess MOs from SCF MO coefficient file

 -----------------------------------------------------------------------
  General SCF calculation program by
  Eric Jon Sundstrom, Paul Horn, Yuezhi Mao, Dmitri Zuev, Alec White,
  David Stuck, Shaama M.S., Shane Yost, Joonho Lee, David Small,
  Daniel Levine, Susi Lehtola, Hugh Burton, Evgeny Epifanovsky
 -----------------------------------------------------------------------
 Exchange:     0.2000 Hartree-Fock + 0.0800 Slater + 0.7200 B88
 Correlation:  0.1900 VWN1RPA + 0.8100 LYP
 Using SG-1 standard quadrature grid
 using 4 threads for integral computing
 -------------------------------------------------------
 OpenMP Integral computing Module                
 Release: version 2.0, May 2017, Q-Chem Inc. Pleasanton 
 -------------------------------------------------------
 -------------------------------------------------------
 OpenMP BLAS3 based DFT computing Module                
 Release: version 1.0, May 2013, Q-Chem Inc. Pittsburgh 
 -------------------------------------------------------
 A restricted SCF calculation will be
 performed using DIIS
 SCF converges when DIIS error is below 1.0e-08
 ---------------------------------------
  Cycle       Energy         DIIS error
 ---------------------------------------
    1   -3430.4713790039      8.23e-04  
    2   -3430.4738027597      3.17e-04  
    3   -3430.4732331332      6.18e-04  
    4   -3430.4740143503      1.26e-04  
    5   -3430.4740463337      2.94e-05  
    6   -3430.4740482154      7.53e-06  
    7   -3430.4740483165      2.80e-06  
    8   -3430.4740483227      7.37e-07  
    9   -3430.4740483236      1.95e-07  
   10   -3430.4740483237      4.02e-08  
   11   -3430.4740483237      6.28e-09  Convergence criterion met
 ---------------------------------------
 SCF time:   CPU 13.38s  wall 4.00s 
 SCF   energy in the final basis set =    -3430.4740483237
 Total energy in the final basis set =    -3430.4740483237

 --------------------------------------------------------------
             Orbital Energies (a.u.) and Symmetries
 --------------------------------------------------------------

 Alpha MOs, Restricted
 -- Occupied --                  
-482.86 -101.60  -77.15  -62.51  -56.33  -56.33  -56.33  -14.40
  1 A'    2 A'    3 A'    4 A'    5 A'    1 A"    6 A'    7 A'                 
 -9.509  -8.717  -7.276  -7.263  -7.263  -6.643  -6.547  -6.537
  8 A'    9 A'   10 A'    2 A"   11 A'   12 A'   13 A'    3 A"                 
 -6.536  -4.805  -4.804  -4.800  -2.658  -2.656  -2.655  -2.647
 14 A'   15 A'    4 A"   16 A'   17 A'    5 A"   18 A'    6 A"                 
 -2.647  -0.966  -0.830  -0.777  -0.577  -0.460  -0.441  -0.418
 19 A'   20 A'   21 A'   22 A'   23 A'   24 A'   25 A'    7 A"                 
 -0.350  -0.348  -0.321  -0.295  -0.294
 26 A'    8 A"   27 A'   28 A'    9 A"                                         
 -- Virtual --                   
 -0.131  -0.087  -0.047   0.003   0.010   0.031   0.037   0.052
 10 A"   29 A'   30 A'   31 A'   32 A'   33 A'   11 A"   34 A'                 
  0.062   0.067   0.072   0.092   0.095   0.112   0.127   0.142
 35 A'   36 A'   12 A"   37 A'   13 A"   38 A'   39 A'   40 A'                 
  0.150   0.171   0.200   0.235   0.271   0.273   0.323   0.372
 14 A"   41 A'   42 A'   43 A'   44 A'   15 A"   45 A'   46 A'                 
  0.403   0.412   0.438   0.448   0.455   0.475   0.521   0.544
 16 A"   47 A'   48 A'   17 A"   49 A'   18 A"   50 A'   51 A'                 
  0.549   0.577   0.619   0.621   0.650   0.679   0.714   0.738
 19 A"   52 A'   20 A"   53 A'   54 A'   55 A'   21 A"   56 A'                 
  0.742   0.838   0.843   0.853   0.933   0.951   0.964   1.011
 22 A"   23 A"   57 A'   58 A'   59 A'   24 A"   60 A'   61 A'                 
  1.053   1.094   1.239   1.490   1.575   1.631   1.926   1.982
 62 A'   63 A'   64 A'   25 A"   65 A'   66 A'   26 A"   27 A"                 
  1.996   2.019   2.068   2.073   2.144   2.260   2.306   2.527
 67 A'   68 A'   69 A'   28 A"   70 A'   29 A"   71 A'   72 A'                 
  2.669   3.750   3.836   3.941   3.980   3.989   3.997   4.080
 73 A'   30 A"   74 A'   75 A'   31 A"   76 A'   32 A"   77 A'                 
  4.211   6.584   6.898   7.536   7.553   7.619   9.636  13.750
 78 A'   79 A'   80 A'   33 A"   81 A'   82 A'   83 A'   34 A"                 
 13.845  13.912  25.775  25.845  26.230  35.256  47.876 163.029
 84 A'   85 A'   35 A"   86 A'   87 A'   88 A'   89 A'   90 A'                 
215.611 289.735 289.751 289.8281020.663
 91 A'   36 A"   92 A'   93 A'   94 A'                                         

 Beta MOs, Restricted
 -- Occupied --                  
-482.86 -101.60  -77.15  -62.51  -56.33  -56.33  -56.33  -14.40
  1 A'    2 A'    3 A'    4 A'    5 A'    1 A"    6 A'    7 A'                 
 -9.509  -8.717  -7.276  -7.263  -7.263  -6.643  -6.547  -6.537
  8 A'    9 A'   10 A'    2 A"   11 A'   12 A'   13 A'    3 A"                 
 -6.536  -4.805  -4.804  -4.800  -2.658  -2.656  -2.655  -2.647
 14 A'   15 A'    4 A"   16 A'   17 A'    5 A"   18 A'    6 A"                 
 -2.647  -0.966  -0.830  -0.777  -0.577  -0.460  -0.441  -0.418
 19 A'   20 A'   21 A'   22 A'   23 A'   24 A'   25 A'    7 A"                 
 -0.350  -0.348  -0.321  -0.295  -0.294
 26 A'    8 A"   27 A'   28 A'    9 A"                                         
 -- Virtual --                   
 -0.131  -0.087  -0.047   0.003   0.010   0.031   0.037   0.052
 10 A"   29 A'   30 A'   31 A'   32 A'   33 A'   11 A"   34 A'                 
  0.062   0.067   0.072   0.092   0.095   0.112   0.127   0.142
 35 A'   36 A'   12 A"   37 A'   13 A"   38 A'   39 A'   40 A'                 
  0.150   0.171   0.200   0.235   0.271   0.273   0.323   0.372
 14 A"   41 A'   42 A'   43 A'   44 A'   15 A"   45 A'   46 A'                 
  0.403   0.412   0.438   0.448   0.455   0.475   0.521   0.544
 16 A"   47 A'   48 A'   17 A"   49 A'   18 A"   50 A'   51 A'                 
  0.549   0.577   0.619   0.621   0.650   0.679   0.714   0.738
 19 A"   52 A'   20 A"   53 A'   54 A'   55 A'   21 A"   56 A'                 
  0.742   0.838   0.843   0.853   0.933   0.951   0.964   1.011
 22 A"   23 A"   57 A'   58 A'   59 A'   24 A"   60 A'   61 A'                 
  1.053   1.094   1.239   1.490   1.575   1.631   1.926   1.982
 62 A'   63 A'   64 A'   25 A"   65 A'   66 A'   26 A"   27 A"                 
  1.996   2.019   2.068   2.073   2.144   2.260   2.306   2.527
 67 A'   68 A'   69 A'   28 A"   70 A'   29 A"   71 A'   72 A'                 
  2.669   3.750   3.836   3.941   3.980   3.989   3.997   4.080
 73 A'   30 A"   74 A'   75 A'   31 A"   76 A'   32 A"   77 A'                 
  4.211   6.584   6.898   7.536   7.553   7.619   9.636  13.750
 78 A'   79 A'   80 A'   33 A"   81 A'   82 A'   83 A'   34 A"                 
 13.845  13.912  25.775  25.845  26.230  35.256  47.876 163.029
 84 A'   85 A'   35 A"   86 A'   87 A'   88 A'   89 A'   90 A'                 
215.611 289.735 289.751 289.8281020.663
 91 A'   36 A"   92 A'   93 A'   94 A'                                         
 --------------------------------------------------------------

          Ground-State Mulliken Net Atomic Charges

     Atom                 Charge (a.u.)
  ----------------------------------------
      1 P                     0.297604
      2 N                    -0.184490
      3 Cl                    0.003399
      4 Br                   -0.116513
  ----------------------------------------
  Sum of atomic charges =    -0.000000

 -----------------------------------------------------------------
                    Cartesian Multipole Moments
 -----------------------------------------------------------------
    Charge (ESU x 10^10)
                -0.0000
    Dipole Moment (Debye)
         X       0.2811      Y      -1.8621      Z       0.0000
       Tot       1.8832
    Quadrupole Moments (Debye-Ang)
        XX     -49.7400     XY       2.3268     YY     -50.6305
        XZ       0.0000     YZ      -0.0000     ZZ     -48.8401
    Octopole Moments (Debye-Ang^2)
       XXX      66.2976    XXY      -0.5856    XYY      25.6900
       YYY      -1.5929    XXZ      -0.0000    XYZ      -0.0000
       YYZ      -0.0000    XZZ      22.6872    YZZ      -0.9524
       ZZZ      -0.0000
    Hexadecapole Moments (Debye-Ang^3)
      XXXX   -1051.6230   XXXY       9.4366   XXYY    -210.2457
      XYYY      -5.5034   YYYY    -128.8895   XXXZ       0.0000
      XXYZ      -0.0000   XYYZ      -0.0000   YYYZ      -0.0000
      XXZZ    -200.3629   XYZZ      -1.8763   YYZZ     -30.6984
      XZZZ      -0.0000   YZZZ      -0.0000   ZZZZ     -60.1120
 -----------------------------------------------------------------
 Calculating analytic gradient of the SCF energy
 Gradient of SCF Energy
            1           2           3           4
    1   0.0002428  -0.0010031   0.0041148  -0.0033545
    2  -0.0035871   0.0052782  -0.0013238  -0.0003672
    3  -0.0000000  -0.0000000  -0.0000000   0.0000000
 Max gradient component =       5.278E-03
 RMS gradient           =       2.447E-03
 Gradient time:  CPU 3.97 s  wall 1.09 s
 Geometry Optimization Parameters
   NAtoms,    NIC,     NZ,  NCons,   NDum,   NFix, NCnnct, MaxDiis
        4      14       4       0       0       0       0       0

 Cartesian Hessian Update
 Hessian Updated using BFGS Update


** GEOMETRY OPTIMIZATION IN DELOCALIZED INTERNAL COORDINATES **
   Searching for a Minimum

   Optimization Cycle:   5

                       Coordinates (Angstroms)
     ATOM                X               Y               Z
      1  P        -0.4284986515   -0.7445442787    0.0000000000
      2  N        -1.3542090953    0.5633998238    0.0000000000
      3  Cl       -3.0554569040    0.1199343192    0.0000000000
      4  Br        1.5709064638    0.2539412147    0.0000000000
   Point Group: cs    Number of degrees of freedom:     5


   Energy is  -3430.474048324

 Hessian Updated using BFGS Update

  5 Hessian modes will be used to form the next step
  Hessian Eigenvalues:
     0.095136    0.140069    0.229535    0.286836    0.355317

 Minimum Search - Taking Simple RFO Step
 Searching for Lamda that Minimizes Along All modes
 Value Taken    Lamda =  -0.00042182
 Step Taken.  Stepsize is  0.039077

                             Maximum     Tolerance    Cnvgd?
         Gradient           0.010267      0.000300      NO
         Displacement       0.032396      0.001200      NO
         Energy change     -0.001453      0.000001      NO


 New Cartesian Coordinates Obtained by Inverse Iteration

 Displacement from previous Coordinates is:  0.062319
 ----------------------------------------------------------------
             Standard Nuclear Orientation (Angstroms)
    I     Atom           X                Y                Z
 ----------------------------------------------------------------
    1      P      -0.4216585652    -0.7397072975     0.0000000000
    2      N      -1.3613996816     0.5529384419     0.0000000000
    3      Cl     -3.0755457396     0.1258338052     0.0000000000
    4      Br      1.5913457994     0.2536661294     0.0000000000
 ----------------------------------------------------------------
 Molecular Point Group                 Cs    NOp =  2
 Largest Abelian Subgroup              Cs    NOp =  2
 Nuclear Repulsion Energy =   353.6428619056 hartrees
 There are       37 alpha and       37 beta electrons
 Applying Cartesian multipole field
    Component          Value
    ---------          -----
     (2,0,0)        1.00000E-11
     (0,2,0)        2.00000E-11
     (0,0,2)       -3.00000E-11
 Nucleus-field energy     =     0.0000000104 hartrees
 Requested basis set is 6-311++G(d,p)
 There are 51 shells and 130 basis functions
 A cutoff of  1.0D-11 yielded   1076 shell pairs
 There are      7576 function pairs (      8307 Cartesian)
 Smallest overlap matrix eigenvalue = 1.08E-03
 Guess MOs from SCF MO coefficient file

 -----------------------------------------------------------------------
  General SCF calculation program by
  Eric Jon Sundstrom, Paul Horn, Yuezhi Mao, Dmitri Zuev, Alec White,
  David Stuck, Shaama M.S., Shane Yost, Joonho Lee, David Small,
  Daniel Levine, Susi Lehtola, Hugh Burton, Evgeny Epifanovsky
 -----------------------------------------------------------------------
 Exchange:     0.2000 Hartree-Fock + 0.0800 Slater + 0.7200 B88
 Correlation:  0.1900 VWN1RPA + 0.8100 LYP
 Using SG-1 standard quadrature grid
 using 4 threads for integral computing
 -------------------------------------------------------
 OpenMP Integral computing Module                
 Release: version 2.0, May 2017, Q-Chem Inc. Pleasanton 
 -------------------------------------------------------
 -------------------------------------------------------
 OpenMP BLAS3 based DFT computing Module                
 Release: version 1.0, May 2013, Q-Chem Inc. Pittsburgh 
 -------------------------------------------------------
 A restricted SCF calculation will be
 performed using DIIS
 SCF converges when DIIS error is below 1.0e-08
 ---------------------------------------
  Cycle       Energy         DIIS error
 ---------------------------------------
    1   -3430.4740874921      2.12e-04  
    2   -3430.4742771830      6.01e-05  
    3   -3430.4742709455      8.50e-05  
    4   -3430.4742859661      2.89e-05  
    5   -3430.4742872916      1.29e-05  
    6   -3430.4742876350      2.04e-06  
    7   -3430.4742876412      4.85e-07  
    8   -3430.4742876416      9.29e-08  
    9   -3430.4742876417      3.67e-08  
   10   -3430.4742876417      1.40e-08  
   11   -3430.4742876417      2.20e-09  Convergence criterion met
 ---------------------------------------
 SCF time:   CPU 13.23s  wall 4.00s 
 SCF   energy in the final basis set =    -3430.4742876417
 Total energy in the final basis set =    -3430.4742876417

 --------------------------------------------------------------
             Orbital Energies (a.u.) and Symmetries
 --------------------------------------------------------------

 Alpha MOs, Restricted
 -- Occupied --                  
-482.86 -101.60  -77.15  -62.51  -56.33  -56.33  -56.33  -14.40
  1 A'    2 A'    3 A'    4 A'    5 A'    1 A"    6 A'    7 A'                 
 -9.510  -8.717  -7.277  -7.264  -7.264  -6.644  -6.547  -6.537
  8 A'    9 A'   10 A'    2 A"   11 A'   12 A'   13 A'    3 A"                 
 -6.536  -4.806  -4.804  -4.801  -2.658  -2.656  -2.655  -2.647
 14 A'   15 A'    4 A"   16 A'   17 A'    5 A"   18 A'    6 A"                 
 -2.647  -0.963  -0.829  -0.778  -0.577  -0.460  -0.440  -0.417
 19 A'   20 A'   21 A'   22 A'   23 A'   24 A'   25 A'    7 A"                 
 -0.350  -0.347  -0.321  -0.295  -0.294
 26 A'    8 A"   27 A'    9 A"   28 A'                                         
 -- Virtual --                   
 -0.130  -0.092  -0.048   0.003   0.010   0.031   0.037   0.052
 10 A"   29 A'   30 A'   31 A'   32 A'   33 A'   11 A"   34 A'                 
  0.061   0.067   0.072   0.092   0.095   0.111   0.127   0.142
 35 A'   36 A'   12 A"   37 A'   13 A"   38 A'   39 A'   40 A'                 
  0.150   0.170   0.199   0.235   0.271   0.273   0.323   0.373
 14 A"   41 A'   42 A'   43 A'   44 A'   15 A"   45 A'   46 A'                 
  0.404   0.411   0.439   0.450   0.455   0.474   0.522   0.546
 16 A"   47 A'   48 A'   17 A"   49 A'   18 A"   50 A'   51 A'                 
  0.549   0.576   0.620   0.622   0.651   0.677   0.713   0.737
 19 A"   52 A'   20 A"   53 A'   54 A'   55 A'   21 A"   56 A'                 
  0.739   0.837   0.838   0.852   0.936   0.952   0.968   1.011
 22 A"   23 A"   57 A'   58 A'   59 A'   24 A"   60 A'   61 A'                 
  1.049   1.089   1.240   1.490   1.573   1.632   1.925   1.982
 62 A'   63 A'   64 A'   25 A"   65 A'   66 A'   26 A"   27 A"                 
  1.995   2.019   2.060   2.074   2.141   2.259   2.303   2.533
 67 A'   68 A'   69 A'   28 A"   70 A'   29 A"   71 A'   72 A'                 
  2.663   3.750   3.833   3.946   3.980   3.989   3.996   4.076
 73 A'   30 A"   74 A'   75 A'   31 A"   76 A'   32 A"   77 A'                 
  4.207   6.582   6.899   7.536   7.552   7.617   9.632  13.749
 78 A'   79 A'   80 A'   33 A"   81 A'   82 A'   83 A'   34 A"                 
 13.845  13.915  25.772  25.842  26.229  35.255  47.875 163.030
 84 A'   85 A'   35 A"   86 A'   87 A'   88 A'   89 A'   90 A'                 
215.607 289.735 289.750 289.8261020.661
 91 A'   36 A"   92 A'   93 A'   94 A'                                         

 Beta MOs, Restricted
 -- Occupied --                  
-482.86 -101.60  -77.15  -62.51  -56.33  -56.33  -56.33  -14.40
  1 A'    2 A'    3 A'    4 A'    5 A'    1 A"    6 A'    7 A'                 
 -9.510  -8.717  -7.277  -7.264  -7.264  -6.644  -6.547  -6.537
  8 A'    9 A'   10 A'    2 A"   11 A'   12 A'   13 A'    3 A"                 
 -6.536  -4.806  -4.804  -4.801  -2.658  -2.656  -2.655  -2.647
 14 A'   15 A'    4 A"   16 A'   17 A'    5 A"   18 A'    6 A"                 
 -2.647  -0.963  -0.829  -0.778  -0.577  -0.460  -0.440  -0.417
 19 A'   20 A'   21 A'   22 A'   23 A'   24 A'   25 A'    7 A"                 
 -0.350  -0.347  -0.321  -0.295  -0.294
 26 A'    8 A"   27 A'    9 A"   28 A'                                         
 -- Virtual --                   
 -0.130  -0.092  -0.048   0.003   0.010   0.031   0.037   0.052
 10 A"   29 A'   30 A'   31 A'   32 A'   33 A'   11 A"   34 A'                 
  0.061   0.067   0.072   0.092   0.095   0.111   0.127   0.142
 35 A'   36 A'   12 A"   37 A'   13 A"   38 A'   39 A'   40 A'                 
  0.150   0.170   0.199   0.235   0.271   0.273   0.323   0.373
 14 A"   41 A'   42 A'   43 A'   44 A'   15 A"   45 A'   46 A'                 
  0.404   0.411   0.439   0.450   0.455   0.474   0.522   0.546
 16 A"   47 A'   48 A'   17 A"   49 A'   18 A"   50 A'   51 A'                 
  0.549   0.576   0.620   0.622   0.651   0.677   0.713   0.737
 19 A"   52 A'   20 A"   53 A'   54 A'   55 A'   21 A"   56 A'                 
  0.739   0.837   0.838   0.852   0.936   0.952   0.968   1.011
 22 A"   23 A"   57 A'   58 A'   59 A'   24 A"   60 A'   61 A'                 
  1.049   1.089   1.240   1.490   1.573   1.632   1.925   1.982
 62 A'   63 A'   64 A'   25 A"   65 A'   66 A'   26 A"   27 A"                 
  1.995   2.019   2.060   2.074   2.141   2.259   2.303   2.533
 67 A'   68 A'   69 A'   28 A"   70 A'   29 A"   71 A'   72 A'                 
  2.663   3.750   3.833   3.946   3.980   3.989   3.996   4.076
 73 A'   30 A"   74 A'   75 A'   31 A"   76 A'   32 A"   77 A'                 
  4.207   6.582   6.899   7.536   7.552   7.617   9.632  13.749
 78 A'   79 A'   80 A'   33 A"   81 A'   82 A'   83 A'   34 A"                 
 13.845  13.915  25.772  25.842  26.229  35.255  47.875 163.030
 84 A'   85 A'   35 A"   86 A'   87 A'   88 A'   89 A'   90 A'                 
215.607 289.735 289.750 289.8261020.661
 91 A'   36 A"   92 A'   93 A'   94 A'                                         
 --------------------------------------------------------------

          Ground-State Mulliken Net Atomic Charges

     Atom                 Charge (a.u.)
  ----------------------------------------
      1 P                     0.295440
      2 N                    -0.185660
      3 Cl                    0.005095
      4 Br                   -0.114875
  ----------------------------------------
  Sum of atomic charges =    -0.000000

 -----------------------------------------------------------------
                    Cartesian Multipole Moments
 -----------------------------------------------------------------
    Charge (ESU x 10^10)
                -0.0000
    Dipole Moment (Debye)
         X       0.2509      Y      -1.8547      Z       0.0000
       Tot       1.8716
    Quadrupole Moments (Debye-Ang)
        XX     -49.6321     XY       2.3010     YY     -50.6877
        XZ       0.0000     YZ       0.0000     ZZ     -48.8643
    Octopole Moments (Debye-Ang^2)
       XXX      65.1736    XXY      -0.6170    XYY      25.4717
       YYY      -1.8057    XXZ       0.0000    XYZ       0.0000
       YYZ       0.0000    XZZ      22.5142    YZZ      -1.0275
       ZZZ       0.0000
    Hexadecapole Moments (Debye-Ang^3)
      XXXX   -1063.8308   XXXY       9.4929   XXYY    -213.1460
      XYYY      -4.8524   YYYY    -128.2077   XXXZ      -0.0000
      XXYZ       0.0000   XYYZ       0.0000   YYYZ       0.0000
      XXZZ    -203.2336   XYZZ      -1.6761   YYZZ     -30.6020
      XZZZ       0.0000   YZZZ       0.0000   ZZZZ     -60.1917
 -----------------------------------------------------------------
 Calculating analytic gradient of the SCF energy
 Gradient of SCF Energy
            1           2           3           4
    1  -0.0001177   0.0018586  -0.0012217  -0.0005193
    2  -0.0007108   0.0022035  -0.0010254  -0.0004673
    3  -0.0000000   0.0000000   0.0000000   0.0000000
 Max gradient component =       2.204E-03
 RMS gradient           =       9.942E-04
 Gradient time:  CPU 3.95 s  wall 1.08 s
 Geometry Optimization Parameters
   NAtoms,    NIC,     NZ,  NCons,   NDum,   NFix, NCnnct, MaxDiis
        4      14       4       0       0       0       0       0

 Cartesian Hessian Update
 Hessian Updated using BFGS Update


** GEOMETRY OPTIMIZATION IN DELOCALIZED INTERNAL COORDINATES **
   Searching for a Minimum

   Optimization Cycle:   6

                       Coordinates (Angstroms)
     ATOM                X               Y               Z
      1  P        -0.4216585652   -0.7397072975    0.0000000000
      2  N        -1.3613996816    0.5529384419    0.0000000000
      3  Cl       -3.0755457396    0.1258338052    0.0000000000
      4  Br        1.5913457994    0.2536661294    0.0000000000
   Point Group: cs    Number of degrees of freedom:     5


   Energy is  -3430.474287642

 Hessian Updated using BFGS Update

  5 Hessian modes will be used to form the next step
  Hessian Eigenvalues:
     0.092844    0.143744    0.205451    0.285311    0.340233

 Minimum Search - Taking Simple RFO Step
 Searching for Lamda that Minimizes Along All modes
 Value Taken    Lamda =  -0.00007919
 Step Taken.  Stepsize is  0.023557

                             Maximum     Tolerance    Cnvgd?
         Gradient           0.001838      0.000300      NO
         Displacement       0.013672      0.001200      NO
         Energy change     -0.000239      0.000001      NO


 New Cartesian Coordinates Obtained by Inverse Iteration

 Displacement from previous Coordinates is:  0.034809
 ----------------------------------------------------------------
             Standard Nuclear Orientation (Angstroms)
    I     Atom           X                Y                Z
 ----------------------------------------------------------------
    1      P      -0.4183419501    -0.7442564086     0.0000000000
    2      N      -1.3647767012     0.5409774554     0.0000000000
    3      Cl     -3.0774720938     0.1362332149     0.0000000000
    4      Br      1.5933325582     0.2597768174     0.0000000000
 ----------------------------------------------------------------
 Molecular Point Group                 Cs    NOp =  2
 Largest Abelian Subgroup              Cs    NOp =  2
 Nuclear Repulsion Energy =   353.3533656855 hartrees
 There are       37 alpha and       37 beta electrons
 Applying Cartesian multipole field
    Component          Value
    ---------          -----
     (2,0,0)        1.00000E-11
     (0,2,0)        2.00000E-11
     (0,0,2)       -3.00000E-11
 Nucleus-field energy     =     0.0000000104 hartrees
 Requested basis set is 6-311++G(d,p)
 There are 51 shells and 130 basis functions
 A cutoff of  1.0D-11 yielded   1074 shell pairs
 There are      7568 function pairs (      8298 Cartesian)
 Smallest overlap matrix eigenvalue = 1.08E-03
 Guess MOs from SCF MO coefficient file

 -----------------------------------------------------------------------
  General SCF calculation program by
  Eric Jon Sundstrom, Paul Horn, Yuezhi Mao, Dmitri Zuev, Alec White,
  David Stuck, Shaama M.S., Shane Yost, Joonho Lee, David Small,
  Daniel Levine, Susi Lehtola, Hugh Burton, Evgeny Epifanovsky
 -----------------------------------------------------------------------
 Exchange:     0.2000 Hartree-Fock + 0.0800 Slater + 0.7200 B88
 Correlation:  0.1900 VWN1RPA + 0.8100 LYP
 Using SG-1 standard quadrature grid
 using 4 threads for integral computing
 -------------------------------------------------------
 OpenMP Integral computing Module                
 Release: version 2.0, May 2017, Q-Chem Inc. Pleasanton 
 -------------------------------------------------------
 -------------------------------------------------------
 OpenMP BLAS3 based DFT computing Module                
 Release: version 1.0, May 2013, Q-Chem Inc. Pittsburgh 
 -------------------------------------------------------
 A restricted SCF calculation will be
 performed using DIIS
 SCF converges when DIIS error is below 1.0e-08
 ---------------------------------------
  Cycle       Energy         DIIS error
 ---------------------------------------
    1   -3430.4742157494      1.57e-04  
    2   -3430.4743297606      6.54e-05  
    3   -3430.4743039910      1.35e-04  
    4   -3430.4743387965      1.79e-05  
    5   -3430.4743395738      6.93e-06  
    6   -3430.4743396637      1.30e-06  
    7   -3430.4743396660      4.11e-07  
    8   -3430.4743396663      1.60e-07  
    9   -3430.4743396663      3.60e-08  
   10   -3430.4743396663      9.74e-09  Convergence criterion met
 ---------------------------------------
 SCF time:   CPU 12.04s  wall 3.00s 
 SCF   energy in the final basis set =    -3430.4743396663
 Total energy in the final basis set =    -3430.4743396663

 --------------------------------------------------------------
             Orbital Energies (a.u.) and Symmetries
 --------------------------------------------------------------

 Alpha MOs, Restricted
 -- Occupied --                  
-482.85 -101.60  -77.15  -62.51  -56.33  -56.32  -56.32  -14.40
  1 A'    2 A'    3 A'    4 A'    5 A'    1 A"    6 A'    7 A'                 
 -9.511  -8.716  -7.278  -7.265  -7.264  -6.644  -6.546  -6.536
  8 A'    9 A'   10 A'    2 A"   11 A'   12 A'   13 A'    3 A"                 
 -6.535  -4.805  -4.804  -4.800  -2.658  -2.655  -2.654  -2.646
 14 A'   15 A'    4 A"   16 A'   17 A'    5 A"   18 A'    6 A"                 
 -2.646  -0.964  -0.829  -0.778  -0.577  -0.461  -0.440  -0.418
 19 A'   20 A'   21 A'   22 A'   23 A'   24 A'   25 A'    7 A"                 
 -0.351  -0.347  -0.321  -0.295  -0.293
 26 A'    8 A"   27 A'    9 A"   28 A'                                         
 -- Virtual --                   
 -0.130  -0.092  -0.047   0.004   0.011   0.031   0.037   0.052
 10 A"   29 A'   30 A'   31 A'   32 A'   33 A'   11 A"   34 A'                 
  0.062   0.067   0.072   0.092   0.095   0.111   0.127   0.141
 35 A'   36 A'   12 A"   37 A'   13 A"   38 A'   39 A'   40 A'                 
  0.150   0.171   0.199   0.235   0.271   0.274   0.323   0.373
 14 A"   41 A'   42 A'   43 A'   44 A'   15 A"   45 A'   46 A'                 
  0.404   0.411   0.440   0.450   0.455   0.474   0.523   0.546
 16 A"   47 A'   48 A'   17 A"   49 A'   18 A"   50 A'   51 A'                 
  0.550   0.577   0.621   0.623   0.652   0.676   0.712   0.736
 19 A"   52 A'   20 A"   53 A'   54 A'   55 A'   21 A"   56 A'                 
  0.739   0.837   0.839   0.850   0.937   0.953   0.972   1.011
 22 A"   23 A"   57 A'   58 A'   59 A'   24 A"   60 A'   61 A'                 
  1.048   1.093   1.238   1.490   1.574   1.632   1.925   1.983
 62 A'   63 A'   64 A'   25 A"   65 A'   66 A'   26 A"   27 A"                 
  1.996   2.019   2.061   2.074   2.146   2.259   2.303   2.537
 67 A'   68 A'   69 A'   28 A"   70 A'   29 A"   71 A'   72 A'                 
  2.661   3.750   3.833   3.950   3.981   3.990   3.997   4.077
 73 A'   30 A"   74 A'   75 A'   31 A"   76 A'   32 A"   77 A'                 
  4.207   6.582   6.901   7.536   7.553   7.617   9.633  13.750
 78 A'   79 A'   80 A'   33 A"   81 A'   82 A'   83 A'   34 A"                 
 13.845  13.917  25.772  25.842  26.227  35.255  47.875 163.032
 84 A'   85 A'   35 A"   86 A'   87 A'   88 A'   89 A'   90 A'                 
215.608 289.736 289.751 289.8261020.661
 91 A'   36 A"   92 A'   93 A'   94 A'                                         

 Beta MOs, Restricted
 -- Occupied --                  
-482.85 -101.60  -77.15  -62.51  -56.33  -56.32  -56.32  -14.40
  1 A'    2 A'    3 A'    4 A'    5 A'    1 A"    6 A'    7 A'                 
 -9.511  -8.716  -7.278  -7.265  -7.264  -6.644  -6.546  -6.536
  8 A'    9 A'   10 A'    2 A"   11 A'   12 A'   13 A'    3 A"                 
 -6.535  -4.805  -4.804  -4.800  -2.658  -2.655  -2.654  -2.646
 14 A'   15 A'    4 A"   16 A'   17 A'    5 A"   18 A'    6 A"                 
 -2.646  -0.964  -0.829  -0.778  -0.577  -0.461  -0.440  -0.418
 19 A'   20 A'   21 A'   22 A'   23 A'   24 A'   25 A'    7 A"                 
 -0.351  -0.347  -0.321  -0.295  -0.293
 26 A'    8 A"   27 A'    9 A"   28 A'                                         
 -- Virtual --                   
 -0.130  -0.092  -0.047   0.004   0.011   0.031   0.037   0.052
 10 A"   29 A'   30 A'   31 A'   32 A'   33 A'   11 A"   34 A'                 
  0.062   0.067   0.072   0.092   0.095   0.111   0.127   0.141
 35 A'   36 A'   12 A"   37 A'   13 A"   38 A'   39 A'   40 A'                 
  0.150   0.171   0.199   0.235   0.271   0.274   0.323   0.373
 14 A"   41 A'   42 A'   43 A'   44 A'   15 A"   45 A'   46 A'                 
  0.404   0.411   0.440   0.450   0.455   0.474   0.523   0.546
 16 A"   47 A'   48 A'   17 A"   49 A'   18 A"   50 A'   51 A'                 
  0.550   0.577   0.621   0.623   0.652   0.676   0.712   0.736
 19 A"   52 A'   20 A"   53 A'   54 A'   55 A'   21 A"   56 A'                 
  0.739   0.837   0.839   0.850   0.937   0.953   0.972   1.011
 22 A"   23 A"   57 A'   58 A'   59 A'   24 A"   60 A'   61 A'                 
  1.048   1.093   1.238   1.490   1.574   1.632   1.925   1.983
 62 A'   63 A'   64 A'   25 A"   65 A'   66 A'   26 A"   27 A"                 
  1.996   2.019   2.061   2.074   2.146   2.259   2.303   2.537
 67 A'   68 A'   69 A'   28 A"   70 A'   29 A"   71 A'   72 A'                 
  2.661   3.750   3.833   3.950   3.981   3.990   3.997   4.077
 73 A'   30 A"   74 A'   75 A'   31 A"   76 A'   32 A"   77 A'                 
  4.207   6.582   6.901   7.536   7.553   7.617   9.633  13.750
 78 A'   79 A'   80 A'   33 A"   81 A'   82 A'   83 A'   34 A"                 
 13.845  13.917  25.772  25.842  26.227  35.255  47.875 163.032
 84 A'   85 A'   35 A"   86 A'   87 A'   88 A'   89 A'   90 A'                 
215.608 289.736 289.751 289.8261020.661
 91 A'   36 A"   92 A'   93 A'   94 A'                                         
 --------------------------------------------------------------

          Ground-State Mulliken Net Atomic Charges

     Atom                 Charge (a.u.)
  ----------------------------------------
      1 P                     0.293528
      2 N                    -0.184233
      3 Cl                    0.005882
      4 Br                   -0.115177
  ----------------------------------------
  Sum of atomic charges =    -0.000000

 -----------------------------------------------------------------
                    Cartesian Multipole Moments
 -----------------------------------------------------------------
    Charge (ESU x 10^10)
                -0.0000
    Dipole Moment (Debye)
         X       0.1907      Y      -1.8521      Z       0.0000
       Tot       1.8618
    Quadrupole Moments (Debye-Ang)
        XX     -49.5074     XY       2.2711     YY     -50.6648
        XZ       0.0000     YZ      -0.0000     ZZ     -48.8630
    Octopole Moments (Debye-Ang^2)
       XXX      64.3211    XXY      -0.5760    XYY      25.3795
       YYY      -2.1208    XXZ       0.0000    XYZ      -0.0000
       YYZ      -0.0000    XZZ      22.4012    YZZ      -1.1440
       ZZZ       0.0000
    Hexadecapole Moments (Debye-Ang^3)
      XXXX   -1063.2508   XXXY       9.2062   XXYY    -213.4608
      XYYY      -4.4127   YYYY    -128.8021   XXXZ      -0.0000
      XXYZ      -0.0000   XYYZ      -0.0000   YYYZ      -0.0000
      XXZZ    -203.3990   XYZZ      -1.5459   YYZZ     -30.7094
      XZZZ      -0.0000   YZZZ      -0.0000   ZZZZ     -60.2188
 -----------------------------------------------------------------
 Calculating analytic gradient of the SCF energy
 Gradient of SCF Energy
            1           2           3           4
    1  -0.0005901   0.0009740  -0.0005326   0.0001487
    2   0.0000139   0.0004467  -0.0002651  -0.0001955
    3  -0.0000000  -0.0000000   0.0000000   0.0000000
 Max gradient component =       9.740E-04
 RMS gradient           =       3.990E-04
 Gradient time:  CPU 3.95 s  wall 1.08 s
 Geometry Optimization Parameters
   NAtoms,    NIC,     NZ,  NCons,   NDum,   NFix, NCnnct, MaxDiis
        4      14       4       0       0       0       0       0

 Cartesian Hessian Update
 Hessian Updated using BFGS Update


** GEOMETRY OPTIMIZATION IN DELOCALIZED INTERNAL COORDINATES **
   Searching for a Minimum

   Optimization Cycle:   7

                       Coordinates (Angstroms)
     ATOM                X               Y               Z
      1  P        -0.4183419501   -0.7442564086    0.0000000000
      2  N        -1.3647767012    0.5409774554    0.0000000000
      3  Cl       -3.0774720938    0.1362332149    0.0000000000
      4  Br        1.5933325582    0.2597768174    0.0000000000
   Point Group: cs    Number of degrees of freedom:     5


   Energy is  -3430.474339666

 Hessian Updated using BFGS Update

  5 Hessian modes will be used to form the next step
  Hessian Eigenvalues:
     0.093657    0.097492    0.203237    0.288994    0.338534

 Minimum Search - Taking Simple RFO Step
 Searching for Lamda that Minimizes Along All modes
 Value Taken    Lamda =  -0.00001574
 Step Taken.  Stepsize is  0.012674

                             Maximum     Tolerance    Cnvgd?
         Gradient           0.000844      0.000300      NO
         Displacement       0.007021      0.001200      NO
         Energy change     -0.000052      0.000001      NO


 New Cartesian Coordinates Obtained by Inverse Iteration

 Displacement from previous Coordinates is:  0.020323
 ----------------------------------------------------------------
             Standard Nuclear Orientation (Angstroms)
    I     Atom           X                Y                Z
 ----------------------------------------------------------------
    1      P      -0.4154159299    -0.7475384798     0.0000000000
    2      N      -1.3661586607     0.5345144009     0.0000000000
    3      Cl     -3.0778020745     0.1424433486     0.0000000000
    4      Br      1.5921184782     0.2633118093     0.0000000000
 ----------------------------------------------------------------
 Molecular Point Group                 Cs    NOp =  2
 Largest Abelian Subgroup              Cs    NOp =  2
 Nuclear Repulsion Energy =   353.3887542830 hartrees
 There are       37 alpha and       37 beta electrons
 Applying Cartesian multipole field
    Component          Value
    ---------          -----
     (2,0,0)        1.00000E-11
     (0,2,0)        2.00000E-11
     (0,0,2)       -3.00000E-11
 Nucleus-field energy     =     0.0000000104 hartrees
 Requested basis set is 6-311++G(d,p)
 There are 51 shells and 130 basis functions
 A cutoff of  1.0D-11 yielded   1074 shell pairs
 There are      7568 function pairs (      8298 Cartesian)
 Smallest overlap matrix eigenvalue = 1.08E-03
 Guess MOs from SCF MO coefficient file

 -----------------------------------------------------------------------
  General SCF calculation program by
  Eric Jon Sundstrom, Paul Horn, Yuezhi Mao, Dmitri Zuev, Alec White,
  David Stuck, Shaama M.S., Shane Yost, Joonho Lee, David Small,
  Daniel Levine, Susi Lehtola, Hugh Burton, Evgeny Epifanovsky
 -----------------------------------------------------------------------
 Exchange:     0.2000 Hartree-Fock + 0.0800 Slater + 0.7200 B88
 Correlation:  0.1900 VWN1RPA + 0.8100 LYP
 Using SG-1 standard quadrature grid
 using 4 threads for integral computing
 -------------------------------------------------------
 OpenMP Integral computing Module                
 Release: version 2.0, May 2017, Q-Chem Inc. Pleasanton 
 -------------------------------------------------------
 -------------------------------------------------------
 OpenMP BLAS3 based DFT computing Module                
 Release: version 1.0, May 2013, Q-Chem Inc. Pittsburgh 
 -------------------------------------------------------
 A restricted SCF calculation will be
 performed using DIIS
 SCF converges when DIIS error is below 1.0e-08
 ---------------------------------------
  Cycle       Energy         DIIS error
 ---------------------------------------
    1   -3430.4743074166      8.98e-05  
    2   -3430.4743461120      2.07e-05  
    3   -3430.4743454635      3.17e-05  
    4   -3430.4743472312      1.12e-05  
    5   -3430.4743474501      4.64e-06  
    6   -3430.4743474941      7.26e-07  
    7   -3430.4743474949      2.06e-07  
    8   -3430.4743474949      8.28e-08  
    9   -3430.4743474950      1.80e-08  
   10   -3430.4743474950      3.65e-09  Convergence criterion met
 ---------------------------------------
 SCF time:   CPU 12.03s  wall 3.00s 
 SCF   energy in the final basis set =    -3430.4743474950
 Total energy in the final basis set =    -3430.4743474950

 --------------------------------------------------------------
             Orbital Energies (a.u.) and Symmetries
 --------------------------------------------------------------

 Alpha MOs, Restricted
 -- Occupied --                  
-482.85 -101.60  -77.15  -62.51  -56.33  -56.32  -56.32  -14.40
  1 A'    2 A'    3 A'    4 A'    5 A'    1 A"    6 A'    7 A'                 
 -9.511  -8.716  -7.278  -7.265  -7.264  -6.643  -6.546  -6.536
  8 A'    9 A'   10 A'    2 A"   11 A'   12 A'   13 A'    3 A"                 
 -6.535  -4.805  -4.803  -4.800  -2.657  -2.655  -2.654  -2.646
 14 A'   15 A'    4 A"   16 A'   17 A'    5 A"   18 A'    6 A"                 
 -2.646  -0.965  -0.829  -0.778  -0.577  -0.461  -0.440  -0.418
 19 A'   20 A'   21 A'   22 A'   23 A'   24 A'   25 A'    7 A"                 
 -0.351  -0.347  -0.320  -0.295  -0.292
 26 A'    8 A"   27 A'    9 A"   28 A'                                         
 -- Virtual --                   
 -0.129  -0.092  -0.047   0.004   0.011   0.031   0.037   0.052
 10 A"   29 A'   30 A'   31 A'   32 A'   33 A'   11 A"   34 A'                 
  0.062   0.067   0.072   0.092   0.094   0.111   0.127   0.141
 35 A'   36 A'   12 A"   37 A'   13 A"   38 A'   39 A'   40 A'                 
  0.150   0.171   0.199   0.235   0.272   0.274   0.322   0.373
 14 A"   41 A'   42 A'   43 A'   44 A'   15 A"   45 A'   46 A'                 
  0.405   0.411   0.440   0.450   0.455   0.474   0.523   0.546
 16 A"   47 A'   48 A'   17 A"   49 A'   18 A"   50 A'   51 A'                 
  0.550   0.577   0.621   0.624   0.653   0.676   0.712   0.736
 19 A"   52 A'   20 A"   53 A'   54 A'   55 A'   21 A"   56 A'                 
  0.739   0.836   0.840   0.850   0.937   0.954   0.974   1.011
 22 A"   23 A"   57 A'   58 A'   59 A'   24 A"   60 A'   61 A'                 
  1.048   1.095   1.237   1.491   1.574   1.633   1.926   1.983
 62 A'   63 A'   64 A'   25 A"   65 A'   66 A'   26 A"   27 A"                 
  1.997   2.018   2.061   2.073   2.148   2.260   2.303   2.539
 67 A'   68 A'   69 A'   28 A"   70 A'   29 A"   71 A'   72 A'                 
  2.660   3.751   3.834   3.951   3.981   3.990   3.997   4.078
 73 A'   30 A"   74 A'   75 A'   31 A"   76 A'   32 A"   77 A'                 
  4.207   6.582   6.901   7.537   7.553   7.617   9.635  13.750
 78 A'   79 A'   80 A'   33 A"   81 A'   82 A'   83 A'   34 A"                 
 13.845  13.918  25.772  25.842  26.226  35.256  47.875 163.032
 84 A'   85 A'   35 A"   86 A'   87 A'   88 A'   89 A'   90 A'                 
215.610 289.736 289.751 289.8261020.661
 91 A'   36 A"   92 A'   93 A'   94 A'                                         

 Beta MOs, Restricted
 -- Occupied --                  
-482.85 -101.60  -77.15  -62.51  -56.33  -56.32  -56.32  -14.40
  1 A'    2 A'    3 A'    4 A'    5 A'    1 A"    6 A'    7 A'                 
 -9.511  -8.716  -7.278  -7.265  -7.264  -6.643  -6.546  -6.536
  8 A'    9 A'   10 A'    2 A"   11 A'   12 A'   13 A'    3 A"                 
 -6.535  -4.805  -4.803  -4.800  -2.657  -2.655  -2.654  -2.646
 14 A'   15 A'    4 A"   16 A'   17 A'    5 A"   18 A'    6 A"                 
 -2.646  -0.965  -0.829  -0.778  -0.577  -0.461  -0.440  -0.418
 19 A'   20 A'   21 A'   22 A'   23 A'   24 A'   25 A'    7 A"                 
 -0.351  -0.347  -0.320  -0.295  -0.292
 26 A'    8 A"   27 A'    9 A"   28 A'                                         
 -- Virtual --                   
 -0.129  -0.092  -0.047   0.004   0.011   0.031   0.037   0.052
 10 A"   29 A'   30 A'   31 A'   32 A'   33 A'   11 A"   34 A'                 
  0.062   0.067   0.072   0.092   0.094   0.111   0.127   0.141
 35 A'   36 A'   12 A"   37 A'   13 A"   38 A'   39 A'   40 A'                 
  0.150   0.171   0.199   0.235   0.272   0.274   0.322   0.373
 14 A"   41 A'   42 A'   43 A'   44 A'   15 A"   45 A'   46 A'                 
  0.405   0.411   0.440   0.450   0.455   0.474   0.523   0.546
 16 A"   47 A'   48 A'   17 A"   49 A'   18 A"   50 A'   51 A'                 
  0.550   0.577   0.621   0.624   0.653   0.676   0.712   0.736
 19 A"   52 A'   20 A"   53 A'   54 A'   55 A'   21 A"   56 A'                 
  0.739   0.836   0.840   0.850   0.937   0.954   0.974   1.011
 22 A"   23 A"   57 A'   58 A'   59 A'   24 A"   60 A'   61 A'                 
  1.048   1.095   1.237   1.491   1.574   1.633   1.926   1.983
 62 A'   63 A'   64 A'   25 A"   65 A'   66 A'   26 A"   27 A"                 
  1.997   2.018   2.061   2.073   2.148   2.260   2.303   2.539
 67 A'   68 A'   69 A'   28 A"   70 A'   29 A"   71 A'   72 A'                 
  2.660   3.751   3.834   3.951   3.981   3.990   3.997   4.078
 73 A'   30 A"   74 A'   75 A'   31 A"   76 A'   32 A"   77 A'                 
  4.207   6.582   6.901   7.537   7.553   7.617   9.635  13.750
 78 A'   79 A'   80 A'   33 A"   81 A'   82 A'   83 A'   34 A"                 
 13.845  13.918  25.772  25.842  26.226  35.256  47.875 163.032
 84 A'   85 A'   35 A"   86 A'   87 A'   88 A'   89 A'   90 A'                 
215.610 289.736 289.751 289.8261020.661
 91 A'   36 A"   92 A'   93 A'   94 A'                                         
 --------------------------------------------------------------

          Ground-State Mulliken Net Atomic Charges

     Atom                 Charge (a.u.)
  ----------------------------------------
      1 P                     0.292358
      2 N                    -0.183705
      3 Cl                    0.005827
      4 Br                   -0.114479
  ----------------------------------------
  Sum of atomic charges =    -0.000000

 -----------------------------------------------------------------
                    Cartesian Multipole Moments
 -----------------------------------------------------------------
    Charge (ESU x 10^10)
                -0.0000
    Dipole Moment (Debye)
         X       0.1733      Y      -1.8481      Z       0.0000
       Tot       1.8562
    Quadrupole Moments (Debye-Ang)
        XX     -49.4441     XY       2.2549     YY     -50.6496
        XZ       0.0000     YZ       0.0000     ZZ     -48.8604
    Octopole Moments (Debye-Ang^2)
       XXX      64.0028    XXY      -0.5445    XYY      25.3651
       YYY      -2.2844    XXZ       0.0000    XYZ       0.0000
       YYZ       0.0000    XZZ      22.3741    YZZ      -1.2058
       ZZZ       0.0000
    Hexadecapole Moments (Debye-Ang^3)
      XXXX   -1061.9790   XXXY       9.1104   XXYY    -213.4263
      XYYY      -4.0711   YYYY    -129.2628   XXXZ       0.0000
      XXYZ      -0.0000   XYYZ       0.0000   YYYZ      -0.0000
      XXZZ    -203.2711   XYZZ      -1.4432   YYZZ     -30.7890
      XZZZ       0.0000   YZZZ       0.0000   ZZZZ     -60.2273
 -----------------------------------------------------------------
 Calculating analytic gradient of the SCF energy
 Gradient of SCF Energy
            1           2           3           4
    1   0.0000435   0.0000477  -0.0000631  -0.0000281
    2  -0.0000182   0.0000684   0.0001821  -0.0002324
    3  -0.0000000  -0.0000000   0.0000000   0.0000000
 Max gradient component =       2.324E-04
 RMS gradient           =       9.179E-05
 Gradient time:  CPU 3.94 s  wall 1.08 s
 Geometry Optimization Parameters
   NAtoms,    NIC,     NZ,  NCons,   NDum,   NFix, NCnnct, MaxDiis
        4      14       4       0       0       0       0       0

 Cartesian Hessian Update
 Hessian Updated using BFGS Update


** GEOMETRY OPTIMIZATION IN DELOCALIZED INTERNAL COORDINATES **
   Searching for a Minimum

   Optimization Cycle:   8

                       Coordinates (Angstroms)
     ATOM                X               Y               Z
      1  P        -0.4154159299   -0.7475384798    0.0000000000
      2  N        -1.3661586607    0.5345144009    0.0000000000
      3  Cl       -3.0778020745    0.1424433486    0.0000000000
      4  Br        1.5921184782    0.2633118093    0.0000000000
   Point Group: cs    Number of degrees of freedom:     5


   Energy is  -3430.474347495

 Hessian Updated using BFGS Update

  5 Hessian modes will be used to form the next step
  Hessian Eigenvalues:
     0.088953    0.102172    0.203740    0.286987    0.343346

 Minimum Search - Taking Simple RFO Step
 Searching for Lamda that Minimizes Along All modes
 Value Taken    Lamda =   0.00000000
 Step Taken.  Stepsize is  0.000816

                             Maximum     Tolerance    Cnvgd?
         Gradient           0.000090      0.000300     YES
         Displacement       0.000740      0.001200     YES
         Energy change     -0.000008      0.000001      NO


                       Distance Matrix (Angstroms)
             P (  1)   N (  2)   Cl(  3)
   N (  2)  1.596111
   Cl(  3)  2.807199  1.755973
   Br(  4)  2.247668  2.970682  4.671484

 Final energy is   -3430.4743474949832     


 ******************************
 **  OPTIMIZATION CONVERGED  **
 ******************************

                       Coordinates (Angstroms)
     ATOM                X               Y               Z
      1  P        -0.4154159299   -0.7475384798    0.0000000000
      2  N        -1.3661586607    0.5345144009    0.0000000000
      3  Cl       -3.0778020745    0.1424433486    0.0000000000
      4  Br        1.5921184782    0.2633118093    0.0000000000

Z-matrix Print:
$molecule
0 1
Br
P  1 2.247668
N  2 1.596111 1 99.833287
Cl 3 1.755973 2 113.658167 1 -180.000000 0
$end


 --------------------------------------------------------------
             Orbital Energies (a.u.) and Symmetries
 --------------------------------------------------------------

 Alpha MOs, Restricted
 -- Occupied --                  
-482.85 -101.60  -77.15  -62.51  -56.33  -56.32  -56.32  -14.40
  1 A'    2 A'    3 A'    4 A'    5 A'    1 A"    6 A'    7 A'                 
 -9.511  -8.716  -7.278  -7.265  -7.264  -6.643  -6.546  -6.536
  8 A'    9 A'   10 A'    2 A"   11 A'   12 A'   13 A'    3 A"                 
 -6.535  -4.805  -4.803  -4.800  -2.657  -2.655  -2.654  -2.646
 14 A'   15 A'    4 A"   16 A'   17 A'    5 A"   18 A'    6 A"                 
 -2.646  -0.965  -0.829  -0.778  -0.577  -0.461  -0.440  -0.418
 19 A'   20 A'   21 A'   22 A'   23 A'   24 A'   25 A'    7 A"                 
 -0.351  -0.347  -0.320  -0.295  -0.292
 26 A'    8 A"   27 A'    9 A"   28 A'                                         
 -- Virtual --                   
 -0.129  -0.092  -0.047   0.004   0.011   0.031   0.037   0.052
 10 A"   29 A'   30 A'   31 A'   32 A'   33 A'   11 A"   34 A'                 
  0.062   0.067   0.072   0.092   0.094   0.111   0.127   0.141
 35 A'   36 A'   12 A"   37 A'   13 A"   38 A'   39 A'   40 A'                 
  0.150   0.171   0.199   0.235   0.272   0.274   0.322   0.373
 14 A"   41 A'   42 A'   43 A'   44 A'   15 A"   45 A'   46 A'                 
  0.405   0.411   0.440   0.450   0.455   0.474   0.523   0.546
 16 A"   47 A'   48 A'   17 A"   49 A'   18 A"   50 A'   51 A'                 
  0.550   0.577   0.621   0.624   0.653   0.676   0.712   0.736
 19 A"   52 A'   20 A"   53 A'   54 A'   55 A'   21 A"   56 A'                 
  0.739   0.836   0.840   0.850   0.937   0.954   0.974   1.011
 22 A"   23 A"   57 A'   58 A'   59 A'   24 A"   60 A'   61 A'                 
  1.048   1.095   1.237   1.491   1.574   1.633   1.926   1.983
 62 A'   63 A'   64 A'   25 A"   65 A'   66 A'   26 A"   27 A"                 
  1.997   2.018   2.061   2.073   2.148   2.260   2.303   2.539
 67 A'   68 A'   69 A'   28 A"   70 A'   29 A"   71 A'   72 A'                 
  2.660   3.751   3.834   3.951   3.981   3.990   3.997   4.078
 73 A'   30 A"   74 A'   75 A'   31 A"   76 A'   32 A"   77 A'                 
  4.207   6.582   6.901   7.537   7.553   7.617   9.635  13.750
 78 A'   79 A'   80 A'   33 A"   81 A'   82 A'   83 A'   34 A"                 
 13.845  13.918  25.772  25.842  26.226  35.256  47.875 163.032
 84 A'   85 A'   35 A"   86 A'   87 A'   88 A'   89 A'   90 A'                 
215.610 289.736 289.751 289.8261020.661
 91 A'   36 A"   92 A'   93 A'   94 A'                                         

 Beta MOs, Restricted
 -- Occupied --                  
-482.85 -101.60  -77.15  -62.51  -56.33  -56.32  -56.32  -14.40
  1 A'    2 A'    3 A'    4 A'    5 A'    1 A"    6 A'    7 A'                 
 -9.511  -8.716  -7.278  -7.265  -7.264  -6.643  -6.546  -6.536
  8 A'    9 A'   10 A'    2 A"   11 A'   12 A'   13 A'    3 A"                 
 -6.535  -4.805  -4.803  -4.800  -2.657  -2.655  -2.654  -2.646
 14 A'   15 A'    4 A"   16 A'   17 A'    5 A"   18 A'    6 A"                 
 -2.646  -0.965  -0.829  -0.778  -0.577  -0.461  -0.440  -0.418
 19 A'   20 A'   21 A'   22 A'   23 A'   24 A'   25 A'    7 A"                 
 -0.351  -0.347  -0.320  -0.295  -0.292
 26 A'    8 A"   27 A'    9 A"   28 A'                                         
 -- Virtual --                   
 -0.129  -0.092  -0.047   0.004   0.011   0.031   0.037   0.052
 10 A"   29 A'   30 A'   31 A'   32 A'   33 A'   11 A"   34 A'                 
  0.062   0.067   0.072   0.092   0.094   0.111   0.127   0.141
 35 A'   36 A'   12 A"   37 A'   13 A"   38 A'   39 A'   40 A'                 
  0.150   0.171   0.199   0.235   0.272   0.274   0.322   0.373
 14 A"   41 A'   42 A'   43 A'   44 A'   15 A"   45 A'   46 A'                 
  0.405   0.411   0.440   0.450   0.455   0.474   0.523   0.546
 16 A"   47 A'   48 A'   17 A"   49 A'   18 A"   50 A'   51 A'                 
  0.550   0.577   0.621   0.624   0.653   0.676   0.712   0.736
 19 A"   52 A'   20 A"   53 A'   54 A'   55 A'   21 A"   56 A'                 
  0.739   0.836   0.840   0.850   0.937   0.954   0.974   1.011
 22 A"   23 A"   57 A'   58 A'   59 A'   24 A"   60 A'   61 A'                 
  1.048   1.095   1.237   1.491   1.574   1.633   1.926   1.983
 62 A'   63 A'   64 A'   25 A"   65 A'   66 A'   26 A"   27 A"                 
  1.997   2.018   2.061   2.073   2.148   2.260   2.303   2.539
 67 A'   68 A'   69 A'   28 A"   70 A'   29 A"   71 A'   72 A'                 
  2.660   3.751   3.834   3.951   3.981   3.990   3.997   4.078
 73 A'   30 A"   74 A'   75 A'   31 A"   76 A'   32 A"   77 A'                 
  4.207   6.582   6.901   7.537   7.553   7.617   9.635  13.750
 78 A'   79 A'   80 A'   33 A"   81 A'   82 A'   83 A'   34 A"                 
 13.845  13.918  25.772  25.842  26.226  35.256  47.875 163.032
 84 A'   85 A'   35 A"   86 A'   87 A'   88 A'   89 A'   90 A'                 
215.610 289.736 289.751 289.8261020.661
 91 A'   36 A"   92 A'   93 A'   94 A'                                         
 --------------------------------------------------------------

          Ground-State Mulliken Net Atomic Charges

     Atom                 Charge (a.u.)
  ----------------------------------------
      1 P                     0.292358
      2 N                    -0.183705
      3 Cl                    0.005827
      4 Br                   -0.114479
  ----------------------------------------
  Sum of atomic charges =    -0.000000

 -----------------------------------------------------------------
                    Cartesian Multipole Moments
 -----------------------------------------------------------------
    Charge (ESU x 10^10)
                -0.0000
    Dipole Moment (Debye)
         X       0.1733      Y      -1.8481      Z       0.0000
       Tot       1.8562
    Quadrupole Moments (Debye-Ang)
        XX     -49.4441     XY       2.2549     YY     -50.6496
        XZ       0.0000     YZ       0.0000     ZZ     -48.8604
    Octopole Moments (Debye-Ang^2)
       XXX      64.0028    XXY      -0.5445    XYY      25.3651
       YYY      -2.2844    XXZ       0.0000    XYZ       0.0000
       YYZ       0.0000    XZZ      22.3741    YZZ      -1.2058
       ZZZ       0.0000
    Hexadecapole Moments (Debye-Ang^3)
      XXXX   -1061.9790   XXXY       9.1104   XXYY    -213.4263
      XYYY      -4.0711   YYYY    -129.2628   XXXZ       0.0000
      XXYZ      -0.0000   XYYZ       0.0000   YYYZ      -0.0000
      XXZZ    -203.2711   XYZZ      -1.4432   YYZZ     -30.7890
      XZZZ       0.0000   YZZZ       0.0000   ZZZZ     -60.2273
 -----------------------------------------------------------------
Archival summary:
1\1\TWL01\OPT\ProcedureUnspecified\BasisUnspecified\r1l111\taweetha\SunNov2517:13:092018SunNov2517:13:092018\0\\#,OPT,ProcedureUnspecified,BasisUnspecified,\\0,1\Br\P,1,2.24767\N,2,1.59611,1,99.8333\Cl,3,1.75597,2,113.658,1,-180,0\\\@

 Total job time:  38.54s(wall), 140.02s(cpu) 
 Sun Nov 25 17:13:09 2018

        *************************************************************
        *                                                           *
        *  Thank you very much for using Q-Chem.  Have a nice day.  *
        *                                                           *
        *************************************************************


 
User input: 2 of 2 
 
Q-Chem Developer Version!
                  Welcome to Q-Chem
     A Quantum Leap Into The Future Of Chemistry


 Q-Chem 5.1, Q-Chem, Inc., Pleasanton, CA (2018)

 Yihan Shao,  Zhengting Gan,  E. Epifanovsky,  A. T. B. Gilbert,  M. Wormit,  
 J. Kussmann,  A. W. Lange,  A. Behn,  Jia Deng,  Xintian Feng,  D. Ghosh,  
 M. Goldey,  P. R. Horn,  L. D. Jacobson,  I. Kaliman,  T. Kus,  A. Landau,  
 Jie Liu,  E. I. Proynov,  R. M. Richard,  R. P. Steele,  E. J. Sundstrom,  
 H. L. Woodcock III,  P. M. Zimmerman,  D. Zuev,  B. Albrecht,  E. Alguire,  
 S. A. Baeppler,  D. Barton,  Z. Benda,  Y. A. Bernard,  E. J. Berquist,  
 K. B. Bravaya,  H. Burton,  D. Casanova,  Chun-Min Chang,  Yunqing Chen,  
 A. Chien,  K. D. Closser,  M. P. Coons,  S. Coriani,  S. Dasgupta,  
 A. L. Dempwolff,  M. Diedenhofen,  Hainam Do,  R. G. Edgar,  Po-Tung Fang,  
 S. Faraji,  S. Fatehi,  Qingguo Feng,  K. D. Fenk,  J. Fosso-Tande,  
 Qinghui Ge,  A. Ghysels,  G. Gidofalvi,  J. Gomes,  J. Gonthier,  A. Gunina,  
 D. Hait,  M. W. D. Hanson-Heine,  P. H. P. Harbach,  A. W. Hauser,  
 J. E. Herr,  E. G. Hohenstein,  Z. C. Holden,  Kerwin Hui,  B. C. Huynh,  
 T.-C. Jagau,  Hyunjun Ji,  B. Kaduk,  K. Khistyaev,  Jaehoon Kim,  
 P. Klunzinger,  K. Koh,  D. Kosenkov,  L. Koulias,  T. Kowalczyk,  
 C. M. Krauter,  A. Kunitsa,  Ka Un Lao,  A. Laurent,  K. V. Lawler,  
 Joonho Lee,  D. Lefrancois,  S. Lehtola,  D. S. Levine,  Yi-Pei Li,  
 You-Sheng Lin,  Fenglai Liu,  E. Livshits,  A. Luenser,  P. Manohar,  
 E. Mansoor,  S. F. Manzer,  Shan-Ping Mao,  Yuezhi Mao,  N. Mardirossian,  
 A. V. Marenich,  T. Markovich,  L. A. Martinez-Martinez,  S. A. Maurer,  
 N. J. Mayhall,  S. C. McKenzie,  J.-M. Mewes,  A. F. Morrison,  
 J. W. Mullinax,  K. Nanda,  T. S. Nguyen-Beck,  R. Olivares-Amaya,  
 J. A. Parkhill,  T. M. Perrine,  F. Plasser,  P. Pokhilko,  S. Prager,  
 A. Prociuk,  E. Ramos,  D. R. Rehn,  F. Rob,  M. Schneider,  N. Sergueev,  
 S. M. Sharada,  S. Sharma,  D. W. Small,  T. Stauch,  T. Stein,  
 Yu-Chuan Su,  A. J. W. Thom,  A. Tkatchenko,  T. Tsuchimochi,  N. M. Tubman,  
 L. Vogt,  M. L. Vidal,  O. Vydrov,  M. A. Watson,  J. Wenzel,  
 M. de Wergifosse,  T. A. Wesolowski,  A. White,  J. Witte,  A. Yamada,  
 Jun Yang,  K. Yao,  S. Yeganeh,  S. R. Yost,  Zhi-Qiang You,  A. Zech,  
 Igor Ying Zhang,  Xing Zhang,  Yan Zhao,  Ying Zhu,  B. R. Brooks,  
 G. K. L. Chan,  C. J. Cramer,  M. S. Gordon,  W. J. Hehre,  A. Klamt,  
 M. W. Schmidt,  C. D. Sherrill,  D. G. Truhlar,  A. Aspuru-Guzik,  R. Baer,  
 A. T. Bell,  N. A. Besley,  Jeng-Da Chai,  A. E. DePrince, III,  
 R. A. DiStasio Jr.,  A. Dreuw,  B. D. Dunietz,  T. R. Furlani,  
 Chao-Ping Hsu,  Yousung Jung,  Jing Kong,  D. S. Lambrecht,  WanZhen Liang,  
 C. Ochsenfeld,  V. A. Rassolov,  L. V. Slipchenko,  J. E. Subotnik,  
 T. Van Voorhis,  J. M. Herbert,  A. I. Krylov,  P. M. W. Gill,  M. Head-Gordon

 Contributors to earlier versions of Q-Chem not listed above: 
 R. D. Adamson,  B. Austin,  J. Baker,  G. J. O. Beran,  K. Brandhorst,  
 S. T. Brown,  E. F. C. Byrd,  A. K. Chakraborty,  C.-L. Cheng,  
 Siu Hung Chien,  D. M. Chipman,  D. L. Crittenden,  H. Dachsel,  
 R. J. Doerksen,  A. D. Dutoi,  L. Fusti-Molnar,  W. A. Goddard III,  
 A. Golubeva-Zadorozhnaya,  S. R. Gwaltney,  G. Hawkins,  A. Heyden,  
 S. Hirata,  G. Kedziora,  F. J. Keil,  C. Kelley,  Jihan Kim,  R. A. King,  
 R. Z. Khaliullin,  P. P. Korambath,  W. Kurlancheek,  A. M. Lee,  M. S. Lee,  
 S. V. Levchenko,  Ching Yeh Lin,  D. Liotard,  R. C. Lochan,  I. Lotan,  
 P. E. Maslen,  N. Nair,  D. P. O'Neill,  D. Neuhauser,  E. Neuscamman,  
 C. M. Oana,  R. Olson,  B. Peters,  R. Peverati,  P. A. Pieniazek,  
 Y. M. Rhee,  J. Ritchie,  M. A. Rohrdanz,  E. Rosta,  N. J. Russ,  
 H. F. Schaefer III,  N. E. Schultz,  N. Shenvi,  A. C. Simmonett,  A. Sodt,  
 D. Stuck,  K. S. Thanthiriwatte,  V. Vanovschi,  Tao Wang,  A. Warshel,  
 C. F. Williams,  Q. Wu,  X. Xu,  W. Zhang

 Please cite Q-Chem as follows:
 Y. Shao et al., Mol. Phys. 113, 184-215 (2015)
 DOI: 10.1080/00268976.2014.952696

 Q-Chem 5.1.2 for Intel X86 EM64T Linux

 Parts of Q-Chem use Armadillo 8.300.2 (Tropical Shenanigans).
 http://arma.sourceforge.net/

 Q-Chem begins on Sun Nov 25 17:13:09 2018  

Host: 
0

     Scratch files written to /scratch/taweetham/qchem45176//
The previous job contains 0 fragments, simply inherited here
Input Ideriv = 2
Curr. Ideriv = -1
Max.  Ideriv = 2

Checking the input file for inconsistencies... 	...done.

--------------------------------------------------------------
User input:
--------------------------------------------------------------

$molecule
read
$end

$rem
   job_type 	frequency
   basis 	6-311++g**
   method	b3lyp	
$end


--------------------------------------------------------------
 ----------------------------------------------------------------
             Standard Nuclear Orientation (Angstroms)
    I     Atom           X                Y                Z
 ----------------------------------------------------------------
    1      P      -0.2717626696    -0.7960987595     0.0000000000
    2      N      -1.1839218349     0.5136863321    -0.0000000000
    3      Cl     -2.9064773792     0.1727387072    -0.0000000000
    4      Br      1.7649716667     0.1545462584     0.0000000000
 ----------------------------------------------------------------
 Molecular Point Group                 Cs    NOp =  2
 Largest Abelian Subgroup              Cs    NOp =  2
 Nuclear Repulsion Energy =   353.3887542830 hartrees
 There are       37 alpha and       37 beta electrons
 Requested basis set is 6-311++G(d,p)
 There are 51 shells and 130 basis functions

 Total QAlloc Memory Limit   2000 MB
 Mega-Array Size       188 MB
 MEM_STATIC part       192 MB

                       Distance Matrix (Angstroms)
             P (  1)   N (  2)   Cl(  3)
   N (  2)  1.596111
   Cl(  3)  2.807199  1.755973
   Br(  4)  2.247668  2.970682  4.671484

 A cutoff of  1.0D-11 yielded   1074 shell pairs
 There are      7568 function pairs (      8298 Cartesian)

 -------------------------------------------------------
 OpenMP Integral Computing Module                       
 Release: version 1.0, May 2013, Q-Chem Inc. Pittsburgh 
 -------------------------------------------------------
 Integral Job Info:
 Integral job number is                      11
 Integral operator is                         1
 short-range coefficients                     0
 long-range coefficients              100000000
 Omega coefficients                           0
 if combine SR and LR in K                    0
 Integral screening is                        0
 Integral computing path is                   2
 max size of driver memory is            800000
 size of driver memory is                593474
 size of scratch memory is             29634545
 max col of scratch BK array               1296
 max len of scratch array in speh3          155
 max len of scratch index in speh4           18
 max int batch size is                      520
 min int batch size is                       52
 fixed nKL is                                45
 max L of basis functions is                  2
 order of int derivative is                   0
 number of shells is                         51
 number of basis is                         136
 number of cartesian basis is               136
 number of contracted shell pairs          1074
 number of primitive shell pairs           2951
 maxK2 (contraction) of shell pair           36
 max number of K2 of shell pair               1
 max number of CS2 of shell pair            128
 max number of PS2 of shell pair            204
 mem total for path MDJ                  516310
 -------------------------------------------------------
 Smallest overlap matrix eigenvalue = 1.08E-03
 Guess from superposition of atomic densities
 Warning:  Energy on first SCF cycle will be non-variational
 SAD guess density has 74.000000 electrons

 -----------------------------------------------------------------------
  General SCF calculation program by
  Eric Jon Sundstrom, Paul Horn, Yuezhi Mao, Dmitri Zuev, Alec White,
  David Stuck, Shaama M.S., Shane Yost, Joonho Lee, David Small,
  Daniel Levine, Susi Lehtola, Hugh Burton, Evgeny Epifanovsky
 -----------------------------------------------------------------------
 Exchange:     0.2000 Hartree-Fock + 0.0800 Slater + 0.7200 B88
 Correlation:  0.1900 VWN1RPA + 0.8100 LYP
 Using SG-1 standard quadrature grid
 using 4 threads for integral computing
 -------------------------------------------------------
 OpenMP Integral computing Module                
 Release: version 2.0, May 2017, Q-Chem Inc. Pleasanton 
 -------------------------------------------------------
 -------------------------------------------------------
 OpenMP BLAS3 based DFT computing Module                
 Release: version 1.0, May 2013, Q-Chem Inc. Pittsburgh 
 -------------------------------------------------------
 A restricted SCF calculation will be
 performed using DIIS
 SCF converges when DIIS error is below 1.0e-08
 ---------------------------------------
  Cycle       Energy         DIIS error
 ---------------------------------------
    1   -3430.8452132379      4.19e-02  
    2   -3430.4085876530      5.65e-03  
    3   -3430.0377717865      1.39e-02  
    4   -3430.4661036080      1.93e-03  
    5   -3430.4721968103      9.32e-04  
    6   -3430.4741536331      3.06e-04  
    7   -3430.4742785697      4.10e-05  
    8   -3430.4742810401      1.28e-05  
    9   -3430.4742813857      3.12e-06  
   10   -3430.4742814027      1.39e-06  
   11   -3430.4742814074      2.96e-07  
   12   -3430.4742814075      6.46e-08  
   13   -3430.4742814075      1.12e-08  
   14   -3430.4742814076      1.65e-09  Convergence criterion met
 ---------------------------------------
 SCF time:   CPU 16.70s  wall 4.00s 
 SCF   energy in the final basis set =    -3430.4742814076
 Total energy in the final basis set =    -3430.4742814076

 --------------------------------------------------------------
             Orbital Energies (a.u.) and Symmetries
 --------------------------------------------------------------

 Alpha MOs, Restricted
 -- Occupied --                  
-482.85 -101.60  -77.15  -62.51  -56.33  -56.32  -56.32  -14.40
  1 A'    2 A'    3 A'    4 A'    5 A'    1 A"    6 A'    7 A'                 
 -9.511  -8.716  -7.278  -7.265  -7.265  -6.643  -6.546  -6.536
  8 A'    9 A'   10 A'    2 A"   11 A'   12 A'   13 A'    3 A"                 
 -6.535  -4.805  -4.803  -4.800  -2.657  -2.655  -2.654  -2.646
 14 A'   15 A'    4 A"   16 A'   17 A'    5 A"   18 A'    6 A"                 
 -2.646  -0.965  -0.829  -0.778  -0.577  -0.461  -0.440  -0.418
 19 A'   20 A'   21 A'   22 A'   23 A'   24 A'   25 A'    7 A"                 
 -0.351  -0.347  -0.320  -0.295  -0.292
 26 A'    8 A"   27 A'    9 A"   28 A'                                         
 -- Virtual --                   
 -0.129  -0.092  -0.047   0.004   0.011   0.031   0.037   0.052
 10 A"   29 A'   30 A'   31 A'   32 A'   33 A'   11 A"   34 A'                 
  0.062   0.067   0.072   0.092   0.094   0.111   0.127   0.141
 35 A'   36 A'   12 A"   37 A'   13 A"   38 A'   39 A'   40 A'                 
  0.150   0.171   0.199   0.235   0.272   0.274   0.322   0.373
 14 A"   41 A'   42 A'   43 A'   44 A'   15 A"   45 A'   46 A'                 
  0.405   0.411   0.440   0.450   0.455   0.474   0.523   0.546
 16 A"   47 A'   48 A'   17 A"   49 A'   18 A"   50 A'   51 A'                 
  0.550   0.577   0.621   0.624   0.653   0.676   0.712   0.736
 19 A"   52 A'   20 A"   53 A'   54 A'   55 A'   21 A"   56 A'                 
  0.739   0.836   0.840   0.850   0.937   0.954   0.974   1.011
 22 A"   23 A"   57 A'   58 A'   59 A'   24 A"   60 A'   61 A'                 
  1.048   1.095   1.237   1.491   1.574   1.633   1.926   1.983
 62 A'   63 A'   64 A'   25 A"   65 A'   66 A'   26 A"   27 A"                 
  1.997   2.018   2.061   2.073   2.148   2.260   2.303   2.539
 67 A'   68 A'   69 A'   28 A"   70 A'   29 A"   71 A'   72 A'                 
  2.660   3.751   3.834   3.951   3.981   3.990   3.997   4.078
 73 A'   30 A"   74 A'   75 A'   31 A"   76 A'   32 A"   77 A'                 
  4.207   6.582   6.901   7.537   7.554   7.617   9.635  13.750
 78 A'   79 A'   80 A'   33 A"   81 A'   82 A'   83 A'   34 A"                 
 13.845  13.918  25.772  25.842  26.226  35.256  47.875 163.032
 84 A'   85 A'   35 A"   86 A'   87 A'   88 A'   89 A'   90 A'                 
215.610 289.736 289.751 289.8261020.661
 91 A'   36 A"   92 A'   93 A'   94 A'                                         

 Beta MOs, Restricted
 -- Occupied --                  
-482.85 -101.60  -77.15  -62.51  -56.33  -56.32  -56.32  -14.40
  1 A'    2 A'    3 A'    4 A'    5 A'    1 A"    6 A'    7 A'                 
 -9.511  -8.716  -7.278  -7.265  -7.265  -6.643  -6.546  -6.536
  8 A'    9 A'   10 A'    2 A"   11 A'   12 A'   13 A'    3 A"                 
 -6.535  -4.805  -4.803  -4.800  -2.657  -2.655  -2.654  -2.646
 14 A'   15 A'    4 A"   16 A'   17 A'    5 A"   18 A'    6 A"                 
 -2.646  -0.965  -0.829  -0.778  -0.577  -0.461  -0.440  -0.418
 19 A'   20 A'   21 A'   22 A'   23 A'   24 A'   25 A'    7 A"                 
 -0.351  -0.347  -0.320  -0.295  -0.292
 26 A'    8 A"   27 A'    9 A"   28 A'                                         
 -- Virtual --                   
 -0.129  -0.092  -0.047   0.004   0.011   0.031   0.037   0.052
 10 A"   29 A'   30 A'   31 A'   32 A'   33 A'   11 A"   34 A'                 
  0.062   0.067   0.072   0.092   0.094   0.111   0.127   0.141
 35 A'   36 A'   12 A"   37 A'   13 A"   38 A'   39 A'   40 A'                 
  0.150   0.171   0.199   0.235   0.272   0.274   0.322   0.373
 14 A"   41 A'   42 A'   43 A'   44 A'   15 A"   45 A'   46 A'                 
  0.405   0.411   0.440   0.450   0.455   0.474   0.523   0.546
 16 A"   47 A'   48 A'   17 A"   49 A'   18 A"   50 A'   51 A'                 
  0.550   0.577   0.621   0.624   0.653   0.676   0.712   0.736
 19 A"   52 A'   20 A"   53 A'   54 A'   55 A'   21 A"   56 A'                 
  0.739   0.836   0.840   0.850   0.937   0.954   0.974   1.011
 22 A"   23 A"   57 A'   58 A'   59 A'   24 A"   60 A'   61 A'                 
  1.048   1.095   1.237   1.491   1.574   1.633   1.926   1.983
 62 A'   63 A'   64 A'   25 A"   65 A'   66 A'   26 A"   27 A"                 
  1.997   2.018   2.061   2.073   2.148   2.260   2.303   2.539
 67 A'   68 A'   69 A'   28 A"   70 A'   29 A"   71 A'   72 A'                 
  2.660   3.751   3.834   3.951   3.981   3.990   3.997   4.078
 73 A'   30 A"   74 A'   75 A'   31 A"   76 A'   32 A"   77 A'                 
  4.207   6.582   6.901   7.537   7.554   7.617   9.635  13.750
 78 A'   79 A'   80 A'   33 A"   81 A'   82 A'   83 A'   34 A"                 
 13.845  13.918  25.772  25.842  26.226  35.256  47.875 163.032
 84 A'   85 A'   35 A"   86 A'   87 A'   88 A'   89 A'   90 A'                 
215.610 289.736 289.751 289.8261020.661
 91 A'   36 A"   92 A'   93 A'   94 A'                                         
 --------------------------------------------------------------

          Ground-State Mulliken Net Atomic Charges

     Atom                 Charge (a.u.)
  ----------------------------------------
      1 P                     0.292576
      2 N                    -0.183726
      3 Cl                    0.005795
      4 Br                   -0.114646
  ----------------------------------------
  Sum of atomic charges =    -0.000000

 -----------------------------------------------------------------
                    Cartesian Multipole Moments
 -----------------------------------------------------------------
    Charge (ESU x 10^10)
                -0.0000
    Dipole Moment (Debye)
         X       0.1178      Y      -1.8521      Z       0.0000
       Tot       1.8558
    Quadrupole Moments (Debye-Ang)
        XX     -49.2731     XY       1.9013     YY     -50.5563
        XZ       0.0000     YZ      -0.0000     ZZ     -48.8607
    Octopole Moments (Debye-Ang^2)
       XXX      39.4265    XXY       2.7630    XYY      16.6575
       YYY       4.7645    XXZ       0.0000    XYZ      -0.0000
       YYZ      -0.0000    XZZ      14.2308    YZZ       1.1217
       ZZZ       0.0000
    Hexadecapole Moments (Debye-Ang^3)
      XXXX   -1025.9005   XXXY      18.9004   XXYY    -207.2942
      XYYY       7.3353   YYYY    -129.7166   XXXZ      -0.0000
      XXYZ      -0.0000   XYYZ      -0.0000   YYYZ      -0.0000
      XXZZ    -197.1469   XYZZ       2.5087   YYZZ     -30.8109
      XZZZ      -0.0000   YZZZ      -0.0000   ZZZZ     -60.2278
 -----------------------------------------------------------------
 Calculating MO derivatives via CPSCF
 D1JvT checksum  = 117312 8920.8623004830
 D1KAT checksum  = 267744 492.8386471902
   1         3          12      0.179950    0.061183
   2         3          12      0.023846    0.008671
   3         3          12      0.003648    0.001331
   4         3          12      0.000575    0.000257
   5         9           6      0.000044    0.000019
   6        14           1      0.000001    0.000001
   7        15           0      0.000000    0.000000    Roots Converged
 Time for AOints: 3.1 s (CPU) 0.8 s (wall)
 ------------------------------------------------------------------------------
                     AOints        : Timing summary (seconds)
 ------------------------------------------------------------------------------
     job step          cpu (% of tot)      sys (% of tot)     wall (% of tot)
 ------------------------------------------------------------------------------
  cpscf_lag         0.1769E+02 (33.1)   0.6000E-05 (50.0)   0.4619E+01 (32.9)
  iterzp            0.3260E+02 (61.0)   0.5000E-05 (41.7)   0.8588E+01 (61.1)
  make_fx           0.0000E+00 ( 0.0)   0.0000E+00 ( 0.0)   0.0000E+00 ( 0.0)
  AOints            0.3083E+01 ( 5.8)   0.1000E-05 ( 8.3)   0.7867E+00 ( 5.6)
 ------------------------------------------------------------------------------
   Grand Totals     0.5343E+02          0.1200E-04          0.1405E+02
 ------------------------------------------------------------------------------
 Calculating analytic Hessian of the SCF energy
 Polarizability Matrix (a.u.)
            1           2           3
    1-115.7552823   0.0545776   0.0000000
    2   0.0545776 -50.0906229  -0.0000000
    3   0.0000000  -0.0000000 -37.8252439

 Direct stationary perturbation theory relativistic correction:

 rels  =      18.039569749376
 relv  =     -61.316511959445
 rel2e =       9.961437606533
 E_rel =     -33.315504603535

 Hessian of the SCF Energy
            1           2           3           4           5           6
    1   0.2411672  -0.1082814  -0.0000000  -0.1264107   0.1432053   0.0000000
    2  -0.1082814   0.3095429   0.0000000   0.1674135  -0.2637688  -0.0000000
    3  -0.0000000   0.0000000   0.0007796  -0.0000000  -0.0000000   0.0044592
    4  -0.1264107   0.1674135  -0.0000000   0.2875987  -0.1495800  -0.0000000
    5   0.1432053  -0.2637688  -0.0000000  -0.1495800   0.2608091   0.0000000
    6   0.0000000  -0.0000000   0.0044592  -0.0000000   0.0000000   0.0116990
    7  -0.0372303  -0.0110139   0.0000000  -0.1417297  -0.0057251   0.0000000
    8   0.0159269  -0.0027111  -0.0000000  -0.0258571  -0.0090371  -0.0000000
    9  -0.0000000  -0.0000000  -0.0035043  -0.0000000  -0.0000000  -0.0091706
   10  -0.0775263  -0.0481181   0.0000000  -0.0194584   0.0120998   0.0000000
   11  -0.0508508  -0.0430630  -0.0000000   0.0080237   0.0119969  -0.0000000
   12   0.0000000  -0.0000000  -0.0017344   0.0000000   0.0000000  -0.0069875
            7           8           9          10          11          12
    1  -0.0372303   0.0159269  -0.0000000  -0.0775263  -0.0508508   0.0000000
    2  -0.0110139  -0.0027111  -0.0000000  -0.0481181  -0.0430630  -0.0000000
    3   0.0000000  -0.0000000  -0.0035043   0.0000000  -0.0000000  -0.0017344
    4  -0.1417297  -0.0258571  -0.0000000  -0.0194584   0.0080237   0.0000000
    5  -0.0057251  -0.0090371  -0.0000000   0.0120998   0.0119969   0.0000000
    6   0.0000000  -0.0000000  -0.0091706   0.0000000  -0.0000000  -0.0069875
    7   0.1826083   0.0110132   0.0000000  -0.0036484   0.0057258  -0.0000000
    8   0.0110132   0.0120133   0.0000000  -0.0010829  -0.0002651   0.0000000
    9   0.0000000   0.0000000   0.0072748  -0.0000000   0.0000000   0.0054002
   10  -0.0036484  -0.0010829  -0.0000000   0.1006330   0.0371013  -0.0000000
   11   0.0057258  -0.0002651   0.0000000   0.0371013   0.0313313   0.0000000
   12  -0.0000000   0.0000000   0.0054002  -0.0000000   0.0000000   0.0033217
 Gradient time:  CPU 82.22 s  wall 21.70 s
 **********************************************************************
 **                                                                  **
 **                       VIBRATIONAL ANALYSIS                       **
 **                       --------------------                       **
 **                                                                  **
 **        VIBRATIONAL FREQUENCIES (CM**-1) AND NORMAL MODES         **
 **     FORCE CONSTANTS (mDYN/ANGSTROM) AND REDUCED MASSES (AMU)     **
 **                  INFRARED INTENSITIES (KM/MOL)                   **
 **                                                                  **
 **********************************************************************


 Mode:                 1                      2                      3
 Frequency:       142.27                 173.98                 218.19
 Force Cnst:      0.3344                 0.3003                 0.8685
 Red. Mass:      28.0449                16.8373                30.9628
 IR Active:          YES                    YES                    YES
 IR Intens:        1.687                  2.255                  9.104
 Raman Active:       YES                    YES                    YES
               X      Y      Z        X      Y      Z        X      Y      Z
 P         -0.186  0.589 -0.000   -0.000  0.000  0.154    0.004  0.144 -0.000
 N         -0.232  0.570 -0.000   -0.000  0.000  0.938    0.468  0.484 -0.000
 Cl        -0.155 -0.397  0.000   -0.000 -0.000 -0.296    0.602 -0.194  0.000
 Br         0.183 -0.156  0.000    0.000 -0.000 -0.095   -0.351 -0.056  0.000
 TransDip   0.039  0.014  0.000    0.000  0.000 -0.048    0.097  0.002  0.000

 Mode:                 4                      5                      6
 Frequency:       426.49                 598.35                1043.11
 Force Cnst:      3.5131                 3.7715                10.5675
 Red. Mass:      32.7817                17.8796                16.4839
 IR Active:          YES                    YES                    YES
 IR Intens:       73.954                 75.893                  9.301
 Raman Active:       YES                    YES                    YES
               X      Y      Z        X      Y      Z        X      Y      Z
 P          0.823  0.374 -0.000    0.100 -0.208 -0.000    0.201 -0.316  0.000
 N         -0.135 -0.221 -0.000    0.729  0.523 -0.000   -0.647  0.661  0.000
 Cl        -0.236  0.065  0.000   -0.372 -0.055  0.000    0.067  0.011 -0.000
 Br        -0.195 -0.136  0.000   -0.004  0.013  0.000    0.006  0.002 -0.000
 TransDip   0.258  0.097  0.000    0.261 -0.098  0.000    0.093 -0.030 -0.000

 STANDARD THERMODYNAMIC QUANTITIES AT   298.15 K  AND     1.00 ATM

   This Molecule has  0 Imaginary Frequencies
   Zero point vibrational energy:        3.720 kcal/mol

   Atom    1 Element P  Has Mass   30.97376
   Atom    2 Element N  Has Mass   14.00307
   Atom    3 Element Cl Has Mass   34.96885
   Atom    4 Element Br Has Mass   78.91830
   Molecular Mass:   158.863980 amu
   Principal axes and moments of inertia in amu*Bohr^2:
                             1           2           3
    Eigenvalues --       93.71118  2007.50530  2101.21648
          X               0.99999    -0.00391    -0.00000
          Y               0.00391     0.99999     0.00000
          Z               0.00000    -0.00000     1.00000
   Rotational Symmetry Number is   1
   The Molecule is an Asymmetric Top
   Translational Enthalpy:        0.889 kcal/mol
   Rotational Enthalpy:           0.889 kcal/mol
   Vibrational Enthalpy:          5.144 kcal/mol
   gas constant (RT):             0.592 kcal/mol
   Translational Entropy:        41.098  cal/mol.K
   Rotational Entropy:           27.471  cal/mol.K
   Vibrational Entropy:           8.540  cal/mol.K

   Total Enthalpy:                7.514 kcal/mol
   Total Entropy:                77.109  cal/mol.K
Archival summary:
1\1\TWL01\FREQ\ProcedureUnspecified\BasisUnspecified\r1l111\taweetha\SunNov2517:13:352018SunNov2517:13:352018\0\\#,FREQ,ProcedureUnspecified,BasisUnspecified,\\0,1\Br\P,1,2.24767\N,2,1.59611,1,99.8333\Cl,3,1.75597,2,113.658,1,180,0\\\@

 Total job time:  26.29s(wall), 99.02s(cpu) 
 Sun Nov 25 17:13:35 2018

        *************************************************************
        *                                                           *
        *  Thank you very much for using Q-Chem.  Have a nice day.  *
        *                                                           *
        *************************************************************
