# Supplementary material for: Geometric and energetic data from ab initio calculations of haloethene, haloimine, halomethylenephosphine, haloiminophosphine, halodiazene, halodiphosphene and halocyclopropane
Source: Data Brief. 2019 Nov 2;27:104738. doi: 10.1016/j.dib.2019.104738 (PMC6861602; doi:10.1016/j.dib.2019.104738)
Supplement: Multimedia component 7 [file mmc7.zip › NP/B3LYP/ClENPECl.out]

Q-Chem Developer Version!
                  Welcome to Q-Chem
     A Quantum Leap Into The Future Of Chemistry


 Q-Chem 5.1, Q-Chem, Inc., Pleasanton, CA (2018)

 Yihan Shao,  Zhengting Gan,  E. Epifanovsky,  A. T. B. Gilbert,  M. Wormit,  
 J. Kussmann,  A. W. Lange,  A. Behn,  Jia Deng,  Xintian Feng,  D. Ghosh,  
 M. Goldey,  P. R. Horn,  L. D. Jacobson,  I. Kaliman,  T. Kus,  A. Landau,  
 Jie Liu,  E. I. Proynov,  R. M. Richard,  R. P. Steele,  E. J. Sundstrom,  
 H. L. Woodcock III,  P. M. Zimmerman,  D. Zuev,  B. Albrecht,  E. Alguire,  
 S. A. Baeppler,  D. Barton,  Z. Benda,  Y. A. Bernard,  E. J. Berquist,  
 K. B. Bravaya,  H. Burton,  D. Casanova,  Chun-Min Chang,  Yunqing Chen,  
 A. Chien,  K. D. Closser,  M. P. Coons,  S. Coriani,  S. Dasgupta,  
 A. L. Dempwolff,  M. Diedenhofen,  Hainam Do,  R. G. Edgar,  Po-Tung Fang,  
 S. Faraji,  S. Fatehi,  Qingguo Feng,  K. D. Fenk,  J. Fosso-Tande,  
 Qinghui Ge,  A. Ghysels,  G. Gidofalvi,  J. Gomes,  J. Gonthier,  A. Gunina,  
 D. Hait,  M. W. D. Hanson-Heine,  P. H. P. Harbach,  A. W. Hauser,  
 J. E. Herr,  E. G. Hohenstein,  Z. C. Holden,  Kerwin Hui,  B. C. Huynh,  
 T.-C. Jagau,  Hyunjun Ji,  B. Kaduk,  K. Khistyaev,  Jaehoon Kim,  
 P. Klunzinger,  K. Koh,  D. Kosenkov,  L. Koulias,  T. Kowalczyk,  
 C. M. Krauter,  A. Kunitsa,  Ka Un Lao,  A. Laurent,  K. V. Lawler,  
 Joonho Lee,  D. Lefrancois,  S. Lehtola,  D. S. Levine,  Yi-Pei Li,  
 You-Sheng Lin,  Fenglai Liu,  E. Livshits,  A. Luenser,  P. Manohar,  
 E. Mansoor,  S. F. Manzer,  Shan-Ping Mao,  Yuezhi Mao,  N. Mardirossian,  
 A. V. Marenich,  T. Markovich,  L. A. Martinez-Martinez,  S. A. Maurer,  
 N. J. Mayhall,  S. C. McKenzie,  J.-M. Mewes,  A. F. Morrison,  
 J. W. Mullinax,  K. Nanda,  T. S. Nguyen-Beck,  R. Olivares-Amaya,  
 J. A. Parkhill,  T. M. Perrine,  F. Plasser,  P. Pokhilko,  S. Prager,  
 A. Prociuk,  E. Ramos,  D. R. Rehn,  F. Rob,  M. Schneider,  N. Sergueev,  
 S. M. Sharada,  S. Sharma,  D. W. Small,  T. Stauch,  T. Stein,  
 Yu-Chuan Su,  A. J. W. Thom,  A. Tkatchenko,  T. Tsuchimochi,  N. M. Tubman,  
 L. Vogt,  M. L. Vidal,  O. Vydrov,  M. A. Watson,  J. Wenzel,  
 M. de Wergifosse,  T. A. Wesolowski,  A. White,  J. Witte,  A. Yamada,  
 Jun Yang,  K. Yao,  S. Yeganeh,  S. R. Yost,  Zhi-Qiang You,  A. Zech,  
 Igor Ying Zhang,  Xing Zhang,  Yan Zhao,  Ying Zhu,  B. R. Brooks,  
 G. K. L. Chan,  C. J. Cramer,  M. S. Gordon,  W. J. Hehre,  A. Klamt,  
 M. W. Schmidt,  C. D. Sherrill,  D. G. Truhlar,  A. Aspuru-Guzik,  R. Baer,  
 A. T. Bell,  N. A. Besley,  Jeng-Da Chai,  A. E. DePrince, III,  
 R. A. DiStasio Jr.,  A. Dreuw,  B. D. Dunietz,  T. R. Furlani,  
 Chao-Ping Hsu,  Yousung Jung,  Jing Kong,  D. S. Lambrecht,  WanZhen Liang,  
 C. Ochsenfeld,  V. A. Rassolov,  L. V. Slipchenko,  J. E. Subotnik,  
 T. Van Voorhis,  J. M. Herbert,  A. I. Krylov,  P. M. W. Gill,  M. Head-Gordon

 Contributors to earlier versions of Q-Chem not listed above: 
 R. D. Adamson,  B. Austin,  J. Baker,  G. J. O. Beran,  K. Brandhorst,  
 S. T. Brown,  E. F. C. Byrd,  A. K. Chakraborty,  C.-L. Cheng,  
 Siu Hung Chien,  D. M. Chipman,  D. L. Crittenden,  H. Dachsel,  
 R. J. Doerksen,  A. D. Dutoi,  L. Fusti-Molnar,  W. A. Goddard III,  
 A. Golubeva-Zadorozhnaya,  S. R. Gwaltney,  G. Hawkins,  A. Heyden,  
 S. Hirata,  G. Kedziora,  F. J. Keil,  C. Kelley,  Jihan Kim,  R. A. King,  
 R. Z. Khaliullin,  P. P. Korambath,  W. Kurlancheek,  A. M. Lee,  M. S. Lee,  
 S. V. Levchenko,  Ching Yeh Lin,  D. Liotard,  R. C. Lochan,  I. Lotan,  
 P. E. Maslen,  N. Nair,  D. P. O'Neill,  D. Neuhauser,  E. Neuscamman,  
 C. M. Oana,  R. Olson,  B. Peters,  R. Peverati,  P. A. Pieniazek,  
 Y. M. Rhee,  J. Ritchie,  M. A. Rohrdanz,  E. Rosta,  N. J. Russ,  
 H. F. Schaefer III,  N. E. Schultz,  N. Shenvi,  A. C. Simmonett,  A. Sodt,  
 D. Stuck,  K. S. Thanthiriwatte,  V. Vanovschi,  Tao Wang,  A. Warshel,  
 C. F. Williams,  Q. Wu,  X. Xu,  W. Zhang

 Please cite Q-Chem as follows:
 Y. Shao et al., Mol. Phys. 113, 184-215 (2015)
 DOI: 10.1080/00268976.2014.952696

 Q-Chem 5.1.2 for Intel X86 EM64T Linux

 Parts of Q-Chem use Armadillo 8.300.2 (Tropical Shenanigans).
 http://arma.sourceforge.net/

 Q-Chem begins on Sun Nov 25 17:14:46 2018  

Host: 
0

     Scratch files written to /scratch/taweetham/qchem45283//
Input Ideriv = 2
Curr. Ideriv = -1
Max.  Ideriv = 2

Checking the input file for inconsistencies... 	...done.

--------------------------------------------------------------
User input:
--------------------------------------------------------------
$molecule
0 1
P 
N 1 PP 
Cl 2 PCl 1 ANG 
Cl 1 PCl 2 ANG  3 DHA

PP=1.9
PH=1.44
PF=1.54
PCl=2.03
PBr=2.5
PI=2.6
ANG=120.0
DHA=180.0
$end

$rem
   job_type	optimization
   basis	6-311++g**
   method	b3lyp
$end

--------------------------------------------------------------
 ----------------------------------------------------------------
             Standard Nuclear Orientation (Angstroms)
    I     Atom           X                Y                Z
 ----------------------------------------------------------------
    1      P       0.6276429034     0.5187731780    -0.0000000000
    2      N      -0.8368572046    -0.6916975707     0.0000000000
    3      Cl     -2.7392326783     0.0167285418    -0.0000000000
    4      Cl      2.5300183772    -0.1896529345     0.0000000000
 ----------------------------------------------------------------
 Molecular Point Group                 Cs    NOp =  2
 Largest Abelian Subgroup              Cs    NOp =  2
 Nuclear Repulsion Energy =   213.8783958195 hartrees
 There are       28 alpha and       28 beta electrons
 Requested basis set is 6-311++G(d,p)
 There are 45 shells and 112 basis functions

 Total QAlloc Memory Limit   2000 MB
 Mega-Array Size       188 MB
 MEM_STATIC part       192 MB
 A cutoff of  1.0D-11 yielded    837 shell pairs
 There are      5622 function pairs (      6039 Cartesian)

 -------------------------------------------------------
 OpenMP Integral Computing Module                       
 Release: version 1.0, May 2013, Q-Chem Inc. Pittsburgh 
 -------------------------------------------------------
 Integral Job Info:
 Integral job number is                      11
 Integral operator is                         1
 short-range coefficients                     0
 long-range coefficients              100000000
 Omega coefficients                           0
 if combine SR and LR in K                    0
 Integral screening is                        0
 Integral computing path is                   2
 max size of driver memory is            800000
 size of driver memory is                593474
 size of scratch memory is              8114252
 max col of scratch BK array               1296
 max len of scratch array in speh3          155
 max len of scratch index in speh4           18
 max int batch size is                      520
 min int batch size is                       52
 fixed nKL is                                52
 max L of basis functions is                  2
 order of int derivative is                   0
 number of shells is                         45
 number of basis is                         116
 number of cartesian basis is               116
 number of contracted shell pairs           837
 number of primitive shell pairs           2351
 maxK2 (contraction) of shell pair           36
 max number of K2 of shell pair               1
 max number of CS2 of shell pair             99
 max number of PS2 of shell pair            198
 mem total for path MDJ                  512620
 -------------------------------------------------------
 Smallest overlap matrix eigenvalue = 3.15E-03

 Scale SEOQF with 1.000000e-01/1.000000e-01/1.000000e-01

 Standard Electronic Orientation quadrupole field applied
 Nucleus-field energy     =     0.0000000094 hartrees
 Guess from superposition of atomic densities
 Warning:  Energy on first SCF cycle will be non-variational
 SAD guess density has 56.000000 electrons

 -----------------------------------------------------------------------
  General SCF calculation program by
  Eric Jon Sundstrom, Paul Horn, Yuezhi Mao, Dmitri Zuev, Alec White,
  David Stuck, Shaama M.S., Shane Yost, Joonho Lee, David Small,
  Daniel Levine, Susi Lehtola, Hugh Burton, Evgeny Epifanovsky
 -----------------------------------------------------------------------
 Exchange:     0.2000 Hartree-Fock + 0.0800 Slater + 0.7200 B88
 Correlation:  0.1900 VWN1RPA + 0.8100 LYP
 Using SG-1 standard quadrature grid
 using 4 threads for integral computing
 -------------------------------------------------------
 OpenMP Integral computing Module                
 Release: version 2.0, May 2017, Q-Chem Inc. Pleasanton 
 -------------------------------------------------------
 -------------------------------------------------------
 OpenMP BLAS3 based DFT computing Module                
 Release: version 1.0, May 2013, Q-Chem Inc. Pittsburgh 
 -------------------------------------------------------
 A restricted SCF calculation will be
 performed using DIIS
 SCF converges when DIIS error is below 1.0e-08
 ---------------------------------------
  Cycle       Energy         DIIS error
 ---------------------------------------
    1   -1316.5369801622      3.24e-02  
    2   -1316.4003738228      5.73e-03  
    3   -1315.7512528945      1.87e-02  
    4   -1316.4433922371      4.18e-03  
    5   -1316.4691431823      1.60e-03  
    6   -1316.4728408893      4.44e-04  
    7   -1316.4732258926      1.23e-04  
    8   -1316.4732469207      4.90e-05  
    9   -1316.4732510333      1.53e-05  
   10   -1316.4732514409      1.97e-06  
   11   -1316.4732514503      4.11e-07  
   12   -1316.4732514508      1.36e-07  
   13   -1316.4732514508      5.07e-08  
   14   -1316.4732514509      1.14e-08  
   15   -1316.4732514509      8.76e-10  Convergence criterion met
 ---------------------------------------
 SCF time:   CPU 9.95s  wall 3.00s 
 SCF   energy in the final basis set =    -1316.4732514509
 Total energy in the final basis set =    -1316.4732514509

 --------------------------------------------------------------
             Orbital Energies (a.u.) and Symmetries
 --------------------------------------------------------------

 Alpha MOs, Restricted
 -- Occupied --                  
-101.62 -101.58  -77.18  -14.43   -9.53   -9.49   -7.29   -7.29
  1 A'    2 A'    3 A'    4 A'    5 A'    6 A'    7 A'    1 A"                 
 -7.285  -7.260  -7.248  -7.247  -6.666  -4.828  -4.826  -4.824
  8 A'    9 A'    2 A"   10 A'   11 A'   12 A'    3 A"   13 A'                 
 -0.910  -0.860  -0.768  -0.604  -0.454  -0.417  -0.411  -0.382
 14 A'   15 A'   16 A'   17 A'   18 A'   19 A'    4 A"   20 A'                 
 -0.356  -0.341  -0.294  -0.286
  5 A"   21 A'    6 A"   22 A'                                                 
 -- Virtual --                   
 -0.160  -0.159  -0.056  -0.018  -0.003   0.035   0.036   0.045
 23 A'    7 A"   24 A'   25 A'   26 A'    8 A"   27 A'   28 A'                 
  0.058   0.074   0.076   0.089   0.103   0.106   0.128   0.151
 29 A'   30 A'    9 A"   31 A'   32 A'   10 A"   33 A'   34 A'                 
  0.152   0.169   0.201   0.233   0.265   0.271   0.271   0.388
 11 A"   35 A'   36 A'   37 A'   38 A'   12 A"   39 A'   40 A'                 
  0.427   0.428   0.445   0.469   0.475   0.516   0.548   0.593
 41 A'   13 A"   42 A'   14 A"   43 A'   44 A'   15 A"   16 A"                 
  0.595   0.660   0.728   0.747   0.758   0.783   0.808   0.811
 45 A'   46 A'   47 A'   17 A"   48 A'   49 A'   18 A"   50 A'                 
  0.856   0.863   0.872   0.881   0.897   0.939   0.954   0.984
 19 A"   51 A'   52 A'   20 A"   53 A'   21 A"   54 A'   55 A'                 
  1.063   1.202   1.281   1.471   1.531   1.693   1.930   1.932
 56 A'   57 A'   58 A'   22 A"   59 A'   60 A'   23 A"   61 A'                 
  1.972   1.982   2.203   2.215   2.243   2.251   2.290   2.371
 62 A'   24 A"   25 A"   63 A'   26 A"   64 A'   65 A'   66 A'                 
  2.526   3.752   3.768   3.868   6.722   9.587   9.614  13.722
 67 A'   27 A"   68 A'   69 A'   70 A'   71 A'   72 A'   28 A"                 
 13.758  13.868  25.741  25.785  25.790  25.793  26.060  26.110
 73 A'   74 A'   29 A"   75 A'   30 A"   76 A'   77 A'   78 A'                 
 35.213 162.834 215.551 215.598
 79 A'   80 A'   81 A'   82 A'                                                 

 Beta MOs, Restricted
 -- Occupied --                  
-101.62 -101.58  -77.18  -14.43   -9.53   -9.49   -7.29   -7.29
  1 A'    2 A'    3 A'    4 A'    5 A'    6 A'    7 A'    1 A"                 
 -7.285  -7.260  -7.248  -7.247  -6.666  -4.828  -4.826  -4.824
  8 A'    9 A'    2 A"   10 A'   11 A'   12 A'    3 A"   13 A'                 
 -0.910  -0.860  -0.768  -0.604  -0.454  -0.417  -0.411  -0.382
 14 A'   15 A'   16 A'   17 A'   18 A'   19 A'    4 A"   20 A'                 
 -0.356  -0.341  -0.294  -0.286
  5 A"   21 A'    6 A"   22 A'                                                 
 -- Virtual --                   
 -0.160  -0.159  -0.056  -0.018  -0.003   0.035   0.036   0.045
 23 A'    7 A"   24 A'   25 A'   26 A'    8 A"   27 A'   28 A'                 
  0.058   0.074   0.076   0.089   0.103   0.106   0.128   0.151
 29 A'   30 A'    9 A"   31 A'   32 A'   10 A"   33 A'   34 A'                 
  0.152   0.169   0.201   0.233   0.265   0.271   0.271   0.388
 11 A"   35 A'   36 A'   37 A'   38 A'   12 A"   39 A'   40 A'                 
  0.427   0.428   0.445   0.469   0.475   0.516   0.548   0.593
 41 A'   13 A"   42 A'   14 A"   43 A'   44 A'   15 A"   16 A"                 
  0.595   0.660   0.728   0.747   0.758   0.783   0.808   0.811
 45 A'   46 A'   47 A'   17 A"   48 A'   49 A'   18 A"   50 A'                 
  0.856   0.863   0.872   0.881   0.897   0.939   0.954   0.984
 19 A"   51 A'   52 A'   20 A"   53 A'   21 A"   54 A'   55 A'                 
  1.063   1.202   1.281   1.471   1.531   1.693   1.930   1.932
 56 A'   57 A'   58 A'   22 A"   59 A'   60 A'   23 A"   61 A'                 
  1.972   1.982   2.203   2.215   2.243   2.251   2.290   2.371
 62 A'   24 A"   25 A"   63 A'   26 A"   64 A'   65 A'   66 A'                 
  2.526   3.752   3.768   3.868   6.722   9.587   9.614  13.722
 67 A'   27 A"   68 A'   69 A'   70 A'   71 A'   72 A'   28 A"                 
 13.758  13.868  25.741  25.785  25.790  25.793  26.060  26.110
 73 A'   74 A'   29 A"   75 A'   30 A"   76 A'   77 A'   78 A'                 
 35.213 162.834 215.551 215.598
 79 A'   80 A'   81 A'   82 A'                                                 
 --------------------------------------------------------------

          Ground-State Mulliken Net Atomic Charges

     Atom                 Charge (a.u.)
  ----------------------------------------
      1 P                     0.190498
      2 N                    -0.232422
      3 Cl                   -0.040129
      4 Cl                    0.082053
  ----------------------------------------
  Sum of atomic charges =     0.000000

 -----------------------------------------------------------------
                    Cartesian Multipole Moments
 -----------------------------------------------------------------
    Charge (ESU x 10^10)
                 0.0000
    Dipole Moment (Debye)
         X       2.3151      Y       1.3607      Z       0.0000
       Tot       2.6854
    Quadrupole Moments (Debye-Ang)
        XX     -44.3245     XY      -1.0613     YY     -46.1858
        XZ       0.0000     YZ      -0.0000     ZZ     -44.0941
    Octopole Moments (Debye-Ang^2)
       XXX       2.1961    XXY       2.0849    XYY       2.6266
       YYY       0.6070    XXZ       0.0000    XYZ      -0.0000
       YYZ       0.0000    XZZ       2.4330    YZZ       0.1759
       ZZZ       0.0000
    Hexadecapole Moments (Debye-Ang^3)
      XXXX   -1095.1447   XXXY     -12.7590   XXYY    -214.3827
      XYYY      -4.5528   YYYY    -103.0894   XXXZ      -0.0000
      XXYZ      -0.0000   XYYZ       0.0000   YYYZ      -0.0000
      XXZZ    -207.0209   XYZZ      -0.8246   YYZZ     -25.9895
      XZZZ       0.0000   YZZZ      -0.0000   ZZZZ     -55.4391
 -----------------------------------------------------------------
 Calculating analytic gradient of the SCF energy
 Gradient of SCF Energy
            1           2           3           4
    1   0.0984741  -0.0414545  -0.0561114  -0.0009083
    2   0.0078700  -0.0352234   0.0047294   0.0226241
    3  -0.0000000   0.0000000  -0.0000000   0.0000000
 Max gradient component =       9.847E-02
 RMS gradient           =       3.697E-02
 Gradient time:  CPU 2.13 s  wall 0.63 s
 Geometry Optimization Parameters
   NAtoms,    NIC,     NZ,  NCons,   NDum,   NFix, NCnnct, MaxDiis
        4      14       4       0       0       0       0       0


** GEOMETRY OPTIMIZATION IN DELOCALIZED INTERNAL COORDINATES **
   Searching for a Minimum

   Optimization Cycle:   1

                       Coordinates (Angstroms)
     ATOM                X               Y               Z
      1  P         0.6276429034    0.5187731780    0.0000000000
      2  N        -0.8368572046   -0.6916975707    0.0000000000
      3  Cl       -2.7392326783    0.0167285418    0.0000000000
      4  Cl        2.5300183772   -0.1896529345    0.0000000000
   Point Group: cs    Number of degrees of freedom:     5


   Energy is  -1316.473251451


 Attempting to Generate Delocalized Internal Coordinates

  5 Hessian modes will be used to form the next step
  Hessian Eigenvalues:
     0.139919    0.195927    0.250000    0.250000    0.313687

 Minimum Search - Taking Simple RFO Step
 Searching for Lamda that Minimizes Along All modes
 Value Taken    Lamda =  -0.07675731
 Calculated Step too Large.  Step scaled by  0.571200
 Step Taken.  Stepsize is  0.300000

                             Maximum     Tolerance    Cnvgd?
         Gradient           0.127257      0.000300      NO
         Displacement       0.246069      0.001200      NO
         Energy change     *********      0.000001      NO


 New Cartesian Coordinates Obtained by Inverse Iteration

 Displacement from previous Coordinates is:  0.493991
 ----------------------------------------------------------------
             Standard Nuclear Orientation (Angstroms)
    I     Atom           X                Y                Z
 ----------------------------------------------------------------
    1      P       0.5219553685     0.5700307876     0.0000000000
    2      N      -0.7547512185    -0.6918287550     0.0000000000
    3      Cl     -2.5771747680     0.0140835071     0.0000000000
    4      Cl      2.3915420157    -0.2381343251     0.0000000000
 ----------------------------------------------------------------
 Molecular Point Group                 Cs    NOp =  2
 Largest Abelian Subgroup              Cs    NOp =  2
 Nuclear Repulsion Energy =   222.8328019397 hartrees
 There are       28 alpha and       28 beta electrons
 Applying Cartesian multipole field
    Component          Value
    ---------          -----
     (2,0,0)        1.00000E-11
     (0,2,0)        2.00000E-11
     (0,0,2)       -3.00000E-11
 Nucleus-field energy     =     0.0000000084 hartrees
 Requested basis set is 6-311++G(d,p)
 There are 45 shells and 112 basis functions
 A cutoff of  1.0D-11 yielded    858 shell pairs
 There are      5772 function pairs (      6205 Cartesian)
 Smallest overlap matrix eigenvalue = 2.55E-03
 Guess MOs from SCF MO coefficient file

 -----------------------------------------------------------------------
  General SCF calculation program by
  Eric Jon Sundstrom, Paul Horn, Yuezhi Mao, Dmitri Zuev, Alec White,
  David Stuck, Shaama M.S., Shane Yost, Joonho Lee, David Small,
  Daniel Levine, Susi Lehtola, Hugh Burton, Evgeny Epifanovsky
 -----------------------------------------------------------------------
 Exchange:     0.2000 Hartree-Fock + 0.0800 Slater + 0.7200 B88
 Correlation:  0.1900 VWN1RPA + 0.8100 LYP
 Using SG-1 standard quadrature grid
 using 4 threads for integral computing
 -------------------------------------------------------
 OpenMP Integral computing Module                
 Release: version 2.0, May 2017, Q-Chem Inc. Pleasanton 
 -------------------------------------------------------
 -------------------------------------------------------
 OpenMP BLAS3 based DFT computing Module                
 Release: version 1.0, May 2013, Q-Chem Inc. Pittsburgh 
 -------------------------------------------------------
 A restricted SCF calculation will be
 performed using DIIS
 SCF converges when DIIS error is below 1.0e-08
 ---------------------------------------
  Cycle       Energy         DIIS error
 ---------------------------------------
    1   -1316.5068530691      1.58e-03  
    2   -1316.5025894582      2.70e-03  
    3   -1316.5099179044      1.54e-03  
    4   -1316.5135048653      3.61e-04  
    5   -1316.5137415274      9.62e-05  
    6   -1316.5137573085      1.79e-05  
    7   -1316.5137577413      1.13e-05  
    8   -1316.5137580061      1.63e-06  
    9   -1316.5137580129      3.70e-07  
   10   -1316.5137580133      1.25e-07  
   11   -1316.5137580133      3.10e-08  
   12   -1316.5137580134      6.49e-09  Convergence criterion met
 ---------------------------------------
 SCF time:   CPU 8.23s  wall 3.00s 
 SCF   energy in the final basis set =    -1316.5137580134
 Total energy in the final basis set =    -1316.5137580134

 --------------------------------------------------------------
             Orbital Energies (a.u.) and Symmetries
 --------------------------------------------------------------

 Alpha MOs, Restricted
 -- Occupied --                  
-101.61 -101.59  -77.17  -14.42   -9.52   -9.50   -7.28   -7.28
  1 A'    2 A'    3 A'    4 A'    5 A'    6 A'    7 A'    1 A"                 
 -7.276  -7.266  -7.253  -7.252  -6.661  -4.823  -4.821  -4.818
  8 A'    9 A'    2 A"   10 A'   11 A'   12 A'    3 A"   13 A'                 
 -0.909  -0.880  -0.776  -0.596  -0.457  -0.425  -0.407  -0.381
 14 A'   15 A'   16 A'   17 A'   18 A'   19 A'    4 A"   20 A'                 
 -0.367  -0.345  -0.297  -0.293
  5 A"   21 A'    6 A"   22 A'                                                 
 -- Virtual --                   
 -0.149  -0.136  -0.043  -0.010  -0.000   0.036   0.036   0.049
  7 A"   23 A'   24 A'   25 A'   26 A'    8 A"   27 A'   28 A'                 
  0.059   0.074   0.078   0.092   0.105   0.105   0.132   0.151
 29 A'   30 A'    9 A"   31 A'   10 A"   32 A'   33 A'   11 A"                 
  0.154   0.170   0.201   0.236   0.267   0.270   0.284   0.390
 34 A'   35 A'   36 A'   37 A'   38 A'   12 A"   39 A'   40 A'                 
  0.417   0.428   0.446   0.471   0.474   0.535   0.553   0.593
 41 A'   13 A"   42 A'   14 A"   43 A'   44 A'   15 A"   45 A'                 
  0.596   0.682   0.712   0.736   0.798   0.801   0.816   0.821
 16 A"   46 A'   47 A'   17 A"   48 A'   49 A'   18 A"   50 A'                 
  0.851   0.857   0.875   0.886   0.907   0.946   0.966   1.004
 19 A"   51 A'   52 A'   20 A"   53 A'   21 A"   54 A'   55 A'                 
  1.037   1.203   1.285   1.476   1.556   1.696   1.927   1.957
 56 A'   57 A'   58 A'   22 A"   59 A'   60 A'   23 A"   61 A'                 
  1.997   2.007   2.207   2.225   2.246   2.264   2.320   2.412
 62 A'   24 A"   25 A"   63 A'   26 A"   64 A'   65 A'   66 A'                 
  2.576   3.751   3.783   3.876   6.772   9.594   9.624  13.728
 67 A'   27 A"   68 A'   69 A'   70 A'   71 A'   72 A'   28 A"                 
 13.779  13.865  25.739  25.796  25.801  25.813  26.119  26.135
 73 A'   74 A'   29 A"   75 A'   30 A"   76 A'   77 A'   78 A'                 
 35.225 162.884 215.563 215.608
 79 A'   80 A'   81 A'   82 A'                                                 

 Beta MOs, Restricted
 -- Occupied --                  
-101.61 -101.59  -77.17  -14.42   -9.52   -9.50   -7.28   -7.28
  1 A'    2 A'    3 A'    4 A'    5 A'    6 A'    7 A'    1 A"                 
 -7.276  -7.266  -7.253  -7.252  -6.661  -4.823  -4.821  -4.818
  8 A'    9 A'    2 A"   10 A'   11 A'   12 A'    3 A"   13 A'                 
 -0.909  -0.880  -0.776  -0.596  -0.457  -0.425  -0.407  -0.381
 14 A'   15 A'   16 A'   17 A'   18 A'   19 A'    4 A"   20 A'                 
 -0.367  -0.345  -0.297  -0.293
  5 A"   21 A'    6 A"   22 A'                                                 
 -- Virtual --                   
 -0.149  -0.136  -0.043  -0.010  -0.000   0.036   0.036   0.049
  7 A"   23 A'   24 A'   25 A'   26 A'    8 A"   27 A'   28 A'                 
  0.059   0.074   0.078   0.092   0.105   0.105   0.132   0.151
 29 A'   30 A'    9 A"   31 A'   10 A"   32 A'   33 A'   11 A"                 
  0.154   0.170   0.201   0.236   0.267   0.270   0.284   0.390
 34 A'   35 A'   36 A'   37 A'   38 A'   12 A"   39 A'   40 A'                 
  0.417   0.428   0.446   0.471   0.474   0.535   0.553   0.593
 41 A'   13 A"   42 A'   14 A"   43 A'   44 A'   15 A"   45 A'                 
  0.596   0.682   0.712   0.736   0.798   0.801   0.816   0.821
 16 A"   46 A'   47 A'   17 A"   48 A'   49 A'   18 A"   50 A'                 
  0.851   0.857   0.875   0.886   0.907   0.946   0.966   1.004
 19 A"   51 A'   52 A'   20 A"   53 A'   21 A"   54 A'   55 A'                 
  1.037   1.203   1.285   1.476   1.556   1.696   1.927   1.957
 56 A'   57 A'   58 A'   22 A"   59 A'   60 A'   23 A"   61 A'                 
  1.997   2.007   2.207   2.225   2.246   2.264   2.320   2.412
 62 A'   24 A"   25 A"   63 A'   26 A"   64 A'   65 A'   66 A'                 
  2.576   3.751   3.783   3.876   6.772   9.594   9.624  13.728
 67 A'   27 A"   68 A'   69 A'   70 A'   71 A'   72 A'   28 A"                 
 13.779  13.865  25.739  25.796  25.801  25.813  26.119  26.135
 73 A'   74 A'   29 A"   75 A'   30 A"   76 A'   77 A'   78 A'                 
 35.225 162.884 215.563 215.608
 79 A'   80 A'   81 A'   82 A'                                                 
 --------------------------------------------------------------

          Ground-State Mulliken Net Atomic Charges

     Atom                 Charge (a.u.)
  ----------------------------------------
      1 P                     0.213073
      2 N                    -0.242126
      3 Cl                   -0.024194
      4 Cl                    0.053246
  ----------------------------------------
  Sum of atomic charges =    -0.000000

 -----------------------------------------------------------------
                    Cartesian Multipole Moments
 -----------------------------------------------------------------
    Charge (ESU x 10^10)
                -0.0000
    Dipole Moment (Debye)
         X       1.6585      Y       1.6267      Z      -0.0000
       Tot       2.3231
    Quadrupole Moments (Debye-Ang)
        XX     -44.2523     XY      -0.9546     YY     -46.0102
        XZ       0.0000     YZ       0.0000     ZZ     -43.7247
    Octopole Moments (Debye-Ang^2)
       XXX       0.2245    XXY       1.6883    XYY       2.6464
       YYY       0.7702    XXZ      -0.0000    XYZ       0.0000
       YYZ      -0.0000    XZZ       2.3355    YZZ       0.3089
       ZZZ      -0.0000
    Hexadecapole Moments (Debye-Ang^3)
      XXXX    -974.3345   XXXY     -10.3884   XXYY    -191.3668
      XYYY       1.1430   YYYY    -108.5387   XXXZ       0.0000
      XXYZ       0.0000   XYYZ      -0.0000   YYYZ       0.0000
      XXZZ    -184.6360   XYZZ       1.0564   YYZZ     -26.5741
      XZZZ       0.0000   YZZZ       0.0000   ZZZZ     -54.2393
 -----------------------------------------------------------------
 Calculating analytic gradient of the SCF energy
 Gradient of SCF Energy
            1           2           3           4
    1   0.0801291  -0.0320181  -0.0487361   0.0006251
    2   0.0236539  -0.0473245   0.0076094   0.0160612
    3  -0.0000000  -0.0000000   0.0000000   0.0000000
 Max gradient component =       8.013E-02
 RMS gradient           =       3.283E-02
 Gradient time:  CPU 2.19 s  wall 0.64 s
 Geometry Optimization Parameters
   NAtoms,    NIC,     NZ,  NCons,   NDum,   NFix, NCnnct, MaxDiis
        4      14       4       0       0       0       0       0

 Cartesian Hessian Update
 Hessian Updated using BFGS Update


** GEOMETRY OPTIMIZATION IN DELOCALIZED INTERNAL COORDINATES **
   Searching for a Minimum

   Optimization Cycle:   2

                       Coordinates (Angstroms)
     ATOM                X               Y               Z
      1  P         0.5219553685    0.5700307876    0.0000000000
      2  N        -0.7547512185   -0.6918287550    0.0000000000
      3  Cl       -2.5771747680    0.0140835071    0.0000000000
      4  Cl        2.3915420157   -0.2381343251    0.0000000000
   Point Group: cs    Number of degrees of freedom:     5


   Energy is  -1316.513758013

 Hessian Updated using BFGS Update

  5 Hessian modes will be used to form the next step
  Hessian Eigenvalues:
     0.068278    0.155101    0.249127    0.281625    0.314348

 Minimum Search - Taking Simple RFO Step
 Searching for Lamda that Minimizes Along All modes
 Value Taken    Lamda =  -0.08746461
 Calculated Step too Large.  Step scaled by  0.406579
 Step Taken.  Stepsize is  0.300000

                             Maximum     Tolerance    Cnvgd?
         Gradient           0.097634      0.000300      NO
         Displacement       0.218820      0.001200      NO
         Energy change     -0.040507      0.000001      NO


 New Cartesian Coordinates Obtained by Inverse Iteration

 Displacement from previous Coordinates is:  0.448481
 ----------------------------------------------------------------
             Standard Nuclear Orientation (Angstroms)
    I     Atom           X                Y                Z
 ----------------------------------------------------------------
    1      P       0.4233148381     0.5977781182     0.0000000000
    2      N      -0.6773966050    -0.6656478922     0.0000000000
    3      Cl     -2.4305511140     0.0028112331     0.0000000000
    4      Cl      2.2662042786    -0.2807902444     0.0000000000
 ----------------------------------------------------------------
 Molecular Point Group                 Cs    NOp =  2
 Largest Abelian Subgroup              Cs    NOp =  2
 Nuclear Repulsion Energy =   232.8196169932 hartrees
 There are       28 alpha and       28 beta electrons
 Applying Cartesian multipole field
    Component          Value
    ---------          -----
     (2,0,0)        1.00000E-11
     (0,2,0)        2.00000E-11
     (0,0,2)       -3.00000E-11
 Nucleus-field energy     =     0.0000000076 hartrees
 Requested basis set is 6-311++G(d,p)
 There are 45 shells and 112 basis functions
 A cutoff of  1.0D-11 yielded    868 shell pairs
 There are      5816 function pairs (      6254 Cartesian)
 Smallest overlap matrix eigenvalue = 1.94E-03
 Guess MOs from SCF MO coefficient file

 -----------------------------------------------------------------------
  General SCF calculation program by
  Eric Jon Sundstrom, Paul Horn, Yuezhi Mao, Dmitri Zuev, Alec White,
  David Stuck, Shaama M.S., Shane Yost, Joonho Lee, David Small,
  Daniel Levine, Susi Lehtola, Hugh Burton, Evgeny Epifanovsky
 -----------------------------------------------------------------------
 Exchange:     0.2000 Hartree-Fock + 0.0800 Slater + 0.7200 B88
 Correlation:  0.1900 VWN1RPA + 0.8100 LYP
 Using SG-1 standard quadrature grid
 using 4 threads for integral computing
 -------------------------------------------------------
 OpenMP Integral computing Module                
 Release: version 2.0, May 2017, Q-Chem Inc. Pleasanton 
 -------------------------------------------------------
 -------------------------------------------------------
 OpenMP BLAS3 based DFT computing Module                
 Release: version 1.0, May 2013, Q-Chem Inc. Pittsburgh 
 -------------------------------------------------------
 A restricted SCF calculation will be
 performed using DIIS
 SCF converges when DIIS error is below 1.0e-08
 ---------------------------------------
  Cycle       Energy         DIIS error
 ---------------------------------------
    1   -1316.5348660184      1.80e-03  
    2   -1316.5319018578      2.70e-03  
    3   -1316.5393406129      1.48e-03  
    4   -1316.5425616677      3.17e-04  
    5   -1316.5427307365      9.71e-05  
    6   -1316.5427466588      1.33e-05  
    7   -1316.5427469433      5.28e-06  
    8   -1316.5427469922      2.39e-06  
    9   -1316.5427470027      3.38e-07  
   10   -1316.5427470030      9.61e-08  
   11   -1316.5427470030      2.03e-08  
   12   -1316.5427470030      4.36e-09  Convergence criterion met
 ---------------------------------------
 SCF time:   CPU 8.48s  wall 3.00s 
 SCF   energy in the final basis set =    -1316.5427470030
 Total energy in the final basis set =    -1316.5427470030

 --------------------------------------------------------------
             Orbital Energies (a.u.) and Symmetries
 --------------------------------------------------------------

 Alpha MOs, Restricted
 -- Occupied --                  
-101.60 -101.59  -77.16  -14.41   -9.51   -9.50   -7.27   -7.27
  1 A'    2 A'    3 A'    4 A'    5 A'    6 A'    7 A'    8 A'                 
 -7.266  -7.265  -7.258  -7.258  -6.654  -4.816  -4.814  -4.811
  1 A"    9 A'    2 A"   10 A'   11 A'   12 A'    3 A"   13 A'                 
 -0.931  -0.884  -0.786  -0.587  -0.462  -0.438  -0.410  -0.374
 14 A'   15 A'   16 A'   17 A'   18 A'   19 A'    4 A"    5 A"                 
 -0.374  -0.345  -0.301  -0.299
 20 A'   21 A'    6 A"   22 A'                                                 
 -- Virtual --                   
 -0.138  -0.112  -0.038   0.002   0.005   0.036   0.036   0.058
  7 A"   23 A'   24 A'   25 A'   26 A'   27 A'    8 A"   28 A'                 
  0.061   0.076   0.079   0.094   0.104   0.112   0.135   0.150
 29 A'   30 A'    9 A"   31 A'   10 A"   32 A'   33 A'   11 A"                 
  0.159   0.172   0.205   0.239   0.268   0.268   0.309   0.389
 34 A'   35 A'   36 A'   37 A'   38 A'   12 A"   39 A'   40 A'                 
  0.416   0.425   0.451   0.474   0.478   0.558   0.563   0.590
 41 A'   13 A"   42 A'   14 A"   43 A'   44 A'   15 A"   45 A'                 
  0.605   0.670   0.705   0.723   0.811   0.826   0.830   0.845
 16 A"   46 A'   47 A'   17 A"   48 A'   18 A"   49 A'   19 A"                 
  0.850   0.870   0.891   0.900   0.924   0.950   0.964   1.007
 50 A'   51 A'   20 A"   52 A'   53 A'   21 A"   54 A'   55 A'                 
  1.036   1.209   1.272   1.483   1.572   1.685   1.923   1.997
 56 A'   57 A'   58 A'   22 A"   59 A'   60 A'   23 A"   61 A'                 
  2.029   2.044   2.213   2.238   2.255   2.280   2.345   2.479
 62 A'   24 A"   25 A"   63 A'   26 A"   64 A'   65 A'   66 A'                 
  2.627   3.750   3.812   3.912   6.849   9.603   9.637  13.735
 67 A'   27 A"   68 A'   69 A'   70 A'   71 A'   72 A'   28 A"                 
 13.812  13.877  25.741  25.811  25.813  25.834  26.135  26.192
 73 A'   74 A'   29 A"   75 A'   30 A"   76 A'   77 A'   78 A'                 
 35.240 162.965 215.576 215.620
 79 A'   80 A'   81 A'   82 A'                                                 

 Beta MOs, Restricted
 -- Occupied --                  
-101.60 -101.59  -77.16  -14.41   -9.51   -9.50   -7.27   -7.27
  1 A'    2 A'    3 A'    4 A'    5 A'    6 A'    7 A'    8 A'                 
 -7.266  -7.265  -7.258  -7.258  -6.654  -4.816  -4.814  -4.811
  1 A"    9 A'    2 A"   10 A'   11 A'   12 A'    3 A"   13 A'                 
 -0.931  -0.884  -0.786  -0.587  -0.462  -0.438  -0.410  -0.374
 14 A'   15 A'   16 A'   17 A'   18 A'   19 A'    4 A"    5 A"                 
 -0.374  -0.345  -0.301  -0.299
 20 A'   21 A'    6 A"   22 A'                                                 
 -- Virtual --                   
 -0.138  -0.112  -0.038   0.002   0.005   0.036   0.036   0.058
  7 A"   23 A'   24 A'   25 A'   26 A'   27 A'    8 A"   28 A'                 
  0.061   0.076   0.079   0.094   0.104   0.112   0.135   0.150
 29 A'   30 A'    9 A"   31 A'   10 A"   32 A'   33 A'   11 A"                 
  0.159   0.172   0.205   0.239   0.268   0.268   0.309   0.389
 34 A'   35 A'   36 A'   37 A'   38 A'   12 A"   39 A'   40 A'                 
  0.416   0.425   0.451   0.474   0.478   0.558   0.563   0.590
 41 A'   13 A"   42 A'   14 A"   43 A'   44 A'   15 A"   45 A'                 
  0.605   0.670   0.705   0.723   0.811   0.826   0.830   0.845
 16 A"   46 A'   47 A'   17 A"   48 A'   18 A"   49 A'   19 A"                 
  0.850   0.870   0.891   0.900   0.924   0.950   0.964   1.007
 50 A'   51 A'   20 A"   52 A'   53 A'   21 A"   54 A'   55 A'                 
  1.036   1.209   1.272   1.483   1.572   1.685   1.923   1.997
 56 A'   57 A'   58 A'   22 A"   59 A'   60 A'   23 A"   61 A'                 
  2.029   2.044   2.213   2.238   2.255   2.280   2.345   2.479
 62 A'   24 A"   25 A"   63 A'   26 A"   64 A'   65 A'   66 A'                 
  2.627   3.750   3.812   3.912   6.849   9.603   9.637  13.735
 67 A'   27 A"   68 A'   69 A'   70 A'   71 A'   72 A'   28 A"                 
 13.812  13.877  25.741  25.811  25.813  25.834  26.135  26.192
 73 A'   74 A'   29 A"   75 A'   30 A"   76 A'   77 A'   78 A'                 
 35.240 162.965 215.576 215.620
 79 A'   80 A'   81 A'   82 A'                                                 
 --------------------------------------------------------------

          Ground-State Mulliken Net Atomic Charges

     Atom                 Charge (a.u.)
  ----------------------------------------
      1 P                     0.234723
      2 N                    -0.237374
      3 Cl                   -0.009421
      4 Cl                    0.012072
  ----------------------------------------
  Sum of atomic charges =    -0.000000

 -----------------------------------------------------------------
                    Cartesian Multipole Moments
 -----------------------------------------------------------------
    Charge (ESU x 10^10)
                -0.0000
    Dipole Moment (Debye)
         X       0.9766      Y       1.8030      Z       0.0000
       Tot       2.0505
    Quadrupole Moments (Debye-Ang)
        XX     -44.3735     XY      -0.7801     YY     -45.7090
        XZ       0.0000     YZ      -0.0000     ZZ     -43.2858
    Octopole Moments (Debye-Ang^2)
       XXX      -1.7953    XXY       1.4605    XYY       2.6407
       YYY       1.2403    XXZ       0.0000    XYZ      -0.0000
       YYZ       0.0000    XZZ       2.1638    YZZ       0.5856
       ZZZ       0.0000
    Hexadecapole Moments (Debye-Ang^3)
      XXXX    -874.6056   XXXY      -6.4846   XXYY    -171.7530
      XYYY       6.1742   YYYY    -110.5847   XXXZ       0.0000
      XXYZ       0.0000   XYYZ       0.0000   YYYZ      -0.0000
      XXZZ    -165.7762   XYZZ       2.6872   YYZZ     -26.5903
      XZZZ       0.0000   YZZZ      -0.0000   ZZZZ     -52.9004
 -----------------------------------------------------------------
 Calculating analytic gradient of the SCF energy
 Gradient of SCF Energy
            1           2           3           4
    1   0.0452947  -0.0107944  -0.0321058  -0.0023945
    2   0.0172482  -0.0354053   0.0079939   0.0101632
    3   0.0000000  -0.0000000   0.0000000  -0.0000000
 Max gradient component =       4.529E-02
 RMS gradient           =       2.025E-02
 Gradient time:  CPU 2.27 s  wall 0.66 s
 Geometry Optimization Parameters
   NAtoms,    NIC,     NZ,  NCons,   NDum,   NFix, NCnnct, MaxDiis
        4      14       4       0       0       0       0       0

 Cartesian Hessian Update
 Hessian Updated using BFGS Update


** GEOMETRY OPTIMIZATION IN DELOCALIZED INTERNAL COORDINATES **
   Searching for a Minimum

   Optimization Cycle:   3

                       Coordinates (Angstroms)
     ATOM                X               Y               Z
      1  P         0.4233148381    0.5977781182    0.0000000000
      2  N        -0.6773966050   -0.6656478922    0.0000000000
      3  Cl       -2.4305511140    0.0028112331    0.0000000000
      4  Cl        2.2662042786   -0.2807902444    0.0000000000
   Point Group: cs    Number of degrees of freedom:     5


   Energy is  -1316.542747003

 Hessian Updated using BFGS Update

  5 Hessian modes will be used to form the next step
  Hessian Eigenvalues:
     0.125546    0.178023    0.248648    0.306332    0.315810

 Minimum Search - Taking Simple RFO Step
 Searching for Lamda that Minimizes Along All modes
 Value Taken    Lamda =  -0.02562998
 Calculated Step too Large.  Step scaled by  0.779154
 Step Taken.  Stepsize is  0.300000

                             Maximum     Tolerance    Cnvgd?
         Gradient           0.050305      0.000300      NO
         Displacement       0.182893      0.001200      NO
         Energy change     -0.028989      0.000001      NO


 New Cartesian Coordinates Obtained by Inverse Iteration

 Displacement from previous Coordinates is:  0.414238
 ----------------------------------------------------------------
             Standard Nuclear Orientation (Angstroms)
    I     Atom           X                Y                Z
 ----------------------------------------------------------------
    1      P       0.3419910542     0.6296790524     0.0000000000
    2      N      -0.6175182512    -0.6068384468     0.0000000000
    3      Cl     -2.2996289923    -0.0343004715     0.0000000000
    4      Cl      2.1567275870    -0.3343889195     0.0000000000
 ----------------------------------------------------------------
 Molecular Point Group                 Cs    NOp =  2
 Largest Abelian Subgroup              Cs    NOp =  2
 Nuclear Repulsion Energy =   242.9792761913 hartrees
 There are       28 alpha and       28 beta electrons
 Applying Cartesian multipole field
    Component          Value
    ---------          -----
     (2,0,0)        1.00000E-11
     (0,2,0)        2.00000E-11
     (0,0,2)       -3.00000E-11
 Nucleus-field energy     =     0.0000000069 hartrees
 Requested basis set is 6-311++G(d,p)
 There are 45 shells and 112 basis functions
 A cutoff of  1.0D-11 yielded    881 shell pairs
 There are      5885 function pairs (      6326 Cartesian)
 Smallest overlap matrix eigenvalue = 1.39E-03
 Guess MOs from SCF MO coefficient file

 -----------------------------------------------------------------------
  General SCF calculation program by
  Eric Jon Sundstrom, Paul Horn, Yuezhi Mao, Dmitri Zuev, Alec White,
  David Stuck, Shaama M.S., Shane Yost, Joonho Lee, David Small,
  Daniel Levine, Susi Lehtola, Hugh Burton, Evgeny Epifanovsky
 -----------------------------------------------------------------------
 Exchange:     0.2000 Hartree-Fock + 0.0800 Slater + 0.7200 B88
 Correlation:  0.1900 VWN1RPA + 0.8100 LYP
 Using SG-1 standard quadrature grid
 using 4 threads for integral computing
 -------------------------------------------------------
 OpenMP Integral computing Module                
 Release: version 2.0, May 2017, Q-Chem Inc. Pleasanton 
 -------------------------------------------------------
 -------------------------------------------------------
 OpenMP BLAS3 based DFT computing Module                
 Release: version 1.0, May 2013, Q-Chem Inc. Pittsburgh 
 -------------------------------------------------------
 A restricted SCF calculation will be
 performed using DIIS
 SCF converges when DIIS error is below 1.0e-08
 ---------------------------------------
  Cycle       Energy         DIIS error
 ---------------------------------------
    1   -1316.5415503650      2.03e-03  
    2   -1316.5416717560      2.55e-03  
    3   -1316.5476156737      1.49e-03  
    4   -1316.5508204675      2.80e-04  
    5   -1316.5509467280      9.02e-05  
    6   -1316.5509600728      1.22e-05  
    7   -1316.5509603092      2.82e-06  
    8   -1316.5509603233      4.44e-07  
    9   -1316.5509603237      2.02e-07  
   10   -1316.5509603237      1.02e-07  
   11   -1316.5509603237      1.65e-08  
   12   -1316.5509603237      3.39e-09  Convergence criterion met
 ---------------------------------------
 SCF time:   CPU 8.69s  wall 2.00s 
 SCF   energy in the final basis set =    -1316.5509603237
 Total energy in the final basis set =    -1316.5509603237

 --------------------------------------------------------------
             Orbital Energies (a.u.) and Symmetries
 --------------------------------------------------------------

 Alpha MOs, Restricted
 -- Occupied --                  
-101.60 -101.58  -77.15  -14.40   -9.51   -9.50   -7.28   -7.26
  1 A'    2 A'    3 A'    4 A'    5 A'    6 A'    7 A'    1 A"                 
 -7.264  -7.259  -7.252  -7.251  -6.646  -4.808  -4.806  -4.802
  8 A'    9 A'    2 A"   10 A'   11 A'   12 A'    3 A"   13 A'                 
 -0.972  -0.877  -0.792  -0.580  -0.469  -0.454  -0.426  -0.373
 14 A'   15 A'   16 A'   17 A'   18 A'   19 A'    4 A"    5 A"                 
 -0.364  -0.342  -0.303  -0.301
 20 A'   21 A'    6 A"   22 A'                                                 
 -- Virtual --                   
 -0.126  -0.085  -0.037   0.004   0.014   0.036   0.037   0.063
  7 A"   23 A'   24 A'   25 A'   26 A'   27 A'    8 A"   28 A'                 
  0.065   0.080   0.081   0.096   0.104   0.118   0.138   0.151
 29 A'   30 A'    9 A"   31 A'   10 A"   32 A'   33 A'   11 A"                 
  0.159   0.175   0.210   0.243   0.267   0.271   0.335   0.392
 34 A'   35 A'   36 A'   37 A'   12 A"   38 A'   39 A'   40 A'                 
  0.420   0.422   0.460   0.474   0.484   0.571   0.575   0.592
 41 A'   13 A"   42 A'   14 A"   43 A'   44 A'   15 A"   45 A'                 
  0.622   0.645   0.705   0.710   0.809   0.836   0.840   0.841
 16 A"   46 A'   47 A'   17 A"   48 A'   18 A"   19 A"   49 A'                 
  0.856   0.896   0.904   0.921   0.943   0.949   0.976   1.036
 50 A'   20 A"   51 A'   52 A'   53 A'   21 A"   54 A'   55 A'                 
  1.084   1.217   1.239   1.491   1.574   1.677   1.925   2.049
 56 A'   57 A'   58 A'   22 A"   59 A'   60 A'   23 A"   61 A'                 
  2.088   2.089   2.222   2.249   2.269   2.297   2.359   2.550
 24 A"   62 A'   25 A"   63 A'   26 A"   64 A'   65 A'   66 A'                 
  2.683   3.749   3.850   4.006   6.928   9.622   9.653  13.743
 67 A'   27 A"   68 A'   69 A'   70 A'   71 A'   72 A'   28 A"                 
 13.839  13.941  25.748  25.820  25.825  25.864  26.144  26.219
 73 A'   74 A'   29 A"   75 A'   30 A"   76 A'   77 A'   78 A'                 
 35.259 163.061 215.599 215.637
 79 A'   80 A'   81 A'   82 A'                                                 

 Beta MOs, Restricted
 -- Occupied --                  
-101.60 -101.58  -77.15  -14.40   -9.51   -9.50   -7.28   -7.26
  1 A'    2 A'    3 A'    4 A'    5 A'    6 A'    7 A'    1 A"                 
 -7.264  -7.259  -7.252  -7.251  -6.646  -4.808  -4.806  -4.802
  8 A'    9 A'    2 A"   10 A'   11 A'   12 A'    3 A"   13 A'                 
 -0.972  -0.877  -0.792  -0.580  -0.469  -0.454  -0.426  -0.373
 14 A'   15 A'   16 A'   17 A'   18 A'   19 A'    4 A"    5 A"                 
 -0.364  -0.342  -0.303  -0.301
 20 A'   21 A'    6 A"   22 A'                                                 
 -- Virtual --                   
 -0.126  -0.085  -0.037   0.004   0.014   0.036   0.037   0.063
  7 A"   23 A'   24 A'   25 A'   26 A'   27 A'    8 A"   28 A'                 
  0.065   0.080   0.081   0.096   0.104   0.118   0.138   0.151
 29 A'   30 A'    9 A"   31 A'   10 A"   32 A'   33 A'   11 A"                 
  0.159   0.175   0.210   0.243   0.267   0.271   0.335   0.392
 34 A'   35 A'   36 A'   37 A'   12 A"   38 A'   39 A'   40 A'                 
  0.420   0.422   0.460   0.474   0.484   0.571   0.575   0.592
 41 A'   13 A"   42 A'   14 A"   43 A'   44 A'   15 A"   45 A'                 
  0.622   0.645   0.705   0.710   0.809   0.836   0.840   0.841
 16 A"   46 A'   47 A'   17 A"   48 A'   18 A"   19 A"   49 A'                 
  0.856   0.896   0.904   0.921   0.943   0.949   0.976   1.036
 50 A'   20 A"   51 A'   52 A'   53 A'   21 A"   54 A'   55 A'                 
  1.084   1.217   1.239   1.491   1.574   1.677   1.925   2.049
 56 A'   57 A'   58 A'   22 A"   59 A'   60 A'   23 A"   61 A'                 
  2.088   2.089   2.222   2.249   2.269   2.297   2.359   2.550
 24 A"   62 A'   25 A"   63 A'   26 A"   64 A'   65 A'   66 A'                 
  2.683   3.749   3.850   4.006   6.928   9.622   9.653  13.743
 67 A'   27 A"   68 A'   69 A'   70 A'   71 A'   72 A'   28 A"                 
 13.839  13.941  25.748  25.820  25.825  25.864  26.144  26.219
 73 A'   74 A'   29 A"   75 A'   30 A"   76 A'   77 A'   78 A'                 
 35.259 163.061 215.599 215.637
 79 A'   80 A'   81 A'   82 A'                                                 
 --------------------------------------------------------------

          Ground-State Mulliken Net Atomic Charges

     Atom                 Charge (a.u.)
  ----------------------------------------
      1 P                     0.249778
      2 N                    -0.208839
      3 Cl                    0.004447
      4 Cl                   -0.045387
  ----------------------------------------
  Sum of atomic charges =    -0.000000

 -----------------------------------------------------------------
                    Cartesian Multipole Moments
 -----------------------------------------------------------------
    Charge (ESU x 10^10)
                -0.0000
    Dipole Moment (Debye)
         X       0.1849      Y       1.9294      Z      -0.0000
       Tot       1.9383
    Quadrupole Moments (Debye-Ang)
        XX     -44.6406     XY      -0.4777     YY     -45.2311
        XZ       0.0000     YZ       0.0000     ZZ     -42.8364
    Octopole Moments (Debye-Ang^2)
       XXX      -4.8380    XXY       1.3519    XYY       2.4833
       YYY       2.1426    XXZ      -0.0000    XYZ       0.0000
       YYZ      -0.0000    XZZ       1.6959    YZZ       1.0789
       ZZZ      -0.0000
    Hexadecapole Moments (Debye-Ang^3)
      XXXX    -794.8048   XXXY      -2.3096   XXYY    -156.0054
      XYYY       9.6055   YYYY    -112.2033   XXXZ       0.0000
      XXYZ       0.0000   XYYZ      -0.0000   YYYZ       0.0000
      XXZZ    -150.3832   XYZZ       3.7899   YYZZ     -26.5971
      XZZZ      -0.0000   YZZZ       0.0000   ZZZZ     -51.6756
 -----------------------------------------------------------------
 Calculating analytic gradient of the SCF energy
 Gradient of SCF Energy
            1           2           3           4
    1  -0.0149328   0.0218036   0.0003004  -0.0071712
    2  -0.0217765   0.0151764   0.0038817   0.0027184
    3  -0.0000000   0.0000000  -0.0000000   0.0000000
 Max gradient component =       2.180E-02
 RMS gradient           =       1.109E-02
 Gradient time:  CPU 2.35 s  wall 0.69 s
 Geometry Optimization Parameters
   NAtoms,    NIC,     NZ,  NCons,   NDum,   NFix, NCnnct, MaxDiis
        4      14       4       0       0       0       0       0

 Cartesian Hessian Update
 Hessian Updated using BFGS Update


** GEOMETRY OPTIMIZATION IN DELOCALIZED INTERNAL COORDINATES **
   Searching for a Minimum

   Optimization Cycle:   4

                       Coordinates (Angstroms)
     ATOM                X               Y               Z
      1  P         0.3419910542    0.6296790524    0.0000000000
      2  N        -0.6175182512   -0.6068384468    0.0000000000
      3  Cl       -2.2996289923   -0.0343004715    0.0000000000
      4  Cl        2.1567275870   -0.3343889195    0.0000000000
   Point Group: cs    Number of degrees of freedom:     5


   Energy is  -1316.550960324

 Hessian Updated using BFGS Update

  5 Hessian modes will be used to form the next step
  Hessian Eigenvalues:
     0.131503    0.238727    0.265775    0.308314    0.413915

 Minimum Search - Taking Simple RFO Step
 Searching for Lamda that Minimizes Along All modes
 Value Taken    Lamda =  -0.00290775
 Step Taken.  Stepsize is  0.094494

                             Maximum     Tolerance    Cnvgd?
         Gradient           0.021163      0.000300      NO
         Displacement       0.064418      0.001200      NO
         Energy change     -0.008213      0.000001      NO


 New Cartesian Coordinates Obtained by Inverse Iteration

 Displacement from previous Coordinates is:  0.097426
 ----------------------------------------------------------------
             Standard Nuclear Orientation (Angstroms)
    I     Atom           X                Y                Z
 ----------------------------------------------------------------
    1      P       0.3654236728     0.6542005334     0.0000000000
    2      N      -0.6410425804    -0.6016705877     0.0000000000
    3      Cl     -2.3147006815    -0.0529983226     0.0000000000
    4      Cl      2.1718909868    -0.3453804085     0.0000000000
 ----------------------------------------------------------------
 Molecular Point Group                 Cs    NOp =  2
 Largest Abelian Subgroup              Cs    NOp =  2
 Nuclear Repulsion Energy =   240.6280298800 hartrees
 There are       28 alpha and       28 beta electrons
 Applying Cartesian multipole field
    Component          Value
    ---------          -----
     (2,0,0)        1.00000E-11
     (0,2,0)        2.00000E-11
     (0,0,2)       -3.00000E-11
 Nucleus-field energy     =     0.0000000071 hartrees
 Requested basis set is 6-311++G(d,p)
 There are 45 shells and 112 basis functions
 A cutoff of  1.0D-11 yielded    879 shell pairs
 There are      5879 function pairs (      6320 Cartesian)
 Smallest overlap matrix eigenvalue = 1.41E-03
 Guess MOs from SCF MO coefficient file

 -----------------------------------------------------------------------
  General SCF calculation program by
  Eric Jon Sundstrom, Paul Horn, Yuezhi Mao, Dmitri Zuev, Alec White,
  David Stuck, Shaama M.S., Shane Yost, Joonho Lee, David Small,
  Daniel Levine, Susi Lehtola, Hugh Burton, Evgeny Epifanovsky
 -----------------------------------------------------------------------
 Exchange:     0.2000 Hartree-Fock + 0.0800 Slater + 0.7200 B88
 Correlation:  0.1900 VWN1RPA + 0.8100 LYP
 Using SG-1 standard quadrature grid
 using 4 threads for integral computing
 -------------------------------------------------------
 OpenMP Integral computing Module                
 Release: version 2.0, May 2017, Q-Chem Inc. Pleasanton 
 -------------------------------------------------------
 -------------------------------------------------------
 OpenMP BLAS3 based DFT computing Module                
 Release: version 1.0, May 2013, Q-Chem Inc. Pittsburgh 
 -------------------------------------------------------
 A restricted SCF calculation will be
 performed using DIIS
 SCF converges when DIIS error is below 1.0e-08
 ---------------------------------------
  Cycle       Energy         DIIS error
 ---------------------------------------
    1   -1316.5509299923      7.07e-04  
    2   -1316.5512785860      7.60e-04  
    3   -1316.5514966339      6.43e-04  
    4   -1316.5521156347      7.32e-05  
    5   -1316.5521230246      2.70e-05  
    6   -1316.5521242556      4.67e-06  
    7   -1316.5521242896      5.89e-07  
    8   -1316.5521242901      1.28e-07  
    9   -1316.5521242901      3.77e-08  
   10   -1316.5521242901      9.90e-09  Convergence criterion met
 ---------------------------------------
 SCF time:   CPU 7.22s  wall 2.00s 
 SCF   energy in the final basis set =    -1316.5521242901
 Total energy in the final basis set =    -1316.5521242901

 --------------------------------------------------------------
             Orbital Energies (a.u.) and Symmetries
 --------------------------------------------------------------

 Alpha MOs, Restricted
 -- Occupied --                  
-101.60 -101.58  -77.16  -14.40   -9.51   -9.50   -7.28   -7.26
  1 A'    2 A'    3 A'    4 A'    5 A'    6 A'    7 A'    1 A"                 
 -7.264  -7.260  -7.253  -7.252  -6.648  -4.811  -4.809  -4.805
  8 A'    9 A'    2 A"   10 A'   11 A'   12 A'    3 A"   13 A'                 
 -0.967  -0.876  -0.786  -0.584  -0.469  -0.450  -0.422  -0.373
 14 A'   15 A'   16 A'   17 A'   18 A'   19 A'    4 A"    5 A"                 
 -0.366  -0.344  -0.299  -0.298
 20 A'   21 A'    6 A"   22 A'                                                 
 -- Virtual --                   
 -0.131  -0.081  -0.040   0.004   0.012   0.036   0.037   0.062
  7 A"   23 A'   24 A'   25 A'   26 A'   27 A'    8 A"   28 A'                 
  0.063   0.079   0.081   0.096   0.103   0.115   0.137   0.152
 29 A'   30 A'    9 A"   31 A'   10 A"   32 A'   33 A'   11 A"                 
  0.157   0.175   0.210   0.242   0.268   0.270   0.324   0.392
 34 A'   35 A'   36 A'   37 A'   12 A"   38 A'   39 A'   40 A'                 
  0.419   0.423   0.457   0.472   0.485   0.565   0.576   0.590
 41 A'   13 A"   42 A'   14 A"   43 A'   44 A'   15 A"   45 A'                 
  0.615   0.650   0.706   0.712   0.814   0.836   0.840   0.842
 16 A"   46 A'   47 A'   17 A"   48 A'   18 A"   19 A"   49 A'                 
  0.853   0.894   0.902   0.917   0.940   0.952   0.970   1.013
 50 A'   20 A"   51 A'   52 A'   53 A'   21 A"   54 A'   55 A'                 
  1.088   1.210   1.238   1.489   1.580   1.672   1.929   2.036
 56 A'   57 A'   58 A'   22 A"   59 A'   60 A'   23 A"   61 A'                 
  2.066   2.101   2.223   2.249   2.269   2.295   2.356   2.527
 24 A"   62 A'   25 A"   63 A'   26 A"   64 A'   65 A'   66 A'                 
  2.670   3.749   3.844   3.970   6.898   9.624   9.651  13.741
 67 A'   27 A"   68 A'   69 A'   70 A'   71 A'   72 A'   28 A"                 
 13.834  13.904  25.749  25.818  25.821  25.866  26.133  26.217
 73 A'   74 A'   29 A"   75 A'   30 A"   76 A'   77 A'   78 A'                 
 35.253 163.022 215.601 215.634
 79 A'   80 A'   81 A'   82 A'                                                 

 Beta MOs, Restricted
 -- Occupied --                  
-101.60 -101.58  -77.16  -14.40   -9.51   -9.50   -7.28   -7.26
  1 A'    2 A'    3 A'    4 A'    5 A'    6 A'    7 A'    1 A"                 
 -7.264  -7.260  -7.253  -7.252  -6.648  -4.811  -4.809  -4.805
  8 A'    9 A'    2 A"   10 A'   11 A'   12 A'    3 A"   13 A'                 
 -0.967  -0.876  -0.786  -0.584  -0.469  -0.450  -0.422  -0.373
 14 A'   15 A'   16 A'   17 A'   18 A'   19 A'    4 A"    5 A"                 
 -0.366  -0.344  -0.299  -0.298
 20 A'   21 A'    6 A"   22 A'                                                 
 -- Virtual --                   
 -0.131  -0.081  -0.040   0.004   0.012   0.036   0.037   0.062
  7 A"   23 A'   24 A'   25 A'   26 A'   27 A'    8 A"   28 A'                 
  0.063   0.079   0.081   0.096   0.103   0.115   0.137   0.152
 29 A'   30 A'    9 A"   31 A'   10 A"   32 A'   33 A'   11 A"                 
  0.157   0.175   0.210   0.242   0.268   0.270   0.324   0.392
 34 A'   35 A'   36 A'   37 A'   12 A"   38 A'   39 A'   40 A'                 
  0.419   0.423   0.457   0.472   0.485   0.565   0.576   0.590
 41 A'   13 A"   42 A'   14 A"   43 A'   44 A'   15 A"   45 A'                 
  0.615   0.650   0.706   0.712   0.814   0.836   0.840   0.842
 16 A"   46 A'   47 A'   17 A"   48 A'   18 A"   19 A"   49 A'                 
  0.853   0.894   0.902   0.917   0.940   0.952   0.970   1.013
 50 A'   20 A"   51 A'   52 A'   53 A'   21 A"   54 A'   55 A'                 
  1.088   1.210   1.238   1.489   1.580   1.672   1.929   2.036
 56 A'   57 A'   58 A'   22 A"   59 A'   60 A'   23 A"   61 A'                 
  2.066   2.101   2.223   2.249   2.269   2.295   2.356   2.527
 24 A"   62 A'   25 A"   63 A'   26 A"   64 A'   65 A'   66 A'                 
  2.670   3.749   3.844   3.970   6.898   9.624   9.651  13.741
 67 A'   27 A"   68 A'   69 A'   70 A'   71 A'   72 A'   28 A"                 
 13.834  13.904  25.749  25.818  25.821  25.866  26.133  26.217
 73 A'   74 A'   29 A"   75 A'   30 A"   76 A'   77 A'   78 A'                 
 35.253 163.022 215.601 215.634
 79 A'   80 A'   81 A'   82 A'                                                 
 --------------------------------------------------------------

          Ground-State Mulliken Net Atomic Charges

     Atom                 Charge (a.u.)
  ----------------------------------------
      1 P                     0.249470
      2 N                    -0.211757
      3 Cl                    0.002940
      4 Cl                   -0.040653
  ----------------------------------------
  Sum of atomic charges =    -0.000000

 -----------------------------------------------------------------
                    Cartesian Multipole Moments
 -----------------------------------------------------------------
    Charge (ESU x 10^10)
                -0.0000
    Dipole Moment (Debye)
         X       0.1875      Y       1.9764      Z      -0.0000
       Tot       1.9853
    Quadrupole Moments (Debye-Ang)
        XX     -44.5920     XY      -0.4430     YY     -45.2014
        XZ       0.0000     YZ      -0.0000     ZZ     -42.9776
    Octopole Moments (Debye-Ang^2)
       XXX      -5.5086    XXY       1.2538    XYY       2.4029
       YYY       2.3837    XXZ       0.0000    XYZ      -0.0000
       YYZ       0.0000    XZZ       1.4453    YZZ       1.1115
       ZZZ      -0.0000
    Hexadecapole Moments (Debye-Ang^3)
      XXXX    -806.4608   XXXY      -3.6437   XXYY    -158.5455
      XYYY       7.8543   YYYY    -114.9700   XXXZ       0.0000
      XXYZ      -0.0000   XYYZ       0.0000   YYYZ      -0.0000
      XXZZ    -152.4051   XYZZ       3.2389   YYZZ     -27.1647
      XZZZ      -0.0000   YZZZ       0.0000   ZZZZ     -52.1106
 -----------------------------------------------------------------
 Calculating analytic gradient of the SCF energy
 Gradient of SCF Energy
            1           2           3           4
    1   0.0054145  -0.0040492   0.0013254  -0.0026907
    2   0.0067935  -0.0095366   0.0016204   0.0011227
    3   0.0000000  -0.0000000   0.0000000   0.0000000
 Max gradient component =       9.537E-03
 RMS gradient           =       4.038E-03
 Gradient time:  CPU 2.32 s  wall 0.67 s
 Geometry Optimization Parameters
   NAtoms,    NIC,     NZ,  NCons,   NDum,   NFix, NCnnct, MaxDiis
        4      14       4       0       0       0       0       0

 Cartesian Hessian Update
 Hessian Updated using BFGS Update


** GEOMETRY OPTIMIZATION IN DELOCALIZED INTERNAL COORDINATES **
   Searching for a Minimum

   Optimization Cycle:   5

                       Coordinates (Angstroms)
     ATOM                X               Y               Z
      1  P         0.3654236728    0.6542005334    0.0000000000
      2  N        -0.6410425804   -0.6016705877    0.0000000000
      3  Cl       -2.3147006815   -0.0529983226    0.0000000000
      4  Cl        2.1718909868   -0.3453804085    0.0000000000
   Point Group: cs    Number of degrees of freedom:     5


   Energy is  -1316.552124290

 Hessian Updated using BFGS Update

  5 Hessian modes will be used to form the next step
  Hessian Eigenvalues:
     0.132030    0.229992    0.294448    0.309969    0.446592

 Minimum Search - Taking Simple RFO Step
 Searching for Lamda that Minimizes Along All modes
 Value Taken    Lamda =  -0.00035582
 Step Taken.  Stepsize is  0.033746

                             Maximum     Tolerance    Cnvgd?
         Gradient           0.006854      0.000300      NO
         Displacement       0.018364      0.001200      NO
         Energy change     -0.001164      0.000001      NO


 New Cartesian Coordinates Obtained by Inverse Iteration

 Displacement from previous Coordinates is:  0.049656
 ----------------------------------------------------------------
             Standard Nuclear Orientation (Angstroms)
    I     Atom           X                Y                Z
 ----------------------------------------------------------------
    1      P       0.3698342068     0.6566495161     0.0000000000
    2      N      -0.6403172611    -0.5840122577     0.0000000000
    3      Cl     -2.3252415698    -0.0653091070     0.0000000000
    4      Cl      2.1772960219    -0.3531769367     0.0000000000
 ----------------------------------------------------------------
 Molecular Point Group                 Cs    NOp =  2
 Largest Abelian Subgroup              Cs    NOp =  2
 Nuclear Repulsion Energy =   240.1595678996 hartrees
 There are       28 alpha and       28 beta electrons
 Applying Cartesian multipole field
    Component          Value
    ---------          -----
     (2,0,0)        1.00000E-11
     (0,2,0)        2.00000E-11
     (0,0,2)       -3.00000E-11
 Nucleus-field energy     =     0.0000000071 hartrees
 Requested basis set is 6-311++G(d,p)
 There are 45 shells and 112 basis functions
 A cutoff of  1.0D-11 yielded    878 shell pairs
 There are      5876 function pairs (      6317 Cartesian)
 Smallest overlap matrix eigenvalue = 1.41E-03
 Guess MOs from SCF MO coefficient file

 -----------------------------------------------------------------------
  General SCF calculation program by
  Eric Jon Sundstrom, Paul Horn, Yuezhi Mao, Dmitri Zuev, Alec White,
  David Stuck, Shaama M.S., Shane Yost, Joonho Lee, David Small,
  Daniel Levine, Susi Lehtola, Hugh Burton, Evgeny Epifanovsky
 -----------------------------------------------------------------------
 Exchange:     0.2000 Hartree-Fock + 0.0800 Slater + 0.7200 B88
 Correlation:  0.1900 VWN1RPA + 0.8100 LYP
 Using SG-1 standard quadrature grid
 using 4 threads for integral computing
 -------------------------------------------------------
 OpenMP Integral computing Module                
 Release: version 2.0, May 2017, Q-Chem Inc. Pleasanton 
 -------------------------------------------------------
 -------------------------------------------------------
 OpenMP BLAS3 based DFT computing Module                
 Release: version 1.0, May 2013, Q-Chem Inc. Pittsburgh 
 -------------------------------------------------------
 A restricted SCF calculation will be
 performed using DIIS
 SCF converges when DIIS error is below 1.0e-08
 ---------------------------------------
  Cycle       Energy         DIIS error
 ---------------------------------------
    1   -1316.5521190293      2.61e-04  
    2   -1316.5523311444      1.45e-04  
    3   -1316.5522638213      2.60e-04  
    4   -1316.5523630529      2.52e-05  
    5   -1316.5523640092      1.06e-05  
    6   -1316.5523642026      2.01e-06  
    7   -1316.5523642090      3.69e-07  
    8   -1316.5523642092      8.93e-08  
    9   -1316.5523642092      5.20e-08  
   10   -1316.5523642092      1.10e-08  
   11   -1316.5523642092      1.33e-09  Convergence criterion met
 ---------------------------------------
 SCF time:   CPU 7.93s  wall 2.00s 
 SCF   energy in the final basis set =    -1316.5523642092
 Total energy in the final basis set =    -1316.5523642092

 --------------------------------------------------------------
             Orbital Energies (a.u.) and Symmetries
 --------------------------------------------------------------

 Alpha MOs, Restricted
 -- Occupied --                  
-101.60 -101.58  -77.16  -14.40   -9.51   -9.50   -7.28   -7.27
  1 A'    2 A'    3 A'    4 A'    5 A'    6 A'    7 A'    1 A"                 
 -7.265  -7.259  -7.252  -7.251  -6.648  -4.810  -4.808  -4.805
  8 A'    9 A'    2 A"   10 A'   11 A'   12 A'    3 A"   13 A'                 
 -0.967  -0.874  -0.789  -0.583  -0.470  -0.449  -0.422  -0.372
 14 A'   15 A'   16 A'   17 A'   18 A'   19 A'    4 A"    5 A"                 
 -0.365  -0.344  -0.300  -0.297
 20 A'   21 A'    6 A"   22 A'                                                 
 -- Virtual --                   
 -0.130  -0.084  -0.040   0.004   0.013   0.035   0.037   0.063
  7 A"   23 A'   24 A'   25 A'   26 A'   27 A'    8 A"   28 A'                 
  0.063   0.080   0.081   0.096   0.102   0.115   0.137   0.153
 29 A'   30 A'    9 A"   31 A'   10 A"   32 A'   33 A'   11 A"                 
  0.157   0.175   0.210   0.242   0.268   0.271   0.324   0.393
 34 A'   35 A'   36 A'   37 A'   12 A"   38 A'   39 A'   40 A'                 
  0.419   0.424   0.457   0.472   0.487   0.567   0.577   0.592
 41 A'   13 A"   42 A'   14 A"   43 A'   44 A'   15 A"   45 A'                 
  0.617   0.650   0.705   0.711   0.814   0.835   0.841   0.842
 16 A"   46 A'   47 A'   17 A"   48 A'   18 A"   19 A"   49 A'                 
  0.852   0.893   0.903   0.916   0.943   0.952   0.975   1.015
 50 A'   20 A"   51 A'   52 A'   53 A'   21 A"   54 A'   55 A'                 
  1.088   1.207   1.237   1.489   1.579   1.674   1.928   2.034
 56 A'   57 A'   58 A'   22 A"   59 A'   60 A'   23 A"   61 A'                 
  2.069   2.102   2.223   2.249   2.269   2.294   2.355   2.537
 24 A"   62 A'   25 A"   63 A'   26 A"   64 A'   65 A'   66 A'                 
  2.667   3.750   3.843   3.979   6.903   9.624   9.650  13.741
 67 A'   27 A"   68 A'   69 A'   70 A'   71 A'   72 A'   28 A"                 
 13.835  13.911  25.748  25.817  25.820  25.867  26.129  26.216
 73 A'   74 A'   29 A"   75 A'   30 A"   76 A'   77 A'   78 A'                 
 35.254 163.028 215.601 215.633
 79 A'   80 A'   81 A'   82 A'                                                 

 Beta MOs, Restricted
 -- Occupied --                  
-101.60 -101.58  -77.16  -14.40   -9.51   -9.50   -7.28   -7.27
  1 A'    2 A'    3 A'    4 A'    5 A'    6 A'    7 A'    1 A"                 
 -7.265  -7.259  -7.252  -7.251  -6.648  -4.810  -4.808  -4.805
  8 A'    9 A'    2 A"   10 A'   11 A'   12 A'    3 A"   13 A'                 
 -0.967  -0.874  -0.789  -0.583  -0.470  -0.449  -0.422  -0.372
 14 A'   15 A'   16 A'   17 A'   18 A'   19 A'    4 A"    5 A"                 
 -0.365  -0.344  -0.300  -0.297
 20 A'   21 A'    6 A"   22 A'                                                 
 -- Virtual --                   
 -0.130  -0.084  -0.040   0.004   0.013   0.035   0.037   0.063
  7 A"   23 A'   24 A'   25 A'   26 A'   27 A'    8 A"   28 A'                 
  0.063   0.080   0.081   0.096   0.102   0.115   0.137   0.153
 29 A'   30 A'    9 A"   31 A'   10 A"   32 A'   33 A'   11 A"                 
  0.157   0.175   0.210   0.242   0.268   0.271   0.324   0.393
 34 A'   35 A'   36 A'   37 A'   12 A"   38 A'   39 A'   40 A'                 
  0.419   0.424   0.457   0.472   0.487   0.567   0.577   0.592
 41 A'   13 A"   42 A'   14 A"   43 A'   44 A'   15 A"   45 A'                 
  0.617   0.650   0.705   0.711   0.814   0.835   0.841   0.842
 16 A"   46 A'   47 A'   17 A"   48 A'   18 A"   19 A"   49 A'                 
  0.852   0.893   0.903   0.916   0.943   0.952   0.975   1.015
 50 A'   20 A"   51 A'   52 A'   53 A'   21 A"   54 A'   55 A'                 
  1.088   1.207   1.237   1.489   1.579   1.674   1.928   2.034
 56 A'   57 A'   58 A'   22 A"   59 A'   60 A'   23 A"   61 A'                 
  2.069   2.102   2.223   2.249   2.269   2.294   2.355   2.537
 24 A"   62 A'   25 A"   63 A'   26 A"   64 A'   65 A'   66 A'                 
  2.667   3.750   3.843   3.979   6.903   9.624   9.650  13.741
 67 A'   27 A"   68 A'   69 A'   70 A'   71 A'   72 A'   28 A"                 
 13.835  13.911  25.748  25.817  25.820  25.867  26.129  26.216
 73 A'   74 A'   29 A"   75 A'   30 A"   76 A'   77 A'   78 A'                 
 35.254 163.028 215.601 215.633
 79 A'   80 A'   81 A'   82 A'                                                 
 --------------------------------------------------------------

          Ground-State Mulliken Net Atomic Charges

     Atom                 Charge (a.u.)
  ----------------------------------------
      1 P                     0.249274
      2 N                    -0.209751
      3 Cl                    0.003254
      4 Cl                   -0.042776
  ----------------------------------------
  Sum of atomic charges =    -0.000000

 -----------------------------------------------------------------
                    Cartesian Multipole Moments
 -----------------------------------------------------------------
    Charge (ESU x 10^10)
                -0.0000
    Dipole Moment (Debye)
         X       0.1234      Y       1.9762      Z      -0.0000
       Tot       1.9801
    Quadrupole Moments (Debye-Ang)
        XX     -44.5493     XY      -0.4061     YY     -45.1898
        XZ       0.0000     YZ       0.0000     ZZ     -42.9696
    Octopole Moments (Debye-Ang^2)
       XXX      -6.2006    XXY       1.2818    XYY       2.3536
       YYY       2.7014    XXZ       0.0000    XYZ       0.0000
       YYZ      -0.0000    XZZ       1.3988    YZZ       1.2460
       ZZZ       0.0000
    Hexadecapole Moments (Debye-Ang^3)
      XXXX    -810.8428   XXXY      -3.3922   XXYY    -159.7134
      XYYY       7.4882   YYYY    -114.9764   XXXZ       0.0000
      XXYZ       0.0000   XYYZ       0.0000   YYYZ       0.0000
      XXZZ    -153.4053   XYZZ       3.1387   YYZZ     -27.1688
      XZZZ       0.0000   YZZZ       0.0000   ZZZZ     -52.1038
 -----------------------------------------------------------------
 Calculating analytic gradient of the SCF energy
 Gradient of SCF Energy
            1           2           3           4
    1   0.0020364   0.0005855  -0.0014143  -0.0012076
    2   0.0019128  -0.0038388   0.0012031   0.0007229
    3  -0.0000000   0.0000000  -0.0000000   0.0000000
 Max gradient component =       3.839E-03
 RMS gradient           =       1.536E-03
 Gradient time:  CPU 2.32 s  wall 0.67 s
 Geometry Optimization Parameters
   NAtoms,    NIC,     NZ,  NCons,   NDum,   NFix, NCnnct, MaxDiis
        4      14       4       0       0       0       0       0

 Cartesian Hessian Update
 Hessian Updated using BFGS Update


** GEOMETRY OPTIMIZATION IN DELOCALIZED INTERNAL COORDINATES **
   Searching for a Minimum

   Optimization Cycle:   6

                       Coordinates (Angstroms)
     ATOM                X               Y               Z
      1  P         0.3698342068    0.6566495161    0.0000000000
      2  N        -0.6403172611   -0.5840122577    0.0000000000
      3  Cl       -2.3252415698   -0.0653091070    0.0000000000
      4  Cl        2.1772960219   -0.3531769367    0.0000000000
   Point Group: cs    Number of degrees of freedom:     5


   Energy is  -1316.552364209

 Hessian Updated using BFGS Update

  5 Hessian modes will be used to form the next step
  Hessian Eigenvalues:
     0.106612    0.211720    0.274468    0.310476    0.417056

 Minimum Search - Taking Simple RFO Step
 Searching for Lamda that Minimizes Along All modes
 Value Taken    Lamda =  -0.00014675
 Step Taken.  Stepsize is  0.035918

                             Maximum     Tolerance    Cnvgd?
         Gradient           0.002754      0.000300      NO
         Displacement       0.023057      0.001200      NO
         Energy change     -0.000240      0.000001      NO


 New Cartesian Coordinates Obtained by Inverse Iteration

 Displacement from previous Coordinates is:  0.048785
 ----------------------------------------------------------------
             Standard Nuclear Orientation (Angstroms)
    I     Atom           X                Y                Z
 ----------------------------------------------------------------
    1      P       0.3720658356     0.6628081245     0.0000000000
    2      N      -0.6425895793    -0.5661396649     0.0000000000
    3      Cl     -2.3255166920    -0.0795643857     0.0000000000
    4      Cl      2.1776118334    -0.3629528593     0.0000000000
 ----------------------------------------------------------------
 Molecular Point Group                 Cs    NOp =  2
 Largest Abelian Subgroup              Cs    NOp =  2
 Nuclear Repulsion Energy =   240.1878206844 hartrees
 There are       28 alpha and       28 beta electrons
 Applying Cartesian multipole field
    Component          Value
    ---------          -----
     (2,0,0)        1.00000E-11
     (0,2,0)        2.00000E-11
     (0,0,2)       -3.00000E-11
 Nucleus-field energy     =     0.0000000071 hartrees
 Requested basis set is 6-311++G(d,p)
 There are 45 shells and 112 basis functions
 A cutoff of  1.0D-11 yielded    878 shell pairs
 There are      5876 function pairs (      6317 Cartesian)
 Smallest overlap matrix eigenvalue = 1.37E-03
 Guess MOs from SCF MO coefficient file

 -----------------------------------------------------------------------
  General SCF calculation program by
  Eric Jon Sundstrom, Paul Horn, Yuezhi Mao, Dmitri Zuev, Alec White,
  David Stuck, Shaama M.S., Shane Yost, Joonho Lee, David Small,
  Daniel Levine, Susi Lehtola, Hugh Burton, Evgeny Epifanovsky
 -----------------------------------------------------------------------
 Exchange:     0.2000 Hartree-Fock + 0.0800 Slater + 0.7200 B88
 Correlation:  0.1900 VWN1RPA + 0.8100 LYP
 Using SG-1 standard quadrature grid
 using 4 threads for integral computing
 -------------------------------------------------------
 OpenMP Integral computing Module                
 Release: version 2.0, May 2017, Q-Chem Inc. Pleasanton 
 -------------------------------------------------------
 -------------------------------------------------------
 OpenMP BLAS3 based DFT computing Module                
 Release: version 1.0, May 2013, Q-Chem Inc. Pittsburgh 
 -------------------------------------------------------
 A restricted SCF calculation will be
 performed using DIIS
 SCF converges when DIIS error is below 1.0e-08
 ---------------------------------------
  Cycle       Energy         DIIS error
 ---------------------------------------
    1   -1316.5521711278      2.75e-04  
    2   -1316.5523883518      1.79e-04  
    3   -1316.5523219801      2.80e-04  
    4   -1316.5524354552      2.67e-05  
    5   -1316.5524368025      1.06e-05  
    6   -1316.5524369918      1.33e-06  
    7   -1316.5524369947      3.47e-07  
    8   -1316.5524369949      1.14e-07  
    9   -1316.5524369949      5.25e-08  
   10   -1316.5524369949      1.10e-08  
   11   -1316.5524369949      1.48e-09  Convergence criterion met
 ---------------------------------------
 SCF time:   CPU 7.94s  wall 3.00s 
 SCF   energy in the final basis set =    -1316.5524369949
 Total energy in the final basis set =    -1316.5524369949

 --------------------------------------------------------------
             Orbital Energies (a.u.) and Symmetries
 --------------------------------------------------------------

 Alpha MOs, Restricted
 -- Occupied --                  
-101.60 -101.58  -77.15  -14.40   -9.51   -9.49   -7.28   -7.27
  1 A'    2 A'    3 A'    4 A'    5 A'    6 A'    7 A'    1 A"                 
 -7.266  -7.258  -7.251  -7.250  -6.648  -4.810  -4.808  -4.804
  8 A'    9 A'    2 A"   10 A'   11 A'   12 A'    3 A"   13 A'                 
 -0.969  -0.873  -0.790  -0.583  -0.471  -0.449  -0.423  -0.371
 14 A'   15 A'   16 A'   17 A'   18 A'   19 A'    4 A"    5 A"                 
 -0.365  -0.344  -0.301  -0.295
 20 A'   21 A'    6 A"   22 A'                                                 
 -- Virtual --                   
 -0.129  -0.083  -0.040   0.004   0.013   0.035   0.037   0.063
  7 A"   23 A'   24 A'   25 A'   26 A'   27 A'    8 A"   28 A'                 
  0.064   0.080   0.081   0.096   0.102   0.115   0.137   0.153
 29 A'   30 A'    9 A"   31 A'   10 A"   32 A'   33 A'   11 A"                 
  0.157   0.176   0.211   0.242   0.269   0.272   0.324   0.394
 34 A'   35 A'   36 A'   37 A'   12 A"   38 A'   39 A'   40 A'                 
  0.419   0.425   0.457   0.471   0.488   0.568   0.579   0.594
 41 A'   13 A"   42 A'   14 A"   43 A'   44 A'   15 A"   45 A'                 
  0.618   0.650   0.703   0.709   0.816   0.834   0.842   0.843
 16 A"   46 A'   47 A'   17 A"   48 A'   18 A"   19 A"   49 A'                 
  0.852   0.892   0.905   0.916   0.945   0.953   0.981   1.018
 50 A'   20 A"   51 A'   52 A'   53 A'   21 A"   54 A'   55 A'                 
  1.094   1.204   1.234   1.490   1.579   1.675   1.929   2.032
 56 A'   57 A'   58 A'   22 A"   59 A'   60 A'   23 A"   61 A'                 
  2.070   2.113   2.224   2.251   2.270   2.294   2.355   2.545
 24 A"   62 A'   25 A"   63 A'   26 A"   64 A'   65 A'   66 A'                 
  2.665   3.750   3.845   3.988   6.906   9.628   9.651  13.742
 67 A'   27 A"   68 A'   69 A'   70 A'   71 A'   72 A'   28 A"                 
 13.836  13.916  25.748  25.816  25.820  25.871  26.126  26.215
 73 A'   74 A'   29 A"   75 A'   30 A"   76 A'   77 A'   78 A'                 
 35.255 163.033 215.605 215.634
 79 A'   80 A'   81 A'   82 A'                                                 

 Beta MOs, Restricted
 -- Occupied --                  
-101.60 -101.58  -77.15  -14.40   -9.51   -9.49   -7.28   -7.27
  1 A'    2 A'    3 A'    4 A'    5 A'    6 A'    7 A'    1 A"                 
 -7.266  -7.258  -7.251  -7.250  -6.648  -4.810  -4.808  -4.804
  8 A'    9 A'    2 A"   10 A'   11 A'   12 A'    3 A"   13 A'                 
 -0.969  -0.873  -0.790  -0.583  -0.471  -0.449  -0.423  -0.371
 14 A'   15 A'   16 A'   17 A'   18 A'   19 A'    4 A"    5 A"                 
 -0.365  -0.344  -0.301  -0.295
 20 A'   21 A'    6 A"   22 A'                                                 
 -- Virtual --                   
 -0.129  -0.083  -0.040   0.004   0.013   0.035   0.037   0.063
  7 A"   23 A'   24 A'   25 A'   26 A'   27 A'    8 A"   28 A'                 
  0.064   0.080   0.081   0.096   0.102   0.115   0.137   0.153
 29 A'   30 A'    9 A"   31 A'   10 A"   32 A'   33 A'   11 A"                 
  0.157   0.176   0.211   0.242   0.269   0.272   0.324   0.394
 34 A'   35 A'   36 A'   37 A'   12 A"   38 A'   39 A'   40 A'                 
  0.419   0.425   0.457   0.471   0.488   0.568   0.579   0.594
 41 A'   13 A"   42 A'   14 A"   43 A'   44 A'   15 A"   45 A'                 
  0.618   0.650   0.703   0.709   0.816   0.834   0.842   0.843
 16 A"   46 A'   47 A'   17 A"   48 A'   18 A"   19 A"   49 A'                 
  0.852   0.892   0.905   0.916   0.945   0.953   0.981   1.018
 50 A'   20 A"   51 A'   52 A'   53 A'   21 A"   54 A'   55 A'                 
  1.094   1.204   1.234   1.490   1.579   1.675   1.929   2.032
 56 A'   57 A'   58 A'   22 A"   59 A'   60 A'   23 A"   61 A'                 
  2.070   2.113   2.224   2.251   2.270   2.294   2.355   2.545
 24 A"   62 A'   25 A"   63 A'   26 A"   64 A'   65 A'   66 A'                 
  2.665   3.750   3.845   3.988   6.906   9.628   9.651  13.742
 67 A'   27 A"   68 A'   69 A'   70 A'   71 A'   72 A'   28 A"                 
 13.836  13.916  25.748  25.816  25.820  25.871  26.126  26.215
 73 A'   74 A'   29 A"   75 A'   30 A"   76 A'   77 A'   78 A'                 
 35.255 163.033 215.605 215.634
 79 A'   80 A'   81 A'   82 A'                                                 
 --------------------------------------------------------------

          Ground-State Mulliken Net Atomic Charges

     Atom                 Charge (a.u.)
  ----------------------------------------
      1 P                     0.248729
      2 N                    -0.206525
      3 Cl                    0.004664
      4 Cl                   -0.046867
  ----------------------------------------
  Sum of atomic charges =    -0.000000

 -----------------------------------------------------------------
                    Cartesian Multipole Moments
 -----------------------------------------------------------------
    Charge (ESU x 10^10)
                -0.0000
    Dipole Moment (Debye)
         X       0.0173      Y       1.9811      Z      -0.0000
       Tot       1.9811
    Quadrupole Moments (Debye-Ang)
        XX     -44.5092     XY      -0.3519     YY     -45.1508
        XZ       0.0000     YZ       0.0000     ZZ     -42.9545
    Octopole Moments (Debye-Ang^2)
       XXX      -7.1080    XXY       1.2895    XYY       2.2526
       YYY       3.0205    XXZ      -0.0000    XYZ       0.0000
       YYZ      -0.0000    XZZ       1.2579    YZZ       1.3738
       ZZZ      -0.0000
    Hexadecapole Moments (Debye-Ang^3)
      XXXX    -810.7728   XXXY      -3.1333   XXYY    -159.9650
      XYYY       7.0752   YYYY    -115.4738   XXXZ       0.0000
      XXYZ       0.0000   XYYZ      -0.0000   YYYZ       0.0000
      XXZZ    -153.4526   XYZZ       3.0235   YYZZ     -27.2593
      XZZZ       0.0000   YZZZ       0.0000   ZZZZ     -52.0960
 -----------------------------------------------------------------
 Calculating analytic gradient of the SCF energy
 Gradient of SCF Energy
            1           2           3           4
    1  -0.0011227   0.0006392   0.0004647   0.0000187
    2  -0.0004200   0.0004076   0.0000821  -0.0000697
    3  -0.0000000  -0.0000000   0.0000000   0.0000000
 Max gradient component =       1.123E-03
 RMS gradient           =       4.320E-04
 Gradient time:  CPU 2.32 s  wall 0.67 s
 Geometry Optimization Parameters
   NAtoms,    NIC,     NZ,  NCons,   NDum,   NFix, NCnnct, MaxDiis
        4      14       4       0       0       0       0       0

 Cartesian Hessian Update
 Hessian Updated using BFGS Update


** GEOMETRY OPTIMIZATION IN DELOCALIZED INTERNAL COORDINATES **
   Searching for a Minimum

   Optimization Cycle:   7

                       Coordinates (Angstroms)
     ATOM                X               Y               Z
      1  P         0.3720658356    0.6628081245    0.0000000000
      2  N        -0.6425895793   -0.5661396649    0.0000000000
      3  Cl       -2.3255166920   -0.0795643857    0.0000000000
      4  Cl        2.1776118334   -0.3629528593    0.0000000000
   Point Group: cs    Number of degrees of freedom:     5


   Energy is  -1316.552436995

 Hessian Updated using BFGS Update

  5 Hessian modes will be used to form the next step
  Hessian Eigenvalues:
     0.099391    0.207933    0.271235    0.311772    0.461695

 Minimum Search - Taking Simple RFO Step
 Searching for Lamda that Minimizes Along All modes
 Value Taken    Lamda =  -0.00000705
 Step Taken.  Stepsize is  0.004972

                             Maximum     Tolerance    Cnvgd?
         Gradient           0.001314      0.000300      NO
         Displacement       0.004287      0.001200      NO
         Energy change     -0.000073      0.000001      NO


 New Cartesian Coordinates Obtained by Inverse Iteration

 Displacement from previous Coordinates is:  0.009007
 ----------------------------------------------------------------
             Standard Nuclear Orientation (Angstroms)
    I     Atom           X                Y                Z
 ----------------------------------------------------------------
    1      P       0.3741596433     0.6635994077     0.0000000000
    2      N      -0.6435551056    -0.5641375787     0.0000000000
    3      Cl     -2.3280370324    -0.0814974133     0.0000000000
    4      Cl      2.1790038925    -0.3638132010     0.0000000000
 ----------------------------------------------------------------
 Molecular Point Group                 Cs    NOp =  2
 Largest Abelian Subgroup              Cs    NOp =  2
 Nuclear Repulsion Energy =   240.0161054170 hartrees
 There are       28 alpha and       28 beta electrons
 Applying Cartesian multipole field
    Component          Value
    ---------          -----
     (2,0,0)        1.00000E-11
     (0,2,0)        2.00000E-11
     (0,0,2)       -3.00000E-11
 Nucleus-field energy     =     0.0000000072 hartrees
 Requested basis set is 6-311++G(d,p)
 There are 45 shells and 112 basis functions
 A cutoff of  1.0D-11 yielded    877 shell pairs
 There are      5873 function pairs (      6314 Cartesian)
 Smallest overlap matrix eigenvalue = 1.38E-03
 Guess MOs from SCF MO coefficient file

 -----------------------------------------------------------------------
  General SCF calculation program by
  Eric Jon Sundstrom, Paul Horn, Yuezhi Mao, Dmitri Zuev, Alec White,
  David Stuck, Shaama M.S., Shane Yost, Joonho Lee, David Small,
  Daniel Levine, Susi Lehtola, Hugh Burton, Evgeny Epifanovsky
 -----------------------------------------------------------------------
 Exchange:     0.2000 Hartree-Fock + 0.0800 Slater + 0.7200 B88
 Correlation:  0.1900 VWN1RPA + 0.8100 LYP
 Using SG-1 standard quadrature grid
 using 4 threads for integral computing
 -------------------------------------------------------
 OpenMP Integral computing Module                
 Release: version 2.0, May 2017, Q-Chem Inc. Pleasanton 
 -------------------------------------------------------
 -------------------------------------------------------
 OpenMP BLAS3 based DFT computing Module                
 Release: version 1.0, May 2013, Q-Chem Inc. Pittsburgh 
 -------------------------------------------------------
 A restricted SCF calculation will be
 performed using DIIS
 SCF converges when DIIS error is below 1.0e-08
 ---------------------------------------
  Cycle       Energy         DIIS error
 ---------------------------------------
    1   -1316.5524349624      4.14e-05  
    2   -1316.5524392773      3.01e-05  
    3   -1316.5524381927      4.04e-05  
    4   -1316.5524405865      6.24e-06  
    5   -1316.5524406475      1.72e-06  
    6   -1316.5524406525      2.39e-07  
    7   -1316.5524406526      5.42e-08  
    8   -1316.5524406526      1.13e-08  
    9   -1316.5524406527      2.05e-09  Convergence criterion met
 ---------------------------------------
 SCF time:   CPU 6.50s  wall 2.00s 
 SCF   energy in the final basis set =    -1316.5524406527
 Total energy in the final basis set =    -1316.5524406527

 --------------------------------------------------------------
             Orbital Energies (a.u.) and Symmetries
 --------------------------------------------------------------

 Alpha MOs, Restricted
 -- Occupied --                  
-101.60 -101.58  -77.16  -14.40   -9.51   -9.49   -7.28   -7.27
  1 A'    2 A'    3 A'    4 A'    5 A'    6 A'    7 A'    1 A"                 
 -7.266  -7.258  -7.251  -7.250  -6.648  -4.810  -4.808  -4.805
  8 A'    9 A'    2 A"   10 A'   11 A'   12 A'    3 A"   13 A'                 
 -0.969  -0.873  -0.790  -0.583  -0.471  -0.448  -0.423  -0.371
 14 A'   15 A'   16 A'   17 A'   18 A'   19 A'    4 A"    5 A"                 
 -0.366  -0.344  -0.301  -0.295
 20 A'   21 A'    6 A"   22 A'                                                 
 -- Virtual --                   
 -0.129  -0.084  -0.040   0.004   0.013   0.035   0.037   0.063
  7 A"   23 A'   24 A'   25 A'   26 A'   27 A'    8 A"   28 A'                 
  0.064   0.080   0.081   0.096   0.102   0.115   0.137   0.153
 29 A'   30 A'    9 A"   31 A'   10 A"   32 A'   33 A'   11 A"                 
  0.157   0.176   0.211   0.242   0.269   0.272   0.324   0.394
 34 A'   35 A'   36 A'   37 A'   12 A"   38 A'   39 A'   40 A'                 
  0.419   0.425   0.457   0.471   0.488   0.568   0.579   0.595
 41 A'   13 A"   42 A'   14 A"   43 A'   44 A'   15 A"   45 A'                 
  0.618   0.651   0.703   0.709   0.816   0.834   0.842   0.843
 16 A"   46 A'   47 A'   17 A"   48 A'   18 A"   19 A"   49 A'                 
  0.852   0.892   0.904   0.916   0.945   0.954   0.981   1.017
 50 A'   20 A"   51 A'   52 A'   53 A'   21 A"   54 A'   55 A'                 
  1.094   1.204   1.234   1.490   1.579   1.675   1.929   2.031
 56 A'   57 A'   58 A'   22 A"   59 A'   60 A'   23 A"   61 A'                 
  2.070   2.113   2.224   2.251   2.270   2.294   2.355   2.545
 24 A"   62 A'   25 A"   63 A'   26 A"   64 A'   65 A'   66 A'                 
  2.664   3.750   3.844   3.987   6.906   9.628   9.651  13.742
 67 A'   27 A"   68 A'   69 A'   70 A'   71 A'   72 A'   28 A"                 
 13.836  13.916  25.748  25.816  25.820  25.871  26.125  26.215
 73 A'   74 A'   29 A"   75 A'   30 A"   76 A'   77 A'   78 A'                 
 35.255 163.032 215.605 215.633
 79 A'   80 A'   81 A'   82 A'                                                 

 Beta MOs, Restricted
 -- Occupied --                  
-101.60 -101.58  -77.16  -14.40   -9.51   -9.49   -7.28   -7.27
  1 A'    2 A'    3 A'    4 A'    5 A'    6 A'    7 A'    1 A"                 
 -7.266  -7.258  -7.251  -7.250  -6.648  -4.810  -4.808  -4.805
  8 A'    9 A'    2 A"   10 A'   11 A'   12 A'    3 A"   13 A'                 
 -0.969  -0.873  -0.790  -0.583  -0.471  -0.448  -0.423  -0.371
 14 A'   15 A'   16 A'   17 A'   18 A'   19 A'    4 A"    5 A"                 
 -0.366  -0.344  -0.301  -0.295
 20 A'   21 A'    6 A"   22 A'                                                 
 -- Virtual --                   
 -0.129  -0.084  -0.040   0.004   0.013   0.035   0.037   0.063
  7 A"   23 A'   24 A'   25 A'   26 A'   27 A'    8 A"   28 A'                 
  0.064   0.080   0.081   0.096   0.102   0.115   0.137   0.153
 29 A'   30 A'    9 A"   31 A'   10 A"   32 A'   33 A'   11 A"                 
  0.157   0.176   0.211   0.242   0.269   0.272   0.324   0.394
 34 A'   35 A'   36 A'   37 A'   12 A"   38 A'   39 A'   40 A'                 
  0.419   0.425   0.457   0.471   0.488   0.568   0.579   0.595
 41 A'   13 A"   42 A'   14 A"   43 A'   44 A'   15 A"   45 A'                 
  0.618   0.651   0.703   0.709   0.816   0.834   0.842   0.843
 16 A"   46 A'   47 A'   17 A"   48 A'   18 A"   19 A"   49 A'                 
  0.852   0.892   0.904   0.916   0.945   0.954   0.981   1.017
 50 A'   20 A"   51 A'   52 A'   53 A'   21 A"   54 A'   55 A'                 
  1.094   1.204   1.234   1.490   1.579   1.675   1.929   2.031
 56 A'   57 A'   58 A'   22 A"   59 A'   60 A'   23 A"   61 A'                 
  2.070   2.113   2.224   2.251   2.270   2.294   2.355   2.545
 24 A"   62 A'   25 A"   63 A'   26 A"   64 A'   65 A'   66 A'                 
  2.664   3.750   3.844   3.987   6.906   9.628   9.651  13.742
 67 A'   27 A"   68 A'   69 A'   70 A'   71 A'   72 A'   28 A"                 
 13.836  13.916  25.748  25.816  25.820  25.871  26.125  26.215
 73 A'   74 A'   29 A"   75 A'   30 A"   76 A'   77 A'   78 A'                 
 35.255 163.032 215.605 215.633
 79 A'   80 A'   81 A'   82 A'                                                 
 --------------------------------------------------------------

          Ground-State Mulliken Net Atomic Charges

     Atom                 Charge (a.u.)
  ----------------------------------------
      1 P                     0.248436
      2 N                    -0.206768
      3 Cl                    0.004554
      4 Cl                   -0.046221
  ----------------------------------------
  Sum of atomic charges =    -0.000000

 -----------------------------------------------------------------
                    Cartesian Multipole Moments
 -----------------------------------------------------------------
    Charge (ESU x 10^10)
                -0.0000
    Dipole Moment (Debye)
         X       0.0180      Y       1.9803      Z       0.0000
       Tot       1.9804
    Quadrupole Moments (Debye-Ang)
        XX     -44.4923     XY      -0.3491     YY     -45.1522
        XZ       0.0000     YZ      -0.0000     ZZ     -42.9600
    Octopole Moments (Debye-Ang^2)
       XXX      -7.1724    XXY       1.2864    XYY       2.2468
       YYY       3.0599    XXZ      -0.0000    XYZ      -0.0000
       YYZ       0.0000    XZZ       1.2525    YZZ       1.3874
       ZZZ      -0.0000
    Hexadecapole Moments (Debye-Ang^3)
      XXXX    -811.9617   XXXY      -3.1886   XXYY    -160.2513
      XYYY       6.9168   YYYY    -115.5523   XXXZ       0.0000
      XXYZ      -0.0000   XYYZ       0.0000   YYYZ      -0.0000
      XXZZ    -153.7001   XYZZ       2.9758   YYZZ     -27.2775
      XZZZ       0.0000   YZZZ      -0.0000   ZZZZ     -52.1151
 -----------------------------------------------------------------
 Calculating analytic gradient of the SCF energy
 Gradient of SCF Energy
            1           2           3           4
    1  -0.0002794   0.0002267  -0.0001281   0.0001808
    2   0.0000315   0.0000043  -0.0000209  -0.0000148
    3   0.0000000   0.0000000  -0.0000000  -0.0000000
 Max gradient component =       2.794E-04
 RMS gradient           =       1.226E-04
 Gradient time:  CPU 2.32 s  wall 0.67 s
 Geometry Optimization Parameters
   NAtoms,    NIC,     NZ,  NCons,   NDum,   NFix, NCnnct, MaxDiis
        4      14       4       0       0       0       0       0

 Cartesian Hessian Update
 Hessian Updated using BFGS Update


** GEOMETRY OPTIMIZATION IN DELOCALIZED INTERNAL COORDINATES **
   Searching for a Minimum

   Optimization Cycle:   8

                       Coordinates (Angstroms)
     ATOM                X               Y               Z
      1  P         0.3741596433    0.6635994077    0.0000000000
      2  N        -0.6435551056   -0.5641375787    0.0000000000
      3  Cl       -2.3280370324   -0.0814974133    0.0000000000
      4  Cl        2.1790038925   -0.3638132010    0.0000000000
   Point Group: cs    Number of degrees of freedom:     5


   Energy is  -1316.552440653

 Hessian Updated using BFGS Update

  5 Hessian modes will be used to form the next step
  Hessian Eigenvalues:
     0.094991    0.222564    0.283443    0.289700    0.446975

 Minimum Search - Taking Simple RFO Step
 Searching for Lamda that Minimizes Along All modes
 Value Taken    Lamda =   0.00000000
 Step Taken.  Stepsize is  0.001205

                             Maximum     Tolerance    Cnvgd?
         Gradient           0.000249      0.000300     YES
         Displacement       0.000979      0.001200     YES
         Energy change     -0.000004      0.000001      NO


                       Distance Matrix (Angstroms)
             P (  1)   N (  2)   Cl(  3)
   N (  2)  1.594704
   Cl(  3)  2.803041  1.752262
   Cl(  4)  2.076786  2.829659  4.515874

 Final energy is   -1316.5524406526558     


 ******************************
 **  OPTIMIZATION CONVERGED  **
 ******************************

                       Coordinates (Angstroms)
     ATOM                X               Y               Z
      1  P         0.3741596433    0.6635994077    0.0000000000
      2  N        -0.6435551056   -0.5641375787    0.0000000000
      3  Cl       -2.3280370324   -0.0814974133    0.0000000000
      4  Cl        2.1790038925   -0.3638132010    0.0000000000

Z-matrix Print:
$molecule
0 1
P 
N  1 1.594704
Cl 2 1.752262 1 113.668398
Cl 1 2.076786 2 100.005724 3 -180.000000 0
$end


 --------------------------------------------------------------
             Orbital Energies (a.u.) and Symmetries
 --------------------------------------------------------------

 Alpha MOs, Restricted
 -- Occupied --                  
-101.60 -101.58  -77.16  -14.40   -9.51   -9.49   -7.28   -7.27
  1 A'    2 A'    3 A'    4 A'    5 A'    6 A'    7 A'    1 A"                 
 -7.266  -7.258  -7.251  -7.250  -6.648  -4.810  -4.808  -4.805
  8 A'    9 A'    2 A"   10 A'   11 A'   12 A'    3 A"   13 A'                 
 -0.969  -0.873  -0.790  -0.583  -0.471  -0.448  -0.423  -0.371
 14 A'   15 A'   16 A'   17 A'   18 A'   19 A'    4 A"    5 A"                 
 -0.366  -0.344  -0.301  -0.295
 20 A'   21 A'    6 A"   22 A'                                                 
 -- Virtual --                   
 -0.129  -0.084  -0.040   0.004   0.013   0.035   0.037   0.063
  7 A"   23 A'   24 A'   25 A'   26 A'   27 A'    8 A"   28 A'                 
  0.064   0.080   0.081   0.096   0.102   0.115   0.137   0.153
 29 A'   30 A'    9 A"   31 A'   10 A"   32 A'   33 A'   11 A"                 
  0.157   0.176   0.211   0.242   0.269   0.272   0.324   0.394
 34 A'   35 A'   36 A'   37 A'   12 A"   38 A'   39 A'   40 A'                 
  0.419   0.425   0.457   0.471   0.488   0.568   0.579   0.595
 41 A'   13 A"   42 A'   14 A"   43 A'   44 A'   15 A"   45 A'                 
  0.618   0.651   0.703   0.709   0.816   0.834   0.842   0.843
 16 A"   46 A'   47 A'   17 A"   48 A'   18 A"   19 A"   49 A'                 
  0.852   0.892   0.904   0.916   0.945   0.954   0.981   1.017
 50 A'   20 A"   51 A'   52 A'   53 A'   21 A"   54 A'   55 A'                 
  1.094   1.204   1.234   1.490   1.579   1.675   1.929   2.031
 56 A'   57 A'   58 A'   22 A"   59 A'   60 A'   23 A"   61 A'                 
  2.070   2.113   2.224   2.251   2.270   2.294   2.355   2.545
 24 A"   62 A'   25 A"   63 A'   26 A"   64 A'   65 A'   66 A'                 
  2.664   3.750   3.844   3.987   6.906   9.628   9.651  13.742
 67 A'   27 A"   68 A'   69 A'   70 A'   71 A'   72 A'   28 A"                 
 13.836  13.916  25.748  25.816  25.820  25.871  26.125  26.215
 73 A'   74 A'   29 A"   75 A'   30 A"   76 A'   77 A'   78 A'                 
 35.255 163.032 215.605 215.633
 79 A'   80 A'   81 A'   82 A'                                                 

 Beta MOs, Restricted
 -- Occupied --                  
-101.60 -101.58  -77.16  -14.40   -9.51   -9.49   -7.28   -7.27
  1 A'    2 A'    3 A'    4 A'    5 A'    6 A'    7 A'    1 A"                 
 -7.266  -7.258  -7.251  -7.250  -6.648  -4.810  -4.808  -4.805
  8 A'    9 A'    2 A"   10 A'   11 A'   12 A'    3 A"   13 A'                 
 -0.969  -0.873  -0.790  -0.583  -0.471  -0.448  -0.423  -0.371
 14 A'   15 A'   16 A'   17 A'   18 A'   19 A'    4 A"    5 A"                 
 -0.366  -0.344  -0.301  -0.295
 20 A'   21 A'    6 A"   22 A'                                                 
 -- Virtual --                   
 -0.129  -0.084  -0.040   0.004   0.013   0.035   0.037   0.063
  7 A"   23 A'   24 A'   25 A'   26 A'   27 A'    8 A"   28 A'                 
  0.064   0.080   0.081   0.096   0.102   0.115   0.137   0.153
 29 A'   30 A'    9 A"   31 A'   10 A"   32 A'   33 A'   11 A"                 
  0.157   0.176   0.211   0.242   0.269   0.272   0.324   0.394
 34 A'   35 A'   36 A'   37 A'   12 A"   38 A'   39 A'   40 A'                 
  0.419   0.425   0.457   0.471   0.488   0.568   0.579   0.595
 41 A'   13 A"   42 A'   14 A"   43 A'   44 A'   15 A"   45 A'                 
  0.618   0.651   0.703   0.709   0.816   0.834   0.842   0.843
 16 A"   46 A'   47 A'   17 A"   48 A'   18 A"   19 A"   49 A'                 
  0.852   0.892   0.904   0.916   0.945   0.954   0.981   1.017
 50 A'   20 A"   51 A'   52 A'   53 A'   21 A"   54 A'   55 A'                 
  1.094   1.204   1.234   1.490   1.579   1.675   1.929   2.031
 56 A'   57 A'   58 A'   22 A"   59 A'   60 A'   23 A"   61 A'                 
  2.070   2.113   2.224   2.251   2.270   2.294   2.355   2.545
 24 A"   62 A'   25 A"   63 A'   26 A"   64 A'   65 A'   66 A'                 
  2.664   3.750   3.844   3.987   6.906   9.628   9.651  13.742
 67 A'   27 A"   68 A'   69 A'   70 A'   71 A'   72 A'   28 A"                 
 13.836  13.916  25.748  25.816  25.820  25.871  26.125  26.215
 73 A'   74 A'   29 A"   75 A'   30 A"   76 A'   77 A'   78 A'                 
 35.255 163.032 215.605 215.633
 79 A'   80 A'   81 A'   82 A'                                                 
 --------------------------------------------------------------

          Ground-State Mulliken Net Atomic Charges

     Atom                 Charge (a.u.)
  ----------------------------------------
      1 P                     0.248436
      2 N                    -0.206768
      3 Cl                    0.004554
      4 Cl                   -0.046221
  ----------------------------------------
  Sum of atomic charges =    -0.000000

 -----------------------------------------------------------------
                    Cartesian Multipole Moments
 -----------------------------------------------------------------
    Charge (ESU x 10^10)
                -0.0000
    Dipole Moment (Debye)
         X       0.0180      Y       1.9803      Z       0.0000
       Tot       1.9804
    Quadrupole Moments (Debye-Ang)
        XX     -44.4923     XY      -0.3491     YY     -45.1522
        XZ       0.0000     YZ      -0.0000     ZZ     -42.9600
    Octopole Moments (Debye-Ang^2)
       XXX      -7.1724    XXY       1.2864    XYY       2.2468
       YYY       3.0599    XXZ      -0.0000    XYZ      -0.0000
       YYZ       0.0000    XZZ       1.2525    YZZ       1.3874
       ZZZ      -0.0000
    Hexadecapole Moments (Debye-Ang^3)
      XXXX    -811.9617   XXXY      -3.1886   XXYY    -160.2513
      XYYY       6.9168   YYYY    -115.5523   XXXZ       0.0000
      XXYZ      -0.0000   XYYZ       0.0000   YYYZ      -0.0000
      XXZZ    -153.7001   XYZZ       2.9758   YYZZ     -27.2775
      XZZZ       0.0000   YZZZ      -0.0000   ZZZZ     -52.1151
 -----------------------------------------------------------------
Archival summary:
1\1\TWL01\OPT\ProcedureUnspecified\BasisUnspecified\l211\taweetha\SunNov2517:15:102018SunNov2517:15:102018\0\\#,OPT,ProcedureUnspecified,BasisUnspecified,\\0,1\P\N,1,1.5947\Cl,2,1.75226,1,113.668\Cl,1,2.07679,2,100.006,3,-180,0\\\@

 Total job time:  23.92s(wall), 83.73s(cpu) 
 Sun Nov 25 17:15:10 2018

        *************************************************************
        *                                                           *
        *  Thank you very much for using Q-Chem.  Have a nice day.  *
        *                                                           *
        *************************************************************


 
User input: 2 of 2 
 
Q-Chem Developer Version!
                  Welcome to Q-Chem
     A Quantum Leap Into The Future Of Chemistry


 Q-Chem 5.1, Q-Chem, Inc., Pleasanton, CA (2018)

 Yihan Shao,  Zhengting Gan,  E. Epifanovsky,  A. T. B. Gilbert,  M. Wormit,  
 J. Kussmann,  A. W. Lange,  A. Behn,  Jia Deng,  Xintian Feng,  D. Ghosh,  
 M. Goldey,  P. R. Horn,  L. D. Jacobson,  I. Kaliman,  T. Kus,  A. Landau,  
 Jie Liu,  E. I. Proynov,  R. M. Richard,  R. P. Steele,  E. J. Sundstrom,  
 H. L. Woodcock III,  P. M. Zimmerman,  D. Zuev,  B. Albrecht,  E. Alguire,  
 S. A. Baeppler,  D. Barton,  Z. Benda,  Y. A. Bernard,  E. J. Berquist,  
 K. B. Bravaya,  H. Burton,  D. Casanova,  Chun-Min Chang,  Yunqing Chen,  
 A. Chien,  K. D. Closser,  M. P. Coons,  S. Coriani,  S. Dasgupta,  
 A. L. Dempwolff,  M. Diedenhofen,  Hainam Do,  R. G. Edgar,  Po-Tung Fang,  
 S. Faraji,  S. Fatehi,  Qingguo Feng,  K. D. Fenk,  J. Fosso-Tande,  
 Qinghui Ge,  A. Ghysels,  G. Gidofalvi,  J. Gomes,  J. Gonthier,  A. Gunina,  
 D. Hait,  M. W. D. Hanson-Heine,  P. H. P. Harbach,  A. W. Hauser,  
 J. E. Herr,  E. G. Hohenstein,  Z. C. Holden,  Kerwin Hui,  B. C. Huynh,  
 T.-C. Jagau,  Hyunjun Ji,  B. Kaduk,  K. Khistyaev,  Jaehoon Kim,  
 P. Klunzinger,  K. Koh,  D. Kosenkov,  L. Koulias,  T. Kowalczyk,  
 C. M. Krauter,  A. Kunitsa,  Ka Un Lao,  A. Laurent,  K. V. Lawler,  
 Joonho Lee,  D. Lefrancois,  S. Lehtola,  D. S. Levine,  Yi-Pei Li,  
 You-Sheng Lin,  Fenglai Liu,  E. Livshits,  A. Luenser,  P. Manohar,  
 E. Mansoor,  S. F. Manzer,  Shan-Ping Mao,  Yuezhi Mao,  N. Mardirossian,  
 A. V. Marenich,  T. Markovich,  L. A. Martinez-Martinez,  S. A. Maurer,  
 N. J. Mayhall,  S. C. McKenzie,  J.-M. Mewes,  A. F. Morrison,  
 J. W. Mullinax,  K. Nanda,  T. S. Nguyen-Beck,  R. Olivares-Amaya,  
 J. A. Parkhill,  T. M. Perrine,  F. Plasser,  P. Pokhilko,  S. Prager,  
 A. Prociuk,  E. Ramos,  D. R. Rehn,  F. Rob,  M. Schneider,  N. Sergueev,  
 S. M. Sharada,  S. Sharma,  D. W. Small,  T. Stauch,  T. Stein,  
 Yu-Chuan Su,  A. J. W. Thom,  A. Tkatchenko,  T. Tsuchimochi,  N. M. Tubman,  
 L. Vogt,  M. L. Vidal,  O. Vydrov,  M. A. Watson,  J. Wenzel,  
 M. de Wergifosse,  T. A. Wesolowski,  A. White,  J. Witte,  A. Yamada,  
 Jun Yang,  K. Yao,  S. Yeganeh,  S. R. Yost,  Zhi-Qiang You,  A. Zech,  
 Igor Ying Zhang,  Xing Zhang,  Yan Zhao,  Ying Zhu,  B. R. Brooks,  
 G. K. L. Chan,  C. J. Cramer,  M. S. Gordon,  W. J. Hehre,  A. Klamt,  
 M. W. Schmidt,  C. D. Sherrill,  D. G. Truhlar,  A. Aspuru-Guzik,  R. Baer,  
 A. T. Bell,  N. A. Besley,  Jeng-Da Chai,  A. E. DePrince, III,  
 R. A. DiStasio Jr.,  A. Dreuw,  B. D. Dunietz,  T. R. Furlani,  
 Chao-Ping Hsu,  Yousung Jung,  Jing Kong,  D. S. Lambrecht,  WanZhen Liang,  
 C. Ochsenfeld,  V. A. Rassolov,  L. V. Slipchenko,  J. E. Subotnik,  
 T. Van Voorhis,  J. M. Herbert,  A. I. Krylov,  P. M. W. Gill,  M. Head-Gordon

 Contributors to earlier versions of Q-Chem not listed above: 
 R. D. Adamson,  B. Austin,  J. Baker,  G. J. O. Beran,  K. Brandhorst,  
 S. T. Brown,  E. F. C. Byrd,  A. K. Chakraborty,  C.-L. Cheng,  
 Siu Hung Chien,  D. M. Chipman,  D. L. Crittenden,  H. Dachsel,  
 R. J. Doerksen,  A. D. Dutoi,  L. Fusti-Molnar,  W. A. Goddard III,  
 A. Golubeva-Zadorozhnaya,  S. R. Gwaltney,  G. Hawkins,  A. Heyden,  
 S. Hirata,  G. Kedziora,  F. J. Keil,  C. Kelley,  Jihan Kim,  R. A. King,  
 R. Z. Khaliullin,  P. P. Korambath,  W. Kurlancheek,  A. M. Lee,  M. S. Lee,  
 S. V. Levchenko,  Ching Yeh Lin,  D. Liotard,  R. C. Lochan,  I. Lotan,  
 P. E. Maslen,  N. Nair,  D. P. O'Neill,  D. Neuhauser,  E. Neuscamman,  
 C. M. Oana,  R. Olson,  B. Peters,  R. Peverati,  P. A. Pieniazek,  
 Y. M. Rhee,  J. Ritchie,  M. A. Rohrdanz,  E. Rosta,  N. J. Russ,  
 H. F. Schaefer III,  N. E. Schultz,  N. Shenvi,  A. C. Simmonett,  A. Sodt,  
 D. Stuck,  K. S. Thanthiriwatte,  V. Vanovschi,  Tao Wang,  A. Warshel,  
 C. F. Williams,  Q. Wu,  X. Xu,  W. Zhang

 Please cite Q-Chem as follows:
 Y. Shao et al., Mol. Phys. 113, 184-215 (2015)
 DOI: 10.1080/00268976.2014.952696

 Q-Chem 5.1.2 for Intel X86 EM64T Linux

 Parts of Q-Chem use Armadillo 8.300.2 (Tropical Shenanigans).
 http://arma.sourceforge.net/

 Q-Chem begins on Sun Nov 25 17:15:10 2018  

Host: 
0

     Scratch files written to /scratch/taweetham/qchem45283//
The previous job contains 0 fragments, simply inherited here
Input Ideriv = 2
Curr. Ideriv = -1
Max.  Ideriv = 2

Checking the input file for inconsistencies... 	...done.

--------------------------------------------------------------
User input:
--------------------------------------------------------------

$molecule
read
$end

$rem
   job_type 	frequency
   basis 	6-311++g**
   method	b3lyp	
$end


--------------------------------------------------------------
 ----------------------------------------------------------------
             Standard Nuclear Orientation (Angstroms)
    I     Atom           X                Y                Z
 ----------------------------------------------------------------
    1      P       0.3828198841    -0.7009927784     0.0000000000
    2      N      -0.6049704766     0.5509463660    -0.0000000000
    3      Cl     -2.3006090147     0.1090970264     0.0000000000
    4      Cl      2.2119322544     0.2825657450    -0.0000000000
 ----------------------------------------------------------------
 Molecular Point Group                 Cs    NOp =  2
 Largest Abelian Subgroup              Cs    NOp =  2
 Nuclear Repulsion Energy =   240.0161054170 hartrees
 There are       28 alpha and       28 beta electrons
 Requested basis set is 6-311++G(d,p)
 There are 45 shells and 112 basis functions

 Total QAlloc Memory Limit   2000 MB
 Mega-Array Size       188 MB
 MEM_STATIC part       192 MB

                       Distance Matrix (Angstroms)
             P (  1)   N (  2)   Cl(  3)
   N (  2)  1.594704
   Cl(  3)  2.803041  1.752262
   Cl(  4)  2.076786  2.829659  4.515874

 A cutoff of  1.0D-11 yielded    877 shell pairs
 There are      5873 function pairs (      6314 Cartesian)

 -------------------------------------------------------
 OpenMP Integral Computing Module                       
 Release: version 1.0, May 2013, Q-Chem Inc. Pittsburgh 
 -------------------------------------------------------
 Integral Job Info:
 Integral job number is                      11
 Integral operator is                         1
 short-range coefficients                     0
 long-range coefficients              100000000
 Omega coefficients                           0
 if combine SR and LR in K                    0
 Integral screening is                        0
 Integral computing path is                   2
 max size of driver memory is            800000
 size of driver memory is                593474
 size of scratch memory is              8114252
 max col of scratch BK array               1296
 max len of scratch array in speh3          155
 max len of scratch index in speh4           18
 max int batch size is                      520
 min int batch size is                       52
 fixed nKL is                                52
 max L of basis functions is                  2
 order of int derivative is                   0
 number of shells is                         45
 number of basis is                         116
 number of cartesian basis is               116
 number of contracted shell pairs           877
 number of primitive shell pairs           2472
 maxK2 (contraction) of shell pair           36
 max number of K2 of shell pair               1
 max number of CS2 of shell pair            103
 max number of PS2 of shell pair            198
 mem total for path MDJ                  512828
 -------------------------------------------------------
 Smallest overlap matrix eigenvalue = 1.38E-03
 Guess from superposition of atomic densities
 Warning:  Energy on first SCF cycle will be non-variational
 SAD guess density has 56.000000 electrons

 -----------------------------------------------------------------------
  General SCF calculation program by
  Eric Jon Sundstrom, Paul Horn, Yuezhi Mao, Dmitri Zuev, Alec White,
  David Stuck, Shaama M.S., Shane Yost, Joonho Lee, David Small,
  Daniel Levine, Susi Lehtola, Hugh Burton, Evgeny Epifanovsky
 -----------------------------------------------------------------------
 Exchange:     0.2000 Hartree-Fock + 0.0800 Slater + 0.7200 B88
 Correlation:  0.1900 VWN1RPA + 0.8100 LYP
 Using SG-1 standard quadrature grid
 using 4 threads for integral computing
 -------------------------------------------------------
 OpenMP Integral computing Module                
 Release: version 2.0, May 2017, Q-Chem Inc. Pleasanton 
 -------------------------------------------------------
 -------------------------------------------------------
 OpenMP BLAS3 based DFT computing Module                
 Release: version 1.0, May 2013, Q-Chem Inc. Pittsburgh 
 -------------------------------------------------------
 A restricted SCF calculation will be
 performed using DIIS
 SCF converges when DIIS error is below 1.0e-08
 ---------------------------------------
  Cycle       Energy         DIIS error
 ---------------------------------------
    1   -1316.9845146427      4.39e-02  
    2   -1316.4833485638      6.41e-03  
    3   -1316.1303184315      1.59e-02  
    4   -1316.5434895127      2.28e-03  
    5   -1316.5508309278      9.86e-04  
    6   -1316.5523888219      1.44e-04  
    7   -1316.5524173138      4.12e-05  
    8   -1316.5524192389      1.67e-05  
    9   -1316.5524197263      5.24e-06  
   10   -1316.5524197692      8.87e-07  
   11   -1316.5524197703      1.99e-07  
   12   -1316.5524197704      3.64e-08  
   13   -1316.5524197704      6.76e-09  Convergence criterion met
 ---------------------------------------
 SCF time:   CPU 9.25s  wall 3.00s 
 SCF   energy in the final basis set =    -1316.5524197704
 Total energy in the final basis set =    -1316.5524197704

 --------------------------------------------------------------
             Orbital Energies (a.u.) and Symmetries
 --------------------------------------------------------------

 Alpha MOs, Restricted
 -- Occupied --                  
-101.60 -101.58  -77.16  -14.40   -9.51   -9.49   -7.28   -7.27
  1 A'    2 A'    3 A'    4 A'    5 A'    6 A'    7 A'    1 A"                 
 -7.266  -7.258  -7.251  -7.250  -6.648  -4.810  -4.808  -4.805
  8 A'    9 A'    2 A"   10 A'   11 A'   12 A'    3 A"   13 A'                 
 -0.969  -0.873  -0.790  -0.583  -0.471  -0.448  -0.423  -0.371
 14 A'   15 A'   16 A'   17 A'   18 A'   19 A'    4 A"    5 A"                 
 -0.366  -0.344  -0.301  -0.295
 20 A'   21 A'    6 A"   22 A'                                                 
 -- Virtual --                   
 -0.129  -0.084  -0.040   0.004   0.013   0.035   0.037   0.063
  7 A"   23 A'   24 A'   25 A'   26 A'   27 A'    8 A"   28 A'                 
  0.064   0.080   0.081   0.096   0.102   0.115   0.137   0.153
 29 A'   30 A'    9 A"   31 A'   10 A"   32 A'   33 A'   11 A"                 
  0.157   0.176   0.211   0.242   0.269   0.272   0.324   0.394
 34 A'   35 A'   36 A'   37 A'   12 A"   38 A'   39 A'   40 A'                 
  0.419   0.425   0.457   0.471   0.488   0.568   0.579   0.595
 41 A'   13 A"   42 A'   14 A"   43 A'   44 A'   15 A"   45 A'                 
  0.618   0.651   0.703   0.709   0.816   0.834   0.842   0.843
 16 A"   46 A'   47 A'   17 A"   48 A'   18 A"   19 A"   49 A'                 
  0.852   0.892   0.904   0.916   0.945   0.954   0.981   1.017
 50 A'   20 A"   51 A'   52 A'   53 A'   21 A"   54 A'   55 A'                 
  1.094   1.204   1.234   1.490   1.579   1.675   1.929   2.031
 56 A'   57 A'   58 A'   22 A"   59 A'   60 A'   23 A"   61 A'                 
  2.070   2.113   2.224   2.251   2.270   2.294   2.355   2.545
 24 A"   62 A'   25 A"   63 A'   26 A"   64 A'   65 A'   66 A'                 
  2.664   3.750   3.844   3.987   6.906   9.628   9.651  13.742
 67 A'   27 A"   68 A'   69 A'   70 A'   71 A'   72 A'   28 A"                 
 13.836  13.916  25.748  25.816  25.820  25.870  26.125  26.215
 73 A'   74 A'   29 A"   75 A'   30 A"   76 A'   77 A'   78 A'                 
 35.255 163.032 215.605 215.634
 79 A'   80 A'   81 A'   82 A'                                                 

 Beta MOs, Restricted
 -- Occupied --                  
-101.60 -101.58  -77.16  -14.40   -9.51   -9.49   -7.28   -7.27
  1 A'    2 A'    3 A'    4 A'    5 A'    6 A'    7 A'    1 A"                 
 -7.266  -7.258  -7.251  -7.250  -6.648  -4.810  -4.808  -4.805
  8 A'    9 A'    2 A"   10 A'   11 A'   12 A'    3 A"   13 A'                 
 -0.969  -0.873  -0.790  -0.583  -0.471  -0.448  -0.423  -0.371
 14 A'   15 A'   16 A'   17 A'   18 A'   19 A'    4 A"    5 A"                 
 -0.366  -0.344  -0.301  -0.295
 20 A'   21 A'    6 A"   22 A'                                                 
 -- Virtual --                   
 -0.129  -0.084  -0.040   0.004   0.013   0.035   0.037   0.063
  7 A"   23 A'   24 A'   25 A'   26 A'   27 A'    8 A"   28 A'                 
  0.064   0.080   0.081   0.096   0.102   0.115   0.137   0.153
 29 A'   30 A'    9 A"   31 A'   10 A"   32 A'   33 A'   11 A"                 
  0.157   0.176   0.211   0.242   0.269   0.272   0.324   0.394
 34 A'   35 A'   36 A'   37 A'   12 A"   38 A'   39 A'   40 A'                 
  0.419   0.425   0.457   0.471   0.488   0.568   0.579   0.595
 41 A'   13 A"   42 A'   14 A"   43 A'   44 A'   15 A"   45 A'                 
  0.618   0.651   0.703   0.709   0.816   0.834   0.842   0.843
 16 A"   46 A'   47 A'   17 A"   48 A'   18 A"   19 A"   49 A'                 
  0.852   0.892   0.904   0.916   0.945   0.954   0.981   1.017
 50 A'   20 A"   51 A'   52 A'   53 A'   21 A"   54 A'   55 A'                 
  1.094   1.204   1.234   1.490   1.579   1.675   1.929   2.031
 56 A'   57 A'   58 A'   22 A"   59 A'   60 A'   23 A"   61 A'                 
  2.070   2.113   2.224   2.251   2.270   2.294   2.355   2.545
 24 A"   62 A'   25 A"   63 A'   26 A"   64 A'   65 A'   66 A'                 
  2.664   3.750   3.844   3.987   6.906   9.628   9.651  13.742
 67 A'   27 A"   68 A'   69 A'   70 A'   71 A'   72 A'   28 A"                 
 13.836  13.916  25.748  25.816  25.820  25.870  26.125  26.215
 73 A'   74 A'   29 A"   75 A'   30 A"   76 A'   77 A'   78 A'                 
 35.255 163.032 215.605 215.634
 79 A'   80 A'   81 A'   82 A'                                                 
 --------------------------------------------------------------

          Ground-State Mulliken Net Atomic Charges

     Atom                 Charge (a.u.)
  ----------------------------------------
      1 P                     0.248548
      2 N                    -0.206850
      3 Cl                    0.004577
      4 Cl                   -0.046275
  ----------------------------------------
  Sum of atomic charges =    -0.000000

 -----------------------------------------------------------------
                    Cartesian Multipole Moments
 -----------------------------------------------------------------
    Charge (ESU x 10^10)
                -0.0000
    Dipole Moment (Debye)
         X      -0.0301      Y      -1.9802      Z       0.0000
       Tot       1.9804
    Quadrupole Moments (Debye-Ang)
        XX     -44.4778     XY       0.2847     YY     -45.0558
        XZ      -0.0000     YZ      -0.0000     ZZ     -42.9602
    Octopole Moments (Debye-Ang^2)
       XXX     -10.5650    XXY       0.2813    XYY       1.0892
       YYY       0.6427    XXZ       0.0000    XYZ       0.0000
       YYZ      -0.0000    XZZ       0.1536    YZZ      -0.1905
       ZZZ       0.0000
    Hexadecapole Moments (Debye-Ang^3)
      XXXX    -812.1564   XXXY      11.3856   XXYY    -160.6173
      XYYY       1.7451   YYYY    -115.1661   XXXZ       0.0000
      XXYZ      -0.0000   XYYZ      -0.0000   YYYZ      -0.0000
      XXZZ    -153.7365   XYZZ       0.0381   YYZZ     -27.1621
      XZZZ      -0.0000   YZZZ      -0.0000   ZZZZ     -52.1152
 -----------------------------------------------------------------
 Calculating MO derivatives via CPSCF
 D1JvT checksum  = 89904 7033.4687686156
 D1KAT checksum  = 195936 481.6748856881
   1         3          12      0.199542    0.065880
   2         3          12      0.025780    0.009449
   3         3          12      0.003723    0.001343
   4         3          12      0.000425    0.000148
   5         9           6      0.000041    0.000017
   6        14           1      0.000001    0.000001
   7        15           0      0.000000    0.000000    Roots Converged
 Time for AOints: 1.8 s (CPU) 0.5 s (wall)
 ------------------------------------------------------------------------------
                     AOints        : Timing summary (seconds)
 ------------------------------------------------------------------------------
     job step          cpu (% of tot)      sys (% of tot)     wall (% of tot)
 ------------------------------------------------------------------------------
  cpscf_lag         0.1023E+02 (31.1)   0.5000E-05 (50.0)   0.2726E+01 (31.1)
  iterzp            0.2083E+02 (63.3)   0.4000E-05 (40.0)   0.5540E+01 (63.2)
  make_fx           0.0000E+00 ( 0.0)   0.0000E+00 ( 0.0)   0.0000E+00 ( 0.0)
  AOints            0.1803E+01 ( 5.5)   0.0000E+00 ( 0.0)   0.4638E+00 ( 5.3)
 ------------------------------------------------------------------------------
   Grand Totals     0.3290E+02          0.1000E-04          0.8768E+01
 ------------------------------------------------------------------------------
 Calculating analytic Hessian of the SCF energy
 Polarizability Matrix (a.u.)
            1           2           3
    1 -97.8984328   0.2654169  -0.0000000
    2   0.2654169 -44.1786358  -0.0000000
    3  -0.0000000  -0.0000000 -33.0581192

 Direct stationary perturbation theory relativistic correction:

 rels  =       2.022300838909
 relv  =      -7.339443005560
 rel2e =       1.689716341351
 E_rel =      -3.627425825301

 Hessian of the SCF Energy
            1           2           3           4           5           6
    1   0.2784963  -0.1013828  -0.0000000  -0.1485227   0.1530674   0.0000000
    2  -0.1013828   0.3102681  -0.0000000   0.1741820  -0.2504749   0.0000000
    3  -0.0000000  -0.0000000   0.0018455   0.0000000   0.0000000   0.0051574
    4  -0.1485227   0.1741820   0.0000000   0.3178589  -0.1489019  -0.0000000
    5   0.1530674  -0.2504749   0.0000000  -0.1489019   0.2480569  -0.0000000
    6   0.0000000   0.0000000   0.0051574  -0.0000000  -0.0000000   0.0119192
    7  -0.0360987  -0.0150394   0.0000000  -0.1461835  -0.0121372  -0.0000000
    8   0.0137048  -0.0027119  -0.0000000  -0.0344287  -0.0114251   0.0000000
    9  -0.0000000  -0.0000000  -0.0040565   0.0000000   0.0000000  -0.0094612
   10  -0.0938749  -0.0577598  -0.0000000  -0.0231527   0.0079717   0.0000000
   11  -0.0653894  -0.0570813   0.0000000   0.0091486   0.0138432  -0.0000000
   12   0.0000000   0.0000000  -0.0029463   0.0000000  -0.0000000  -0.0076153
            7           8           9          10          11          12
    1  -0.0360987   0.0137048  -0.0000000  -0.0938749  -0.0653894   0.0000000
    2  -0.0150394  -0.0027119  -0.0000000  -0.0577598  -0.0570813   0.0000000
    3   0.0000000  -0.0000000  -0.0040565  -0.0000000   0.0000000  -0.0029463
    4  -0.1461835  -0.0344287   0.0000000  -0.0231527   0.0091486   0.0000000
    5  -0.0121372  -0.0114251   0.0000000   0.0079717   0.0138432  -0.0000000
    6  -0.0000000   0.0000000  -0.0094612   0.0000000  -0.0000000  -0.0076153
    7   0.1868368   0.0214288   0.0000000  -0.0045546   0.0057477  -0.0000000
    8   0.0214288   0.0141718  -0.0000000  -0.0007049  -0.0000348   0.0000000
    9   0.0000000  -0.0000000   0.0074764  -0.0000000   0.0000000   0.0060414
   10  -0.0045546  -0.0007049  -0.0000000   0.1215822   0.0504931  -0.0000000
   11   0.0057477  -0.0000348   0.0000000   0.0504931   0.0432729  -0.0000000
   12  -0.0000000   0.0000000   0.0060414  -0.0000000  -0.0000000   0.0045203
 Gradient time:  CPU 49.28 s  wall 13.23 s
 **********************************************************************
 **                                                                  **
 **                       VIBRATIONAL ANALYSIS                       **
 **                       --------------------                       **
 **                                                                  **
 **        VIBRATIONAL FREQUENCIES (CM**-1) AND NORMAL MODES         **
 **     FORCE CONSTANTS (mDYN/ANGSTROM) AND REDUCED MASSES (AMU)     **
 **                  INFRARED INTENSITIES (KM/MOL)                   **
 **                                                                  **
 **********************************************************************


 Mode:                 1                      2                      3
 Frequency:       160.13                 183.43                 269.11
 Force Cnst:      0.3844                 0.3437                 1.2240
 Red. Mass:      25.4469                17.3383                28.6862
 IR Active:          YES                    YES                    YES
 IR Intens:        2.640                  1.356                  4.799
 Raman Active:       YES                    YES                    YES
               X      Y      Z        X      Y      Z        X      Y      Z
 P         -0.216  0.515  0.000    0.000 -0.000  0.170   -0.192 -0.080 -0.000
 N         -0.103  0.620  0.000    0.000 -0.000  0.914    0.391  0.372 -0.000
 Cl         0.022 -0.378 -0.000    0.000  0.000 -0.290    0.580 -0.088  0.000
 Cl         0.210 -0.326 -0.000   -0.000  0.000 -0.227   -0.566  0.011  0.000
 TransDip   0.046  0.024 -0.000   -0.000 -0.000 -0.037    0.068 -0.018  0.000

 Mode:                 4                      5                      6
 Frequency:       510.27                 612.75                1054.84
 Force Cnst:      4.9179                 3.9347                10.7881
 Red. Mass:      32.0570                17.7867                16.4560
 IR Active:          YES                    YES                    YES
 IR Intens:      123.755                 63.688                  9.719
 Raman Active:       YES                    YES                    YES
               X      Y      Z        X      Y      Z        X      Y      Z
 P          0.710  0.378  0.000    0.103 -0.216 -0.000   -0.218  0.301  0.000
 N         -0.038 -0.119  0.000    0.695  0.570 -0.000    0.690 -0.617  0.000
 Cl        -0.148  0.026 -0.000   -0.356 -0.075  0.000   -0.070 -0.015 -0.000
 Cl        -0.465 -0.314 -0.000   -0.014  0.038  0.000   -0.013 -0.004 -0.000
 TransDip   0.332  0.130 -0.000    0.234 -0.103  0.000   -0.092  0.038 -0.000

 STANDARD THERMODYNAMIC QUANTITIES AT   298.15 K  AND     1.00 ATM

   This Molecule has  0 Imaginary Frequencies
   Zero point vibrational energy:        3.989 kcal/mol

   Atom    1 Element P  Has Mass   30.97376
   Atom    2 Element N  Has Mass   14.00307
   Atom    3 Element Cl Has Mass   34.96885
   Atom    4 Element Cl Has Mass   34.96885
   Molecular Mass:   114.914530 amu
   Principal axes and moments of inertia in amu*Bohr^2:
                             1           2           3
    Eigenvalues --       80.98517  1306.42719  1387.41236
          X               1.00000    -0.00029     0.00000
          Y               0.00029     1.00000     0.00000
          Z              -0.00000    -0.00000     1.00000
   Rotational Symmetry Number is   1
   The Molecule is an Asymmetric Top
   Translational Enthalpy:        0.889 kcal/mol
   Rotational Enthalpy:           0.889 kcal/mol
   Vibrational Enthalpy:          5.290 kcal/mol
   gas constant (RT):             0.592 kcal/mol
   Translational Entropy:        40.132  cal/mol.K
   Rotational Entropy:           26.487  cal/mol.K
   Vibrational Entropy:           7.579  cal/mol.K

   Total Enthalpy:                7.660 kcal/mol
   Total Entropy:                74.199  cal/mol.K
Archival summary:
1\1\TWL01\FREQ\ProcedureUnspecified\BasisUnspecified\l211\taweetha\SunNov2517:15:262018SunNov2517:15:262018\0\\#,FREQ,ProcedureUnspecified,BasisUnspecified,\\0,1\P\N,1,1.5947\Cl,2,1.75226,1,113.668\Cl,1,2.07679,2,100.006,3,-180,0\\\@

 Total job time:  15.86s(wall), 58.63s(cpu) 
 Sun Nov 25 17:15:26 2018

        *************************************************************
        *                                                           *
        *  Thank you very much for using Q-Chem.  Have a nice day.  *
        *                                                           *
        *************************************************************
