# Supplementary material for: Geometric and energetic data from ab initio calculations of haloethene, haloimine, halomethylenephosphine, haloiminophosphine, halodiazene, halodiphosphene and halocyclopropane
Source: Data Brief. 2019 Nov 2;27:104738. doi: 10.1016/j.dib.2019.104738 (PMC6861602; doi:10.1016/j.dib.2019.104738)
Supplement: Multimedia component 7 [file mmc7.zip › NP/B3LYP/ClENPEF.out]

Q-Chem Developer Version!
                  Welcome to Q-Chem
     A Quantum Leap Into The Future Of Chemistry


 Q-Chem 5.1, Q-Chem, Inc., Pleasanton, CA (2018)

 Yihan Shao,  Zhengting Gan,  E. Epifanovsky,  A. T. B. Gilbert,  M. Wormit,  
 J. Kussmann,  A. W. Lange,  A. Behn,  Jia Deng,  Xintian Feng,  D. Ghosh,  
 M. Goldey,  P. R. Horn,  L. D. Jacobson,  I. Kaliman,  T. Kus,  A. Landau,  
 Jie Liu,  E. I. Proynov,  R. M. Richard,  R. P. Steele,  E. J. Sundstrom,  
 H. L. Woodcock III,  P. M. Zimmerman,  D. Zuev,  B. Albrecht,  E. Alguire,  
 S. A. Baeppler,  D. Barton,  Z. Benda,  Y. A. Bernard,  E. J. Berquist,  
 K. B. Bravaya,  H. Burton,  D. Casanova,  Chun-Min Chang,  Yunqing Chen,  
 A. Chien,  K. D. Closser,  M. P. Coons,  S. Coriani,  S. Dasgupta,  
 A. L. Dempwolff,  M. Diedenhofen,  Hainam Do,  R. G. Edgar,  Po-Tung Fang,  
 S. Faraji,  S. Fatehi,  Qingguo Feng,  K. D. Fenk,  J. Fosso-Tande,  
 Qinghui Ge,  A. Ghysels,  G. Gidofalvi,  J. Gomes,  J. Gonthier,  A. Gunina,  
 D. Hait,  M. W. D. Hanson-Heine,  P. H. P. Harbach,  A. W. Hauser,  
 J. E. Herr,  E. G. Hohenstein,  Z. C. Holden,  Kerwin Hui,  B. C. Huynh,  
 T.-C. Jagau,  Hyunjun Ji,  B. Kaduk,  K. Khistyaev,  Jaehoon Kim,  
 P. Klunzinger,  K. Koh,  D. Kosenkov,  L. Koulias,  T. Kowalczyk,  
 C. M. Krauter,  A. Kunitsa,  Ka Un Lao,  A. Laurent,  K. V. Lawler,  
 Joonho Lee,  D. Lefrancois,  S. Lehtola,  D. S. Levine,  Yi-Pei Li,  
 You-Sheng Lin,  Fenglai Liu,  E. Livshits,  A. Luenser,  P. Manohar,  
 E. Mansoor,  S. F. Manzer,  Shan-Ping Mao,  Yuezhi Mao,  N. Mardirossian,  
 A. V. Marenich,  T. Markovich,  L. A. Martinez-Martinez,  S. A. Maurer,  
 N. J. Mayhall,  S. C. McKenzie,  J.-M. Mewes,  A. F. Morrison,  
 J. W. Mullinax,  K. Nanda,  T. S. Nguyen-Beck,  R. Olivares-Amaya,  
 J. A. Parkhill,  T. M. Perrine,  F. Plasser,  P. Pokhilko,  S. Prager,  
 A. Prociuk,  E. Ramos,  D. R. Rehn,  F. Rob,  M. Schneider,  N. Sergueev,  
 S. M. Sharada,  S. Sharma,  D. W. Small,  T. Stauch,  T. Stein,  
 Yu-Chuan Su,  A. J. W. Thom,  A. Tkatchenko,  T. Tsuchimochi,  N. M. Tubman,  
 L. Vogt,  M. L. Vidal,  O. Vydrov,  M. A. Watson,  J. Wenzel,  
 M. de Wergifosse,  T. A. Wesolowski,  A. White,  J. Witte,  A. Yamada,  
 Jun Yang,  K. Yao,  S. Yeganeh,  S. R. Yost,  Zhi-Qiang You,  A. Zech,  
 Igor Ying Zhang,  Xing Zhang,  Yan Zhao,  Ying Zhu,  B. R. Brooks,  
 G. K. L. Chan,  C. J. Cramer,  M. S. Gordon,  W. J. Hehre,  A. Klamt,  
 M. W. Schmidt,  C. D. Sherrill,  D. G. Truhlar,  A. Aspuru-Guzik,  R. Baer,  
 A. T. Bell,  N. A. Besley,  Jeng-Da Chai,  A. E. DePrince, III,  
 R. A. DiStasio Jr.,  A. Dreuw,  B. D. Dunietz,  T. R. Furlani,  
 Chao-Ping Hsu,  Yousung Jung,  Jing Kong,  D. S. Lambrecht,  WanZhen Liang,  
 C. Ochsenfeld,  V. A. Rassolov,  L. V. Slipchenko,  J. E. Subotnik,  
 T. Van Voorhis,  J. M. Herbert,  A. I. Krylov,  P. M. W. Gill,  M. Head-Gordon

 Contributors to earlier versions of Q-Chem not listed above: 
 R. D. Adamson,  B. Austin,  J. Baker,  G. J. O. Beran,  K. Brandhorst,  
 S. T. Brown,  E. F. C. Byrd,  A. K. Chakraborty,  C.-L. Cheng,  
 Siu Hung Chien,  D. M. Chipman,  D. L. Crittenden,  H. Dachsel,  
 R. J. Doerksen,  A. D. Dutoi,  L. Fusti-Molnar,  W. A. Goddard III,  
 A. Golubeva-Zadorozhnaya,  S. R. Gwaltney,  G. Hawkins,  A. Heyden,  
 S. Hirata,  G. Kedziora,  F. J. Keil,  C. Kelley,  Jihan Kim,  R. A. King,  
 R. Z. Khaliullin,  P. P. Korambath,  W. Kurlancheek,  A. M. Lee,  M. S. Lee,  
 S. V. Levchenko,  Ching Yeh Lin,  D. Liotard,  R. C. Lochan,  I. Lotan,  
 P. E. Maslen,  N. Nair,  D. P. O'Neill,  D. Neuhauser,  E. Neuscamman,  
 C. M. Oana,  R. Olson,  B. Peters,  R. Peverati,  P. A. Pieniazek,  
 Y. M. Rhee,  J. Ritchie,  M. A. Rohrdanz,  E. Rosta,  N. J. Russ,  
 H. F. Schaefer III,  N. E. Schultz,  N. Shenvi,  A. C. Simmonett,  A. Sodt,  
 D. Stuck,  K. S. Thanthiriwatte,  V. Vanovschi,  Tao Wang,  A. Warshel,  
 C. F. Williams,  Q. Wu,  X. Xu,  W. Zhang

 Please cite Q-Chem as follows:
 Y. Shao et al., Mol. Phys. 113, 184-215 (2015)
 DOI: 10.1080/00268976.2014.952696

 Q-Chem 5.1.2 for Intel X86 EM64T Linux

 Parts of Q-Chem use Armadillo 8.300.2 (Tropical Shenanigans).
 http://arma.sourceforge.net/

 Q-Chem begins on Sun Nov 25 17:16:09 2018  

Host: 
0

     Scratch files written to /scratch/taweetham/qchem45389//
Input Ideriv = 2
Curr. Ideriv = -1
Max.  Ideriv = 2

Checking the input file for inconsistencies... 	...done.

--------------------------------------------------------------
User input:
--------------------------------------------------------------
$molecule
0 1
P 
N 1 PP 
Cl 2 PCl 1 ANG 
F 1 PF 2 ANG  3 DHA

PP=1.9
PH=1.44
PF=1.54
PCl=2.03
PBr=2.5
PI=2.6
ANG=120.0
DHA=180.0
$end

$rem
   job_type	optimization
   basis	6-311++g**
   method	b3lyp
$end

--------------------------------------------------------------
 ----------------------------------------------------------------
             Standard Nuclear Orientation (Angstroms)
    I     Atom           X                Y                Z
 ----------------------------------------------------------------
    1      P       1.1603488711    -0.3871274004    -0.0000000000
    2      N      -0.3732039329     0.7345747871     0.0000000000
    3      Cl     -2.2303323294    -0.0851654881    -0.0000000000
    4      F       2.5692048960     0.2347445326     0.0000000000
 ----------------------------------------------------------------
 Molecular Point Group                 Cs    NOp =  2
 Largest Abelian Subgroup              Cs    NOp =  2
 Nuclear Repulsion Energy =   174.2961427257 hartrees
 There are       24 alpha and       24 beta electrons
 Requested basis set is 6-311++G(d,p)
 There are 38 shells and 104 basis functions

 Total QAlloc Memory Limit   2000 MB
 Mega-Array Size       188 MB
 MEM_STATIC part       192 MB
 A cutoff of  1.0D-11 yielded    633 shell pairs
 There are      5053 function pairs (      5454 Cartesian)

 -------------------------------------------------------
 OpenMP Integral Computing Module                       
 Release: version 1.0, May 2013, Q-Chem Inc. Pittsburgh 
 -------------------------------------------------------
 Integral Job Info:
 Integral job number is                      11
 Integral operator is                         1
 short-range coefficients                     0
 long-range coefficients              100000000
 Omega coefficients                           0
 if combine SR and LR in K                    0
 Integral screening is                        0
 Integral computing path is                   2
 max size of driver memory is            800000
 size of driver memory is                593474
 size of scratch memory is              8114252
 max col of scratch BK array               1296
 max len of scratch array in speh3          155
 max len of scratch index in speh4           18
 max int batch size is                      520
 min int batch size is                       52
 fixed nKL is                                52
 max L of basis functions is                  2
 order of int derivative is                   0
 number of shells is                         38
 number of basis is                         108
 number of cartesian basis is               108
 number of contracted shell pairs           633
 number of primitive shell pairs           1841
 maxK2 (contraction) of shell pair           36
 max number of K2 of shell pair               1
 max number of CS2 of shell pair             64
 max number of PS2 of shell pair            180
 mem total for path MDJ                  512516
 -------------------------------------------------------
 Smallest overlap matrix eigenvalue = 4.07E-03

 Scale SEOQF with 1.000000e-01/1.000000e-01/1.000000e-01

 Standard Electronic Orientation quadrupole field applied
 Nucleus-field energy     =     0.0000000064 hartrees
 Guess from superposition of atomic densities
 Warning:  Energy on first SCF cycle will be non-variational
 SAD guess density has 48.000000 electrons

 -----------------------------------------------------------------------
  General SCF calculation program by
  Eric Jon Sundstrom, Paul Horn, Yuezhi Mao, Dmitri Zuev, Alec White,
  David Stuck, Shaama M.S., Shane Yost, Joonho Lee, David Small,
  Daniel Levine, Susi Lehtola, Hugh Burton, Evgeny Epifanovsky
 -----------------------------------------------------------------------
 Exchange:     0.2000 Hartree-Fock + 0.0800 Slater + 0.7200 B88
 Correlation:  0.1900 VWN1RPA + 0.8100 LYP
 Using SG-1 standard quadrature grid
 using 4 threads for integral computing
 -------------------------------------------------------
 OpenMP Integral computing Module                
 Release: version 2.0, May 2017, Q-Chem Inc. Pleasanton 
 -------------------------------------------------------
 -------------------------------------------------------
 OpenMP BLAS3 based DFT computing Module                
 Release: version 1.0, May 2013, Q-Chem Inc. Pittsburgh 
 -------------------------------------------------------
 A restricted SCF calculation will be
 performed using DIIS
 SCF converges when DIIS error is below 1.0e-08
 ---------------------------------------
  Cycle       Energy         DIIS error
 ---------------------------------------
    1    -956.2131880720      3.85e-02  
    2    -956.0212046259      7.82e-03  
    3    -955.2723897008      2.21e-02  
    4    -956.0565324143      7.18e-03  
    5    -956.1161927610      1.13e-03  
    6    -956.1172428143      5.63e-04  
    7    -956.1176988659      2.25e-04  
    8    -956.1177565875      7.28e-05  
    9    -956.1177633781      2.68e-05  
   10    -956.1177643961      2.60e-06  
   11    -956.1177644080      3.69e-07  
   12    -956.1177644084      7.42e-08  
   13    -956.1177644084      6.52e-08  
   14    -956.1177644084      8.11e-09  Convergence criterion met
 ---------------------------------------
 SCF time:   CPU 7.41s  wall 2.00s 
 SCF   energy in the final basis set =     -956.1177644084
 Total energy in the final basis set =     -956.1177644084

 --------------------------------------------------------------
             Orbital Energies (a.u.) and Symmetries
 --------------------------------------------------------------

 Alpha MOs, Restricted
 -- Occupied --                  
-101.59  -77.20  -24.77  -14.42   -9.49   -7.26   -7.25   -7.25
  1 A'    2 A'    3 A'    4 A'    5 A'    6 A'    1 A"    7 A'                 
 -6.685  -4.848  -4.844  -4.842  -1.314  -0.862  -0.772  -0.667
  8 A'    9 A'    2 A"   10 A'   11 A'   12 A'   13 A'   14 A'                 
 -0.547  -0.546  -0.496  -0.398  -0.357  -0.347  -0.295  -0.288
  3 A"   15 A'   16 A'   17 A'    4 A"   18 A'    5 A"   19 A'                 
 -- Virtual --                   
 -0.158  -0.151  -0.034  -0.012   0.008   0.035   0.043   0.053
 20 A'    6 A"   21 A'   22 A'   23 A'    7 A"   24 A'   25 A'                 
  0.073   0.087   0.088   0.126   0.141   0.151   0.179   0.197
 26 A'    8 A"   27 A'   28 A'   29 A'    9 A"   30 A'   31 A'                 
  0.211   0.253   0.262   0.264   0.288   0.296   0.372   0.430
 10 A"   32 A'   33 A'   11 A"   34 A'   35 A'   36 A'   37 A'                 
  0.465   0.475   0.536   0.577   0.614   0.625   0.732   0.750
 12 A"   38 A'   39 A'   13 A"   40 A'   14 A"   41 A'   15 A"                 
  0.756   0.783   0.856   0.863   0.890   0.936   0.939   0.997
 42 A'   43 A'   16 A"   44 A'   45 A'   17 A"   46 A'   47 A'                 
  1.031   1.255   1.264   1.289   1.318   1.455   1.511   1.605
 48 A'   18 A"   49 A'   50 A'   51 A'   19 A"   52 A'   53 A'                 
  1.851   1.933   1.933   1.982   1.985   2.238   2.251   2.341
 54 A'   20 A"   55 A'   56 A'   21 A"   22 A"   57 A'   58 A'                 
  2.524   3.677   3.677   3.723   3.729   3.756   3.772   3.875
 59 A'   23 A"   60 A'   61 A'   24 A"   25 A"   62 A'   63 A'                 
  4.100   6.183   6.203   6.214   6.859   9.578  13.703  13.758
 64 A'   26 A"   65 A'   66 A'   67 A'   68 A'   27 A"   69 A'                 
 13.854  25.756  25.786  26.052  35.214  66.673 162.927 215.539
 70 A'   28 A"   71 A'   72 A'   73 A'   74 A'   75 A'   76 A'                 

 Beta MOs, Restricted
 -- Occupied --                  
-101.59  -77.20  -24.77  -14.42   -9.49   -7.26   -7.25   -7.25
  1 A'    2 A'    3 A'    4 A'    5 A'    6 A'    1 A"    7 A'                 
 -6.685  -4.848  -4.844  -4.842  -1.314  -0.862  -0.772  -0.667
  8 A'    9 A'    2 A"   10 A'   11 A'   12 A'   13 A'   14 A'                 
 -0.547  -0.546  -0.496  -0.398  -0.357  -0.347  -0.295  -0.288
  3 A"   15 A'   16 A'   17 A'    4 A"   18 A'    5 A"   19 A'                 
 -- Virtual --                   
 -0.158  -0.151  -0.034  -0.012   0.008   0.035   0.043   0.053
 20 A'    6 A"   21 A'   22 A'   23 A'    7 A"   24 A'   25 A'                 
  0.073   0.087   0.088   0.126   0.141   0.151   0.179   0.197
 26 A'    8 A"   27 A'   28 A'   29 A'    9 A"   30 A'   31 A'                 
  0.211   0.253   0.262   0.264   0.288   0.296   0.372   0.430
 10 A"   32 A'   33 A'   11 A"   34 A'   35 A'   36 A'   37 A'                 
  0.465   0.475   0.536   0.577   0.614   0.625   0.732   0.750
 12 A"   38 A'   39 A'   13 A"   40 A'   14 A"   41 A'   15 A"                 
  0.756   0.783   0.856   0.863   0.890   0.936   0.939   0.997
 42 A'   43 A'   16 A"   44 A'   45 A'   17 A"   46 A'   47 A'                 
  1.031   1.255   1.264   1.289   1.318   1.455   1.511   1.605
 48 A'   18 A"   49 A'   50 A'   51 A'   19 A"   52 A'   53 A'                 
  1.851   1.933   1.933   1.982   1.985   2.238   2.251   2.341
 54 A'   20 A"   55 A'   56 A'   21 A"   22 A"   57 A'   58 A'                 
  2.524   3.677   3.677   3.723   3.729   3.756   3.772   3.875
 59 A'   23 A"   60 A'   61 A'   24 A"   25 A"   62 A'   63 A'                 
  4.100   6.183   6.203   6.214   6.859   9.578  13.703  13.758
 64 A'   26 A"   65 A'   66 A'   67 A'   68 A'   27 A"   69 A'                 
 13.854  25.756  25.786  26.052  35.214  66.673 162.927 215.539
 70 A'   28 A"   71 A'   72 A'   73 A'   74 A'   75 A'   76 A'                 
 --------------------------------------------------------------

          Ground-State Mulliken Net Atomic Charges

     Atom                 Charge (a.u.)
  ----------------------------------------
      1 P                     0.364856
      2 N                    -0.278720
      3 Cl                   -0.051425
      4 F                    -0.034711
  ----------------------------------------
  Sum of atomic charges =     0.000000

 -----------------------------------------------------------------
                    Cartesian Multipole Moments
 -----------------------------------------------------------------
    Charge (ESU x 10^10)
                 0.0000
    Dipole Moment (Debye)
         X       2.1028      Y      -1.3871      Z       0.0000
       Tot       2.5190
    Quadrupole Moments (Debye-Ang)
        XX     -36.5370     XY       0.4373     YY     -38.2389
        XZ       0.0000     YZ       0.0000     ZZ     -36.1054
    Octopole Moments (Debye-Ang^2)
       XXX       1.7180    XXY      -3.1891    XYY       5.6058
       YYY      -0.1194    XXZ       0.0000    XYZ       0.0000
       YYZ      -0.0000    XZZ       6.6998    YZZ       0.2695
       ZZZ      -0.0000
    Hexadecapole Moments (Debye-Ang^3)
      XXXX    -707.5881   XXXY       7.0483   XXYY    -133.7585
      XYYY       8.4081   YYYY     -83.2895   XXXZ       0.0000
      XXYZ       0.0000   XYYZ       0.0000   YYYZ       0.0000
      XXZZ    -126.6156   XYZZ       2.1744   YYZZ     -20.8521
      XZZZ       0.0000   YZZZ       0.0000   ZZZZ     -43.7273
 -----------------------------------------------------------------
 Calculating analytic gradient of the SCF energy
 Gradient of SCF Energy
            1           2           3           4
    1   0.1317857  -0.0458952  -0.0564332  -0.0294573
    2   0.0196335   0.0337520  -0.0082120  -0.0451735
    3   0.0000000   0.0000000  -0.0000000  -0.0000000
 Max gradient component =       1.318E-01
 RMS gradient           =       4.757E-02
 Gradient time:  CPU 1.72 s  wall 0.52 s
 Geometry Optimization Parameters
   NAtoms,    NIC,     NZ,  NCons,   NDum,   NFix, NCnnct, MaxDiis
        4      14       4       0       0       0       0       0


** GEOMETRY OPTIMIZATION IN DELOCALIZED INTERNAL COORDINATES **
   Searching for a Minimum

   Optimization Cycle:   1

                       Coordinates (Angstroms)
     ATOM                X               Y               Z
      1  P         1.1603488711   -0.3871274004    0.0000000000
      2  N        -0.3732039329    0.7345747871    0.0000000000
      3  Cl       -2.2303323294   -0.0851654881    0.0000000000
      4  F         2.5692048960    0.2347445326    0.0000000000
   Point Group: cs    Number of degrees of freedom:     5


   Energy is   -956.117764408


 Attempting to Generate Delocalized Internal Coordinates

  5 Hessian modes will be used to form the next step
  Hessian Eigenvalues:
     0.139919    0.195927    0.250000    0.250000    0.648207

 Minimum Search - Taking Simple RFO Step
 Searching for Lamda that Minimizes Along All modes
 Value Taken    Lamda =  -0.08260555
 Calculated Step too Large.  Step scaled by  0.562982
 Step Taken.  Stepsize is  0.300000

                             Maximum     Tolerance    Cnvgd?
         Gradient           0.124186      0.000300      NO
         Displacement       0.244549      0.001200      NO
         Energy change     *********      0.000001      NO


 New Cartesian Coordinates Obtained by Inverse Iteration

 Displacement from previous Coordinates is:  0.464695
 ----------------------------------------------------------------
             Standard Nuclear Orientation (Angstroms)
    I     Atom           X                Y                Z
 ----------------------------------------------------------------
    1      P       1.0587416207    -0.4375378745     0.0000000000
    2      N      -0.2992761435     0.7372133772     0.0000000000
    3      Cl     -2.0756042352    -0.0825977851     0.0000000000
    4      F       2.4421562628     0.2799487137     0.0000000000
 ----------------------------------------------------------------
 Molecular Point Group                 Cs    NOp =  2
 Largest Abelian Subgroup              Cs    NOp =  2
 Nuclear Repulsion Energy =   181.6107590816 hartrees
 There are       24 alpha and       24 beta electrons
 Applying Cartesian multipole field
    Component          Value
    ---------          -----
     (2,0,0)        1.00000E-11
     (0,2,0)        2.00000E-11
     (0,0,2)       -3.00000E-11
 Nucleus-field energy     =     0.0000000057 hartrees
 Requested basis set is 6-311++G(d,p)
 There are 38 shells and 104 basis functions
 A cutoff of  1.0D-11 yielded    650 shell pairs
 There are      5159 function pairs (      5570 Cartesian)
 Smallest overlap matrix eigenvalue = 3.09E-03
 Guess MOs from SCF MO coefficient file

 -----------------------------------------------------------------------
  General SCF calculation program by
  Eric Jon Sundstrom, Paul Horn, Yuezhi Mao, Dmitri Zuev, Alec White,
  David Stuck, Shaama M.S., Shane Yost, Joonho Lee, David Small,
  Daniel Levine, Susi Lehtola, Hugh Burton, Evgeny Epifanovsky
 -----------------------------------------------------------------------
 Exchange:     0.2000 Hartree-Fock + 0.0800 Slater + 0.7200 B88
 Correlation:  0.1900 VWN1RPA + 0.8100 LYP
 Using SG-1 standard quadrature grid
 using 4 threads for integral computing
 -------------------------------------------------------
 OpenMP Integral computing Module                
 Release: version 2.0, May 2017, Q-Chem Inc. Pleasanton 
 -------------------------------------------------------
 -------------------------------------------------------
 OpenMP BLAS3 based DFT computing Module                
 Release: version 1.0, May 2013, Q-Chem Inc. Pittsburgh 
 -------------------------------------------------------
 A restricted SCF calculation will be
 performed using DIIS
 SCF converges when DIIS error is below 1.0e-08
 ---------------------------------------
  Cycle       Energy         DIIS error
 ---------------------------------------
    1    -956.1533187296      1.89e-03  
    2    -956.1494901044      3.00e-03  
    3    -956.1559662594      1.89e-03  
    4    -956.1606235556      4.48e-04  
    5    -956.1608945255      1.04e-04  
    6    -956.1609056776      1.88e-05  
    7    -956.1609061551      7.60e-06  
    8    -956.1609062158      4.04e-06  
    9    -956.1609062413      5.64e-07  
   10    -956.1609062421      1.81e-07  
   11    -956.1609062421      3.97e-08  
   12    -956.1609062421      6.71e-09  Convergence criterion met
 ---------------------------------------
 SCF time:   CPU 6.53s  wall 2.00s 
 SCF   energy in the final basis set =     -956.1609062421
 Total energy in the final basis set =     -956.1609062421

 --------------------------------------------------------------
             Orbital Energies (a.u.) and Symmetries
 --------------------------------------------------------------

 Alpha MOs, Restricted
 -- Occupied --                  
-101.59  -77.19  -24.76  -14.42   -9.50   -7.27   -7.25   -7.25
  1 A'    2 A'    3 A'    4 A'    5 A'    6 A'    1 A"    7 A'                 
 -6.678  -4.841  -4.838  -4.835  -1.296  -0.889  -0.782  -0.652
  8 A'    9 A'    2 A"   10 A'   11 A'   12 A'   13 A'   14 A'                 
 -0.532  -0.532  -0.495  -0.411  -0.371  -0.355  -0.299  -0.296
  3 A"   15 A'   16 A'   17 A'    4 A"   18 A'    5 A"   19 A'                 
 -- Virtual --                   
 -0.142  -0.134  -0.024  -0.001   0.008   0.036   0.048   0.058
  6 A"   20 A'   21 A'   22 A'   23 A'    7 A"   24 A'   25 A'                 
  0.075   0.086   0.088   0.128   0.142   0.148   0.186   0.198
 26 A'    8 A"   27 A'   28 A'   29 A'    9 A"   30 A'   31 A'                 
  0.214   0.261   0.265   0.266   0.295   0.299   0.382   0.425
 10 A"   32 A'   11 A"   33 A'   34 A'   35 A'   36 A'   37 A'                 
  0.461   0.470   0.549   0.581   0.610   0.630   0.710   0.737
 12 A"   38 A'   39 A'   13 A"   40 A'   14 A"   41 A'   15 A"                 
  0.790   0.821   0.850   0.864   0.897   0.944   0.950   0.998
 42 A'   43 A'   16 A"   44 A'   45 A'   17 A"   46 A'   47 A'                 
  1.004   1.264   1.276   1.302   1.320   1.460   1.534   1.620
 48 A'   18 A"   49 A'   50 A'   51 A'   19 A"   52 A'   53 A'                 
  1.863   1.930   1.956   2.008   2.015   2.238   2.261   2.398
 54 A'   20 A"   55 A'   21 A"   56 A'   22 A"   57 A'   58 A'                 
  2.570   3.691   3.693   3.737   3.748   3.756   3.783   3.866
 59 A'   60 A'   23 A"   24 A"   61 A'   25 A"   62 A'   63 A'                 
  4.103   6.197   6.218   6.238   6.887   9.586  13.711  13.784
 64 A'   26 A"   65 A'   66 A'   67 A'   68 A'   27 A"   69 A'                 
 13.844  25.755  25.798  26.120  35.226  66.687 162.960 215.551
 70 A'   28 A"   71 A'   72 A'   73 A'   74 A'   75 A'   76 A'                 

 Beta MOs, Restricted
 -- Occupied --                  
-101.59  -77.19  -24.76  -14.42   -9.50   -7.27   -7.25   -7.25
  1 A'    2 A'    3 A'    4 A'    5 A'    6 A'    1 A"    7 A'                 
 -6.678  -4.841  -4.838  -4.835  -1.296  -0.889  -0.782  -0.652
  8 A'    9 A'    2 A"   10 A'   11 A'   12 A'   13 A'   14 A'                 
 -0.532  -0.532  -0.495  -0.411  -0.371  -0.355  -0.299  -0.296
  3 A"   15 A'   16 A'   17 A'    4 A"   18 A'    5 A"   19 A'                 
 -- Virtual --                   
 -0.142  -0.134  -0.024  -0.001   0.008   0.036   0.048   0.058
  6 A"   20 A'   21 A'   22 A'   23 A'    7 A"   24 A'   25 A'                 
  0.075   0.086   0.088   0.128   0.142   0.148   0.186   0.198
 26 A'    8 A"   27 A'   28 A'   29 A'    9 A"   30 A'   31 A'                 
  0.214   0.261   0.265   0.266   0.295   0.299   0.382   0.425
 10 A"   32 A'   11 A"   33 A'   34 A'   35 A'   36 A'   37 A'                 
  0.461   0.470   0.549   0.581   0.610   0.630   0.710   0.737
 12 A"   38 A'   39 A'   13 A"   40 A'   14 A"   41 A'   15 A"                 
  0.790   0.821   0.850   0.864   0.897   0.944   0.950   0.998
 42 A'   43 A'   16 A"   44 A'   45 A'   17 A"   46 A'   47 A'                 
  1.004   1.264   1.276   1.302   1.320   1.460   1.534   1.620
 48 A'   18 A"   49 A'   50 A'   51 A'   19 A"   52 A'   53 A'                 
  1.863   1.930   1.956   2.008   2.015   2.238   2.261   2.398
 54 A'   20 A"   55 A'   21 A"   56 A'   22 A"   57 A'   58 A'                 
  2.570   3.691   3.693   3.737   3.748   3.756   3.783   3.866
 59 A'   60 A'   23 A"   24 A"   61 A'   25 A"   62 A'   63 A'                 
  4.103   6.197   6.218   6.238   6.887   9.586  13.711  13.784
 64 A'   26 A"   65 A'   66 A'   67 A'   68 A'   27 A"   69 A'                 
 13.844  25.755  25.798  26.120  35.226  66.687 162.960 215.551
 70 A'   28 A"   71 A'   72 A'   73 A'   74 A'   75 A'   76 A'                 
 --------------------------------------------------------------

          Ground-State Mulliken Net Atomic Charges

     Atom                 Charge (a.u.)
  ----------------------------------------
      1 P                     0.406420
      2 N                    -0.294342
      3 Cl                   -0.037458
      4 F                    -0.074619
  ----------------------------------------
  Sum of atomic charges =    -0.000000

 -----------------------------------------------------------------
                    Cartesian Multipole Moments
 -----------------------------------------------------------------
    Charge (ESU x 10^10)
                -0.0000
    Dipole Moment (Debye)
         X       1.4489      Y      -1.7463      Z      -0.0000
       Tot       2.2691
    Quadrupole Moments (Debye-Ang)
        XX     -36.7271     XY      -0.1182     YY     -38.1771
        XZ       0.0000     YZ      -0.0000     ZZ     -35.6733
    Octopole Moments (Debye-Ang^2)
       XXX      -1.3621    XXY      -3.6019    XYY       4.2508
       YYY       0.7356    XXZ      -0.0000    XYZ      -0.0000
       YYZ      -0.0000    XZZ       5.8271    YZZ       0.4950
       ZZZ      -0.0000
    Hexadecapole Moments (Debye-Ang^3)
      XXXX    -623.0518   XXXY       5.3956   XXYY    -118.9084
      XYYY       6.6133   YYYY     -86.9257   XXXZ       0.0000
      XXYZ       0.0000   XYYZ       0.0000   YYYZ      -0.0000
      XXZZ    -111.6197   XYZZ       1.5172   YYZZ     -21.1218
      XZZZ      -0.0000   YZZZ      -0.0000   ZZZZ     -42.2476
 -----------------------------------------------------------------
 Calculating analytic gradient of the SCF energy
 Gradient of SCF Energy
            1           2           3           4
    1   0.1057047  -0.0385305  -0.0493670  -0.0178073
    2  -0.0041853   0.0476903  -0.0107839  -0.0327211
    3   0.0000000  -0.0000000   0.0000000  -0.0000000
 Max gradient component =       1.057E-01
 RMS gradient           =       3.968E-02
 Gradient time:  CPU 1.78 s  wall 0.55 s
 Geometry Optimization Parameters
   NAtoms,    NIC,     NZ,  NCons,   NDum,   NFix, NCnnct, MaxDiis
        4      14       4       0       0       0       0       0

 Cartesian Hessian Update
 Hessian Updated using BFGS Update


** GEOMETRY OPTIMIZATION IN DELOCALIZED INTERNAL COORDINATES **
   Searching for a Minimum

   Optimization Cycle:   2

                       Coordinates (Angstroms)
     ATOM                X               Y               Z
      1  P         1.0587416207   -0.4375378745    0.0000000000
      2  N        -0.2992761435    0.7372133772    0.0000000000
      3  Cl       -2.0756042352   -0.0825977851    0.0000000000
      4  F         2.4421562628    0.2799487137    0.0000000000
   Point Group: cs    Number of degrees of freedom:     5


   Energy is   -956.160906242

 Hessian Updated using BFGS Update

  5 Hessian modes will be used to form the next step
  Hessian Eigenvalues:
     0.065660    0.153696    0.249761    0.288477    0.649364

 Minimum Search - Taking Simple RFO Step
 Searching for Lamda that Minimizes Along All modes
 Value Taken    Lamda =  -0.09612519
 Calculated Step too Large.  Step scaled by  0.395795
 Step Taken.  Stepsize is  0.300000

                             Maximum     Tolerance    Cnvgd?
         Gradient           0.098380      0.000300      NO
         Displacement       0.219718      0.001200      NO
         Energy change     -0.043142      0.000001      NO


 New Cartesian Coordinates Obtained by Inverse Iteration

 Displacement from previous Coordinates is:  0.423844
 ----------------------------------------------------------------
             Standard Nuclear Orientation (Angstroms)
    I     Atom           X                Y                Z
 ----------------------------------------------------------------
    1      P       0.9614413572    -0.4639221245     0.0000000000
    2      N      -0.2271579042     0.7157351022     0.0000000000
    3      Cl     -1.9353347501    -0.0730454885     0.0000000000
    4      F       2.3270688019     0.3182589421     0.0000000000
 ----------------------------------------------------------------
 Molecular Point Group                 Cs    NOp =  2
 Largest Abelian Subgroup              Cs    NOp =  2
 Nuclear Repulsion Energy =   190.0192740545 hartrees
 There are       24 alpha and       24 beta electrons
 Applying Cartesian multipole field
    Component          Value
    ---------          -----
     (2,0,0)        1.00000E-11
     (0,2,0)        2.00000E-11
     (0,0,2)       -3.00000E-11
 Nucleus-field energy     =     0.0000000051 hartrees
 Requested basis set is 6-311++G(d,p)
 There are 38 shells and 104 basis functions
 A cutoff of  1.0D-11 yielded    658 shell pairs
 There are      5186 function pairs (      5598 Cartesian)
 Smallest overlap matrix eigenvalue = 2.31E-03
 Guess MOs from SCF MO coefficient file

 -----------------------------------------------------------------------
  General SCF calculation program by
  Eric Jon Sundstrom, Paul Horn, Yuezhi Mao, Dmitri Zuev, Alec White,
  David Stuck, Shaama M.S., Shane Yost, Joonho Lee, David Small,
  Daniel Levine, Susi Lehtola, Hugh Burton, Evgeny Epifanovsky
 -----------------------------------------------------------------------
 Exchange:     0.2000 Hartree-Fock + 0.0800 Slater + 0.7200 B88
 Correlation:  0.1900 VWN1RPA + 0.8100 LYP
 Using SG-1 standard quadrature grid
 using 4 threads for integral computing
 -------------------------------------------------------
 OpenMP Integral computing Module                
 Release: version 2.0, May 2017, Q-Chem Inc. Pleasanton 
 -------------------------------------------------------
 -------------------------------------------------------
 OpenMP BLAS3 based DFT computing Module                
 Release: version 1.0, May 2013, Q-Chem Inc. Pittsburgh 
 -------------------------------------------------------
 A restricted SCF calculation will be
 performed using DIIS
 SCF converges when DIIS error is below 1.0e-08
 ---------------------------------------
  Cycle       Energy         DIIS error
 ---------------------------------------
    1    -956.1844956915      2.01e-03  
    2    -956.1813756214      2.99e-03  
    3    -956.1889621062      1.61e-03  
    4    -956.1922030870      3.51e-04  
    5    -956.1923709571      1.07e-04  
    6    -956.1923827065      2.13e-05  
    7    -956.1923831642      1.07e-05  
    8    -956.1923832819      3.36e-06  
    9    -956.1923832987      3.75e-07  
   10    -956.1923832990      1.37e-07  
   11    -956.1923832990      2.53e-08  
   12    -956.1923832990      4.31e-09  Convergence criterion met
 ---------------------------------------
 SCF time:   CPU 6.72s  wall 2.00s 
 SCF   energy in the final basis set =     -956.1923832990
 Total energy in the final basis set =     -956.1923832990

 --------------------------------------------------------------
             Orbital Energies (a.u.) and Symmetries
 --------------------------------------------------------------

 Alpha MOs, Restricted
 -- Occupied --                  
-101.60  -77.18  -24.74  -14.41   -9.51   -7.27   -7.26   -7.26
  1 A'    2 A'    3 A'    4 A'    5 A'    6 A'    1 A"    7 A'                 
 -6.669  -4.832  -4.829  -4.825  -1.277  -0.922  -0.793  -0.636
  8 A'    9 A'    2 A"   10 A'   11 A'   12 A'   13 A'   14 A'                 
 -0.519  -0.517  -0.495  -0.422  -0.388  -0.360  -0.305  -0.302
 15 A'    3 A"   16 A'   17 A'    4 A"   18 A'    5 A"   19 A'                 
 -- Virtual --                   
 -0.131  -0.112  -0.023   0.006   0.015   0.037   0.048   0.066
  6 A"   20 A'   21 A'   22 A'   23 A'    7 A"   24 A'   25 A'                 
  0.083   0.085   0.095   0.130   0.145   0.148   0.193   0.205
 26 A'    8 A"   27 A'   28 A'   29 A'    9 A"   30 A'   31 A'                 
  0.219   0.267   0.269   0.273   0.302   0.311   0.399   0.421
 10 A"   11 A"   32 A'   33 A'   34 A'   35 A'   36 A'   37 A'                 
  0.456   0.467   0.564   0.595   0.614   0.634   0.682   0.724
 12 A"   38 A'   39 A'   13 A"   40 A'   14 A"   41 A'   15 A"                 
  0.807   0.844   0.845   0.898   0.916   0.941   0.947   0.987
 42 A'   16 A"   43 A'   44 A'   45 A'   46 A'   17 A"   47 A'                 
  1.019   1.270   1.275   1.317   1.331   1.469   1.555   1.616
 48 A'   49 A'   18 A"   50 A'   51 A'   19 A"   52 A'   53 A'                 
  1.878   1.927   1.992   2.046   2.057   2.242   2.277   2.474
 54 A'   20 A"   55 A'   21 A"   56 A'   22 A"   57 A'   58 A'                 
  2.615   3.704   3.709   3.748   3.753   3.756   3.809   3.917
 59 A'   60 A'   23 A"   24 A"   61 A'   25 A"   62 A'   63 A'                 
  4.115   6.213   6.237   6.263   6.942   9.594  13.720  13.823
 64 A'   26 A"   65 A'   66 A'   67 A'   68 A'   27 A"   69 A'                 
 13.853  25.758  25.809  26.175  35.240  66.706 163.025 215.563
 70 A'   28 A"   71 A'   72 A'   73 A'   74 A'   75 A'   76 A'                 

 Beta MOs, Restricted
 -- Occupied --                  
-101.60  -77.18  -24.74  -14.41   -9.51   -7.27   -7.26   -7.26
  1 A'    2 A'    3 A'    4 A'    5 A'    6 A'    1 A"    7 A'                 
 -6.669  -4.832  -4.829  -4.825  -1.277  -0.922  -0.793  -0.636
  8 A'    9 A'    2 A"   10 A'   11 A'   12 A'   13 A'   14 A'                 
 -0.519  -0.517  -0.495  -0.422  -0.388  -0.360  -0.305  -0.302
 15 A'    3 A"   16 A'   17 A'    4 A"   18 A'    5 A"   19 A'                 
 -- Virtual --                   
 -0.131  -0.112  -0.023   0.006   0.015   0.037   0.048   0.066
  6 A"   20 A'   21 A'   22 A'   23 A'    7 A"   24 A'   25 A'                 
  0.083   0.085   0.095   0.130   0.145   0.148   0.193   0.205
 26 A'    8 A"   27 A'   28 A'   29 A'    9 A"   30 A'   31 A'                 
  0.219   0.267   0.269   0.273   0.302   0.311   0.399   0.421
 10 A"   11 A"   32 A'   33 A'   34 A'   35 A'   36 A'   37 A'                 
  0.456   0.467   0.564   0.595   0.614   0.634   0.682   0.724
 12 A"   38 A'   39 A'   13 A"   40 A'   14 A"   41 A'   15 A"                 
  0.807   0.844   0.845   0.898   0.916   0.941   0.947   0.987
 42 A'   16 A"   43 A'   44 A'   45 A'   46 A'   17 A"   47 A'                 
  1.019   1.270   1.275   1.317   1.331   1.469   1.555   1.616
 48 A'   49 A'   18 A"   50 A'   51 A'   19 A"   52 A'   53 A'                 
  1.878   1.927   1.992   2.046   2.057   2.242   2.277   2.474
 54 A'   20 A"   55 A'   21 A"   56 A'   22 A"   57 A'   58 A'                 
  2.615   3.704   3.709   3.748   3.753   3.756   3.809   3.917
 59 A'   60 A'   23 A"   24 A"   61 A'   25 A"   62 A'   63 A'                 
  4.115   6.213   6.237   6.263   6.942   9.594  13.720  13.823
 64 A'   26 A"   65 A'   66 A'   67 A'   68 A'   27 A"   69 A'                 
 13.853  25.758  25.809  26.175  35.240  66.706 163.025 215.563
 70 A'   28 A"   71 A'   72 A'   73 A'   74 A'   75 A'   76 A'                 
 --------------------------------------------------------------

          Ground-State Mulliken Net Atomic Charges

     Atom                 Charge (a.u.)
  ----------------------------------------
      1 P                     0.433742
      2 N                    -0.299275
      3 Cl                   -0.025687
      4 F                    -0.108780
  ----------------------------------------
  Sum of atomic charges =     0.000000

 -----------------------------------------------------------------
                    Cartesian Multipole Moments
 -----------------------------------------------------------------
    Charge (ESU x 10^10)
                 0.0000
    Dipole Moment (Debye)
         X       0.8222      Y      -1.9822      Z       0.0000
       Tot       2.1460
    Quadrupole Moments (Debye-Ang)
        XX     -36.9660     XY      -0.5790     YY     -37.9826
        XZ       0.0000     YZ       0.0000     ZZ     -35.1827
    Octopole Moments (Debye-Ang^2)
       XXX      -3.9320    XXY      -3.8110    XYY       3.1392
       YYY       1.2190    XXZ      -0.0000    XYZ      -0.0000
       YYZ       0.0000    XZZ       5.0484    YZZ       0.5644
       ZZZ       0.0000
    Hexadecapole Moments (Debye-Ang^3)
      XXXX    -551.8668   XXXY       3.1424   XXYY    -106.0688
      XYYY       4.4147   YYYY     -87.4692   XXXZ      -0.0000
      XXYZ      -0.0000   XYYZ       0.0000   YYYZ      -0.0000
      XXZZ     -98.9325   XYZZ       0.7765   YYZZ     -20.8727
      XZZZ       0.0000   YZZZ      -0.0000   ZZZZ     -40.6891
 -----------------------------------------------------------------
 Calculating analytic gradient of the SCF energy
 Gradient of SCF Energy
            1           2           3           4
    1   0.0637309  -0.0152363  -0.0344188  -0.0140758
    2  -0.0071048   0.0387673  -0.0109975  -0.0206650
    3  -0.0000000  -0.0000000   0.0000000  -0.0000000
 Max gradient component =       6.373E-02
 RMS gradient           =       2.546E-02
 Gradient time:  CPU 1.83 s  wall 0.55 s
 Geometry Optimization Parameters
   NAtoms,    NIC,     NZ,  NCons,   NDum,   NFix, NCnnct, MaxDiis
        4      14       4       0       0       0       0       0

 Cartesian Hessian Update
 Hessian Updated using BFGS Update


** GEOMETRY OPTIMIZATION IN DELOCALIZED INTERNAL COORDINATES **
   Searching for a Minimum

   Optimization Cycle:   3

                       Coordinates (Angstroms)
     ATOM                X               Y               Z
      1  P         0.9614413572   -0.4639221245    0.0000000000
      2  N        -0.2271579042    0.7157351022    0.0000000000
      3  Cl       -1.9353347501   -0.0730454885    0.0000000000
      4  F         2.3270688019    0.3182589421    0.0000000000
   Point Group: cs    Number of degrees of freedom:     5


   Energy is   -956.192383299

 Hessian Updated using BFGS Update

  5 Hessian modes will be used to form the next step
  Hessian Eigenvalues:
     0.123038    0.178439    0.249945    0.316982    0.640566

 Minimum Search - Taking Simple RFO Step
 Searching for Lamda that Minimizes Along All modes
 Value Taken    Lamda =  -0.03160743
 Calculated Step too Large.  Step scaled by  0.711087
 Step Taken.  Stepsize is  0.300000

                             Maximum     Tolerance    Cnvgd?
         Gradient           0.053503      0.000300      NO
         Displacement       0.188597      0.001200      NO
         Energy change     -0.031477      0.000001      NO


 New Cartesian Coordinates Obtained by Inverse Iteration

 Displacement from previous Coordinates is:  0.376549
 ----------------------------------------------------------------
             Standard Nuclear Orientation (Angstroms)
    I     Atom           X                Y                Z
 ----------------------------------------------------------------
    1      P       0.8803321643    -0.4855794191     0.0000000000
    2      N      -0.1750370176     0.6654131217     0.0000000000
    3      Cl     -1.8106282323    -0.0442745116     0.0000000000
    4      F       2.2313505903     0.3614672403     0.0000000000
 ----------------------------------------------------------------
 Molecular Point Group                 Cs    NOp =  2
 Largest Abelian Subgroup              Cs    NOp =  2
 Nuclear Repulsion Energy =   198.8616329786 hartrees
 There are       24 alpha and       24 beta electrons
 Applying Cartesian multipole field
    Component          Value
    ---------          -----
     (2,0,0)        1.00000E-11
     (0,2,0)        2.00000E-11
     (0,0,2)       -3.00000E-11
 Nucleus-field energy     =     0.0000000046 hartrees
 Requested basis set is 6-311++G(d,p)
 There are 38 shells and 104 basis functions
 A cutoff of  1.0D-11 yielded    661 shell pairs
 There are      5197 function pairs (      5610 Cartesian)
 Smallest overlap matrix eigenvalue = 1.63E-03
 Guess MOs from SCF MO coefficient file

 -----------------------------------------------------------------------
  General SCF calculation program by
  Eric Jon Sundstrom, Paul Horn, Yuezhi Mao, Dmitri Zuev, Alec White,
  David Stuck, Shaama M.S., Shane Yost, Joonho Lee, David Small,
  Daniel Levine, Susi Lehtola, Hugh Burton, Evgeny Epifanovsky
 -----------------------------------------------------------------------
 Exchange:     0.2000 Hartree-Fock + 0.0800 Slater + 0.7200 B88
 Correlation:  0.1900 VWN1RPA + 0.8100 LYP
 Using SG-1 standard quadrature grid
 using 4 threads for integral computing
 -------------------------------------------------------
 OpenMP Integral computing Module                
 Release: version 2.0, May 2017, Q-Chem Inc. Pleasanton 
 -------------------------------------------------------
 -------------------------------------------------------
 OpenMP BLAS3 based DFT computing Module                
 Release: version 1.0, May 2013, Q-Chem Inc. Pittsburgh 
 -------------------------------------------------------
 A restricted SCF calculation will be
 performed using DIIS
 SCF converges when DIIS error is below 1.0e-08
 ---------------------------------------
  Cycle       Energy         DIIS error
 ---------------------------------------
    1    -956.1940989044      2.23e-03  
    2    -956.1933568033      2.86e-03  
    3    -956.1999527052      1.55e-03  
    4    -956.2028577859      3.11e-04  
    5    -956.2029919863      9.42e-05  
    6    -956.2030015934      2.16e-05  
    7    -956.2030019984      9.71e-06  
    8    -956.2030020797      3.20e-06  
    9    -956.2030020931      3.06e-07  
   10    -956.2030020933      1.01e-07  
   11    -956.2030020933      1.85e-08  
   12    -956.2030020933      2.57e-09  Convergence criterion met
 ---------------------------------------
 SCF time:   CPU 6.85s  wall 2.00s 
 SCF   energy in the final basis set =     -956.2030020933
 Total energy in the final basis set =     -956.2030020933

 --------------------------------------------------------------
             Orbital Energies (a.u.) and Symmetries
 --------------------------------------------------------------

 Alpha MOs, Restricted
 -- Occupied --                  
-101.60  -77.17  -24.72  -14.39   -9.51   -7.28   -7.27   -7.27
  1 A'    2 A'    3 A'    4 A'    5 A'    6 A'    1 A"    7 A'                 
 -6.658  -4.820  -4.818  -4.814  -1.255  -0.965  -0.803  -0.619
  8 A'    9 A'    2 A"   10 A'   11 A'   12 A'   13 A'   14 A'                 
 -0.512  -0.500  -0.495  -0.428  -0.409  -0.365  -0.308  -0.304
 15 A'    3 A"   16 A'   17 A'    4 A"   18 A'    5 A"   19 A'                 
 -- Virtual --                   
 -0.119  -0.083  -0.022   0.007   0.021   0.038   0.049   0.067
  6 A"   20 A'   21 A'   22 A'   23 A'    7 A"   24 A'   25 A'                 
  0.085   0.085   0.108   0.130   0.148   0.151   0.197   0.214
  8 A"   26 A'   27 A'   28 A'    9 A"   29 A'   30 A'   31 A'                 
  0.224   0.270   0.275   0.282   0.309   0.330   0.415   0.420
 10 A"   11 A"   32 A'   33 A'   34 A'   35 A'   36 A'   37 A'                 
  0.449   0.466   0.580   0.618   0.623   0.638   0.658   0.711
 12 A"   38 A'   39 A'   13 A"   40 A'   14 A"   41 A'   15 A"                 
  0.819   0.835   0.837   0.897   0.920   0.947   0.974   1.032
 42 A'   43 A'   16 A"   44 A'   45 A'   17 A"   46 A'   47 A'                 
  1.061   1.238   1.288   1.339   1.357   1.479   1.571   1.604
 48 A'   49 A'   18 A"   50 A'   51 A'   19 A"   52 A'   53 A'                 
  1.903   1.928   2.049   2.093   2.101   2.253   2.300   2.552
 54 A'   20 A"   55 A'   21 A"   56 A'   22 A"   57 A'   58 A'                 
  2.664   3.719   3.724   3.756   3.757   3.766   3.853   4.017
 59 A'   60 A'   23 A"   61 A'   24 A"   25 A"   62 A'   63 A'                 
  4.136   6.232   6.261   6.289   7.004   9.613  13.731  13.838
 64 A'   26 A"   65 A'   66 A'   67 A'   68 A'   27 A"   69 A'                 
 13.933  25.766  25.821  26.207  35.261  66.728 163.108 215.585
 70 A'   28 A"   71 A'   72 A'   73 A'   74 A'   75 A'   76 A'                 

 Beta MOs, Restricted
 -- Occupied --                  
-101.60  -77.17  -24.72  -14.39   -9.51   -7.28   -7.27   -7.27
  1 A'    2 A'    3 A'    4 A'    5 A'    6 A'    1 A"    7 A'                 
 -6.658  -4.820  -4.818  -4.814  -1.255  -0.965  -0.803  -0.619
  8 A'    9 A'    2 A"   10 A'   11 A'   12 A'   13 A'   14 A'                 
 -0.512  -0.500  -0.495  -0.428  -0.409  -0.365  -0.308  -0.304
 15 A'    3 A"   16 A'   17 A'    4 A"   18 A'    5 A"   19 A'                 
 -- Virtual --                   
 -0.119  -0.083  -0.022   0.007   0.021   0.038   0.049   0.067
  6 A"   20 A'   21 A'   22 A'   23 A'    7 A"   24 A'   25 A'                 
  0.085   0.085   0.108   0.130   0.148   0.151   0.197   0.214
  8 A"   26 A'   27 A'   28 A'    9 A"   29 A'   30 A'   31 A'                 
  0.224   0.270   0.275   0.282   0.309   0.330   0.415   0.420
 10 A"   11 A"   32 A'   33 A'   34 A'   35 A'   36 A'   37 A'                 
  0.449   0.466   0.580   0.618   0.623   0.638   0.658   0.711
 12 A"   38 A'   39 A'   13 A"   40 A'   14 A"   41 A'   15 A"                 
  0.819   0.835   0.837   0.897   0.920   0.947   0.974   1.032
 42 A'   43 A'   16 A"   44 A'   45 A'   17 A"   46 A'   47 A'                 
  1.061   1.238   1.288   1.339   1.357   1.479   1.571   1.604
 48 A'   49 A'   18 A"   50 A'   51 A'   19 A"   52 A'   53 A'                 
  1.903   1.928   2.049   2.093   2.101   2.253   2.300   2.552
 54 A'   20 A"   55 A'   21 A"   56 A'   22 A"   57 A'   58 A'                 
  2.664   3.719   3.724   3.756   3.757   3.766   3.853   4.017
 59 A'   60 A'   23 A"   61 A'   24 A"   25 A"   62 A'   63 A'                 
  4.136   6.232   6.261   6.289   7.004   9.613  13.731  13.838
 64 A'   26 A"   65 A'   66 A'   67 A'   68 A'   27 A"   69 A'                 
 13.933  25.766  25.821  26.207  35.261  66.728 163.108 215.585
 70 A'   28 A"   71 A'   72 A'   73 A'   74 A'   75 A'   76 A'                 
 --------------------------------------------------------------

          Ground-State Mulliken Net Atomic Charges

     Atom                 Charge (a.u.)
  ----------------------------------------
      1 P                     0.448871
      2 N                    -0.286294
      3 Cl                   -0.016347
      4 F                    -0.146230
  ----------------------------------------
  Sum of atomic charges =     0.000000

 -----------------------------------------------------------------
                    Cartesian Multipole Moments
 -----------------------------------------------------------------
    Charge (ESU x 10^10)
                 0.0000
    Dipole Moment (Debye)
         X       0.1569      Y      -2.1364      Z       0.0000
       Tot       2.1422
    Quadrupole Moments (Debye-Ang)
        XX     -37.2925     XY      -1.0545     YY     -37.6500
        XZ      -0.0000     YZ      -0.0000     ZZ     -34.6689
    Octopole Moments (Debye-Ang^2)
       XXX      -6.7536    XXY      -3.9844    XYY       2.0985
       YYY       1.4832    XXZ      -0.0000    XYZ      -0.0000
       YYZ       0.0000    XZZ       4.1890    YZZ       0.5166
       ZZZ       0.0000
    Hexadecapole Moments (Debye-Ang^3)
      XXXX    -495.7177   XXXY       1.4600   XXYY     -95.9659
      XYYY       3.4536   YYYY     -86.0749   XXXZ      -0.0000
      XXYZ      -0.0000   XYYZ      -0.0000   YYYZ      -0.0000
      XXZZ     -88.8141   XYZZ       0.4984   YYZZ     -20.3508
      XZZZ      -0.0000   YZZZ      -0.0000   ZZZZ     -39.2251
 -----------------------------------------------------------------
 Calculating analytic gradient of the SCF energy
 Gradient of SCF Energy
            1           2           3           4
    1  -0.0074220   0.0242570  -0.0040632  -0.0127718
    2   0.0221491  -0.0095688  -0.0055345  -0.0070458
    3  -0.0000000  -0.0000000   0.0000000   0.0000000
 Max gradient component =       2.426E-02
 RMS gradient           =       1.113E-02
 Gradient time:  CPU 1.90 s  wall 0.59 s
 Geometry Optimization Parameters
   NAtoms,    NIC,     NZ,  NCons,   NDum,   NFix, NCnnct, MaxDiis
        4      14       4       0       0       0       0       0

 Cartesian Hessian Update
 Hessian Updated using BFGS Update


** GEOMETRY OPTIMIZATION IN DELOCALIZED INTERNAL COORDINATES **
   Searching for a Minimum

   Optimization Cycle:   4

                       Coordinates (Angstroms)
     ATOM                X               Y               Z
      1  P         0.8803321643   -0.4855794191    0.0000000000
      2  N        -0.1750370176    0.6654131217    0.0000000000
      3  Cl       -1.8106282323   -0.0442745116    0.0000000000
      4  F         2.2313505903    0.3614672403    0.0000000000
   Point Group: cs    Number of degrees of freedom:     5


   Energy is   -956.203002093

 Hessian Updated using BFGS Update

  5 Hessian modes will be used to form the next step
  Hessian Eigenvalues:
     0.129792    0.242190    0.275153    0.410159    0.635141

 Minimum Search - Taking Simple RFO Step
 Searching for Lamda that Minimizes Along All modes
 Value Taken    Lamda =  -0.00274677
 Step Taken.  Stepsize is  0.101848

                             Maximum     Tolerance    Cnvgd?
         Gradient           0.017073      0.000300      NO
         Displacement       0.071775      0.001200      NO
         Energy change     -0.010619      0.000001      NO


 New Cartesian Coordinates Obtained by Inverse Iteration

 Displacement from previous Coordinates is:  0.092558
 ----------------------------------------------------------------
             Standard Nuclear Orientation (Angstroms)
    I     Atom           X                Y                Z
 ----------------------------------------------------------------
    1      P       0.8995550268    -0.5085005884     0.0000000000
    2      N      -0.1998567009     0.6527042678     0.0000000000
    3      Cl     -1.8131940042    -0.0234080333     0.0000000000
    4      F       2.2395131832     0.3762307850     0.0000000000
 ----------------------------------------------------------------
 Molecular Point Group                 Cs    NOp =  2
 Largest Abelian Subgroup              Cs    NOp =  2
 Nuclear Repulsion Energy =   197.6642582162 hartrees
 There are       24 alpha and       24 beta electrons
 Applying Cartesian multipole field
    Component          Value
    ---------          -----
     (2,0,0)        1.00000E-11
     (0,2,0)        2.00000E-11
     (0,0,2)       -3.00000E-11
 Nucleus-field energy     =     0.0000000046 hartrees
 Requested basis set is 6-311++G(d,p)
 There are 38 shells and 104 basis functions
 A cutoff of  1.0D-11 yielded    660 shell pairs
 There are      5193 function pairs (      5606 Cartesian)
 Smallest overlap matrix eigenvalue = 1.55E-03
 Guess MOs from SCF MO coefficient file

 -----------------------------------------------------------------------
  General SCF calculation program by
  Eric Jon Sundstrom, Paul Horn, Yuezhi Mao, Dmitri Zuev, Alec White,
  David Stuck, Shaama M.S., Shane Yost, Joonho Lee, David Small,
  Daniel Levine, Susi Lehtola, Hugh Burton, Evgeny Epifanovsky
 -----------------------------------------------------------------------
 Exchange:     0.2000 Hartree-Fock + 0.0800 Slater + 0.7200 B88
 Correlation:  0.1900 VWN1RPA + 0.8100 LYP
 Using SG-1 standard quadrature grid
 using 4 threads for integral computing
 -------------------------------------------------------
 OpenMP Integral computing Module                
 Release: version 2.0, May 2017, Q-Chem Inc. Pleasanton 
 -------------------------------------------------------
 -------------------------------------------------------
 OpenMP BLAS3 based DFT computing Module                
 Release: version 1.0, May 2013, Q-Chem Inc. Pittsburgh 
 -------------------------------------------------------
 A restricted SCF calculation will be
 performed using DIIS
 SCF converges when DIIS error is below 1.0e-08
 ---------------------------------------
  Cycle       Energy         DIIS error
 ---------------------------------------
    1    -956.2026983459      8.32e-04  
    2    -956.2037430987      5.84e-04  
    3    -956.2032744026      8.40e-04  
    4    -956.2041655531      8.15e-05  
    5    -956.2041715767      3.06e-05  
    6    -956.2041723277      7.04e-06  
    7    -956.2041723774      7.99e-07  
    8    -956.2041723781      2.67e-07  
    9    -956.2041723782      1.01e-07  
   10    -956.2041723782      2.04e-08  
   11    -956.2041723782      4.63e-09  Convergence criterion met
 ---------------------------------------
 SCF time:   CPU 6.27s  wall 2.00s 
 SCF   energy in the final basis set =     -956.2041723782
 Total energy in the final basis set =     -956.2041723782

 --------------------------------------------------------------
             Orbital Energies (a.u.) and Symmetries
 --------------------------------------------------------------

 Alpha MOs, Restricted
 -- Occupied --                  
-101.60  -77.17  -24.72  -14.39   -9.51   -7.28   -7.27   -7.27
  1 A'    2 A'    3 A'    4 A'    5 A'    6 A'    1 A"    7 A'                 
 -6.660  -4.823  -4.820  -4.816  -1.250  -0.967  -0.796  -0.619
  8 A'    9 A'    2 A"   10 A'   11 A'   12 A'   13 A'   14 A'                 
 -0.513  -0.496  -0.494  -0.427  -0.410  -0.369  -0.303  -0.299
 15 A'    3 A"   16 A'   17 A'    4 A"   18 A'    5 A"   19 A'                 
 -- Virtual --                   
 -0.123  -0.073  -0.026   0.007   0.020   0.038   0.049   0.066
  6 A"   20 A'   21 A'   22 A'   23 A'    7 A"   24 A'   25 A'                 
  0.084   0.085   0.106   0.129   0.149   0.149   0.197   0.215
  8 A"   26 A'   27 A'   28 A'    9 A"   29 A'   30 A'   31 A'                 
  0.224   0.271   0.274   0.281   0.307   0.323   0.413   0.418
 10 A"   11 A"   32 A'   33 A'   34 A'   35 A'   36 A'   37 A'                 
  0.449   0.465   0.572   0.610   0.616   0.637   0.664   0.712
 12 A"   38 A'   39 A'   13 A"   40 A'   14 A"   41 A'   15 A"                 
  0.825   0.835   0.837   0.895   0.920   0.949   0.975   1.000
 42 A'   16 A"   43 A'   44 A'   45 A'   17 A"   46 A'   47 A'                 
  1.075   1.232   1.289   1.339   1.358   1.477   1.574   1.604
 48 A'   49 A'   18 A"   50 A'   51 A'   19 A"   52 A'   53 A'                 
  1.899   1.934   2.046   2.073   2.124   2.257   2.303   2.533
 54 A'   20 A"   55 A'   21 A"   56 A'   22 A"   57 A'   58 A'                 
  2.658   3.725   3.728   3.756   3.760   3.766   3.840   4.000
 59 A'   60 A'   23 A"   24 A"   61 A'   25 A"   62 A'   63 A'                 
  4.114   6.234   6.263   6.292   6.978   9.620  13.729  13.830
 64 A'   26 A"   65 A'   66 A'   67 A'   68 A'   27 A"   69 A'                 
 13.899  25.767  25.827  26.208  35.257  66.727 163.076 215.592
 70 A'   28 A"   71 A'   72 A'   73 A'   74 A'   75 A'   76 A'                 

 Beta MOs, Restricted
 -- Occupied --                  
-101.60  -77.17  -24.72  -14.39   -9.51   -7.28   -7.27   -7.27
  1 A'    2 A'    3 A'    4 A'    5 A'    6 A'    1 A"    7 A'                 
 -6.660  -4.823  -4.820  -4.816  -1.250  -0.967  -0.796  -0.619
  8 A'    9 A'    2 A"   10 A'   11 A'   12 A'   13 A'   14 A'                 
 -0.513  -0.496  -0.494  -0.427  -0.410  -0.369  -0.303  -0.299
 15 A'    3 A"   16 A'   17 A'    4 A"   18 A'    5 A"   19 A'                 
 -- Virtual --                   
 -0.123  -0.073  -0.026   0.007   0.020   0.038   0.049   0.066
  6 A"   20 A'   21 A'   22 A'   23 A'    7 A"   24 A'   25 A'                 
  0.084   0.085   0.106   0.129   0.149   0.149   0.197   0.215
  8 A"   26 A'   27 A'   28 A'    9 A"   29 A'   30 A'   31 A'                 
  0.224   0.271   0.274   0.281   0.307   0.323   0.413   0.418
 10 A"   11 A"   32 A'   33 A'   34 A'   35 A'   36 A'   37 A'                 
  0.449   0.465   0.572   0.610   0.616   0.637   0.664   0.712
 12 A"   38 A'   39 A'   13 A"   40 A'   14 A"   41 A'   15 A"                 
  0.825   0.835   0.837   0.895   0.920   0.949   0.975   1.000
 42 A'   16 A"   43 A'   44 A'   45 A'   17 A"   46 A'   47 A'                 
  1.075   1.232   1.289   1.339   1.358   1.477   1.574   1.604
 48 A'   49 A'   18 A"   50 A'   51 A'   19 A"   52 A'   53 A'                 
  1.899   1.934   2.046   2.073   2.124   2.257   2.303   2.533
 54 A'   20 A"   55 A'   21 A"   56 A'   22 A"   57 A'   58 A'                 
  2.658   3.725   3.728   3.756   3.760   3.766   3.840   4.000
 59 A'   60 A'   23 A"   24 A"   61 A'   25 A"   62 A'   63 A'                 
  4.114   6.234   6.263   6.292   6.978   9.620  13.729  13.830
 64 A'   26 A"   65 A'   66 A'   67 A'   68 A'   27 A"   69 A'                 
 13.899  25.767  25.827  26.208  35.257  66.727 163.076 215.592
 70 A'   28 A"   71 A'   72 A'   73 A'   74 A'   75 A'   76 A'                 
 --------------------------------------------------------------

          Ground-State Mulliken Net Atomic Charges

     Atom                 Charge (a.u.)
  ----------------------------------------
      1 P                     0.455346
      2 N                    -0.284872
      3 Cl                   -0.015235
      4 F                    -0.155239
  ----------------------------------------
  Sum of atomic charges =     0.000000

 -----------------------------------------------------------------
                    Cartesian Multipole Moments
 -----------------------------------------------------------------
    Charge (ESU x 10^10)
                 0.0000
    Dipole Moment (Debye)
         X       0.0989      Y      -2.2168      Z      -0.0000
       Tot       2.2190
    Quadrupole Moments (Debye-Ang)
        XX     -37.3484     XY      -1.2082     YY     -37.6069
        XZ       0.0000     YZ      -0.0000     ZZ     -34.7550
    Octopole Moments (Debye-Ang^2)
       XXX      -7.3865    XXY      -4.0756    XYY       1.9538
       YYY       1.4213    XXZ      -0.0000    XYZ       0.0000
       YYZ       0.0000    XZZ       3.8750    YZZ       0.5322
       ZZZ      -0.0000
    Hexadecapole Moments (Debye-Ang^3)
      XXXX    -500.8949   XXXY       2.7781   XXYY     -97.2462
      XYYY       5.5494   YYYY     -87.2413   XXXZ       0.0000
      XXYZ      -0.0000   XYYZ       0.0000   YYYZ      -0.0000
      XXZZ     -89.6022   XYZZ       1.2425   YYZZ     -20.6181
      XZZZ       0.0000   YZZZ      -0.0000   ZZZZ     -39.5302
 -----------------------------------------------------------------
 Calculating analytic gradient of the SCF energy
 Gradient of SCF Energy
            1           2           3           4
    1   0.0084789  -0.0062367   0.0040360  -0.0062782
    2  -0.0047070   0.0091704  -0.0012892  -0.0031741
    3   0.0000000  -0.0000000  -0.0000000   0.0000000
 Max gradient component =       9.170E-03
 RMS gradient           =       4.869E-03
 Gradient time:  CPU 1.89 s  wall 0.57 s
 Geometry Optimization Parameters
   NAtoms,    NIC,     NZ,  NCons,   NDum,   NFix, NCnnct, MaxDiis
        4      14       4       0       0       0       0       0

 Cartesian Hessian Update
 Hessian Updated using BFGS Update


** GEOMETRY OPTIMIZATION IN DELOCALIZED INTERNAL COORDINATES **
   Searching for a Minimum

   Optimization Cycle:   5

                       Coordinates (Angstroms)
     ATOM                X               Y               Z
      1  P         0.8995550268   -0.5085005884    0.0000000000
      2  N        -0.1998567009    0.6527042678    0.0000000000
      3  Cl       -1.8131940042   -0.0234080333    0.0000000000
      4  F         2.2395131832    0.3762307850    0.0000000000
   Point Group: cs    Number of degrees of freedom:     5


   Energy is   -956.204172378

 Hessian Updated using BFGS Update

  5 Hessian modes will be used to form the next step
  Hessian Eigenvalues:
     0.134348    0.226241    0.322802    0.451139    0.576271

 Minimum Search - Taking Simple RFO Step
 Searching for Lamda that Minimizes Along All modes
 Value Taken    Lamda =  -0.00056787
 Step Taken.  Stepsize is  0.042203

                             Maximum     Tolerance    Cnvgd?
         Gradient           0.009793      0.000300      NO
         Displacement       0.029449      0.001200      NO
         Energy change     -0.001170      0.000001      NO


 New Cartesian Coordinates Obtained by Inverse Iteration

 Displacement from previous Coordinates is:  0.070158
 ----------------------------------------------------------------
             Standard Nuclear Orientation (Angstroms)
    I     Atom           X                Y                Z
 ----------------------------------------------------------------
    1      P       0.9087939304    -0.5124420572     0.0000000000
    2      N      -0.1988835525     0.6303985416     0.0000000000
    3      Cl     -1.8320222423    -0.0085865270     0.0000000000
    4      F       2.2481293691     0.3876564738     0.0000000000
 ----------------------------------------------------------------
 Molecular Point Group                 Cs    NOp =  2
 Largest Abelian Subgroup              Cs    NOp =  2
 Nuclear Repulsion Energy =   196.8205210399 hartrees
 There are       24 alpha and       24 beta electrons
 Applying Cartesian multipole field
    Component          Value
    ---------          -----
     (2,0,0)        1.00000E-11
     (0,2,0)        2.00000E-11
     (0,0,2)       -3.00000E-11
 Nucleus-field energy     =     0.0000000047 hartrees
 Requested basis set is 6-311++G(d,p)
 There are 38 shells and 104 basis functions
 A cutoff of  1.0D-11 yielded    659 shell pairs
 There are      5190 function pairs (      5603 Cartesian)
 Smallest overlap matrix eigenvalue = 1.56E-03
 Guess MOs from SCF MO coefficient file

 -----------------------------------------------------------------------
  General SCF calculation program by
  Eric Jon Sundstrom, Paul Horn, Yuezhi Mao, Dmitri Zuev, Alec White,
  David Stuck, Shaama M.S., Shane Yost, Joonho Lee, David Small,
  Daniel Levine, Susi Lehtola, Hugh Burton, Evgeny Epifanovsky
 -----------------------------------------------------------------------
 Exchange:     0.2000 Hartree-Fock + 0.0800 Slater + 0.7200 B88
 Correlation:  0.1900 VWN1RPA + 0.8100 LYP
 Using SG-1 standard quadrature grid
 using 4 threads for integral computing
 -------------------------------------------------------
 OpenMP Integral computing Module                
 Release: version 2.0, May 2017, Q-Chem Inc. Pleasanton 
 -------------------------------------------------------
 -------------------------------------------------------
 OpenMP BLAS3 based DFT computing Module                
 Release: version 1.0, May 2013, Q-Chem Inc. Pittsburgh 
 -------------------------------------------------------
 A restricted SCF calculation will be
 performed using DIIS
 SCF converges when DIIS error is below 1.0e-08
 ---------------------------------------
  Cycle       Energy         DIIS error
 ---------------------------------------
    1    -956.2041063384      3.93e-04  
    2    -956.2045354424      1.26e-04  
    3    -956.2044958218      2.29e-04  
    4    -956.2045523506      5.67e-05  
    5    -956.2045563235      1.58e-05  
    6    -956.2045565309      5.15e-06  
    7    -956.2045565591      7.24e-07  
    8    -956.2045565597      3.06e-07  
    9    -956.2045565598      7.71e-08  
   10    -956.2045565598      1.91e-08  
   11    -956.2045565598      2.04e-09  Convergence criterion met
 ---------------------------------------
 SCF time:   CPU 6.26s  wall 2.00s 
 SCF   energy in the final basis set =     -956.2045565598
 Total energy in the final basis set =     -956.2045565598

 --------------------------------------------------------------
             Orbital Energies (a.u.) and Symmetries
 --------------------------------------------------------------

 Alpha MOs, Restricted
 -- Occupied --                  
-101.60  -77.17  -24.72  -14.39   -9.51   -7.28   -7.27   -7.27
  1 A'    2 A'    3 A'    4 A'    5 A'    6 A'    1 A"    7 A'                 
 -6.660  -4.822  -4.820  -4.816  -1.246  -0.965  -0.799  -0.618
  8 A'    9 A'    2 A"   10 A'   11 A'   12 A'   13 A'   14 A'                 
 -0.512  -0.493  -0.493  -0.426  -0.410  -0.370  -0.305  -0.298
 15 A'    3 A"   16 A'   17 A'    4 A"   18 A'    5 A"   19 A'                 
 -- Virtual --                   
 -0.122  -0.077  -0.026   0.007   0.020   0.038   0.048   0.066
  6 A"   20 A'   21 A'   22 A'   23 A'    7 A"   24 A'   25 A'                 
  0.084   0.085   0.107   0.128   0.149   0.149   0.197   0.214
  8 A"   26 A'   27 A'   28 A'   29 A'    9 A"   30 A'   31 A'                 
  0.224   0.271   0.274   0.282   0.307   0.323   0.412   0.419
 10 A"   11 A"   32 A'   33 A'   34 A'   35 A'   36 A'   37 A'                 
  0.449   0.464   0.574   0.611   0.618   0.636   0.661   0.710
 12 A"   38 A'   39 A'   13 A"   40 A'   14 A"   41 A'   15 A"                 
  0.827   0.834   0.835   0.891   0.925   0.951   0.980   1.004
 42 A'   43 A'   16 A"   44 A'   45 A'   17 A"   46 A'   47 A'                 
  1.073   1.233   1.289   1.341   1.360   1.479   1.575   1.605
 48 A'   49 A'   18 A"   50 A'   51 A'   19 A"   52 A'   53 A'                 
  1.901   1.932   2.039   2.075   2.124   2.256   2.300   2.543
 54 A'   20 A"   55 A'   21 A"   56 A'   22 A"   57 A'   58 A'                 
  2.652   3.727   3.731   3.757   3.761   3.766   3.840   4.002
 59 A'   60 A'   23 A"   24 A"   61 A'   25 A"   62 A'   63 A'                 
  4.112   6.236   6.265   6.294   6.976   9.620  13.730  13.828
 64 A'   26 A"   65 A'   66 A'   67 A'   68 A'   27 A"   69 A'                 
 13.905  25.765  25.824  26.208  35.256  66.728 163.077 215.592
 70 A'   28 A"   71 A'   72 A'   73 A'   74 A'   75 A'   76 A'                 

 Beta MOs, Restricted
 -- Occupied --                  
-101.60  -77.17  -24.72  -14.39   -9.51   -7.28   -7.27   -7.27
  1 A'    2 A'    3 A'    4 A'    5 A'    6 A'    1 A"    7 A'                 
 -6.660  -4.822  -4.820  -4.816  -1.246  -0.965  -0.799  -0.618
  8 A'    9 A'    2 A"   10 A'   11 A'   12 A'   13 A'   14 A'                 
 -0.512  -0.493  -0.493  -0.426  -0.410  -0.370  -0.305  -0.298
 15 A'    3 A"   16 A'   17 A'    4 A"   18 A'    5 A"   19 A'                 
 -- Virtual --                   
 -0.122  -0.077  -0.026   0.007   0.020   0.038   0.048   0.066
  6 A"   20 A'   21 A'   22 A'   23 A'    7 A"   24 A'   25 A'                 
  0.084   0.085   0.107   0.128   0.149   0.149   0.197   0.214
  8 A"   26 A'   27 A'   28 A'   29 A'    9 A"   30 A'   31 A'                 
  0.224   0.271   0.274   0.282   0.307   0.323   0.412   0.419
 10 A"   11 A"   32 A'   33 A'   34 A'   35 A'   36 A'   37 A'                 
  0.449   0.464   0.574   0.611   0.618   0.636   0.661   0.710
 12 A"   38 A'   39 A'   13 A"   40 A'   14 A"   41 A'   15 A"                 
  0.827   0.834   0.835   0.891   0.925   0.951   0.980   1.004
 42 A'   43 A'   16 A"   44 A'   45 A'   17 A"   46 A'   47 A'                 
  1.073   1.233   1.289   1.341   1.360   1.479   1.575   1.605
 48 A'   49 A'   18 A"   50 A'   51 A'   19 A"   52 A'   53 A'                 
  1.901   1.932   2.039   2.075   2.124   2.256   2.300   2.543
 54 A'   20 A"   55 A'   21 A"   56 A'   22 A"   57 A'   58 A'                 
  2.652   3.727   3.731   3.757   3.761   3.766   3.840   4.002
 59 A'   60 A'   23 A"   24 A"   61 A'   25 A"   62 A'   63 A'                 
  4.112   6.236   6.265   6.294   6.976   9.620  13.730  13.828
 64 A'   26 A"   65 A'   66 A'   67 A'   68 A'   27 A"   69 A'                 
 13.905  25.765  25.824  26.208  35.256  66.728 163.077 215.592
 70 A'   28 A"   71 A'   72 A'   73 A'   74 A'   75 A'   76 A'                 
 --------------------------------------------------------------

          Ground-State Mulliken Net Atomic Charges

     Atom                 Charge (a.u.)
  ----------------------------------------
      1 P                     0.457495
      2 N                    -0.283779
      3 Cl                   -0.014343
      4 F                    -0.159373
  ----------------------------------------
  Sum of atomic charges =     0.000000

 -----------------------------------------------------------------
                    Cartesian Multipole Moments
 -----------------------------------------------------------------
    Charge (ESU x 10^10)
                 0.0000
    Dipole Moment (Debye)
         X       0.0155      Y      -2.2278      Z      -0.0000
       Tot       2.2279
    Quadrupole Moments (Debye-Ang)
        XX     -37.3542     XY      -1.2661     YY     -37.5896
        XZ      -0.0000     YZ      -0.0000     ZZ     -34.7531
    Octopole Moments (Debye-Ang^2)
       XXX      -8.0015    XXY      -4.1390    XYY       1.9618
       YYY       1.2596    XXZ      -0.0000    XYZ      -0.0000
       YYZ      -0.0000    XZZ       3.9099    YZZ       0.4539
       ZZZ      -0.0000
    Hexadecapole Moments (Debye-Ang^3)
      XXXX    -507.7356   XXXY       3.0298   XXYY     -98.8975
      XYYY       6.3560   YYYY     -86.6102   XXXZ      -0.0000
      XXYZ      -0.0000   XYYZ      -0.0000   YYYZ      -0.0000
      XXZZ     -90.9135   XYZZ       1.5137   YYZZ     -20.5281
      XZZZ      -0.0000   YZZZ      -0.0000   ZZZZ     -39.5313
 -----------------------------------------------------------------
 Calculating analytic gradient of the SCF energy
 Gradient of SCF Energy
            1           2           3           4
    1   0.0036357  -0.0009297  -0.0007326  -0.0019734
    2  -0.0020828   0.0048793  -0.0014908  -0.0013057
    3   0.0000000   0.0000000   0.0000000  -0.0000000
 Max gradient component =       4.879E-03
 RMS gradient           =       2.053E-03
 Gradient time:  CPU 1.88 s  wall 0.56 s
 Geometry Optimization Parameters
   NAtoms,    NIC,     NZ,  NCons,   NDum,   NFix, NCnnct, MaxDiis
        4      14       4       0       0       0       0       0

 Cartesian Hessian Update
 Hessian Updated using BFGS Update


** GEOMETRY OPTIMIZATION IN DELOCALIZED INTERNAL COORDINATES **
   Searching for a Minimum

   Optimization Cycle:   6

                       Coordinates (Angstroms)
     ATOM                X               Y               Z
      1  P         0.9087939304   -0.5124420572    0.0000000000
      2  N        -0.1988835525    0.6303985416    0.0000000000
      3  Cl       -1.8320222423   -0.0085865270    0.0000000000
      4  F         2.2481293691    0.3876564738    0.0000000000
   Point Group: cs    Number of degrees of freedom:     5


   Energy is   -956.204556560

 Hessian Updated using BFGS Update

  5 Hessian modes will be used to form the next step
  Hessian Eigenvalues:
     0.105776    0.212181    0.311868    0.407883    0.570237

 Minimum Search - Taking Simple RFO Step
 Searching for Lamda that Minimizes Along All modes
 Value Taken    Lamda =  -0.00023511
 Step Taken.  Stepsize is  0.044601

                             Maximum     Tolerance    Cnvgd?
         Gradient           0.003006      0.000300      NO
         Displacement       0.028923      0.001200      NO
         Energy change     -0.000384      0.000001      NO


 New Cartesian Coordinates Obtained by Inverse Iteration

 Displacement from previous Coordinates is:  0.065849
 ----------------------------------------------------------------
             Standard Nuclear Orientation (Angstroms)
    I     Atom           X                Y                Z
 ----------------------------------------------------------------
    1      P       0.9143833327    -0.5196333645     0.0000000000
    2      N      -0.1994973621     0.6059483744     0.0000000000
    3      Cl     -1.8369776184     0.0092244373     0.0000000000
    4      F       2.2481091526     0.4014869840     0.0000000000
 ----------------------------------------------------------------
 Molecular Point Group                 Cs    NOp =  2
 Largest Abelian Subgroup              Cs    NOp =  2
 Nuclear Repulsion Energy =   196.7592708404 hartrees
 There are       24 alpha and       24 beta electrons
 Applying Cartesian multipole field
    Component          Value
    ---------          -----
     (2,0,0)        1.00000E-11
     (0,2,0)        2.00000E-11
     (0,0,2)       -3.00000E-11
 Nucleus-field energy     =     0.0000000047 hartrees
 Requested basis set is 6-311++G(d,p)
 There are 38 shells and 104 basis functions
 A cutoff of  1.0D-11 yielded    658 shell pairs
 There are      5187 function pairs (      5600 Cartesian)
 Smallest overlap matrix eigenvalue = 1.51E-03
 Guess MOs from SCF MO coefficient file

 -----------------------------------------------------------------------
  General SCF calculation program by
  Eric Jon Sundstrom, Paul Horn, Yuezhi Mao, Dmitri Zuev, Alec White,
  David Stuck, Shaama M.S., Shane Yost, Joonho Lee, David Small,
  Daniel Levine, Susi Lehtola, Hugh Burton, Evgeny Epifanovsky
 -----------------------------------------------------------------------
 Exchange:     0.2000 Hartree-Fock + 0.0800 Slater + 0.7200 B88
 Correlation:  0.1900 VWN1RPA + 0.8100 LYP
 Using SG-1 standard quadrature grid
 using 4 threads for integral computing
 -------------------------------------------------------
 OpenMP Integral computing Module                
 Release: version 2.0, May 2017, Q-Chem Inc. Pleasanton 
 -------------------------------------------------------
 -------------------------------------------------------
 OpenMP BLAS3 based DFT computing Module                
 Release: version 1.0, May 2013, Q-Chem Inc. Pittsburgh 
 -------------------------------------------------------
 A restricted SCF calculation will be
 performed using DIIS
 SCF converges when DIIS error is below 1.0e-08
 ---------------------------------------
  Cycle       Energy         DIIS error
 ---------------------------------------
    1    -956.2041620096      4.24e-04  
    2    -956.2046173591      2.18e-04  
    3    -956.2044936459      3.87e-04  
    4    -956.2046738367      4.24e-05  
    5    -956.2046763218      1.44e-05  
    6    -956.2046765643      3.39e-06  
    7    -956.2046765753      1.80e-06  
    8    -956.2046765781      4.29e-07  
    9    -956.2046765784      5.83e-08  
   10    -956.2046765784      2.04e-08  
   11    -956.2046765784      2.39e-09  Convergence criterion met
 ---------------------------------------
 SCF time:   CPU 6.26s  wall 2.00s 
 SCF   energy in the final basis set =     -956.2046765784
 Total energy in the final basis set =     -956.2046765784

 --------------------------------------------------------------
             Orbital Energies (a.u.) and Symmetries
 --------------------------------------------------------------

 Alpha MOs, Restricted
 -- Occupied --                  
-101.60  -77.17  -24.72  -14.39   -9.52   -7.28   -7.27   -7.27
  1 A'    2 A'    3 A'    4 A'    5 A'    6 A'    1 A"    7 A'                 
 -6.659  -4.822  -4.819  -4.815  -1.242  -0.968  -0.801  -0.616
  8 A'    9 A'    2 A"   10 A'   11 A'   12 A'   13 A'   14 A'                 
 -0.513  -0.491  -0.490  -0.425  -0.412  -0.372  -0.305  -0.296
 15 A'   16 A'    3 A"   17 A'    4 A"   18 A'    5 A"   19 A'                 
 -- Virtual --                   
 -0.121  -0.076  -0.026   0.007   0.020   0.038   0.048   0.066
  6 A"   20 A'   21 A'   22 A'   23 A'    7 A"   24 A'   25 A'                 
  0.083   0.085   0.108   0.127   0.150   0.150   0.197   0.215
  8 A"   26 A'   27 A'   28 A'    9 A"   29 A'   30 A'   31 A'                 
  0.224   0.272   0.274   0.284   0.308   0.324   0.411   0.420
 10 A"   11 A"   32 A'   33 A'   34 A'   35 A'   36 A'   37 A'                 
  0.448   0.463   0.575   0.613   0.619   0.636   0.659   0.709
 12 A"   38 A'   39 A'   13 A"   40 A'   14 A"   41 A'   15 A"                 
  0.830   0.833   0.834   0.888   0.927   0.952   0.988   1.008
 42 A'   16 A"   43 A'   44 A'   45 A'   17 A"   46 A'   47 A'                 
  1.080   1.230   1.290   1.343   1.362   1.480   1.576   1.605
 48 A'   49 A'   18 A"   50 A'   51 A'   19 A"   52 A'   53 A'                 
  1.903   1.933   2.035   2.076   2.136   2.257   2.300   2.554
 54 A'   20 A"   55 A'   21 A"   56 A'   22 A"   57 A'   58 A'                 
  2.649   3.731   3.733   3.758   3.763   3.768   3.842   4.008
 59 A'   60 A'   23 A"   24 A"   61 A'   25 A"   62 A'   63 A'                 
  4.112   6.238   6.269   6.298   6.977   9.625  13.731  13.827
 64 A'   26 A"   65 A'   66 A'   67 A'   68 A'   27 A"   69 A'                 
 13.913  25.764  25.824  26.207  35.257  66.730 163.080 215.597
 70 A'   28 A"   71 A'   72 A'   73 A'   74 A'   75 A'   76 A'                 

 Beta MOs, Restricted
 -- Occupied --                  
-101.60  -77.17  -24.72  -14.39   -9.52   -7.28   -7.27   -7.27
  1 A'    2 A'    3 A'    4 A'    5 A'    6 A'    1 A"    7 A'                 
 -6.659  -4.822  -4.819  -4.815  -1.242  -0.968  -0.801  -0.616
  8 A'    9 A'    2 A"   10 A'   11 A'   12 A'   13 A'   14 A'                 
 -0.513  -0.491  -0.490  -0.425  -0.412  -0.372  -0.305  -0.296
 15 A'   16 A'    3 A"   17 A'    4 A"   18 A'    5 A"   19 A'                 
 -- Virtual --                   
 -0.121  -0.076  -0.026   0.007   0.020   0.038   0.048   0.066
  6 A"   20 A'   21 A'   22 A'   23 A'    7 A"   24 A'   25 A'                 
  0.083   0.085   0.108   0.127   0.150   0.150   0.197   0.215
  8 A"   26 A'   27 A'   28 A'    9 A"   29 A'   30 A'   31 A'                 
  0.224   0.272   0.274   0.284   0.308   0.324   0.411   0.420
 10 A"   11 A"   32 A'   33 A'   34 A'   35 A'   36 A'   37 A'                 
  0.448   0.463   0.575   0.613   0.619   0.636   0.659   0.709
 12 A"   38 A'   39 A'   13 A"   40 A'   14 A"   41 A'   15 A"                 
  0.830   0.833   0.834   0.888   0.927   0.952   0.988   1.008
 42 A'   16 A"   43 A'   44 A'   45 A'   17 A"   46 A'   47 A'                 
  1.080   1.230   1.290   1.343   1.362   1.480   1.576   1.605
 48 A'   49 A'   18 A"   50 A'   51 A'   19 A"   52 A'   53 A'                 
  1.903   1.933   2.035   2.076   2.136   2.257   2.300   2.554
 54 A'   20 A"   55 A'   21 A"   56 A'   22 A"   57 A'   58 A'                 
  2.649   3.731   3.733   3.758   3.763   3.768   3.842   4.008
 59 A'   60 A'   23 A"   24 A"   61 A'   25 A"   62 A'   63 A'                 
  4.112   6.238   6.269   6.298   6.977   9.625  13.731  13.827
 64 A'   26 A"   65 A'   66 A'   67 A'   68 A'   27 A"   69 A'                 
 13.913  25.764  25.824  26.207  35.257  66.730 163.080 215.597
 70 A'   28 A"   71 A'   72 A'   73 A'   74 A'   75 A'   76 A'                 
 --------------------------------------------------------------

          Ground-State Mulliken Net Atomic Charges

     Atom                 Charge (a.u.)
  ----------------------------------------
      1 P                     0.458679
      2 N                    -0.280647
      3 Cl                   -0.013894
      4 F                    -0.164137
  ----------------------------------------
  Sum of atomic charges =     0.000000

 -----------------------------------------------------------------
                    Cartesian Multipole Moments
 -----------------------------------------------------------------
    Charge (ESU x 10^10)
                 0.0000
    Dipole Moment (Debye)
         X      -0.0981      Y      -2.2455      Z      -0.0000
       Tot       2.2477
    Quadrupole Moments (Debye-Ang)
        XX     -37.3569     XY      -1.3586     YY     -37.5426
        XZ      -0.0000     YZ       0.0000     ZZ     -34.7251
    Octopole Moments (Debye-Ang^2)
       XXX      -8.7304    XXY      -4.1877    XYY       1.8482
       YYY       1.1232    XXZ      -0.0000    XYZ      -0.0000
       YYZ      -0.0000    XZZ       3.8083    YZZ       0.3860
       ZZZ      -0.0000
    Hexadecapole Moments (Debye-Ang^3)
      XXXX    -509.4246   XXXY       3.3730   XXYY     -99.6353
      XYYY       7.3689   YYYY     -86.2175   XXXZ      -0.0000
      XXYZ      -0.0000   XYYZ      -0.0000   YYYZ       0.0000
      XXZZ     -91.2817   XYZZ       1.8578   YYZZ     -20.4711
      XZZZ      -0.0000   YZZZ       0.0000   ZZZZ     -39.4845
 -----------------------------------------------------------------
 Calculating analytic gradient of the SCF energy
 Gradient of SCF Energy
            1           2           3           4
    1  -0.0021257   0.0007299   0.0005028   0.0008929
    2  -0.0005005  -0.0000332  -0.0003593   0.0008930
    3  -0.0000000   0.0000000   0.0000000  -0.0000000
 Max gradient component =       2.126E-03
 RMS gradient           =       7.789E-04
 Gradient time:  CPU 1.88 s  wall 0.56 s
 Geometry Optimization Parameters
   NAtoms,    NIC,     NZ,  NCons,   NDum,   NFix, NCnnct, MaxDiis
        4      14       4       0       0       0       0       0

 Cartesian Hessian Update
 Hessian Updated using BFGS Update


** GEOMETRY OPTIMIZATION IN DELOCALIZED INTERNAL COORDINATES **
   Searching for a Minimum

   Optimization Cycle:   7

                       Coordinates (Angstroms)
     ATOM                X               Y               Z
      1  P         0.9143833327   -0.5196333645    0.0000000000
      2  N        -0.1994973621    0.6059483744    0.0000000000
      3  Cl       -1.8369776184    0.0092244373    0.0000000000
      4  F         2.2481091526    0.4014869840    0.0000000000
   Point Group: cs    Number of degrees of freedom:     5


   Energy is   -956.204676578

 Hessian Updated using BFGS Update

  5 Hessian modes will be used to form the next step
  Hessian Eigenvalues:
     0.091993    0.208038    0.305861    0.451579    0.596338

 Minimum Search - Taking Simple RFO Step
 Searching for Lamda that Minimizes Along All modes
 Value Taken    Lamda =  -0.00001469
 Step Taken.  Stepsize is  0.008329

                             Maximum     Tolerance    Cnvgd?
         Gradient           0.001260      0.000300      NO
         Displacement       0.006742      0.001200      NO
         Energy change     -0.000120      0.000001      NO


 New Cartesian Coordinates Obtained by Inverse Iteration

 Displacement from previous Coordinates is:  0.015148
 ----------------------------------------------------------------
             Standard Nuclear Orientation (Angstroms)
    I     Atom           X                Y                Z
 ----------------------------------------------------------------
    1      P       0.9179201945    -0.5209182331     0.0000000000
    2      N      -0.2002281135     0.6015413348     0.0000000000
    3      Cl     -1.8405019068     0.0127800906     0.0000000000
    4      F       2.2488273306     0.4036232389     0.0000000000
 ----------------------------------------------------------------
 Molecular Point Group                 Cs    NOp =  2
 Largest Abelian Subgroup              Cs    NOp =  2
 Nuclear Repulsion Energy =   196.5942532710 hartrees
 There are       24 alpha and       24 beta electrons
 Applying Cartesian multipole field
    Component          Value
    ---------          -----
     (2,0,0)        1.00000E-11
     (0,2,0)        2.00000E-11
     (0,0,2)       -3.00000E-11
 Nucleus-field energy     =     0.0000000047 hartrees
 Requested basis set is 6-311++G(d,p)
 There are 38 shells and 104 basis functions
 A cutoff of  1.0D-11 yielded    658 shell pairs
 There are      5187 function pairs (      5600 Cartesian)
 Smallest overlap matrix eigenvalue = 1.51E-03
 Guess MOs from SCF MO coefficient file

 -----------------------------------------------------------------------
  General SCF calculation program by
  Eric Jon Sundstrom, Paul Horn, Yuezhi Mao, Dmitri Zuev, Alec White,
  David Stuck, Shaama M.S., Shane Yost, Joonho Lee, David Small,
  Daniel Levine, Susi Lehtola, Hugh Burton, Evgeny Epifanovsky
 -----------------------------------------------------------------------
 Exchange:     0.2000 Hartree-Fock + 0.0800 Slater + 0.7200 B88
 Correlation:  0.1900 VWN1RPA + 0.8100 LYP
 Using SG-1 standard quadrature grid
 using 4 threads for integral computing
 -------------------------------------------------------
 OpenMP Integral computing Module                
 Release: version 2.0, May 2017, Q-Chem Inc. Pleasanton 
 -------------------------------------------------------
 -------------------------------------------------------
 OpenMP BLAS3 based DFT computing Module                
 Release: version 1.0, May 2013, Q-Chem Inc. Pittsburgh 
 -------------------------------------------------------
 A restricted SCF calculation will be
 performed using DIIS
 SCF converges when DIIS error is below 1.0e-08
 ---------------------------------------
  Cycle       Energy         DIIS error
 ---------------------------------------
    1    -956.2046642537      8.54e-05  
    2    -956.2046839180      3.77e-05  
    3    -956.2046793739      7.29e-05  
    4    -956.2046856804      9.58e-06  
    5    -956.2046857926      3.66e-06  
    6    -956.2046858047      7.57e-07  
    7    -956.2046858052      2.87e-07  
    8    -956.2046858053      6.33e-08  
    9    -956.2046858053      1.40e-08  
   10    -956.2046858054      2.40e-09  Convergence criterion met
 ---------------------------------------
 SCF time:   CPU 5.69s  wall 1.00s 
 SCF   energy in the final basis set =     -956.2046858054
 Total energy in the final basis set =     -956.2046858054

 --------------------------------------------------------------
             Orbital Energies (a.u.) and Symmetries
 --------------------------------------------------------------

 Alpha MOs, Restricted
 -- Occupied --                  
-101.60  -77.17  -24.72  -14.39   -9.52   -7.28   -7.27   -7.27
  1 A'    2 A'    3 A'    4 A'    5 A'    6 A'    1 A"    7 A'                 
 -6.659  -4.822  -4.819  -4.815  -1.242  -0.967  -0.801  -0.616
  8 A'    9 A'    2 A"   10 A'   11 A'   12 A'   13 A'   14 A'                 
 -0.513  -0.491  -0.490  -0.425  -0.412  -0.372  -0.305  -0.296
 15 A'   16 A'    3 A"   17 A'    4 A"   18 A'    5 A"   19 A'                 
 -- Virtual --                   
 -0.121  -0.076  -0.026   0.008   0.021   0.038   0.048   0.066
  6 A"   20 A'   21 A'   22 A'   23 A'    7 A"   24 A'   25 A'                 
  0.083   0.085   0.108   0.126   0.150   0.150   0.197   0.215
  8 A"   26 A'   27 A'   28 A'    9 A"   29 A'   30 A'   31 A'                 
  0.224   0.272   0.274   0.284   0.308   0.323   0.411   0.420
 10 A"   11 A"   32 A'   33 A'   34 A'   35 A'   36 A'   37 A'                 
  0.449   0.462   0.576   0.613   0.620   0.636   0.659   0.709
 12 A"   38 A'   39 A'   13 A"   40 A'   14 A"   41 A'   15 A"                 
  0.830   0.833   0.834   0.888   0.928   0.953   0.989   1.007
 42 A'   16 A"   43 A'   44 A'   45 A'   17 A"   46 A'   47 A'                 
  1.080   1.230   1.290   1.343   1.362   1.480   1.577   1.606
 48 A'   49 A'   18 A"   50 A'   51 A'   19 A"   52 A'   53 A'                 
  1.903   1.934   2.033   2.075   2.137   2.257   2.299   2.555
 54 A'   20 A"   55 A'   21 A"   56 A'   22 A"   57 A'   58 A'                 
  2.648   3.731   3.733   3.758   3.763   3.768   3.842   4.008
 59 A'   60 A'   23 A"   24 A"   61 A'   25 A"   62 A'   63 A'                 
  4.112   6.238   6.268   6.298   6.977   9.625  13.731  13.827
 64 A'   26 A"   65 A'   66 A'   67 A'   68 A'   27 A"   69 A'                 
 13.912  25.764  25.824  26.207  35.257  66.730 163.079 215.598
 70 A'   28 A"   71 A'   72 A'   73 A'   74 A'   75 A'   76 A'                 

 Beta MOs, Restricted
 -- Occupied --                  
-101.60  -77.17  -24.72  -14.39   -9.52   -7.28   -7.27   -7.27
  1 A'    2 A'    3 A'    4 A'    5 A'    6 A'    1 A"    7 A'                 
 -6.659  -4.822  -4.819  -4.815  -1.242  -0.967  -0.801  -0.616
  8 A'    9 A'    2 A"   10 A'   11 A'   12 A'   13 A'   14 A'                 
 -0.513  -0.491  -0.490  -0.425  -0.412  -0.372  -0.305  -0.296
 15 A'   16 A'    3 A"   17 A'    4 A"   18 A'    5 A"   19 A'                 
 -- Virtual --                   
 -0.121  -0.076  -0.026   0.008   0.021   0.038   0.048   0.066
  6 A"   20 A'   21 A'   22 A'   23 A'    7 A"   24 A'   25 A'                 
  0.083   0.085   0.108   0.126   0.150   0.150   0.197   0.215
  8 A"   26 A'   27 A'   28 A'    9 A"   29 A'   30 A'   31 A'                 
  0.224   0.272   0.274   0.284   0.308   0.323   0.411   0.420
 10 A"   11 A"   32 A'   33 A'   34 A'   35 A'   36 A'   37 A'                 
  0.449   0.462   0.576   0.613   0.620   0.636   0.659   0.709
 12 A"   38 A'   39 A'   13 A"   40 A'   14 A"   41 A'   15 A"                 
  0.830   0.833   0.834   0.888   0.928   0.953   0.989   1.007
 42 A'   16 A"   43 A'   44 A'   45 A'   17 A"   46 A'   47 A'                 
  1.080   1.230   1.290   1.343   1.362   1.480   1.577   1.606
 48 A'   49 A'   18 A"   50 A'   51 A'   19 A"   52 A'   53 A'                 
  1.903   1.934   2.033   2.075   2.137   2.257   2.299   2.555
 54 A'   20 A"   55 A'   21 A"   56 A'   22 A"   57 A'   58 A'                 
  2.648   3.731   3.733   3.758   3.763   3.768   3.842   4.008
 59 A'   60 A'   23 A"   24 A"   61 A'   25 A"   62 A'   63 A'                 
  4.112   6.238   6.268   6.298   6.977   9.625  13.731  13.827
 64 A'   26 A"   65 A'   66 A'   67 A'   68 A'   27 A"   69 A'                 
 13.912  25.764  25.824  26.207  35.257  66.730 163.079 215.598
 70 A'   28 A"   71 A'   72 A'   73 A'   74 A'   75 A'   76 A'                 
 --------------------------------------------------------------

          Ground-State Mulliken Net Atomic Charges

     Atom                 Charge (a.u.)
  ----------------------------------------
      1 P                     0.458045
      2 N                    -0.280791
      3 Cl                   -0.014036
      4 F                    -0.163218
  ----------------------------------------
  Sum of atomic charges =     0.000000

 -----------------------------------------------------------------
                    Cartesian Multipole Moments
 -----------------------------------------------------------------
    Charge (ESU x 10^10)
                 0.0000
    Dipole Moment (Debye)
         X      -0.0996      Y      -2.2451      Z      -0.0000
       Tot       2.2474
    Quadrupole Moments (Debye-Ang)
        XX     -37.3258     XY      -1.3660     YY     -37.5418
        XZ       0.0000     YZ      -0.0000     ZZ     -34.7304
    Octopole Moments (Debye-Ang^2)
       XXX      -8.7684    XXY      -4.1823    XYY       1.8412
       YYY       1.0881    XXZ      -0.0000    XYZ       0.0000
       YYZ      -0.0000    XZZ       3.8054    YZZ       0.3725
       ZZZ      -0.0000
    Hexadecapole Moments (Debye-Ang^3)
      XXXX    -510.5908   XXXY       3.5392   XXYY     -99.9751
      XYYY       7.6702   YYYY     -86.1747   XXXZ      -0.0000
      XXYZ      -0.0000   XYYZ      -0.0000   YYYZ      -0.0000
      XXZZ     -91.5343   XYZZ       1.9577   YYZZ     -20.4724
      XZZZ       0.0000   YZZZ      -0.0000   ZZZZ     -39.5087
 -----------------------------------------------------------------
 Calculating analytic gradient of the SCF energy
 Gradient of SCF Energy
            1           2           3           4
    1  -0.0009679   0.0003116  -0.0002000   0.0008562
    2  -0.0007016   0.0002584  -0.0002633   0.0007065
    3  -0.0000000  -0.0000000   0.0000000   0.0000000
 Max gradient component =       9.679E-04
 RMS gradient           =       4.945E-04
 Gradient time:  CPU 1.88 s  wall 0.56 s
 Geometry Optimization Parameters
   NAtoms,    NIC,     NZ,  NCons,   NDum,   NFix, NCnnct, MaxDiis
        4      14       4       0       0       0       0       0

 Cartesian Hessian Update
 Hessian Updated using BFGS Update


** GEOMETRY OPTIMIZATION IN DELOCALIZED INTERNAL COORDINATES **
   Searching for a Minimum

   Optimization Cycle:   8

                       Coordinates (Angstroms)
     ATOM                X               Y               Z
      1  P         0.9179201945   -0.5209182331    0.0000000000
      2  N        -0.2002281135    0.6015413348    0.0000000000
      3  Cl       -1.8405019068    0.0127800906    0.0000000000
      4  F         2.2488273306    0.4036232389    0.0000000000
   Point Group: cs    Number of degrees of freedom:     5


   Energy is   -956.204685805

 Hessian Updated using BFGS Update

  5 Hessian modes will be used to form the next step
  Hessian Eigenvalues:
     0.076413    0.224480    0.302484    0.392539    0.574107

 Minimum Search - Taking Simple RFO Step
 Searching for Lamda that Minimizes Along All modes
 Value Taken    Lamda =  -0.00000434
 Step Taken.  Stepsize is  0.005166

                             Maximum     Tolerance    Cnvgd?
         Gradient           0.000711      0.000300      NO
         Displacement       0.003283      0.001200      NO
         Energy change     -0.000009      0.000001      NO


 New Cartesian Coordinates Obtained by Inverse Iteration

 Displacement from previous Coordinates is:  0.007015
 ----------------------------------------------------------------
             Standard Nuclear Orientation (Angstroms)
    I     Atom           X                Y                Z
 ----------------------------------------------------------------
    1      P       0.9195748004    -0.5212788096     0.0000000000
    2      N      -0.2006223017     0.5991564938     0.0000000000
    3      Cl     -1.8412051855     0.0146516429     0.0000000000
    4      F       2.2482701915     0.4044971041     0.0000000000
 ----------------------------------------------------------------
 Molecular Point Group                 Cs    NOp =  2
 Largest Abelian Subgroup              Cs    NOp =  2
 Nuclear Repulsion Energy =   196.6031716658 hartrees
 There are       24 alpha and       24 beta electrons
 Applying Cartesian multipole field
    Component          Value
    ---------          -----
     (2,0,0)        1.00000E-11
     (0,2,0)        2.00000E-11
     (0,0,2)       -3.00000E-11
 Nucleus-field energy     =     0.0000000047 hartrees
 Requested basis set is 6-311++G(d,p)
 There are 38 shells and 104 basis functions
 A cutoff of  1.0D-11 yielded    658 shell pairs
 There are      5187 function pairs (      5600 Cartesian)
 Smallest overlap matrix eigenvalue = 1.50E-03
 Guess MOs from SCF MO coefficient file

 -----------------------------------------------------------------------
  General SCF calculation program by
  Eric Jon Sundstrom, Paul Horn, Yuezhi Mao, Dmitri Zuev, Alec White,
  David Stuck, Shaama M.S., Shane Yost, Joonho Lee, David Small,
  Daniel Levine, Susi Lehtola, Hugh Burton, Evgeny Epifanovsky
 -----------------------------------------------------------------------
 Exchange:     0.2000 Hartree-Fock + 0.0800 Slater + 0.7200 B88
 Correlation:  0.1900 VWN1RPA + 0.8100 LYP
 Using SG-1 standard quadrature grid
 using 4 threads for integral computing
 -------------------------------------------------------
 OpenMP Integral computing Module                
 Release: version 2.0, May 2017, Q-Chem Inc. Pleasanton 
 -------------------------------------------------------
 -------------------------------------------------------
 OpenMP BLAS3 based DFT computing Module                
 Release: version 1.0, May 2013, Q-Chem Inc. Pittsburgh 
 -------------------------------------------------------
 A restricted SCF calculation will be
 performed using DIIS
 SCF converges when DIIS error is below 1.0e-08
 ---------------------------------------
  Cycle       Energy         DIIS error
 ---------------------------------------
    1    -956.2046821009      4.88e-05  
    2    -956.2046882877      1.82e-05  
    3    -956.2046880663      2.58e-05  
    4    -956.2046886222      3.80e-06  
    5    -956.2046886274      3.09e-06  
    6    -956.2046886392      3.80e-07  
    7    -956.2046886394      5.90e-08  
    8    -956.2046886394      2.07e-08  
    9    -956.2046886394      7.53e-09  Convergence criterion met
 ---------------------------------------
 SCF time:   CPU 5.12s  wall 1.00s 
 SCF   energy in the final basis set =     -956.2046886394
 Total energy in the final basis set =     -956.2046886394

 --------------------------------------------------------------
             Orbital Energies (a.u.) and Symmetries
 --------------------------------------------------------------

 Alpha MOs, Restricted
 -- Occupied --                  
-101.60  -77.17  -24.72  -14.39   -9.52   -7.28   -7.27   -7.27
  1 A'    2 A'    3 A'    4 A'    5 A'    6 A'    1 A"    7 A'                 
 -6.659  -4.821  -4.819  -4.815  -1.243  -0.967  -0.801  -0.616
  8 A'    9 A'    2 A"   10 A'   11 A'   12 A'   13 A'   14 A'                 
 -0.513  -0.491  -0.491  -0.425  -0.412  -0.372  -0.305  -0.295
 15 A'   16 A'    3 A"   17 A'    4 A"   18 A'    5 A"   19 A'                 
 -- Virtual --                   
 -0.121  -0.076  -0.026   0.008   0.021   0.038   0.048   0.066
  6 A"   20 A'   21 A'   22 A'   23 A'    7 A"   24 A'   25 A'                 
  0.083   0.085   0.109   0.126   0.150   0.150   0.197   0.215
  8 A"   26 A'   27 A'   28 A'    9 A"   29 A'   30 A'   31 A'                 
  0.224   0.272   0.275   0.284   0.308   0.323   0.411   0.420
 10 A"   11 A"   32 A'   33 A'   34 A'   35 A'   36 A'   37 A'                 
  0.449   0.462   0.576   0.613   0.620   0.636   0.659   0.709
 12 A"   38 A'   39 A'   13 A"   40 A'   14 A"   41 A'   15 A"                 
  0.830   0.833   0.834   0.889   0.929   0.953   0.990   1.007
 42 A'   16 A"   43 A'   44 A'   45 A'   17 A"   46 A'   47 A'                 
  1.081   1.229   1.290   1.343   1.362   1.480   1.577   1.606
 48 A'   49 A'   18 A"   50 A'   51 A'   19 A"   52 A'   53 A'                 
  1.903   1.934   2.033   2.075   2.139   2.258   2.299   2.555
 54 A'   20 A"   55 A'   21 A"   56 A'   22 A"   57 A'   58 A'                 
  2.647   3.731   3.733   3.758   3.763   3.768   3.842   4.009
 59 A'   60 A'   23 A"   24 A"   61 A'   25 A"   62 A'   63 A'                 
  4.113   6.238   6.268   6.298   6.977   9.626  13.731  13.827
 64 A'   26 A"   65 A'   66 A'   67 A'   68 A'   27 A"   69 A'                 
 13.912  25.764  25.824  26.207  35.257  66.730 163.080 215.598
 70 A'   28 A"   71 A'   72 A'   73 A'   74 A'   75 A'   76 A'                 

 Beta MOs, Restricted
 -- Occupied --                  
-101.60  -77.17  -24.72  -14.39   -9.52   -7.28   -7.27   -7.27
  1 A'    2 A'    3 A'    4 A'    5 A'    6 A'    1 A"    7 A'                 
 -6.659  -4.821  -4.819  -4.815  -1.243  -0.967  -0.801  -0.616
  8 A'    9 A'    2 A"   10 A'   11 A'   12 A'   13 A'   14 A'                 
 -0.513  -0.491  -0.491  -0.425  -0.412  -0.372  -0.305  -0.295
 15 A'   16 A'    3 A"   17 A'    4 A"   18 A'    5 A"   19 A'                 
 -- Virtual --                   
 -0.121  -0.076  -0.026   0.008   0.021   0.038   0.048   0.066
  6 A"   20 A'   21 A'   22 A'   23 A'    7 A"   24 A'   25 A'                 
  0.083   0.085   0.109   0.126   0.150   0.150   0.197   0.215
  8 A"   26 A'   27 A'   28 A'    9 A"   29 A'   30 A'   31 A'                 
  0.224   0.272   0.275   0.284   0.308   0.323   0.411   0.420
 10 A"   11 A"   32 A'   33 A'   34 A'   35 A'   36 A'   37 A'                 
  0.449   0.462   0.576   0.613   0.620   0.636   0.659   0.709
 12 A"   38 A'   39 A'   13 A"   40 A'   14 A"   41 A'   15 A"                 
  0.830   0.833   0.834   0.889   0.929   0.953   0.990   1.007
 42 A'   16 A"   43 A'   44 A'   45 A'   17 A"   46 A'   47 A'                 
  1.081   1.229   1.290   1.343   1.362   1.480   1.577   1.606
 48 A'   49 A'   18 A"   50 A'   51 A'   19 A"   52 A'   53 A'                 
  1.903   1.934   2.033   2.075   2.139   2.258   2.299   2.555
 54 A'   20 A"   55 A'   21 A"   56 A'   22 A"   57 A'   58 A'                 
  2.647   3.731   3.733   3.758   3.763   3.768   3.842   4.009
 59 A'   60 A'   23 A"   24 A"   61 A'   25 A"   62 A'   63 A'                 
  4.113   6.238   6.268   6.298   6.977   9.626  13.731  13.827
 64 A'   26 A"   65 A'   66 A'   67 A'   68 A'   27 A"   69 A'                 
 13.912  25.764  25.824  26.207  35.257  66.730 163.080 215.598
 70 A'   28 A"   71 A'   72 A'   73 A'   74 A'   75 A'   76 A'                 
 --------------------------------------------------------------

          Ground-State Mulliken Net Atomic Charges

     Atom                 Charge (a.u.)
  ----------------------------------------
      1 P                     0.457137
      2 N                    -0.280985
      3 Cl                   -0.014112
      4 F                    -0.162041
  ----------------------------------------
  Sum of atomic charges =     0.000000

 -----------------------------------------------------------------
                    Cartesian Multipole Moments
 -----------------------------------------------------------------
    Charge (ESU x 10^10)
                 0.0000
    Dipole Moment (Debye)
         X      -0.0976      Y      -2.2416      Z       0.0000
       Tot       2.2438
    Quadrupole Moments (Debye-Ang)
        XX     -37.2974     XY      -1.3656     YY     -37.5427
        XZ       0.0000     YZ      -0.0000     ZZ     -34.7304
    Octopole Moments (Debye-Ang^2)
       XXX      -8.7605    XXY      -4.1715    XYY       1.8289
       YYY       1.0723    XXZ       0.0000    XYZ       0.0000
       YYZ       0.0000    XZZ       3.7969    YZZ       0.3660
       ZZZ       0.0000
    Hexadecapole Moments (Debye-Ang^3)
      XXXX    -510.6563   XXXY       3.6474   XXYY    -100.0606
      XYYY       7.8352   YYYY     -86.1322   XXXZ       0.0000
      XXYZ      -0.0000   XYYZ       0.0000   YYYZ      -0.0000
      XXZZ     -91.5782   XYZZ       2.0123   YYZZ     -20.4688
      XZZZ       0.0000   YZZZ      -0.0000   ZZZZ     -39.5173
 -----------------------------------------------------------------
 Calculating analytic gradient of the SCF energy
 Gradient of SCF Energy
            1           2           3           4
    1  -0.0002678   0.0000017  -0.0001410   0.0004071
    2  -0.0003614   0.0001376  -0.0001274   0.0003512
    3   0.0000000  -0.0000000  -0.0000000   0.0000000
 Max gradient component =       4.071E-04
 RMS gradient           =       2.134E-04
 Gradient time:  CPU 1.87 s  wall 0.56 s
 Geometry Optimization Parameters
   NAtoms,    NIC,     NZ,  NCons,   NDum,   NFix, NCnnct, MaxDiis
        4      14       4       0       0       0       0       0

 Cartesian Hessian Update
 Hessian Updated using BFGS Update


** GEOMETRY OPTIMIZATION IN DELOCALIZED INTERNAL COORDINATES **
   Searching for a Minimum

   Optimization Cycle:   9

                       Coordinates (Angstroms)
     ATOM                X               Y               Z
      1  P         0.9195748004   -0.5212788096    0.0000000000
      2  N        -0.2006223017    0.5991564938    0.0000000000
      3  Cl       -1.8412051855    0.0146516429    0.0000000000
      4  F         2.2482701915    0.4044971041    0.0000000000
   Point Group: cs    Number of degrees of freedom:     5


   Energy is   -956.204688639

 Hessian Updated using BFGS Update

  5 Hessian modes will be used to form the next step
  Hessian Eigenvalues:
     0.075090    0.225496    0.280672    0.325198    0.525016

 Minimum Search - Taking Simple RFO Step
 Searching for Lamda that Minimizes Along All modes
 Value Taken    Lamda =   0.00000000
 Step Taken.  Stepsize is  0.002145

                             Maximum     Tolerance    Cnvgd?
         Gradient           0.000355      0.000300      NO
         Displacement       0.001635      0.001200      NO
         Energy change     -0.000003      0.000001      NO


 New Cartesian Coordinates Obtained by Inverse Iteration

 Displacement from previous Coordinates is:  0.001969
 ----------------------------------------------------------------
             Standard Nuclear Orientation (Angstroms)
    I     Atom           X                Y                Z
 ----------------------------------------------------------------
    1      P       0.9199845752    -0.5211965137     0.0000000000
    2      N      -0.2006326096     0.5985857890     0.0000000000
    3      Cl     -1.8410057134     0.0150789295     0.0000000000
    4      F       2.2476712526     0.4045582265     0.0000000000
 ----------------------------------------------------------------
 Molecular Point Group                 Cs    NOp =  2
 Largest Abelian Subgroup              Cs    NOp =  2
 Nuclear Repulsion Energy =   196.6436104935 hartrees
 There are       24 alpha and       24 beta electrons
 Applying Cartesian multipole field
    Component          Value
    ---------          -----
     (2,0,0)        1.00000E-11
     (0,2,0)        2.00000E-11
     (0,0,2)       -3.00000E-11
 Nucleus-field energy     =     0.0000000047 hartrees
 Requested basis set is 6-311++G(d,p)
 There are 38 shells and 104 basis functions
 A cutoff of  1.0D-11 yielded    658 shell pairs
 There are      5187 function pairs (      5600 Cartesian)
 Smallest overlap matrix eigenvalue = 1.50E-03
 Guess MOs from SCF MO coefficient file

 -----------------------------------------------------------------------
  General SCF calculation program by
  Eric Jon Sundstrom, Paul Horn, Yuezhi Mao, Dmitri Zuev, Alec White,
  David Stuck, Shaama M.S., Shane Yost, Joonho Lee, David Small,
  Daniel Levine, Susi Lehtola, Hugh Burton, Evgeny Epifanovsky
 -----------------------------------------------------------------------
 Exchange:     0.2000 Hartree-Fock + 0.0800 Slater + 0.7200 B88
 Correlation:  0.1900 VWN1RPA + 0.8100 LYP
 Using SG-1 standard quadrature grid
 using 4 threads for integral computing
 -------------------------------------------------------
 OpenMP Integral computing Module                
 Release: version 2.0, May 2017, Q-Chem Inc. Pleasanton 
 -------------------------------------------------------
 -------------------------------------------------------
 OpenMP BLAS3 based DFT computing Module                
 Release: version 1.0, May 2013, Q-Chem Inc. Pittsburgh 
 -------------------------------------------------------
 A restricted SCF calculation will be
 performed using DIIS
 SCF converges when DIIS error is below 1.0e-08
 ---------------------------------------
  Cycle       Energy         DIIS error
 ---------------------------------------
    1    -956.2046884968      1.85e-05  
    2    -956.2046890772      1.07e-05  
    3    -956.2046890631      1.09e-05  
    4    -956.2046891672      2.76e-06  
    5    -956.2046891751      1.22e-06  
    6    -956.2046891767      7.25e-08  
    7    -956.2046891768      3.10e-08  
    8    -956.2046891767      1.27e-08  
    9    -956.2046891768      2.69e-09  Convergence criterion met
 ---------------------------------------
 SCF time:   CPU 5.11s  wall 1.00s 
 SCF   energy in the final basis set =     -956.2046891768
 Total energy in the final basis set =     -956.2046891768

 --------------------------------------------------------------
             Orbital Energies (a.u.) and Symmetries
 --------------------------------------------------------------

 Alpha MOs, Restricted
 -- Occupied --                  
-101.60  -77.17  -24.72  -14.39   -9.52   -7.28   -7.27   -7.27
  1 A'    2 A'    3 A'    4 A'    5 A'    6 A'    1 A"    7 A'                 
 -6.659  -4.821  -4.819  -4.815  -1.243  -0.968  -0.801  -0.616
  8 A'    9 A'    2 A"   10 A'   11 A'   12 A'   13 A'   14 A'                 
 -0.513  -0.491  -0.491  -0.425  -0.412  -0.372  -0.305  -0.295
 15 A'   16 A'    3 A"   17 A'    4 A"   18 A'    5 A"   19 A'                 
 -- Virtual --                   
 -0.121  -0.075  -0.026   0.008   0.021   0.038   0.048   0.066
  6 A"   20 A'   21 A'   22 A'   23 A'    7 A"   24 A'   25 A'                 
  0.083   0.085   0.109   0.126   0.150   0.151   0.197   0.215
  8 A"   26 A'   27 A'   28 A'    9 A"   29 A'   30 A'   31 A'                 
  0.224   0.272   0.275   0.284   0.308   0.323   0.411   0.420
 10 A"   11 A"   32 A'   33 A'   34 A'   35 A'   36 A'   37 A'                 
  0.449   0.462   0.576   0.614   0.620   0.636   0.659   0.709
 12 A"   38 A'   39 A'   13 A"   40 A'   14 A"   41 A'   15 A"                 
  0.830   0.833   0.834   0.889   0.929   0.953   0.991   1.007
 42 A'   16 A"   43 A'   44 A'   45 A'   17 A"   46 A'   47 A'                 
  1.081   1.229   1.290   1.343   1.362   1.480   1.577   1.606
 48 A'   49 A'   18 A"   50 A'   51 A'   19 A"   52 A'   53 A'                 
  1.903   1.934   2.033   2.075   2.139   2.258   2.299   2.556
 54 A'   20 A"   55 A'   21 A"   56 A'   22 A"   57 A'   58 A'                 
  2.647   3.731   3.733   3.758   3.763   3.768   3.842   4.010
 59 A'   60 A'   23 A"   24 A"   61 A'   25 A"   62 A'   63 A'                 
  4.114   6.238   6.268   6.297   6.978   9.626  13.731  13.828
 64 A'   26 A"   65 A'   66 A'   67 A'   68 A'   27 A"   69 A'                 
 13.913  25.764  25.824  26.207  35.257  66.730 163.080 215.599
 70 A'   28 A"   71 A'   72 A'   73 A'   74 A'   75 A'   76 A'                 

 Beta MOs, Restricted
 -- Occupied --                  
-101.60  -77.17  -24.72  -14.39   -9.52   -7.28   -7.27   -7.27
  1 A'    2 A'    3 A'    4 A'    5 A'    6 A'    1 A"    7 A'                 
 -6.659  -4.821  -4.819  -4.815  -1.243  -0.968  -0.801  -0.616
  8 A'    9 A'    2 A"   10 A'   11 A'   12 A'   13 A'   14 A'                 
 -0.513  -0.491  -0.491  -0.425  -0.412  -0.372  -0.305  -0.295
 15 A'   16 A'    3 A"   17 A'    4 A"   18 A'    5 A"   19 A'                 
 -- Virtual --                   
 -0.121  -0.075  -0.026   0.008   0.021   0.038   0.048   0.066
  6 A"   20 A'   21 A'   22 A'   23 A'    7 A"   24 A'   25 A'                 
  0.083   0.085   0.109   0.126   0.150   0.151   0.197   0.215
  8 A"   26 A'   27 A'   28 A'    9 A"   29 A'   30 A'   31 A'                 
  0.224   0.272   0.275   0.284   0.308   0.323   0.411   0.420
 10 A"   11 A"   32 A'   33 A'   34 A'   35 A'   36 A'   37 A'                 
  0.449   0.462   0.576   0.614   0.620   0.636   0.659   0.709
 12 A"   38 A'   39 A'   13 A"   40 A'   14 A"   41 A'   15 A"                 
  0.830   0.833   0.834   0.889   0.929   0.953   0.991   1.007
 42 A'   16 A"   43 A'   44 A'   45 A'   17 A"   46 A'   47 A'                 
  1.081   1.229   1.290   1.343   1.362   1.480   1.577   1.606
 48 A'   49 A'   18 A"   50 A'   51 A'   19 A"   52 A'   53 A'                 
  1.903   1.934   2.033   2.075   2.139   2.258   2.299   2.556
 54 A'   20 A"   55 A'   21 A"   56 A'   22 A"   57 A'   58 A'                 
  2.647   3.731   3.733   3.758   3.763   3.768   3.842   4.010
 59 A'   60 A'   23 A"   24 A"   61 A'   25 A"   62 A'   63 A'                 
  4.114   6.238   6.268   6.297   6.978   9.626  13.731  13.828
 64 A'   26 A"   65 A'   66 A'   67 A'   68 A'   27 A"   69 A'                 
 13.913  25.764  25.824  26.207  35.257  66.730 163.080 215.599
 70 A'   28 A"   71 A'   72 A'   73 A'   74 A'   75 A'   76 A'                 
 --------------------------------------------------------------

          Ground-State Mulliken Net Atomic Charges

     Atom                 Charge (a.u.)
  ----------------------------------------
      1 P                     0.456595
      2 N                    -0.281137
      3 Cl                   -0.014159
      4 F                    -0.161300
  ----------------------------------------
  Sum of atomic charges =     0.000000

 -----------------------------------------------------------------
                    Cartesian Multipole Moments
 -----------------------------------------------------------------
    Charge (ESU x 10^10)
                 0.0000
    Dipole Moment (Debye)
         X      -0.0942      Y      -2.2390      Z       0.0000
       Tot       2.2410
    Quadrupole Moments (Debye-Ang)
        XX     -37.2828     XY      -1.3627     YY     -37.5440
        XZ       0.0000     YZ      -0.0000     ZZ     -34.7294
    Octopole Moments (Debye-Ang^2)
       XXX      -8.7356    XXY      -4.1642    XYY       1.8235
       YYY       1.0699    XXZ       0.0000    XYZ       0.0000
       YYZ       0.0000    XZZ       3.7938    YZZ       0.3647
       ZZZ       0.0000
    Hexadecapole Moments (Debye-Ang^3)
      XXXX    -510.4486   XXXY       3.6868   XXYY    -100.0468
      XYYY       7.8799   YYYY     -86.1128   XXXZ       0.0000
      XXYZ       0.0000   XYYZ       0.0000   YYYZ      -0.0000
      XXZZ     -91.5560   XYZZ       2.0269   YYZZ     -20.4661
      XZZZ       0.0000   YZZZ      -0.0000   ZZZZ     -39.5185
 -----------------------------------------------------------------
 Calculating analytic gradient of the SCF energy
 Gradient of SCF Energy
            1           2           3           4
    1   0.0000271  -0.0000400  -0.0000229   0.0000358
    2  -0.0000285   0.0000039  -0.0000766   0.0001012
    3   0.0000000   0.0000000  -0.0000000  -0.0000000
 Max gradient component =       1.012E-04
 RMS gradient           =       4.191E-05
 Gradient time:  CPU 1.88 s  wall 0.56 s
 Geometry Optimization Parameters
   NAtoms,    NIC,     NZ,  NCons,   NDum,   NFix, NCnnct, MaxDiis
        4      14       4       0       0       0       0       0

 Cartesian Hessian Update
 Hessian Updated using BFGS Update


** GEOMETRY OPTIMIZATION IN DELOCALIZED INTERNAL COORDINATES **
   Searching for a Minimum

   Optimization Cycle:  10

                       Coordinates (Angstroms)
     ATOM                X               Y               Z
      1  P         0.9199845752   -0.5211965137    0.0000000000
      2  N        -0.2006326096    0.5985857890    0.0000000000
      3  Cl       -1.8410057134    0.0150789295    0.0000000000
      4  F         2.2476712526    0.4045582265    0.0000000000
   Point Group: cs    Number of degrees of freedom:     5


   Energy is   -956.204689177

 Hessian Updated using BFGS Update

  5 Hessian modes will be used to form the next step
  Hessian Eigenvalues:
     0.079046    0.221078    0.271290    0.317877    0.491511

 Minimum Search - Taking Simple RFO Step
 Searching for Lamda that Minimizes Along All modes
 Value Taken    Lamda =   0.00000000
 Step Taken.  Stepsize is  0.000294

                             Maximum     Tolerance    Cnvgd?
         Gradient           0.000063      0.000300     YES
         Displacement       0.000212      0.001200     YES
         Energy change     -0.000001      0.000001     YES


                       Distance Matrix (Angstroms)
             P (  1)   N (  2)   Cl(  3)
   N (  2)  1.584202
   Cl(  3)  2.812589  1.741064
   F (  4)  1.618572  2.455980  4.107186

 Final energy is   -956.20468917675203     


 ******************************
 **  OPTIMIZATION CONVERGED  **
 ******************************

                       Coordinates (Angstroms)
     ATOM                X               Y               Z
      1  P         0.9199845752   -0.5211965137    0.0000000000
      2  N        -0.2006326096    0.5985857890    0.0000000000
      3  Cl       -1.8410057134    0.0150789295    0.0000000000
      4  F         2.2476712526    0.4045582265    0.0000000000

Z-matrix Print:
$molecule
0 1
P 
N  1 1.584202
F  1 1.618572 2 100.134483
Cl 2 1.741064 1 115.440068 3 -180.000000 0
$end


 --------------------------------------------------------------
             Orbital Energies (a.u.) and Symmetries
 --------------------------------------------------------------

 Alpha MOs, Restricted
 -- Occupied --                  
-101.60  -77.17  -24.72  -14.39   -9.52   -7.28   -7.27   -7.27
  1 A'    2 A'    3 A'    4 A'    5 A'    6 A'    1 A"    7 A'                 
 -6.659  -4.821  -4.819  -4.815  -1.243  -0.968  -0.801  -0.616
  8 A'    9 A'    2 A"   10 A'   11 A'   12 A'   13 A'   14 A'                 
 -0.513  -0.491  -0.491  -0.425  -0.412  -0.372  -0.305  -0.295
 15 A'   16 A'    3 A"   17 A'    4 A"   18 A'    5 A"   19 A'                 
 -- Virtual --                   
 -0.121  -0.075  -0.026   0.008   0.021   0.038   0.048   0.066
  6 A"   20 A'   21 A'   22 A'   23 A'    7 A"   24 A'   25 A'                 
  0.083   0.085   0.109   0.126   0.150   0.151   0.197   0.215
  8 A"   26 A'   27 A'   28 A'    9 A"   29 A'   30 A'   31 A'                 
  0.224   0.272   0.275   0.284   0.308   0.323   0.411   0.420
 10 A"   11 A"   32 A'   33 A'   34 A'   35 A'   36 A'   37 A'                 
  0.449   0.462   0.576   0.614   0.620   0.636   0.659   0.709
 12 A"   38 A'   39 A'   13 A"   40 A'   14 A"   41 A'   15 A"                 
  0.830   0.833   0.834   0.889   0.929   0.953   0.991   1.007
 42 A'   16 A"   43 A'   44 A'   45 A'   17 A"   46 A'   47 A'                 
  1.081   1.229   1.290   1.343   1.362   1.480   1.577   1.606
 48 A'   49 A'   18 A"   50 A'   51 A'   19 A"   52 A'   53 A'                 
  1.903   1.934   2.033   2.075   2.139   2.258   2.299   2.556
 54 A'   20 A"   55 A'   21 A"   56 A'   22 A"   57 A'   58 A'                 
  2.647   3.731   3.733   3.758   3.763   3.768   3.842   4.010
 59 A'   60 A'   23 A"   24 A"   61 A'   25 A"   62 A'   63 A'                 
  4.114   6.238   6.268   6.297   6.978   9.626  13.731  13.828
 64 A'   26 A"   65 A'   66 A'   67 A'   68 A'   27 A"   69 A'                 
 13.913  25.764  25.824  26.207  35.257  66.730 163.080 215.599
 70 A'   28 A"   71 A'   72 A'   73 A'   74 A'   75 A'   76 A'                 

 Beta MOs, Restricted
 -- Occupied --                  
-101.60  -77.17  -24.72  -14.39   -9.52   -7.28   -7.27   -7.27
  1 A'    2 A'    3 A'    4 A'    5 A'    6 A'    1 A"    7 A'                 
 -6.659  -4.821  -4.819  -4.815  -1.243  -0.968  -0.801  -0.616
  8 A'    9 A'    2 A"   10 A'   11 A'   12 A'   13 A'   14 A'                 
 -0.513  -0.491  -0.491  -0.425  -0.412  -0.372  -0.305  -0.295
 15 A'   16 A'    3 A"   17 A'    4 A"   18 A'    5 A"   19 A'                 
 -- Virtual --                   
 -0.121  -0.075  -0.026   0.008   0.021   0.038   0.048   0.066
  6 A"   20 A'   21 A'   22 A'   23 A'    7 A"   24 A'   25 A'                 
  0.083   0.085   0.109   0.126   0.150   0.151   0.197   0.215
  8 A"   26 A'   27 A'   28 A'    9 A"   29 A'   30 A'   31 A'                 
  0.224   0.272   0.275   0.284   0.308   0.323   0.411   0.420
 10 A"   11 A"   32 A'   33 A'   34 A'   35 A'   36 A'   37 A'                 
  0.449   0.462   0.576   0.614   0.620   0.636   0.659   0.709
 12 A"   38 A'   39 A'   13 A"   40 A'   14 A"   41 A'   15 A"                 
  0.830   0.833   0.834   0.889   0.929   0.953   0.991   1.007
 42 A'   16 A"   43 A'   44 A'   45 A'   17 A"   46 A'   47 A'                 
  1.081   1.229   1.290   1.343   1.362   1.480   1.577   1.606
 48 A'   49 A'   18 A"   50 A'   51 A'   19 A"   52 A'   53 A'                 
  1.903   1.934   2.033   2.075   2.139   2.258   2.299   2.556
 54 A'   20 A"   55 A'   21 A"   56 A'   22 A"   57 A'   58 A'                 
  2.647   3.731   3.733   3.758   3.763   3.768   3.842   4.010
 59 A'   60 A'   23 A"   24 A"   61 A'   25 A"   62 A'   63 A'                 
  4.114   6.238   6.268   6.297   6.978   9.626  13.731  13.828
 64 A'   26 A"   65 A'   66 A'   67 A'   68 A'   27 A"   69 A'                 
 13.913  25.764  25.824  26.207  35.257  66.730 163.080 215.599
 70 A'   28 A"   71 A'   72 A'   73 A'   74 A'   75 A'   76 A'                 
 --------------------------------------------------------------

          Ground-State Mulliken Net Atomic Charges

     Atom                 Charge (a.u.)
  ----------------------------------------
      1 P                     0.456595
      2 N                    -0.281137
      3 Cl                   -0.014159
      4 F                    -0.161300
  ----------------------------------------
  Sum of atomic charges =     0.000000

 -----------------------------------------------------------------
                    Cartesian Multipole Moments
 -----------------------------------------------------------------
    Charge (ESU x 10^10)
                 0.0000
    Dipole Moment (Debye)
         X      -0.0942      Y      -2.2390      Z       0.0000
       Tot       2.2410
    Quadrupole Moments (Debye-Ang)
        XX     -37.2828     XY      -1.3627     YY     -37.5440
        XZ       0.0000     YZ      -0.0000     ZZ     -34.7294
    Octopole Moments (Debye-Ang^2)
       XXX      -8.7356    XXY      -4.1642    XYY       1.8235
       YYY       1.0699    XXZ       0.0000    XYZ       0.0000
       YYZ       0.0000    XZZ       3.7938    YZZ       0.3647
       ZZZ       0.0000
    Hexadecapole Moments (Debye-Ang^3)
      XXXX    -510.4486   XXXY       3.6868   XXYY    -100.0468
      XYYY       7.8799   YYYY     -86.1128   XXXZ       0.0000
      XXYZ       0.0000   XYYZ       0.0000   YYYZ      -0.0000
      XXZZ     -91.5560   XYZZ       2.0269   YYZZ     -20.4661
      XZZZ       0.0000   YZZZ      -0.0000   ZZZZ     -39.5185
 -----------------------------------------------------------------
Archival summary:
1\1\TWL01\OPT\ProcedureUnspecified\BasisUnspecified\l1111\taweetha\SunNov2517:16:332018SunNov2517:16:332018\0\\#,OPT,ProcedureUnspecified,BasisUnspecified,\\0,1\P\N,1,1.5842\F,1,1.61857,2,100.134\Cl,2,1.74106,1,115.44,3,-180,0\\\@

 Total job time:  23.85s(wall), 81.36s(cpu) 
 Sun Nov 25 17:16:33 2018

        *************************************************************
        *                                                           *
        *  Thank you very much for using Q-Chem.  Have a nice day.  *
        *                                                           *
        *************************************************************


 
User input: 2 of 2 
 
Q-Chem Developer Version!
                  Welcome to Q-Chem
     A Quantum Leap Into The Future Of Chemistry


 Q-Chem 5.1, Q-Chem, Inc., Pleasanton, CA (2018)

 Yihan Shao,  Zhengting Gan,  E. Epifanovsky,  A. T. B. Gilbert,  M. Wormit,  
 J. Kussmann,  A. W. Lange,  A. Behn,  Jia Deng,  Xintian Feng,  D. Ghosh,  
 M. Goldey,  P. R. Horn,  L. D. Jacobson,  I. Kaliman,  T. Kus,  A. Landau,  
 Jie Liu,  E. I. Proynov,  R. M. Richard,  R. P. Steele,  E. J. Sundstrom,  
 H. L. Woodcock III,  P. M. Zimmerman,  D. Zuev,  B. Albrecht,  E. Alguire,  
 S. A. Baeppler,  D. Barton,  Z. Benda,  Y. A. Bernard,  E. J. Berquist,  
 K. B. Bravaya,  H. Burton,  D. Casanova,  Chun-Min Chang,  Yunqing Chen,  
 A. Chien,  K. D. Closser,  M. P. Coons,  S. Coriani,  S. Dasgupta,  
 A. L. Dempwolff,  M. Diedenhofen,  Hainam Do,  R. G. Edgar,  Po-Tung Fang,  
 S. Faraji,  S. Fatehi,  Qingguo Feng,  K. D. Fenk,  J. Fosso-Tande,  
 Qinghui Ge,  A. Ghysels,  G. Gidofalvi,  J. Gomes,  J. Gonthier,  A. Gunina,  
 D. Hait,  M. W. D. Hanson-Heine,  P. H. P. Harbach,  A. W. Hauser,  
 J. E. Herr,  E. G. Hohenstein,  Z. C. Holden,  Kerwin Hui,  B. C. Huynh,  
 T.-C. Jagau,  Hyunjun Ji,  B. Kaduk,  K. Khistyaev,  Jaehoon Kim,  
 P. Klunzinger,  K. Koh,  D. Kosenkov,  L. Koulias,  T. Kowalczyk,  
 C. M. Krauter,  A. Kunitsa,  Ka Un Lao,  A. Laurent,  K. V. Lawler,  
 Joonho Lee,  D. Lefrancois,  S. Lehtola,  D. S. Levine,  Yi-Pei Li,  
 You-Sheng Lin,  Fenglai Liu,  E. Livshits,  A. Luenser,  P. Manohar,  
 E. Mansoor,  S. F. Manzer,  Shan-Ping Mao,  Yuezhi Mao,  N. Mardirossian,  
 A. V. Marenich,  T. Markovich,  L. A. Martinez-Martinez,  S. A. Maurer,  
 N. J. Mayhall,  S. C. McKenzie,  J.-M. Mewes,  A. F. Morrison,  
 J. W. Mullinax,  K. Nanda,  T. S. Nguyen-Beck,  R. Olivares-Amaya,  
 J. A. Parkhill,  T. M. Perrine,  F. Plasser,  P. Pokhilko,  S. Prager,  
 A. Prociuk,  E. Ramos,  D. R. Rehn,  F. Rob,  M. Schneider,  N. Sergueev,  
 S. M. Sharada,  S. Sharma,  D. W. Small,  T. Stauch,  T. Stein,  
 Yu-Chuan Su,  A. J. W. Thom,  A. Tkatchenko,  T. Tsuchimochi,  N. M. Tubman,  
 L. Vogt,  M. L. Vidal,  O. Vydrov,  M. A. Watson,  J. Wenzel,  
 M. de Wergifosse,  T. A. Wesolowski,  A. White,  J. Witte,  A. Yamada,  
 Jun Yang,  K. Yao,  S. Yeganeh,  S. R. Yost,  Zhi-Qiang You,  A. Zech,  
 Igor Ying Zhang,  Xing Zhang,  Yan Zhao,  Ying Zhu,  B. R. Brooks,  
 G. K. L. Chan,  C. J. Cramer,  M. S. Gordon,  W. J. Hehre,  A. Klamt,  
 M. W. Schmidt,  C. D. Sherrill,  D. G. Truhlar,  A. Aspuru-Guzik,  R. Baer,  
 A. T. Bell,  N. A. Besley,  Jeng-Da Chai,  A. E. DePrince, III,  
 R. A. DiStasio Jr.,  A. Dreuw,  B. D. Dunietz,  T. R. Furlani,  
 Chao-Ping Hsu,  Yousung Jung,  Jing Kong,  D. S. Lambrecht,  WanZhen Liang,  
 C. Ochsenfeld,  V. A. Rassolov,  L. V. Slipchenko,  J. E. Subotnik,  
 T. Van Voorhis,  J. M. Herbert,  A. I. Krylov,  P. M. W. Gill,  M. Head-Gordon

 Contributors to earlier versions of Q-Chem not listed above: 
 R. D. Adamson,  B. Austin,  J. Baker,  G. J. O. Beran,  K. Brandhorst,  
 S. T. Brown,  E. F. C. Byrd,  A. K. Chakraborty,  C.-L. Cheng,  
 Siu Hung Chien,  D. M. Chipman,  D. L. Crittenden,  H. Dachsel,  
 R. J. Doerksen,  A. D. Dutoi,  L. Fusti-Molnar,  W. A. Goddard III,  
 A. Golubeva-Zadorozhnaya,  S. R. Gwaltney,  G. Hawkins,  A. Heyden,  
 S. Hirata,  G. Kedziora,  F. J. Keil,  C. Kelley,  Jihan Kim,  R. A. King,  
 R. Z. Khaliullin,  P. P. Korambath,  W. Kurlancheek,  A. M. Lee,  M. S. Lee,  
 S. V. Levchenko,  Ching Yeh Lin,  D. Liotard,  R. C. Lochan,  I. Lotan,  
 P. E. Maslen,  N. Nair,  D. P. O'Neill,  D. Neuhauser,  E. Neuscamman,  
 C. M. Oana,  R. Olson,  B. Peters,  R. Peverati,  P. A. Pieniazek,  
 Y. M. Rhee,  J. Ritchie,  M. A. Rohrdanz,  E. Rosta,  N. J. Russ,  
 H. F. Schaefer III,  N. E. Schultz,  N. Shenvi,  A. C. Simmonett,  A. Sodt,  
 D. Stuck,  K. S. Thanthiriwatte,  V. Vanovschi,  Tao Wang,  A. Warshel,  
 C. F. Williams,  Q. Wu,  X. Xu,  W. Zhang

 Please cite Q-Chem as follows:
 Y. Shao et al., Mol. Phys. 113, 184-215 (2015)
 DOI: 10.1080/00268976.2014.952696

 Q-Chem 5.1.2 for Intel X86 EM64T Linux

 Parts of Q-Chem use Armadillo 8.300.2 (Tropical Shenanigans).
 http://arma.sourceforge.net/

 Q-Chem begins on Sun Nov 25 17:16:33 2018  

Host: 
0

     Scratch files written to /scratch/taweetham/qchem45389//
The previous job contains 0 fragments, simply inherited here
Input Ideriv = 2
Curr. Ideriv = -1
Max.  Ideriv = 2

Checking the input file for inconsistencies... 	...done.

--------------------------------------------------------------
User input:
--------------------------------------------------------------

$molecule
read
$end

$rem
   job_type 	frequency
   basis 	6-311++g**
   method	b3lyp	
$end


--------------------------------------------------------------
 ----------------------------------------------------------------
             Standard Nuclear Orientation (Angstroms)
    I     Atom           X                Y                Z
 ----------------------------------------------------------------
    1      P       0.8939320749    -0.5240931588    -0.0000000000
    2      N      -0.2300880673     0.5922732686     0.0000000000
    3      Cl     -1.8686776232     0.0037765039    -0.0000000000
    4      F       2.2187949937     0.4056982151     0.0000000000
 ----------------------------------------------------------------
 Molecular Point Group                 Cs    NOp =  2
 Largest Abelian Subgroup              Cs    NOp =  2
 Nuclear Repulsion Energy =   196.6436104935 hartrees
 There are       24 alpha and       24 beta electrons
 Requested basis set is 6-311++G(d,p)
 There are 38 shells and 104 basis functions

 Total QAlloc Memory Limit   2000 MB
 Mega-Array Size       188 MB
 MEM_STATIC part       192 MB

                       Distance Matrix (Angstroms)
             P (  1)   N (  2)   Cl(  3)
   N (  2)  1.584202
   Cl(  3)  2.812589  1.741064
   F (  4)  1.618572  2.455980  4.107186

 A cutoff of  1.0D-11 yielded    658 shell pairs
 There are      5187 function pairs (      5600 Cartesian)

 -------------------------------------------------------
 OpenMP Integral Computing Module                       
 Release: version 1.0, May 2013, Q-Chem Inc. Pittsburgh 
 -------------------------------------------------------
 Integral Job Info:
 Integral job number is                      11
 Integral operator is                         1
 short-range coefficients                     0
 long-range coefficients              100000000
 Omega coefficients                           0
 if combine SR and LR in K                    0
 Integral screening is                        0
 Integral computing path is                   2
 max size of driver memory is            800000
 size of driver memory is                593474
 size of scratch memory is              8114252
 max col of scratch BK array               1296
 max len of scratch array in speh3          155
 max len of scratch index in speh4           18
 max int batch size is                      520
 min int batch size is                       52
 fixed nKL is                                52
 max L of basis functions is                  2
 order of int derivative is                   0
 number of shells is                         38
 number of basis is                         108
 number of cartesian basis is               108
 number of contracted shell pairs           658
 number of primitive shell pairs           1943
 maxK2 (contraction) of shell pair           36
 max number of K2 of shell pair               1
 max number of CS2 of shell pair             64
 max number of PS2 of shell pair            198
 mem total for path MDJ                  512620
 -------------------------------------------------------
 Smallest overlap matrix eigenvalue = 1.50E-03
 Guess from superposition of atomic densities
 Warning:  Energy on first SCF cycle will be non-variational
 SAD guess density has 48.000000 electrons

 -----------------------------------------------------------------------
  General SCF calculation program by
  Eric Jon Sundstrom, Paul Horn, Yuezhi Mao, Dmitri Zuev, Alec White,
  David Stuck, Shaama M.S., Shane Yost, Joonho Lee, David Small,
  Daniel Levine, Susi Lehtola, Hugh Burton, Evgeny Epifanovsky
 -----------------------------------------------------------------------
 Exchange:     0.2000 Hartree-Fock + 0.0800 Slater + 0.7200 B88
 Correlation:  0.1900 VWN1RPA + 0.8100 LYP
 Using SG-1 standard quadrature grid
 using 4 threads for integral computing
 -------------------------------------------------------
 OpenMP Integral computing Module                
 Release: version 2.0, May 2017, Q-Chem Inc. Pleasanton 
 -------------------------------------------------------
 -------------------------------------------------------
 OpenMP BLAS3 based DFT computing Module                
 Release: version 1.0, May 2013, Q-Chem Inc. Pittsburgh 
 -------------------------------------------------------
 A restricted SCF calculation will be
 performed using DIIS
 SCF converges when DIIS error is below 1.0e-08
 ---------------------------------------
  Cycle       Energy         DIIS error
 ---------------------------------------
    1    -956.6248454236      4.85e-02  
    2    -956.1183959838      8.52e-03  
    3    -955.7335883011      1.90e-02  
    4    -956.1893409323      3.71e-03  
    5    -956.2029587048      1.35e-03  
    6    -956.2046250832      2.32e-04  
    7    -956.2046754723      8.46e-05  
    8    -956.2046863149      2.45e-05  
    9    -956.2046870018      6.66e-06  
   10    -956.2046870628      6.53e-07  
   11    -956.2046870633      2.34e-07  
   12    -956.2046870634      3.85e-08  
   13    -956.2046870634      5.25e-09  Convergence criterion met
 ---------------------------------------
 SCF time:   CPU 7.44s  wall 2.00s 
 SCF   energy in the final basis set =     -956.2046870634
 Total energy in the final basis set =     -956.2046870634

 --------------------------------------------------------------
             Orbital Energies (a.u.) and Symmetries
 --------------------------------------------------------------

 Alpha MOs, Restricted
 -- Occupied --                  
-101.60  -77.17  -24.72  -14.39   -9.52   -7.28   -7.27   -7.27
  1 A'    2 A'    3 A'    4 A'    5 A'    6 A'    1 A"    7 A'                 
 -6.659  -4.821  -4.819  -4.815  -1.243  -0.968  -0.801  -0.616
  8 A'    9 A'    2 A"   10 A'   11 A'   12 A'   13 A'   14 A'                 
 -0.513  -0.491  -0.491  -0.425  -0.412  -0.372  -0.305  -0.295
 15 A'   16 A'    3 A"   17 A'    4 A"   18 A'    5 A"   19 A'                 
 -- Virtual --                   
 -0.121  -0.075  -0.026   0.008   0.021   0.038   0.048   0.066
  6 A"   20 A'   21 A'   22 A'   23 A'    7 A"   24 A'   25 A'                 
  0.083   0.085   0.109   0.126   0.150   0.151   0.197   0.215
  8 A"   26 A'   27 A'   28 A'    9 A"   29 A'   30 A'   31 A'                 
  0.224   0.272   0.275   0.284   0.308   0.323   0.411   0.420
 10 A"   11 A"   32 A'   33 A'   34 A'   35 A'   36 A'   37 A'                 
  0.449   0.462   0.576   0.614   0.620   0.636   0.659   0.709
 12 A"   38 A'   39 A'   13 A"   40 A'   14 A"   41 A'   15 A"                 
  0.830   0.833   0.834   0.889   0.929   0.953   0.991   1.007
 42 A'   16 A"   43 A'   44 A'   45 A'   17 A"   46 A'   47 A'                 
  1.081   1.229   1.290   1.343   1.362   1.480   1.577   1.606
 48 A'   49 A'   18 A"   50 A'   51 A'   19 A"   52 A'   53 A'                 
  1.903   1.934   2.033   2.075   2.139   2.258   2.299   2.556
 54 A'   20 A"   55 A'   21 A"   56 A'   22 A"   57 A'   58 A'                 
  2.647   3.731   3.733   3.758   3.763   3.768   3.842   4.010
 59 A'   60 A'   23 A"   24 A"   61 A'   25 A"   62 A'   63 A'                 
  4.114   6.238   6.268   6.297   6.978   9.626  13.731  13.828
 64 A'   26 A"   65 A'   66 A'   67 A'   68 A'   27 A"   69 A'                 
 13.913  25.764  25.824  26.207  35.257  66.730 163.080 215.599
 70 A'   28 A"   71 A'   72 A'   73 A'   74 A'   75 A'   76 A'                 

 Beta MOs, Restricted
 -- Occupied --                  
-101.60  -77.17  -24.72  -14.39   -9.52   -7.28   -7.27   -7.27
  1 A'    2 A'    3 A'    4 A'    5 A'    6 A'    1 A"    7 A'                 
 -6.659  -4.821  -4.819  -4.815  -1.243  -0.968  -0.801  -0.616
  8 A'    9 A'    2 A"   10 A'   11 A'   12 A'   13 A'   14 A'                 
 -0.513  -0.491  -0.491  -0.425  -0.412  -0.372  -0.305  -0.295
 15 A'   16 A'    3 A"   17 A'    4 A"   18 A'    5 A"   19 A'                 
 -- Virtual --                   
 -0.121  -0.075  -0.026   0.008   0.021   0.038   0.048   0.066
  6 A"   20 A'   21 A'   22 A'   23 A'    7 A"   24 A'   25 A'                 
  0.083   0.085   0.109   0.126   0.150   0.151   0.197   0.215
  8 A"   26 A'   27 A'   28 A'    9 A"   29 A'   30 A'   31 A'                 
  0.224   0.272   0.275   0.284   0.308   0.323   0.411   0.420
 10 A"   11 A"   32 A'   33 A'   34 A'   35 A'   36 A'   37 A'                 
  0.449   0.462   0.576   0.614   0.620   0.636   0.659   0.709
 12 A"   38 A'   39 A'   13 A"   40 A'   14 A"   41 A'   15 A"                 
  0.830   0.833   0.834   0.889   0.929   0.953   0.991   1.007
 42 A'   16 A"   43 A'   44 A'   45 A'   17 A"   46 A'   47 A'                 
  1.081   1.229   1.290   1.343   1.362   1.480   1.577   1.606
 48 A'   49 A'   18 A"   50 A'   51 A'   19 A"   52 A'   53 A'                 
  1.903   1.934   2.033   2.075   2.139   2.258   2.299   2.556
 54 A'   20 A"   55 A'   21 A"   56 A'   22 A"   57 A'   58 A'                 
  2.647   3.731   3.733   3.758   3.763   3.768   3.842   4.010
 59 A'   60 A'   23 A"   24 A"   61 A'   25 A"   62 A'   63 A'                 
  4.114   6.238   6.268   6.297   6.978   9.626  13.731  13.828
 64 A'   26 A"   65 A'   66 A'   67 A'   68 A'   27 A"   69 A'                 
 13.913  25.764  25.824  26.207  35.257  66.730 163.080 215.599
 70 A'   28 A"   71 A'   72 A'   73 A'   74 A'   75 A'   76 A'                 
 --------------------------------------------------------------

          Ground-State Mulliken Net Atomic Charges

     Atom                 Charge (a.u.)
  ----------------------------------------
      1 P                     0.456595
      2 N                    -0.281123
      3 Cl                   -0.014176
      4 F                    -0.161296
  ----------------------------------------
  Sum of atomic charges =     0.000000

 -----------------------------------------------------------------
                    Cartesian Multipole Moments
 -----------------------------------------------------------------
    Charge (ESU x 10^10)
                 0.0000
    Dipole Moment (Debye)
         X      -0.0873      Y      -2.2393      Z      -0.0000
       Tot       2.2410
    Quadrupole Moments (Debye-Ang)
        XX     -37.2696     XY      -1.2995     YY     -37.5268
        XZ      -0.0000     YZ       0.0000     ZZ     -34.7295
    Octopole Moments (Debye-Ang^2)
       XXX      -5.6072    XXY      -3.9158    XYY       2.8474
       YYY       1.7284    XXZ      -0.0000    XYZ      -0.0000
       YYZ      -0.0000    XZZ       4.7524    YZZ       0.5742
       ZZZ       0.0000
    Hexadecapole Moments (Debye-Ang^3)
      XXXX    -509.6990   XXXY       3.4241   XXYY    -100.1544
      XYYY       7.1497   YYYY     -86.0534   XXXZ      -0.0000
      XXYZ      -0.0000   XYYZ      -0.0000   YYYZ       0.0000
      XXZZ     -91.8038   XYZZ       1.7730   YYZZ     -20.4600
      XZZZ       0.0000   YZZZ       0.0000   ZZZZ     -39.5185
 -----------------------------------------------------------------
 Calculating MO derivatives via CPSCF
 D1JvT checksum  = 75408 6926.7185281563
 D1KAT checksum  = 158592 532.9280822680
   1         3          12      0.189938    0.063392
   2         3          12      0.026974    0.009199
   3         3          12      0.003733    0.001275
   4         3          12      0.000420    0.000154
   5         9           6      0.000030    0.000013
   6        15           0      0.000000    0.000000    Roots Converged
 Time for AOints: 1.4 s (CPU) 0.4 s (wall)
 ------------------------------------------------------------------------------
                     AOints        : Timing summary (seconds)
 ------------------------------------------------------------------------------
     job step          cpu (% of tot)      sys (% of tot)     wall (% of tot)
 ------------------------------------------------------------------------------
  cpscf_lag         0.8161E+01 (30.8)   0.1000E-05 (25.0)   0.2192E+01 (30.9)
  iterzp            0.1695E+02 (63.9)   0.3000E-05 (75.0)   0.4514E+01 (63.6)
  make_fx           0.0000E+00 ( 0.0)   0.0000E+00 ( 0.0)   0.0000E+00 ( 0.0)
  AOints            0.1373E+01 ( 5.2)   0.0000E+00 ( 0.0)   0.3557E+00 ( 5.0)
 ------------------------------------------------------------------------------
   Grand Totals     0.2651E+02          0.4000E-05          0.7093E+01
 ------------------------------------------------------------------------------
 Calculating analytic Hessian of the SCF energy
 Polarizability Matrix (a.u.)
            1           2           3
    1 -67.4456841   4.3525510   0.0000000
    2   4.3525510 -35.0964569   0.0000000
    3   0.0000000   0.0000000 -27.7595111

 Direct stationary perturbation theory relativistic correction:

 rels  =       1.295814210155
 relv  =      -4.727958740281
 rel2e =       1.114890334407
 E_rel =      -2.317254195719

 Hessian of the SCF Energy
            1           2           3           4           5           6
    1   0.4081307  -0.0577566   0.0000000  -0.2071315   0.1785304  -0.0000000
    2  -0.0577566   0.3462633   0.0000000   0.1869027  -0.2162534  -0.0000000
    3   0.0000000   0.0000000   0.0042860  -0.0000000  -0.0000000   0.0074948
    4  -0.2071315   0.1869027  -0.0000000   0.3938751  -0.1483531   0.0000000
    5   0.1785304  -0.2162534  -0.0000000  -0.1483531   0.2116467   0.0000000
    6  -0.0000000  -0.0000000   0.0074948   0.0000000   0.0000000   0.0121624
    7  -0.0295035  -0.0221812   0.0000000  -0.1560678  -0.0254613   0.0000000
    8   0.0108224  -0.0062250   0.0000000  -0.0522381  -0.0115455   0.0000000
    9   0.0000000   0.0000000  -0.0054917   0.0000000   0.0000000  -0.0093783
   10  -0.1714958  -0.1069649   0.0000000  -0.0306758  -0.0047160  -0.0000000
   11  -0.1315962  -0.1237849  -0.0000000   0.0136885   0.0161522  -0.0000000
   12  -0.0000000  -0.0000000  -0.0062892  -0.0000000   0.0000000  -0.0102789
            7           8           9          10          11          12
    1  -0.0295035   0.0108224   0.0000000  -0.1714958  -0.1315962  -0.0000000
    2  -0.0221812  -0.0062250   0.0000000  -0.1069649  -0.1237849  -0.0000000
    3   0.0000000   0.0000000  -0.0054917   0.0000000  -0.0000000  -0.0062892
    4  -0.1560678  -0.0522381   0.0000000  -0.0306758   0.0136885  -0.0000000
    5  -0.0254613  -0.0115455   0.0000000  -0.0047160   0.0161522   0.0000000
    6   0.0000000   0.0000000  -0.0093783  -0.0000000  -0.0000000  -0.0102789
    7   0.1924746   0.0419262  -0.0000000  -0.0069032   0.0057163   0.0000000
    8   0.0419262   0.0176235  -0.0000000  -0.0005104   0.0001470  -0.0000000
    9  -0.0000000  -0.0000000   0.0070077  -0.0000000   0.0000000   0.0078623
   10  -0.0069032  -0.0005104  -0.0000000   0.2090747   0.1121914   0.0000000
   11   0.0057163   0.0001470   0.0000000   0.1121914   0.1074857   0.0000000
   12   0.0000000  -0.0000000   0.0078623   0.0000000   0.0000000   0.0087058
 Gradient time:  CPU 40.34 s  wall 10.88 s
 **********************************************************************
 **                                                                  **
 **                       VIBRATIONAL ANALYSIS                       **
 **                       --------------------                       **
 **                                                                  **
 **        VIBRATIONAL FREQUENCIES (CM**-1) AND NORMAL MODES         **
 **     FORCE CONSTANTS (mDYN/ANGSTROM) AND REDUCED MASSES (AMU)     **
 **                  INFRARED INTENSITIES (KM/MOL)                   **
 **                                                                  **
 **********************************************************************


 Mode:                 1                      2                      3
 Frequency:       171.07                 210.22                 340.99
 Force Cnst:      0.3633                 0.4456                 1.6408
 Red. Mass:      21.0733                17.1148                23.9517
 IR Active:          YES                    YES                    YES
 IR Intens:        2.386                  0.095                  5.662
 Raman Active:       YES                    YES                    YES
               X      Y      Z        X      Y      Z        X      Y      Z
 P         -0.334  0.288  0.000   -0.000 -0.000  0.199    0.223  0.280  0.000
 N          0.017  0.683  0.000    0.000  0.000  0.825   -0.234 -0.129  0.000
 Cl         0.210 -0.293 -0.000    0.000  0.000 -0.255   -0.484 -0.048 -0.000
 F          0.145 -0.433 -0.000   -0.000  0.000 -0.463    0.699 -0.273 -0.000
 TransDip   0.042  0.026  0.000    0.000 -0.000 -0.010   -0.034  0.068  0.000

 Mode:                 4                      5                      6
 Frequency:       633.70                 795.84                1097.62
 Force Cnst:      4.2624                 8.3985                11.6508
 Red. Mass:      18.0151                22.5061                16.4134
 IR Active:          YES                    YES                    YES
 IR Intens:       54.892                190.932                 18.542
 Raman Active:       YES                    YES                    YES
               X      Y      Z        X      Y      Z        X      Y      Z
 P          0.146 -0.246 -0.000   -0.433 -0.324 -0.000   -0.263  0.254  0.000
 N          0.609  0.640 -0.000   -0.056  0.039 -0.000    0.778 -0.504  0.000
 Cl        -0.334 -0.097  0.000    0.040  0.001  0.000   -0.077 -0.027 -0.000
 F         -0.073  0.109  0.000    0.674  0.497  0.000   -0.004  0.006 -0.000
 TransDip   0.200 -0.127 -0.000   -0.402 -0.184 -0.000   -0.127  0.055 -0.000

 STANDARD THERMODYNAMIC QUANTITIES AT   298.15 K  AND     1.00 ATM

   This Molecule has  0 Imaginary Frequencies
   Zero point vibrational energy:        4.645 kcal/mol

   Atom    1 Element P  Has Mass   30.97376
   Atom    2 Element N  Has Mass   14.00307
   Atom    3 Element Cl Has Mass   34.96885
   Atom    4 Element F  Has Mass   18.99840
   Molecular Mass:    98.944080 amu
   Principal axes and moments of inertia in amu*Bohr^2:
                             1           2           3
    Eigenvalues --       59.08789   861.04489   920.13278
          X               1.00000    -0.00194    -0.00000
          Y               0.00194     1.00000    -0.00000
          Z               0.00000     0.00000     1.00000
   Rotational Symmetry Number is   1
   The Molecule is an Asymmetric Top
   Translational Enthalpy:        0.889 kcal/mol
   Rotational Enthalpy:           0.889 kcal/mol
   Vibrational Enthalpy:          5.757 kcal/mol
   gas constant (RT):             0.592 kcal/mol
   Translational Entropy:        39.686  cal/mol.K
   Rotational Entropy:           25.351  cal/mol.K
   Vibrational Entropy:           6.342  cal/mol.K

   Total Enthalpy:                8.126 kcal/mol
   Total Entropy:                71.379  cal/mol.K
Archival summary:
1\1\TWL01\FREQ\ProcedureUnspecified\BasisUnspecified\l1111\taweetha\SunNov2517:16:462018SunNov2517:16:462018\0\\#,FREQ,ProcedureUnspecified,BasisUnspecified,\\0,1\P\N,1,1.5842\F,1,1.61857,2,100.134\Cl,2,1.74106,1,115.44,3,-180,0\\\@

 Total job time:  13.06s(wall), 47.86s(cpu) 
 Sun Nov 25 17:16:46 2018

        *************************************************************
        *                                                           *
        *  Thank you very much for using Q-Chem.  Have a nice day.  *
        *                                                           *
        *************************************************************
