# Supplementary material for: Geometric and energetic data from ab initio calculations of haloethene, haloimine, halomethylenephosphine, haloiminophosphine, halodiazene, halodiphosphene and halocyclopropane
Source: Data Brief. 2019 Nov 2;27:104738. doi: 10.1016/j.dib.2019.104738 (PMC6861602; doi:10.1016/j.dib.2019.104738)
Supplement: Multimedia component 7 [file mmc7.zip › NP/B3LYP/ClENPEH.out]

Q-Chem Developer Version!
                  Welcome to Q-Chem
     A Quantum Leap Into The Future Of Chemistry


 Q-Chem 5.1, Q-Chem, Inc., Pleasanton, CA (2018)

 Yihan Shao,  Zhengting Gan,  E. Epifanovsky,  A. T. B. Gilbert,  M. Wormit,  
 J. Kussmann,  A. W. Lange,  A. Behn,  Jia Deng,  Xintian Feng,  D. Ghosh,  
 M. Goldey,  P. R. Horn,  L. D. Jacobson,  I. Kaliman,  T. Kus,  A. Landau,  
 Jie Liu,  E. I. Proynov,  R. M. Richard,  R. P. Steele,  E. J. Sundstrom,  
 H. L. Woodcock III,  P. M. Zimmerman,  D. Zuev,  B. Albrecht,  E. Alguire,  
 S. A. Baeppler,  D. Barton,  Z. Benda,  Y. A. Bernard,  E. J. Berquist,  
 K. B. Bravaya,  H. Burton,  D. Casanova,  Chun-Min Chang,  Yunqing Chen,  
 A. Chien,  K. D. Closser,  M. P. Coons,  S. Coriani,  S. Dasgupta,  
 A. L. Dempwolff,  M. Diedenhofen,  Hainam Do,  R. G. Edgar,  Po-Tung Fang,  
 S. Faraji,  S. Fatehi,  Qingguo Feng,  K. D. Fenk,  J. Fosso-Tande,  
 Qinghui Ge,  A. Ghysels,  G. Gidofalvi,  J. Gomes,  J. Gonthier,  A. Gunina,  
 D. Hait,  M. W. D. Hanson-Heine,  P. H. P. Harbach,  A. W. Hauser,  
 J. E. Herr,  E. G. Hohenstein,  Z. C. Holden,  Kerwin Hui,  B. C. Huynh,  
 T.-C. Jagau,  Hyunjun Ji,  B. Kaduk,  K. Khistyaev,  Jaehoon Kim,  
 P. Klunzinger,  K. Koh,  D. Kosenkov,  L. Koulias,  T. Kowalczyk,  
 C. M. Krauter,  A. Kunitsa,  Ka Un Lao,  A. Laurent,  K. V. Lawler,  
 Joonho Lee,  D. Lefrancois,  S. Lehtola,  D. S. Levine,  Yi-Pei Li,  
 You-Sheng Lin,  Fenglai Liu,  E. Livshits,  A. Luenser,  P. Manohar,  
 E. Mansoor,  S. F. Manzer,  Shan-Ping Mao,  Yuezhi Mao,  N. Mardirossian,  
 A. V. Marenich,  T. Markovich,  L. A. Martinez-Martinez,  S. A. Maurer,  
 N. J. Mayhall,  S. C. McKenzie,  J.-M. Mewes,  A. F. Morrison,  
 J. W. Mullinax,  K. Nanda,  T. S. Nguyen-Beck,  R. Olivares-Amaya,  
 J. A. Parkhill,  T. M. Perrine,  F. Plasser,  P. Pokhilko,  S. Prager,  
 A. Prociuk,  E. Ramos,  D. R. Rehn,  F. Rob,  M. Schneider,  N. Sergueev,  
 S. M. Sharada,  S. Sharma,  D. W. Small,  T. Stauch,  T. Stein,  
 Yu-Chuan Su,  A. J. W. Thom,  A. Tkatchenko,  T. Tsuchimochi,  N. M. Tubman,  
 L. Vogt,  M. L. Vidal,  O. Vydrov,  M. A. Watson,  J. Wenzel,  
 M. de Wergifosse,  T. A. Wesolowski,  A. White,  J. Witte,  A. Yamada,  
 Jun Yang,  K. Yao,  S. Yeganeh,  S. R. Yost,  Zhi-Qiang You,  A. Zech,  
 Igor Ying Zhang,  Xing Zhang,  Yan Zhao,  Ying Zhu,  B. R. Brooks,  
 G. K. L. Chan,  C. J. Cramer,  M. S. Gordon,  W. J. Hehre,  A. Klamt,  
 M. W. Schmidt,  C. D. Sherrill,  D. G. Truhlar,  A. Aspuru-Guzik,  R. Baer,  
 A. T. Bell,  N. A. Besley,  Jeng-Da Chai,  A. E. DePrince, III,  
 R. A. DiStasio Jr.,  A. Dreuw,  B. D. Dunietz,  T. R. Furlani,  
 Chao-Ping Hsu,  Yousung Jung,  Jing Kong,  D. S. Lambrecht,  WanZhen Liang,  
 C. Ochsenfeld,  V. A. Rassolov,  L. V. Slipchenko,  J. E. Subotnik,  
 T. Van Voorhis,  J. M. Herbert,  A. I. Krylov,  P. M. W. Gill,  M. Head-Gordon

 Contributors to earlier versions of Q-Chem not listed above: 
 R. D. Adamson,  B. Austin,  J. Baker,  G. J. O. Beran,  K. Brandhorst,  
 S. T. Brown,  E. F. C. Byrd,  A. K. Chakraborty,  C.-L. Cheng,  
 Siu Hung Chien,  D. M. Chipman,  D. L. Crittenden,  H. Dachsel,  
 R. J. Doerksen,  A. D. Dutoi,  L. Fusti-Molnar,  W. A. Goddard III,  
 A. Golubeva-Zadorozhnaya,  S. R. Gwaltney,  G. Hawkins,  A. Heyden,  
 S. Hirata,  G. Kedziora,  F. J. Keil,  C. Kelley,  Jihan Kim,  R. A. King,  
 R. Z. Khaliullin,  P. P. Korambath,  W. Kurlancheek,  A. M. Lee,  M. S. Lee,  
 S. V. Levchenko,  Ching Yeh Lin,  D. Liotard,  R. C. Lochan,  I. Lotan,  
 P. E. Maslen,  N. Nair,  D. P. O'Neill,  D. Neuhauser,  E. Neuscamman,  
 C. M. Oana,  R. Olson,  B. Peters,  R. Peverati,  P. A. Pieniazek,  
 Y. M. Rhee,  J. Ritchie,  M. A. Rohrdanz,  E. Rosta,  N. J. Russ,  
 H. F. Schaefer III,  N. E. Schultz,  N. Shenvi,  A. C. Simmonett,  A. Sodt,  
 D. Stuck,  K. S. Thanthiriwatte,  V. Vanovschi,  Tao Wang,  A. Warshel,  
 C. F. Williams,  Q. Wu,  X. Xu,  W. Zhang

 Please cite Q-Chem as follows:
 Y. Shao et al., Mol. Phys. 113, 184-215 (2015)
 DOI: 10.1080/00268976.2014.952696

 Q-Chem 5.1.2 for Intel X86 EM64T Linux

 Parts of Q-Chem use Armadillo 8.300.2 (Tropical Shenanigans).
 http://arma.sourceforge.net/

 Q-Chem begins on Sun Nov 25 19:29:26 2018  

Host: 
0

     Scratch files written to /scratch/taweetham/qchem47964//
Input Ideriv = 2
Curr. Ideriv = -1
Max.  Ideriv = 2

Checking the input file for inconsistencies... 	...done.

--------------------------------------------------------------
User input:
--------------------------------------------------------------
$molecule
0 1
P 
N 1 PP 
Cl 2 PCl 1 ANG 
H 1 PH 2 ANG  3 DHA

PP=1.9
PH=1.44
PF=1.54
PCl=2.03
PBr=2.5
PI=2.6
ANG=120.0
DHA=180.0
$end

$rem
   job_type	optimization
   basis	6-311++g**
   method	b3lyp
$end

--------------------------------------------------------------
 ----------------------------------------------------------------
             Standard Nuclear Orientation (Angstroms)
    I     Atom           X                Y                Z
 ----------------------------------------------------------------
    1      P       1.6942910380    -0.2344961430    -0.0000000000
    2      N       0.0940954176     0.7898934199     0.0000000000
    3      Cl     -1.7085928697    -0.1434955337    -0.0000000000
    4      H       2.9730452911     0.4276122773     0.0000000000
 ----------------------------------------------------------------
 Molecular Point Group                 Cs    NOp =  2
 Largest Abelian Subgroup              Cs    NOp =  2
 Nuclear Repulsion Energy =   108.6014912323 hartrees
 There are       20 alpha and       20 beta electrons
 Requested basis set is 6-311++G(d,p)
 There are 37 shells and 89 basis functions

 Total QAlloc Memory Limit   2000 MB
 Mega-Array Size       188 MB
 MEM_STATIC part       192 MB
 A cutoff of  1.0D-11 yielded    627 shell pairs
 There are      3842 function pairs (      4120 Cartesian)
 Smallest overlap matrix eigenvalue = 1.81E-03

 Scale SEOQF with 1.000000e-01/1.000000e-01/1.000000e-01

 Standard Electronic Orientation quadrupole field applied
 Nucleus-field energy     =     0.0000000040 hartrees
 Guess from superposition of atomic densities
 Warning:  Energy on first SCF cycle will be non-variational
 SAD guess density has 40.000000 electrons

 -----------------------------------------------------------------------
  General SCF calculation program by
  Eric Jon Sundstrom, Paul Horn, Yuezhi Mao, Dmitri Zuev, Alec White,
  David Stuck, Shaama M.S., Shane Yost, Joonho Lee, David Small,
  Daniel Levine, Susi Lehtola, Hugh Burton, Evgeny Epifanovsky
 -----------------------------------------------------------------------
 Exchange:     0.2000 Hartree-Fock + 0.0800 Slater + 0.7200 B88
 Correlation:  0.1900 VWN1RPA + 0.8100 LYP
 Using SG-1 standard quadrature grid
 A restricted SCF calculation will be
 performed using DIIS
 SCF converges when DIIS error is below 1.0e-08
 ---------------------------------------
  Cycle       Energy         DIIS error
 ---------------------------------------
    1    -856.6931506157      3.11e-02  
    2    -856.7757946873      4.56e-03  
    3    -856.5433600498      1.37e-02  
    4    -856.7966693646      3.49e-03  
    5    -856.8030777933      2.33e-03  
    6    -856.8086018423      1.98e-04  
    7    -856.8086448648      5.23e-05  
    8    -856.8086487854      1.29e-05  
    9    -856.8086492059      3.32e-06  
   10    -856.8086492308      7.65e-07  
   11    -856.8086492321      2.99e-07  
   12    -856.8086492323      6.81e-08  
   13    -856.8086492323      9.33e-09  Convergence criterion met
 ---------------------------------------
 SCF time:   CPU 4.65s  wall 4.00s 
 SCF   energy in the final basis set =     -856.8086492323
 Total energy in the final basis set =     -856.8086492323

 --------------------------------------------------------------
             Orbital Energies (a.u.) and Symmetries
 --------------------------------------------------------------

 Alpha MOs, Restricted
 -- Occupied --                  
-101.58  -77.14  -14.44   -9.49   -7.25   -7.24   -7.24   -6.63
  1 A'    2 A'    3 A'    4 A'    5 A'    1 A"    6 A'    7 A'                 
 -4.791  -4.789  -4.786  -0.861  -0.769  -0.621  -0.438  -0.387
  2 A"    8 A'    9 A'   10 A'   11 A'   12 A'   13 A'   14 A'                 
 -0.356  -0.328  -0.297  -0.278
  3 A"   15 A'    4 A"   16 A'                                                 
 -- Virtual --                   
 -0.163  -0.150  -0.041  -0.013   0.031   0.038   0.040   0.055
  5 A"   17 A'   18 A'   19 A'   20 A'   21 A'    6 A"   22 A'                 
  0.069   0.089   0.090   0.114   0.137   0.151   0.154   0.195
 23 A'   24 A'    7 A"   25 A'   26 A'   27 A'    8 A"   28 A'                 
  0.228   0.260   0.278   0.281   0.393   0.429   0.469   0.479
 29 A'   30 A'    9 A"   31 A'   32 A'   33 A'   10 A"   34 A'                 
  0.545   0.568   0.614   0.624   0.742   0.754   0.762   0.768
 35 A'   11 A"   12 A"   36 A'   37 A'   13 A"   38 A'   39 A'                 
  0.825   0.861   0.869   0.927   0.940   0.976   1.023   1.267
 40 A'   14 A"   41 A'   42 A'   15 A"   43 A'   44 A'   45 A'                 
  1.362   1.401   1.503   1.537   1.624   1.927   1.930   1.937
 16 A"   46 A'   17 A"   47 A'   48 A'   18 A"   49 A'   50 A'                 
  1.981   1.990   2.242   2.255   2.345   2.518   2.526   3.746
 19 A"   51 A'   20 A"   52 A'   53 A'   54 A'   55 A'   21 A"                 
  3.763   3.860   6.803   9.575  13.754  13.787  13.869  25.760
 56 A'   57 A'   58 A'   59 A'   22 A"   60 A'   61 A'   23 A"                 
 25.796  26.055  35.202 162.922 215.536
 62 A'   63 A'   64 A'   65 A'   66 A'                                         

 Beta MOs, Restricted
 -- Occupied --                  
-101.58  -77.14  -14.44   -9.49   -7.25   -7.24   -7.24   -6.63
  1 A'    2 A'    3 A'    4 A'    5 A'    1 A"    6 A'    7 A'                 
 -4.791  -4.789  -4.786  -0.861  -0.769  -0.621  -0.438  -0.387
  2 A"    8 A'    9 A'   10 A'   11 A'   12 A'   13 A'   14 A'                 
 -0.356  -0.328  -0.297  -0.278
  3 A"   15 A'    4 A"   16 A'                                                 
 -- Virtual --                   
 -0.163  -0.150  -0.041  -0.013   0.031   0.038   0.040   0.055
  5 A"   17 A'   18 A'   19 A'   20 A'   21 A'    6 A"   22 A'                 
  0.069   0.089   0.090   0.114   0.137   0.151   0.154   0.195
 23 A'   24 A'    7 A"   25 A'   26 A'   27 A'    8 A"   28 A'                 
  0.228   0.260   0.278   0.281   0.393   0.429   0.469   0.479
 29 A'   30 A'    9 A"   31 A'   32 A'   33 A'   10 A"   34 A'                 
  0.545   0.568   0.614   0.624   0.742   0.754   0.762   0.768
 35 A'   11 A"   12 A"   36 A'   37 A'   13 A"   38 A'   39 A'                 
  0.825   0.861   0.869   0.927   0.940   0.976   1.023   1.267
 40 A'   14 A"   41 A'   42 A'   15 A"   43 A'   44 A'   45 A'                 
  1.362   1.401   1.503   1.537   1.624   1.927   1.930   1.937
 16 A"   46 A'   17 A"   47 A'   48 A'   18 A"   49 A'   50 A'                 
  1.981   1.990   2.242   2.255   2.345   2.518   2.526   3.746
 19 A"   51 A'   20 A"   52 A'   53 A'   54 A'   55 A'   21 A"                 
  3.763   3.860   6.803   9.575  13.754  13.787  13.869  25.760
 56 A'   57 A'   58 A'   59 A'   22 A"   60 A'   61 A'   23 A"                 
 25.796  26.055  35.202 162.922 215.536
 62 A'   63 A'   64 A'   65 A'   66 A'                                         
 --------------------------------------------------------------

          Ground-State Mulliken Net Atomic Charges

     Atom                 Charge (a.u.)
  ----------------------------------------
      1 P                     0.291000
      2 N                    -0.256317
      3 Cl                   -0.013705
      4 H                    -0.020978
  ----------------------------------------
  Sum of atomic charges =     0.000000

 -----------------------------------------------------------------
                    Cartesian Multipole Moments
 -----------------------------------------------------------------
    Charge (ESU x 10^10)
                 0.0000
    Dipole Moment (Debye)
         X       3.2242      Y      -0.3177      Z      -0.0000
       Tot       3.2398
    Quadrupole Moments (Debye-Ang)
        XX     -25.1482     XY       1.6608     YY     -35.3783
        XZ       0.0000     YZ       0.0000     ZZ     -32.3736
    Octopole Moments (Debye-Ang^2)
       XXX       7.3993    XXY       0.1681    XYY      -3.9619
       YYY      -0.5116    XXZ       0.0000    XYZ      -0.0000
       YYZ      -0.0000    XZZ      -0.4608    YZZ      -0.1106
       ZZZ      -0.0000
    Hexadecapole Moments (Debye-Ang^3)
      XXXX    -454.7633   XXXY       9.6037   XXYY    -103.3123
      XYYY       5.1024   YYYY     -80.2635   XXXZ      -0.0000
      XXYZ       0.0000   XYYZ       0.0000   YYYZ       0.0000
      XXZZ     -92.9424   XYZZ       0.8024   YYZZ     -20.0446
      XZZZ       0.0000   YZZZ       0.0000   ZZZZ     -41.9090
 -----------------------------------------------------------------
 Calculating analytic gradient of the SCF energy
 Gradient of SCF Energy
            1           2           3           4
    1   0.0918928  -0.0518113  -0.0543883   0.0143068
    2   0.0153185   0.0263464  -0.0098307  -0.0318342
    3   0.0000000   0.0000000  -0.0000000  -0.0000000
 Max gradient component =       9.189E-02
 RMS gradient           =       3.689E-02
 Gradient time:  CPU 0.98 s  wall 0.98 s
 Geometry Optimization Parameters
   NAtoms,    NIC,     NZ,  NCons,   NDum,   NFix, NCnnct, MaxDiis
        4      14       4       0       0       0       0       0


** GEOMETRY OPTIMIZATION IN DELOCALIZED INTERNAL COORDINATES **
   Searching for a Minimum

   Optimization Cycle:   1

                       Coordinates (Angstroms)
     ATOM                X               Y               Z
      1  P         1.6942910380   -0.2344961430    0.0000000000
      2  N         0.0940954176    0.7898934199    0.0000000000
      3  Cl       -1.7085928697   -0.1434955337    0.0000000000
      4  H         2.9730452911    0.4276122773    0.0000000000
   Point Group: cs    Number of degrees of freedom:     5


   Energy is   -856.808649232


 Attempting to Generate Delocalized Internal Coordinates

  5 Hessian modes will be used to form the next step
  Hessian Eigenvalues:
     0.139919    0.160000    0.195927    0.198009    0.250000

 Minimum Search - Taking Simple RFO Step
 Searching for Lamda that Minimizes Along All modes
 Value Taken    Lamda =  -0.09213210
 Calculated Step too Large.  Step scaled by  0.513513
 Step Taken.  Stepsize is  0.300000

                             Maximum     Tolerance    Cnvgd?
         Gradient           0.142789      0.000300      NO
         Displacement       0.274351      0.001200      NO
         Energy change     *********      0.000001      NO


 New Cartesian Coordinates Obtained by Inverse Iteration

 Displacement from previous Coordinates is:  0.499247
 ----------------------------------------------------------------
             Standard Nuclear Orientation (Angstroms)
    I     Atom           X                Y                Z
 ----------------------------------------------------------------
    1      P       1.6138532665    -0.3112325469     0.0000000000
    2      N       0.1820192737     0.7916066539     0.0000000000
    3      Cl     -1.5602887271    -0.1236631949     0.0000000000
    4      H       2.8172550640     0.4828031086     0.0000000000
 ----------------------------------------------------------------
 Molecular Point Group                 Cs    NOp =  2
 Largest Abelian Subgroup              Cs    NOp =  2
 Nuclear Repulsion Energy =   114.1158407156 hartrees
 There are       20 alpha and       20 beta electrons
 Applying Cartesian multipole field
    Component          Value
    ---------          -----
     (2,0,0)        1.00000E-11
     (0,2,0)        2.00000E-11
     (0,0,2)       -3.00000E-11
 Nucleus-field energy     =     0.0000000036 hartrees
 Requested basis set is 6-311++G(d,p)
 There are 37 shells and 89 basis functions
 A cutoff of  1.0D-11 yielded    641 shell pairs
 There are      3908 function pairs (      4192 Cartesian)
 Smallest overlap matrix eigenvalue = 1.82E-03
 Guess MOs from SCF MO coefficient file

 -----------------------------------------------------------------------
  General SCF calculation program by
  Eric Jon Sundstrom, Paul Horn, Yuezhi Mao, Dmitri Zuev, Alec White,
  David Stuck, Shaama M.S., Shane Yost, Joonho Lee, David Small,
  Daniel Levine, Susi Lehtola, Hugh Burton, Evgeny Epifanovsky
 -----------------------------------------------------------------------
 Exchange:     0.2000 Hartree-Fock + 0.0800 Slater + 0.7200 B88
 Correlation:  0.1900 VWN1RPA + 0.8100 LYP
 Using SG-1 standard quadrature grid
 A restricted SCF calculation will be
 performed using DIIS
 SCF converges when DIIS error is below 1.0e-08
 ---------------------------------------
  Cycle       Energy         DIIS error
 ---------------------------------------
    1    -856.8469500995      1.68e-03  
    2    -856.8435245810      2.90e-03  
    3    -856.8487265906      1.70e-03  
    4    -856.8515292217      3.48e-04  
    5    -856.8516669152      1.30e-04  
    6    -856.8516879644      2.34e-05  
    7    -856.8516887908      7.63e-06  
    8    -856.8516888830      1.10e-06  
    9    -856.8516888849      3.17e-07  
   10    -856.8516888850      6.91e-08  
   11    -856.8516888850      8.66e-09  Convergence criterion met
 ---------------------------------------
 SCF time:   CPU 4.07s  wall 5.00s 
 SCF   energy in the final basis set =     -856.8516888850
 Total energy in the final basis set =     -856.8516888850

 --------------------------------------------------------------
             Orbital Energies (a.u.) and Symmetries
 --------------------------------------------------------------

 Alpha MOs, Restricted
 -- Occupied --                  
-101.58  -77.13  -14.43   -9.49   -7.26   -7.24   -7.24   -6.62
  1 A'    2 A'    3 A'    4 A'    5 A'    1 A"    6 A'    7 A'                 
 -4.785  -4.784  -4.780  -0.880  -0.774  -0.610  -0.437  -0.401
  2 A"    8 A'    9 A'   10 A'   11 A'   12 A'   13 A'   14 A'                 
 -0.366  -0.329  -0.298  -0.286
  3 A"   15 A'    4 A"   16 A'                                                 
 -- Virtual --                   
 -0.152  -0.123  -0.019  -0.015   0.029   0.040   0.043   0.058
  5 A"   17 A'   18 A'   19 A'   20 A'    6 A"   21 A'   22 A'                 
  0.078   0.088   0.090   0.113   0.137   0.142   0.154   0.197
 23 A'   24 A'    7 A"   25 A'   26 A'   27 A'    8 A"   28 A'                 
  0.235   0.270   0.277   0.288   0.392   0.431   0.468   0.474
 29 A'   30 A'    9 A"   31 A'   32 A'   33 A'   10 A"   34 A'                 
  0.563   0.573   0.614   0.616   0.720   0.747   0.788   0.820
 35 A'   11 A"   12 A"   36 A'   37 A'   13 A"   38 A'   39 A'                 
  0.831   0.860   0.874   0.923   0.949   0.989   1.006   1.283
 40 A'   14 A"   41 A'   42 A'   15 A"   43 A'   44 A'   45 A'                 
  1.369   1.403   1.508   1.536   1.649   1.928   1.948   1.972
 16 A"   46 A'   17 A"   47 A'   48 A'   18 A"   49 A'   50 A'                 
  2.006   2.008   2.246   2.267   2.405   2.529   2.578   3.748
 19 A"   51 A'   20 A"   52 A'   53 A'   54 A'   55 A'   21 A"                 
  3.779   3.867   6.845   9.578  13.760  13.804  13.867  25.764
 56 A'   57 A'   58 A'   59 A'   22 A"   60 A'   61 A'   23 A"                 
 25.810  26.127  35.219 162.965 215.542
 62 A'   63 A'   64 A'   65 A'   66 A'                                         

 Beta MOs, Restricted
 -- Occupied --                  
-101.58  -77.13  -14.43   -9.49   -7.26   -7.24   -7.24   -6.62
  1 A'    2 A'    3 A'    4 A'    5 A'    1 A"    6 A'    7 A'                 
 -4.785  -4.784  -4.780  -0.880  -0.774  -0.610  -0.437  -0.401
  2 A"    8 A'    9 A'   10 A'   11 A'   12 A'   13 A'   14 A'                 
 -0.366  -0.329  -0.298  -0.286
  3 A"   15 A'    4 A"   16 A'                                                 
 -- Virtual --                   
 -0.152  -0.123  -0.019  -0.015   0.029   0.040   0.043   0.058
  5 A"   17 A'   18 A'   19 A'   20 A'    6 A"   21 A'   22 A'                 
  0.078   0.088   0.090   0.113   0.137   0.142   0.154   0.197
 23 A'   24 A'    7 A"   25 A'   26 A'   27 A'    8 A"   28 A'                 
  0.235   0.270   0.277   0.288   0.392   0.431   0.468   0.474
 29 A'   30 A'    9 A"   31 A'   32 A'   33 A'   10 A"   34 A'                 
  0.563   0.573   0.614   0.616   0.720   0.747   0.788   0.820
 35 A'   11 A"   12 A"   36 A'   37 A'   13 A"   38 A'   39 A'                 
  0.831   0.860   0.874   0.923   0.949   0.989   1.006   1.283
 40 A'   14 A"   41 A'   42 A'   15 A"   43 A'   44 A'   45 A'                 
  1.369   1.403   1.508   1.536   1.649   1.928   1.948   1.972
 16 A"   46 A'   17 A"   47 A'   48 A'   18 A"   49 A'   50 A'                 
  2.006   2.008   2.246   2.267   2.405   2.529   2.578   3.748
 19 A"   51 A'   20 A"   52 A'   53 A'   54 A'   55 A'   21 A"                 
  3.779   3.867   6.845   9.578  13.760  13.804  13.867  25.764
 56 A'   57 A'   58 A'   59 A'   22 A"   60 A'   61 A'   23 A"                 
 25.810  26.127  35.219 162.965 215.542
 62 A'   63 A'   64 A'   65 A'   66 A'                                         
 --------------------------------------------------------------

          Ground-State Mulliken Net Atomic Charges

     Atom                 Charge (a.u.)
  ----------------------------------------
      1 P                     0.291822
      2 N                    -0.265889
      3 Cl                   -0.010502
      4 H                    -0.015430
  ----------------------------------------
  Sum of atomic charges =    -0.000000

 -----------------------------------------------------------------
                    Cartesian Multipole Moments
 -----------------------------------------------------------------
    Charge (ESU x 10^10)
                 0.0000
    Dipole Moment (Debye)
         X       2.9176      Y      -0.7188      Z      -0.0000
       Tot       3.0048
    Quadrupole Moments (Debye-Ang)
        XX     -25.7986     XY       1.0627     YY     -35.2092
        XZ      -0.0000     YZ      -0.0000     ZZ     -32.0869
    Octopole Moments (Debye-Ang^2)
       XXX       1.6474    XXY      -0.0548    XYY      -5.1939
       YYY       0.8807    XXZ      -0.0000    XYZ       0.0000
       YYZ      -0.0000    XZZ      -1.7696    YZZ       0.3947
       ZZZ      -0.0000
    Hexadecapole Moments (Debye-Ang^3)
      XXXX    -406.0289   XXXY      12.6885   XXYY     -91.8642
      XYYY       8.6957   YYYY     -83.4024   XXXZ      -0.0000
      XXYZ      -0.0000   XYYZ      -0.0000   YYYZ      -0.0000
      XXZZ     -82.5275   XYZZ       1.9402   YYZZ     -20.2704
      XZZZ      -0.0000   YZZZ      -0.0000   ZZZZ     -41.0181
 -----------------------------------------------------------------
 Calculating analytic gradient of the SCF energy
 Gradient of SCF Energy
            1           2           3           4
    1   0.0752987  -0.0429694  -0.0471092   0.0147799
    2  -0.0110376   0.0433227  -0.0127785  -0.0195066
    3   0.0000000   0.0000000  -0.0000000   0.0000000
 Max gradient component =       7.530E-02
 RMS gradient           =       3.227E-02
 Gradient time:  CPU 1.01 s  wall 1.03 s
 Geometry Optimization Parameters
   NAtoms,    NIC,     NZ,  NCons,   NDum,   NFix, NCnnct, MaxDiis
        4      14       4       0       0       0       0       0

 Cartesian Hessian Update
 Hessian Updated using BFGS Update


** GEOMETRY OPTIMIZATION IN DELOCALIZED INTERNAL COORDINATES **
   Searching for a Minimum

   Optimization Cycle:   2

                       Coordinates (Angstroms)
     ATOM                X               Y               Z
      1  P         1.6138532665   -0.3112325469    0.0000000000
      2  N         0.1820192737    0.7916066539    0.0000000000
      3  Cl       -1.5602887271   -0.1236631949    0.0000000000
      4  H         2.8172550640    0.4828031086    0.0000000000
   Point Group: cs    Number of degrees of freedom:     5


   Energy is   -856.851688885

 Hessian Updated using BFGS Update

  5 Hessian modes will be used to form the next step
  Hessian Eigenvalues:
     0.078062    0.152218    0.190069    0.200690    0.287280

 Minimum Search - Taking Simple RFO Step
 Searching for Lamda that Minimizes Along All modes
 Value Taken    Lamda =  -0.09131784
 Calculated Step too Large.  Step scaled by  0.414452
 Step Taken.  Stepsize is  0.300000

                             Maximum     Tolerance    Cnvgd?
         Gradient           0.109852      0.000300      NO
         Displacement       0.244683      0.001200      NO
         Energy change     -0.043040      0.000001      NO


 New Cartesian Coordinates Obtained by Inverse Iteration

 Displacement from previous Coordinates is:  0.456604
 ----------------------------------------------------------------
             Standard Nuclear Orientation (Angstroms)
    I     Atom           X                Y                Z
 ----------------------------------------------------------------
    1      P       1.5326613613    -0.3509122237     0.0000000000
    2      N       0.2663013108     0.7682650659     0.0000000000
    3      Cl     -1.4196082590    -0.0999191283     0.0000000000
    4      H       2.6734844639     0.5220803067     0.0000000000
 ----------------------------------------------------------------
 Molecular Point Group                 Cs    NOp =  2
 Largest Abelian Subgroup              Cs    NOp =  2
 Nuclear Repulsion Energy =   120.8569868547 hartrees
 There are       20 alpha and       20 beta electrons
 Applying Cartesian multipole field
    Component          Value
    ---------          -----
     (2,0,0)        1.00000E-11
     (0,2,0)        2.00000E-11
     (0,0,2)       -3.00000E-11
 Nucleus-field energy     =     0.0000000032 hartrees
 Requested basis set is 6-311++G(d,p)
 There are 37 shells and 89 basis functions
 A cutoff of  1.0D-11 yielded    646 shell pairs
 There are      3929 function pairs (      4216 Cartesian)
 Smallest overlap matrix eigenvalue = 1.72E-03
 Guess MOs from SCF MO coefficient file

 -----------------------------------------------------------------------
  General SCF calculation program by
  Eric Jon Sundstrom, Paul Horn, Yuezhi Mao, Dmitri Zuev, Alec White,
  David Stuck, Shaama M.S., Shane Yost, Joonho Lee, David Small,
  Daniel Levine, Susi Lehtola, Hugh Burton, Evgeny Epifanovsky
 -----------------------------------------------------------------------
 Exchange:     0.2000 Hartree-Fock + 0.0800 Slater + 0.7200 B88
 Correlation:  0.1900 VWN1RPA + 0.8100 LYP
 Using SG-1 standard quadrature grid
 A restricted SCF calculation will be
 performed using DIIS
 SCF converges when DIIS error is below 1.0e-08
 ---------------------------------------
  Cycle       Energy         DIIS error
 ---------------------------------------
    1    -856.8766273993      2.03e-03  
    2    -856.8732496272      3.18e-03  
    3    -856.8800113147      1.66e-03  
    4    -856.8826110293      3.24e-04  
    5    -856.8827240352      1.16e-04  
    6    -856.8827394573      2.32e-05  
    7    -856.8827401117      6.58e-06  
    8    -856.8827401734      9.15e-07  
    9    -856.8827401746      2.67e-07  
   10    -856.8827401747      5.44e-08  
   11    -856.8827401747      5.88e-09  Convergence criterion met
 ---------------------------------------
 SCF time:   CPU 4.18s  wall 4.00s 
 SCF   energy in the final basis set =     -856.8827401747
 Total energy in the final basis set =     -856.8827401747

 --------------------------------------------------------------
             Orbital Energies (a.u.) and Symmetries
 --------------------------------------------------------------

 Alpha MOs, Restricted
 -- Occupied --                  
-101.58  -77.12  -14.41   -9.49   -7.26   -7.24   -7.24   -6.61
  1 A'    2 A'    3 A'    4 A'    5 A'    1 A"    6 A'    7 A'                 
 -4.777  -4.775  -4.772  -0.908  -0.783  -0.597  -0.439  -0.417
  2 A"    8 A'    9 A'   10 A'   11 A'   12 A'   13 A'   14 A'                 
 -0.381  -0.328  -0.301  -0.288
  3 A"   15 A'    4 A"   16 A'                                                 
 -- Virtual --                   
 -0.138  -0.098  -0.016  -0.004   0.029   0.041   0.045   0.063
  5 A"   17 A'   18 A'   19 A'   20 A'    6 A"   21 A'   22 A'                 
  0.085   0.089   0.097   0.116   0.133   0.144   0.154   0.203
 23 A'    7 A"   24 A'   25 A'   26 A'   27 A'    8 A"   28 A'                 
  0.240   0.273   0.276   0.312   0.390   0.441   0.464   0.471
 29 A'   30 A'    9 A"   31 A'   32 A'   33 A'   10 A"   34 A'                 
  0.582   0.587   0.613   0.622   0.693   0.736   0.804   0.815
 11 A"   35 A'   36 A'   12 A"   37 A'   13 A"   38 A'   39 A'                 
  0.857   0.869   0.909   0.939   0.956   0.998   1.022   1.282
 14 A"   40 A'   41 A'   42 A'   15 A"   43 A'   44 A'   45 A'                 
  1.379   1.391   1.517   1.533   1.659   1.928   1.969   1.993
 16 A"   46 A'   17 A"   47 A'   48 A'   18 A"   49 A'   50 A'                 
  2.046   2.078   2.252   2.283   2.474   2.540   2.641   3.750
 19 A"   51 A'   20 A"   52 A'   53 A'   54 A'   55 A'   21 A"                 
  3.806   3.908   6.919   9.586  13.769  13.826  13.890  25.770
 56 A'   57 A'   58 A'   59 A'   22 A"   60 A'   61 A'   23 A"                 
 25.825  26.194  35.237 163.042 215.553
 62 A'   63 A'   64 A'   65 A'   66 A'                                         

 Beta MOs, Restricted
 -- Occupied --                  
-101.58  -77.12  -14.41   -9.49   -7.26   -7.24   -7.24   -6.61
  1 A'    2 A'    3 A'    4 A'    5 A'    1 A"    6 A'    7 A'                 
 -4.777  -4.775  -4.772  -0.908  -0.783  -0.597  -0.439  -0.417
  2 A"    8 A'    9 A'   10 A'   11 A'   12 A'   13 A'   14 A'                 
 -0.381  -0.328  -0.301  -0.288
  3 A"   15 A'    4 A"   16 A'                                                 
 -- Virtual --                   
 -0.138  -0.098  -0.016  -0.004   0.029   0.041   0.045   0.063
  5 A"   17 A'   18 A'   19 A'   20 A'    6 A"   21 A'   22 A'                 
  0.085   0.089   0.097   0.116   0.133   0.144   0.154   0.203
 23 A'    7 A"   24 A'   25 A'   26 A'   27 A'    8 A"   28 A'                 
  0.240   0.273   0.276   0.312   0.390   0.441   0.464   0.471
 29 A'   30 A'    9 A"   31 A'   32 A'   33 A'   10 A"   34 A'                 
  0.582   0.587   0.613   0.622   0.693   0.736   0.804   0.815
 11 A"   35 A'   36 A'   12 A"   37 A'   13 A"   38 A'   39 A'                 
  0.857   0.869   0.909   0.939   0.956   0.998   1.022   1.282
 14 A"   40 A'   41 A'   42 A'   15 A"   43 A'   44 A'   45 A'                 
  1.379   1.391   1.517   1.533   1.659   1.928   1.969   1.993
 16 A"   46 A'   17 A"   47 A'   48 A'   18 A"   49 A'   50 A'                 
  2.046   2.078   2.252   2.283   2.474   2.540   2.641   3.750
 19 A"   51 A'   20 A"   52 A'   53 A'   54 A'   55 A'   21 A"                 
  3.806   3.908   6.919   9.586  13.769  13.826  13.890  25.770
 56 A'   57 A'   58 A'   59 A'   22 A"   60 A'   61 A'   23 A"                 
 25.825  26.194  35.237 163.042 215.553
 62 A'   63 A'   64 A'   65 A'   66 A'                                         
 --------------------------------------------------------------

          Ground-State Mulliken Net Atomic Charges

     Atom                 Charge (a.u.)
  ----------------------------------------
      1 P                     0.287577
      2 N                    -0.264143
      3 Cl                   -0.009637
      4 H                    -0.013797
  ----------------------------------------
  Sum of atomic charges =     0.000000

 -----------------------------------------------------------------
                    Cartesian Multipole Moments
 -----------------------------------------------------------------
    Charge (ESU x 10^10)
                 0.0000
    Dipole Moment (Debye)
         X       2.5622      Y      -0.9716      Z       0.0000
       Tot       2.7402
    Quadrupole Moments (Debye-Ang)
        XX     -26.5102     XY       0.5999     YY     -34.9783
        XZ      -0.0000     YZ      -0.0000     ZZ     -31.6754
    Octopole Moments (Debye-Ang^2)
       XXX      -3.9887    XXY      -0.2705    XYY      -6.3310
       YYY       1.5934    XXZ       0.0000    XYZ       0.0000
       YYZ       0.0000    XZZ      -2.8313    YZZ       0.6296
       ZZZ       0.0000
    Hexadecapole Moments (Debye-Ang^3)
      XXXX    -363.4954   XXXY      13.1577   XXYY     -81.8062
      XYYY      10.0653   YYYY     -83.6106   XXXZ      -0.0000
      XXYZ      -0.0000   XYYZ      -0.0000   YYYZ      -0.0000
      XXZZ     -73.1190   XYZZ       2.4031   YYZZ     -19.9819
      XZZZ      -0.0000   YZZZ      -0.0000   ZZZZ     -39.7460
 -----------------------------------------------------------------
 Calculating analytic gradient of the SCF energy
 Gradient of SCF Energy
            1           2           3           4
    1   0.0409916  -0.0182163  -0.0321835   0.0094082
    2  -0.0118633   0.0350466  -0.0123938  -0.0107895
    3  -0.0000000   0.0000000  -0.0000000  -0.0000000
 Max gradient component =       4.099E-02
 RMS gradient           =       1.995E-02
 Gradient time:  CPU 1.05 s  wall 1.05 s
 Geometry Optimization Parameters
   NAtoms,    NIC,     NZ,  NCons,   NDum,   NFix, NCnnct, MaxDiis
        4      14       4       0       0       0       0       0

 Cartesian Hessian Update
 Hessian Updated using BFGS Update


** GEOMETRY OPTIMIZATION IN DELOCALIZED INTERNAL COORDINATES **
   Searching for a Minimum

   Optimization Cycle:   3

                       Coordinates (Angstroms)
     ATOM                X               Y               Z
      1  P         1.5326613613   -0.3509122237    0.0000000000
      2  N         0.2663013108    0.7682650659    0.0000000000
      3  Cl       -1.4196082590   -0.0999191283    0.0000000000
      4  H         2.6734844639    0.5220803067    0.0000000000
   Point Group: cs    Number of degrees of freedom:     5


   Energy is   -856.882740175

 Hessian Updated using BFGS Update

  5 Hessian modes will be used to form the next step
  Hessian Eigenvalues:
     0.124672    0.175522    0.191875    0.201066    0.317188

 Minimum Search - Taking Simple RFO Step
 Searching for Lamda that Minimizes Along All modes
 Value Taken    Lamda =  -0.03029806
 Calculated Step too Large.  Step scaled by  0.725244
 Step Taken.  Stepsize is  0.300000

                             Maximum     Tolerance    Cnvgd?
         Gradient           0.063104      0.000300      NO
         Displacement       0.228166      0.001200      NO
         Energy change     -0.031051      0.000001      NO


 New Cartesian Coordinates Obtained by Inverse Iteration

 Displacement from previous Coordinates is:  0.438718
 ----------------------------------------------------------------
             Standard Nuclear Orientation (Angstroms)
    I     Atom           X                Y                Z
 ----------------------------------------------------------------
    1      P       1.4759422031    -0.3929169568     0.0000000000
    2      N       0.3382619837     0.7095446056     0.0000000000
    3      Cl     -1.2947592887    -0.0510839601     0.0000000000
    4      H       2.5333939790     0.5739703320     0.0000000000
 ----------------------------------------------------------------
 Molecular Point Group                 Cs    NOp =  2
 Largest Abelian Subgroup              Cs    NOp =  2
 Nuclear Repulsion Energy =   127.9084337407 hartrees
 There are       20 alpha and       20 beta electrons
 Applying Cartesian multipole field
    Component          Value
    ---------          -----
     (2,0,0)        1.00000E-11
     (0,2,0)        2.00000E-11
     (0,0,2)       -3.00000E-11
 Nucleus-field energy     =     0.0000000029 hartrees
 Requested basis set is 6-311++G(d,p)
 There are 37 shells and 89 basis functions
 A cutoff of  1.0D-11 yielded    651 shell pairs
 There are      3956 function pairs (      4244 Cartesian)
 Smallest overlap matrix eigenvalue = 1.60E-03
 Guess MOs from SCF MO coefficient file

 -----------------------------------------------------------------------
  General SCF calculation program by
  Eric Jon Sundstrom, Paul Horn, Yuezhi Mao, Dmitri Zuev, Alec White,
  David Stuck, Shaama M.S., Shane Yost, Joonho Lee, David Small,
  Daniel Levine, Susi Lehtola, Hugh Burton, Evgeny Epifanovsky
 -----------------------------------------------------------------------
 Exchange:     0.2000 Hartree-Fock + 0.0800 Slater + 0.7200 B88
 Correlation:  0.1900 VWN1RPA + 0.8100 LYP
 Using SG-1 standard quadrature grid
 A restricted SCF calculation will be
 performed using DIIS
 SCF converges when DIIS error is below 1.0e-08
 ---------------------------------------
  Cycle       Energy         DIIS error
 ---------------------------------------
    1    -856.8863951530      2.25e-03  
    2    -856.8862515492      2.86e-03  
    3    -856.8909068446      1.70e-03  
    4    -856.8935395108      3.15e-04  
    5    -856.8936468778      1.00e-04  
    6    -856.8936573804      2.05e-05  
    7    -856.8936578331      5.48e-06  
    8    -856.8936578725      6.77e-07  
    9    -856.8936578731      2.12e-07  
   10    -856.8936578732      3.46e-08  
   11    -856.8936578732      5.28e-09  Convergence criterion met
 ---------------------------------------
 SCF time:   CPU 4.27s  wall 4.00s 
 SCF   energy in the final basis set =     -856.8936578732
 Total energy in the final basis set =     -856.8936578732

 --------------------------------------------------------------
             Orbital Energies (a.u.) and Symmetries
 --------------------------------------------------------------

 Alpha MOs, Restricted
 -- Occupied --                  
-101.58  -77.11  -14.40   -9.49   -7.26   -7.25   -7.25   -6.60
  1 A'    2 A'    3 A'    4 A'    5 A'    1 A"    6 A'    7 A'                 
 -4.767  -4.765  -4.761  -0.944  -0.791  -0.586  -0.442  -0.433
  2 A"    8 A'    9 A'   10 A'   11 A'   12 A'   13 A'   14 A'                 
 -0.399  -0.327  -0.302  -0.284
  3 A"   15 A'    4 A"   16 A'                                                 
 -- Virtual --                   
 -0.123  -0.066  -0.017   0.004   0.030   0.042   0.044   0.067
  5 A"   17 A'   18 A'   19 A'   20 A'    6 A"   21 A'   22 A'                 
  0.085   0.088   0.104   0.128   0.131   0.150   0.155   0.208
 23 A'    7 A"   24 A'   25 A'   26 A'   27 A'    8 A"   28 A'                 
  0.244   0.273   0.277   0.341   0.395   0.444   0.459   0.473
 29 A'   30 A'    9 A"   31 A'   32 A'   33 A'   10 A"   34 A'                 
  0.590   0.601   0.622   0.640   0.677   0.724   0.794   0.827
 11 A"   35 A'   36 A'   12 A"   37 A'   13 A"   38 A'   39 A'                 
  0.853   0.876   0.931   0.959   0.986   1.024   1.061   1.259
 14 A"   40 A'   41 A'   15 A"   42 A'   43 A'   44 A'   45 A'                 
  1.388   1.415   1.529   1.540   1.655   1.934   1.967   2.048
 16 A"   46 A'   17 A"   47 A'   48 A'   18 A"   49 A'   50 A'                 
  2.093   2.150   2.264   2.310   2.516   2.581   2.702   3.754
 19 A"   51 A'   20 A"   52 A'   53 A'   54 A'   55 A'   21 A"                 
  3.845   4.007   7.001   9.603  13.780  13.844  13.958  25.779
 56 A'   57 A'   58 A'   59 A'   22 A"   60 A'   61 A'   23 A"                 
 25.839  26.234  35.259 163.136 215.572
 62 A'   63 A'   64 A'   65 A'   66 A'                                         

 Beta MOs, Restricted
 -- Occupied --                  
-101.58  -77.11  -14.40   -9.49   -7.26   -7.25   -7.25   -6.60
  1 A'    2 A'    3 A'    4 A'    5 A'    1 A"    6 A'    7 A'                 
 -4.767  -4.765  -4.761  -0.944  -0.791  -0.586  -0.442  -0.433
  2 A"    8 A'    9 A'   10 A'   11 A'   12 A'   13 A'   14 A'                 
 -0.399  -0.327  -0.302  -0.284
  3 A"   15 A'    4 A"   16 A'                                                 
 -- Virtual --                   
 -0.123  -0.066  -0.017   0.004   0.030   0.042   0.044   0.067
  5 A"   17 A'   18 A'   19 A'   20 A'    6 A"   21 A'   22 A'                 
  0.085   0.088   0.104   0.128   0.131   0.150   0.155   0.208
 23 A'    7 A"   24 A'   25 A'   26 A'   27 A'    8 A"   28 A'                 
  0.244   0.273   0.277   0.341   0.395   0.444   0.459   0.473
 29 A'   30 A'    9 A"   31 A'   32 A'   33 A'   10 A"   34 A'                 
  0.590   0.601   0.622   0.640   0.677   0.724   0.794   0.827
 11 A"   35 A'   36 A'   12 A"   37 A'   13 A"   38 A'   39 A'                 
  0.853   0.876   0.931   0.959   0.986   1.024   1.061   1.259
 14 A"   40 A'   41 A'   15 A"   42 A'   43 A'   44 A'   45 A'                 
  1.388   1.415   1.529   1.540   1.655   1.934   1.967   2.048
 16 A"   46 A'   17 A"   47 A'   48 A'   18 A"   49 A'   50 A'                 
  2.093   2.150   2.264   2.310   2.516   2.581   2.702   3.754
 19 A"   51 A'   20 A"   52 A'   53 A'   54 A'   55 A'   21 A"                 
  3.845   4.007   7.001   9.603  13.780  13.844  13.958  25.779
 56 A'   57 A'   58 A'   59 A'   22 A"   60 A'   61 A'   23 A"                 
 25.839  26.234  35.259 163.136 215.572
 62 A'   63 A'   64 A'   65 A'   66 A'                                         
 --------------------------------------------------------------

          Ground-State Mulliken Net Atomic Charges

     Atom                 Charge (a.u.)
  ----------------------------------------
      1 P                     0.268986
      2 N                    -0.240419
      3 Cl                   -0.013036
      4 H                    -0.015532
  ----------------------------------------
  Sum of atomic charges =    -0.000000

 -----------------------------------------------------------------
                    Cartesian Multipole Moments
 -----------------------------------------------------------------
    Charge (ESU x 10^10)
                -0.0000
    Dipole Moment (Debye)
         X       2.1067      Y      -1.1389      Z       0.0000
       Tot       2.3949
    Quadrupole Moments (Debye-Ang)
        XX     -27.2573     XY       0.1496     YY     -34.6518
        XZ       0.0000     YZ      -0.0000     ZZ     -31.2441
    Octopole Moments (Debye-Ang^2)
       XXX     -10.1935    XXY      -0.3768    XYY      -7.4854
       YYY       2.4332    XXZ       0.0000    XYZ      -0.0000
       YYZ       0.0000    XZZ      -4.0300    YZZ       0.7918
       ZZZ       0.0000
    Hexadecapole Moments (Debye-Ang^3)
      XXXX    -332.6172   XXXY      14.8598   XXYY     -74.4626
      XYYY      13.1969   YYYY     -82.1382   XXXZ       0.0000
      XXYZ      -0.0000   XYYZ       0.0000   YYYZ      -0.0000
      XXZZ     -66.0160   XYZZ       3.4435   YYZZ     -19.4648
      XZZZ       0.0000   YZZZ      -0.0000   ZZZZ     -38.5208
 -----------------------------------------------------------------
 Calculating analytic gradient of the SCF energy
 Gradient of SCF Energy
            1           2           3           4
    1  -0.0174619   0.0228016  -0.0056167   0.0002771
    2   0.0136787  -0.0067696  -0.0061101  -0.0007990
    3   0.0000000  -0.0000000  -0.0000000   0.0000000
 Max gradient component =       2.280E-02
 RMS gradient           =       9.693E-03
 Gradient time:  CPU 1.08 s  wall 1.08 s
 Geometry Optimization Parameters
   NAtoms,    NIC,     NZ,  NCons,   NDum,   NFix, NCnnct, MaxDiis
        4      14       4       0       0       0       0       0

 Cartesian Hessian Update
 Hessian Updated using BFGS Update


** GEOMETRY OPTIMIZATION IN DELOCALIZED INTERNAL COORDINATES **
   Searching for a Minimum

   Optimization Cycle:   4

                       Coordinates (Angstroms)
     ATOM                X               Y               Z
      1  P         1.4759422031   -0.3929169568    0.0000000000
      2  N         0.3382619837    0.7095446056    0.0000000000
      3  Cl       -1.2947592887   -0.0510839601    0.0000000000
      4  H         2.5333939790    0.5739703320    0.0000000000
   Point Group: cs    Number of degrees of freedom:     5


   Energy is   -856.893657873

 Hessian Updated using BFGS Update

  5 Hessian modes will be used to form the next step
  Hessian Eigenvalues:
     0.127405    0.180658    0.199515    0.267450    0.406388

 Minimum Search - Taking Simple RFO Step
 Searching for Lamda that Minimizes Along All modes
 Value Taken    Lamda =  -0.00237977
 Step Taken.  Stepsize is  0.107793

                             Maximum     Tolerance    Cnvgd?
         Gradient           0.018846      0.000300      NO
         Displacement       0.083147      0.001200      NO
         Energy change     -0.010918      0.000001      NO


 New Cartesian Coordinates Obtained by Inverse Iteration

 Displacement from previous Coordinates is:  0.112777
 ----------------------------------------------------------------
             Standard Nuclear Orientation (Angstroms)
    I     Atom           X                Y                Z
 ----------------------------------------------------------------
    1      P       1.5023761261    -0.4212759857     0.0000000000
    2      N       0.3246641352     0.6912456646     0.0000000000
    3      Cl     -1.2880124773    -0.0244894087     0.0000000000
    4      H       2.5138110930     0.5940337505     0.0000000000
 ----------------------------------------------------------------
 Molecular Point Group                 Cs    NOp =  2
 Largest Abelian Subgroup              Cs    NOp =  2
 Nuclear Repulsion Energy =   127.4294232538 hartrees
 There are       20 alpha and       20 beta electrons
 Applying Cartesian multipole field
    Component          Value
    ---------          -----
     (2,0,0)        1.00000E-11
     (0,2,0)        2.00000E-11
     (0,0,2)       -3.00000E-11
 Nucleus-field energy     =     0.0000000029 hartrees
 Requested basis set is 6-311++G(d,p)
 There are 37 shells and 89 basis functions
 A cutoff of  1.0D-11 yielded    650 shell pairs
 There are      3953 function pairs (      4241 Cartesian)
 Smallest overlap matrix eigenvalue = 1.62E-03
 Guess MOs from SCF MO coefficient file

 -----------------------------------------------------------------------
  General SCF calculation program by
  Eric Jon Sundstrom, Paul Horn, Yuezhi Mao, Dmitri Zuev, Alec White,
  David Stuck, Shaama M.S., Shane Yost, Joonho Lee, David Small,
  Daniel Levine, Susi Lehtola, Hugh Burton, Evgeny Epifanovsky
 -----------------------------------------------------------------------
 Exchange:     0.2000 Hartree-Fock + 0.0800 Slater + 0.7200 B88
 Correlation:  0.1900 VWN1RPA + 0.8100 LYP
 Using SG-1 standard quadrature grid
 A restricted SCF calculation will be
 performed using DIIS
 SCF converges when DIIS error is below 1.0e-08
 ---------------------------------------
  Cycle       Energy         DIIS error
 ---------------------------------------
    1    -856.8932613491      9.13e-04  
    2    -856.8942365719      6.70e-04  
    3    -856.8937577327      9.77e-04  
    4    -856.8946755732      8.70e-05  
    5    -856.8946825443      3.22e-05  
    6    -856.8946837192      5.91e-06  
    7    -856.8946837561      1.33e-06  
    8    -856.8946837578      3.40e-07  
    9    -856.8946837580      4.92e-08  
   10    -856.8946837580      9.98e-09  Convergence criterion met
 ---------------------------------------
 SCF time:   CPU 3.90s  wall 4.00s 
 SCF   energy in the final basis set =     -856.8946837580
 Total energy in the final basis set =     -856.8946837580

 --------------------------------------------------------------
             Orbital Energies (a.u.) and Symmetries
 --------------------------------------------------------------

 Alpha MOs, Restricted
 -- Occupied --                  
-101.58  -77.11  -14.40   -9.49   -7.26   -7.25   -7.25   -6.60
  1 A'    2 A'    3 A'    4 A'    5 A'    1 A"    6 A'    7 A'                 
 -4.766  -4.765  -4.761  -0.947  -0.785  -0.588  -0.444  -0.431
  2 A"    8 A'    9 A'   10 A'   11 A'   12 A'   13 A'   14 A'                 
 -0.400  -0.331  -0.298  -0.281
  3 A"   15 A'    4 A"   16 A'                                                 
 -- Virtual --                   
 -0.126  -0.056  -0.018   0.004   0.030   0.042   0.043   0.067
  5 A"   17 A'   18 A'   19 A'   20 A'    6 A"   21 A'   22 A'                 
  0.085   0.088   0.101   0.127   0.129   0.152   0.156   0.209
 23 A'    7 A"   24 A'   25 A'   26 A'   27 A'    8 A"   28 A'                 
  0.244   0.273   0.278   0.333   0.395   0.439   0.458   0.472
 29 A'   30 A'    9 A"   31 A'   32 A'   33 A'   10 A"   34 A'                 
  0.591   0.597   0.618   0.635   0.683   0.724   0.800   0.828
 11 A"   35 A'   36 A'   12 A"   37 A'   13 A"   38 A'   39 A'                 
  0.850   0.871   0.932   0.962   0.979   1.010   1.075   1.251
 14 A"   40 A'   41 A'   15 A"   42 A'   43 A'   44 A'   45 A'                 
  1.391   1.424   1.529   1.538   1.663   1.939   1.961   2.062
 16 A"   46 A'   17 A"   47 A'   48 A'   18 A"   49 A'   50 A'                 
  2.075   2.159   2.267   2.312   2.497   2.584   2.696   3.755
 19 A"   51 A'   20 A"   52 A'   53 A'   54 A'   55 A'   21 A"                 
  3.843   3.987   6.982   9.608  13.780  13.844  13.931  25.779
 56 A'   57 A'   58 A'   59 A'   22 A"   60 A'   61 A'   23 A"                 
 25.841  26.233  35.257 163.111 215.578
 62 A'   63 A'   64 A'   65 A'   66 A'                                         

 Beta MOs, Restricted
 -- Occupied --                  
-101.58  -77.11  -14.40   -9.49   -7.26   -7.25   -7.25   -6.60
  1 A'    2 A'    3 A'    4 A'    5 A'    1 A"    6 A'    7 A'                 
 -4.766  -4.765  -4.761  -0.947  -0.785  -0.588  -0.444  -0.431
  2 A"    8 A'    9 A'   10 A'   11 A'   12 A'   13 A'   14 A'                 
 -0.400  -0.331  -0.298  -0.281
  3 A"   15 A'    4 A"   16 A'                                                 
 -- Virtual --                   
 -0.126  -0.056  -0.018   0.004   0.030   0.042   0.043   0.067
  5 A"   17 A'   18 A'   19 A'   20 A'    6 A"   21 A'   22 A'                 
  0.085   0.088   0.101   0.127   0.129   0.152   0.156   0.209
 23 A'    7 A"   24 A'   25 A'   26 A'   27 A'    8 A"   28 A'                 
  0.244   0.273   0.278   0.333   0.395   0.439   0.458   0.472
 29 A'   30 A'    9 A"   31 A'   32 A'   33 A'   10 A"   34 A'                 
  0.591   0.597   0.618   0.635   0.683   0.724   0.800   0.828
 11 A"   35 A'   36 A'   12 A"   37 A'   13 A"   38 A'   39 A'                 
  0.850   0.871   0.932   0.962   0.979   1.010   1.075   1.251
 14 A"   40 A'   41 A'   15 A"   42 A'   43 A'   44 A'   45 A'                 
  1.391   1.424   1.529   1.538   1.663   1.939   1.961   2.062
 16 A"   46 A'   17 A"   47 A'   48 A'   18 A"   49 A'   50 A'                 
  2.075   2.159   2.267   2.312   2.497   2.584   2.696   3.755
 19 A"   51 A'   20 A"   52 A'   53 A'   54 A'   55 A'   21 A"                 
  3.843   3.987   6.982   9.608  13.780  13.844  13.931  25.779
 56 A'   57 A'   58 A'   59 A'   22 A"   60 A'   61 A'   23 A"                 
 25.841  26.233  35.257 163.111 215.578
 62 A'   63 A'   64 A'   65 A'   66 A'                                         
 --------------------------------------------------------------

          Ground-State Mulliken Net Atomic Charges

     Atom                 Charge (a.u.)
  ----------------------------------------
      1 P                     0.261834
      2 N                    -0.236751
      3 Cl                   -0.010340
      4 H                    -0.014743
  ----------------------------------------
  Sum of atomic charges =     0.000000

 -----------------------------------------------------------------
                    Cartesian Multipole Moments
 -----------------------------------------------------------------
    Charge (ESU x 10^10)
                 0.0000
    Dipole Moment (Debye)
         X       1.9648      Y      -1.1680      Z      -0.0000
       Tot       2.2857
    Quadrupole Moments (Debye-Ang)
        XX     -27.2407     XY       0.0769     YY     -34.6158
        XZ       0.0000     YZ       0.0000     ZZ     -31.3371
    Octopole Moments (Debye-Ang^2)
       XXX     -11.5961    XXY      -0.1969    XYY      -7.8274
       YYY       2.7924    XXZ       0.0000    XYZ       0.0000
       YYZ      -0.0000    XZZ      -4.7084    YZZ       0.8872
       ZZZ      -0.0000
    Hexadecapole Moments (Debye-Ang^3)
      XXXX    -335.7767   XXXY      18.0012   XXYY     -75.4213
      XYYY      16.7254   YYYY     -83.0075   XXXZ      -0.0000
      XXYZ       0.0000   XYYZ       0.0000   YYYZ       0.0000
      XXZZ     -66.9004   XYZZ       4.6224   YYZZ     -19.6764
      XZZZ       0.0000   YZZZ       0.0000   ZZZZ     -38.8956
 -----------------------------------------------------------------
 Calculating analytic gradient of the SCF energy
 Gradient of SCF Energy
            1           2           3           4
    1   0.0016170  -0.0021804   0.0010224  -0.0004590
    2  -0.0073767   0.0074097  -0.0016597   0.0016266
    3  -0.0000000   0.0000000   0.0000000   0.0000000
 Max gradient component =       7.410E-03
 RMS gradient           =       3.206E-03
 Gradient time:  CPU 1.08 s  wall 1.11 s
 Geometry Optimization Parameters
   NAtoms,    NIC,     NZ,  NCons,   NDum,   NFix, NCnnct, MaxDiis
        4      14       4       0       0       0       0       0

 Cartesian Hessian Update
 Hessian Updated using BFGS Update


** GEOMETRY OPTIMIZATION IN DELOCALIZED INTERNAL COORDINATES **
   Searching for a Minimum

   Optimization Cycle:   5

                       Coordinates (Angstroms)
     ATOM                X               Y               Z
      1  P         1.5023761261   -0.4212759857    0.0000000000
      2  N         0.3246641352    0.6912456646    0.0000000000
      3  Cl       -1.2880124773   -0.0244894087    0.0000000000
      4  H         2.5138110930    0.5940337505    0.0000000000
   Point Group: cs    Number of degrees of freedom:     5


   Energy is   -856.894683758

 Hessian Updated using BFGS Update

  5 Hessian modes will be used to form the next step
  Hessian Eigenvalues:
     0.122446    0.181839    0.199523    0.324474    0.391592

 Minimum Search - Taking Simple RFO Step
 Searching for Lamda that Minimizes Along All modes
 Value Taken    Lamda =  -0.00024224
 Step Taken.  Stepsize is  0.027436

                             Maximum     Tolerance    Cnvgd?
         Gradient           0.006988      0.000300      NO
         Displacement       0.021911      0.001200      NO
         Energy change     -0.001026      0.000001      NO


 New Cartesian Coordinates Obtained by Inverse Iteration

 Displacement from previous Coordinates is:  0.034057
 ----------------------------------------------------------------
             Standard Nuclear Orientation (Angstroms)
    I     Atom           X                Y                Z
 ----------------------------------------------------------------
    1      P       1.5070805812    -0.4169809804     0.0000000000
    2      N       0.3227427695     0.6789219478     0.0000000000
    3      Cl     -1.2959186668    -0.0185166298     0.0000000000
    4      H       2.5189341931     0.5960896830     0.0000000000
 ----------------------------------------------------------------
 Molecular Point Group                 Cs    NOp =  2
 Largest Abelian Subgroup              Cs    NOp =  2
 Nuclear Repulsion Energy =   127.3827141628 hartrees
 There are       20 alpha and       20 beta electrons
 Applying Cartesian multipole field
    Component          Value
    ---------          -----
     (2,0,0)        1.00000E-11
     (0,2,0)        2.00000E-11
     (0,0,2)       -3.00000E-11
 Nucleus-field energy     =     0.0000000029 hartrees
 Requested basis set is 6-311++G(d,p)
 There are 37 shells and 89 basis functions
 A cutoff of  1.0D-11 yielded    650 shell pairs
 There are      3953 function pairs (      4241 Cartesian)
 Smallest overlap matrix eigenvalue = 1.62E-03
 Guess MOs from SCF MO coefficient file

 -----------------------------------------------------------------------
  General SCF calculation program by
  Eric Jon Sundstrom, Paul Horn, Yuezhi Mao, Dmitri Zuev, Alec White,
  David Stuck, Shaama M.S., Shane Yost, Joonho Lee, David Small,
  Daniel Levine, Susi Lehtola, Hugh Burton, Evgeny Epifanovsky
 -----------------------------------------------------------------------
 Exchange:     0.2000 Hartree-Fock + 0.0800 Slater + 0.7200 B88
 Correlation:  0.1900 VWN1RPA + 0.8100 LYP
 Using SG-1 standard quadrature grid
 A restricted SCF calculation will be
 performed using DIIS
 SCF converges when DIIS error is below 1.0e-08
 ---------------------------------------
  Cycle       Energy         DIIS error
 ---------------------------------------
    1    -856.8947205797      2.36e-04  
    2    -856.8948177543      1.45e-04  
    3    -856.8947841978      2.40e-04  
    4    -856.8948372711      2.50e-05  
    5    -856.8948379814      8.23e-06  
    6    -856.8948380555      2.14e-06  
    7    -856.8948380604      4.72e-07  
    8    -856.8948380607      6.61e-08  
    9    -856.8948380607      1.83e-08  
   10    -856.8948380607      1.88e-09  Convergence criterion met
 ---------------------------------------
 SCF time:   CPU 3.89s  wall 4.00s 
 SCF   energy in the final basis set =     -856.8948380607
 Total energy in the final basis set =     -856.8948380607

 --------------------------------------------------------------
             Orbital Energies (a.u.) and Symmetries
 --------------------------------------------------------------

 Alpha MOs, Restricted
 -- Occupied --                  
-101.58  -77.11  -14.40   -9.50   -7.26   -7.25   -7.25   -6.60
  1 A'    2 A'    3 A'    4 A'    5 A'    1 A"    6 A'    7 A'                 
 -4.766  -4.765  -4.761  -0.947  -0.787  -0.588  -0.445  -0.430
  2 A"    8 A'    9 A'   10 A'   11 A'   12 A'   13 A'   14 A'                 
 -0.401  -0.331  -0.299  -0.279
  3 A"   15 A'    4 A"   16 A'                                                 
 -- Virtual --                   
 -0.125  -0.056  -0.018   0.005   0.030   0.042   0.043   0.067
  5 A"   17 A'   18 A'   19 A'   20 A'    6 A"   21 A'   22 A'                 
  0.086   0.087   0.101   0.126   0.129   0.152   0.156   0.209
 23 A'    7 A"   24 A'   25 A'   26 A'   27 A'    8 A"   28 A'                 
  0.244   0.273   0.278   0.334   0.396   0.439   0.458   0.472
 29 A'   30 A'    9 A"   31 A'   32 A'   33 A'   10 A"   34 A'                 
  0.591   0.600   0.619   0.636   0.681   0.723   0.802   0.827
 11 A"   35 A'   36 A'   12 A"   37 A'   13 A"   38 A'   39 A'                 
  0.849   0.870   0.933   0.963   0.985   1.013   1.076   1.249
 14 A"   40 A'   41 A'   15 A"   42 A'   43 A'   44 A'   45 A'                 
  1.391   1.422   1.530   1.540   1.663   1.939   1.966   2.058
 16 A"   46 A'   17 A"   47 A'   48 A'   18 A"   49 A'   50 A'                 
  2.077   2.163   2.268   2.310   2.503   2.586   2.696   3.756
 19 A"   51 A'   20 A"   52 A'   53 A'   54 A'   55 A'   21 A"                 
  3.844   3.993   6.985   9.608  13.780  13.846  13.936  25.779
 56 A'   57 A'   58 A'   59 A'   22 A"   60 A'   61 A'   23 A"                 
 25.840  26.232  35.258 163.116 215.577
 62 A'   63 A'   64 A'   65 A'   66 A'                                         

 Beta MOs, Restricted
 -- Occupied --                  
-101.58  -77.11  -14.40   -9.50   -7.26   -7.25   -7.25   -6.60
  1 A'    2 A'    3 A'    4 A'    5 A'    1 A"    6 A'    7 A'                 
 -4.766  -4.765  -4.761  -0.947  -0.787  -0.588  -0.445  -0.430
  2 A"    8 A'    9 A'   10 A'   11 A'   12 A'   13 A'   14 A'                 
 -0.401  -0.331  -0.299  -0.279
  3 A"   15 A'    4 A"   16 A'                                                 
 -- Virtual --                   
 -0.125  -0.056  -0.018   0.005   0.030   0.042   0.043   0.067
  5 A"   17 A'   18 A'   19 A'   20 A'    6 A"   21 A'   22 A'                 
  0.086   0.087   0.101   0.126   0.129   0.152   0.156   0.209
 23 A'    7 A"   24 A'   25 A'   26 A'   27 A'    8 A"   28 A'                 
  0.244   0.273   0.278   0.334   0.396   0.439   0.458   0.472
 29 A'   30 A'    9 A"   31 A'   32 A'   33 A'   10 A"   34 A'                 
  0.591   0.600   0.619   0.636   0.681   0.723   0.802   0.827
 11 A"   35 A'   36 A'   12 A"   37 A'   13 A"   38 A'   39 A'                 
  0.849   0.870   0.933   0.963   0.985   1.013   1.076   1.249
 14 A"   40 A'   41 A'   15 A"   42 A'   43 A'   44 A'   45 A'                 
  1.391   1.422   1.530   1.540   1.663   1.939   1.966   2.058
 16 A"   46 A'   17 A"   47 A'   48 A'   18 A"   49 A'   50 A'                 
  2.077   2.163   2.268   2.310   2.503   2.586   2.696   3.756
 19 A"   51 A'   20 A"   52 A'   53 A'   54 A'   55 A'   21 A"                 
  3.844   3.993   6.985   9.608  13.780  13.846  13.936  25.779
 56 A'   57 A'   58 A'   59 A'   22 A"   60 A'   61 A'   23 A"                 
 25.840  26.232  35.258 163.116 215.577
 62 A'   63 A'   64 A'   65 A'   66 A'                                         
 --------------------------------------------------------------

          Ground-State Mulliken Net Atomic Charges

     Atom                 Charge (a.u.)
  ----------------------------------------
      1 P                     0.260394
      2 N                    -0.238981
      3 Cl                   -0.007623
      4 H                    -0.013790
  ----------------------------------------
  Sum of atomic charges =     0.000000

 -----------------------------------------------------------------
                    Cartesian Multipole Moments
 -----------------------------------------------------------------
    Charge (ESU x 10^10)
                -0.0000
    Dipole Moment (Debye)
         X       1.9454      Y      -1.1403      Z      -0.0000
       Tot       2.2550
    Quadrupole Moments (Debye-Ang)
        XX     -27.1530     XY       0.1229     YY     -34.6488
        XZ       0.0000     YZ       0.0000     ZZ     -31.3182
    Octopole Moments (Debye-Ang^2)
       XXX     -11.4797    XXY      -0.0831    XYY      -7.8292
       YYY       2.7114    XXZ      -0.0000    XYZ      -0.0000
       YYZ      -0.0000    XZZ      -4.6502    YZZ       0.8500
       ZZZ      -0.0000
    Hexadecapole Moments (Debye-Ang^3)
      XXXX    -337.3364   XXXY      18.3898   XXYY     -75.9916
      XYYY      17.0648   YYYY     -82.2340   XXXZ      -0.0000
      XXYZ       0.0000   XYYZ       0.0000   YYYZ       0.0000
      XXZZ     -67.2752   XYZZ       4.7279   YYZZ     -19.5497
      XZZZ       0.0000   YZZZ       0.0000   ZZZZ     -38.8601
 -----------------------------------------------------------------
 Calculating analytic gradient of the SCF energy
 Gradient of SCF Energy
            1           2           3           4
    1   0.0003735   0.0000947  -0.0004351  -0.0000331
    2  -0.0021415   0.0022738  -0.0007236   0.0005913
    3  -0.0000000   0.0000000  -0.0000000  -0.0000000
 Max gradient component =       2.274E-03
 RMS gradient           =       9.560E-04
 Gradient time:  CPU 1.08 s  wall 1.11 s
 Geometry Optimization Parameters
   NAtoms,    NIC,     NZ,  NCons,   NDum,   NFix, NCnnct, MaxDiis
        4      14       4       0       0       0       0       0

 Cartesian Hessian Update
 Hessian Updated using BFGS Update


** GEOMETRY OPTIMIZATION IN DELOCALIZED INTERNAL COORDINATES **
   Searching for a Minimum

   Optimization Cycle:   6

                       Coordinates (Angstroms)
     ATOM                X               Y               Z
      1  P         1.5070805812   -0.4169809804    0.0000000000
      2  N         0.3227427695    0.6789219478    0.0000000000
      3  Cl       -1.2959186668   -0.0185166298    0.0000000000
      4  H         2.5189341931    0.5960896830    0.0000000000
   Point Group: cs    Number of degrees of freedom:     5


   Energy is   -856.894838061

 Hessian Updated using BFGS Update

  5 Hessian modes will be used to form the next step
  Hessian Eigenvalues:
     0.110945    0.181766    0.199115    0.267285    0.380087

 Minimum Search - Taking Simple RFO Step
 Searching for Lamda that Minimizes Along All modes
 Value Taken    Lamda =  -0.00003474
 Step Taken.  Stepsize is  0.015186

                             Maximum     Tolerance    Cnvgd?
         Gradient           0.002275      0.000300      NO
         Displacement       0.013124      0.001200      NO
         Energy change     -0.000154      0.000001      NO


 New Cartesian Coordinates Obtained by Inverse Iteration

 Displacement from previous Coordinates is:  0.013478
 ----------------------------------------------------------------
             Standard Nuclear Orientation (Angstroms)
    I     Atom           X                Y                Z
 ----------------------------------------------------------------
    1      P       1.5083280773    -0.4149168329     0.0000000000
    2      N       0.3205777696     0.6734430208     0.0000000000
    3      Cl     -1.2961821517    -0.0155740889     0.0000000000
    4      H       2.5201151819     0.5965619216     0.0000000000
 ----------------------------------------------------------------
 Molecular Point Group                 Cs    NOp =  2
 Largest Abelian Subgroup              Cs    NOp =  2
 Nuclear Repulsion Energy =   127.5155147293 hartrees
 There are       20 alpha and       20 beta electrons
 Applying Cartesian multipole field
    Component          Value
    ---------          -----
     (2,0,0)        1.00000E-11
     (0,2,0)        2.00000E-11
     (0,0,2)       -3.00000E-11
 Nucleus-field energy     =     0.0000000029 hartrees
 Requested basis set is 6-311++G(d,p)
 There are 37 shells and 89 basis functions
 A cutoff of  1.0D-11 yielded    650 shell pairs
 There are      3953 function pairs (      4241 Cartesian)
 Smallest overlap matrix eigenvalue = 1.60E-03
 Guess MOs from SCF MO coefficient file

 -----------------------------------------------------------------------
  General SCF calculation program by
  Eric Jon Sundstrom, Paul Horn, Yuezhi Mao, Dmitri Zuev, Alec White,
  David Stuck, Shaama M.S., Shane Yost, Joonho Lee, David Small,
  Daniel Levine, Susi Lehtola, Hugh Burton, Evgeny Epifanovsky
 -----------------------------------------------------------------------
 Exchange:     0.2000 Hartree-Fock + 0.0800 Slater + 0.7200 B88
 Correlation:  0.1900 VWN1RPA + 0.8100 LYP
 Using SG-1 standard quadrature grid
 A restricted SCF calculation will be
 performed using DIIS
 SCF converges when DIIS error is below 1.0e-08
 ---------------------------------------
  Cycle       Energy         DIIS error
 ---------------------------------------
    1    -856.8948238669      1.25e-04  
    2    -856.8948446685      1.04e-04  
    3    -856.8948406310      1.22e-04  
    4    -856.8948541423      1.84e-05  
    5    -856.8948546086      3.92e-06  
    6    -856.8948546226      7.57e-07  
    7    -856.8948546232      2.24e-07  
    8    -856.8948546233      4.27e-08  
    9    -856.8948546233      1.08e-08  
   10    -856.8948546233      1.22e-09  Convergence criterion met
 ---------------------------------------
 SCF time:   CPU 3.89s  wall 4.00s 
 SCF   energy in the final basis set =     -856.8948546233
 Total energy in the final basis set =     -856.8948546233

 --------------------------------------------------------------
             Orbital Energies (a.u.) and Symmetries
 --------------------------------------------------------------

 Alpha MOs, Restricted
 -- Occupied --                  
-101.58  -77.11  -14.39   -9.50   -7.26   -7.25   -7.25   -6.60
  1 A'    2 A'    3 A'    4 A'    5 A'    1 A"    6 A'    7 A'                 
 -4.765  -4.764  -4.760  -0.948  -0.787  -0.588  -0.447  -0.430
  2 A"    8 A'    9 A'   10 A'   11 A'   12 A'   13 A'   14 A'                 
 -0.401  -0.332  -0.299  -0.277
  3 A"   15 A'    4 A"   16 A'                                                 
 -- Virtual --                   
 -0.124  -0.055  -0.018   0.005   0.030   0.042   0.043   0.068
  5 A"   17 A'   18 A'   19 A'   20 A'    6 A"   21 A'   22 A'                 
  0.086   0.087   0.102   0.126   0.130   0.153   0.156   0.209
 23 A'    7 A"   24 A'   25 A'   26 A'   27 A'    8 A"   28 A'                 
  0.244   0.274   0.278   0.334   0.396   0.440   0.458   0.472
 29 A'   30 A'    9 A"   31 A'   32 A'   33 A'   10 A"   34 A'                 
  0.591   0.601   0.620   0.637   0.680   0.722   0.803   0.827
 11 A"   35 A'   36 A'   12 A"   37 A'   13 A"   38 A'   39 A'                 
  0.849   0.870   0.934   0.964   0.988   1.014   1.079   1.247
 14 A"   40 A'   41 A'   15 A"   42 A'   43 A'   44 A'   45 A'                 
  1.392   1.422   1.530   1.541   1.663   1.940   1.968   2.058
 16 A"   46 A'   17 A"   47 A'   48 A'   18 A"   49 A'   50 A'                 
  2.078   2.166   2.268   2.311   2.505   2.587   2.697   3.756
 19 A"   51 A'   20 A"   52 A'   53 A'   54 A'   55 A'   21 A"                 
  3.845   3.997   6.987   9.608  13.781  13.847  13.939  25.779
 56 A'   57 A'   58 A'   59 A'   22 A"   60 A'   61 A'   23 A"                 
 25.840  26.231  35.259 163.119 215.577
 62 A'   63 A'   64 A'   65 A'   66 A'                                         

 Beta MOs, Restricted
 -- Occupied --                  
-101.58  -77.11  -14.39   -9.50   -7.26   -7.25   -7.25   -6.60
  1 A'    2 A'    3 A'    4 A'    5 A'    1 A"    6 A'    7 A'                 
 -4.765  -4.764  -4.760  -0.948  -0.787  -0.588  -0.447  -0.430
  2 A"    8 A'    9 A'   10 A'   11 A'   12 A'   13 A'   14 A'                 
 -0.401  -0.332  -0.299  -0.277
  3 A"   15 A'    4 A"   16 A'                                                 
 -- Virtual --                   
 -0.124  -0.055  -0.018   0.005   0.030   0.042   0.043   0.068
  5 A"   17 A'   18 A'   19 A'   20 A'    6 A"   21 A'   22 A'                 
  0.086   0.087   0.102   0.126   0.130   0.153   0.156   0.209
 23 A'    7 A"   24 A'   25 A'   26 A'   27 A'    8 A"   28 A'                 
  0.244   0.274   0.278   0.334   0.396   0.440   0.458   0.472
 29 A'   30 A'    9 A"   31 A'   32 A'   33 A'   10 A"   34 A'                 
  0.591   0.601   0.620   0.637   0.680   0.722   0.803   0.827
 11 A"   35 A'   36 A'   12 A"   37 A'   13 A"   38 A'   39 A'                 
  0.849   0.870   0.934   0.964   0.988   1.014   1.079   1.247
 14 A"   40 A'   41 A'   15 A"   42 A'   43 A'   44 A'   45 A'                 
  1.392   1.422   1.530   1.541   1.663   1.940   1.968   2.058
 16 A"   46 A'   17 A"   47 A'   48 A'   18 A"   49 A'   50 A'                 
  2.078   2.166   2.268   2.311   2.505   2.587   2.697   3.756
 19 A"   51 A'   20 A"   52 A'   53 A'   54 A'   55 A'   21 A"                 
  3.845   3.997   6.987   9.608  13.781  13.847  13.939  25.779
 56 A'   57 A'   58 A'   59 A'   22 A"   60 A'   61 A'   23 A"                 
 25.840  26.231  35.259 163.119 215.577
 62 A'   63 A'   64 A'   65 A'   66 A'                                         
 --------------------------------------------------------------

          Ground-State Mulliken Net Atomic Charges

     Atom                 Charge (a.u.)
  ----------------------------------------
      1 P                     0.259166
      2 N                    -0.240254
      3 Cl                   -0.005233
      4 H                    -0.013679
  ----------------------------------------
  Sum of atomic charges =    -0.000000

 -----------------------------------------------------------------
                    Cartesian Multipole Moments
 -----------------------------------------------------------------
    Charge (ESU x 10^10)
                 0.0000
    Dipole Moment (Debye)
         X       1.9187      Y      -1.1268      Z       0.0000
       Tot       2.2251
    Quadrupole Moments (Debye-Ang)
        XX     -27.1248     XY       0.1430     YY     -34.6656
        XZ      -0.0000     YZ      -0.0000     ZZ     -31.3052
    Octopole Moments (Debye-Ang^2)
       XXX     -11.5604    XXY      -0.0400    XYY      -7.8707
       YYY       2.6660    XXZ      -0.0000    XYZ       0.0000
       YYZ      -0.0000    XZZ      -4.6682    YZZ       0.8333
       ZZZ      -0.0000
    Hexadecapole Moments (Debye-Ang^3)
      XXXX    -337.3016   XXXY      18.5558   XXYY     -76.0939
      XYYY      17.2312   YYYY     -81.9050   XXXZ       0.0000
      XXYZ      -0.0000   XYYZ      -0.0000   YYYZ      -0.0000
      XXZZ     -67.2996   XYZZ       4.7841   YYZZ     -19.4948
      XZZZ      -0.0000   YZZZ      -0.0000   ZZZZ     -38.8413
 -----------------------------------------------------------------
 Calculating analytic gradient of the SCF energy
 Gradient of SCF Energy
            1           2           3           4
    1  -0.0002401  -0.0000046   0.0002719  -0.0000272
    2   0.0001032  -0.0001620   0.0000396   0.0000193
    3   0.0000000  -0.0000000   0.0000000   0.0000000
 Max gradient component =       2.719E-04
 RMS gradient           =       1.194E-04
 Gradient time:  CPU 1.08 s  wall 1.09 s
 Geometry Optimization Parameters
   NAtoms,    NIC,     NZ,  NCons,   NDum,   NFix, NCnnct, MaxDiis
        4      14       4       0       0       0       0       0

 Cartesian Hessian Update
 Hessian Updated using BFGS Update


** GEOMETRY OPTIMIZATION IN DELOCALIZED INTERNAL COORDINATES **
   Searching for a Minimum

   Optimization Cycle:   7

                       Coordinates (Angstroms)
     ATOM                X               Y               Z
      1  P         1.5083280773   -0.4149168329    0.0000000000
      2  N         0.3205777696    0.6734430208    0.0000000000
      3  Cl       -1.2961821517   -0.0155740889    0.0000000000
      4  H         2.5201151819    0.5965619216    0.0000000000
   Point Group: cs    Number of degrees of freedom:     5


   Energy is   -856.894854623

 Hessian Updated using BFGS Update

  5 Hessian modes will be used to form the next step
  Hessian Eigenvalues:
     0.121905    0.183336    0.198761    0.242378    0.396373

 Minimum Search - Taking Simple RFO Step
 Searching for Lamda that Minimizes Along All modes
 Value Taken    Lamda =   0.00000000
 Step Taken.  Stepsize is  0.001801

                             Maximum     Tolerance    Cnvgd?
         Gradient           0.000298      0.000300     YES
         Displacement       0.001125      0.001200     YES
         Energy change     -0.000017      0.000001      NO


                       Distance Matrix (Angstroms)
             P (  1)   N (  2)   Cl(  3)
   N (  2)  1.610987
   Cl(  3)  2.832799  1.757458
   H (  4)  1.430665  2.200881  3.865079

 Final energy is   -856.89485462330731     


 ******************************
 **  OPTIMIZATION CONVERGED  **
 ******************************

                       Coordinates (Angstroms)
     ATOM                X               Y               Z
      1  P         1.5083280773   -0.4149168329    0.0000000000
      2  N         0.3205777696    0.6734430208    0.0000000000
      3  Cl       -1.2961821517   -0.0155740889    0.0000000000
      4  H         2.5201151819    0.5965619216    0.0000000000

Z-matrix Print:
$molecule
0 1
P 
H  1 1.430665
N  1 1.610987 2 92.509067
Cl 3 1.757458 1 114.418011 2 -180.000000 0
$end


 --------------------------------------------------------------
             Orbital Energies (a.u.) and Symmetries
 --------------------------------------------------------------

 Alpha MOs, Restricted
 -- Occupied --                  
-101.58  -77.11  -14.39   -9.50   -7.26   -7.25   -7.25   -6.60
  1 A'    2 A'    3 A'    4 A'    5 A'    1 A"    6 A'    7 A'                 
 -4.765  -4.764  -4.760  -0.948  -0.787  -0.588  -0.447  -0.430
  2 A"    8 A'    9 A'   10 A'   11 A'   12 A'   13 A'   14 A'                 
 -0.401  -0.332  -0.299  -0.277
  3 A"   15 A'    4 A"   16 A'                                                 
 -- Virtual --                   
 -0.124  -0.055  -0.018   0.005   0.030   0.042   0.043   0.068
  5 A"   17 A'   18 A'   19 A'   20 A'    6 A"   21 A'   22 A'                 
  0.086   0.087   0.102   0.126   0.130   0.153   0.156   0.209
 23 A'    7 A"   24 A'   25 A'   26 A'   27 A'    8 A"   28 A'                 
  0.244   0.274   0.278   0.334   0.396   0.440   0.458   0.472
 29 A'   30 A'    9 A"   31 A'   32 A'   33 A'   10 A"   34 A'                 
  0.591   0.601   0.620   0.637   0.680   0.722   0.803   0.827
 11 A"   35 A'   36 A'   12 A"   37 A'   13 A"   38 A'   39 A'                 
  0.849   0.870   0.934   0.964   0.988   1.014   1.079   1.247
 14 A"   40 A'   41 A'   15 A"   42 A'   43 A'   44 A'   45 A'                 
  1.392   1.422   1.530   1.541   1.663   1.940   1.968   2.058
 16 A"   46 A'   17 A"   47 A'   48 A'   18 A"   49 A'   50 A'                 
  2.078   2.166   2.268   2.311   2.505   2.587   2.697   3.756
 19 A"   51 A'   20 A"   52 A'   53 A'   54 A'   55 A'   21 A"                 
  3.845   3.997   6.987   9.608  13.781  13.847  13.939  25.779
 56 A'   57 A'   58 A'   59 A'   22 A"   60 A'   61 A'   23 A"                 
 25.840  26.231  35.259 163.119 215.577
 62 A'   63 A'   64 A'   65 A'   66 A'                                         

 Beta MOs, Restricted
 -- Occupied --                  
-101.58  -77.11  -14.39   -9.50   -7.26   -7.25   -7.25   -6.60
  1 A'    2 A'    3 A'    4 A'    5 A'    1 A"    6 A'    7 A'                 
 -4.765  -4.764  -4.760  -0.948  -0.787  -0.588  -0.447  -0.430
  2 A"    8 A'    9 A'   10 A'   11 A'   12 A'   13 A'   14 A'                 
 -0.401  -0.332  -0.299  -0.277
  3 A"   15 A'    4 A"   16 A'                                                 
 -- Virtual --                   
 -0.124  -0.055  -0.018   0.005   0.030   0.042   0.043   0.068
  5 A"   17 A'   18 A'   19 A'   20 A'    6 A"   21 A'   22 A'                 
  0.086   0.087   0.102   0.126   0.130   0.153   0.156   0.209
 23 A'    7 A"   24 A'   25 A'   26 A'   27 A'    8 A"   28 A'                 
  0.244   0.274   0.278   0.334   0.396   0.440   0.458   0.472
 29 A'   30 A'    9 A"   31 A'   32 A'   33 A'   10 A"   34 A'                 
  0.591   0.601   0.620   0.637   0.680   0.722   0.803   0.827
 11 A"   35 A'   36 A'   12 A"   37 A'   13 A"   38 A'   39 A'                 
  0.849   0.870   0.934   0.964   0.988   1.014   1.079   1.247
 14 A"   40 A'   41 A'   15 A"   42 A'   43 A'   44 A'   45 A'                 
  1.392   1.422   1.530   1.541   1.663   1.940   1.968   2.058
 16 A"   46 A'   17 A"   47 A'   48 A'   18 A"   49 A'   50 A'                 
  2.078   2.166   2.268   2.311   2.505   2.587   2.697   3.756
 19 A"   51 A'   20 A"   52 A'   53 A'   54 A'   55 A'   21 A"                 
  3.845   3.997   6.987   9.608  13.781  13.847  13.939  25.779
 56 A'   57 A'   58 A'   59 A'   22 A"   60 A'   61 A'   23 A"                 
 25.840  26.231  35.259 163.119 215.577
 62 A'   63 A'   64 A'   65 A'   66 A'                                         
 --------------------------------------------------------------

          Ground-State Mulliken Net Atomic Charges

     Atom                 Charge (a.u.)
  ----------------------------------------
      1 P                     0.259166
      2 N                    -0.240254
      3 Cl                   -0.005233
      4 H                    -0.013679
  ----------------------------------------
  Sum of atomic charges =    -0.000000

 -----------------------------------------------------------------
                    Cartesian Multipole Moments
 -----------------------------------------------------------------
    Charge (ESU x 10^10)
                 0.0000
    Dipole Moment (Debye)
         X       1.9187      Y      -1.1268      Z       0.0000
       Tot       2.2251
    Quadrupole Moments (Debye-Ang)
        XX     -27.1248     XY       0.1430     YY     -34.6656
        XZ      -0.0000     YZ      -0.0000     ZZ     -31.3052
    Octopole Moments (Debye-Ang^2)
       XXX     -11.5604    XXY      -0.0400    XYY      -7.8707
       YYY       2.6660    XXZ      -0.0000    XYZ       0.0000
       YYZ      -0.0000    XZZ      -4.6682    YZZ       0.8333
       ZZZ      -0.0000
    Hexadecapole Moments (Debye-Ang^3)
      XXXX    -337.3016   XXXY      18.5558   XXYY     -76.0939
      XYYY      17.2312   YYYY     -81.9050   XXXZ       0.0000
      XXYZ      -0.0000   XYYZ      -0.0000   YYYZ      -0.0000
      XXZZ     -67.2996   XYZZ       4.7841   YYZZ     -19.4948
      XZZZ      -0.0000   YZZZ      -0.0000   ZZZZ     -38.8413
 -----------------------------------------------------------------
Archival summary:
1\1\TWL01\OPT\ProcedureUnspecified\BasisUnspecified\l1111\taweetha\SunNov2519:30:022018SunNov2519:30:022018\0\\#,OPT,ProcedureUnspecified,BasisUnspecified,\\0,1\P\H,1,1.43067\N,1,1.61099,2,92.5091\Cl,3,1.75746,1,114.418,2,-180,0\\\@

 Total job time:  36.61s(wall), 36.38s(cpu) 
 Sun Nov 25 19:30:02 2018

        *************************************************************
        *                                                           *
        *  Thank you very much for using Q-Chem.  Have a nice day.  *
        *                                                           *
        *************************************************************


 
User input: 2 of 2 
 
Q-Chem Developer Version!
                  Welcome to Q-Chem
     A Quantum Leap Into The Future Of Chemistry


 Q-Chem 5.1, Q-Chem, Inc., Pleasanton, CA (2018)

 Yihan Shao,  Zhengting Gan,  E. Epifanovsky,  A. T. B. Gilbert,  M. Wormit,  
 J. Kussmann,  A. W. Lange,  A. Behn,  Jia Deng,  Xintian Feng,  D. Ghosh,  
 M. Goldey,  P. R. Horn,  L. D. Jacobson,  I. Kaliman,  T. Kus,  A. Landau,  
 Jie Liu,  E. I. Proynov,  R. M. Richard,  R. P. Steele,  E. J. Sundstrom,  
 H. L. Woodcock III,  P. M. Zimmerman,  D. Zuev,  B. Albrecht,  E. Alguire,  
 S. A. Baeppler,  D. Barton,  Z. Benda,  Y. A. Bernard,  E. J. Berquist,  
 K. B. Bravaya,  H. Burton,  D. Casanova,  Chun-Min Chang,  Yunqing Chen,  
 A. Chien,  K. D. Closser,  M. P. Coons,  S. Coriani,  S. Dasgupta,  
 A. L. Dempwolff,  M. Diedenhofen,  Hainam Do,  R. G. Edgar,  Po-Tung Fang,  
 S. Faraji,  S. Fatehi,  Qingguo Feng,  K. D. Fenk,  J. Fosso-Tande,  
 Qinghui Ge,  A. Ghysels,  G. Gidofalvi,  J. Gomes,  J. Gonthier,  A. Gunina,  
 D. Hait,  M. W. D. Hanson-Heine,  P. H. P. Harbach,  A. W. Hauser,  
 J. E. Herr,  E. G. Hohenstein,  Z. C. Holden,  Kerwin Hui,  B. C. Huynh,  
 T.-C. Jagau,  Hyunjun Ji,  B. Kaduk,  K. Khistyaev,  Jaehoon Kim,  
 P. Klunzinger,  K. Koh,  D. Kosenkov,  L. Koulias,  T. Kowalczyk,  
 C. M. Krauter,  A. Kunitsa,  Ka Un Lao,  A. Laurent,  K. V. Lawler,  
 Joonho Lee,  D. Lefrancois,  S. Lehtola,  D. S. Levine,  Yi-Pei Li,  
 You-Sheng Lin,  Fenglai Liu,  E. Livshits,  A. Luenser,  P. Manohar,  
 E. Mansoor,  S. F. Manzer,  Shan-Ping Mao,  Yuezhi Mao,  N. Mardirossian,  
 A. V. Marenich,  T. Markovich,  L. A. Martinez-Martinez,  S. A. Maurer,  
 N. J. Mayhall,  S. C. McKenzie,  J.-M. Mewes,  A. F. Morrison,  
 J. W. Mullinax,  K. Nanda,  T. S. Nguyen-Beck,  R. Olivares-Amaya,  
 J. A. Parkhill,  T. M. Perrine,  F. Plasser,  P. Pokhilko,  S. Prager,  
 A. Prociuk,  E. Ramos,  D. R. Rehn,  F. Rob,  M. Schneider,  N. Sergueev,  
 S. M. Sharada,  S. Sharma,  D. W. Small,  T. Stauch,  T. Stein,  
 Yu-Chuan Su,  A. J. W. Thom,  A. Tkatchenko,  T. Tsuchimochi,  N. M. Tubman,  
 L. Vogt,  M. L. Vidal,  O. Vydrov,  M. A. Watson,  J. Wenzel,  
 M. de Wergifosse,  T. A. Wesolowski,  A. White,  J. Witte,  A. Yamada,  
 Jun Yang,  K. Yao,  S. Yeganeh,  S. R. Yost,  Zhi-Qiang You,  A. Zech,  
 Igor Ying Zhang,  Xing Zhang,  Yan Zhao,  Ying Zhu,  B. R. Brooks,  
 G. K. L. Chan,  C. J. Cramer,  M. S. Gordon,  W. J. Hehre,  A. Klamt,  
 M. W. Schmidt,  C. D. Sherrill,  D. G. Truhlar,  A. Aspuru-Guzik,  R. Baer,  
 A. T. Bell,  N. A. Besley,  Jeng-Da Chai,  A. E. DePrince, III,  
 R. A. DiStasio Jr.,  A. Dreuw,  B. D. Dunietz,  T. R. Furlani,  
 Chao-Ping Hsu,  Yousung Jung,  Jing Kong,  D. S. Lambrecht,  WanZhen Liang,  
 C. Ochsenfeld,  V. A. Rassolov,  L. V. Slipchenko,  J. E. Subotnik,  
 T. Van Voorhis,  J. M. Herbert,  A. I. Krylov,  P. M. W. Gill,  M. Head-Gordon

 Contributors to earlier versions of Q-Chem not listed above: 
 R. D. Adamson,  B. Austin,  J. Baker,  G. J. O. Beran,  K. Brandhorst,  
 S. T. Brown,  E. F. C. Byrd,  A. K. Chakraborty,  C.-L. Cheng,  
 Siu Hung Chien,  D. M. Chipman,  D. L. Crittenden,  H. Dachsel,  
 R. J. Doerksen,  A. D. Dutoi,  L. Fusti-Molnar,  W. A. Goddard III,  
 A. Golubeva-Zadorozhnaya,  S. R. Gwaltney,  G. Hawkins,  A. Heyden,  
 S. Hirata,  G. Kedziora,  F. J. Keil,  C. Kelley,  Jihan Kim,  R. A. King,  
 R. Z. Khaliullin,  P. P. Korambath,  W. Kurlancheek,  A. M. Lee,  M. S. Lee,  
 S. V. Levchenko,  Ching Yeh Lin,  D. Liotard,  R. C. Lochan,  I. Lotan,  
 P. E. Maslen,  N. Nair,  D. P. O'Neill,  D. Neuhauser,  E. Neuscamman,  
 C. M. Oana,  R. Olson,  B. Peters,  R. Peverati,  P. A. Pieniazek,  
 Y. M. Rhee,  J. Ritchie,  M. A. Rohrdanz,  E. Rosta,  N. J. Russ,  
 H. F. Schaefer III,  N. E. Schultz,  N. Shenvi,  A. C. Simmonett,  A. Sodt,  
 D. Stuck,  K. S. Thanthiriwatte,  V. Vanovschi,  Tao Wang,  A. Warshel,  
 C. F. Williams,  Q. Wu,  X. Xu,  W. Zhang

 Please cite Q-Chem as follows:
 Y. Shao et al., Mol. Phys. 113, 184-215 (2015)
 DOI: 10.1080/00268976.2014.952696

 Q-Chem 5.1.2 for Intel X86 EM64T Linux

 Parts of Q-Chem use Armadillo 8.300.2 (Tropical Shenanigans).
 http://arma.sourceforge.net/

 Q-Chem begins on Sun Nov 25 19:30:02 2018  

Host: 
0

     Scratch files written to /scratch/taweetham/qchem47964//
The previous job contains 0 fragments, simply inherited here
Input Ideriv = 2
Curr. Ideriv = -1
Max.  Ideriv = 2

Checking the input file for inconsistencies... 	...done.

--------------------------------------------------------------
User input:
--------------------------------------------------------------

$molecule
read
$end

$rem
   job_type 	frequency
   basis 	6-311++g**
   method	b3lyp	
$end


--------------------------------------------------------------
 ----------------------------------------------------------------
             Standard Nuclear Orientation (Angstroms)
    I     Atom           X                Y                Z
 ----------------------------------------------------------------
    1      P       1.4041325124    -0.2572752466    -0.0000000000
    2      N       0.1212149979     0.7170966614     0.0000000000
    3      Cl     -1.4252341286    -0.1178598164    -0.0000000000
    4      H       2.3184875150     0.8430689473     0.0000000000
 ----------------------------------------------------------------
 Molecular Point Group                 Cs    NOp =  2
 Largest Abelian Subgroup              Cs    NOp =  2
 Nuclear Repulsion Energy =   127.5155147293 hartrees
 There are       20 alpha and       20 beta electrons
 Requested basis set is 6-311++G(d,p)
 There are 37 shells and 89 basis functions

 Total QAlloc Memory Limit   2000 MB
 Mega-Array Size       188 MB
 MEM_STATIC part       192 MB

                       Distance Matrix (Angstroms)
             P (  1)   N (  2)   Cl(  3)
   N (  2)  1.610987
   Cl(  3)  2.832799  1.757458
   H (  4)  1.430665  2.200881  3.865079

 A cutoff of  1.0D-11 yielded    650 shell pairs
 There are      3953 function pairs (      4241 Cartesian)
 Smallest overlap matrix eigenvalue = 1.60E-03
 Guess from superposition of atomic densities
 Warning:  Energy on first SCF cycle will be non-variational
 SAD guess density has 40.000000 electrons

 -----------------------------------------------------------------------
  General SCF calculation program by
  Eric Jon Sundstrom, Paul Horn, Yuezhi Mao, Dmitri Zuev, Alec White,
  David Stuck, Shaama M.S., Shane Yost, Joonho Lee, David Small,
  Daniel Levine, Susi Lehtola, Hugh Burton, Evgeny Epifanovsky
 -----------------------------------------------------------------------
 Exchange:     0.2000 Hartree-Fock + 0.0800 Slater + 0.7200 B88
 Correlation:  0.1900 VWN1RPA + 0.8100 LYP
 Using SG-1 standard quadrature grid
 A restricted SCF calculation will be
 performed using DIIS
 SCF converges when DIIS error is below 1.0e-08
 ---------------------------------------
  Cycle       Energy         DIIS error
 ---------------------------------------
    1    -857.1554582935      4.91e-02  
    2    -856.8556076283      6.07e-03  
    3    -856.6374512682      1.55e-02  
    4    -856.8929833939      1.42e-03  
    5    -856.8945243630      5.48e-04  
    6    -856.8948117546      2.13e-04  
    7    -856.8948611485      3.40e-05  
    8    -856.8948622371      1.04e-05  
    9    -856.8948623417      2.43e-06  
   10    -856.8948623478      3.83e-07  
   11    -856.8948623480      6.69e-08  
   12    -856.8948623480      7.62e-09  Convergence criterion met
 ---------------------------------------
 SCF time:   CPU 4.61s  wall 5.00s 
 SCF   energy in the final basis set =     -856.8948623480
 Total energy in the final basis set =     -856.8948623480

 --------------------------------------------------------------
             Orbital Energies (a.u.) and Symmetries
 --------------------------------------------------------------

 Alpha MOs, Restricted
 -- Occupied --                  
-101.58  -77.11  -14.39   -9.50   -7.26   -7.25   -7.25   -6.60
  1 A'    2 A'    3 A'    4 A'    5 A'    1 A"    6 A'    7 A'                 
 -4.765  -4.764  -4.760  -0.948  -0.787  -0.588  -0.447  -0.430
  2 A"    8 A'    9 A'   10 A'   11 A'   12 A'   13 A'   14 A'                 
 -0.401  -0.332  -0.299  -0.277
  3 A"   15 A'    4 A"   16 A'                                                 
 -- Virtual --                   
 -0.124  -0.055  -0.018   0.005   0.030   0.042   0.043   0.068
  5 A"   17 A'   18 A'   19 A'   20 A'    6 A"   21 A'   22 A'                 
  0.086   0.087   0.102   0.126   0.130   0.153   0.156   0.209
 23 A'    7 A"   24 A'   25 A'   26 A'   27 A'    8 A"   28 A'                 
  0.244   0.274   0.278   0.334   0.396   0.440   0.458   0.472
 29 A'   30 A'    9 A"   31 A'   32 A'   33 A'   10 A"   34 A'                 
  0.591   0.601   0.620   0.637   0.680   0.722   0.803   0.827
 11 A"   35 A'   36 A'   12 A"   37 A'   13 A"   38 A'   39 A'                 
  0.849   0.870   0.934   0.964   0.988   1.014   1.079   1.247
 14 A"   40 A'   41 A'   15 A"   42 A'   43 A'   44 A'   45 A'                 
  1.392   1.422   1.530   1.542   1.663   1.940   1.968   2.058
 16 A"   46 A'   17 A"   47 A'   48 A'   18 A"   49 A'   50 A'                 
  2.078   2.166   2.268   2.310   2.505   2.587   2.697   3.756
 19 A"   51 A'   20 A"   52 A'   53 A'   54 A'   55 A'   21 A"                 
  3.845   3.997   6.988   9.608  13.781  13.847  13.939  25.778
 56 A'   57 A'   58 A'   59 A'   22 A"   60 A'   61 A'   23 A"                 
 25.840  26.231  35.259 163.119 215.577
 62 A'   63 A'   64 A'   65 A'   66 A'                                         

 Beta MOs, Restricted
 -- Occupied --                  
-101.58  -77.11  -14.39   -9.50   -7.26   -7.25   -7.25   -6.60
  1 A'    2 A'    3 A'    4 A'    5 A'    1 A"    6 A'    7 A'                 
 -4.765  -4.764  -4.760  -0.948  -0.787  -0.588  -0.447  -0.430
  2 A"    8 A'    9 A'   10 A'   11 A'   12 A'   13 A'   14 A'                 
 -0.401  -0.332  -0.299  -0.277
  3 A"   15 A'    4 A"   16 A'                                                 
 -- Virtual --                   
 -0.124  -0.055  -0.018   0.005   0.030   0.042   0.043   0.068
  5 A"   17 A'   18 A'   19 A'   20 A'    6 A"   21 A'   22 A'                 
  0.086   0.087   0.102   0.126   0.130   0.153   0.156   0.209
 23 A'    7 A"   24 A'   25 A'   26 A'   27 A'    8 A"   28 A'                 
  0.244   0.274   0.278   0.334   0.396   0.440   0.458   0.472
 29 A'   30 A'    9 A"   31 A'   32 A'   33 A'   10 A"   34 A'                 
  0.591   0.601   0.620   0.637   0.680   0.722   0.803   0.827
 11 A"   35 A'   36 A'   12 A"   37 A'   13 A"   38 A'   39 A'                 
  0.849   0.870   0.934   0.964   0.988   1.014   1.079   1.247
 14 A"   40 A'   41 A'   15 A"   42 A'   43 A'   44 A'   45 A'                 
  1.392   1.422   1.530   1.542   1.663   1.940   1.968   2.058
 16 A"   46 A'   17 A"   47 A'   48 A'   18 A"   49 A'   50 A'                 
  2.078   2.166   2.268   2.310   2.505   2.587   2.697   3.756
 19 A"   51 A'   20 A"   52 A'   53 A'   54 A'   55 A'   21 A"                 
  3.845   3.997   6.988   9.608  13.781  13.847  13.939  25.778
 56 A'   57 A'   58 A'   59 A'   22 A"   60 A'   61 A'   23 A"                 
 25.840  26.231  35.259 163.119 215.577
 62 A'   63 A'   64 A'   65 A'   66 A'                                         
 --------------------------------------------------------------

          Ground-State Mulliken Net Atomic Charges

     Atom                 Charge (a.u.)
  ----------------------------------------
      1 P                     0.259476
      2 N                    -0.240466
      3 Cl                   -0.005314
      4 H                    -0.013696
  ----------------------------------------
  Sum of atomic charges =    -0.000000

 -----------------------------------------------------------------
                    Cartesian Multipole Moments
 -----------------------------------------------------------------
    Charge (ESU x 10^10)
                -0.0000
    Dipole Moment (Debye)
         X       2.0134      Y      -0.9455      Z       0.0000
       Tot       2.2244
    Quadrupole Moments (Debye-Ang)
        XX     -27.7646     XY       0.9942     YY     -34.6077
        XZ      -0.0000     YZ       0.0000     ZZ     -31.3049
    Octopole Moments (Debye-Ang^2)
       XXX      -0.3982    XXY      -0.3560    XYY      -3.2533
       YYY      -1.2964    XXZ      -0.0000    XYZ       0.0000
       YYZ       0.0000    XZZ      -0.4687    YZZ      -0.1322
       ZZZ       0.0000
    Hexadecapole Moments (Debye-Ang^3)
      XXXX    -338.9934   XXXY       8.0775   XXYY     -74.0161
      XYYY       3.3518   YYYY     -78.0924   XXXZ      -0.0000
      XXYZ       0.0000   XYYZ      -0.0000   YYYZ       0.0000
      XXZZ     -67.0656   XYZZ       0.2577   YYZZ     -19.0188
      XZZZ      -0.0000   YZZZ       0.0000   ZZZZ     -38.8411
 -----------------------------------------------------------------
 Calculating MO derivatives via CPSCF
   1         3          12      0.227997    0.077508
   2         3          12      0.029900    0.011600
   3         3          12      0.003740    0.001469
   4         3          12      0.000332    0.000133
   5         8           7      0.000022    0.000010
   6        15           0      0.000000    0.000000    Roots Converged
 Time for AOints: 1.0 s (CPU) 1.0 s (wall)
 ------------------------------------------------------------------------------
                     AOints        : Timing summary (seconds)
 ------------------------------------------------------------------------------
     job step          cpu (% of tot)      sys (% of tot)     wall (% of tot)
 ------------------------------------------------------------------------------
  cpscf_lag         0.1279E+02 (49.4)   0.3200E-04 (19.4)   0.1280E+02 (49.4)
  iterzp            0.1209E+02 (46.7)   0.1330E-03 (80.6)   0.1209E+02 (46.7)
  make_fx           0.0000E+00 ( 0.0)   0.0000E+00 ( 0.0)   0.0000E+00 ( 0.0)
  AOints            0.9758E+00 ( 3.8)   0.0000E+00 ( 0.0)   0.9761E+00 ( 3.8)
 ------------------------------------------------------------------------------
   Grand Totals     0.2588E+02          0.1650E-03          0.2589E+02
 ------------------------------------------------------------------------------
 Calculating analytic Hessian of the SCF energy
 Polarizability Matrix (a.u.)
            1           2           3
    1 -72.6077506  -0.8475842  -0.0000000
    2  -0.8475842 -37.2678671   0.0000000
    3  -0.0000000   0.0000000 -27.3735078

 Direct stationary perturbation theory relativistic correction:

 rels  =       1.245614508508
 relv  =      -4.485117597148
 rel2e =       1.007752759326
 E_rel =      -2.231750329314

 Hessian of the SCF Energy
            1           2           3           4           5           6
    1   0.3336592  -0.0666343   0.0000000  -0.2229580   0.1587252  -0.0000000
    2  -0.0666343   0.3076171   0.0000000   0.1612484  -0.1690123  -0.0000000
    3   0.0000000   0.0000000   0.0044924  -0.0000000  -0.0000000   0.0094892
    4  -0.2229580   0.1612484  -0.0000000   0.3528017  -0.1145157  -0.0000000
    5   0.1587252  -0.1690123  -0.0000000  -0.1145157   0.2027554   0.0000000
    6  -0.0000000  -0.0000000   0.0094892  -0.0000000   0.0000000   0.0189830
    7  -0.0397797  -0.0245774  -0.0000000  -0.1084511  -0.0341971   0.0000000
    8   0.0031070   0.0034303  -0.0000000  -0.0535380  -0.0437462  -0.0000000
    9   0.0000000   0.0000000  -0.0067389   0.0000000  -0.0000000  -0.0134971
   10  -0.0709215  -0.0700368  -0.0000000  -0.0213926  -0.0100125   0.0000000
   11  -0.0951979  -0.1420351  -0.0000000   0.0068052   0.0100032   0.0000000
   12  -0.0000000  -0.0000000  -0.0072427   0.0000000   0.0000000  -0.0149751
            7           8           9          10          11          12
    1  -0.0397797   0.0031070   0.0000000  -0.0709215  -0.0951979  -0.0000000
    2  -0.0245774   0.0034303   0.0000000  -0.0700368  -0.1420351  -0.0000000
    3  -0.0000000  -0.0000000  -0.0067389  -0.0000000  -0.0000000  -0.0072427
    4  -0.1084511  -0.0535380   0.0000000  -0.0213926   0.0068052   0.0000000
    5  -0.0341971  -0.0437462  -0.0000000  -0.0100125   0.0100032   0.0000000
    6   0.0000000  -0.0000000  -0.0134971   0.0000000   0.0000000  -0.0149751
    7   0.1557983   0.0505740  -0.0000000  -0.0075676   0.0082005   0.0000000
    8   0.0505740   0.0367999   0.0000000  -0.0001429   0.0035160   0.0000000
    9  -0.0000000   0.0000000   0.0096105  -0.0000000  -0.0000000   0.0106256
   10  -0.0075676  -0.0001429  -0.0000000   0.0998816   0.0801922   0.0000000
   11   0.0082005   0.0035160  -0.0000000   0.0801922   0.1285159   0.0000000
   12   0.0000000   0.0000000   0.0106256   0.0000000   0.0000000   0.0115923
 Gradient time:  CPU 33.54 s  wall 33.55 s
 **********************************************************************
 **                                                                  **
 **                       VIBRATIONAL ANALYSIS                       **
 **                       --------------------                       **
 **                                                                  **
 **        VIBRATIONAL FREQUENCIES (CM**-1) AND NORMAL MODES         **
 **     FORCE CONSTANTS (mDYN/ANGSTROM) AND REDUCED MASSES (AMU)     **
 **                  INFRARED INTENSITIES (KM/MOL)                   **
 **                                                                  **
 **********************************************************************


 Mode:                 1                      2                      3
 Frequency:       292.53                 579.66                 592.92
 Force Cnst:      0.7394                 2.0205                 0.2378
 Red. Mass:      14.6658                10.2060                 1.1482
 IR Active:          YES                    YES                    YES
 IR Intens:        1.292                 69.988                  3.184
 Raman Active:       YES                    YES                    YES
               X      Y      Z        X      Y      Z        X      Y      Z
 P          0.430  0.066 -0.000    0.109 -0.056  0.000    0.000 -0.000 -0.021
 N         -0.040 -0.490 -0.000    0.399  0.515  0.000    0.000  0.000 -0.090
 Cl        -0.358  0.120  0.000   -0.272 -0.145 -0.000   -0.000 -0.000  0.026
 H         -0.231  0.611  0.000    0.549 -0.404 -0.000    0.000 -0.000  0.995
 TransDip  -0.016  0.033 -0.000    0.267 -0.021 -0.000    0.000 -0.000  0.057

 Mode:                 4                      5                      6
 Frequency:       972.48                1032.05                2301.56
 Force Cnst:      0.6347                 8.8495                 3.2451
 Red. Mass:       1.1390                14.1015                 1.0398
 IR Active:          YES                    YES                    YES
 IR Intens:       26.958                  7.253                 78.434
 Raman Active:       YES                    YES                    YES
               X      Y      Z        X      Y      Z        X      Y      Z
 P         -0.005  0.046 -0.000   -0.275  0.203 -0.000   -0.020 -0.026 -0.000
 N         -0.032 -0.063 -0.000    0.740 -0.429 -0.000   -0.003  0.001 -0.000
 Cl        -0.006  0.002  0.000   -0.045 -0.016  0.000    0.000  0.000  0.000
 H          0.789 -0.608  0.000   -0.271  0.275  0.000    0.637  0.770  0.000
 TransDip  -0.128  0.106 -0.000    0.080  0.032  0.000   -0.199 -0.202  0.000

 STANDARD THERMODYNAMIC QUANTITIES AT   298.15 K  AND     1.00 ATM

   This Molecule has  0 Imaginary Frequencies
   Zero point vibrational energy:        8.250 kcal/mol

   Atom    1 Element P  Has Mass   30.97376
   Atom    2 Element N  Has Mass   14.00307
   Atom    3 Element Cl Has Mass   34.96885
   Atom    4 Element H  Has Mass    1.00783
   Molecular Mass:    80.953510 amu
   Principal axes and moments of inertia in amu*Bohr^2:
                             1           2           3
    Eigenvalues --       37.13377   491.71171   528.84548
          X               0.99986     0.01699     0.00000
          Y              -0.01699     0.99986     0.00000
          Z              -0.00000    -0.00000     1.00000
   Rotational Symmetry Number is   1
   The Molecule is an Asymmetric Top
   Translational Enthalpy:        0.889 kcal/mol
   Rotational Enthalpy:           0.889 kcal/mol
   Vibrational Enthalpy:          8.777 kcal/mol
   gas constant (RT):             0.592 kcal/mol
   Translational Entropy:        39.088  cal/mol.K
   Rotational Entropy:           23.783  cal/mol.K
   Vibrational Entropy:           2.594  cal/mol.K

   Total Enthalpy:               11.147 kcal/mol
   Total Entropy:                65.465  cal/mol.K
Archival summary:
1\1\TWL01\FREQ\ProcedureUnspecified\BasisUnspecified\l1111\taweetha\SunNov2519:30:412018SunNov2519:30:412018\0\\#,FREQ,ProcedureUnspecified,BasisUnspecified,\\0,1\P\H,1,1.43067\N,1,1.61099,2,92.5091\Cl,3,1.75746,1,114.418,2,-180,0\\\@

 Total job time:  38.20s(wall), 38.19s(cpu) 
 Sun Nov 25 19:30:41 2018

        *************************************************************
        *                                                           *
        *  Thank you very much for using Q-Chem.  Have a nice day.  *
        *                                                           *
        *************************************************************
