# Supplementary material for: Geometric and energetic data from ab initio calculations of haloethene, haloimine, halomethylenephosphine, haloiminophosphine, halodiazene, halodiphosphene and halocyclopropane
Source: Data Brief. 2019 Nov 2;27:104738. doi: 10.1016/j.dib.2019.104738 (PMC6861602; doi:10.1016/j.dib.2019.104738)
Supplement: Multimedia component 7 [file mmc7.zip › NP/B3LYP/ClENPEI.out]

Q-Chem Developer Version!
                  Welcome to Q-Chem
     A Quantum Leap Into The Future Of Chemistry


 Q-Chem 5.1, Q-Chem, Inc., Pleasanton, CA (2018)

 Yihan Shao,  Zhengting Gan,  E. Epifanovsky,  A. T. B. Gilbert,  M. Wormit,  
 J. Kussmann,  A. W. Lange,  A. Behn,  Jia Deng,  Xintian Feng,  D. Ghosh,  
 M. Goldey,  P. R. Horn,  L. D. Jacobson,  I. Kaliman,  T. Kus,  A. Landau,  
 Jie Liu,  E. I. Proynov,  R. M. Richard,  R. P. Steele,  E. J. Sundstrom,  
 H. L. Woodcock III,  P. M. Zimmerman,  D. Zuev,  B. Albrecht,  E. Alguire,  
 S. A. Baeppler,  D. Barton,  Z. Benda,  Y. A. Bernard,  E. J. Berquist,  
 K. B. Bravaya,  H. Burton,  D. Casanova,  Chun-Min Chang,  Yunqing Chen,  
 A. Chien,  K. D. Closser,  M. P. Coons,  S. Coriani,  S. Dasgupta,  
 A. L. Dempwolff,  M. Diedenhofen,  Hainam Do,  R. G. Edgar,  Po-Tung Fang,  
 S. Faraji,  S. Fatehi,  Qingguo Feng,  K. D. Fenk,  J. Fosso-Tande,  
 Qinghui Ge,  A. Ghysels,  G. Gidofalvi,  J. Gomes,  J. Gonthier,  A. Gunina,  
 D. Hait,  M. W. D. Hanson-Heine,  P. H. P. Harbach,  A. W. Hauser,  
 J. E. Herr,  E. G. Hohenstein,  Z. C. Holden,  Kerwin Hui,  B. C. Huynh,  
 T.-C. Jagau,  Hyunjun Ji,  B. Kaduk,  K. Khistyaev,  Jaehoon Kim,  
 P. Klunzinger,  K. Koh,  D. Kosenkov,  L. Koulias,  T. Kowalczyk,  
 C. M. Krauter,  A. Kunitsa,  Ka Un Lao,  A. Laurent,  K. V. Lawler,  
 Joonho Lee,  D. Lefrancois,  S. Lehtola,  D. S. Levine,  Yi-Pei Li,  
 You-Sheng Lin,  Fenglai Liu,  E. Livshits,  A. Luenser,  P. Manohar,  
 E. Mansoor,  S. F. Manzer,  Shan-Ping Mao,  Yuezhi Mao,  N. Mardirossian,  
 A. V. Marenich,  T. Markovich,  L. A. Martinez-Martinez,  S. A. Maurer,  
 N. J. Mayhall,  S. C. McKenzie,  J.-M. Mewes,  A. F. Morrison,  
 J. W. Mullinax,  K. Nanda,  T. S. Nguyen-Beck,  R. Olivares-Amaya,  
 J. A. Parkhill,  T. M. Perrine,  F. Plasser,  P. Pokhilko,  S. Prager,  
 A. Prociuk,  E. Ramos,  D. R. Rehn,  F. Rob,  M. Schneider,  N. Sergueev,  
 S. M. Sharada,  S. Sharma,  D. W. Small,  T. Stauch,  T. Stein,  
 Yu-Chuan Su,  A. J. W. Thom,  A. Tkatchenko,  T. Tsuchimochi,  N. M. Tubman,  
 L. Vogt,  M. L. Vidal,  O. Vydrov,  M. A. Watson,  J. Wenzel,  
 M. de Wergifosse,  T. A. Wesolowski,  A. White,  J. Witte,  A. Yamada,  
 Jun Yang,  K. Yao,  S. Yeganeh,  S. R. Yost,  Zhi-Qiang You,  A. Zech,  
 Igor Ying Zhang,  Xing Zhang,  Yan Zhao,  Ying Zhu,  B. R. Brooks,  
 G. K. L. Chan,  C. J. Cramer,  M. S. Gordon,  W. J. Hehre,  A. Klamt,  
 M. W. Schmidt,  C. D. Sherrill,  D. G. Truhlar,  A. Aspuru-Guzik,  R. Baer,  
 A. T. Bell,  N. A. Besley,  Jeng-Da Chai,  A. E. DePrince, III,  
 R. A. DiStasio Jr.,  A. Dreuw,  B. D. Dunietz,  T. R. Furlani,  
 Chao-Ping Hsu,  Yousung Jung,  Jing Kong,  D. S. Lambrecht,  WanZhen Liang,  
 C. Ochsenfeld,  V. A. Rassolov,  L. V. Slipchenko,  J. E. Subotnik,  
 T. Van Voorhis,  J. M. Herbert,  A. I. Krylov,  P. M. W. Gill,  M. Head-Gordon

 Contributors to earlier versions of Q-Chem not listed above: 
 R. D. Adamson,  B. Austin,  J. Baker,  G. J. O. Beran,  K. Brandhorst,  
 S. T. Brown,  E. F. C. Byrd,  A. K. Chakraborty,  C.-L. Cheng,  
 Siu Hung Chien,  D. M. Chipman,  D. L. Crittenden,  H. Dachsel,  
 R. J. Doerksen,  A. D. Dutoi,  L. Fusti-Molnar,  W. A. Goddard III,  
 A. Golubeva-Zadorozhnaya,  S. R. Gwaltney,  G. Hawkins,  A. Heyden,  
 S. Hirata,  G. Kedziora,  F. J. Keil,  C. Kelley,  Jihan Kim,  R. A. King,  
 R. Z. Khaliullin,  P. P. Korambath,  W. Kurlancheek,  A. M. Lee,  M. S. Lee,  
 S. V. Levchenko,  Ching Yeh Lin,  D. Liotard,  R. C. Lochan,  I. Lotan,  
 P. E. Maslen,  N. Nair,  D. P. O'Neill,  D. Neuhauser,  E. Neuscamman,  
 C. M. Oana,  R. Olson,  B. Peters,  R. Peverati,  P. A. Pieniazek,  
 Y. M. Rhee,  J. Ritchie,  M. A. Rohrdanz,  E. Rosta,  N. J. Russ,  
 H. F. Schaefer III,  N. E. Schultz,  N. Shenvi,  A. C. Simmonett,  A. Sodt,  
 D. Stuck,  K. S. Thanthiriwatte,  V. Vanovschi,  Tao Wang,  A. Warshel,  
 C. F. Williams,  Q. Wu,  X. Xu,  W. Zhang

 Please cite Q-Chem as follows:
 Y. Shao et al., Mol. Phys. 113, 184-215 (2015)
 DOI: 10.1080/00268976.2014.952696

 Q-Chem 5.1.2 for Intel X86 EM64T Linux

 Parts of Q-Chem use Armadillo 8.300.2 (Tropical Shenanigans).
 http://arma.sourceforge.net/

 Q-Chem begins on Sun Nov 25 17:18:02 2018  

Host: 
0

     Scratch files written to /scratch/taweetham/qchem45625//
Input Ideriv = 2
Curr. Ideriv = -1
Max.  Ideriv = 2

Checking the input file for inconsistencies... 	...done.

--------------------------------------------------------------
User input:
--------------------------------------------------------------
$molecule
0 1
P 
N 1 PP 
Cl 2 PCl 1 ANG 
I 1 PI 2 ANG  3 DHA

PP=1.9
PH=1.44
PF=1.54
PCl=2.03
PBr=2.5
PI=2.6
ANG=120.0
DHA=180.0
$end

$rem
   job_type	optimization
   basis	6-311++g**
   method	b3lyp
$end

--------------------------------------------------------------
 ----------------------------------------------------------------
             Standard Nuclear Orientation (Angstroms)
    I     Atom           X                Y                Z
 ----------------------------------------------------------------
    1      P       0.7170603288    -0.6599337750    -0.0000000000
    2      N       2.0950533933     0.6481698578     0.0000000000
    3      Cl      4.0415536266     0.0719434774     0.0000000000
    4      I      -1.7759941573     0.0780901605    -0.0000000000
 ----------------------------------------------------------------
 Molecular Point Group                 Cs    NOp =  2
 Largest Abelian Subgroup              Cs    NOp =  2
 Nuclear Repulsion Energy =   393.8432743140 hartrees
 There are       46 alpha and       46 beta electrons
 Requested basis set is 6-311++G(d,p)
 There are 56 shells and 144 basis functions

 Total QAlloc Memory Limit   2000 MB
 Mega-Array Size       188 MB
 MEM_STATIC part       192 MB
 A cutoff of  1.0D-11 yielded   1169 shell pairs
 There are      8249 function pairs (      9172 Cartesian)

 -------------------------------------------------------
 OpenMP Integral Computing Module                       
 Release: version 1.0, May 2013, Q-Chem Inc. Pittsburgh 
 -------------------------------------------------------
 Integral Job Info:
 Integral job number is                      11
 Integral operator is                         1
 short-range coefficients                     0
 long-range coefficients              100000000
 Omega coefficients                           0
 if combine SR and LR in K                    0
 Integral screening is                        0
 Integral computing path is                   2
 max size of driver memory is            800000
 size of driver memory is                593474
 size of scratch memory is             11933652
 max col of scratch BK array               1296
 max len of scratch array in speh3          155
 max len of scratch index in speh4           18
 max int batch size is                      520
 min int batch size is                       52
 fixed nKL is                                52
 max L of basis functions is                  2
 order of int derivative is                   0
 number of shells is                         56
 number of basis is                         152
 number of cartesian basis is               152
 number of contracted shell pairs          1169
 number of primitive shell pairs           2681
 maxK2 (contraction) of shell pair           36
 max number of K2 of shell pair               1
 max number of CS2 of shell pair            185
 max number of PS2 of shell pair            185
 mem total for path MDJ                  521372
 -------------------------------------------------------
 Smallest overlap matrix eigenvalue = 2.48E-03

 Scale SEOQF with 1.000000e-01/1.000000e-01/1.000000e-01

 Standard Electronic Orientation quadrupole field applied
 Nucleus-field energy     =     0.0000000180 hartrees
 Guess from superposition of atomic densities
 Warning:  Energy on first SCF cycle will be non-variational
 SAD guess density has 92.000000 electrons

 -----------------------------------------------------------------------
  General SCF calculation program by
  Eric Jon Sundstrom, Paul Horn, Yuezhi Mao, Dmitri Zuev, Alec White,
  David Stuck, Shaama M.S., Shane Yost, Joonho Lee, David Small,
  Daniel Levine, Susi Lehtola, Hugh Burton, Evgeny Epifanovsky
 -----------------------------------------------------------------------
 Exchange:     0.2000 Hartree-Fock + 0.0800 Slater + 0.7200 B88
 Correlation:  0.1900 VWN1RPA + 0.8100 LYP
 Using SG-1 standard quadrature grid
 using 4 threads for integral computing
 -------------------------------------------------------
 OpenMP Integral computing Module                
 Release: version 2.0, May 2017, Q-Chem Inc. Pleasanton 
 -------------------------------------------------------
 -------------------------------------------------------
 OpenMP BLAS3 based DFT computing Module                
 Release: version 1.0, May 2013, Q-Chem Inc. Pittsburgh 
 -------------------------------------------------------
 A restricted SCF calculation will be
 performed using DIIS
 SCF converges when DIIS error is below 1.0e-08
 ---------------------------------------
  Cycle       Energy         DIIS error
 ---------------------------------------
    1   -7775.6406049891      2.93e-02  
    2   -7775.6986728666      4.38e-03  
    3   -7775.0165418601      1.48e-02  
    4   -7775.7472281752      2.78e-03  
    5   -7775.7606866262      1.97e-03  
    6   -7775.7710683775      2.85e-04  
    7   -7775.7712475113      1.04e-04  
    8   -7775.7712679404      6.36e-05  
    9   -7775.7712814989      1.57e-05  
   10   -7775.7712821621      2.62e-06  
   11   -7775.7712821845      6.99e-07  
   12   -7775.7712821865      1.18e-07  
   13   -7775.7712821866      4.76e-08  
   14   -7775.7712821866      1.44e-08  
   15   -7775.7712821866      1.33e-09  Convergence criterion met
 ---------------------------------------
 SCF time:   CPU 16.66s  wall 5.00s 
 SCF   energy in the final basis set =    -7775.7712821866
 Total energy in the final basis set =    -7775.7712821866

 --------------------------------------------------------------
             Orbital Energies (a.u.) and Symmetries
 --------------------------------------------------------------

 Alpha MOs, Restricted
 -- Occupied --                  
******* -176.34 -165.74 -165.74 -165.74 -101.59  -77.17  -35.83
  1 A'    2 A'    3 A'    1 A"    4 A'    5 A'    6 A'    7 A'                 
-31.327 -31.322 -31.322 -22.978 -22.977 -22.976 -22.973 -22.973
  8 A'    2 A"    9 A'   10 A'    3 A"   11 A'    4 A"   12 A'                 
-14.436  -9.495  -7.262  -7.249  -7.249  -6.661  -6.383  -4.822
 13 A'   14 A'   15 A'    5 A"   16 A'   17 A'   18 A'   19 A'                 
 -4.821  -4.819  -4.794  -4.782  -4.781  -2.060  -2.056  -2.055
  6 A"   20 A'   21 A'    7 A"   22 A'   23 A'    8 A"   24 A'                 
 -2.045  -2.045  -0.865  -0.775  -0.691  -0.577  -0.425  -0.387
  9 A"   25 A'   26 A'   27 A'   28 A'   29 A'   30 A'   31 A'                 
 -0.363  -0.337  -0.325  -0.314  -0.289  -0.284
 10 A"   32 A'   11 A"   33 A'   12 A"   34 A'                                 
 -- Virtual --                   
 -0.173  -0.166  -0.097  -0.031   0.003   0.030   0.039   0.046
 35 A'   13 A"   36 A'   37 A'   38 A'   39 A'   14 A"   40 A'                 
  0.075   0.088   0.089   0.116   0.136   0.151   0.171   0.179
 41 A'   42 A'   15 A"   43 A'   44 A'   16 A"   45 A'   46 A'                 
  0.200   0.207   0.211   0.262   0.267   0.283   0.360   0.372
 17 A"   47 A'   48 A'   49 A'   18 A"   50 A'   19 A"   51 A'                 
  0.374   0.380   0.412   0.416   0.461   0.466   0.479   0.539
 20 A"   52 A'   53 A'   54 A'   55 A'   21 A"   56 A'   57 A'                 
  0.590   0.623   0.638   0.740   0.751   0.754   0.783   0.838
 22 A"   58 A'   23 A"   59 A'   24 A"   60 A'   61 A'   62 A'                 
  0.855   0.863   0.934   0.936   0.980   1.032   1.265   1.268
 25 A"   63 A'   64 A'   26 A"   65 A'   66 A'   27 A"   67 A'                 
  1.285   1.325   1.463   1.518   1.630   1.926   1.928   1.967
 68 A'   69 A'   28 A"   70 A'   71 A'   29 A"   72 A'   73 A'                 
  1.978   2.238   2.248   2.317   2.522   3.746   3.761   3.841
 30 A"   31 A"   74 A'   75 A'   76 A'   32 A"   77 A'   78 A'                 
  3.928   3.934   3.938   3.972   4.066   4.244   5.953   5.963
 33 A"   79 A'   34 A"   80 A'   81 A'   82 A'   35 A"   83 A'                 
  5.988   6.704   9.576  13.722  13.757  13.846  25.757  25.783
 84 A'   85 A'   86 A'   36 A"   87 A'   88 A'   37 A"   89 A'                 
 26.051  27.705  28.299  28.307  28.327  28.503  28.505  28.507
 90 A'   91 A'   38 A"   92 A'   93 A'   39 A"   94 A'   40 A"                 
 28.517  28.575  35.203 127.846 127.852 127.873 151.522 162.810
 95 A'   96 A'   97 A'   41 A"   98 A'   99 A'  100 A'  101 A'                 
215.5371901.680
102 A'  103 A'                                                                 

 Beta MOs, Restricted
 -- Occupied --                  
******* -176.34 -165.74 -165.74 -165.74 -101.59  -77.17  -35.83
  1 A'    2 A'    3 A'    1 A"    4 A'    5 A'    6 A'    7 A'                 
-31.327 -31.322 -31.322 -22.978 -22.977 -22.976 -22.973 -22.973
  8 A'    2 A"    9 A'   10 A'    3 A"   11 A'    4 A"   12 A'                 
-14.436  -9.495  -7.262  -7.249  -7.249  -6.661  -6.383  -4.822
 13 A'   14 A'   15 A'    5 A"   16 A'   17 A'   18 A'   19 A'                 
 -4.821  -4.819  -4.794  -4.782  -4.781  -2.060  -2.056  -2.055
  6 A"   20 A'   21 A'    7 A"   22 A'   23 A'    8 A"   24 A'                 
 -2.045  -2.045  -0.865  -0.775  -0.691  -0.577  -0.425  -0.387
  9 A"   25 A'   26 A'   27 A'   28 A'   29 A'   30 A'   31 A'                 
 -0.363  -0.337  -0.325  -0.314  -0.289  -0.284
 10 A"   32 A'   11 A"   33 A'   12 A"   34 A'                                 
 -- Virtual --                   
 -0.173  -0.166  -0.097  -0.031   0.003   0.030   0.039   0.046
 35 A'   13 A"   36 A'   37 A'   38 A'   39 A'   14 A"   40 A'                 
  0.075   0.088   0.089   0.116   0.136   0.151   0.171   0.179
 41 A'   42 A'   15 A"   43 A'   44 A'   16 A"   45 A'   46 A'                 
  0.200   0.207   0.211   0.262   0.267   0.283   0.360   0.372
 17 A"   47 A'   48 A'   49 A'   18 A"   50 A'   19 A"   51 A'                 
  0.374   0.380   0.412   0.416   0.461   0.466   0.479   0.539
 20 A"   52 A'   53 A'   54 A'   55 A'   21 A"   56 A'   57 A'                 
  0.590   0.623   0.638   0.740   0.751   0.754   0.783   0.838
 22 A"   58 A'   23 A"   59 A'   24 A"   60 A'   61 A'   62 A'                 
  0.855   0.863   0.934   0.936   0.980   1.032   1.265   1.268
 25 A"   63 A'   64 A'   26 A"   65 A'   66 A'   27 A"   67 A'                 
  1.285   1.325   1.463   1.518   1.630   1.926   1.928   1.967
 68 A'   69 A'   28 A"   70 A'   71 A'   29 A"   72 A'   73 A'                 
  1.978   2.238   2.248   2.317   2.522   3.746   3.761   3.841
 30 A"   31 A"   74 A'   75 A'   76 A'   32 A"   77 A'   78 A'                 
  3.928   3.934   3.938   3.972   4.066   4.244   5.953   5.963
 33 A"   79 A'   34 A"   80 A'   81 A'   82 A'   35 A"   83 A'                 
  5.988   6.704   9.576  13.722  13.757  13.846  25.757  25.783
 84 A'   85 A'   86 A'   36 A"   87 A'   88 A'   37 A"   89 A'                 
 26.051  27.705  28.299  28.307  28.327  28.503  28.505  28.507
 90 A'   91 A'   38 A"   92 A'   93 A'   39 A"   94 A'   40 A"                 
 28.517  28.575  35.203 127.846 127.852 127.873 151.522 162.810
 95 A'   96 A'   97 A'   41 A"   98 A'   99 A'  100 A'  101 A'                 
215.5371901.680
102 A'  103 A'                                                                 
 --------------------------------------------------------------

          Ground-State Mulliken Net Atomic Charges

     Atom                 Charge (a.u.)
  ----------------------------------------
      1 P                     0.303343
      2 N                    -0.192955
      3 Cl                   -0.040540
      4 I                    -0.069848
  ----------------------------------------
  Sum of atomic charges =     0.000000

 -----------------------------------------------------------------
                    Cartesian Multipole Moments
 -----------------------------------------------------------------
    Charge (ESU x 10^10)
                 0.0000
    Dipole Moment (Debye)
         X      -2.2785      Y      -1.5574      Z       0.0000
       Tot       2.7599
    Quadrupole Moments (Debye-Ang)
        XX     -63.3426     XY      -3.0594     YY     -62.0295
        XZ      -0.0000     YZ      -0.0000     ZZ     -60.5078
    Octopole Moments (Debye-Ang^2)
       XXX     -91.3555    XXY      -3.9693    XYY     -26.5181
       YYY       2.2470    XXZ      -0.0000    XYZ       0.0000
       YYZ       0.0000    XZZ     -24.1390    YZZ       0.7881
       ZZZ       0.0000
    Hexadecapole Moments (Debye-Ang^3)
      XXXX   -1974.9133   XXXY     -28.2990   XXYY    -379.8783
      XYYY      -9.0910   YYYY    -137.4657   XXXZ      -0.0000
      XXYZ      -0.0000   XYYZ       0.0000   YYYZ      -0.0000
      XXZZ    -366.4934   XYZZ      -2.6191   YYZZ     -36.1669
      XZZZ       0.0000   YZZZ      -0.0000   ZZZZ     -82.4572
 -----------------------------------------------------------------
 Calculating analytic gradient of the SCF energy
 Gradient of SCF Energy
            1           2           3           4
    1  -0.0706847   0.0398195   0.0547678  -0.0239025
    2  -0.0386233   0.0465945  -0.0017485  -0.0062226
    3   0.0000000   0.0000000  -0.0000000   0.0000000
 Max gradient component =       7.068E-02
 RMS gradient           =       3.398E-02
 Gradient time:  CPU 3.94 s  wall 1.08 s
 Geometry Optimization Parameters
   NAtoms,    NIC,     NZ,  NCons,   NDum,   NFix, NCnnct, MaxDiis
        4      14       4       0       0       0       0       0


** GEOMETRY OPTIMIZATION IN DELOCALIZED INTERNAL COORDINATES **
   Searching for a Minimum

   Optimization Cycle:   1

                       Coordinates (Angstroms)
     ATOM                X               Y               Z
      1  P         0.7170603288   -0.6599337750    0.0000000000
      2  N         2.0950533933    0.6481698578    0.0000000000
      3  Cl        4.0415536266    0.0719434774    0.0000000000
      4  I        -1.7759941573    0.0780901605    0.0000000000
   Point Group: cs    Number of degrees of freedom:     5


   Energy is  -7775.771282187


 Attempting to Generate Delocalized Internal Coordinates

  5 Hessian modes will be used to form the next step
  Hessian Eigenvalues:
     0.075278    0.139919    0.195927    0.250000    0.250000

 Minimum Search - Taking Simple RFO Step
 Searching for Lamda that Minimizes Along All modes
 Value Taken    Lamda =  -0.07397615
 Calculated Step too Large.  Step scaled by  0.564238
 Step Taken.  Stepsize is  0.300000

                             Maximum     Tolerance    Cnvgd?
         Gradient           0.119381      0.000300      NO
         Displacement       0.241228      0.001200      NO
         Energy change     *********      0.000001      NO


 New Cartesian Coordinates Obtained by Inverse Iteration

 Displacement from previous Coordinates is:  0.504367
 ----------------------------------------------------------------
             Standard Nuclear Orientation (Angstroms)
    I     Atom           X                Y                Z
 ----------------------------------------------------------------
    1      P       0.8117080331    -0.6860182957     0.0000000000
    2      N       2.0078886017     0.6454571200     0.0000000000
    3      Cl      3.8756513958     0.0644684235     0.0000000000
    4      I      -1.6175748393     0.1143624728     0.0000000000
 ----------------------------------------------------------------
 Molecular Point Group                 Cs    NOp =  2
 Largest Abelian Subgroup              Cs    NOp =  2
 Nuclear Repulsion Energy =   410.8652821044 hartrees
 There are       46 alpha and       46 beta electrons
 Applying Cartesian multipole field
    Component          Value
    ---------          -----
     (2,0,0)        1.00000E-11
     (0,2,0)        2.00000E-11
     (0,0,2)       -3.00000E-11
 Nucleus-field energy     =     0.0000000162 hartrees
 Requested basis set is 6-311++G(d,p)
 There are 56 shells and 144 basis functions
 A cutoff of  1.0D-11 yielded   1197 shell pairs
 There are      8473 function pairs (      9438 Cartesian)
 Smallest overlap matrix eigenvalue = 2.47E-03
 Guess MOs from SCF MO coefficient file

 -----------------------------------------------------------------------
  General SCF calculation program by
  Eric Jon Sundstrom, Paul Horn, Yuezhi Mao, Dmitri Zuev, Alec White,
  David Stuck, Shaama M.S., Shane Yost, Joonho Lee, David Small,
  Daniel Levine, Susi Lehtola, Hugh Burton, Evgeny Epifanovsky
 -----------------------------------------------------------------------
 Exchange:     0.2000 Hartree-Fock + 0.0800 Slater + 0.7200 B88
 Correlation:  0.1900 VWN1RPA + 0.8100 LYP
 Using SG-1 standard quadrature grid
 using 4 threads for integral computing
 -------------------------------------------------------
 OpenMP Integral computing Module                
 Release: version 2.0, May 2017, Q-Chem Inc. Pleasanton 
 -------------------------------------------------------
 -------------------------------------------------------
 OpenMP BLAS3 based DFT computing Module                
 Release: version 1.0, May 2013, Q-Chem Inc. Pittsburgh 
 -------------------------------------------------------
 A restricted SCF calculation will be
 performed using DIIS
 SCF converges when DIIS error is below 1.0e-08
 ---------------------------------------
  Cycle       Energy         DIIS error
 ---------------------------------------
    1   -7775.8040118025      1.16e-03  
    2   -7775.7995548753      2.03e-03  
    3   -7775.8067837084      1.10e-03  
    4   -7775.8097880479      2.88e-04  
    5   -7775.8100500706      8.94e-05  
    6   -7775.8100756673      1.69e-05  
    7   -7775.8100761384      7.67e-06  
    8   -7775.8100762722      3.16e-06  
    9   -7775.8100763139      4.68e-07  
   10   -7775.8100763152      1.17e-07  
   11   -7775.8100763152      3.67e-08  
   12   -7775.8100763152      1.05e-08  
   13   -7775.8100763152      1.99e-09  Convergence criterion met
 ---------------------------------------
 SCF time:   CPU 14.83s  wall 4.00s 
 SCF   energy in the final basis set =    -7775.8100763152
 Total energy in the final basis set =    -7775.8100763152

 --------------------------------------------------------------
             Orbital Energies (a.u.) and Symmetries
 --------------------------------------------------------------

 Alpha MOs, Restricted
 -- Occupied --                  
******* -176.33 -165.74 -165.74 -165.74 -101.59  -77.17  -35.83
  1 A'    2 A'    3 A'    1 A"    4 A'    5 A'    6 A'    7 A'                 
-31.323 -31.318 -31.318 -22.974 -22.973 -22.973 -22.969 -22.969
  8 A'    2 A"    9 A'   10 A'    3 A"   11 A'    4 A"   12 A'                 
-14.426  -9.499  -7.266  -7.253  -7.253  -6.654  -6.380  -4.815
 13 A'   14 A'   15 A'    5 A"   16 A'   17 A'   18 A'   19 A'                 
 -4.814  -4.812  -4.791  -4.778  -4.777  -2.056  -2.053  -2.052
  6 A"   20 A'   21 A'    7 A"   22 A'   23 A'    8 A"   24 A'                 
 -2.041  -2.041  -0.891  -0.784  -0.690  -0.569  -0.433  -0.401
  9 A"   25 A'   26 A'   27 A'   28 A'   29 A'   30 A'   31 A'                 
 -0.377  -0.337  -0.326  -0.311  -0.289  -0.286
 10 A"   32 A'   11 A"   33 A'   12 A"   34 A'                                 
 -- Virtual --                   
 -0.154  -0.152  -0.082  -0.015   0.005   0.031   0.039   0.050
 13 A"   35 A'   36 A'   37 A'   38 A'   39 A'   14 A"   40 A'                 
  0.077   0.089   0.089   0.117   0.137   0.148   0.169   0.177
 41 A'   42 A'   15 A"   43 A'   44 A'   16 A"   45 A'   46 A'                 
  0.202   0.216   0.218   0.268   0.270   0.292   0.357   0.378
 17 A"   47 A'   48 A'   49 A'   18 A"   50 A'   19 A"   51 A'                 
  0.378   0.383   0.404   0.422   0.464   0.476   0.493   0.556
 20 A"   52 A'   53 A'   54 A'   21 A"   55 A'   56 A'   57 A'                 
  0.595   0.625   0.649   0.713   0.739   0.796   0.809   0.851
 22 A"   58 A'   23 A"   59 A'   24 A"   60 A'   61 A'   25 A"                 
  0.852   0.873   0.945   0.950   0.995   1.012   1.269   1.273
 62 A'   63 A'   26 A"   64 A'   65 A'   66 A'   27 A"   67 A'                 
  1.291   1.339   1.469   1.539   1.634   1.925   1.954   1.997
 68 A'   69 A'   28 A"   70 A'   71 A'   29 A"   72 A'   73 A'                 
  2.006   2.240   2.259   2.385   2.571   3.747   3.778   3.862
 30 A"   31 A"   74 A'   75 A'   76 A'   32 A"   77 A'   78 A'                 
  3.933   3.940   3.943   3.975   4.082   4.256   5.958   5.969
 33 A"   79 A'   34 A"   80 A'   81 A'   82 A'   35 A"   83 A'                 
  5.996   6.763   9.586  13.730  13.778  13.854  25.759  25.797
 84 A'   85 A'   86 A'   36 A"   87 A'   88 A'   37 A"   89 A'                 
 26.123  27.716  28.304  28.313  28.334  28.507  28.510  28.512
 90 A'   91 A'   38 A"   92 A'   93 A'   39 A"   94 A'   40 A"                 
 28.524  28.586  35.218 127.851 127.857 127.880 151.532 162.870
 95 A'   96 A'   97 A'   41 A"   98 A'   99 A'  100 A'  101 A'                 
215.5511901.690
102 A'  103 A'                                                                 

 Beta MOs, Restricted
 -- Occupied --                  
******* -176.33 -165.74 -165.74 -165.74 -101.59  -77.17  -35.83
  1 A'    2 A'    3 A'    1 A"    4 A'    5 A'    6 A'    7 A'                 
-31.323 -31.318 -31.318 -22.974 -22.973 -22.973 -22.969 -22.969
  8 A'    2 A"    9 A'   10 A'    3 A"   11 A'    4 A"   12 A'                 
-14.426  -9.499  -7.266  -7.253  -7.253  -6.654  -6.380  -4.815
 13 A'   14 A'   15 A'    5 A"   16 A'   17 A'   18 A'   19 A'                 
 -4.814  -4.812  -4.791  -4.778  -4.777  -2.056  -2.053  -2.052
  6 A"   20 A'   21 A'    7 A"   22 A'   23 A'    8 A"   24 A'                 
 -2.041  -2.041  -0.891  -0.784  -0.690  -0.569  -0.433  -0.401
  9 A"   25 A'   26 A'   27 A'   28 A'   29 A'   30 A'   31 A'                 
 -0.377  -0.337  -0.326  -0.311  -0.289  -0.286
 10 A"   32 A'   11 A"   33 A'   12 A"   34 A'                                 
 -- Virtual --                   
 -0.154  -0.152  -0.082  -0.015   0.005   0.031   0.039   0.050
 13 A"   35 A'   36 A'   37 A'   38 A'   39 A'   14 A"   40 A'                 
  0.077   0.089   0.089   0.117   0.137   0.148   0.169   0.177
 41 A'   42 A'   15 A"   43 A'   44 A'   16 A"   45 A'   46 A'                 
  0.202   0.216   0.218   0.268   0.270   0.292   0.357   0.378
 17 A"   47 A'   48 A'   49 A'   18 A"   50 A'   19 A"   51 A'                 
  0.378   0.383   0.404   0.422   0.464   0.476   0.493   0.556
 20 A"   52 A'   53 A'   54 A'   21 A"   55 A'   56 A'   57 A'                 
  0.595   0.625   0.649   0.713   0.739   0.796   0.809   0.851
 22 A"   58 A'   23 A"   59 A'   24 A"   60 A'   61 A'   25 A"                 
  0.852   0.873   0.945   0.950   0.995   1.012   1.269   1.273
 62 A'   63 A'   26 A"   64 A'   65 A'   66 A'   27 A"   67 A'                 
  1.291   1.339   1.469   1.539   1.634   1.925   1.954   1.997
 68 A'   69 A'   28 A"   70 A'   71 A'   29 A"   72 A'   73 A'                 
  2.006   2.240   2.259   2.385   2.571   3.747   3.778   3.862
 30 A"   31 A"   74 A'   75 A'   76 A'   32 A"   77 A'   78 A'                 
  3.933   3.940   3.943   3.975   4.082   4.256   5.958   5.969
 33 A"   79 A'   34 A"   80 A'   81 A'   82 A'   35 A"   83 A'                 
  5.996   6.763   9.586  13.730  13.778  13.854  25.759  25.797
 84 A'   85 A'   86 A'   36 A"   87 A'   88 A'   37 A"   89 A'                 
 26.123  27.716  28.304  28.313  28.334  28.507  28.510  28.512
 90 A'   91 A'   38 A"   92 A'   93 A'   39 A"   94 A'   40 A"                 
 28.524  28.586  35.218 127.851 127.857 127.880 151.532 162.870
 95 A'   96 A'   97 A'   41 A"   98 A'   99 A'  100 A'  101 A'                 
215.5511901.690
102 A'  103 A'                                                                 
 --------------------------------------------------------------

          Ground-State Mulliken Net Atomic Charges

     Atom                 Charge (a.u.)
  ----------------------------------------
      1 P                     0.301491
      2 N                    -0.208872
      3 Cl                   -0.019525
      4 I                    -0.073095
  ----------------------------------------
  Sum of atomic charges =     0.000000

 -----------------------------------------------------------------
                    Cartesian Multipole Moments
 -----------------------------------------------------------------
    Charge (ESU x 10^10)
                 0.0000
    Dipole Moment (Debye)
         X      -1.7978      Y      -1.6327      Z      -0.0000
       Tot       2.4285
    Quadrupole Moments (Debye-Ang)
        XX     -61.9037     XY      -3.3684     YY     -61.9241
        XZ       0.0000     YZ       0.0000     ZZ     -60.0904
    Octopole Moments (Debye-Ang^2)
       XXX     -92.7895    XXY      -3.8800    XYY     -29.3024
       YYY       0.5968    XXZ      -0.0000    XYZ       0.0000
       YYZ      -0.0000    XZZ     -26.3565    YZZ       0.1404
       ZZZ      -0.0000
    Hexadecapole Moments (Debye-Ang^3)
      XXXX   -1775.1165   XXXY     -21.8808   XXYY    -344.9121
      XYYY       1.1551   YYYY    -141.0983   XXXZ      -0.0000
      XXYZ       0.0000   XYYZ      -0.0000   YYYZ       0.0000
      XXZZ    -331.4984   XYZZ       0.5782   YYZZ     -36.4085
      XZZZ      -0.0000   YZZZ       0.0000   ZZZZ     -81.1451
 -----------------------------------------------------------------
 Calculating analytic gradient of the SCF energy
 Gradient of SCF Energy
            1           2           3           4
    1  -0.0579030   0.0302465   0.0468396  -0.0191831
    2  -0.0416351   0.0508604  -0.0042145  -0.0050108
    3  -0.0000000   0.0000000  -0.0000000   0.0000000
 Max gradient component =       5.790E-02
 RMS gradient           =       3.054E-02
 Gradient time:  CPU 4.09 s  wall 1.12 s
 Geometry Optimization Parameters
   NAtoms,    NIC,     NZ,  NCons,   NDum,   NFix, NCnnct, MaxDiis
        4      14       4       0       0       0       0       0

 Cartesian Hessian Update
 Hessian Updated using BFGS Update


** GEOMETRY OPTIMIZATION IN DELOCALIZED INTERNAL COORDINATES **
   Searching for a Minimum

   Optimization Cycle:   2

                       Coordinates (Angstroms)
     ATOM                X               Y               Z
      1  P         0.8117080331   -0.6860182957    0.0000000000
      2  N         2.0078886017    0.6454571200    0.0000000000
      3  Cl        3.8756513958    0.0644684235    0.0000000000
      4  I        -1.6175748393    0.1143624728    0.0000000000
   Point Group: cs    Number of degrees of freedom:     5


   Energy is  -7775.810076315

 Hessian Updated using BFGS Update

  5 Hessian modes will be used to form the next step
  Hessian Eigenvalues:
     0.067180    0.080233    0.154158    0.240800    0.264051

 Minimum Search - Taking Simple RFO Step
 Searching for Lamda that Minimizes Along All modes
 Value Taken    Lamda =  -0.08563419
 Calculated Step too Large.  Step scaled by  0.408363
 Step Taken.  Stepsize is  0.300000

                             Maximum     Tolerance    Cnvgd?
         Gradient           0.094580      0.000300      NO
         Displacement       0.221323      0.001200      NO
         Energy change     -0.038794      0.000001      NO


 New Cartesian Coordinates Obtained by Inverse Iteration

 Displacement from previous Coordinates is:  0.483213
 ----------------------------------------------------------------
             Standard Nuclear Orientation (Angstroms)
    I     Atom           X                Y                Z
 ----------------------------------------------------------------
    1      P       0.9037952963    -0.7136788561     0.0000000000
    2      N       1.9197748469     0.6131143498     0.0000000000
    3      Cl      3.7237663029     0.0773982519     0.0000000000
    4      I      -1.4696632547     0.1614359750     0.0000000000
 ----------------------------------------------------------------
 Molecular Point Group                 Cs    NOp =  2
 Largest Abelian Subgroup              Cs    NOp =  2
 Nuclear Repulsion Energy =   428.3004660815 hartrees
 There are       46 alpha and       46 beta electrons
 Applying Cartesian multipole field
    Component          Value
    ---------          -----
     (2,0,0)        1.00000E-11
     (0,2,0)        2.00000E-11
     (0,0,2)       -3.00000E-11
 Nucleus-field energy     =     0.0000000147 hartrees
 Requested basis set is 6-311++G(d,p)
 There are 56 shells and 144 basis functions
 A cutoff of  1.0D-11 yielded   1219 shell pairs
 There are      8617 function pairs (      9593 Cartesian)
 Smallest overlap matrix eigenvalue = 2.40E-03
 Guess MOs from SCF MO coefficient file

 -----------------------------------------------------------------------
  General SCF calculation program by
  Eric Jon Sundstrom, Paul Horn, Yuezhi Mao, Dmitri Zuev, Alec White,
  David Stuck, Shaama M.S., Shane Yost, Joonho Lee, David Small,
  Daniel Levine, Susi Lehtola, Hugh Burton, Evgeny Epifanovsky
 -----------------------------------------------------------------------
 Exchange:     0.2000 Hartree-Fock + 0.0800 Slater + 0.7200 B88
 Correlation:  0.1900 VWN1RPA + 0.8100 LYP
 Using SG-1 standard quadrature grid
 using 4 threads for integral computing
 -------------------------------------------------------
 OpenMP Integral computing Module                
 Release: version 2.0, May 2017, Q-Chem Inc. Pleasanton 
 -------------------------------------------------------
 -------------------------------------------------------
 OpenMP BLAS3 based DFT computing Module                
 Release: version 1.0, May 2013, Q-Chem Inc. Pittsburgh 
 -------------------------------------------------------
 A restricted SCF calculation will be
 performed using DIIS
 SCF converges when DIIS error is below 1.0e-08
 ---------------------------------------
  Cycle       Energy         DIIS error
 ---------------------------------------
    1   -7775.8306974176      1.39e-03  
    2   -7775.8283498048      2.04e-03  
    3   -7775.8350204935      1.17e-03  
    4   -7775.8383843877      2.51e-04  
    5   -7775.8385579336      9.37e-05  
    6   -7775.8385859856      1.68e-05  
    7   -7775.8385864984      7.52e-06  
    8   -7775.8385866263      2.65e-06  
    9   -7775.8385866534      4.65e-07  
   10   -7775.8385866545      1.03e-07  
   11   -7775.8385866544      3.95e-08  
   12   -7775.8385866544      7.56e-09  Convergence criterion met
 ---------------------------------------
 SCF time:   CPU 14.17s  wall 4.00s 
 SCF   energy in the final basis set =    -7775.8385866544
 Total energy in the final basis set =    -7775.8385866544

 --------------------------------------------------------------
             Orbital Energies (a.u.) and Symmetries
 --------------------------------------------------------------

 Alpha MOs, Restricted
 -- Occupied --                  
******* -176.33 -165.73 -165.73 -165.73 -101.59  -77.16  -35.82
  1 A'    2 A'    3 A'    1 A"    4 A'    5 A'    6 A'    7 A'                 
-31.317 -31.312 -31.311 -22.967 -22.966 -22.966 -22.963 -22.963
  8 A'    2 A"    9 A'   10 A'    3 A"   11 A'    4 A"   12 A'                 
-14.414  -9.503  -7.270  -7.258  -7.257  -6.646  -6.373  -4.808
 13 A'   14 A'   15 A'    5 A"   16 A'   17 A'   18 A'   19 A'                 
 -4.807  -4.803  -4.784  -4.772  -4.771  -2.050  -2.046  -2.045
  6 A"   20 A'   21 A'    7 A"   22 A'   23 A'    8 A"   24 A'                 
 -2.035  -2.035  -0.924  -0.796  -0.685  -0.562  -0.443  -0.415
  9 A"   25 A'   26 A'   27 A'   28 A'   29 A'   30 A'   31 A'                 
 -0.395  -0.335  -0.327  -0.306  -0.289  -0.289
 10 A"   32 A'   11 A"   33 A'   34 A'   12 A"                                 
 -- Virtual --                   
 -0.141  -0.131  -0.070  -0.001   0.006   0.031   0.039   0.056
 13 A"   35 A'   36 A'   37 A'   38 A'   39 A'   14 A"   40 A'                 
  0.079   0.088   0.089   0.118   0.140   0.145   0.170   0.178
 41 A'   15 A"   42 A'   43 A'   44 A'   16 A"   45 A'   46 A'                 
  0.204   0.222   0.232   0.273   0.274   0.309   0.356   0.382
 17 A"   47 A'   48 A'   49 A'   18 A"   50 A'   19 A"   51 A'                 
  0.384   0.385   0.405   0.427   0.461   0.490   0.505   0.576
 52 A'   20 A"   53 A'   54 A'   21 A"   55 A'   56 A'   57 A'                 
  0.606   0.635   0.657   0.685   0.726   0.807   0.844   0.846
 22 A"   58 A'   23 A"   59 A'   24 A"   60 A'   61 A'   25 A"                 
  0.867   0.914   0.949   0.952   0.997   1.022   1.263   1.276
 62 A'   63 A'   26 A"   64 A'   65 A'   66 A'   67 A'   27 A"                 
  1.296   1.347   1.476   1.557   1.618   1.923   1.992   2.036
 68 A'   69 A'   28 A"   70 A'   71 A'   29 A"   72 A'   73 A'                 
  2.045   2.244   2.274   2.470   2.616   3.747   3.806   3.904
 30 A"   31 A"   74 A'   75 A'   76 A'   32 A"   77 A'   78 A'                 
  3.940   3.948   3.951   3.985   4.093   4.270   5.965   5.977
 33 A"   79 A'   34 A"   80 A'   81 A'   82 A'   35 A"   83 A'                 
  6.005   6.846   9.597  13.738  13.811  13.873  25.763  25.809
 84 A'   85 A'   86 A'   36 A"   87 A'   88 A'   37 A"   89 A'                 
 26.181  27.729  28.311  28.320  28.342  28.514  28.518  28.519
 90 A'   91 A'   38 A"   92 A'   93 A'   39 A"   94 A'   40 A"                 
 28.533  28.598  35.234 127.858 127.865 127.888 151.544 162.959
 95 A'   96 A'   97 A'   41 A"   98 A'   99 A'  100 A'  101 A'                 
215.5661901.703
102 A'  103 A'                                                                 

 Beta MOs, Restricted
 -- Occupied --                  
******* -176.33 -165.73 -165.73 -165.73 -101.59  -77.16  -35.82
  1 A'    2 A'    3 A'    1 A"    4 A'    5 A'    6 A'    7 A'                 
-31.317 -31.312 -31.311 -22.967 -22.966 -22.966 -22.963 -22.963
  8 A'    2 A"    9 A'   10 A'    3 A"   11 A'    4 A"   12 A'                 
-14.414  -9.503  -7.270  -7.258  -7.257  -6.646  -6.373  -4.808
 13 A'   14 A'   15 A'    5 A"   16 A'   17 A'   18 A'   19 A'                 
 -4.807  -4.803  -4.784  -4.772  -4.771  -2.050  -2.046  -2.045
  6 A"   20 A'   21 A'    7 A"   22 A'   23 A'    8 A"   24 A'                 
 -2.035  -2.035  -0.924  -0.796  -0.685  -0.562  -0.443  -0.415
  9 A"   25 A'   26 A'   27 A'   28 A'   29 A'   30 A'   31 A'                 
 -0.395  -0.335  -0.327  -0.306  -0.289  -0.289
 10 A"   32 A'   11 A"   33 A'   34 A'   12 A"                                 
 -- Virtual --                   
 -0.141  -0.131  -0.070  -0.001   0.006   0.031   0.039   0.056
 13 A"   35 A'   36 A'   37 A'   38 A'   39 A'   14 A"   40 A'                 
  0.079   0.088   0.089   0.118   0.140   0.145   0.170   0.178
 41 A'   15 A"   42 A'   43 A'   44 A'   16 A"   45 A'   46 A'                 
  0.204   0.222   0.232   0.273   0.274   0.309   0.356   0.382
 17 A"   47 A'   48 A'   49 A'   18 A"   50 A'   19 A"   51 A'                 
  0.384   0.385   0.405   0.427   0.461   0.490   0.505   0.576
 52 A'   20 A"   53 A'   54 A'   21 A"   55 A'   56 A'   57 A'                 
  0.606   0.635   0.657   0.685   0.726   0.807   0.844   0.846
 22 A"   58 A'   23 A"   59 A'   24 A"   60 A'   61 A'   25 A"                 
  0.867   0.914   0.949   0.952   0.997   1.022   1.263   1.276
 62 A'   63 A'   26 A"   64 A'   65 A'   66 A'   67 A'   27 A"                 
  1.296   1.347   1.476   1.557   1.618   1.923   1.992   2.036
 68 A'   69 A'   28 A"   70 A'   71 A'   29 A"   72 A'   73 A'                 
  2.045   2.244   2.274   2.470   2.616   3.747   3.806   3.904
 30 A"   31 A"   74 A'   75 A'   76 A'   32 A"   77 A'   78 A'                 
  3.940   3.948   3.951   3.985   4.093   4.270   5.965   5.977
 33 A"   79 A'   34 A"   80 A'   81 A'   82 A'   35 A"   83 A'                 
  6.005   6.846   9.597  13.738  13.811  13.873  25.763  25.809
 84 A'   85 A'   86 A'   36 A"   87 A'   88 A'   37 A"   89 A'                 
 26.181  27.729  28.311  28.320  28.342  28.514  28.518  28.519
 90 A'   91 A'   38 A"   92 A'   93 A'   39 A"   94 A'   40 A"                 
 28.533  28.598  35.234 127.858 127.865 127.888 151.544 162.959
 95 A'   96 A'   97 A'   41 A"   98 A'   99 A'  100 A'  101 A'                 
215.5661901.703
102 A'  103 A'                                                                 
 --------------------------------------------------------------

          Ground-State Mulliken Net Atomic Charges

     Atom                 Charge (a.u.)
  ----------------------------------------
      1 P                     0.298704
      2 N                    -0.204236
      3 Cl                   -0.005586
      4 I                    -0.088882
  ----------------------------------------
  Sum of atomic charges =    -0.000000

 -----------------------------------------------------------------
                    Cartesian Multipole Moments
 -----------------------------------------------------------------
    Charge (ESU x 10^10)
                -0.0000
    Dipole Moment (Debye)
         X      -1.1640      Y      -1.6968      Z       0.0000
       Tot       2.0576
    Quadrupole Moments (Debye-Ang)
        XX     -60.6832     XY      -3.5519     YY     -61.5891
        XZ       0.0000     YZ      -0.0000     ZZ     -59.6491
    Octopole Moments (Debye-Ang^2)
       XXX     -93.8040    XXY      -3.7451    XYY     -31.6209
       YYY      -2.0991    XXZ       0.0000    XYZ      -0.0000
       YYZ       0.0000    XZZ     -28.1355    YZZ      -0.9104
       ZZZ      -0.0000
    Hexadecapole Moments (Debye-Ang^3)
      XXXX   -1606.7216   XXXY     -13.3951   XXYY    -314.4692
      XYYY      10.2152   YYYY    -144.2064   XXXZ       0.0000
      XXYZ      -0.0000   XYYZ      -0.0000   YYYZ      -0.0000
      XXZZ    -301.2862   XYZZ       3.3138   YYZZ     -36.5839
      XZZZ      -0.0000   YZZZ      -0.0000   ZZZZ     -79.8758
 -----------------------------------------------------------------
 Calculating analytic gradient of the SCF energy
 Gradient of SCF Energy
            1           2           3           4
    1  -0.0285875   0.0095859   0.0310603  -0.0120588
    2  -0.0261559   0.0337685  -0.0049001  -0.0027125
    3   0.0000000   0.0000000  -0.0000000  -0.0000000
 Max gradient component =       3.377E-02
 RMS gradient           =       1.797E-02
 Gradient time:  CPU 4.27 s  wall 1.16 s
 Geometry Optimization Parameters
   NAtoms,    NIC,     NZ,  NCons,   NDum,   NFix, NCnnct, MaxDiis
        4      14       4       0       0       0       0       0

 Cartesian Hessian Update
 Hessian Updated using BFGS Update


** GEOMETRY OPTIMIZATION IN DELOCALIZED INTERNAL COORDINATES **
   Searching for a Minimum

   Optimization Cycle:   3

                       Coordinates (Angstroms)
     ATOM                X               Y               Z
      1  P         0.9037952963   -0.7136788561    0.0000000000
      2  N         1.9197748469    0.6131143498    0.0000000000
      3  Cl        3.7237663029    0.0773982519    0.0000000000
      4  I        -1.4696632547    0.1614359750    0.0000000000
   Point Group: cs    Number of degrees of freedom:     5


   Energy is  -7775.838586654

 Hessian Updated using BFGS Update

  5 Hessian modes will be used to form the next step
  Hessian Eigenvalues:
     0.077202    0.127050    0.180864    0.238636    0.280626

 Minimum Search - Taking Simple RFO Step
 Searching for Lamda that Minimizes Along All modes
 Value Taken    Lamda =  -0.02526285
 Calculated Step too Large.  Step scaled by  0.785978
 Step Taken.  Stepsize is  0.300000

                             Maximum     Tolerance    Cnvgd?
         Gradient           0.051762      0.000300      NO
         Displacement       0.201878      0.001200      NO
         Energy change     -0.028510      0.000001      NO


 New Cartesian Coordinates Obtained by Inverse Iteration

 Displacement from previous Coordinates is:  0.495718
 ----------------------------------------------------------------
             Standard Nuclear Orientation (Angstroms)
    I     Atom           X                Y                Z
 ----------------------------------------------------------------
    1      P       0.9788641910    -0.7574195959     0.0000000000
    2      N       1.8405161194     0.5514782550     0.0000000000
    3      Cl      3.5751373493     0.1204074145     0.0000000000
    4      I      -1.3168444683     0.2238036470     0.0000000000
 ----------------------------------------------------------------
 Molecular Point Group                 Cs    NOp =  2
 Largest Abelian Subgroup              Cs    NOp =  2
 Nuclear Repulsion Energy =   447.7212500874 hartrees
 There are       46 alpha and       46 beta electrons
 Applying Cartesian multipole field
    Component          Value
    ---------          -----
     (2,0,0)        1.00000E-11
     (0,2,0)        2.00000E-11
     (0,0,2)       -3.00000E-11
 Nucleus-field energy     =     0.0000000134 hartrees
 Requested basis set is 6-311++G(d,p)
 There are 56 shells and 144 basis functions
 A cutoff of  1.0D-11 yielded   1240 shell pairs
 There are      8820 function pairs (      9850 Cartesian)
 Smallest overlap matrix eigenvalue = 1.76E-03
 Guess MOs from SCF MO coefficient file

 -----------------------------------------------------------------------
  General SCF calculation program by
  Eric Jon Sundstrom, Paul Horn, Yuezhi Mao, Dmitri Zuev, Alec White,
  David Stuck, Shaama M.S., Shane Yost, Joonho Lee, David Small,
  Daniel Levine, Susi Lehtola, Hugh Burton, Evgeny Epifanovsky
 -----------------------------------------------------------------------
 Exchange:     0.2000 Hartree-Fock + 0.0800 Slater + 0.7200 B88
 Correlation:  0.1900 VWN1RPA + 0.8100 LYP
 Using SG-1 standard quadrature grid
 using 4 threads for integral computing
 -------------------------------------------------------
 OpenMP Integral computing Module                
 Release: version 2.0, May 2017, Q-Chem Inc. Pleasanton 
 -------------------------------------------------------
 -------------------------------------------------------
 OpenMP BLAS3 based DFT computing Module                
 Release: version 1.0, May 2013, Q-Chem Inc. Pittsburgh 
 -------------------------------------------------------
 A restricted SCF calculation will be
 performed using DIIS
 SCF converges when DIIS error is below 1.0e-08
 ---------------------------------------
  Cycle       Energy         DIIS error
 ---------------------------------------
    1   -7775.8377193932      1.56e-03  
    2   -7775.8392147322      1.84e-03  
    3   -7775.8435012853      1.23e-03  
    4   -7775.8471171584      2.35e-04  
    5   -7775.8472659514      8.00e-05  
    6   -7775.8472851525      1.58e-05  
    7   -7775.8472856904      7.70e-06  
    8   -7775.8472858212      2.02e-06  
    9   -7775.8472858352      4.31e-07  
   10   -7775.8472858359      7.88e-08  
   11   -7775.8472858358      2.51e-08  
   12   -7775.8472858359      5.56e-09  Convergence criterion met
 ---------------------------------------
 SCF time:   CPU 14.63s  wall 4.00s 
 SCF   energy in the final basis set =    -7775.8472858359
 Total energy in the final basis set =    -7775.8472858359

 --------------------------------------------------------------
             Orbital Energies (a.u.) and Symmetries
 --------------------------------------------------------------

 Alpha MOs, Restricted
 -- Occupied --                  
******* -176.32 -165.72 -165.72 -165.72 -101.60  -77.14  -35.82
  1 A'    2 A'    3 A'    1 A"    4 A'    5 A'    6 A'    7 A'                 
-31.308 -31.303 -31.303 -22.959 -22.958 -22.957 -22.954 -22.954
  8 A'    2 A"    9 A'   10 A'    3 A"   11 A'    4 A"   12 A'                 
-14.398  -9.508  -7.275  -7.262  -7.262  -6.638  -6.365  -4.799
 13 A'   14 A'   15 A'    5 A"   16 A'   17 A'   18 A'   19 A'                 
 -4.798  -4.795  -4.776  -4.764  -4.763  -2.042  -2.038  -2.037
  6 A"   20 A'   21 A'    7 A"   22 A'   23 A'    8 A"   24 A'                 
 -2.027  -2.027  -0.965  -0.807  -0.679  -0.560  -0.456  -0.429
  9 A"   25 A'   26 A'   27 A'   28 A'   29 A'   30 A'   31 A'                 
 -0.417  -0.333  -0.328  -0.297  -0.289  -0.284
 10 A"   32 A'   11 A"   33 A'   34 A'   12 A"                                 
 -- Virtual --                   
 -0.129  -0.106  -0.057   0.006   0.009   0.030   0.039   0.062
 13 A"   35 A'   36 A'   37 A'   38 A'   39 A'   14 A"   40 A'                 
  0.082   0.087   0.091   0.119   0.142   0.142   0.173   0.183
 41 A'   15 A"   42 A'   43 A'   16 A"   44 A'   45 A'   46 A'                 
  0.208   0.223   0.246   0.276   0.277   0.330   0.355   0.384
 17 A"   47 A'   48 A'   49 A'   18 A"   50 A'   19 A"   51 A'                 
  0.389   0.395   0.417   0.433   0.458   0.494   0.504   0.600
 52 A'   20 A"   53 A'   54 A'   21 A"   55 A'   56 A'   57 A'                 
  0.625   0.644   0.665   0.673   0.712   0.825   0.837   0.839
 22 A"   58 A'   23 A"   59 A'   24 A"   60 A'   61 A'   25 A"                 
  0.886   0.932   0.949   0.973   1.027   1.071   1.235   1.284
 62 A'   63 A'   26 A"   64 A'   65 A'   66 A'   67 A'   27 A"                 
  1.303   1.362   1.484   1.562   1.608   1.925   2.042   2.089
 68 A'   69 A'   28 A"   70 A'   71 A'   29 A"   72 A'   30 A"                 
  2.092   2.254   2.295   2.545   2.662   3.748   3.832   3.949
 73 A'   31 A"   74 A'   75 A'   76 A'   32 A"   77 A'   33 A"                 
  3.956   3.960   3.966   4.039   4.112   4.288   5.974   5.986
 78 A'   34 A"   79 A'   80 A'   81 A'   82 A'   35 A"   83 A'                 
  6.017   6.925   9.618  13.747  13.838  13.939  25.770  25.823
 84 A'   85 A'   86 A'   36 A"   87 A'   88 A'   37 A"   89 A'                 
 26.212  27.746  28.320  28.330  28.352  28.523  28.526  28.528
 90 A'   91 A'   38 A"   92 A'   93 A'   39 A"   94 A'   40 A"                 
 28.547  28.612  35.255 127.867 127.874 127.898 151.560 163.056
 95 A'   96 A'   97 A'   41 A"   98 A'   99 A'  100 A'  101 A'                 
215.5911901.719
102 A'  103 A'                                                                 

 Beta MOs, Restricted
 -- Occupied --                  
******* -176.32 -165.72 -165.72 -165.72 -101.60  -77.14  -35.82
  1 A'    2 A'    3 A'    1 A"    4 A'    5 A'    6 A'    7 A'                 
-31.308 -31.303 -31.303 -22.959 -22.958 -22.957 -22.954 -22.954
  8 A'    2 A"    9 A'   10 A'    3 A"   11 A'    4 A"   12 A'                 
-14.398  -9.508  -7.275  -7.262  -7.262  -6.638  -6.365  -4.799
 13 A'   14 A'   15 A'    5 A"   16 A'   17 A'   18 A'   19 A'                 
 -4.798  -4.795  -4.776  -4.764  -4.763  -2.042  -2.038  -2.037
  6 A"   20 A'   21 A'    7 A"   22 A'   23 A'    8 A"   24 A'                 
 -2.027  -2.027  -0.965  -0.807  -0.679  -0.560  -0.456  -0.429
  9 A"   25 A'   26 A'   27 A'   28 A'   29 A'   30 A'   31 A'                 
 -0.417  -0.333  -0.328  -0.297  -0.289  -0.284
 10 A"   32 A'   11 A"   33 A'   34 A'   12 A"                                 
 -- Virtual --                   
 -0.129  -0.106  -0.057   0.006   0.009   0.030   0.039   0.062
 13 A"   35 A'   36 A'   37 A'   38 A'   39 A'   14 A"   40 A'                 
  0.082   0.087   0.091   0.119   0.142   0.142   0.173   0.183
 41 A'   15 A"   42 A'   43 A'   16 A"   44 A'   45 A'   46 A'                 
  0.208   0.223   0.246   0.276   0.277   0.330   0.355   0.384
 17 A"   47 A'   48 A'   49 A'   18 A"   50 A'   19 A"   51 A'                 
  0.389   0.395   0.417   0.433   0.458   0.494   0.504   0.600
 52 A'   20 A"   53 A'   54 A'   21 A"   55 A'   56 A'   57 A'                 
  0.625   0.644   0.665   0.673   0.712   0.825   0.837   0.839
 22 A"   58 A'   23 A"   59 A'   24 A"   60 A'   61 A'   25 A"                 
  0.886   0.932   0.949   0.973   1.027   1.071   1.235   1.284
 62 A'   63 A'   26 A"   64 A'   65 A'   66 A'   67 A'   27 A"                 
  1.303   1.362   1.484   1.562   1.608   1.925   2.042   2.089
 68 A'   69 A'   28 A"   70 A'   71 A'   29 A"   72 A'   30 A"                 
  2.092   2.254   2.295   2.545   2.662   3.748   3.832   3.949
 73 A'   31 A"   74 A'   75 A'   76 A'   32 A"   77 A'   33 A"                 
  3.956   3.960   3.966   4.039   4.112   4.288   5.974   5.986
 78 A'   34 A"   79 A'   80 A'   81 A'   82 A'   35 A"   83 A'                 
  6.017   6.925   9.618  13.747  13.838  13.939  25.770  25.823
 84 A'   85 A'   86 A'   36 A"   87 A'   88 A'   37 A"   89 A'                 
 26.212  27.746  28.320  28.330  28.352  28.523  28.526  28.528
 90 A'   91 A'   38 A"   92 A'   93 A'   39 A"   94 A'   40 A"                 
 28.547  28.612  35.255 127.867 127.874 127.898 151.560 163.056
 95 A'   96 A'   97 A'   41 A"   98 A'   99 A'  100 A'  101 A'                 
215.5911901.719
102 A'  103 A'                                                                 
 --------------------------------------------------------------

          Ground-State Mulliken Net Atomic Charges

     Atom                 Charge (a.u.)
  ----------------------------------------
      1 P                     0.284237
      2 N                    -0.173883
      3 Cl                    0.001298
      4 I                    -0.111651
  ----------------------------------------
  Sum of atomic charges =    -0.000000

 -----------------------------------------------------------------
                    Cartesian Multipole Moments
 -----------------------------------------------------------------
    Charge (ESU x 10^10)
                -0.0000
    Dipole Moment (Debye)
         X      -0.4468      Y      -1.7064      Z      -0.0000
       Tot       1.7639
    Quadrupole Moments (Debye-Ang)
        XX     -59.5575     XY      -3.5646     YY     -60.9850
        XZ      -0.0000     YZ       0.0000     ZZ     -59.2013
    Octopole Moments (Debye-Ang^2)
       XXX     -94.6925    XXY      -3.5248    XYY     -33.8565
       YYY      -5.8504    XXZ      -0.0000    XYZ       0.0000
       YYZ      -0.0000    XZZ     -29.7768    YZZ      -2.4078
       ZZZ      -0.0000
    Hexadecapole Moments (Debye-Ang^3)
      XXXX   -1451.1373   XXXY      -3.8561   XXYY    -286.2511
      XYYY      16.9351   YYYY    -149.9282   XXXZ      -0.0000
      XXYZ       0.0000   XYYZ      -0.0000   YYYZ       0.0000
      XXZZ    -272.8100   XYZZ       5.2408   YYZZ     -37.2416
      XZZZ      -0.0000   YZZZ       0.0000   ZZZZ     -78.7550
 -----------------------------------------------------------------
 Calculating analytic gradient of the SCF energy
 Gradient of SCF Energy
            1           2           3           4
    1   0.0189343  -0.0183310   0.0009201  -0.0015234
    2   0.0208132  -0.0171567  -0.0035491  -0.0001074
    3  -0.0000000   0.0000000  -0.0000000   0.0000000
 Max gradient component =       2.081E-02
 RMS gradient           =       1.095E-02
 Gradient time:  CPU 4.42 s  wall 1.20 s
 Geometry Optimization Parameters
   NAtoms,    NIC,     NZ,  NCons,   NDum,   NFix, NCnnct, MaxDiis
        4      14       4       0       0       0       0       0

 Cartesian Hessian Update
 Hessian Updated using BFGS Update


** GEOMETRY OPTIMIZATION IN DELOCALIZED INTERNAL COORDINATES **
   Searching for a Minimum

   Optimization Cycle:   4

                       Coordinates (Angstroms)
     ATOM                X               Y               Z
      1  P         0.9788641910   -0.7574195959    0.0000000000
      2  N         1.8405161194    0.5514782550    0.0000000000
      3  Cl        3.5751373493    0.1204074145    0.0000000000
      4  I        -1.3168444683    0.2238036470    0.0000000000
   Point Group: cs    Number of degrees of freedom:     5


   Energy is  -7775.847285836

 Hessian Updated using BFGS Update

  5 Hessian modes will be used to form the next step
  Hessian Eigenvalues:
     0.076518    0.130829    0.227364    0.249804    0.387944

 Minimum Search - Taking Simple RFO Step
 Searching for Lamda that Minimizes Along All modes
 Value Taken    Lamda =  -0.00264968
 Step Taken.  Stepsize is  0.100439

                             Maximum     Tolerance    Cnvgd?
         Gradient           0.020542      0.000300      NO
         Displacement       0.091750      0.001200      NO
         Energy change     -0.008699      0.000001      NO


 New Cartesian Coordinates Obtained by Inverse Iteration

 Displacement from previous Coordinates is:  0.111298
 ----------------------------------------------------------------
             Standard Nuclear Orientation (Angstroms)
    I     Atom           X                Y                Z
 ----------------------------------------------------------------
    1      P       0.9532225073    -0.7938037718     0.0000000000
    2      N       1.8488977351     0.5443070903     0.0000000000
    3      Cl      3.5736643509     0.1478502326     0.0000000000
    4      I      -1.2981114020     0.2399161695     0.0000000000
 ----------------------------------------------------------------
 Molecular Point Group                 Cs    NOp =  2
 Largest Abelian Subgroup              Cs    NOp =  2
 Nuclear Repulsion Energy =   448.3151010605 hartrees
 There are       46 alpha and       46 beta electrons
 Applying Cartesian multipole field
    Component          Value
    ---------          -----
     (2,0,0)        1.00000E-11
     (0,2,0)        2.00000E-11
     (0,0,2)       -3.00000E-11
 Nucleus-field energy     =     0.0000000134 hartrees
 Requested basis set is 6-311++G(d,p)
 There are 56 shells and 144 basis functions
 A cutoff of  1.0D-11 yielded   1241 shell pairs
 There are      8829 function pairs (      9859 Cartesian)
 Smallest overlap matrix eigenvalue = 1.72E-03
 Guess MOs from SCF MO coefficient file

 -----------------------------------------------------------------------
  General SCF calculation program by
  Eric Jon Sundstrom, Paul Horn, Yuezhi Mao, Dmitri Zuev, Alec White,
  David Stuck, Shaama M.S., Shane Yost, Joonho Lee, David Small,
  Daniel Levine, Susi Lehtola, Hugh Burton, Evgeny Epifanovsky
 -----------------------------------------------------------------------
 Exchange:     0.2000 Hartree-Fock + 0.0800 Slater + 0.7200 B88
 Correlation:  0.1900 VWN1RPA + 0.8100 LYP
 Using SG-1 standard quadrature grid
 using 4 threads for integral computing
 -------------------------------------------------------
 OpenMP Integral computing Module                
 Release: version 2.0, May 2017, Q-Chem Inc. Pleasanton 
 -------------------------------------------------------
 -------------------------------------------------------
 OpenMP BLAS3 based DFT computing Module                
 Release: version 1.0, May 2013, Q-Chem Inc. Pittsburgh 
 -------------------------------------------------------
 A restricted SCF calculation will be
 performed using DIIS
 SCF converges when DIIS error is below 1.0e-08
 ---------------------------------------
  Cycle       Energy         DIIS error
 ---------------------------------------
    1   -7775.8470103277      5.66e-04  
    2   -7775.8474038641      6.23e-04  
    3   -7775.8476625921      5.22e-04  
    4   -7775.8483454647      4.73e-05  
    5   -7775.8483511776      8.04e-06  
    6   -7775.8483513438      3.41e-06  
    7   -7775.8483513763      1.44e-06  
    8   -7775.8483513827      2.94e-07  
    9   -7775.8483513828      1.16e-07  
   10   -7775.8483513829      2.89e-08  
   11   -7775.8483513829      1.31e-08  
   12   -7775.8483513829      1.70e-09  Convergence criterion met
 ---------------------------------------
 SCF time:   CPU 14.66s  wall 4.00s 
 SCF   energy in the final basis set =    -7775.8483513829
 Total energy in the final basis set =    -7775.8483513829

 --------------------------------------------------------------
             Orbital Energies (a.u.) and Symmetries
 --------------------------------------------------------------

 Alpha MOs, Restricted
 -- Occupied --                  
******* -176.32 -165.72 -165.72 -165.72 -101.59  -77.15  -35.82
  1 A'    2 A'    3 A'    1 A"    4 A'    5 A'    6 A'    7 A'                 
-31.310 -31.305 -31.305 -22.960 -22.959 -22.959 -22.956 -22.956
  8 A'    2 A"    9 A'   10 A'    3 A"   11 A'    4 A"   12 A'                 
-14.400  -9.507  -7.274  -7.261  -7.261  -6.638  -6.367  -4.800
 13 A'   14 A'   15 A'    5 A"   16 A'   17 A'   18 A'   19 A'                 
 -4.799  -4.795  -4.777  -4.766  -4.764  -2.043  -2.040  -2.039
  6 A"   20 A'   21 A'    7 A"   22 A'   23 A'    8 A"   24 A'                 
 -2.029  -2.029  -0.959  -0.800  -0.681  -0.562  -0.453  -0.427
  9 A"   25 A'   26 A'   27 A'   28 A'   29 A'   30 A'   31 A'                 
 -0.413  -0.335  -0.327  -0.295  -0.289  -0.282
 10 A"   32 A'   11 A"   33 A'   34 A'   12 A"                                 
 -- Virtual --                   
 -0.133  -0.100  -0.055   0.004   0.009   0.030   0.039   0.061
 13 A"   35 A'   36 A'   37 A'   38 A'   39 A'   14 A"   40 A'                 
  0.080   0.087   0.092   0.119   0.142   0.143   0.171   0.182
 41 A'   15 A"   42 A'   43 A'   44 A'   16 A"   45 A'   46 A'                 
  0.207   0.222   0.247   0.276   0.278   0.321   0.352   0.382
 17 A"   47 A'   48 A'   49 A'   18 A"   50 A'   19 A"   51 A'                 
  0.386   0.395   0.418   0.433   0.458   0.496   0.505   0.592
 52 A'   20 A"   53 A'   54 A'   21 A"   55 A'   56 A'   57 A'                 
  0.617   0.646   0.669   0.679   0.716   0.830   0.840   0.841
 22 A"   58 A'   23 A"   59 A'   24 A"   60 A'   25 A"   61 A'                 
  0.890   0.933   0.953   0.965   1.004   1.077   1.237   1.283
 62 A'   63 A'   26 A"   64 A'   65 A'   66 A'   67 A'   27 A"                 
  1.302   1.365   1.483   1.572   1.606   1.930   2.034   2.068
 68 A'   69 A'   28 A"   70 A'   71 A'   29 A"   72 A'   30 A"                 
  2.106   2.257   2.296   2.520   2.656   3.750   3.831   3.940
 73 A'   31 A"   74 A'   75 A'   76 A'   32 A"   77 A'   78 A'                 
  3.948   3.955   3.960   4.031   4.115   4.286   5.973   5.985
 33 A"   79 A'   34 A"   80 A'   81 A'   82 A'   35 A"   83 A'                 
  6.015   6.896   9.623  13.746  13.838  13.905  25.771  25.827
 84 A'   85 A'   86 A'   36 A"   87 A'   88 A'   37 A"   89 A'                 
 26.214  27.744  28.319  28.329  28.350  28.522  28.525  28.527
 90 A'   91 A'   38 A"   92 A'   93 A'   39 A"   94 A'   40 A"                 
 28.546  28.612  35.251 127.866 127.873 127.897 151.558 163.019
 95 A'   96 A'   97 A'   41 A"   98 A'   99 A'  100 A'  101 A'                 
215.5971901.718
102 A'  103 A'                                                                 

 Beta MOs, Restricted
 -- Occupied --                  
******* -176.32 -165.72 -165.72 -165.72 -101.59  -77.15  -35.82
  1 A'    2 A'    3 A'    1 A"    4 A'    5 A'    6 A'    7 A'                 
-31.310 -31.305 -31.305 -22.960 -22.959 -22.959 -22.956 -22.956
  8 A'    2 A"    9 A'   10 A'    3 A"   11 A'    4 A"   12 A'                 
-14.400  -9.507  -7.274  -7.261  -7.261  -6.638  -6.367  -4.800
 13 A'   14 A'   15 A'    5 A"   16 A'   17 A'   18 A'   19 A'                 
 -4.799  -4.795  -4.777  -4.766  -4.764  -2.043  -2.040  -2.039
  6 A"   20 A'   21 A'    7 A"   22 A'   23 A'    8 A"   24 A'                 
 -2.029  -2.029  -0.959  -0.800  -0.681  -0.562  -0.453  -0.427
  9 A"   25 A'   26 A'   27 A'   28 A'   29 A'   30 A'   31 A'                 
 -0.413  -0.335  -0.327  -0.295  -0.289  -0.282
 10 A"   32 A'   11 A"   33 A'   34 A'   12 A"                                 
 -- Virtual --                   
 -0.133  -0.100  -0.055   0.004   0.009   0.030   0.039   0.061
 13 A"   35 A'   36 A'   37 A'   38 A'   39 A'   14 A"   40 A'                 
  0.080   0.087   0.092   0.119   0.142   0.143   0.171   0.182
 41 A'   15 A"   42 A'   43 A'   44 A'   16 A"   45 A'   46 A'                 
  0.207   0.222   0.247   0.276   0.278   0.321   0.352   0.382
 17 A"   47 A'   48 A'   49 A'   18 A"   50 A'   19 A"   51 A'                 
  0.386   0.395   0.418   0.433   0.458   0.496   0.505   0.592
 52 A'   20 A"   53 A'   54 A'   21 A"   55 A'   56 A'   57 A'                 
  0.617   0.646   0.669   0.679   0.716   0.830   0.840   0.841
 22 A"   58 A'   23 A"   59 A'   24 A"   60 A'   25 A"   61 A'                 
  0.890   0.933   0.953   0.965   1.004   1.077   1.237   1.283
 62 A'   63 A'   26 A"   64 A'   65 A'   66 A'   67 A'   27 A"                 
  1.302   1.365   1.483   1.572   1.606   1.930   2.034   2.068
 68 A'   69 A'   28 A"   70 A'   71 A'   29 A"   72 A'   30 A"                 
  2.106   2.257   2.296   2.520   2.656   3.750   3.831   3.940
 73 A'   31 A"   74 A'   75 A'   76 A'   32 A"   77 A'   78 A'                 
  3.948   3.955   3.960   4.031   4.115   4.286   5.973   5.985
 33 A"   79 A'   34 A"   80 A'   81 A'   82 A'   35 A"   83 A'                 
  6.015   6.896   9.623  13.746  13.838  13.905  25.771  25.827
 84 A'   85 A'   86 A'   36 A"   87 A'   88 A'   37 A"   89 A'                 
 26.214  27.744  28.319  28.329  28.350  28.522  28.525  28.527
 90 A'   91 A'   38 A"   92 A'   93 A'   39 A"   94 A'   40 A"                 
 28.546  28.612  35.251 127.866 127.873 127.897 151.558 163.019
 95 A'   96 A'   97 A'   41 A"   98 A'   99 A'  100 A'  101 A'                 
215.5971901.718
102 A'  103 A'                                                                 
 --------------------------------------------------------------

          Ground-State Mulliken Net Atomic Charges

     Atom                 Charge (a.u.)
  ----------------------------------------
      1 P                     0.280161
      2 N                    -0.178707
      3 Cl                   -0.002808
      4 I                    -0.098646
  ----------------------------------------
  Sum of atomic charges =    -0.000000

 -----------------------------------------------------------------
                    Cartesian Multipole Moments
 -----------------------------------------------------------------
    Charge (ESU x 10^10)
                -0.0000
    Dipole Moment (Debye)
         X      -0.5838      Y      -1.7041      Z       0.0000
       Tot       1.8013
    Quadrupole Moments (Debye-Ang)
        XX     -59.6406     XY      -3.6063     YY     -60.8631
        XZ       0.0000     YZ       0.0000     ZZ     -59.2724
    Octopole Moments (Debye-Ang^2)
       XXX     -95.8762    XXY      -3.3429    XYY     -34.3997
       YYY      -6.6993    XXZ       0.0000    XYZ       0.0000
       YYZ      -0.0000    XZZ     -30.2411    YZZ      -2.6701
       ZZZ      -0.0000
    Hexadecapole Moments (Debye-Ang^3)
      XXXX   -1441.9726   XXXY      -4.2486   XXYY    -285.0074
      XYYY      15.0529   YYYY    -155.5396   XXXZ       0.0000
      XXYZ       0.0000   XYYZ      -0.0000   YYYZ       0.0000
      XXZZ    -270.7467   XYZZ       4.7154   YYZZ     -38.2238
      XZZZ      -0.0000   YZZZ       0.0000   ZZZZ     -78.9406
 -----------------------------------------------------------------
 Calculating analytic gradient of the SCF energy
 Gradient of SCF Energy
            1           2           3           4
    1  -0.0022644   0.0025493  -0.0009231   0.0006382
    2  -0.0060268   0.0079127  -0.0014422  -0.0004437
    3  -0.0000000   0.0000000  -0.0000000   0.0000000
 Max gradient component =       7.913E-03
 RMS gradient           =       3.083E-03
 Gradient time:  CPU 4.41 s  wall 1.20 s
 Geometry Optimization Parameters
   NAtoms,    NIC,     NZ,  NCons,   NDum,   NFix, NCnnct, MaxDiis
        4      14       4       0       0       0       0       0

 Cartesian Hessian Update
 Hessian Updated using BFGS Update


** GEOMETRY OPTIMIZATION IN DELOCALIZED INTERNAL COORDINATES **
   Searching for a Minimum

   Optimization Cycle:   5

                       Coordinates (Angstroms)
     ATOM                X               Y               Z
      1  P         0.9532225073   -0.7938037718    0.0000000000
      2  N         1.8488977351    0.5443070903    0.0000000000
      3  Cl        3.5736643509    0.1478502326    0.0000000000
      4  I        -1.2981114020    0.2399161695    0.0000000000
   Point Group: cs    Number of degrees of freedom:     5


   Energy is  -7775.848351383

 Hessian Updated using BFGS Update

  5 Hessian modes will be used to form the next step
  Hessian Eigenvalues:
     0.077358    0.131066    0.221656    0.271047    0.420276

 Minimum Search - Taking Simple RFO Step
 Searching for Lamda that Minimizes Along All modes
 Value Taken    Lamda =  -0.00023685
 Step Taken.  Stepsize is  0.028315

                             Maximum     Tolerance    Cnvgd?
         Gradient           0.005728      0.000300      NO
         Displacement       0.014651      0.001200      NO
         Energy change     -0.001066      0.000001      NO


 New Cartesian Coordinates Obtained by Inverse Iteration

 Displacement from previous Coordinates is:  0.047459
 ----------------------------------------------------------------
             Standard Nuclear Orientation (Angstroms)
    I     Atom           X                Y                Z
 ----------------------------------------------------------------
    1      P       0.9491958353    -0.7991557879     0.0000000000
    2      N       1.8473771739     0.5275953682     0.0000000000
    3      Cl      3.5802455569     0.1617530235     0.0000000000
    4      I      -1.2991453747     0.2480771168     0.0000000000
 ----------------------------------------------------------------
 Molecular Point Group                 Cs    NOp =  2
 Largest Abelian Subgroup              Cs    NOp =  2
 Nuclear Repulsion Energy =   447.8771186903 hartrees
 There are       46 alpha and       46 beta electrons
 Applying Cartesian multipole field
    Component          Value
    ---------          -----
     (2,0,0)        1.00000E-11
     (0,2,0)        2.00000E-11
     (0,0,2)       -3.00000E-11
 Nucleus-field energy     =     0.0000000134 hartrees
 Requested basis set is 6-311++G(d,p)
 There are 56 shells and 144 basis functions
 A cutoff of  1.0D-11 yielded   1238 shell pairs
 There are      8814 function pairs (      9844 Cartesian)
 Smallest overlap matrix eigenvalue = 1.72E-03
 Guess MOs from SCF MO coefficient file

 -----------------------------------------------------------------------
  General SCF calculation program by
  Eric Jon Sundstrom, Paul Horn, Yuezhi Mao, Dmitri Zuev, Alec White,
  David Stuck, Shaama M.S., Shane Yost, Joonho Lee, David Small,
  Daniel Levine, Susi Lehtola, Hugh Burton, Evgeny Epifanovsky
 -----------------------------------------------------------------------
 Exchange:     0.2000 Hartree-Fock + 0.0800 Slater + 0.7200 B88
 Correlation:  0.1900 VWN1RPA + 0.8100 LYP
 Using SG-1 standard quadrature grid
 using 4 threads for integral computing
 -------------------------------------------------------
 OpenMP Integral computing Module                
 Release: version 2.0, May 2017, Q-Chem Inc. Pleasanton 
 -------------------------------------------------------
 -------------------------------------------------------
 OpenMP BLAS3 based DFT computing Module                
 Release: version 1.0, May 2013, Q-Chem Inc. Pittsburgh 
 -------------------------------------------------------
 A restricted SCF calculation will be
 performed using DIIS
 SCF converges when DIIS error is below 1.0e-08
 ---------------------------------------
  Cycle       Energy         DIIS error
 ---------------------------------------
    1   -7775.8483077644      1.83e-04  
    2   -7775.8484859400      8.87e-05  
    3   -7775.8484303637      1.77e-04  
    4   -7775.8485063056      1.78e-05  
    5   -7775.8485070654      8.61e-06  
    6   -7775.8485072912      1.81e-06  
    7   -7775.8485072982      5.96e-07  
    8   -7775.8485072992      1.93e-07  
    9   -7775.8485072993      3.63e-08  
   10   -7775.8485072993      7.77e-09  Convergence criterion met
 ---------------------------------------
 SCF time:   CPU 12.21s  wall 3.00s 
 SCF   energy in the final basis set =    -7775.8485072993
 Total energy in the final basis set =    -7775.8485072993

 --------------------------------------------------------------
             Orbital Energies (a.u.) and Symmetries
 --------------------------------------------------------------

 Alpha MOs, Restricted
 -- Occupied --                  
******* -176.32 -165.72 -165.72 -165.72 -101.60  -77.14  -35.82
  1 A'    2 A'    3 A'    1 A"    4 A'    5 A'    6 A'    7 A'                 
-31.309 -31.305 -31.304 -22.960 -22.959 -22.959 -22.955 -22.955
  8 A'    2 A"    9 A'   10 A'    3 A"   11 A'    4 A"   12 A'                 
-14.399  -9.507  -7.274  -7.261  -7.261  -6.638  -6.366  -4.799
 13 A'   14 A'   15 A'    5 A"   16 A'   17 A'   18 A'   19 A'                 
 -4.798  -4.795  -4.777  -4.765  -4.764  -2.043  -2.039  -2.039
  6 A"   20 A'   21 A'    7 A"   22 A'   23 A'    8 A"   24 A'                 
 -2.028  -2.028  -0.959  -0.802  -0.680  -0.562  -0.453  -0.427
  9 A"   25 A'   26 A'   27 A'   28 A'   29 A'   30 A'   31 A'                 
 -0.413  -0.336  -0.327  -0.294  -0.288  -0.282
 10 A"   32 A'   11 A"   33 A'   34 A'   12 A"                                 
 -- Virtual --                   
 -0.132  -0.102  -0.055   0.005   0.010   0.030   0.039   0.061
 13 A"   35 A'   36 A'   37 A'   38 A'   39 A'   14 A"   40 A'                 
  0.081   0.087   0.092   0.118   0.142   0.143   0.171   0.183
 41 A'   15 A"   42 A'   43 A'   44 A'   16 A"   45 A'   46 A'                 
  0.207   0.222   0.247   0.276   0.278   0.323   0.353   0.383
 17 A"   47 A'   48 A'   49 A'   18 A"   50 A'   19 A"   51 A'                 
  0.386   0.395   0.417   0.434   0.458   0.495   0.505   0.596
 52 A'   20 A"   53 A'   54 A'   21 A"   55 A'   56 A'   57 A'                 
  0.619   0.647   0.669   0.678   0.715   0.830   0.840   0.842
 22 A"   58 A'   23 A"   59 A'   24 A"   60 A'   25 A"   61 A'                 
  0.889   0.935   0.954   0.971   1.007   1.077   1.236   1.283
 62 A'   63 A'   26 A"   64 A'   65 A'   66 A'   67 A'   27 A"                 
  1.303   1.365   1.484   1.571   1.606   1.930   2.031   2.071
 68 A'   69 A'   28 A"   70 A'   71 A'   29 A"   72 A'   30 A"                 
  2.107   2.257   2.295   2.530   2.653   3.751   3.830   3.947
 73 A'   31 A"   74 A'   75 A'   76 A'   32 A"   77 A'   78 A'                 
  3.948   3.956   3.960   4.034   4.115   4.286   5.973   5.986
 33 A"   79 A'   34 A"   80 A'   81 A'   82 A'   35 A"   83 A'                 
  6.016   6.902   9.624  13.747  13.839  13.911  25.770  25.826
 84 A'   85 A'   86 A'   36 A"   87 A'   88 A'   37 A"   89 A'                 
 26.213  27.744  28.319  28.329  28.350  28.522  28.525  28.527
 90 A'   91 A'   38 A"   92 A'   93 A'   39 A"   94 A'   40 A"                 
 28.547  28.612  35.252 127.866 127.874 127.897 151.558 163.026
 95 A'   96 A'   97 A'   41 A"   98 A'   99 A'  100 A'  101 A'                 
215.5971901.718
102 A'  103 A'                                                                 

 Beta MOs, Restricted
 -- Occupied --                  
******* -176.32 -165.72 -165.72 -165.72 -101.60  -77.14  -35.82
  1 A'    2 A'    3 A'    1 A"    4 A'    5 A'    6 A'    7 A'                 
-31.309 -31.305 -31.304 -22.960 -22.959 -22.959 -22.955 -22.955
  8 A'    2 A"    9 A'   10 A'    3 A"   11 A'    4 A"   12 A'                 
-14.399  -9.507  -7.274  -7.261  -7.261  -6.638  -6.366  -4.799
 13 A'   14 A'   15 A'    5 A"   16 A'   17 A'   18 A'   19 A'                 
 -4.798  -4.795  -4.777  -4.765  -4.764  -2.043  -2.039  -2.039
  6 A"   20 A'   21 A'    7 A"   22 A'   23 A'    8 A"   24 A'                 
 -2.028  -2.028  -0.959  -0.802  -0.680  -0.562  -0.453  -0.427
  9 A"   25 A'   26 A'   27 A'   28 A'   29 A'   30 A'   31 A'                 
 -0.413  -0.336  -0.327  -0.294  -0.288  -0.282
 10 A"   32 A'   11 A"   33 A'   34 A'   12 A"                                 
 -- Virtual --                   
 -0.132  -0.102  -0.055   0.005   0.010   0.030   0.039   0.061
 13 A"   35 A'   36 A'   37 A'   38 A'   39 A'   14 A"   40 A'                 
  0.081   0.087   0.092   0.118   0.142   0.143   0.171   0.183
 41 A'   15 A"   42 A'   43 A'   44 A'   16 A"   45 A'   46 A'                 
  0.207   0.222   0.247   0.276   0.278   0.323   0.353   0.383
 17 A"   47 A'   48 A'   49 A'   18 A"   50 A'   19 A"   51 A'                 
  0.386   0.395   0.417   0.434   0.458   0.495   0.505   0.596
 52 A'   20 A"   53 A'   54 A'   21 A"   55 A'   56 A'   57 A'                 
  0.619   0.647   0.669   0.678   0.715   0.830   0.840   0.842
 22 A"   58 A'   23 A"   59 A'   24 A"   60 A'   25 A"   61 A'                 
  0.889   0.935   0.954   0.971   1.007   1.077   1.236   1.283
 62 A'   63 A'   26 A"   64 A'   65 A'   66 A'   67 A'   27 A"                 
  1.303   1.365   1.484   1.571   1.606   1.930   2.031   2.071
 68 A'   69 A'   28 A"   70 A'   71 A'   29 A"   72 A'   30 A"                 
  2.107   2.257   2.295   2.530   2.653   3.751   3.830   3.947
 73 A'   31 A"   74 A'   75 A'   76 A'   32 A"   77 A'   78 A'                 
  3.948   3.956   3.960   4.034   4.115   4.286   5.973   5.986
 33 A"   79 A'   34 A"   80 A'   81 A'   82 A'   35 A"   83 A'                 
  6.016   6.902   9.624  13.747  13.839  13.911  25.770  25.826
 84 A'   85 A'   86 A'   36 A"   87 A'   88 A'   37 A"   89 A'                 
 26.213  27.744  28.319  28.329  28.350  28.522  28.525  28.527
 90 A'   91 A'   38 A"   92 A'   93 A'   39 A"   94 A'   40 A"                 
 28.547  28.612  35.252 127.866 127.874 127.897 151.558 163.026
 95 A'   96 A'   97 A'   41 A"   98 A'   99 A'  100 A'  101 A'                 
215.5971901.718
102 A'  103 A'                                                                 
 --------------------------------------------------------------

          Ground-State Mulliken Net Atomic Charges

     Atom                 Charge (a.u.)
  ----------------------------------------
      1 P                     0.279390
      2 N                    -0.176448
      3 Cl                   -0.003604
      4 I                    -0.099337
  ----------------------------------------
  Sum of atomic charges =    -0.000000

 -----------------------------------------------------------------
                    Cartesian Multipole Moments
 -----------------------------------------------------------------
    Charge (ESU x 10^10)
                -0.0000
    Dipole Moment (Debye)
         X      -0.5462      Y      -1.7015      Z       0.0000
       Tot       1.7870
    Quadrupole Moments (Debye-Ang)
        XX     -59.5365     XY      -3.5769     YY     -60.8250
        XZ      -0.0000     YZ       0.0000     ZZ     -59.2635
    Octopole Moments (Debye-Ang^2)
       XXX     -95.1118    XXY      -3.3361    XYY     -34.3549
       YYY      -7.3817    XXZ       0.0000    XYZ      -0.0000
       YYZ       0.0000    XZZ     -30.1841    YZZ      -2.9336
       ZZZ       0.0000
    Hexadecapole Moments (Debye-Ang^3)
      XXXX   -1442.0105   XXXY      -3.3971   XXYY    -285.6305
      XYYY      14.6456   YYYY    -156.5459   XXXZ       0.0000
      XXYZ       0.0000   XYYZ      -0.0000   YYYZ       0.0000
      XXZZ    -271.2612   XYZZ       4.5783   YYZZ     -38.3804
      XZZZ      -0.0000   YZZZ       0.0000   ZZZZ     -78.9324
 -----------------------------------------------------------------
 Calculating analytic gradient of the SCF energy
 Gradient of SCF Energy
            1           2           3           4
    1  -0.0003587  -0.0009263   0.0010911   0.0001939
    2  -0.0019155   0.0028535  -0.0007780  -0.0001600
    3   0.0000000   0.0000000  -0.0000000   0.0000000
 Max gradient component =       2.853E-03
 RMS gradient           =       1.105E-03
 Gradient time:  CPU 4.42 s  wall 1.20 s
 Geometry Optimization Parameters
   NAtoms,    NIC,     NZ,  NCons,   NDum,   NFix, NCnnct, MaxDiis
        4      14       4       0       0       0       0       0

 Cartesian Hessian Update
 Hessian Updated using BFGS Update


** GEOMETRY OPTIMIZATION IN DELOCALIZED INTERNAL COORDINATES **
   Searching for a Minimum

   Optimization Cycle:   6

                       Coordinates (Angstroms)
     ATOM                X               Y               Z
      1  P         0.9491958353   -0.7991557879    0.0000000000
      2  N         1.8473771739    0.5275953682    0.0000000000
      3  Cl        3.5802455569    0.1617530235    0.0000000000
      4  I        -1.2991453747    0.2480771168    0.0000000000
   Point Group: cs    Number of degrees of freedom:     5


   Energy is  -7775.848507299

 Hessian Updated using BFGS Update

  5 Hessian modes will be used to form the next step
  Hessian Eigenvalues:
     0.077106    0.113055    0.217482    0.228587    0.401963

 Minimum Search - Taking Simple RFO Step
 Searching for Lamda that Minimizes Along All modes
 Value Taken    Lamda =  -0.00007219
 Step Taken.  Stepsize is  0.024188

                             Maximum     Tolerance    Cnvgd?
         Gradient           0.002480      0.000300      NO
         Displacement       0.016386      0.001200      NO
         Energy change     -0.000156      0.000001      NO


 New Cartesian Coordinates Obtained by Inverse Iteration

 Displacement from previous Coordinates is:  0.034348
 ----------------------------------------------------------------
             Standard Nuclear Orientation (Angstroms)
    I     Atom           X                Y                Z
 ----------------------------------------------------------------
    1      P       0.9468436174    -0.8033824278     0.0000000000
    2      N       1.8496499020     0.5152418533     0.0000000000
    3      Cl      3.5794444229     0.1723157894     0.0000000000
    4      I      -1.2982647509     0.2540945057     0.0000000000
 ----------------------------------------------------------------
 Molecular Point Group                 Cs    NOp =  2
 Largest Abelian Subgroup              Cs    NOp =  2
 Nuclear Repulsion Energy =   447.9491862331 hartrees
 There are       46 alpha and       46 beta electrons
 Applying Cartesian multipole field
    Component          Value
    ---------          -----
     (2,0,0)        1.00000E-11
     (0,2,0)        2.00000E-11
     (0,0,2)       -3.00000E-11
 Nucleus-field energy     =     0.0000000134 hartrees
 Requested basis set is 6-311++G(d,p)
 There are 56 shells and 144 basis functions
 A cutoff of  1.0D-11 yielded   1238 shell pairs
 There are      8814 function pairs (      9844 Cartesian)
 Smallest overlap matrix eigenvalue = 1.68E-03
 Guess MOs from SCF MO coefficient file

 -----------------------------------------------------------------------
  General SCF calculation program by
  Eric Jon Sundstrom, Paul Horn, Yuezhi Mao, Dmitri Zuev, Alec White,
  David Stuck, Shaama M.S., Shane Yost, Joonho Lee, David Small,
  Daniel Levine, Susi Lehtola, Hugh Burton, Evgeny Epifanovsky
 -----------------------------------------------------------------------
 Exchange:     0.2000 Hartree-Fock + 0.0800 Slater + 0.7200 B88
 Correlation:  0.1900 VWN1RPA + 0.8100 LYP
 Using SG-1 standard quadrature grid
 using 4 threads for integral computing
 -------------------------------------------------------
 OpenMP Integral computing Module                
 Release: version 2.0, May 2017, Q-Chem Inc. Pleasanton 
 -------------------------------------------------------
 -------------------------------------------------------
 OpenMP BLAS3 based DFT computing Module                
 Release: version 1.0, May 2013, Q-Chem Inc. Pittsburgh 
 -------------------------------------------------------
 A restricted SCF calculation will be
 performed using DIIS
 SCF converges when DIIS error is below 1.0e-08
 ---------------------------------------
  Cycle       Energy         DIIS error
 ---------------------------------------
    1   -7775.8484211843      1.46e-04  
    2   -7775.8485246014      9.14e-05  
    3   -7775.8484918891      1.49e-04  
    4   -7775.8485447038      1.85e-05  
    5   -7775.8485458580      5.66e-06  
    6   -7775.8485459348      1.17e-06  
    7   -7775.8485459374      5.12e-07  
    8   -7775.8485459381      1.57e-07  
    9   -7775.8485459382      2.51e-08  
   10   -7775.8485459382      7.72e-09  Convergence criterion met
 ---------------------------------------
 SCF time:   CPU 12.22s  wall 3.00s 
 SCF   energy in the final basis set =    -7775.8485459382
 Total energy in the final basis set =    -7775.8485459382

 --------------------------------------------------------------
             Orbital Energies (a.u.) and Symmetries
 --------------------------------------------------------------

 Alpha MOs, Restricted
 -- Occupied --                  
******* -176.32 -165.72 -165.72 -165.72 -101.60  -77.14  -35.82
  1 A'    2 A'    3 A'    1 A"    4 A'    5 A'    6 A'    7 A'                 
-31.309 -31.304 -31.304 -22.959 -22.958 -22.958 -22.955 -22.955
  8 A'    2 A"    9 A'   10 A'    3 A"   11 A'    4 A"   12 A'                 
-14.398  -9.508  -7.275  -7.262  -7.262  -6.637  -6.366  -4.799
 13 A'   14 A'   15 A'    5 A"   16 A'   17 A'   18 A'   19 A'                 
 -4.798  -4.795  -4.776  -4.764  -4.763  -2.042  -2.039  -2.038
  6 A"   20 A'   21 A'    7 A"   22 A'   23 A'    8 A"   24 A'                 
 -2.028  -2.028  -0.961  -0.802  -0.680  -0.562  -0.454  -0.427
  9 A"   25 A'   26 A'   27 A'   28 A'   29 A'   30 A'   31 A'                 
 -0.414  -0.336  -0.327  -0.293  -0.287  -0.282
 10 A"   32 A'   11 A"   33 A'   34 A'   12 A"                                 
 -- Virtual --                   
 -0.131  -0.101  -0.054   0.005   0.010   0.031   0.039   0.061
 13 A"   35 A'   36 A'   37 A'   38 A'   39 A'   14 A"   40 A'                 
  0.081   0.087   0.092   0.118   0.142   0.143   0.171   0.183
 41 A'   15 A"   42 A'   43 A'   44 A'   16 A"   45 A'   46 A'                 
  0.208   0.222   0.247   0.277   0.278   0.323   0.353   0.383
 17 A"   47 A'   48 A'   49 A'   18 A"   50 A'   19 A"   51 A'                 
  0.386   0.396   0.416   0.436   0.458   0.495   0.505   0.599
 52 A'   20 A"   53 A'   54 A'   21 A"   55 A'   56 A'   57 A'                 
  0.620   0.647   0.669   0.677   0.714   0.831   0.839   0.842
 22 A"   58 A'   23 A"   59 A'   24 A"   60 A'   25 A"   61 A'                 
  0.889   0.936   0.954   0.976   1.009   1.081   1.234   1.283
 62 A'   63 A'   26 A"   64 A'   65 A'   66 A'   67 A'   27 A"                 
  1.303   1.365   1.485   1.571   1.607   1.931   2.030   2.072
 68 A'   69 A'   28 A"   70 A'   71 A'   29 A"   72 A'   30 A"                 
  2.115   2.258   2.295   2.536   2.652   3.751   3.831   3.949
 73 A'   31 A"   74 A'   75 A'   76 A'   32 A"   77 A'   33 A"                 
  3.951   3.957   3.960   4.036   4.115   4.286   5.973   5.986
 78 A'   79 A'   34 A"   80 A'   81 A'   82 A'   35 A"   83 A'                 
  6.016   6.905   9.626  13.747  13.840  13.915  25.770  25.826
 84 A'   85 A'   86 A'   36 A"   87 A'   88 A'   37 A"   89 A'                 
 26.213  27.744  28.320  28.330  28.351  28.523  28.526  28.528
 90 A'   91 A'   38 A"   92 A'   93 A'   39 A"   94 A'   40 A"                 
 28.548  28.613  35.253 127.867 127.874 127.898 151.558 163.030
 95 A'   96 A'   97 A'   41 A"   98 A'   99 A'  100 A'  101 A'                 
215.5991901.718
102 A'  103 A'                                                                 

 Beta MOs, Restricted
 -- Occupied --                  
******* -176.32 -165.72 -165.72 -165.72 -101.60  -77.14  -35.82
  1 A'    2 A'    3 A'    1 A"    4 A'    5 A'    6 A'    7 A'                 
-31.309 -31.304 -31.304 -22.959 -22.958 -22.958 -22.955 -22.955
  8 A'    2 A"    9 A'   10 A'    3 A"   11 A'    4 A"   12 A'                 
-14.398  -9.508  -7.275  -7.262  -7.262  -6.637  -6.366  -4.799
 13 A'   14 A'   15 A'    5 A"   16 A'   17 A'   18 A'   19 A'                 
 -4.798  -4.795  -4.776  -4.764  -4.763  -2.042  -2.039  -2.038
  6 A"   20 A'   21 A'    7 A"   22 A'   23 A'    8 A"   24 A'                 
 -2.028  -2.028  -0.961  -0.802  -0.680  -0.562  -0.454  -0.427
  9 A"   25 A'   26 A'   27 A'   28 A'   29 A'   30 A'   31 A'                 
 -0.414  -0.336  -0.327  -0.293  -0.287  -0.282
 10 A"   32 A'   11 A"   33 A'   34 A'   12 A"                                 
 -- Virtual --                   
 -0.131  -0.101  -0.054   0.005   0.010   0.031   0.039   0.061
 13 A"   35 A'   36 A'   37 A'   38 A'   39 A'   14 A"   40 A'                 
  0.081   0.087   0.092   0.118   0.142   0.143   0.171   0.183
 41 A'   15 A"   42 A'   43 A'   44 A'   16 A"   45 A'   46 A'                 
  0.208   0.222   0.247   0.277   0.278   0.323   0.353   0.383
 17 A"   47 A'   48 A'   49 A'   18 A"   50 A'   19 A"   51 A'                 
  0.386   0.396   0.416   0.436   0.458   0.495   0.505   0.599
 52 A'   20 A"   53 A'   54 A'   21 A"   55 A'   56 A'   57 A'                 
  0.620   0.647   0.669   0.677   0.714   0.831   0.839   0.842
 22 A"   58 A'   23 A"   59 A'   24 A"   60 A'   25 A"   61 A'                 
  0.889   0.936   0.954   0.976   1.009   1.081   1.234   1.283
 62 A'   63 A'   26 A"   64 A'   65 A'   66 A'   67 A'   27 A"                 
  1.303   1.365   1.485   1.571   1.607   1.931   2.030   2.072
 68 A'   69 A'   28 A"   70 A'   71 A'   29 A"   72 A'   30 A"                 
  2.115   2.258   2.295   2.536   2.652   3.751   3.831   3.949
 73 A'   31 A"   74 A'   75 A'   76 A'   32 A"   77 A'   33 A"                 
  3.951   3.957   3.960   4.036   4.115   4.286   5.973   5.986
 78 A'   79 A'   34 A"   80 A'   81 A'   82 A'   35 A"   83 A'                 
  6.016   6.905   9.626  13.747  13.840  13.915  25.770  25.826
 84 A'   85 A'   86 A'   36 A"   87 A'   88 A'   37 A"   89 A'                 
 26.213  27.744  28.320  28.330  28.351  28.523  28.526  28.528
 90 A'   91 A'   38 A"   92 A'   93 A'   39 A"   94 A'   40 A"                 
 28.548  28.613  35.253 127.867 127.874 127.898 151.558 163.030
 95 A'   96 A'   97 A'   41 A"   98 A'   99 A'  100 A'  101 A'                 
215.5991901.718
102 A'  103 A'                                                                 
 --------------------------------------------------------------

          Ground-State Mulliken Net Atomic Charges

     Atom                 Charge (a.u.)
  ----------------------------------------
      1 P                     0.277758
      2 N                    -0.175187
      3 Cl                   -0.002298
      4 I                    -0.100274
  ----------------------------------------
  Sum of atomic charges =    -0.000000

 -----------------------------------------------------------------
                    Cartesian Multipole Moments
 -----------------------------------------------------------------
    Charge (ESU x 10^10)
                -0.0000
    Dipole Moment (Debye)
         X      -0.4842      Y      -1.6923      Z      -0.0000
       Tot       1.7602
    Quadrupole Moments (Debye-Ang)
        XX     -59.3550     XY      -3.5398     YY     -60.7989
        XZ      -0.0000     YZ      -0.0000     ZZ     -59.2519
    Octopole Moments (Debye-Ang^2)
       XXX     -94.0707    XXY      -3.2949    XYY     -34.2936
       YYY      -7.8602    XXZ      -0.0000    XYZ       0.0000
       YYZ      -0.0000    XZZ     -30.0887    YZZ      -3.1127
       ZZZ      -0.0000
    Hexadecapole Moments (Debye-Ang^3)
      XXXX   -1437.4594   XXXY      -2.6833   XXYY    -285.4278
      XYYY      14.3546   YYYY    -157.4145   XXXZ      -0.0000
      XXYZ      -0.0000   XYYZ      -0.0000   YYYZ       0.0000
      XXZZ    -270.8972   XYZZ       4.4880   YYZZ     -38.5224
      XZZZ      -0.0000   YZZZ       0.0000   ZZZZ     -78.9312
 -----------------------------------------------------------------
 Calculating analytic gradient of the SCF energy
 Gradient of SCF Energy
            1           2           3           4
    1   0.0007563  -0.0007249  -0.0000488   0.0000175
    2   0.0001713  -0.0001380  -0.0000534   0.0000201
    3   0.0000000  -0.0000000   0.0000000  -0.0000000
 Max gradient component =       7.563E-04
 RMS gradient           =       3.098E-04
 Gradient time:  CPU 4.43 s  wall 1.20 s
 Geometry Optimization Parameters
   NAtoms,    NIC,     NZ,  NCons,   NDum,   NFix, NCnnct, MaxDiis
        4      14       4       0       0       0       0       0

 Cartesian Hessian Update
 Hessian Updated using BFGS Update


** GEOMETRY OPTIMIZATION IN DELOCALIZED INTERNAL COORDINATES **
   Searching for a Minimum

   Optimization Cycle:   7

                       Coordinates (Angstroms)
     ATOM                X               Y               Z
      1  P         0.9468436174   -0.8033824278    0.0000000000
      2  N         1.8496499020    0.5152418533    0.0000000000
      3  Cl        3.5794444229    0.1723157894    0.0000000000
      4  I        -1.2982647509    0.2540945057    0.0000000000
   Point Group: cs    Number of degrees of freedom:     5


   Energy is  -7775.848545938

 Hessian Updated using BFGS Update

  5 Hessian modes will be used to form the next step
  Hessian Eigenvalues:
     0.077624    0.099815    0.203958    0.230187    0.444115

 Minimum Search - Taking Simple RFO Step
 Searching for Lamda that Minimizes Along All modes
 Value Taken    Lamda =  -0.00000506
 Step Taken.  Stepsize is  0.005324

                             Maximum     Tolerance    Cnvgd?
         Gradient           0.000975      0.000300      NO
         Displacement       0.004120      0.001200      NO
         Energy change     -0.000039      0.000001      NO


 New Cartesian Coordinates Obtained by Inverse Iteration

 Displacement from previous Coordinates is:  0.007749
 ----------------------------------------------------------------
             Standard Nuclear Orientation (Angstroms)
    I     Atom           X                Y                Z
 ----------------------------------------------------------------
    1      P       0.9450103561    -0.8027014382     0.0000000000
    2      N       1.8516014375     0.5138958537     0.0000000000
    3      Cl      3.5811419099     0.1733444807     0.0000000000
    4      I      -1.3000805121     0.2537308244     0.0000000000
 ----------------------------------------------------------------
 Molecular Point Group                 Cs    NOp =  2
 Largest Abelian Subgroup              Cs    NOp =  2
 Nuclear Repulsion Energy =   447.7840570369 hartrees
 There are       46 alpha and       46 beta electrons
 Applying Cartesian multipole field
    Component          Value
    ---------          -----
     (2,0,0)        1.00000E-11
     (0,2,0)        2.00000E-11
     (0,0,2)       -3.00000E-11
 Nucleus-field energy     =     0.0000000134 hartrees
 Requested basis set is 6-311++G(d,p)
 There are 56 shells and 144 basis functions
 A cutoff of  1.0D-11 yielded   1238 shell pairs
 There are      8814 function pairs (      9844 Cartesian)
 Smallest overlap matrix eigenvalue = 1.68E-03
 Guess MOs from SCF MO coefficient file

 -----------------------------------------------------------------------
  General SCF calculation program by
  Eric Jon Sundstrom, Paul Horn, Yuezhi Mao, Dmitri Zuev, Alec White,
  David Stuck, Shaama M.S., Shane Yost, Joonho Lee, David Small,
  Daniel Levine, Susi Lehtola, Hugh Burton, Evgeny Epifanovsky
 -----------------------------------------------------------------------
 Exchange:     0.2000 Hartree-Fock + 0.0800 Slater + 0.7200 B88
 Correlation:  0.1900 VWN1RPA + 0.8100 LYP
 Using SG-1 standard quadrature grid
 using 4 threads for integral computing
 -------------------------------------------------------
 OpenMP Integral computing Module                
 Release: version 2.0, May 2017, Q-Chem Inc. Pleasanton 
 -------------------------------------------------------
 -------------------------------------------------------
 OpenMP BLAS3 based DFT computing Module                
 Release: version 1.0, May 2013, Q-Chem Inc. Pittsburgh 
 -------------------------------------------------------
 A restricted SCF calculation will be
 performed using DIIS
 SCF converges when DIIS error is below 1.0e-08
 ---------------------------------------
  Cycle       Energy         DIIS error
 ---------------------------------------
    1   -7775.8485433969      2.97e-05  
    2   -7775.8485481025      9.85e-06  
    3   -7775.8485475615      1.78e-05  
    4   -7775.8485483739      5.34e-06  
    5   -7775.8485484400      1.39e-06  
    6   -7775.8485484447      2.62e-07  
    7   -7775.8485484449      1.48e-07  
    8   -7775.8485484449      3.28e-08  
    9   -7775.8485484449      8.23e-09  Convergence criterion met
 ---------------------------------------
 SCF time:   CPU 11.00s  wall 3.00s 
 SCF   energy in the final basis set =    -7775.8485484449
 Total energy in the final basis set =    -7775.8485484449

 --------------------------------------------------------------
             Orbital Energies (a.u.) and Symmetries
 --------------------------------------------------------------

 Alpha MOs, Restricted
 -- Occupied --                  
******* -176.32 -165.72 -165.72 -165.72 -101.60  -77.14  -35.82
  1 A'    2 A'    3 A'    1 A"    4 A'    5 A'    6 A'    7 A'                 
-31.309 -31.304 -31.304 -22.959 -22.958 -22.958 -22.955 -22.955
  8 A'    2 A"    9 A'   10 A'    3 A"   11 A'    4 A"   12 A'                 
-14.398  -9.508  -7.275  -7.262  -7.262  -6.637  -6.366  -4.799
 13 A'   14 A'   15 A'    5 A"   16 A'   17 A'   18 A'   19 A'                 
 -4.798  -4.795  -4.776  -4.765  -4.763  -2.043  -2.039  -2.038
  6 A"   20 A'   21 A'    7 A"   22 A'   23 A'    8 A"   24 A'                 
 -2.028  -2.028  -0.960  -0.802  -0.680  -0.562  -0.454  -0.427
  9 A"   25 A'   26 A'   27 A'   28 A'   29 A'   30 A'   31 A'                 
 -0.414  -0.337  -0.327  -0.293  -0.287  -0.282
 10 A"   32 A'   11 A"   33 A'   34 A'   12 A"                                 
 -- Virtual --                   
 -0.131  -0.101  -0.054   0.006   0.010   0.031   0.039   0.061
 13 A"   35 A'   36 A'   37 A'   38 A'   39 A'   14 A"   40 A'                 
  0.081   0.087   0.092   0.118   0.142   0.143   0.172   0.183
 41 A'   15 A"   42 A'   43 A'   44 A'   16 A"   45 A'   46 A'                 
  0.208   0.222   0.247   0.277   0.278   0.323   0.353   0.383
 17 A"   47 A'   48 A'   49 A'   18 A"   50 A'   19 A"   51 A'                 
  0.386   0.396   0.416   0.436   0.458   0.495   0.505   0.599
 52 A'   20 A"   53 A'   54 A'   21 A"   55 A'   56 A'   57 A'                 
  0.620   0.647   0.669   0.677   0.714   0.831   0.839   0.842
 22 A"   58 A'   23 A"   59 A'   24 A"   60 A'   25 A"   61 A'                 
  0.889   0.937   0.955   0.977   1.009   1.082   1.234   1.283
 62 A'   63 A'   26 A"   64 A'   65 A'   66 A'   67 A'   27 A"                 
  1.303   1.365   1.485   1.571   1.607   1.931   2.030   2.072
 68 A'   69 A'   28 A"   70 A'   71 A'   29 A"   72 A'   30 A"                 
  2.116   2.258   2.295   2.536   2.652   3.751   3.831   3.949
 73 A'   31 A"   74 A'   75 A'   76 A'   32 A"   77 A'   33 A"                 
  3.951   3.957   3.960   4.036   4.115   4.286   5.973   5.986
 78 A'   79 A'   34 A"   80 A'   81 A'   82 A'   35 A"   83 A'                 
  6.016   6.905   9.626  13.748  13.840  13.914  25.770  25.826
 84 A'   85 A'   86 A'   36 A"   87 A'   88 A'   37 A"   89 A'                 
 26.213  27.744  28.320  28.330  28.351  28.523  28.526  28.528
 90 A'   91 A'   38 A"   92 A'   93 A'   39 A"   94 A'   40 A"                 
 28.548  28.613  35.253 127.866 127.874 127.898 151.558 163.030
 95 A'   96 A'   97 A'   41 A"   98 A'   99 A'  100 A'  101 A'                 
215.5991901.717
102 A'  103 A'                                                                 

 Beta MOs, Restricted
 -- Occupied --                  
******* -176.32 -165.72 -165.72 -165.72 -101.60  -77.14  -35.82
  1 A'    2 A'    3 A'    1 A"    4 A'    5 A'    6 A'    7 A'                 
-31.309 -31.304 -31.304 -22.959 -22.958 -22.958 -22.955 -22.955
  8 A'    2 A"    9 A'   10 A'    3 A"   11 A'    4 A"   12 A'                 
-14.398  -9.508  -7.275  -7.262  -7.262  -6.637  -6.366  -4.799
 13 A'   14 A'   15 A'    5 A"   16 A'   17 A'   18 A'   19 A'                 
 -4.798  -4.795  -4.776  -4.765  -4.763  -2.043  -2.039  -2.038
  6 A"   20 A'   21 A'    7 A"   22 A'   23 A'    8 A"   24 A'                 
 -2.028  -2.028  -0.960  -0.802  -0.680  -0.562  -0.454  -0.427
  9 A"   25 A'   26 A'   27 A'   28 A'   29 A'   30 A'   31 A'                 
 -0.414  -0.337  -0.327  -0.293  -0.287  -0.282
 10 A"   32 A'   11 A"   33 A'   34 A'   12 A"                                 
 -- Virtual --                   
 -0.131  -0.101  -0.054   0.006   0.010   0.031   0.039   0.061
 13 A"   35 A'   36 A'   37 A'   38 A'   39 A'   14 A"   40 A'                 
  0.081   0.087   0.092   0.118   0.142   0.143   0.172   0.183
 41 A'   15 A"   42 A'   43 A'   44 A'   16 A"   45 A'   46 A'                 
  0.208   0.222   0.247   0.277   0.278   0.323   0.353   0.383
 17 A"   47 A'   48 A'   49 A'   18 A"   50 A'   19 A"   51 A'                 
  0.386   0.396   0.416   0.436   0.458   0.495   0.505   0.599
 52 A'   20 A"   53 A'   54 A'   21 A"   55 A'   56 A'   57 A'                 
  0.620   0.647   0.669   0.677   0.714   0.831   0.839   0.842
 22 A"   58 A'   23 A"   59 A'   24 A"   60 A'   25 A"   61 A'                 
  0.889   0.937   0.955   0.977   1.009   1.082   1.234   1.283
 62 A'   63 A'   26 A"   64 A'   65 A'   66 A'   67 A'   27 A"                 
  1.303   1.365   1.485   1.571   1.607   1.931   2.030   2.072
 68 A'   69 A'   28 A"   70 A'   71 A'   29 A"   72 A'   30 A"                 
  2.116   2.258   2.295   2.536   2.652   3.751   3.831   3.949
 73 A'   31 A"   74 A'   75 A'   76 A'   32 A"   77 A'   33 A"                 
  3.951   3.957   3.960   4.036   4.115   4.286   5.973   5.986
 78 A'   79 A'   34 A"   80 A'   81 A'   82 A'   35 A"   83 A'                 
  6.016   6.905   9.626  13.748  13.840  13.914  25.770  25.826
 84 A'   85 A'   86 A'   36 A"   87 A'   88 A'   37 A"   89 A'                 
 26.213  27.744  28.320  28.330  28.351  28.523  28.526  28.528
 90 A'   91 A'   38 A"   92 A'   93 A'   39 A"   94 A'   40 A"                 
 28.548  28.613  35.253 127.866 127.874 127.898 151.558 163.030
 95 A'   96 A'   97 A'   41 A"   98 A'   99 A'  100 A'  101 A'                 
215.5991901.717
102 A'  103 A'                                                                 
 --------------------------------------------------------------

          Ground-State Mulliken Net Atomic Charges

     Atom                 Charge (a.u.)
  ----------------------------------------
      1 P                     0.277588
      2 N                    -0.175957
      3 Cl                   -0.001773
      4 I                    -0.099857
  ----------------------------------------
  Sum of atomic charges =    -0.000000

 -----------------------------------------------------------------
                    Cartesian Multipole Moments
 -----------------------------------------------------------------
    Charge (ESU x 10^10)
                -0.0000
    Dipole Moment (Debye)
         X      -0.4854      Y      -1.6877      Z      -0.0000
       Tot       1.7561
    Quadrupole Moments (Debye-Ang)
        XX     -59.3219     XY      -3.5288     YY     -60.8112
        XZ       0.0000     YZ       0.0000     ZZ     -59.2524
    Octopole Moments (Debye-Ang^2)
       XXX     -93.8256    XXY      -3.2814    XYY     -34.2546
       YYY      -7.8583    XXZ       0.0000    XYZ       0.0000
       YYZ      -0.0000    XZZ     -30.0498    YZZ      -3.1112
       ZZZ      -0.0000
    Hexadecapole Moments (Debye-Ang^3)
      XXXX   -1438.2178   XXXY      -2.7382   XXYY    -285.7125
      XYYY      14.1620   YYYY    -157.3352   XXXZ       0.0000
      XXYZ       0.0000   XYYZ      -0.0000   YYYZ       0.0000
      XXZZ    -271.1568   XYZZ       4.4272   YYZZ     -38.5102
      XZZZ      -0.0000   YZZZ       0.0000   ZZZZ     -78.9348
 -----------------------------------------------------------------
 Calculating analytic gradient of the SCF energy
 Gradient of SCF Energy
            1           2           3           4
    1   0.0000588  -0.0002229   0.0001460   0.0000181
    2   0.0001237  -0.0000767   0.0001055  -0.0001525
    3   0.0000000  -0.0000000  -0.0000000  -0.0000000
 Max gradient component =       2.229E-04
 RMS gradient           =       1.042E-04
 Gradient time:  CPU 4.43 s  wall 1.20 s
 Geometry Optimization Parameters
   NAtoms,    NIC,     NZ,  NCons,   NDum,   NFix, NCnnct, MaxDiis
        4      14       4       0       0       0       0       0

 Cartesian Hessian Update
 Hessian Updated using BFGS Update


** GEOMETRY OPTIMIZATION IN DELOCALIZED INTERNAL COORDINATES **
   Searching for a Minimum

   Optimization Cycle:   8

                       Coordinates (Angstroms)
     ATOM                X               Y               Z
      1  P         0.9450103561   -0.8027014382    0.0000000000
      2  N         1.8516014375    0.5138958537    0.0000000000
      3  Cl        3.5811419099    0.1733444807    0.0000000000
      4  I        -1.3000805121    0.2537308244    0.0000000000
   Point Group: cs    Number of degrees of freedom:     5


   Energy is  -7775.848548445

 Hessian Updated using BFGS Update

  5 Hessian modes will be used to form the next step
  Hessian Eigenvalues:
     0.078747    0.091713    0.224596    0.243361    0.412969

 Minimum Search - Taking Simple RFO Step
 Searching for Lamda that Minimizes Along All modes
 Value Taken    Lamda =   0.00000000
 Step Taken.  Stepsize is  0.001137

                             Maximum     Tolerance    Cnvgd?
         Gradient           0.000140      0.000300     YES
         Displacement       0.001019      0.001200     YES
         Energy change     -0.000003      0.000001      NO


                       Distance Matrix (Angstroms)
             P (  1)   N (  2)   Cl(  3)
   N (  2)  1.598542
   Cl(  3)  2.811024  1.762749
   I (  4)  2.481226  3.162402  4.881884

 Final energy is   -7775.8485484449229     


 ******************************
 **  OPTIMIZATION CONVERGED  **
 ******************************

                       Coordinates (Angstroms)
     ATOM                X               Y               Z
      1  P         0.9450103561   -0.8027014382    0.0000000000
      2  N         1.8516014375    0.5138958537    0.0000000000
      3  Cl        3.5811419099    0.1733444807    0.0000000000
      4  I        -1.3000805121    0.2537308244    0.0000000000

Z-matrix Print:
$molecule
0 1
I 
P  1 2.481226
N  2 1.598542 1 99.351343
Cl 3 1.762749 2 113.411572 1 -180.000000 0
$end


 --------------------------------------------------------------
             Orbital Energies (a.u.) and Symmetries
 --------------------------------------------------------------

 Alpha MOs, Restricted
 -- Occupied --                  
******* -176.32 -165.72 -165.72 -165.72 -101.60  -77.14  -35.82
  1 A'    2 A'    3 A'    1 A"    4 A'    5 A'    6 A'    7 A'                 
-31.309 -31.304 -31.304 -22.959 -22.958 -22.958 -22.955 -22.955
  8 A'    2 A"    9 A'   10 A'    3 A"   11 A'    4 A"   12 A'                 
-14.398  -9.508  -7.275  -7.262  -7.262  -6.637  -6.366  -4.799
 13 A'   14 A'   15 A'    5 A"   16 A'   17 A'   18 A'   19 A'                 
 -4.798  -4.795  -4.776  -4.765  -4.763  -2.043  -2.039  -2.038
  6 A"   20 A'   21 A'    7 A"   22 A'   23 A'    8 A"   24 A'                 
 -2.028  -2.028  -0.960  -0.802  -0.680  -0.562  -0.454  -0.427
  9 A"   25 A'   26 A'   27 A'   28 A'   29 A'   30 A'   31 A'                 
 -0.414  -0.337  -0.327  -0.293  -0.287  -0.282
 10 A"   32 A'   11 A"   33 A'   34 A'   12 A"                                 
 -- Virtual --                   
 -0.131  -0.101  -0.054   0.006   0.010   0.031   0.039   0.061
 13 A"   35 A'   36 A'   37 A'   38 A'   39 A'   14 A"   40 A'                 
  0.081   0.087   0.092   0.118   0.142   0.143   0.172   0.183
 41 A'   15 A"   42 A'   43 A'   44 A'   16 A"   45 A'   46 A'                 
  0.208   0.222   0.247   0.277   0.278   0.323   0.353   0.383
 17 A"   47 A'   48 A'   49 A'   18 A"   50 A'   19 A"   51 A'                 
  0.386   0.396   0.416   0.436   0.458   0.495   0.505   0.599
 52 A'   20 A"   53 A'   54 A'   21 A"   55 A'   56 A'   57 A'                 
  0.620   0.647   0.669   0.677   0.714   0.831   0.839   0.842
 22 A"   58 A'   23 A"   59 A'   24 A"   60 A'   25 A"   61 A'                 
  0.889   0.937   0.955   0.977   1.009   1.082   1.234   1.283
 62 A'   63 A'   26 A"   64 A'   65 A'   66 A'   67 A'   27 A"                 
  1.303   1.365   1.485   1.571   1.607   1.931   2.030   2.072
 68 A'   69 A'   28 A"   70 A'   71 A'   29 A"   72 A'   30 A"                 
  2.116   2.258   2.295   2.536   2.652   3.751   3.831   3.949
 73 A'   31 A"   74 A'   75 A'   76 A'   32 A"   77 A'   33 A"                 
  3.951   3.957   3.960   4.036   4.115   4.286   5.973   5.986
 78 A'   79 A'   34 A"   80 A'   81 A'   82 A'   35 A"   83 A'                 
  6.016   6.905   9.626  13.748  13.840  13.914  25.770  25.826
 84 A'   85 A'   86 A'   36 A"   87 A'   88 A'   37 A"   89 A'                 
 26.213  27.744  28.320  28.330  28.351  28.523  28.526  28.528
 90 A'   91 A'   38 A"   92 A'   93 A'   39 A"   94 A'   40 A"                 
 28.548  28.613  35.253 127.866 127.874 127.898 151.558 163.030
 95 A'   96 A'   97 A'   41 A"   98 A'   99 A'  100 A'  101 A'                 
215.5991901.717
102 A'  103 A'                                                                 

 Beta MOs, Restricted
 -- Occupied --                  
******* -176.32 -165.72 -165.72 -165.72 -101.60  -77.14  -35.82
  1 A'    2 A'    3 A'    1 A"    4 A'    5 A'    6 A'    7 A'                 
-31.309 -31.304 -31.304 -22.959 -22.958 -22.958 -22.955 -22.955
  8 A'    2 A"    9 A'   10 A'    3 A"   11 A'    4 A"   12 A'                 
-14.398  -9.508  -7.275  -7.262  -7.262  -6.637  -6.366  -4.799
 13 A'   14 A'   15 A'    5 A"   16 A'   17 A'   18 A'   19 A'                 
 -4.798  -4.795  -4.776  -4.765  -4.763  -2.043  -2.039  -2.038
  6 A"   20 A'   21 A'    7 A"   22 A'   23 A'    8 A"   24 A'                 
 -2.028  -2.028  -0.960  -0.802  -0.680  -0.562  -0.454  -0.427
  9 A"   25 A'   26 A'   27 A'   28 A'   29 A'   30 A'   31 A'                 
 -0.414  -0.337  -0.327  -0.293  -0.287  -0.282
 10 A"   32 A'   11 A"   33 A'   34 A'   12 A"                                 
 -- Virtual --                   
 -0.131  -0.101  -0.054   0.006   0.010   0.031   0.039   0.061
 13 A"   35 A'   36 A'   37 A'   38 A'   39 A'   14 A"   40 A'                 
  0.081   0.087   0.092   0.118   0.142   0.143   0.172   0.183
 41 A'   15 A"   42 A'   43 A'   44 A'   16 A"   45 A'   46 A'                 
  0.208   0.222   0.247   0.277   0.278   0.323   0.353   0.383
 17 A"   47 A'   48 A'   49 A'   18 A"   50 A'   19 A"   51 A'                 
  0.386   0.396   0.416   0.436   0.458   0.495   0.505   0.599
 52 A'   20 A"   53 A'   54 A'   21 A"   55 A'   56 A'   57 A'                 
  0.620   0.647   0.669   0.677   0.714   0.831   0.839   0.842
 22 A"   58 A'   23 A"   59 A'   24 A"   60 A'   25 A"   61 A'                 
  0.889   0.937   0.955   0.977   1.009   1.082   1.234   1.283
 62 A'   63 A'   26 A"   64 A'   65 A'   66 A'   67 A'   27 A"                 
  1.303   1.365   1.485   1.571   1.607   1.931   2.030   2.072
 68 A'   69 A'   28 A"   70 A'   71 A'   29 A"   72 A'   30 A"                 
  2.116   2.258   2.295   2.536   2.652   3.751   3.831   3.949
 73 A'   31 A"   74 A'   75 A'   76 A'   32 A"   77 A'   33 A"                 
  3.951   3.957   3.960   4.036   4.115   4.286   5.973   5.986
 78 A'   79 A'   34 A"   80 A'   81 A'   82 A'   35 A"   83 A'                 
  6.016   6.905   9.626  13.748  13.840  13.914  25.770  25.826
 84 A'   85 A'   86 A'   36 A"   87 A'   88 A'   37 A"   89 A'                 
 26.213  27.744  28.320  28.330  28.351  28.523  28.526  28.528
 90 A'   91 A'   38 A"   92 A'   93 A'   39 A"   94 A'   40 A"                 
 28.548  28.613  35.253 127.866 127.874 127.898 151.558 163.030
 95 A'   96 A'   97 A'   41 A"   98 A'   99 A'  100 A'  101 A'                 
215.5991901.717
102 A'  103 A'                                                                 
 --------------------------------------------------------------

          Ground-State Mulliken Net Atomic Charges

     Atom                 Charge (a.u.)
  ----------------------------------------
      1 P                     0.277588
      2 N                    -0.175957
      3 Cl                   -0.001773
      4 I                    -0.099857
  ----------------------------------------
  Sum of atomic charges =    -0.000000

 -----------------------------------------------------------------
                    Cartesian Multipole Moments
 -----------------------------------------------------------------
    Charge (ESU x 10^10)
                -0.0000
    Dipole Moment (Debye)
         X      -0.4854      Y      -1.6877      Z      -0.0000
       Tot       1.7561
    Quadrupole Moments (Debye-Ang)
        XX     -59.3219     XY      -3.5288     YY     -60.8112
        XZ       0.0000     YZ       0.0000     ZZ     -59.2524
    Octopole Moments (Debye-Ang^2)
       XXX     -93.8256    XXY      -3.2814    XYY     -34.2546
       YYY      -7.8583    XXZ       0.0000    XYZ       0.0000
       YYZ      -0.0000    XZZ     -30.0498    YZZ      -3.1112
       ZZZ      -0.0000
    Hexadecapole Moments (Debye-Ang^3)
      XXXX   -1438.2178   XXXY      -2.7382   XXYY    -285.7125
      XYYY      14.1620   YYYY    -157.3352   XXXZ       0.0000
      XXYZ       0.0000   XYYZ      -0.0000   YYYZ       0.0000
      XXZZ    -271.1568   XYZZ       4.4272   YYZZ     -38.5102
      XZZZ      -0.0000   YZZZ       0.0000   ZZZZ     -78.9348
 -----------------------------------------------------------------
Archival summary:
1\1\TWL01\OPT\ProcedureUnspecified\BasisUnspecified\1l111\taweetha\SunNov2517:18:432018SunNov2517:18:432018\0\\#,OPT,ProcedureUnspecified,BasisUnspecified,\\0,1\I\P,1,2.48123\N,2,1.59854,1,99.3513\Cl,3,1.76275,2,113.412,1,-180,0\\\@

 Total job time:  40.41s(wall), 145.56s(cpu) 
 Sun Nov 25 17:18:43 2018

        *************************************************************
        *                                                           *
        *  Thank you very much for using Q-Chem.  Have a nice day.  *
        *                                                           *
        *************************************************************


 
User input: 2 of 2 
 
Q-Chem Developer Version!
                  Welcome to Q-Chem
     A Quantum Leap Into The Future Of Chemistry


 Q-Chem 5.1, Q-Chem, Inc., Pleasanton, CA (2018)

 Yihan Shao,  Zhengting Gan,  E. Epifanovsky,  A. T. B. Gilbert,  M. Wormit,  
 J. Kussmann,  A. W. Lange,  A. Behn,  Jia Deng,  Xintian Feng,  D. Ghosh,  
 M. Goldey,  P. R. Horn,  L. D. Jacobson,  I. Kaliman,  T. Kus,  A. Landau,  
 Jie Liu,  E. I. Proynov,  R. M. Richard,  R. P. Steele,  E. J. Sundstrom,  
 H. L. Woodcock III,  P. M. Zimmerman,  D. Zuev,  B. Albrecht,  E. Alguire,  
 S. A. Baeppler,  D. Barton,  Z. Benda,  Y. A. Bernard,  E. J. Berquist,  
 K. B. Bravaya,  H. Burton,  D. Casanova,  Chun-Min Chang,  Yunqing Chen,  
 A. Chien,  K. D. Closser,  M. P. Coons,  S. Coriani,  S. Dasgupta,  
 A. L. Dempwolff,  M. Diedenhofen,  Hainam Do,  R. G. Edgar,  Po-Tung Fang,  
 S. Faraji,  S. Fatehi,  Qingguo Feng,  K. D. Fenk,  J. Fosso-Tande,  
 Qinghui Ge,  A. Ghysels,  G. Gidofalvi,  J. Gomes,  J. Gonthier,  A. Gunina,  
 D. Hait,  M. W. D. Hanson-Heine,  P. H. P. Harbach,  A. W. Hauser,  
 J. E. Herr,  E. G. Hohenstein,  Z. C. Holden,  Kerwin Hui,  B. C. Huynh,  
 T.-C. Jagau,  Hyunjun Ji,  B. Kaduk,  K. Khistyaev,  Jaehoon Kim,  
 P. Klunzinger,  K. Koh,  D. Kosenkov,  L. Koulias,  T. Kowalczyk,  
 C. M. Krauter,  A. Kunitsa,  Ka Un Lao,  A. Laurent,  K. V. Lawler,  
 Joonho Lee,  D. Lefrancois,  S. Lehtola,  D. S. Levine,  Yi-Pei Li,  
 You-Sheng Lin,  Fenglai Liu,  E. Livshits,  A. Luenser,  P. Manohar,  
 E. Mansoor,  S. F. Manzer,  Shan-Ping Mao,  Yuezhi Mao,  N. Mardirossian,  
 A. V. Marenich,  T. Markovich,  L. A. Martinez-Martinez,  S. A. Maurer,  
 N. J. Mayhall,  S. C. McKenzie,  J.-M. Mewes,  A. F. Morrison,  
 J. W. Mullinax,  K. Nanda,  T. S. Nguyen-Beck,  R. Olivares-Amaya,  
 J. A. Parkhill,  T. M. Perrine,  F. Plasser,  P. Pokhilko,  S. Prager,  
 A. Prociuk,  E. Ramos,  D. R. Rehn,  F. Rob,  M. Schneider,  N. Sergueev,  
 S. M. Sharada,  S. Sharma,  D. W. Small,  T. Stauch,  T. Stein,  
 Yu-Chuan Su,  A. J. W. Thom,  A. Tkatchenko,  T. Tsuchimochi,  N. M. Tubman,  
 L. Vogt,  M. L. Vidal,  O. Vydrov,  M. A. Watson,  J. Wenzel,  
 M. de Wergifosse,  T. A. Wesolowski,  A. White,  J. Witte,  A. Yamada,  
 Jun Yang,  K. Yao,  S. Yeganeh,  S. R. Yost,  Zhi-Qiang You,  A. Zech,  
 Igor Ying Zhang,  Xing Zhang,  Yan Zhao,  Ying Zhu,  B. R. Brooks,  
 G. K. L. Chan,  C. J. Cramer,  M. S. Gordon,  W. J. Hehre,  A. Klamt,  
 M. W. Schmidt,  C. D. Sherrill,  D. G. Truhlar,  A. Aspuru-Guzik,  R. Baer,  
 A. T. Bell,  N. A. Besley,  Jeng-Da Chai,  A. E. DePrince, III,  
 R. A. DiStasio Jr.,  A. Dreuw,  B. D. Dunietz,  T. R. Furlani,  
 Chao-Ping Hsu,  Yousung Jung,  Jing Kong,  D. S. Lambrecht,  WanZhen Liang,  
 C. Ochsenfeld,  V. A. Rassolov,  L. V. Slipchenko,  J. E. Subotnik,  
 T. Van Voorhis,  J. M. Herbert,  A. I. Krylov,  P. M. W. Gill,  M. Head-Gordon

 Contributors to earlier versions of Q-Chem not listed above: 
 R. D. Adamson,  B. Austin,  J. Baker,  G. J. O. Beran,  K. Brandhorst,  
 S. T. Brown,  E. F. C. Byrd,  A. K. Chakraborty,  C.-L. Cheng,  
 Siu Hung Chien,  D. M. Chipman,  D. L. Crittenden,  H. Dachsel,  
 R. J. Doerksen,  A. D. Dutoi,  L. Fusti-Molnar,  W. A. Goddard III,  
 A. Golubeva-Zadorozhnaya,  S. R. Gwaltney,  G. Hawkins,  A. Heyden,  
 S. Hirata,  G. Kedziora,  F. J. Keil,  C. Kelley,  Jihan Kim,  R. A. King,  
 R. Z. Khaliullin,  P. P. Korambath,  W. Kurlancheek,  A. M. Lee,  M. S. Lee,  
 S. V. Levchenko,  Ching Yeh Lin,  D. Liotard,  R. C. Lochan,  I. Lotan,  
 P. E. Maslen,  N. Nair,  D. P. O'Neill,  D. Neuhauser,  E. Neuscamman,  
 C. M. Oana,  R. Olson,  B. Peters,  R. Peverati,  P. A. Pieniazek,  
 Y. M. Rhee,  J. Ritchie,  M. A. Rohrdanz,  E. Rosta,  N. J. Russ,  
 H. F. Schaefer III,  N. E. Schultz,  N. Shenvi,  A. C. Simmonett,  A. Sodt,  
 D. Stuck,  K. S. Thanthiriwatte,  V. Vanovschi,  Tao Wang,  A. Warshel,  
 C. F. Williams,  Q. Wu,  X. Xu,  W. Zhang

 Please cite Q-Chem as follows:
 Y. Shao et al., Mol. Phys. 113, 184-215 (2015)
 DOI: 10.1080/00268976.2014.952696

 Q-Chem 5.1.2 for Intel X86 EM64T Linux

 Parts of Q-Chem use Armadillo 8.300.2 (Tropical Shenanigans).
 http://arma.sourceforge.net/

 Q-Chem begins on Sun Nov 25 17:18:43 2018  

Host: 
0

     Scratch files written to /scratch/taweetham/qchem45625//
The previous job contains 0 fragments, simply inherited here
Input Ideriv = 2
Curr. Ideriv = -1
Max.  Ideriv = 2

Checking the input file for inconsistencies... 	...done.

--------------------------------------------------------------
User input:
--------------------------------------------------------------

$molecule
read
$end

$rem
   job_type 	frequency
   basis 	6-311++g**
   method	b3lyp	
$end


--------------------------------------------------------------
 ----------------------------------------------------------------
             Standard Nuclear Orientation (Angstroms)
    I     Atom           X                Y                Z
 ----------------------------------------------------------------
    1      P      -0.7728193088    -0.8584156720     0.0000000000
    2      N      -1.6251270797     0.4939553132    -0.0000000000
    3      Cl     -3.3670842603     0.2240096444    -0.0000000000
    4      I       1.5133700305     0.1058563006    -0.0000000000
 ----------------------------------------------------------------
 Molecular Point Group                 Cs    NOp =  2
 Largest Abelian Subgroup              Cs    NOp =  2
 Nuclear Repulsion Energy =   447.7840570369 hartrees
 There are       46 alpha and       46 beta electrons
 Requested basis set is 6-311++G(d,p)
 There are 56 shells and 144 basis functions

 Total QAlloc Memory Limit   2000 MB
 Mega-Array Size       188 MB
 MEM_STATIC part       192 MB

                       Distance Matrix (Angstroms)
             P (  1)   N (  2)   Cl(  3)
   N (  2)  1.598542
   Cl(  3)  2.811024  1.762749
   I (  4)  2.481226  3.162402  4.881884

 A cutoff of  1.0D-11 yielded   1238 shell pairs
 There are      8814 function pairs (      9844 Cartesian)

 -------------------------------------------------------
 OpenMP Integral Computing Module                       
 Release: version 1.0, May 2013, Q-Chem Inc. Pittsburgh 
 -------------------------------------------------------
 Integral Job Info:
 Integral job number is                      11
 Integral operator is                         1
 short-range coefficients                     0
 long-range coefficients              100000000
 Omega coefficients                           0
 if combine SR and LR in K                    0
 Integral screening is                        0
 Integral computing path is                   2
 max size of driver memory is            800000
 size of driver memory is                593474
 size of scratch memory is             11933652
 max col of scratch BK array               1296
 max len of scratch array in speh3          155
 max len of scratch index in speh4           18
 max int batch size is                      520
 min int batch size is                       52
 fixed nKL is                                52
 max L of basis functions is                  2
 order of int derivative is                   0
 number of shells is                         56
 number of basis is                         152
 number of cartesian basis is               152
 number of contracted shell pairs          1238
 number of primitive shell pairs           2860
 maxK2 (contraction) of shell pair           36
 max number of K2 of shell pair               1
 max number of CS2 of shell pair            189
 max number of PS2 of shell pair            189
 mem total for path MDJ                  522412
 -------------------------------------------------------
 Smallest overlap matrix eigenvalue = 1.68E-03
 Guess from superposition of atomic densities
 Warning:  Energy on first SCF cycle will be non-variational
 SAD guess density has 92.000000 electrons

 -----------------------------------------------------------------------
  General SCF calculation program by
  Eric Jon Sundstrom, Paul Horn, Yuezhi Mao, Dmitri Zuev, Alec White,
  David Stuck, Shaama M.S., Shane Yost, Joonho Lee, David Small,
  Daniel Levine, Susi Lehtola, Hugh Burton, Evgeny Epifanovsky
 -----------------------------------------------------------------------
 Exchange:     0.2000 Hartree-Fock + 0.0800 Slater + 0.7200 B88
 Correlation:  0.1900 VWN1RPA + 0.8100 LYP
 Using SG-1 standard quadrature grid
 using 4 threads for integral computing
 -------------------------------------------------------
 OpenMP Integral computing Module                
 Release: version 2.0, May 2017, Q-Chem Inc. Pleasanton 
 -------------------------------------------------------
 -------------------------------------------------------
 OpenMP BLAS3 based DFT computing Module                
 Release: version 1.0, May 2013, Q-Chem Inc. Pittsburgh 
 -------------------------------------------------------
 A restricted SCF calculation will be
 performed using DIIS
 SCF converges when DIIS error is below 1.0e-08
 ---------------------------------------
  Cycle       Energy         DIIS error
 ---------------------------------------
    1   -7776.1754595839      3.93e-02  
    2   -7775.7863793007      4.73e-03  
    3   -7775.4167229906      1.24e-02  
    4   -7775.8429809505      1.34e-03  
    5   -7775.8458457655      9.05e-04  
    6   -7775.8483913685      2.02e-04  
    7   -7775.8484616958      3.24e-05  
    8   -7775.8484636062      1.03e-05  
    9   -7775.8484638818      2.21e-06  
   10   -7775.8484638938      9.09e-07  
   11   -7775.8484638962      2.89e-07  
   12   -7775.8484638964      5.24e-08  
   13   -7775.8484638965      1.16e-08  
   14   -7775.8484638965      1.42e-09  Convergence criterion met
 ---------------------------------------
 SCF time:   CPU 17.43s  wall 5.00s 
 SCF   energy in the final basis set =    -7775.8484638965
 Total energy in the final basis set =    -7775.8484638965

 --------------------------------------------------------------
             Orbital Energies (a.u.) and Symmetries
 --------------------------------------------------------------

 Alpha MOs, Restricted
 -- Occupied --                  
******* -176.32 -165.72 -165.72 -165.72 -101.60  -77.14  -35.82
  1 A'    2 A'    3 A'    1 A"    4 A'    5 A'    6 A'    7 A'                 
-31.309 -31.304 -31.304 -22.959 -22.958 -22.958 -22.955 -22.955
  8 A'    2 A"    9 A'   10 A'    3 A"   11 A'    4 A"   12 A'                 
-14.398  -9.508  -7.275  -7.262  -7.262  -6.637  -6.366  -4.799
 13 A'   14 A'   15 A'    5 A"   16 A'   17 A'   18 A'   19 A'                 
 -4.798  -4.795  -4.777  -4.765  -4.763  -2.043  -2.039  -2.038
  6 A"   20 A'   21 A'    7 A"   22 A'   23 A'    8 A"   24 A'                 
 -2.028  -2.028  -0.960  -0.802  -0.680  -0.562  -0.454  -0.427
  9 A"   25 A'   26 A'   27 A'   28 A'   29 A'   30 A'   31 A'                 
 -0.414  -0.337  -0.327  -0.293  -0.287  -0.282
 10 A"   32 A'   11 A"   33 A'   34 A'   12 A"                                 
 -- Virtual --                   
 -0.131  -0.101  -0.054   0.006   0.010   0.031   0.039   0.061
 13 A"   35 A'   36 A'   37 A'   38 A'   39 A'   14 A"   40 A'                 
  0.081   0.087   0.092   0.118   0.142   0.143   0.172   0.183
 41 A'   15 A"   42 A'   43 A'   44 A'   16 A"   45 A'   46 A'                 
  0.208   0.222   0.247   0.277   0.278   0.323   0.353   0.382
 17 A"   47 A'   48 A'   49 A'   18 A"   50 A'   19 A"   51 A'                 
  0.386   0.396   0.416   0.436   0.458   0.495   0.505   0.599
 52 A'   20 A"   53 A'   54 A'   21 A"   55 A'   56 A'   57 A'                 
  0.620   0.647   0.669   0.677   0.714   0.831   0.839   0.842
 22 A"   58 A'   23 A"   59 A'   24 A"   60 A'   25 A"   61 A'                 
  0.889   0.937   0.955   0.977   1.009   1.082   1.234   1.284
 62 A'   63 A'   26 A"   64 A'   65 A'   66 A'   67 A'   27 A"                 
  1.303   1.365   1.485   1.571   1.608   1.931   2.030   2.072
 68 A'   69 A'   28 A"   70 A'   71 A'   29 A"   72 A'   30 A"                 
  2.116   2.258   2.295   2.536   2.652   3.751   3.831   3.949
 73 A'   31 A"   74 A'   75 A'   76 A'   32 A"   77 A'   33 A"                 
  3.951   3.957   3.960   4.035   4.115   4.285   5.973   5.986
 78 A'   79 A'   34 A"   80 A'   81 A'   82 A'   35 A"   83 A'                 
  6.016   6.905   9.626  13.748  13.840  13.914  25.770  25.826
 84 A'   85 A'   86 A'   36 A"   87 A'   88 A'   37 A"   89 A'                 
 26.213  27.744  28.320  28.330  28.351  28.523  28.526  28.528
 90 A'   91 A'   38 A"   92 A'   93 A'   39 A"   94 A'   40 A"                 
 28.548  28.612  35.253 127.866 127.874 127.898 151.558 163.030
 95 A'   96 A'   97 A'   41 A"   98 A'   99 A'  100 A'  101 A'                 
215.5991901.717
102 A'  103 A'                                                                 

 Beta MOs, Restricted
 -- Occupied --                  
******* -176.32 -165.72 -165.72 -165.72 -101.60  -77.14  -35.82
  1 A'    2 A'    3 A'    1 A"    4 A'    5 A'    6 A'    7 A'                 
-31.309 -31.304 -31.304 -22.959 -22.958 -22.958 -22.955 -22.955
  8 A'    2 A"    9 A'   10 A'    3 A"   11 A'    4 A"   12 A'                 
-14.398  -9.508  -7.275  -7.262  -7.262  -6.637  -6.366  -4.799
 13 A'   14 A'   15 A'    5 A"   16 A'   17 A'   18 A'   19 A'                 
 -4.798  -4.795  -4.777  -4.765  -4.763  -2.043  -2.039  -2.038
  6 A"   20 A'   21 A'    7 A"   22 A'   23 A'    8 A"   24 A'                 
 -2.028  -2.028  -0.960  -0.802  -0.680  -0.562  -0.454  -0.427
  9 A"   25 A'   26 A'   27 A'   28 A'   29 A'   30 A'   31 A'                 
 -0.414  -0.337  -0.327  -0.293  -0.287  -0.282
 10 A"   32 A'   11 A"   33 A'   34 A'   12 A"                                 
 -- Virtual --                   
 -0.131  -0.101  -0.054   0.006   0.010   0.031   0.039   0.061
 13 A"   35 A'   36 A'   37 A'   38 A'   39 A'   14 A"   40 A'                 
  0.081   0.087   0.092   0.118   0.142   0.143   0.172   0.183
 41 A'   15 A"   42 A'   43 A'   44 A'   16 A"   45 A'   46 A'                 
  0.208   0.222   0.247   0.277   0.278   0.323   0.353   0.382
 17 A"   47 A'   48 A'   49 A'   18 A"   50 A'   19 A"   51 A'                 
  0.386   0.396   0.416   0.436   0.458   0.495   0.505   0.599
 52 A'   20 A"   53 A'   54 A'   21 A"   55 A'   56 A'   57 A'                 
  0.620   0.647   0.669   0.677   0.714   0.831   0.839   0.842
 22 A"   58 A'   23 A"   59 A'   24 A"   60 A'   25 A"   61 A'                 
  0.889   0.937   0.955   0.977   1.009   1.082   1.234   1.284
 62 A'   63 A'   26 A"   64 A'   65 A'   66 A'   67 A'   27 A"                 
  1.303   1.365   1.485   1.571   1.608   1.931   2.030   2.072
 68 A'   69 A'   28 A"   70 A'   71 A'   29 A"   72 A'   30 A"                 
  2.116   2.258   2.295   2.536   2.652   3.751   3.831   3.949
 73 A'   31 A"   74 A'   75 A'   76 A'   32 A"   77 A'   33 A"                 
  3.951   3.957   3.960   4.035   4.115   4.285   5.973   5.986
 78 A'   79 A'   34 A"   80 A'   81 A'   82 A'   35 A"   83 A'                 
  6.016   6.905   9.626  13.748  13.840  13.914  25.770  25.826
 84 A'   85 A'   86 A'   36 A"   87 A'   88 A'   37 A"   89 A'                 
 26.213  27.744  28.320  28.330  28.351  28.523  28.526  28.528
 90 A'   91 A'   38 A"   92 A'   93 A'   39 A"   94 A'   40 A"                 
 28.548  28.612  35.253 127.866 127.874 127.898 151.558 163.030
 95 A'   96 A'   97 A'   41 A"   98 A'   99 A'  100 A'  101 A'                 
215.5991901.717
102 A'  103 A'                                                                 
 --------------------------------------------------------------

          Ground-State Mulliken Net Atomic Charges

     Atom                 Charge (a.u.)
  ----------------------------------------
      1 P                     0.277733
      2 N                    -0.175894
      3 Cl                   -0.001898
      4 I                    -0.099941
  ----------------------------------------
  Sum of atomic charges =    -0.000000

 -----------------------------------------------------------------
                    Cartesian Multipole Moments
 -----------------------------------------------------------------
    Charge (ESU x 10^10)
                -0.0000
    Dipole Moment (Debye)
         X       0.4148      Y      -1.7054      Z      -0.0000
       Tot       1.7551
    Quadrupole Moments (Debye-Ang)
        XX     -58.8706     XY       3.0694     YY     -60.7744
        XZ      -0.0000     YZ      -0.0000     ZZ     -59.2535
    Octopole Moments (Debye-Ang^2)
       XXX      57.2602    XXY       2.6190    XYY      21.1025
       YYY       5.2971    XXZ       0.0000    XYZ       0.0000
       YYZ       0.0000    XZZ      17.8065    YZZ       1.2867
       ZZZ       0.0000
    Hexadecapole Moments (Debye-Ang^3)
      XXXX   -1374.4074   XXXY      18.6102   XXYY    -275.4711
      XYYY       5.8450   YYYY    -156.0943   XXXZ      -0.0000
      XXYZ      -0.0000   XYYZ      -0.0000   YYYZ      -0.0000
      XXZZ    -261.4022   XYZZ       2.4659   YYZZ     -38.2499
      XZZZ      -0.0000   YZZZ      -0.0000   ZZZZ     -78.9378
 -----------------------------------------------------------------
 Calculating MO derivatives via CPSCF
 D1JvT checksum  = 140016 9592.2994811448
 D1KAT checksum  = 335904 455.5725436883
   1         3          12      0.174484    0.061183
   2         3          12      0.021800    0.007981
   3         3          12      0.003343    0.001247
   4         3          12      0.000395    0.000163
   5         8           7      0.000043    0.000017
   6        13           2      0.000002    0.000001
   7        15           0      0.000000    0.000000    Roots Converged
 Time for AOints: 4.0 s (CPU) 1.0 s (wall)
 ------------------------------------------------------------------------------
                     AOints        : Timing summary (seconds)
 ------------------------------------------------------------------------------
     job step          cpu (% of tot)      sys (% of tot)     wall (% of tot)
 ------------------------------------------------------------------------------
  cpscf_lag         0.2156E+02 (33.5)   0.7000E-05 (41.2)   0.5650E+01 (33.3)
  iterzp            0.3864E+02 (60.1)   0.1000E-04 (58.8)   0.1023E+02 (60.2)
  make_fx           0.0000E+00 ( 0.0)   0.0000E+00 ( 0.0)   0.0000E+00 ( 0.0)
  AOints            0.4040E+01 ( 6.3)   0.0000E+00 ( 0.0)   0.1029E+01 ( 6.1)
 ------------------------------------------------------------------------------
   Grand Totals     0.6433E+02          0.1700E-04          0.1699E+02
 ------------------------------------------------------------------------------
 Calculating analytic Hessian of the SCF energy
 Polarizability Matrix (a.u.)
            1           2           3
    1-142.7441934  -1.6618633  -0.0000000
    2  -1.6618633 -58.2568029   0.0000000
    3  -0.0000000   0.0000000 -44.9888934

 Direct stationary perturbation theory relativistic correction:

 rels  =      98.197823804820
 relv  =    -325.618033222149
 rel2e =      42.487648864068
 E_rel =    -184.932560553261

 Hessian of the SCF Energy
            1           2           3           4           5           6
    1   0.2314630  -0.0975515   0.0000000  -0.1084595   0.1336279  -0.0000000
    2  -0.0975515   0.3146156  -0.0000000   0.1595332  -0.2733823   0.0000000
    3   0.0000000  -0.0000000   0.0000288  -0.0000000   0.0000000   0.0038170
    4  -0.1084595   0.1595332  -0.0000000   0.2559423  -0.1454722   0.0000000
    5   0.1336279  -0.2733823   0.0000000  -0.1454722   0.2729475  -0.0000000
    6  -0.0000000   0.0000000   0.0038170   0.0000000  -0.0000000   0.0113275
    7  -0.0386137  -0.0060883  -0.0000000  -0.1317821  -0.0023059  -0.0000000
    8   0.0176922  -0.0023080  -0.0000000  -0.0193019  -0.0094398   0.0000000
    9   0.0000000  -0.0000000  -0.0028233  -0.0000000   0.0000000  -0.0088047
   10  -0.0843897  -0.0558934  -0.0000000  -0.0157006   0.0141502  -0.0000000
   11  -0.0537687  -0.0389253   0.0000000   0.0052409   0.0098746  -0.0000000
   12  -0.0000000   0.0000000  -0.0010226  -0.0000000   0.0000000  -0.0063398
            7           8           9          10          11          12
    1  -0.0386137   0.0176922   0.0000000  -0.0843897  -0.0537687  -0.0000000
    2  -0.0060883  -0.0023080  -0.0000000  -0.0558934  -0.0389253   0.0000000
    3  -0.0000000  -0.0000000  -0.0028233  -0.0000000   0.0000000  -0.0010226
    4  -0.1317821  -0.0193019  -0.0000000  -0.0157006   0.0052409  -0.0000000
    5  -0.0023059  -0.0094398   0.0000000   0.0141502   0.0098746   0.0000000
    6  -0.0000000   0.0000000  -0.0088047  -0.0000000  -0.0000000  -0.0063398
    7   0.1731785   0.0029332   0.0000000  -0.0027827   0.0054610   0.0000000
    8   0.0029332   0.0120934  -0.0000000  -0.0013235  -0.0003456  -0.0000000
    9   0.0000000  -0.0000000   0.0069448   0.0000000   0.0000000   0.0046832
   10  -0.0027827  -0.0013235   0.0000000   0.1028730   0.0430667   0.0000000
   11   0.0054610  -0.0003456   0.0000000   0.0430667   0.0293964  -0.0000000
   12   0.0000000  -0.0000000   0.0046832   0.0000000  -0.0000000   0.0026792
 Gradient time:  CPU 97.77 s  wall 25.91 s
 **********************************************************************
 **                                                                  **
 **                       VIBRATIONAL ANALYSIS                       **
 **                       --------------------                       **
 **                                                                  **
 **        VIBRATIONAL FREQUENCIES (CM**-1) AND NORMAL MODES         **
 **     FORCE CONSTANTS (mDYN/ANGSTROM) AND REDUCED MASSES (AMU)     **
 **                  INFRARED INTENSITIES (KM/MOL)                   **
 **                                                                  **
 **********************************************************************


 Mode:                 1                      2                      3
 Frequency:       121.84                 168.20                 207.96
 Force Cnst:      0.2601                 0.2747                 0.7184
 Red. Mass:      29.7373                16.4778                28.1944
 IR Active:          YES                    YES                    YES
 IR Intens:        0.567                  2.698                  6.650
 Raman Active:       YES                    YES                    YES
               X      Y      Z        X      Y      Z        X      Y      Z
 P         -0.195  0.573  0.000    0.000 -0.000  0.131    0.033  0.289  0.000
 N         -0.369  0.465  0.000    0.000 -0.000  0.944    0.435  0.560  0.000
 Cl        -0.323 -0.372 -0.000    0.000  0.000 -0.297    0.537 -0.285 -0.000
 I          0.177 -0.089 -0.000   -0.000  0.000 -0.054   -0.204 -0.054 -0.000
 TransDip   0.023  0.006 -0.000   -0.000  0.000 -0.053    0.083  0.001 -0.000

 Mode:                 4                      5                      6
 Frequency:       420.88                 580.59                1029.15
 Force Cnst:      3.3554                 3.5415                10.3120
 Red. Mass:      32.1503                17.8318                16.5247
 IR Active:          YES                    YES                    YES
 IR Intens:       53.939                 95.766                  7.878
 Raman Active:       YES                    YES                    YES
               X      Y      Z        X      Y      Z        X      Y      Z
 P          0.853  0.343 -0.000    0.085 -0.194  0.000    0.187 -0.331 -0.000
 N         -0.154 -0.220 -0.000    0.761  0.479  0.000   -0.600  0.702 -0.000
 Cl        -0.233  0.074  0.000   -0.380 -0.043 -0.000    0.059  0.007  0.000
 I         -0.127 -0.080  0.000   -0.000  0.006 -0.000    0.004  0.001  0.000
 TransDip   0.222  0.079  0.000    0.298 -0.097 -0.000    0.088 -0.018  0.000

 STANDARD THERMODYNAMIC QUANTITIES AT   298.15 K  AND     1.00 ATM

   This Molecule has  0 Imaginary Frequencies
   Zero point vibrational energy:        3.615 kcal/mol

   Atom    1 Element P  Has Mass   30.97376
   Atom    2 Element N  Has Mass   14.00307
   Atom    3 Element Cl Has Mass   34.96885
   Atom    4 Element I  Has Mass  126.90440
   Molecular Mass:   206.850080 amu
   Principal axes and moments of inertia in amu*Bohr^2:
                             1           2           3
    Eigenvalues --      104.96030  2638.68239  2743.64268
          X               0.99999    -0.00430     0.00000
          Y               0.00430     0.99999     0.00000
          Z               0.00000    -0.00000     1.00000
   Rotational Symmetry Number is   1
   The Molecule is an Asymmetric Top
   Translational Enthalpy:        0.889 kcal/mol
   Rotational Enthalpy:           0.889 kcal/mol
   Vibrational Enthalpy:          5.088 kcal/mol
   gas constant (RT):             0.592 kcal/mol
   Translational Entropy:        41.884  cal/mol.K
   Rotational Entropy:           28.120  cal/mol.K
   Vibrational Entropy:           9.044  cal/mol.K

   Total Enthalpy:                7.458 kcal/mol
   Total Entropy:                79.049  cal/mol.K
Archival summary:
1\1\TWL01\FREQ\ProcedureUnspecified\BasisUnspecified\1l111\taweetha\SunNov2517:19:132018SunNov2517:19:132018\0\\#,FREQ,ProcedureUnspecified,BasisUnspecified,\\0,1\I\P,1,2.48123\N,2,1.59854,1,99.3513\Cl,3,1.76275,2,113.412,1,180,0\\\@

 Total job time:  30.77s(wall), 115.32s(cpu) 
 Sun Nov 25 17:19:13 2018

        *************************************************************
        *                                                           *
        *  Thank you very much for using Q-Chem.  Have a nice day.  *
        *                                                           *
        *************************************************************
