# Supplementary material for: Geometric and energetic data from ab initio calculations of haloethene, haloimine, halomethylenephosphine, haloiminophosphine, halodiazene, halodiphosphene and halocyclopropane
Source: Data Brief. 2019 Nov 2;27:104738. doi: 10.1016/j.dib.2019.104738 (PMC6861602; doi:10.1016/j.dib.2019.104738)
Supplement: Multimedia component 7 [file mmc7.zip › NP/B3LYP/ClENPFE.out]

Q-Chem Developer Version!
                  Welcome to Q-Chem
     A Quantum Leap Into The Future Of Chemistry


 Q-Chem 5.1, Q-Chem, Inc., Pleasanton, CA (2018)

 Yihan Shao,  Zhengting Gan,  E. Epifanovsky,  A. T. B. Gilbert,  M. Wormit,  
 J. Kussmann,  A. W. Lange,  A. Behn,  Jia Deng,  Xintian Feng,  D. Ghosh,  
 M. Goldey,  P. R. Horn,  L. D. Jacobson,  I. Kaliman,  T. Kus,  A. Landau,  
 Jie Liu,  E. I. Proynov,  R. M. Richard,  R. P. Steele,  E. J. Sundstrom,  
 H. L. Woodcock III,  P. M. Zimmerman,  D. Zuev,  B. Albrecht,  E. Alguire,  
 S. A. Baeppler,  D. Barton,  Z. Benda,  Y. A. Bernard,  E. J. Berquist,  
 K. B. Bravaya,  H. Burton,  D. Casanova,  Chun-Min Chang,  Yunqing Chen,  
 A. Chien,  K. D. Closser,  M. P. Coons,  S. Coriani,  S. Dasgupta,  
 A. L. Dempwolff,  M. Diedenhofen,  Hainam Do,  R. G. Edgar,  Po-Tung Fang,  
 S. Faraji,  S. Fatehi,  Qingguo Feng,  K. D. Fenk,  J. Fosso-Tande,  
 Qinghui Ge,  A. Ghysels,  G. Gidofalvi,  J. Gomes,  J. Gonthier,  A. Gunina,  
 D. Hait,  M. W. D. Hanson-Heine,  P. H. P. Harbach,  A. W. Hauser,  
 J. E. Herr,  E. G. Hohenstein,  Z. C. Holden,  Kerwin Hui,  B. C. Huynh,  
 T.-C. Jagau,  Hyunjun Ji,  B. Kaduk,  K. Khistyaev,  Jaehoon Kim,  
 P. Klunzinger,  K. Koh,  D. Kosenkov,  L. Koulias,  T. Kowalczyk,  
 C. M. Krauter,  A. Kunitsa,  Ka Un Lao,  A. Laurent,  K. V. Lawler,  
 Joonho Lee,  D. Lefrancois,  S. Lehtola,  D. S. Levine,  Yi-Pei Li,  
 You-Sheng Lin,  Fenglai Liu,  E. Livshits,  A. Luenser,  P. Manohar,  
 E. Mansoor,  S. F. Manzer,  Shan-Ping Mao,  Yuezhi Mao,  N. Mardirossian,  
 A. V. Marenich,  T. Markovich,  L. A. Martinez-Martinez,  S. A. Maurer,  
 N. J. Mayhall,  S. C. McKenzie,  J.-M. Mewes,  A. F. Morrison,  
 J. W. Mullinax,  K. Nanda,  T. S. Nguyen-Beck,  R. Olivares-Amaya,  
 J. A. Parkhill,  T. M. Perrine,  F. Plasser,  P. Pokhilko,  S. Prager,  
 A. Prociuk,  E. Ramos,  D. R. Rehn,  F. Rob,  M. Schneider,  N. Sergueev,  
 S. M. Sharada,  S. Sharma,  D. W. Small,  T. Stauch,  T. Stein,  
 Yu-Chuan Su,  A. J. W. Thom,  A. Tkatchenko,  T. Tsuchimochi,  N. M. Tubman,  
 L. Vogt,  M. L. Vidal,  O. Vydrov,  M. A. Watson,  J. Wenzel,  
 M. de Wergifosse,  T. A. Wesolowski,  A. White,  J. Witte,  A. Yamada,  
 Jun Yang,  K. Yao,  S. Yeganeh,  S. R. Yost,  Zhi-Qiang You,  A. Zech,  
 Igor Ying Zhang,  Xing Zhang,  Yan Zhao,  Ying Zhu,  B. R. Brooks,  
 G. K. L. Chan,  C. J. Cramer,  M. S. Gordon,  W. J. Hehre,  A. Klamt,  
 M. W. Schmidt,  C. D. Sherrill,  D. G. Truhlar,  A. Aspuru-Guzik,  R. Baer,  
 A. T. Bell,  N. A. Besley,  Jeng-Da Chai,  A. E. DePrince, III,  
 R. A. DiStasio Jr.,  A. Dreuw,  B. D. Dunietz,  T. R. Furlani,  
 Chao-Ping Hsu,  Yousung Jung,  Jing Kong,  D. S. Lambrecht,  WanZhen Liang,  
 C. Ochsenfeld,  V. A. Rassolov,  L. V. Slipchenko,  J. E. Subotnik,  
 T. Van Voorhis,  J. M. Herbert,  A. I. Krylov,  P. M. W. Gill,  M. Head-Gordon

 Contributors to earlier versions of Q-Chem not listed above: 
 R. D. Adamson,  B. Austin,  J. Baker,  G. J. O. Beran,  K. Brandhorst,  
 S. T. Brown,  E. F. C. Byrd,  A. K. Chakraborty,  C.-L. Cheng,  
 Siu Hung Chien,  D. M. Chipman,  D. L. Crittenden,  H. Dachsel,  
 R. J. Doerksen,  A. D. Dutoi,  L. Fusti-Molnar,  W. A. Goddard III,  
 A. Golubeva-Zadorozhnaya,  S. R. Gwaltney,  G. Hawkins,  A. Heyden,  
 S. Hirata,  G. Kedziora,  F. J. Keil,  C. Kelley,  Jihan Kim,  R. A. King,  
 R. Z. Khaliullin,  P. P. Korambath,  W. Kurlancheek,  A. M. Lee,  M. S. Lee,  
 S. V. Levchenko,  Ching Yeh Lin,  D. Liotard,  R. C. Lochan,  I. Lotan,  
 P. E. Maslen,  N. Nair,  D. P. O'Neill,  D. Neuhauser,  E. Neuscamman,  
 C. M. Oana,  R. Olson,  B. Peters,  R. Peverati,  P. A. Pieniazek,  
 Y. M. Rhee,  J. Ritchie,  M. A. Rohrdanz,  E. Rosta,  N. J. Russ,  
 H. F. Schaefer III,  N. E. Schultz,  N. Shenvi,  A. C. Simmonett,  A. Sodt,  
 D. Stuck,  K. S. Thanthiriwatte,  V. Vanovschi,  Tao Wang,  A. Warshel,  
 C. F. Williams,  Q. Wu,  X. Xu,  W. Zhang

 Please cite Q-Chem as follows:
 Y. Shao et al., Mol. Phys. 113, 184-215 (2015)
 DOI: 10.1080/00268976.2014.952696

 Q-Chem 5.1.2 for Intel X86 EM64T Linux

 Parts of Q-Chem use Armadillo 8.300.2 (Tropical Shenanigans).
 http://arma.sourceforge.net/

 Q-Chem begins on Sun Nov 25 17:16:46 2018  

Host: 
0

     Scratch files written to /scratch/taweetham/qchem45442//
Input Ideriv = 2
Curr. Ideriv = -1
Max.  Ideriv = 2

Checking the input file for inconsistencies... 	...done.

--------------------------------------------------------------
User input:
--------------------------------------------------------------
$molecule
0 1
P 
N 1 PP 
Cl 2 PCl 1 ANG 
F 1 PF 2 ANG  3 DHA

PP=1.9
PH=1.44
PF=1.54
PCl=2.03
PBr=2.5
PI=2.6
ANG=120.0
DHA=0.0
$end

$rem
   job_type	optimization
   basis	6-311++g**
   method	b3lyp
$end

--------------------------------------------------------------
 ----------------------------------------------------------------
             Standard Nuclear Orientation (Angstroms)
    I     Atom           X                Y                Z
 ----------------------------------------------------------------
    1      P       1.3807402213     0.4611195335    -0.0000000000
    2      N      -0.4224706915     1.0598101077    -0.0000000000
    3      Cl     -1.9397212213    -0.2888376706     0.0000000000
    4      F       1.6912724759    -1.0472470396     0.0000000000
 ----------------------------------------------------------------
 Molecular Point Group                 Cs    NOp =  2
 Largest Abelian Subgroup              Cs    NOp =  2
 Nuclear Repulsion Energy =   179.2913588516 hartrees
 There are       24 alpha and       24 beta electrons
 Requested basis set is 6-311++G(d,p)
 There are 38 shells and 104 basis functions

 Total QAlloc Memory Limit   2000 MB
 Mega-Array Size       188 MB
 MEM_STATIC part       192 MB
 A cutoff of  1.0D-11 yielded    642 shell pairs
 There are      5134 function pairs (      5551 Cartesian)

 -------------------------------------------------------
 OpenMP Integral Computing Module                       
 Release: version 1.0, May 2013, Q-Chem Inc. Pittsburgh 
 -------------------------------------------------------
 Integral Job Info:
 Integral job number is                      11
 Integral operator is                         1
 short-range coefficients                     0
 long-range coefficients              100000000
 Omega coefficients                           0
 if combine SR and LR in K                    0
 Integral screening is                        0
 Integral computing path is                   2
 max size of driver memory is            800000
 size of driver memory is                593474
 size of scratch memory is              8114252
 max col of scratch BK array               1296
 max len of scratch array in speh3          155
 max len of scratch index in speh4           18
 max int batch size is                      520
 min int batch size is                       52
 fixed nKL is                                52
 max L of basis functions is                  2
 order of int derivative is                   0
 number of shells is                         38
 number of basis is                         108
 number of cartesian basis is               108
 number of contracted shell pairs           642
 number of primitive shell pairs           1864
 maxK2 (contraction) of shell pair           36
 max number of K2 of shell pair               1
 max number of CS2 of shell pair             66
 max number of PS2 of shell pair            186
 mem total for path MDJ                  512850
 -------------------------------------------------------
 Smallest overlap matrix eigenvalue = 3.24E-03

 Scale SEOQF with 1.000000e-01/1.000000e-01/1.000000e-01

 Standard Electronic Orientation quadrupole field applied
 Nucleus-field energy     =     0.0000000059 hartrees
 Guess from superposition of atomic densities
 Warning:  Energy on first SCF cycle will be non-variational
 SAD guess density has 48.000000 electrons

 -----------------------------------------------------------------------
  General SCF calculation program by
  Eric Jon Sundstrom, Paul Horn, Yuezhi Mao, Dmitri Zuev, Alec White,
  David Stuck, Shaama M.S., Shane Yost, Joonho Lee, David Small,
  Daniel Levine, Susi Lehtola, Hugh Burton, Evgeny Epifanovsky
 -----------------------------------------------------------------------
 Exchange:     0.2000 Hartree-Fock + 0.0800 Slater + 0.7200 B88
 Correlation:  0.1900 VWN1RPA + 0.8100 LYP
 Using SG-1 standard quadrature grid
 using 4 threads for integral computing
 -------------------------------------------------------
 OpenMP Integral computing Module                
 Release: version 2.0, May 2017, Q-Chem Inc. Pleasanton 
 -------------------------------------------------------
 -------------------------------------------------------
 OpenMP BLAS3 based DFT computing Module                
 Release: version 1.0, May 2013, Q-Chem Inc. Pittsburgh 
 -------------------------------------------------------
 A restricted SCF calculation will be
 performed using DIIS
 SCF converges when DIIS error is below 1.0e-08
 ---------------------------------------
  Cycle       Energy         DIIS error
 ---------------------------------------
    1    -956.2136038103      3.85e-02  
    2    -956.0386675778      7.78e-03  
    3    -955.2516721786      2.26e-02  
    4    -956.0789406966      7.24e-03  
    5    -956.1354433713      1.49e-03  
    6    -956.1373842955      7.59e-04  
    7    -956.1382668845      1.97e-04  
    8    -956.1383092031      7.76e-05  
    9    -956.1383176452      1.55e-05  
   10    -956.1383179698      1.62e-06  
   11    -956.1383179740      3.51e-07  
   12    -956.1383179741      3.93e-08  
   13    -956.1383179741      5.82e-09  Convergence criterion met
 ---------------------------------------
 SCF time:   CPU 7.13s  wall 2.00s 
 SCF   energy in the final basis set =     -956.1383179741
 Total energy in the final basis set =     -956.1383179741

 --------------------------------------------------------------
             Orbital Energies (a.u.) and Symmetries
 --------------------------------------------------------------

 Alpha MOs, Restricted
 -- Occupied --                  
-101.58  -77.20  -24.77  -14.43   -9.49   -7.25   -7.24   -7.24
  1 A'    2 A'    3 A'    4 A'    5 A'    6 A'    1 A"    7 A'                 
 -6.686  -4.849  -4.846  -4.843  -1.310  -0.860  -0.769  -0.665
  8 A'    9 A'    2 A"   10 A'   11 A'   12 A'   13 A'   14 A'                 
 -0.544  -0.543  -0.500  -0.379  -0.358  -0.355  -0.302  -0.294
  3 A"   15 A'   16 A'   17 A'   18 A'    4 A"   19 A'    5 A"                 
 -- Virtual --                   
 -0.154  -0.136  -0.053  -0.007   0.011   0.035   0.040   0.060
  6 A"   20 A'   21 A'   22 A'   23 A'    7 A"   24 A'   25 A'                 
  0.076   0.088   0.093   0.120   0.148   0.153   0.193   0.211
 26 A'    8 A"   27 A'   28 A'   29 A'    9 A"   30 A'   31 A'                 
  0.218   0.238   0.261   0.264   0.274   0.293   0.381   0.432
 10 A"   32 A'   33 A'   11 A"   34 A'   35 A'   36 A'   37 A'                 
  0.467   0.474   0.538   0.572   0.618   0.624   0.744   0.753
 12 A"   38 A'   39 A'   13 A"   40 A'   14 A"   41 A'   42 A'                 
  0.755   0.795   0.862   0.864   0.894   0.930   0.939   0.977
 15 A"   43 A'   16 A"   44 A'   45 A'   46 A'   17 A"   47 A'                 
  1.029   1.249   1.257   1.291   1.319   1.455   1.528   1.586
 48 A'   49 A'   18 A"   50 A'   51 A'   19 A"   52 A'   53 A'                 
  1.850   1.931   1.932   1.980   1.992   2.242   2.257   2.333
 54 A'   20 A"   55 A'   21 A"   56 A'   22 A"   57 A'   58 A'                 
  2.528   3.681   3.681   3.724   3.732   3.752   3.790   3.846
 59 A'   23 A"   60 A'   61 A'   24 A"   25 A"   62 A'   63 A'                 
  4.100   6.186   6.206   6.214   6.858   9.574  13.703  13.770
 64 A'   26 A"   65 A'   66 A'   67 A'   68 A'   27 A"   69 A'                 
 13.841  25.761  25.796  26.056  35.208  66.677 162.926 215.535
 70 A'   28 A"   71 A'   72 A'   73 A'   74 A'   75 A'   76 A'                 

 Beta MOs, Restricted
 -- Occupied --                  
-101.58  -77.20  -24.77  -14.43   -9.49   -7.25   -7.24   -7.24
  1 A'    2 A'    3 A'    4 A'    5 A'    6 A'    1 A"    7 A'                 
 -6.686  -4.849  -4.846  -4.843  -1.310  -0.860  -0.769  -0.665
  8 A'    9 A'    2 A"   10 A'   11 A'   12 A'   13 A'   14 A'                 
 -0.544  -0.543  -0.500  -0.379  -0.358  -0.355  -0.302  -0.294
  3 A"   15 A'   16 A'   17 A'   18 A'    4 A"   19 A'    5 A"                 
 -- Virtual --                   
 -0.154  -0.136  -0.053  -0.007   0.011   0.035   0.040   0.060
  6 A"   20 A'   21 A'   22 A'   23 A'    7 A"   24 A'   25 A'                 
  0.076   0.088   0.093   0.120   0.148   0.153   0.193   0.211
 26 A'    8 A"   27 A'   28 A'   29 A'    9 A"   30 A'   31 A'                 
  0.218   0.238   0.261   0.264   0.274   0.293   0.381   0.432
 10 A"   32 A'   33 A'   11 A"   34 A'   35 A'   36 A'   37 A'                 
  0.467   0.474   0.538   0.572   0.618   0.624   0.744   0.753
 12 A"   38 A'   39 A'   13 A"   40 A'   14 A"   41 A'   42 A'                 
  0.755   0.795   0.862   0.864   0.894   0.930   0.939   0.977
 15 A"   43 A'   16 A"   44 A'   45 A'   46 A'   17 A"   47 A'                 
  1.029   1.249   1.257   1.291   1.319   1.455   1.528   1.586
 48 A'   49 A'   18 A"   50 A'   51 A'   19 A"   52 A'   53 A'                 
  1.850   1.931   1.932   1.980   1.992   2.242   2.257   2.333
 54 A'   20 A"   55 A'   21 A"   56 A'   22 A"   57 A'   58 A'                 
  2.528   3.681   3.681   3.724   3.732   3.752   3.790   3.846
 59 A'   23 A"   60 A'   61 A'   24 A"   25 A"   62 A'   63 A'                 
  4.100   6.186   6.206   6.214   6.858   9.574  13.703  13.770
 64 A'   26 A"   65 A'   66 A'   67 A'   68 A'   27 A"   69 A'                 
 13.841  25.761  25.796  26.056  35.208  66.677 162.926 215.535
 70 A'   28 A"   71 A'   72 A'   73 A'   74 A'   75 A'   76 A'                 
 --------------------------------------------------------------

          Ground-State Mulliken Net Atomic Charges

     Atom                 Charge (a.u.)
  ----------------------------------------
      1 P                     0.401158
      2 N                    -0.247158
      3 Cl                   -0.085892
      4 F                    -0.068108
  ----------------------------------------
  Sum of atomic charges =     0.000000

 -----------------------------------------------------------------
                    Cartesian Multipole Moments
 -----------------------------------------------------------------
    Charge (ESU x 10^10)
                 0.0000
    Dipole Moment (Debye)
         X       2.9279      Y      -0.3570      Z      -0.0000
       Tot       2.9496
    Quadrupole Moments (Debye-Ang)
        XX     -34.9263     XY       2.7185     YY     -38.8922
        XZ       0.0000     YZ      -0.0000     ZZ     -35.9792
    Octopole Moments (Debye-Ang^2)
       XXX       9.8010    XXY      -4.8599    XYY       1.3682
       YYY     -12.1015    XXZ      -0.0000    XYZ      -0.0000
       YYZ       0.0000    XZZ       4.6425    YZZ      -4.2251
       ZZZ       0.0000
    Hexadecapole Moments (Debye-Ang^3)
      XXXX    -546.0131   XXXY      -0.3848   XXYY    -118.1401
      XYYY      -6.1131   YYYY    -143.4549   XXXZ       0.0000
      XXYZ       0.0000   XYYZ       0.0000   YYYZ      -0.0000
      XXZZ    -100.6961   XYZZ      -4.5881   YYZZ     -31.3346
      XZZZ       0.0000   YZZZ      -0.0000   ZZZZ     -43.1853
 -----------------------------------------------------------------
 Calculating analytic gradient of the SCF energy
 Gradient of SCF Energy
            1           2           3           4
    1   0.1004343  -0.0591596  -0.0433872   0.0021126
    2  -0.0837424   0.0700265  -0.0320574   0.0457733
    3   0.0000000  -0.0000000   0.0000000  -0.0000000
 Max gradient component =       1.004E-01
 RMS gradient           =       5.043E-02
 Gradient time:  CPU 1.77 s  wall 0.54 s
 Geometry Optimization Parameters
   NAtoms,    NIC,     NZ,  NCons,   NDum,   NFix, NCnnct, MaxDiis
        4      14       4       0       0       0       0       0


** GEOMETRY OPTIMIZATION IN DELOCALIZED INTERNAL COORDINATES **
   Searching for a Minimum

   Optimization Cycle:   1

                       Coordinates (Angstroms)
     ATOM                X               Y               Z
      1  P         1.3807402213    0.4611195335    0.0000000000
      2  N        -0.4224706915    1.0598101077    0.0000000000
      3  Cl       -1.9397212213   -0.2888376706    0.0000000000
      4  F         1.6912724759   -1.0472470396    0.0000000000
   Point Group: cs    Number of degrees of freedom:     5


   Energy is   -956.138317974


 Attempting to Generate Delocalized Internal Coordinates

  5 Hessian modes will be used to form the next step
  Hessian Eigenvalues:
     0.139919    0.195927    0.250000    0.250000    0.648207

 Minimum Search - Taking Simple RFO Step
 Searching for Lamda that Minimizes Along All modes
 Value Taken    Lamda =  -0.06669695
 Calculated Step too Large.  Step scaled by  0.589720
 Step Taken.  Stepsize is  0.300000

                             Maximum     Tolerance    Cnvgd?
         Gradient           0.070953      0.000300      NO
         Displacement       0.210397      0.001200      NO
         Energy change     *********      0.000001      NO


 New Cartesian Coordinates Obtained by Inverse Iteration

 Displacement from previous Coordinates is:  0.459529
 ----------------------------------------------------------------
             Standard Nuclear Orientation (Angstroms)
    I     Atom           X                Y                Z
 ----------------------------------------------------------------
    1      P       1.3106425146     0.4999445761     0.0000000000
    2      N      -0.3743363931     1.0423461134     0.0000000000
    3      Cl     -1.7720738258    -0.3158295039     0.0000000000
    4      F       1.5455884887    -1.0416162545     0.0000000000
 ----------------------------------------------------------------
 Molecular Point Group                 Cs    NOp =  2
 Largest Abelian Subgroup              Cs    NOp =  2
 Nuclear Repulsion Energy =   187.4359091641 hartrees
 There are       24 alpha and       24 beta electrons
 Applying Cartesian multipole field
    Component          Value
    ---------          -----
     (2,0,0)        1.00000E-11
     (0,2,0)        2.00000E-11
     (0,0,2)       -3.00000E-11
 Nucleus-field energy     =     0.0000000053 hartrees
 Requested basis set is 6-311++G(d,p)
 There are 38 shells and 104 basis functions
 A cutoff of  1.0D-11 yielded    660 shell pairs
 There are      5268 function pairs (      5702 Cartesian)
 Smallest overlap matrix eigenvalue = 2.80E-03
 Guess MOs from SCF MO coefficient file

 -----------------------------------------------------------------------
  General SCF calculation program by
  Eric Jon Sundstrom, Paul Horn, Yuezhi Mao, Dmitri Zuev, Alec White,
  David Stuck, Shaama M.S., Shane Yost, Joonho Lee, David Small,
  Daniel Levine, Susi Lehtola, Hugh Burton, Evgeny Epifanovsky
 -----------------------------------------------------------------------
 Exchange:     0.2000 Hartree-Fock + 0.0800 Slater + 0.7200 B88
 Correlation:  0.1900 VWN1RPA + 0.8100 LYP
 Using SG-1 standard quadrature grid
 using 4 threads for integral computing
 -------------------------------------------------------
 OpenMP Integral computing Module                
 Release: version 2.0, May 2017, Q-Chem Inc. Pleasanton 
 -------------------------------------------------------
 -------------------------------------------------------
 OpenMP BLAS3 based DFT computing Module                
 Release: version 1.0, May 2013, Q-Chem Inc. Pittsburgh 
 -------------------------------------------------------
 A restricted SCF calculation will be
 performed using DIIS
 SCF converges when DIIS error is below 1.0e-08
 ---------------------------------------
  Cycle       Energy         DIIS error
 ---------------------------------------
    1    -956.1671978214      1.91e-03  
    2    -956.1630402685      3.08e-03  
    3    -956.1705342915      1.81e-03  
    4    -956.1746998543      4.16e-04  
    5    -956.1749878237      9.53e-05  
    6    -956.1749997948      1.41e-05  
    7    -956.1750000169      5.66e-06  
    8    -956.1750000558      2.70e-06  
    9    -956.1750000637      4.39e-07  
   10    -956.1750000640      1.17e-07  
   11    -956.1750000641      3.40e-08  
   12    -956.1750000641      4.26e-09  Convergence criterion met
 ---------------------------------------
 SCF time:   CPU 6.80s  wall 2.00s 
 SCF   energy in the final basis set =     -956.1750000641
 Total energy in the final basis set =     -956.1750000641

 --------------------------------------------------------------
             Orbital Energies (a.u.) and Symmetries
 --------------------------------------------------------------

 Alpha MOs, Restricted
 -- Occupied --                  
-101.58  -77.19  -24.76  -14.42   -9.49   -7.26   -7.25   -7.25
  1 A'    2 A'    3 A'    4 A'    5 A'    6 A'    1 A"    7 A'                 
 -6.677  -4.840  -4.837  -4.833  -1.293  -0.889  -0.781  -0.650
  8 A'    9 A'    2 A"   10 A'   11 A'   12 A'   13 A'   14 A'                 
 -0.530  -0.528  -0.503  -0.383  -0.370  -0.367  -0.305  -0.300
  3 A"   15 A'   16 A'   17 A'    4 A"   18 A'   19 A'    5 A"                 
 -- Virtual --                   
 -0.139  -0.124  -0.032   0.006   0.012   0.036   0.044   0.064
  6 A"   20 A'   21 A'   22 A'   23 A'    7 A"   24 A'   25 A'                 
  0.084   0.087   0.095   0.123   0.147   0.153   0.192   0.214
 26 A'    8 A"   27 A'   28 A'   29 A'    9 A"   30 A'   31 A'                 
  0.222   0.238   0.265   0.266   0.286   0.296   0.383   0.423
 10 A"   32 A'   33 A'   11 A"   34 A'   35 A'   36 A'   37 A'                 
  0.464   0.470   0.557   0.582   0.625   0.630   0.718   0.740
 12 A"   38 A'   39 A'   13 A"   40 A'   14 A"   41 A'   15 A"                 
  0.794   0.830   0.854   0.864   0.881   0.940   0.948   0.991
 42 A'   43 A'   16 A"   44 A'   45 A'   46 A'   17 A"   47 A'                 
  1.016   1.258   1.266   1.308   1.328   1.464   1.546   1.610
 48 A'   49 A'   18 A"   50 A'   51 A'   19 A"   52 A'   53 A'                 
  1.862   1.929   1.964   2.011   2.029   2.243   2.263   2.413
 54 A'   20 A"   55 A'   21 A"   56 A'   22 A"   57 A'   58 A'                 
  2.575   3.694   3.696   3.738   3.747   3.756   3.794   3.862
 59 A'   60 A'   23 A"   24 A"   61 A'   25 A"   62 A'   63 A'                 
  4.104   6.200   6.227   6.236   6.896   9.579  13.713  13.794
 64 A'   26 A"   65 A'   66 A'   67 A'   68 A'   27 A"   69 A'                 
 13.839  25.760  25.806  26.124  35.225  66.691 162.969 215.543
 70 A'   28 A"   71 A'   72 A'   73 A'   74 A'   75 A'   76 A'                 

 Beta MOs, Restricted
 -- Occupied --                  
-101.58  -77.19  -24.76  -14.42   -9.49   -7.26   -7.25   -7.25
  1 A'    2 A'    3 A'    4 A'    5 A'    6 A'    1 A"    7 A'                 
 -6.677  -4.840  -4.837  -4.833  -1.293  -0.889  -0.781  -0.650
  8 A'    9 A'    2 A"   10 A'   11 A'   12 A'   13 A'   14 A'                 
 -0.530  -0.528  -0.503  -0.383  -0.370  -0.367  -0.305  -0.300
  3 A"   15 A'   16 A'   17 A'    4 A"   18 A'   19 A'    5 A"                 
 -- Virtual --                   
 -0.139  -0.124  -0.032   0.006   0.012   0.036   0.044   0.064
  6 A"   20 A'   21 A'   22 A'   23 A'    7 A"   24 A'   25 A'                 
  0.084   0.087   0.095   0.123   0.147   0.153   0.192   0.214
 26 A'    8 A"   27 A'   28 A'   29 A'    9 A"   30 A'   31 A'                 
  0.222   0.238   0.265   0.266   0.286   0.296   0.383   0.423
 10 A"   32 A'   33 A'   11 A"   34 A'   35 A'   36 A'   37 A'                 
  0.464   0.470   0.557   0.582   0.625   0.630   0.718   0.740
 12 A"   38 A'   39 A'   13 A"   40 A'   14 A"   41 A'   15 A"                 
  0.794   0.830   0.854   0.864   0.881   0.940   0.948   0.991
 42 A'   43 A'   16 A"   44 A'   45 A'   46 A'   17 A"   47 A'                 
  1.016   1.258   1.266   1.308   1.328   1.464   1.546   1.610
 48 A'   49 A'   18 A"   50 A'   51 A'   19 A"   52 A'   53 A'                 
  1.862   1.929   1.964   2.011   2.029   2.243   2.263   2.413
 54 A'   20 A"   55 A'   21 A"   56 A'   22 A"   57 A'   58 A'                 
  2.575   3.694   3.696   3.738   3.747   3.756   3.794   3.862
 59 A'   60 A'   23 A"   24 A"   61 A'   25 A"   62 A'   63 A'                 
  4.104   6.200   6.227   6.236   6.896   9.579  13.713  13.794
 64 A'   26 A"   65 A'   66 A'   67 A'   68 A'   27 A"   69 A'                 
 13.839  25.760  25.806  26.124  35.225  66.691 162.969 215.543
 70 A'   28 A"   71 A'   72 A'   73 A'   74 A'   75 A'   76 A'                 
 --------------------------------------------------------------

          Ground-State Mulliken Net Atomic Charges

     Atom                 Charge (a.u.)
  ----------------------------------------
      1 P                     0.429578
      2 N                    -0.265560
      3 Cl                   -0.054017
      4 F                    -0.110000
  ----------------------------------------
  Sum of atomic charges =    -0.000000

 -----------------------------------------------------------------
                    Cartesian Multipole Moments
 -----------------------------------------------------------------
    Charge (ESU x 10^10)
                -0.0000
    Dipole Moment (Debye)
         X       2.4032      Y      -0.2599      Z      -0.0000
       Tot       2.4172
    Quadrupole Moments (Debye-Ang)
        XX     -34.6710     XY       2.9370     YY     -38.9092
        XZ       0.0000     YZ      -0.0000     ZZ     -35.5536
    Octopole Moments (Debye-Ang^2)
       XXX       5.0560    XXY      -4.8219    XYY       0.0498
       YYY     -12.1959    XXZ      -0.0000    XYZ      -0.0000
       YYZ       0.0000    XZZ       3.4323    YZZ      -3.9110
       ZZZ      -0.0000
    Hexadecapole Moments (Debye-Ang^3)
      XXXX    -470.8074   XXXY      -5.6092   XXYY    -104.6440
      XYYY      -9.1405   YYYY    -145.5351   XXXZ       0.0000
      XXYZ      -0.0000   XYYZ       0.0000   YYYZ      -0.0000
      XXZZ     -87.2590   XYZZ      -5.6248   YYZZ     -31.3562
      XZZZ       0.0000   YZZZ      -0.0000   ZZZZ     -41.7780
 -----------------------------------------------------------------
 Calculating analytic gradient of the SCF energy
 Gradient of SCF Energy
            1           2           3           4
    1   0.0838569  -0.0526077  -0.0348143   0.0035652
    2  -0.0663789   0.0638291  -0.0305510   0.0331008
    3   0.0000000  -0.0000000   0.0000000  -0.0000000
 Max gradient component =       8.386E-02
 RMS gradient           =       4.236E-02
 Gradient time:  CPU 1.83 s  wall 0.57 s
 Geometry Optimization Parameters
   NAtoms,    NIC,     NZ,  NCons,   NDum,   NFix, NCnnct, MaxDiis
        4      14       4       0       0       0       0       0

 Cartesian Hessian Update
 Hessian Updated using BFGS Update


** GEOMETRY OPTIMIZATION IN DELOCALIZED INTERNAL COORDINATES **
   Searching for a Minimum

   Optimization Cycle:   2

                       Coordinates (Angstroms)
     ATOM                X               Y               Z
      1  P         1.3106425146    0.4999445761    0.0000000000
      2  N        -0.3743363931    1.0423461134    0.0000000000
      3  Cl       -1.7720738258   -0.3158295039    0.0000000000
      4  F         1.5455884887   -1.0416162545    0.0000000000
   Point Group: cs    Number of degrees of freedom:     5


   Energy is   -956.175000064

 Hessian Updated using BFGS Update

  5 Hessian modes will be used to form the next step
  Hessian Eigenvalues:
     0.063232    0.153582    0.248182    0.263448    0.641841

 Minimum Search - Taking Simple RFO Step
 Searching for Lamda that Minimizes Along All modes
 Value Taken    Lamda =  -0.08169294
 Calculated Step too Large.  Step scaled by  0.403766
 Step Taken.  Stepsize is  0.300000

                             Maximum     Tolerance    Cnvgd?
         Gradient           0.065035      0.000300      NO
         Displacement       0.218362      0.001200      NO
         Energy change     -0.036682      0.000001      NO


 New Cartesian Coordinates Obtained by Inverse Iteration

 Displacement from previous Coordinates is:  0.397729
 ----------------------------------------------------------------
             Standard Nuclear Orientation (Angstroms)
    I     Atom           X                Y                Z
 ----------------------------------------------------------------
    1      P       1.2421078499     0.5360196278     0.0000000000
    2      N      -0.3244712406     1.0086800965     0.0000000000
    3      Cl     -1.6319446145    -0.3290186467     0.0000000000
    4      F       1.4241287896    -1.0308361466     0.0000000000
 ----------------------------------------------------------------
 Molecular Point Group                 Cs    NOp =  2
 Largest Abelian Subgroup              Cs    NOp =  2
 Nuclear Repulsion Energy =   196.0998463335 hartrees
 There are       24 alpha and       24 beta electrons
 Applying Cartesian multipole field
    Component          Value
    ---------          -----
     (2,0,0)        1.00000E-11
     (0,2,0)        2.00000E-11
     (0,0,2)       -3.00000E-11
 Nucleus-field energy     =     0.0000000048 hartrees
 Requested basis set is 6-311++G(d,p)
 There are 38 shells and 104 basis functions
 A cutoff of  1.0D-11 yielded    664 shell pairs
 There are      5276 function pairs (      5711 Cartesian)
 Smallest overlap matrix eigenvalue = 2.25E-03
 Guess MOs from SCF MO coefficient file

 -----------------------------------------------------------------------
  General SCF calculation program by
  Eric Jon Sundstrom, Paul Horn, Yuezhi Mao, Dmitri Zuev, Alec White,
  David Stuck, Shaama M.S., Shane Yost, Joonho Lee, David Small,
  Daniel Levine, Susi Lehtola, Hugh Burton, Evgeny Epifanovsky
 -----------------------------------------------------------------------
 Exchange:     0.2000 Hartree-Fock + 0.0800 Slater + 0.7200 B88
 Correlation:  0.1900 VWN1RPA + 0.8100 LYP
 Using SG-1 standard quadrature grid
 using 4 threads for integral computing
 -------------------------------------------------------
 OpenMP Integral computing Module                
 Release: version 2.0, May 2017, Q-Chem Inc. Pleasanton 
 -------------------------------------------------------
 -------------------------------------------------------
 OpenMP BLAS3 based DFT computing Module                
 Release: version 1.0, May 2013, Q-Chem Inc. Pittsburgh 
 -------------------------------------------------------
 A restricted SCF calculation will be
 performed using DIIS
 SCF converges when DIIS error is below 1.0e-08
 ---------------------------------------
  Cycle       Energy         DIIS error
 ---------------------------------------
    1    -956.1929188740      2.10e-03  
    2    -956.1899028135      3.09e-03  
    3    -956.1982519676      1.57e-03  
    4    -956.2012615205      3.42e-04  
    5    -956.2014402195      1.01e-04  
    6    -956.2014547647      1.56e-05  
    7    -956.2014550568      5.03e-06  
    8    -956.2014550861      2.96e-06  
    9    -956.2014550940      3.82e-07  
   10    -956.2014550943      1.20e-07  
   11    -956.2014550943      2.17e-08  
   12    -956.2014550943      3.27e-09  Convergence criterion met
 ---------------------------------------
 SCF time:   CPU 6.97s  wall 2.00s 
 SCF   energy in the final basis set =     -956.2014550943
 Total energy in the final basis set =     -956.2014550943

 --------------------------------------------------------------
             Orbital Energies (a.u.) and Symmetries
 --------------------------------------------------------------

 Alpha MOs, Restricted
 -- Occupied --                  
-101.59  -77.18  -24.74  -14.41   -9.50   -7.27   -7.26   -7.25
  1 A'    2 A'    3 A'    4 A'    5 A'    6 A'    1 A"    7 A'                 
 -6.665  -4.829  -4.825  -4.821  -1.275  -0.922  -0.796  -0.634
  8 A'    9 A'    2 A"   10 A'   11 A'   12 A'   13 A'   14 A'                 
 -0.515  -0.515  -0.511  -0.389  -0.387  -0.368  -0.308  -0.307
  3 A"   15 A'   16 A'   17 A'    4 A"   18 A'   19 A'    5 A"                 
 -- Virtual --                   
 -0.122  -0.112  -0.016   0.012   0.017   0.038   0.048   0.068
  6 A"   20 A'   21 A'   22 A'   23 A'    7 A"   24 A'   25 A'                 
  0.086   0.098   0.103   0.126   0.145   0.154   0.191   0.219
  8 A"   26 A'   27 A'   28 A'   29 A'    9 A"   30 A'   31 A'                 
  0.226   0.240   0.267   0.270   0.296   0.307   0.389   0.416
 10 A"   32 A'   11 A"   33 A'   34 A'   35 A'   36 A'   37 A'                 
  0.459   0.466   0.582   0.602   0.631   0.636   0.694   0.724
 12 A"   38 A'   39 A'   13 A"   40 A'   14 A"   41 A'   15 A"                 
  0.804   0.847   0.862   0.868   0.931   0.950   0.954   1.004
 42 A'   16 A"   43 A'   44 A'   45 A'   46 A'   17 A"   47 A'                 
  1.026   1.258   1.275   1.325   1.340   1.477   1.560   1.611
 48 A'   49 A'   18 A"   50 A'   51 A'   19 A"   52 A'   53 A'                 
  1.873   1.927   2.012   2.056   2.075   2.247   2.276   2.519
 54 A'   20 A"   55 A'   21 A"   56 A'   22 A"   57 A'   58 A'                 
  2.612   3.710   3.711   3.744   3.761   3.765   3.817   3.916
 59 A'   60 A'   23 A"   24 A"   25 A"   61 A'   62 A'   63 A'                 
  4.120   6.215   6.251   6.261   6.958   9.586  13.726  13.832
 64 A'   26 A"   65 A'   66 A'   67 A'   68 A'   27 A"   69 A'                 
 13.874  25.762  25.823  26.178  35.244  66.708 163.043 215.553
 70 A'   28 A"   71 A'   72 A'   73 A'   74 A'   75 A'   76 A'                 

 Beta MOs, Restricted
 -- Occupied --                  
-101.59  -77.18  -24.74  -14.41   -9.50   -7.27   -7.26   -7.25
  1 A'    2 A'    3 A'    4 A'    5 A'    6 A'    1 A"    7 A'                 
 -6.665  -4.829  -4.825  -4.821  -1.275  -0.922  -0.796  -0.634
  8 A'    9 A'    2 A"   10 A'   11 A'   12 A'   13 A'   14 A'                 
 -0.515  -0.515  -0.511  -0.389  -0.387  -0.368  -0.308  -0.307
  3 A"   15 A'   16 A'   17 A'    4 A"   18 A'   19 A'    5 A"                 
 -- Virtual --                   
 -0.122  -0.112  -0.016   0.012   0.017   0.038   0.048   0.068
  6 A"   20 A'   21 A'   22 A'   23 A'    7 A"   24 A'   25 A'                 
  0.086   0.098   0.103   0.126   0.145   0.154   0.191   0.219
  8 A"   26 A'   27 A'   28 A'   29 A'    9 A"   30 A'   31 A'                 
  0.226   0.240   0.267   0.270   0.296   0.307   0.389   0.416
 10 A"   32 A'   11 A"   33 A'   34 A'   35 A'   36 A'   37 A'                 
  0.459   0.466   0.582   0.602   0.631   0.636   0.694   0.724
 12 A"   38 A'   39 A'   13 A"   40 A'   14 A"   41 A'   15 A"                 
  0.804   0.847   0.862   0.868   0.931   0.950   0.954   1.004
 42 A'   16 A"   43 A'   44 A'   45 A'   46 A'   17 A"   47 A'                 
  1.026   1.258   1.275   1.325   1.340   1.477   1.560   1.611
 48 A'   49 A'   18 A"   50 A'   51 A'   19 A"   52 A'   53 A'                 
  1.873   1.927   2.012   2.056   2.075   2.247   2.276   2.519
 54 A'   20 A"   55 A'   21 A"   56 A'   22 A"   57 A'   58 A'                 
  2.612   3.710   3.711   3.744   3.761   3.765   3.817   3.916
 59 A'   60 A'   23 A"   24 A"   25 A"   61 A'   62 A'   63 A'                 
  4.120   6.215   6.251   6.261   6.958   9.586  13.726  13.832
 64 A'   26 A"   65 A'   66 A'   67 A'   68 A'   27 A"   69 A'                 
 13.874  25.762  25.823  26.178  35.244  66.708 163.043 215.553
 70 A'   28 A"   71 A'   72 A'   73 A'   74 A'   75 A'   76 A'                 
 --------------------------------------------------------------

          Ground-State Mulliken Net Atomic Charges

     Atom                 Charge (a.u.)
  ----------------------------------------
      1 P                     0.457636
      2 N                    -0.275918
      3 Cl                   -0.029828
      4 F                    -0.151891
  ----------------------------------------
  Sum of atomic charges =    -0.000000

 -----------------------------------------------------------------
                    Cartesian Multipole Moments
 -----------------------------------------------------------------
    Charge (ESU x 10^10)
                 0.0000
    Dipole Moment (Debye)
         X       1.9008      Y      -0.1353      Z      -0.0000
       Tot       1.9056
    Quadrupole Moments (Debye-Ang)
        XX     -34.5176     XY       3.1033     YY     -38.7856
        XZ       0.0000     YZ      -0.0000     ZZ     -35.0553
    Octopole Moments (Debye-Ang^2)
       XXX       1.3420    XXY      -4.7500    XYY      -1.0774
       YYY     -12.2331    XXZ      -0.0000    XYZ      -0.0000
       YYZ      -0.0000    XZZ       2.5235    YZZ      -3.5938
       ZZZ      -0.0000
    Hexadecapole Moments (Debye-Ang^3)
      XXXX    -411.4206   XXXY      -9.1591   XXYY     -93.7945
      XYYY     -11.2024   YYYY    -144.9617   XXXZ       0.0000
      XXYZ       0.0000   XYYZ       0.0000   YYYZ       0.0000
      XXZZ     -76.4824   XYZZ      -6.1977   YYZZ     -30.9027
      XZZZ       0.0000   YZZZ       0.0000   ZZZZ     -40.2372
 -----------------------------------------------------------------
 Calculating analytic gradient of the SCF energy
 Gradient of SCF Energy
            1           2           3           4
    1   0.0390610  -0.0184399  -0.0219257   0.0013046
    2  -0.0429776   0.0445519  -0.0257068   0.0241326
    3   0.0000000  -0.0000000   0.0000000  -0.0000000
 Max gradient component =       4.455E-02
 RMS gradient           =       2.487E-02
 Gradient time:  CPU 1.89 s  wall 0.57 s
 Geometry Optimization Parameters
   NAtoms,    NIC,     NZ,  NCons,   NDum,   NFix, NCnnct, MaxDiis
        4      14       4       0       0       0       0       0

 Cartesian Hessian Update
 Hessian Updated using BFGS Update


** GEOMETRY OPTIMIZATION IN DELOCALIZED INTERNAL COORDINATES **
   Searching for a Minimum

   Optimization Cycle:   3

                       Coordinates (Angstroms)
     ATOM                X               Y               Z
      1  P         1.2421078499    0.5360196278    0.0000000000
      2  N        -0.3244712406    1.0086800965    0.0000000000
      3  Cl       -1.6319446145   -0.3290186467    0.0000000000
      4  F         1.4241287896   -1.0308361466    0.0000000000
   Point Group: cs    Number of degrees of freedom:     5


   Energy is   -956.201455094

 Hessian Updated using BFGS Update

  5 Hessian modes will be used to form the next step
  Hessian Eigenvalues:
     0.115024    0.192226    0.247700    0.305562    0.630497

 Minimum Search - Taking Simple RFO Step
 Searching for Lamda that Minimizes Along All modes
 Value Taken    Lamda =  -0.02255849
 Calculated Step too Large.  Step scaled by  0.784529
 Step Taken.  Stepsize is  0.300000

                             Maximum     Tolerance    Cnvgd?
         Gradient           0.043088      0.000300      NO
         Displacement       0.214966      0.001200      NO
         Energy change     -0.026455      0.000001      NO


 New Cartesian Coordinates Obtained by Inverse Iteration

 Displacement from previous Coordinates is:  0.260139
 ----------------------------------------------------------------
             Standard Nuclear Orientation (Angstroms)
    I     Atom           X                Y                Z
 ----------------------------------------------------------------
    1      P       1.1867311071     0.5656370249     0.0000000000
    2      N      -0.3041965902     0.9409672226     0.0000000000
    3      Cl     -1.5500648062    -0.2959670819     0.0000000000
    4      F       1.3773510738    -1.0257922345     0.0000000000
 ----------------------------------------------------------------
 Molecular Point Group                 Cs    NOp =  2
 Largest Abelian Subgroup              Cs    NOp =  2
 Nuclear Repulsion Energy =   203.3301518950 hartrees
 There are       24 alpha and       24 beta electrons
 Applying Cartesian multipole field
    Component          Value
    ---------          -----
     (2,0,0)        1.00000E-11
     (0,2,0)        2.00000E-11
     (0,0,2)       -3.00000E-11
 Nucleus-field energy     =     0.0000000044 hartrees
 Requested basis set is 6-311++G(d,p)
 There are 38 shells and 104 basis functions
 A cutoff of  1.0D-11 yielded    670 shell pairs
 There are      5321 function pairs (      5757 Cartesian)
 Smallest overlap matrix eigenvalue = 1.64E-03
 Guess MOs from SCF MO coefficient file

 -----------------------------------------------------------------------
  General SCF calculation program by
  Eric Jon Sundstrom, Paul Horn, Yuezhi Mao, Dmitri Zuev, Alec White,
  David Stuck, Shaama M.S., Shane Yost, Joonho Lee, David Small,
  Daniel Levine, Susi Lehtola, Hugh Burton, Evgeny Epifanovsky
 -----------------------------------------------------------------------
 Exchange:     0.2000 Hartree-Fock + 0.0800 Slater + 0.7200 B88
 Correlation:  0.1900 VWN1RPA + 0.8100 LYP
 Using SG-1 standard quadrature grid
 using 4 threads for integral computing
 -------------------------------------------------------
 OpenMP Integral computing Module                
 Release: version 2.0, May 2017, Q-Chem Inc. Pleasanton 
 -------------------------------------------------------
 -------------------------------------------------------
 OpenMP BLAS3 based DFT computing Module                
 Release: version 1.0, May 2013, Q-Chem Inc. Pittsburgh 
 -------------------------------------------------------
 A restricted SCF calculation will be
 performed using DIIS
 SCF converges when DIIS error is below 1.0e-08
 ---------------------------------------
  Cycle       Energy         DIIS error
 ---------------------------------------
    1    -956.2004216711      2.21e-03  
    2    -956.2010896598      2.78e-03  
    3    -956.2073104354      1.48e-03  
    4    -956.2098236793      3.44e-04  
    5    -956.2100007523      8.52e-05  
    6    -956.2100101925      1.43e-05  
    7    -956.2100104272      4.15e-06  
    8    -956.2100104471      1.98e-06  
    9    -956.2100104507      5.88e-07  
   10    -956.2100104511      1.03e-07  
   11    -956.2100104511      1.47e-08  
   12    -956.2100104511      2.11e-09  Convergence criterion met
 ---------------------------------------
 SCF time:   CPU 7.08s  wall 2.00s 
 SCF   energy in the final basis set =     -956.2100104511
 Total energy in the final basis set =     -956.2100104511

 --------------------------------------------------------------
             Orbital Energies (a.u.) and Symmetries
 --------------------------------------------------------------

 Alpha MOs, Restricted
 -- Occupied --                  
-101.60  -77.16  -24.72  -14.39   -9.51   -7.28   -7.26   -7.26
  1 A'    2 A'    3 A'    4 A'    5 A'    6 A'    1 A"    7 A'                 
 -6.652  -4.816  -4.812  -4.808  -1.253  -0.962  -0.808  -0.617
  8 A'    9 A'    2 A"   10 A'   11 A'   12 A'   13 A'   14 A'                 
 -0.525  -0.501  -0.499  -0.409  -0.400  -0.364  -0.310  -0.305
 15 A'   16 A'    3 A"    4 A"   17 A'   18 A'    5 A"   19 A'                 
 -- Virtual --                   
 -0.108  -0.087  -0.007   0.014   0.023   0.040   0.051   0.069
  6 A"   20 A'   21 A'   22 A'   23 A'    7 A"   24 A'   25 A'                 
  0.085   0.101   0.118   0.133   0.144   0.154   0.191   0.228
  8 A"   26 A'   27 A'   28 A'   29 A'    9 A"   30 A'   31 A'                 
  0.230   0.243   0.270   0.276   0.299   0.325   0.393   0.415
 10 A"   32 A'   11 A"   33 A'   34 A'   35 A'   36 A'   37 A'                 
  0.453   0.463   0.600   0.625   0.634   0.641   0.683   0.709
 12 A"   38 A'   39 A'   13 A"   40 A'   14 A"   41 A'   15 A"                 
  0.818   0.839   0.857   0.866   0.937   0.959   1.016   1.048
 42 A'   16 A"   43 A'   44 A'   45 A'   17 A"   46 A'   47 A'                 
  1.074   1.233   1.284   1.344   1.351   1.490   1.567   1.611
 48 A'   49 A'   18 A"   50 A'   51 A'   19 A"   52 A'   53 A'                 
  1.887   1.932   2.075   2.093   2.141   2.261   2.291   2.610
 54 A'   20 A"   55 A'   21 A"   56 A'   22 A"   57 A'   58 A'                 
  2.633   3.728   3.728   3.751   3.767   3.768   3.858   3.990
 59 A'   23 A"   60 A'   24 A"   61 A'   25 A"   62 A'   63 A'                 
  4.152   6.232   6.272   6.285   7.003   9.607  13.740  13.847
 64 A'   26 A"   65 A'   66 A'   67 A'   68 A'   27 A"   69 A'                 
 13.961  25.767  25.840  26.203  35.269  66.727 163.113 215.575
 70 A'   28 A"   71 A'   72 A'   73 A'   74 A'   75 A'   76 A'                 

 Beta MOs, Restricted
 -- Occupied --                  
-101.60  -77.16  -24.72  -14.39   -9.51   -7.28   -7.26   -7.26
  1 A'    2 A'    3 A'    4 A'    5 A'    6 A'    1 A"    7 A'                 
 -6.652  -4.816  -4.812  -4.808  -1.253  -0.962  -0.808  -0.617
  8 A'    9 A'    2 A"   10 A'   11 A'   12 A'   13 A'   14 A'                 
 -0.525  -0.501  -0.499  -0.409  -0.400  -0.364  -0.310  -0.305
 15 A'   16 A'    3 A"    4 A"   17 A'   18 A'    5 A"   19 A'                 
 -- Virtual --                   
 -0.108  -0.087  -0.007   0.014   0.023   0.040   0.051   0.069
  6 A"   20 A'   21 A'   22 A'   23 A'    7 A"   24 A'   25 A'                 
  0.085   0.101   0.118   0.133   0.144   0.154   0.191   0.228
  8 A"   26 A'   27 A'   28 A'   29 A'    9 A"   30 A'   31 A'                 
  0.230   0.243   0.270   0.276   0.299   0.325   0.393   0.415
 10 A"   32 A'   11 A"   33 A'   34 A'   35 A'   36 A'   37 A'                 
  0.453   0.463   0.600   0.625   0.634   0.641   0.683   0.709
 12 A"   38 A'   39 A'   13 A"   40 A'   14 A"   41 A'   15 A"                 
  0.818   0.839   0.857   0.866   0.937   0.959   1.016   1.048
 42 A'   16 A"   43 A'   44 A'   45 A'   17 A"   46 A'   47 A'                 
  1.074   1.233   1.284   1.344   1.351   1.490   1.567   1.611
 48 A'   49 A'   18 A"   50 A'   51 A'   19 A"   52 A'   53 A'                 
  1.887   1.932   2.075   2.093   2.141   2.261   2.291   2.610
 54 A'   20 A"   55 A'   21 A"   56 A'   22 A"   57 A'   58 A'                 
  2.633   3.728   3.728   3.751   3.767   3.768   3.858   3.990
 59 A'   23 A"   60 A'   24 A"   61 A'   25 A"   62 A'   63 A'                 
  4.152   6.232   6.272   6.285   7.003   9.607  13.740  13.847
 64 A'   26 A"   65 A'   66 A'   67 A'   68 A'   27 A"   69 A'                 
 13.961  25.767  25.840  26.203  35.269  66.727 163.113 215.575
 70 A'   28 A"   71 A'   72 A'   73 A'   74 A'   75 A'   76 A'                 
 --------------------------------------------------------------

          Ground-State Mulliken Net Atomic Charges

     Atom                 Charge (a.u.)
  ----------------------------------------
      1 P                     0.480580
      2 N                    -0.268548
      3 Cl                   -0.016879
      4 F                    -0.195153
  ----------------------------------------
  Sum of atomic charges =    -0.000000

 -----------------------------------------------------------------
                    Cartesian Multipole Moments
 -----------------------------------------------------------------
    Charge (ESU x 10^10)
                -0.0000
    Dipole Moment (Debye)
         X       1.2943      Y       0.0677      Z       0.0000
       Tot       1.2961
    Quadrupole Moments (Debye-Ang)
        XX     -34.4755     XY       3.2655     YY     -38.6147
        XZ       0.0000     YZ       0.0000     ZZ     -34.5785
    Octopole Moments (Debye-Ang^2)
       XXX      -1.5357    XXY      -4.6527    XYY      -2.0117
       YYY     -12.5815    XXZ       0.0000    XYZ       0.0000
       YYZ       0.0000    XZZ       1.8625    YZZ      -3.6073
       ZZZ       0.0000
    Hexadecapole Moments (Debye-Ang^3)
      XXXX    -377.9568   XXXY      -7.7205   XXYY     -87.6260
      XYYY      -9.9814   YYYY    -139.9980   XXXZ       0.0000
      XXYZ       0.0000   XYYZ      -0.0000   YYYZ       0.0000
      XXZZ     -70.3345   XYZZ      -5.5081   YYZZ     -29.7541
      XZZZ       0.0000   YZZZ       0.0000   ZZZZ     -38.9291
 -----------------------------------------------------------------
 Calculating analytic gradient of the SCF energy
 Gradient of SCF Energy
            1           2           3           4
    1  -0.0307888   0.0318462   0.0008713  -0.0019287
    2  -0.0145774   0.0093156  -0.0092655   0.0145272
    3  -0.0000000  -0.0000000   0.0000000  -0.0000000
 Max gradient component =       3.185E-02
 RMS gradient           =       1.461E-02
 Gradient time:  CPU 1.94 s  wall 0.58 s
 Geometry Optimization Parameters
   NAtoms,    NIC,     NZ,  NCons,   NDum,   NFix, NCnnct, MaxDiis
        4      14       4       0       0       0       0       0

 Cartesian Hessian Update
 Hessian Updated using BFGS Update


** GEOMETRY OPTIMIZATION IN DELOCALIZED INTERNAL COORDINATES **
   Searching for a Minimum

   Optimization Cycle:   4

                       Coordinates (Angstroms)
     ATOM                X               Y               Z
      1  P         1.1867311071    0.5656370249    0.0000000000
      2  N        -0.3041965902    0.9409672226    0.0000000000
      3  Cl       -1.5500648062   -0.2959670819    0.0000000000
      4  F         1.3773510738   -1.0257922345    0.0000000000
   Point Group: cs    Number of degrees of freedom:     5


   Energy is   -956.210010451

 Hessian Updated using BFGS Update

  5 Hessian modes will be used to form the next step
  Hessian Eigenvalues:
     0.108871    0.216281    0.250693    0.489643    0.621856

 Minimum Search - Taking Simple RFO Step
 Searching for Lamda that Minimizes Along All modes
 Value Taken    Lamda =  -0.00461176
 Step Taken.  Stepsize is  0.137173

                             Maximum     Tolerance    Cnvgd?
         Gradient           0.025401      0.000300      NO
         Displacement       0.099933      0.001200      NO
         Energy change     -0.008555      0.000001      NO


 New Cartesian Coordinates Obtained by Inverse Iteration

 Displacement from previous Coordinates is:  0.173858
 ----------------------------------------------------------------
             Standard Nuclear Orientation (Angstroms)
    I     Atom           X                Y                Z
 ----------------------------------------------------------------
    1      P       1.2026116853     0.5707728164     0.0000000000
    2      N      -0.3308270597     0.8994614926     0.0000000000
    3      Cl     -1.5886494579    -0.2535980260     0.0000000000
    4      F       1.4266856166    -1.0317913519     0.0000000000
 ----------------------------------------------------------------
 Molecular Point Group                 Cs    NOp =  2
 Largest Abelian Subgroup              Cs    NOp =  2
 Nuclear Repulsion Energy =   201.6127317293 hartrees
 There are       24 alpha and       24 beta electrons
 Applying Cartesian multipole field
    Component          Value
    ---------          -----
     (2,0,0)        1.00000E-11
     (0,2,0)        2.00000E-11
     (0,0,2)       -3.00000E-11
 Nucleus-field energy     =     0.0000000045 hartrees
 Requested basis set is 6-311++G(d,p)
 There are 38 shells and 104 basis functions
 A cutoff of  1.0D-11 yielded    666 shell pairs
 There are      5285 function pairs (      5720 Cartesian)
 Smallest overlap matrix eigenvalue = 1.50E-03
 Guess MOs from SCF MO coefficient file

 -----------------------------------------------------------------------
  General SCF calculation program by
  Eric Jon Sundstrom, Paul Horn, Yuezhi Mao, Dmitri Zuev, Alec White,
  David Stuck, Shaama M.S., Shane Yost, Joonho Lee, David Small,
  Daniel Levine, Susi Lehtola, Hugh Burton, Evgeny Epifanovsky
 -----------------------------------------------------------------------
 Exchange:     0.2000 Hartree-Fock + 0.0800 Slater + 0.7200 B88
 Correlation:  0.1900 VWN1RPA + 0.8100 LYP
 Using SG-1 standard quadrature grid
 using 4 threads for integral computing
 -------------------------------------------------------
 OpenMP Integral computing Module                
 Release: version 2.0, May 2017, Q-Chem Inc. Pleasanton 
 -------------------------------------------------------
 -------------------------------------------------------
 OpenMP BLAS3 based DFT computing Module                
 Release: version 1.0, May 2013, Q-Chem Inc. Pittsburgh 
 -------------------------------------------------------
 A restricted SCF calculation will be
 performed using DIIS
 SCF converges when DIIS error is below 1.0e-08
 ---------------------------------------
  Cycle       Energy         DIIS error
 ---------------------------------------
    1    -956.2095653458      1.12e-03  
    2    -956.2123993114      2.92e-04  
    3    -956.2122803924      4.42e-04  
    4    -956.2124847727      1.48e-04  
    5    -956.2125084946      5.67e-05  
    6    -956.2125114301      6.57e-06  
    7    -956.2125114763      1.96e-06  
    8    -956.2125114806      9.93e-07  
    9    -956.2125114821      6.25e-08  
   10    -956.2125114821      1.69e-08  
   11    -956.2125114821      5.23e-09  Convergence criterion met
 ---------------------------------------
 SCF time:   CPU 6.48s  wall 1.00s 
 SCF   energy in the final basis set =     -956.2125114821
 Total energy in the final basis set =     -956.2125114821

 --------------------------------------------------------------
             Orbital Energies (a.u.) and Symmetries
 --------------------------------------------------------------

 Alpha MOs, Restricted
 -- Occupied --                  
-101.60  -77.16  -24.72  -14.39   -9.51   -7.28   -7.27   -7.27
  1 A'    2 A'    3 A'    4 A'    5 A'    6 A'    1 A"    7 A'                 
 -6.653  -4.817  -4.813  -4.809  -1.244  -0.969  -0.803  -0.615
  8 A'    9 A'    2 A"   10 A'   11 A'   12 A'   13 A'   14 A'                 
 -0.529  -0.494  -0.492  -0.413  -0.403  -0.367  -0.305  -0.298
 15 A'   16 A'    3 A"    4 A"   17 A'   18 A'    5 A"   19 A'                 
 -- Virtual --                   
 -0.112  -0.074  -0.008   0.013   0.023   0.040   0.051   0.067
  6 A"   20 A'   21 A'   22 A'   23 A'    7 A"   24 A'   25 A'                 
  0.084   0.100   0.114   0.133   0.146   0.156   0.191   0.230
  8 A"   26 A'   27 A'   28 A'   29 A'    9 A"   30 A'   10 A"                 
  0.230   0.241   0.271   0.277   0.297   0.315   0.388   0.416
 31 A'   32 A'   11 A"   33 A'   34 A'   35 A'   36 A'   37 A'                 
  0.452   0.461   0.596   0.619   0.637   0.642   0.680   0.709
 12 A"   38 A'   39 A'   13 A"   40 A'   14 A"   41 A'   15 A"                 
  0.826   0.834   0.850   0.862   0.940   0.963   1.014   1.029
 42 A'   16 A"   43 A'   44 A'   45 A'   17 A"   46 A'   47 A'                 
  1.097   1.218   1.286   1.347   1.350   1.490   1.575   1.616
 48 A'   49 A'   18 A"   50 A'   51 A'   19 A"   52 A'   53 A'                 
  1.882   1.939   2.068   2.072   2.184   2.269   2.282   2.575
 54 A'   20 A"   55 A'   21 A"   56 A'   22 A"   57 A'   58 A'                 
  2.642   3.733   3.734   3.752   3.770   3.770   3.856   3.978
 59 A'   60 A'   23 A"   24 A"   25 A"   61 A'   62 A'   63 A'                 
  4.136   6.236   6.275   6.291   6.984   9.623  13.739  13.841
 64 A'   26 A"   65 A'   66 A'   67 A'   68 A'   27 A"   69 A'                 
 13.931  25.767  25.837  26.193  35.263  66.729 163.089 215.591
 70 A'   28 A"   71 A'   72 A'   73 A'   74 A'   75 A'   76 A'                 

 Beta MOs, Restricted
 -- Occupied --                  
-101.60  -77.16  -24.72  -14.39   -9.51   -7.28   -7.27   -7.27
  1 A'    2 A'    3 A'    4 A'    5 A'    6 A'    1 A"    7 A'                 
 -6.653  -4.817  -4.813  -4.809  -1.244  -0.969  -0.803  -0.615
  8 A'    9 A'    2 A"   10 A'   11 A'   12 A'   13 A'   14 A'                 
 -0.529  -0.494  -0.492  -0.413  -0.403  -0.367  -0.305  -0.298
 15 A'   16 A'    3 A"    4 A"   17 A'   18 A'    5 A"   19 A'                 
 -- Virtual --                   
 -0.112  -0.074  -0.008   0.013   0.023   0.040   0.051   0.067
  6 A"   20 A'   21 A'   22 A'   23 A'    7 A"   24 A'   25 A'                 
  0.084   0.100   0.114   0.133   0.146   0.156   0.191   0.230
  8 A"   26 A'   27 A'   28 A'   29 A'    9 A"   30 A'   10 A"                 
  0.230   0.241   0.271   0.277   0.297   0.315   0.388   0.416
 31 A'   32 A'   11 A"   33 A'   34 A'   35 A'   36 A'   37 A'                 
  0.452   0.461   0.596   0.619   0.637   0.642   0.680   0.709
 12 A"   38 A'   39 A'   13 A"   40 A'   14 A"   41 A'   15 A"                 
  0.826   0.834   0.850   0.862   0.940   0.963   1.014   1.029
 42 A'   16 A"   43 A'   44 A'   45 A'   17 A"   46 A'   47 A'                 
  1.097   1.218   1.286   1.347   1.350   1.490   1.575   1.616
 48 A'   49 A'   18 A"   50 A'   51 A'   19 A"   52 A'   53 A'                 
  1.882   1.939   2.068   2.072   2.184   2.269   2.282   2.575
 54 A'   20 A"   55 A'   21 A"   56 A'   22 A"   57 A'   58 A'                 
  2.642   3.733   3.734   3.752   3.770   3.770   3.856   3.978
 59 A'   60 A'   23 A"   24 A"   25 A"   61 A'   62 A'   63 A'                 
  4.136   6.236   6.275   6.291   6.984   9.623  13.739  13.841
 64 A'   26 A"   65 A'   66 A'   67 A'   68 A'   27 A"   69 A'                 
 13.931  25.767  25.837  26.193  35.263  66.729 163.089 215.591
 70 A'   28 A"   71 A'   72 A'   73 A'   74 A'   75 A'   76 A'                 
 --------------------------------------------------------------

          Ground-State Mulliken Net Atomic Charges

     Atom                 Charge (a.u.)
  ----------------------------------------
      1 P                     0.488627
      2 N                    -0.268483
      3 Cl                   -0.010309
      4 F                    -0.209834
  ----------------------------------------
  Sum of atomic charges =     0.000000

 -----------------------------------------------------------------
                    Cartesian Multipole Moments
 -----------------------------------------------------------------
    Charge (ESU x 10^10)
                 0.0000
    Dipole Moment (Debye)
         X       1.1360      Y       0.1525      Z       0.0000
       Tot       1.1462
    Quadrupole Moments (Debye-Ang)
        XX     -34.2341     XY       3.4570     YY     -38.7272
        XZ       0.0000     YZ       0.0000     ZZ     -34.6221
    Octopole Moments (Debye-Ang^2)
       XXX      -1.7318    XXY      -4.5038    XYY      -1.9341
       YYY     -13.2603    XXZ       0.0000    XYZ       0.0000
       YYZ       0.0000    XZZ       1.7950    YZZ      -4.0085
       ZZZ       0.0000
    Hexadecapole Moments (Debye-Ang^3)
      XXXX    -391.1528   XXXY      -3.6310   XXYY     -90.4712
      XYYY      -7.5348   YYYY    -137.0796   XXXZ       0.0000
      XXYZ       0.0000   XYYZ       0.0000   YYYZ      -0.0000
      XXZZ     -72.9538   XYZZ      -4.5951   YYZZ     -29.2831
      XZZZ       0.0000   YZZZ       0.0000   ZZZZ     -39.1360
 -----------------------------------------------------------------
 Calculating analytic gradient of the SCF energy
 Gradient of SCF Energy
            1           2           3           4
    1   0.0033772  -0.0084670   0.0067722  -0.0016824
    2  -0.0114054   0.0026276   0.0011423   0.0076356
    3   0.0000000  -0.0000000   0.0000000  -0.0000000
 Max gradient component =       1.141E-02
 RMS gradient           =       5.231E-03
 Gradient time:  CPU 1.93 s  wall 0.57 s
 Geometry Optimization Parameters
   NAtoms,    NIC,     NZ,  NCons,   NDum,   NFix, NCnnct, MaxDiis
        4      14       4       0       0       0       0       0

 Cartesian Hessian Update
 Hessian Updated using BFGS Update


** GEOMETRY OPTIMIZATION IN DELOCALIZED INTERNAL COORDINATES **
   Searching for a Minimum

   Optimization Cycle:   5

                       Coordinates (Angstroms)
     ATOM                X               Y               Z
      1  P         1.2026116853    0.5707728164    0.0000000000
      2  N        -0.3308270597    0.8994614926    0.0000000000
      3  Cl       -1.5886494579   -0.2535980260    0.0000000000
      4  F         1.4266856166   -1.0317913519    0.0000000000
   Point Group: cs    Number of degrees of freedom:     5


   Energy is   -956.212511482

 Hessian Updated using BFGS Update

  5 Hessian modes will be used to form the next step
  Hessian Eigenvalues:
     0.109620    0.204206    0.259908    0.486670    0.588942

 Minimum Search - Taking Simple RFO Step
 Searching for Lamda that Minimizes Along All modes
 Value Taken    Lamda =  -0.00110821
 Step Taken.  Stepsize is  0.074723

                             Maximum     Tolerance    Cnvgd?
         Gradient           0.010465      0.000300      NO
         Displacement       0.052358      0.001200      NO
         Energy change     -0.002501      0.000001      NO


 New Cartesian Coordinates Obtained by Inverse Iteration

 Displacement from previous Coordinates is:  0.151660
 ----------------------------------------------------------------
             Standard Nuclear Orientation (Angstroms)
    I     Atom           X                Y                Z
 ----------------------------------------------------------------
    1      P       1.2076012288     0.5761334089     0.0000000000
    2      N      -0.3265117445     0.8695095377     0.0000000000
    3      Cl     -1.6421905578    -0.2281567619     0.0000000000
    4      F       1.4709218579    -1.0326412537     0.0000000000
 ----------------------------------------------------------------
 Molecular Point Group                 Cs    NOp =  2
 Largest Abelian Subgroup              Cs    NOp =  2
 Nuclear Repulsion Energy =   199.6384114568 hartrees
 There are       24 alpha and       24 beta electrons
 Applying Cartesian multipole field
    Component          Value
    ---------          -----
     (2,0,0)        1.00000E-11
     (0,2,0)        2.00000E-11
     (0,0,2)       -3.00000E-11
 Nucleus-field energy     =     0.0000000046 hartrees
 Requested basis set is 6-311++G(d,p)
 There are 38 shells and 104 basis functions
 A cutoff of  1.0D-11 yielded    664 shell pairs
 There are      5275 function pairs (      5710 Cartesian)
 Smallest overlap matrix eigenvalue = 1.50E-03
 Guess MOs from SCF MO coefficient file

 -----------------------------------------------------------------------
  General SCF calculation program by
  Eric Jon Sundstrom, Paul Horn, Yuezhi Mao, Dmitri Zuev, Alec White,
  David Stuck, Shaama M.S., Shane Yost, Joonho Lee, David Small,
  Daniel Levine, Susi Lehtola, Hugh Burton, Evgeny Epifanovsky
 -----------------------------------------------------------------------
 Exchange:     0.2000 Hartree-Fock + 0.0800 Slater + 0.7200 B88
 Correlation:  0.1900 VWN1RPA + 0.8100 LYP
 Using SG-1 standard quadrature grid
 using 4 threads for integral computing
 -------------------------------------------------------
 OpenMP Integral computing Module                
 Release: version 2.0, May 2017, Q-Chem Inc. Pleasanton 
 -------------------------------------------------------
 -------------------------------------------------------
 OpenMP BLAS3 based DFT computing Module                
 Release: version 1.0, May 2013, Q-Chem Inc. Pittsburgh 
 -------------------------------------------------------
 A restricted SCF calculation will be
 performed using DIIS
 SCF converges when DIIS error is below 1.0e-08
 ---------------------------------------
  Cycle       Energy         DIIS error
 ---------------------------------------
    1    -956.2116029153      7.64e-04  
    2    -956.2130822025      2.87e-04  
    3    -956.2128595904      5.42e-04  
    4    -956.2131691025      9.55e-05  
    5    -956.2131784624      3.70e-05  
    6    -956.2131798359      4.76e-06  
    7    -956.2131798671      1.45e-06  
    8    -956.2131798701      5.61e-07  
    9    -956.2131798706      8.12e-08  
   10    -956.2131798706      2.93e-08  
   11    -956.2131798706      3.96e-09  Convergence criterion met
 ---------------------------------------
 SCF time:   CPU 6.43s  wall 2.00s 
 SCF   energy in the final basis set =     -956.2131798706
 Total energy in the final basis set =     -956.2131798706

 --------------------------------------------------------------
             Orbital Energies (a.u.) and Symmetries
 --------------------------------------------------------------

 Alpha MOs, Restricted
 -- Occupied --                  
-101.60  -77.16  -24.71  -14.39   -9.52   -7.28   -7.27   -7.27
  1 A'    2 A'    3 A'    4 A'    5 A'    6 A'    1 A"    7 A'                 
 -6.653  -4.817  -4.813  -4.809  -1.237  -0.966  -0.806  -0.612
  8 A'    9 A'    2 A"   10 A'   11 A'   12 A'   13 A'   14 A'                 
 -0.529  -0.488  -0.487  -0.412  -0.403  -0.367  -0.307  -0.298
 15 A'   16 A'    3 A"    4 A"   17 A'   18 A'    5 A"   19 A'                 
 -- Virtual --                   
 -0.111  -0.078  -0.008   0.012   0.023   0.040   0.052   0.067
  6 A"   20 A'   21 A'   22 A'   23 A'    7 A"   24 A'   25 A'                 
  0.083   0.098   0.112   0.133   0.148   0.158   0.191   0.229
  8 A"   26 A'   27 A'   28 A'   29 A'    9 A"   30 A'   10 A"                 
  0.230   0.244   0.271   0.277   0.296   0.315   0.387   0.415
 31 A'   32 A'   11 A"   33 A'   34 A'   35 A'   36 A'   37 A'                 
  0.452   0.460   0.596   0.621   0.641   0.642   0.679   0.708
 12 A"   38 A'   39 A'   13 A"   14 A"   40 A'   41 A'   15 A"                 
  0.823   0.833   0.846   0.859   0.943   0.966   1.016   1.035
 42 A'   16 A"   43 A'   44 A'   45 A'   17 A"   46 A'   47 A'                 
  1.100   1.214   1.287   1.344   1.354   1.492   1.579   1.619
 48 A'   49 A'   18 A"   50 A'   51 A'   19 A"   52 A'   53 A'                 
  1.879   1.936   2.057   2.070   2.185   2.267   2.269   2.568
 54 A'   20 A"   55 A'   21 A"   56 A'   57 A'   22 A"   58 A'                 
  2.651   3.737   3.739   3.753   3.770   3.772   3.851   3.982
 59 A'   60 A'   23 A"   24 A"   61 A'   25 A"   62 A'   63 A'                 
  4.135   6.240   6.276   6.298   6.982   9.623  13.739  13.837
 64 A'   26 A"   65 A'   66 A'   67 A'   68 A'   27 A"   69 A'                 
 13.937  25.764  25.824  26.189  35.262  66.732 163.091 215.592
 70 A'   28 A"   71 A'   72 A'   73 A'   74 A'   75 A'   76 A'                 

 Beta MOs, Restricted
 -- Occupied --                  
-101.60  -77.16  -24.71  -14.39   -9.52   -7.28   -7.27   -7.27
  1 A'    2 A'    3 A'    4 A'    5 A'    6 A'    1 A"    7 A'                 
 -6.653  -4.817  -4.813  -4.809  -1.237  -0.966  -0.806  -0.612
  8 A'    9 A'    2 A"   10 A'   11 A'   12 A'   13 A'   14 A'                 
 -0.529  -0.488  -0.487  -0.412  -0.403  -0.367  -0.307  -0.298
 15 A'   16 A'    3 A"    4 A"   17 A'   18 A'    5 A"   19 A'                 
 -- Virtual --                   
 -0.111  -0.078  -0.008   0.012   0.023   0.040   0.052   0.067
  6 A"   20 A'   21 A'   22 A'   23 A'    7 A"   24 A'   25 A'                 
  0.083   0.098   0.112   0.133   0.148   0.158   0.191   0.229
  8 A"   26 A'   27 A'   28 A'   29 A'    9 A"   30 A'   10 A"                 
  0.230   0.244   0.271   0.277   0.296   0.315   0.387   0.415
 31 A'   32 A'   11 A"   33 A'   34 A'   35 A'   36 A'   37 A'                 
  0.452   0.460   0.596   0.621   0.641   0.642   0.679   0.708
 12 A"   38 A'   39 A'   13 A"   14 A"   40 A'   41 A'   15 A"                 
  0.823   0.833   0.846   0.859   0.943   0.966   1.016   1.035
 42 A'   16 A"   43 A'   44 A'   45 A'   17 A"   46 A'   47 A'                 
  1.100   1.214   1.287   1.344   1.354   1.492   1.579   1.619
 48 A'   49 A'   18 A"   50 A'   51 A'   19 A"   52 A'   53 A'                 
  1.879   1.936   2.057   2.070   2.185   2.267   2.269   2.568
 54 A'   20 A"   55 A'   21 A"   56 A'   57 A'   22 A"   58 A'                 
  2.651   3.737   3.739   3.753   3.770   3.772   3.851   3.982
 59 A'   60 A'   23 A"   24 A"   61 A'   25 A"   62 A'   63 A'                 
  4.135   6.240   6.276   6.298   6.982   9.623  13.739  13.837
 64 A'   26 A"   65 A'   66 A'   67 A'   68 A'   27 A"   69 A'                 
 13.937  25.764  25.824  26.189  35.262  66.732 163.091 215.592
 70 A'   28 A"   71 A'   72 A'   73 A'   74 A'   75 A'   76 A'                 
 --------------------------------------------------------------

          Ground-State Mulliken Net Atomic Charges

     Atom                 Charge (a.u.)
  ----------------------------------------
      1 P                     0.496650
      2 N                    -0.265916
      3 Cl                   -0.012482
      4 F                    -0.218252
  ----------------------------------------
  Sum of atomic charges =    -0.000000

 -----------------------------------------------------------------
                    Cartesian Multipole Moments
 -----------------------------------------------------------------
    Charge (ESU x 10^10)
                -0.0000
    Dipole Moment (Debye)
         X       1.0265      Y       0.2632      Z       0.0000
       Tot       1.0597
    Quadrupole Moments (Debye-Ang)
        XX     -34.0702     XY       3.6404     YY     -38.7431
        XZ      -0.0000     YZ      -0.0000     ZZ     -34.6110
    Octopole Moments (Debye-Ang^2)
       XXX      -1.5014    XXY      -4.2758    XYY      -1.6723
       YYY     -13.4880    XXZ       0.0000    XYZ       0.0000
       YYZ       0.0000    XZZ       2.1914    YZZ      -4.1479
       ZZZ       0.0000
    Hexadecapole Moments (Debye-Ang^3)
      XXXX    -405.6773   XXXY      -0.6403   XXYY     -93.5598
      XYYY      -6.5323   YYYY    -134.9084   XXXZ      -0.0000
      XXYZ      -0.0000   XYYZ      -0.0000   YYYZ      -0.0000
      XXZZ     -75.7809   XYZZ      -4.0521   YYZZ     -28.8652
      XZZZ      -0.0000   YZZZ      -0.0000   ZZZZ     -39.0788
 -----------------------------------------------------------------
 Calculating analytic gradient of the SCF energy
 Gradient of SCF Energy
            1           2           3           4
    1   0.0050197  -0.0026316  -0.0005416  -0.0018465
    2  -0.0028314   0.0012808  -0.0013908   0.0029413
    3   0.0000000   0.0000000  -0.0000000  -0.0000000
 Max gradient component =       5.020E-03
 RMS gradient           =       2.162E-03
 Gradient time:  CPU 1.91 s  wall 0.57 s
 Geometry Optimization Parameters
   NAtoms,    NIC,     NZ,  NCons,   NDum,   NFix, NCnnct, MaxDiis
        4      14       4       0       0       0       0       0

 Cartesian Hessian Update
 Hessian Updated using BFGS Update


** GEOMETRY OPTIMIZATION IN DELOCALIZED INTERNAL COORDINATES **
   Searching for a Minimum

   Optimization Cycle:   6

                       Coordinates (Angstroms)
     ATOM                X               Y               Z
      1  P         1.2076012288    0.5761334089    0.0000000000
      2  N        -0.3265117445    0.8695095377    0.0000000000
      3  Cl       -1.6421905578   -0.2281567619    0.0000000000
      4  F         1.4709218579   -1.0326412537    0.0000000000
   Point Group: cs    Number of degrees of freedom:     5


   Energy is   -956.213179871

 Hessian Updated using BFGS Update

  5 Hessian modes will be used to form the next step
  Hessian Eigenvalues:
     0.083390    0.194370    0.282041    0.494555    0.573082

 Minimum Search - Taking Simple RFO Step
 Searching for Lamda that Minimizes Along All modes
 Value Taken    Lamda =  -0.00029638
 Step Taken.  Stepsize is  0.052695

                             Maximum     Tolerance    Cnvgd?
         Gradient           0.003623      0.000300      NO
         Displacement       0.036951      0.001200      NO
         Energy change     -0.000668      0.000001      NO


 New Cartesian Coordinates Obtained by Inverse Iteration

 Displacement from previous Coordinates is:  0.110488
 ----------------------------------------------------------------
             Standard Nuclear Orientation (Angstroms)
    I     Atom           X                Y                Z
 ----------------------------------------------------------------
    1      P       1.1984213292     0.5731558466     0.0000000000
    2      N      -0.3304624642     0.8501626406     0.0000000000
    3      Cl     -1.6687341452    -0.2027182719     0.0000000000
    4      F       1.5105960646    -1.0357552843     0.0000000000
 ----------------------------------------------------------------
 Molecular Point Group                 Cs    NOp =  2
 Largest Abelian Subgroup              Cs    NOp =  2
 Nuclear Repulsion Energy =   199.0446780119 hartrees
 There are       24 alpha and       24 beta electrons
 Applying Cartesian multipole field
    Component          Value
    ---------          -----
     (2,0,0)        1.00000E-11
     (0,2,0)        2.00000E-11
     (0,0,2)       -3.00000E-11
 Nucleus-field energy     =     0.0000000047 hartrees
 Requested basis set is 6-311++G(d,p)
 There are 38 shells and 104 basis functions
 A cutoff of  1.0D-11 yielded    663 shell pairs
 There are      5268 function pairs (      5702 Cartesian)
 Smallest overlap matrix eigenvalue = 1.44E-03
 Guess MOs from SCF MO coefficient file

 -----------------------------------------------------------------------
  General SCF calculation program by
  Eric Jon Sundstrom, Paul Horn, Yuezhi Mao, Dmitri Zuev, Alec White,
  David Stuck, Shaama M.S., Shane Yost, Joonho Lee, David Small,
  Daniel Levine, Susi Lehtola, Hugh Burton, Evgeny Epifanovsky
 -----------------------------------------------------------------------
 Exchange:     0.2000 Hartree-Fock + 0.0800 Slater + 0.7200 B88
 Correlation:  0.1900 VWN1RPA + 0.8100 LYP
 Using SG-1 standard quadrature grid
 using 4 threads for integral computing
 -------------------------------------------------------
 OpenMP Integral computing Module                
 Release: version 2.0, May 2017, Q-Chem Inc. Pleasanton 
 -------------------------------------------------------
 -------------------------------------------------------
 OpenMP BLAS3 based DFT computing Module                
 Release: version 1.0, May 2013, Q-Chem Inc. Pittsburgh 
 -------------------------------------------------------
 A restricted SCF calculation will be
 performed using DIIS
 SCF converges when DIIS error is below 1.0e-08
 ---------------------------------------
  Cycle       Energy         DIIS error
 ---------------------------------------
    1    -956.2123813049      6.00e-04  
    2    -956.2130987551      4.26e-04  
    3    -956.2129061527      5.83e-04  
    4    -956.2133098018      4.54e-05  
    5    -956.2133124852      2.20e-05  
    6    -956.2133130525      4.32e-06  
    7    -956.2133130688      1.98e-06  
    8    -956.2133130728      3.33e-07  
    9    -956.2133130729      6.24e-08  
   10    -956.2133130729      1.25e-08  
   11    -956.2133130729      1.22e-09  Convergence criterion met
 ---------------------------------------
 SCF time:   CPU 6.43s  wall 2.00s 
 SCF   energy in the final basis set =     -956.2133130729
 Total energy in the final basis set =     -956.2133130729

 --------------------------------------------------------------
             Orbital Energies (a.u.) and Symmetries
 --------------------------------------------------------------

 Alpha MOs, Restricted
 -- Occupied --                  
-101.61  -77.16  -24.71  -14.39   -9.52   -7.28   -7.27   -7.27
  1 A'    2 A'    3 A'    4 A'    5 A'    6 A'    1 A"    7 A'                 
 -6.652  -4.816  -4.812  -4.808  -1.232  -0.969  -0.808  -0.610
  8 A'    9 A'    2 A"   10 A'   11 A'   12 A'   13 A'   14 A'                 
 -0.530  -0.484  -0.483  -0.415  -0.406  -0.365  -0.308  -0.298
 15 A'   16 A'    3 A"    4 A"   17 A'   18 A'    5 A"   19 A'                 
 -- Virtual --                   
 -0.110  -0.075  -0.009   0.012   0.024   0.040   0.051   0.067
  6 A"   20 A'   21 A'   22 A'   23 A'    7 A"   24 A'   25 A'                 
  0.083   0.097   0.111   0.134   0.150   0.159   0.191   0.230
  8 A"   26 A'   27 A'   28 A'   29 A'    9 A"   30 A'   10 A"                 
  0.230   0.245   0.272   0.277   0.295   0.317   0.388   0.416
 31 A'   32 A'   11 A"   33 A'   34 A'   35 A'   36 A'   37 A'                 
  0.451   0.459   0.598   0.622   0.642   0.644   0.678   0.707
 12 A"   38 A'   39 A'   13 A"   14 A"   40 A'   41 A'   15 A"                 
  0.825   0.831   0.842   0.857   0.945   0.967   1.019   1.042
 42 A'   16 A"   43 A'   44 A'   45 A'   17 A"   46 A'   47 A'                 
  1.108   1.209   1.288   1.341   1.357   1.493   1.579   1.622
 48 A'   49 A'   18 A"   50 A'   51 A'   19 A"   52 A'   53 A'                 
  1.879   1.936   2.053   2.069   2.197   2.259   2.271   2.563
 54 A'   20 A"   55 A'   21 A"   56 A'   57 A'   22 A"   58 A'                 
  2.661   3.740   3.742   3.753   3.773   3.774   3.846   3.987
 59 A'   60 A'   23 A"   24 A"   61 A'   25 A"   62 A'   63 A'                 
  4.138   6.243   6.276   6.303   6.984   9.629  13.741  13.835
 64 A'   26 A"   65 A'   66 A'   67 A'   68 A'   27 A"   69 A'                 
 13.947  25.763  25.818  26.185  35.262  66.734 163.096 215.598
 70 A'   28 A"   71 A'   72 A'   73 A'   74 A'   75 A'   76 A'                 

 Beta MOs, Restricted
 -- Occupied --                  
-101.61  -77.16  -24.71  -14.39   -9.52   -7.28   -7.27   -7.27
  1 A'    2 A'    3 A'    4 A'    5 A'    6 A'    1 A"    7 A'                 
 -6.652  -4.816  -4.812  -4.808  -1.232  -0.969  -0.808  -0.610
  8 A'    9 A'    2 A"   10 A'   11 A'   12 A'   13 A'   14 A'                 
 -0.530  -0.484  -0.483  -0.415  -0.406  -0.365  -0.308  -0.298
 15 A'   16 A'    3 A"    4 A"   17 A'   18 A'    5 A"   19 A'                 
 -- Virtual --                   
 -0.110  -0.075  -0.009   0.012   0.024   0.040   0.051   0.067
  6 A"   20 A'   21 A'   22 A'   23 A'    7 A"   24 A'   25 A'                 
  0.083   0.097   0.111   0.134   0.150   0.159   0.191   0.230
  8 A"   26 A'   27 A'   28 A'   29 A'    9 A"   30 A'   10 A"                 
  0.230   0.245   0.272   0.277   0.295   0.317   0.388   0.416
 31 A'   32 A'   11 A"   33 A'   34 A'   35 A'   36 A'   37 A'                 
  0.451   0.459   0.598   0.622   0.642   0.644   0.678   0.707
 12 A"   38 A'   39 A'   13 A"   14 A"   40 A'   41 A'   15 A"                 
  0.825   0.831   0.842   0.857   0.945   0.967   1.019   1.042
 42 A'   16 A"   43 A'   44 A'   45 A'   17 A"   46 A'   47 A'                 
  1.108   1.209   1.288   1.341   1.357   1.493   1.579   1.622
 48 A'   49 A'   18 A"   50 A'   51 A'   19 A"   52 A'   53 A'                 
  1.879   1.936   2.053   2.069   2.197   2.259   2.271   2.563
 54 A'   20 A"   55 A'   21 A"   56 A'   57 A'   22 A"   58 A'                 
  2.661   3.740   3.742   3.753   3.773   3.774   3.846   3.987
 59 A'   60 A'   23 A"   24 A"   61 A'   25 A"   62 A'   63 A'                 
  4.138   6.243   6.276   6.303   6.984   9.629  13.741  13.835
 64 A'   26 A"   65 A'   66 A'   67 A'   68 A'   27 A"   69 A'                 
 13.947  25.763  25.818  26.185  35.262  66.734 163.096 215.598
 70 A'   28 A"   71 A'   72 A'   73 A'   74 A'   75 A'   76 A'                 
 --------------------------------------------------------------

          Ground-State Mulliken Net Atomic Charges

     Atom                 Charge (a.u.)
  ----------------------------------------
      1 P                     0.496318
      2 N                    -0.259377
      3 Cl                   -0.015463
      4 F                    -0.221478
  ----------------------------------------
  Sum of atomic charges =     0.000000

 -----------------------------------------------------------------
                    Cartesian Multipole Moments
 -----------------------------------------------------------------
    Charge (ESU x 10^10)
                 0.0000
    Dipole Moment (Debye)
         X       0.8507      Y       0.3143      Z       0.0000
       Tot       0.9069
    Quadrupole Moments (Debye-Ang)
        XX     -34.1824     XY       3.6793     YY     -38.7589
        XZ       0.0000     YZ       0.0000     ZZ     -34.5714
    Octopole Moments (Debye-Ang^2)
       XXX      -1.7518    XXY      -4.1154    XYY      -1.6205
       YYY     -13.6947    XXZ       0.0000    XYZ       0.0000
       YYZ       0.0000    XZZ       2.3947    YZZ      -4.2613
       ZZZ       0.0000
    Hexadecapole Moments (Debye-Ang^3)
      XXXX    -413.6606   XXXY       2.5472   XXYY     -95.2240
      XYYY      -4.4857   YYYY    -132.9477   XXXZ       0.0000
      XXYZ       0.0000   XYYZ       0.0000   YYYZ       0.0000
      XXZZ     -77.2042   XYZZ      -3.2250   YYZZ     -28.4803
      XZZZ       0.0000   YZZZ       0.0000   ZZZZ     -38.9708
 -----------------------------------------------------------------
 Calculating analytic gradient of the SCF energy
 Gradient of SCF Energy
            1           2           3           4
    1  -0.0011603  -0.0002918   0.0012930   0.0001591
    2  -0.0001064  -0.0005381   0.0007219  -0.0000774
    3   0.0000000  -0.0000000   0.0000000  -0.0000000
 Max gradient component =       1.293E-03
 RMS gradient           =       5.742E-04
 Gradient time:  CPU 1.91 s  wall 0.57 s
 Geometry Optimization Parameters
   NAtoms,    NIC,     NZ,  NCons,   NDum,   NFix, NCnnct, MaxDiis
        4      14       4       0       0       0       0       0

 Cartesian Hessian Update
 Hessian Updated using BFGS Update


** GEOMETRY OPTIMIZATION IN DELOCALIZED INTERNAL COORDINATES **
   Searching for a Minimum

   Optimization Cycle:   7

                       Coordinates (Angstroms)
     ATOM                X               Y               Z
      1  P         1.1984213292    0.5731558466    0.0000000000
      2  N        -0.3304624642    0.8501626406    0.0000000000
      3  Cl       -1.6687341452   -0.2027182719    0.0000000000
      4  F         1.5105960646   -1.0357552843    0.0000000000
   Point Group: cs    Number of degrees of freedom:     5


   Energy is   -956.213313073

 Hessian Updated using BFGS Update

  5 Hessian modes will be used to form the next step
  Hessian Eigenvalues:
     0.088694    0.178129    0.303519    0.512637    0.576818

 Minimum Search - Taking Simple RFO Step
 Searching for Lamda that Minimizes Along All modes
 Value Taken    Lamda =  -0.00001279
 Step Taken.  Stepsize is  0.007432

                             Maximum     Tolerance    Cnvgd?
         Gradient           0.001345      0.000300      NO
         Displacement       0.004761      0.001200      NO
         Energy change     -0.000133      0.000001      NO


 New Cartesian Coordinates Obtained by Inverse Iteration

 Displacement from previous Coordinates is:  0.007408
 ----------------------------------------------------------------
             Standard Nuclear Orientation (Angstroms)
    I     Atom           X                Y                Z
 ----------------------------------------------------------------
    1      P       1.1999529183     0.5731842251     0.0000000000
    2      N      -0.3297400139     0.8506113220     0.0000000000
    3      Cl     -1.6720266012    -0.2033218103     0.0000000000
    4      F       1.5116344812    -1.0356288058     0.0000000000
 ----------------------------------------------------------------
 Molecular Point Group                 Cs    NOp =  2
 Largest Abelian Subgroup              Cs    NOp =  2
 Nuclear Repulsion Energy =   198.8414316412 hartrees
 There are       24 alpha and       24 beta electrons
 Applying Cartesian multipole field
    Component          Value
    ---------          -----
     (2,0,0)        1.00000E-11
     (0,2,0)        2.00000E-11
     (0,0,2)       -3.00000E-11
 Nucleus-field energy     =     0.0000000047 hartrees
 Requested basis set is 6-311++G(d,p)
 There are 38 shells and 104 basis functions
 A cutoff of  1.0D-11 yielded    663 shell pairs
 There are      5268 function pairs (      5702 Cartesian)
 Smallest overlap matrix eigenvalue = 1.45E-03
 Guess MOs from SCF MO coefficient file

 -----------------------------------------------------------------------
  General SCF calculation program by
  Eric Jon Sundstrom, Paul Horn, Yuezhi Mao, Dmitri Zuev, Alec White,
  David Stuck, Shaama M.S., Shane Yost, Joonho Lee, David Small,
  Daniel Levine, Susi Lehtola, Hugh Burton, Evgeny Epifanovsky
 -----------------------------------------------------------------------
 Exchange:     0.2000 Hartree-Fock + 0.0800 Slater + 0.7200 B88
 Correlation:  0.1900 VWN1RPA + 0.8100 LYP
 Using SG-1 standard quadrature grid
 using 4 threads for integral computing
 -------------------------------------------------------
 OpenMP Integral computing Module                
 Release: version 2.0, May 2017, Q-Chem Inc. Pleasanton 
 -------------------------------------------------------
 -------------------------------------------------------
 OpenMP BLAS3 based DFT computing Module                
 Release: version 1.0, May 2013, Q-Chem Inc. Pittsburgh 
 -------------------------------------------------------
 A restricted SCF calculation will be
 performed using DIIS
 SCF converges when DIIS error is below 1.0e-08
 ---------------------------------------
  Cycle       Energy         DIIS error
 ---------------------------------------
    1    -956.2133124041      5.78e-05  
    2    -956.2133150580      5.75e-05  
    3    -956.2133162049      4.67e-05  
    4    -956.2133187341      1.08e-05  
    5    -956.2133189021      1.90e-06  
    6    -956.2133189056      5.74e-07  
    7    -956.2133189059      2.76e-07  
    8    -956.2133189060      6.47e-08  
    9    -956.2133189060      6.29e-09  Convergence criterion met
 ---------------------------------------
 SCF time:   CPU 5.25s  wall 1.00s 
 SCF   energy in the final basis set =     -956.2133189060
 Total energy in the final basis set =     -956.2133189060

 --------------------------------------------------------------
             Orbital Energies (a.u.) and Symmetries
 --------------------------------------------------------------

 Alpha MOs, Restricted
 -- Occupied --                  
-101.61  -77.16  -24.71  -14.39   -9.52   -7.28   -7.27   -7.27
  1 A'    2 A'    3 A'    4 A'    5 A'    6 A'    1 A"    7 A'                 
 -6.653  -4.816  -4.813  -4.809  -1.232  -0.968  -0.809  -0.610
  8 A'    9 A'    2 A"   10 A'   11 A'   12 A'   13 A'   14 A'                 
 -0.530  -0.484  -0.483  -0.414  -0.405  -0.365  -0.308  -0.299
 15 A'   16 A'    3 A"    4 A"   17 A'   18 A'    5 A"   19 A'                 
 -- Virtual --                   
 -0.110  -0.076  -0.009   0.012   0.024   0.040   0.051   0.067
  6 A"   20 A'   21 A'   22 A'   23 A'    7 A"   24 A'   25 A'                 
  0.083   0.097   0.111   0.134   0.150   0.159   0.191   0.230
  8 A"   26 A'   27 A'   28 A'   29 A'    9 A"   30 A'   10 A"                 
  0.230   0.245   0.272   0.277   0.295   0.316   0.388   0.415
 31 A'   32 A'   11 A"   33 A'   34 A'   35 A'   36 A'   37 A'                 
  0.451   0.459   0.598   0.622   0.641   0.644   0.678   0.707
 12 A"   38 A'   39 A'   13 A"   14 A"   40 A'   41 A'   15 A"                 
  0.824   0.832   0.842   0.857   0.945   0.967   1.018   1.041
 42 A'   16 A"   43 A'   44 A'   45 A'   17 A"   46 A'   47 A'                 
  1.106   1.209   1.288   1.341   1.356   1.493   1.579   1.622
 48 A'   49 A'   18 A"   50 A'   51 A'   19 A"   52 A'   53 A'                 
  1.878   1.935   2.052   2.069   2.194   2.259   2.271   2.562
 54 A'   20 A"   55 A'   21 A"   56 A'   57 A'   22 A"   58 A'                 
  2.661   3.740   3.742   3.753   3.773   3.774   3.845   3.986
 59 A'   60 A'   23 A"   24 A"   61 A'   25 A"   62 A'   63 A'                 
  4.137   6.242   6.276   6.302   6.983   9.628  13.740  13.834
 64 A'   26 A"   65 A'   66 A'   67 A'   68 A'   27 A"   69 A'                 
 13.946  25.763  25.817  26.186  35.262  66.734 163.095 215.597
 70 A'   28 A"   71 A'   72 A'   73 A'   74 A'   75 A'   76 A'                 

 Beta MOs, Restricted
 -- Occupied --                  
-101.61  -77.16  -24.71  -14.39   -9.52   -7.28   -7.27   -7.27
  1 A'    2 A'    3 A'    4 A'    5 A'    6 A'    1 A"    7 A'                 
 -6.653  -4.816  -4.813  -4.809  -1.232  -0.968  -0.809  -0.610
  8 A'    9 A'    2 A"   10 A'   11 A'   12 A'   13 A'   14 A'                 
 -0.530  -0.484  -0.483  -0.414  -0.405  -0.365  -0.308  -0.299
 15 A'   16 A'    3 A"    4 A"   17 A'   18 A'    5 A"   19 A'                 
 -- Virtual --                   
 -0.110  -0.076  -0.009   0.012   0.024   0.040   0.051   0.067
  6 A"   20 A'   21 A'   22 A'   23 A'    7 A"   24 A'   25 A'                 
  0.083   0.097   0.111   0.134   0.150   0.159   0.191   0.230
  8 A"   26 A'   27 A'   28 A'   29 A'    9 A"   30 A'   10 A"                 
  0.230   0.245   0.272   0.277   0.295   0.316   0.388   0.415
 31 A'   32 A'   11 A"   33 A'   34 A'   35 A'   36 A'   37 A'                 
  0.451   0.459   0.598   0.622   0.641   0.644   0.678   0.707
 12 A"   38 A'   39 A'   13 A"   14 A"   40 A'   41 A'   15 A"                 
  0.824   0.832   0.842   0.857   0.945   0.967   1.018   1.041
 42 A'   16 A"   43 A'   44 A'   45 A'   17 A"   46 A'   47 A'                 
  1.106   1.209   1.288   1.341   1.356   1.493   1.579   1.622
 48 A'   49 A'   18 A"   50 A'   51 A'   19 A"   52 A'   53 A'                 
  1.878   1.935   2.052   2.069   2.194   2.259   2.271   2.562
 54 A'   20 A"   55 A'   21 A"   56 A'   57 A'   22 A"   58 A'                 
  2.661   3.740   3.742   3.753   3.773   3.774   3.845   3.986
 59 A'   60 A'   23 A"   24 A"   61 A'   25 A"   62 A'   63 A'                 
  4.137   6.242   6.276   6.302   6.983   9.628  13.740  13.834
 64 A'   26 A"   65 A'   66 A'   67 A'   68 A'   27 A"   69 A'                 
 13.946  25.763  25.817  26.186  35.262  66.734 163.095 215.597
 70 A'   28 A"   71 A'   72 A'   73 A'   74 A'   75 A'   76 A'                 
 --------------------------------------------------------------

          Ground-State Mulliken Net Atomic Charges

     Atom                 Charge (a.u.)
  ----------------------------------------
      1 P                     0.496595
      2 N                    -0.259989
      3 Cl                   -0.015549
      4 F                    -0.221057
  ----------------------------------------
  Sum of atomic charges =     0.000000

 -----------------------------------------------------------------
                    Cartesian Multipole Moments
 -----------------------------------------------------------------
    Charge (ESU x 10^10)
                -0.0000
    Dipole Moment (Debye)
         X       0.8649      Y       0.3140      Z      -0.0000
       Tot       0.9201
    Quadrupole Moments (Debye-Ang)
        XX     -34.1646     XY       3.6880     YY     -38.7615
        XZ       0.0000     YZ      -0.0000     ZZ     -34.5796
    Octopole Moments (Debye-Ang^2)
       XXX      -1.6779    XXY      -4.1104    XYY      -1.5870
       YYY     -13.6912    XXZ      -0.0000    XYZ       0.0000
       YYZ       0.0000    XZZ       2.4264    YZZ      -4.2596
       ZZZ      -0.0000
    Hexadecapole Moments (Debye-Ang^3)
      XXXX    -414.6430   XXXY       2.5264   XXYY     -95.4216
      XYYY      -4.5647   YYYY    -132.9934   XXXZ      -0.0000
      XXYZ       0.0000   XYYZ       0.0000   YYYZ      -0.0000
      XXZZ     -77.4014   XYZZ      -3.2502   YYZZ     -28.4907
      XZZZ      -0.0000   YZZZ       0.0000   ZZZZ     -38.9885
 -----------------------------------------------------------------
 Calculating analytic gradient of the SCF energy
 Gradient of SCF Energy
            1           2           3           4
    1  -0.0000964   0.0001478  -0.0001194   0.0000679
    2   0.0000366   0.0001774  -0.0001346  -0.0000795
    3  -0.0000000   0.0000000  -0.0000000  -0.0000000
 Max gradient component =       1.774E-04
 RMS gradient           =       9.455E-05
 Gradient time:  CPU 1.91 s  wall 0.57 s
 Geometry Optimization Parameters
   NAtoms,    NIC,     NZ,  NCons,   NDum,   NFix, NCnnct, MaxDiis
        4      14       4       0       0       0       0       0

 Cartesian Hessian Update
 Hessian Updated using BFGS Update


** GEOMETRY OPTIMIZATION IN DELOCALIZED INTERNAL COORDINATES **
   Searching for a Minimum

   Optimization Cycle:   8

                       Coordinates (Angstroms)
     ATOM                X               Y               Z
      1  P         1.1999529183    0.5731842251    0.0000000000
      2  N        -0.3297400139    0.8506113220    0.0000000000
      3  Cl       -1.6720266012   -0.2033218103    0.0000000000
      4  F         1.5116344812   -1.0356288058    0.0000000000
   Point Group: cs    Number of degrees of freedom:     5


   Energy is   -956.213318906

 Hessian Updated using BFGS Update

  5 Hessian modes will be used to form the next step
  Hessian Eigenvalues:
     0.090892    0.202259    0.291407    0.502108    0.571903

 Minimum Search - Taking Simple RFO Step
 Searching for Lamda that Minimizes Along All modes
 Value Taken    Lamda =   0.00000000
 Step Taken.  Stepsize is  0.001277

                             Maximum     Tolerance    Cnvgd?
         Gradient           0.000155      0.000300     YES
         Displacement       0.000877      0.001200     YES
         Energy change     -0.000006      0.000001      NO


                       Distance Matrix (Angstroms)
             P (  1)   N (  2)   Cl(  3)
   N (  2)  1.554647
   Cl(  3)  2.975101  1.706607
   F (  4)  1.638727  2.636012  3.290658

 Final energy is   -956.21331890595366     


 ******************************
 **  OPTIMIZATION CONVERGED  **
 ******************************

                       Coordinates (Angstroms)
     ATOM                X               Y               Z
      1  P         1.1999529183    0.5731842251    0.0000000000
      2  N        -0.3297400139    0.8506113220    0.0000000000
      3  Cl       -1.6720266012   -0.2033218103    0.0000000000
      4  F         1.5116344812   -1.0356288058    0.0000000000

Z-matrix Print:
$molecule
0 1
P 
N  1 1.554647
F  1 1.638727 2 111.243810
Cl 2 1.706607 1 131.582292 3 -0.000000 0
$end


 --------------------------------------------------------------
             Orbital Energies (a.u.) and Symmetries
 --------------------------------------------------------------

 Alpha MOs, Restricted
 -- Occupied --                  
-101.61  -77.16  -24.71  -14.39   -9.52   -7.28   -7.27   -7.27
  1 A'    2 A'    3 A'    4 A'    5 A'    6 A'    1 A"    7 A'                 
 -6.653  -4.816  -4.813  -4.809  -1.232  -0.968  -0.809  -0.610
  8 A'    9 A'    2 A"   10 A'   11 A'   12 A'   13 A'   14 A'                 
 -0.530  -0.484  -0.483  -0.414  -0.405  -0.365  -0.308  -0.299
 15 A'   16 A'    3 A"    4 A"   17 A'   18 A'    5 A"   19 A'                 
 -- Virtual --                   
 -0.110  -0.076  -0.009   0.012   0.024   0.040   0.051   0.067
  6 A"   20 A'   21 A'   22 A'   23 A'    7 A"   24 A'   25 A'                 
  0.083   0.097   0.111   0.134   0.150   0.159   0.191   0.230
  8 A"   26 A'   27 A'   28 A'   29 A'    9 A"   30 A'   10 A"                 
  0.230   0.245   0.272   0.277   0.295   0.316   0.388   0.415
 31 A'   32 A'   11 A"   33 A'   34 A'   35 A'   36 A'   37 A'                 
  0.451   0.459   0.598   0.622   0.641   0.644   0.678   0.707
 12 A"   38 A'   39 A'   13 A"   14 A"   40 A'   41 A'   15 A"                 
  0.824   0.832   0.842   0.857   0.945   0.967   1.018   1.041
 42 A'   16 A"   43 A'   44 A'   45 A'   17 A"   46 A'   47 A'                 
  1.106   1.209   1.288   1.341   1.356   1.493   1.579   1.622
 48 A'   49 A'   18 A"   50 A'   51 A'   19 A"   52 A'   53 A'                 
  1.878   1.935   2.052   2.069   2.194   2.259   2.271   2.562
 54 A'   20 A"   55 A'   21 A"   56 A'   57 A'   22 A"   58 A'                 
  2.661   3.740   3.742   3.753   3.773   3.774   3.845   3.986
 59 A'   60 A'   23 A"   24 A"   61 A'   25 A"   62 A'   63 A'                 
  4.137   6.242   6.276   6.302   6.983   9.628  13.740  13.834
 64 A'   26 A"   65 A'   66 A'   67 A'   68 A'   27 A"   69 A'                 
 13.946  25.763  25.817  26.186  35.262  66.734 163.095 215.597
 70 A'   28 A"   71 A'   72 A'   73 A'   74 A'   75 A'   76 A'                 

 Beta MOs, Restricted
 -- Occupied --                  
-101.61  -77.16  -24.71  -14.39   -9.52   -7.28   -7.27   -7.27
  1 A'    2 A'    3 A'    4 A'    5 A'    6 A'    1 A"    7 A'                 
 -6.653  -4.816  -4.813  -4.809  -1.232  -0.968  -0.809  -0.610
  8 A'    9 A'    2 A"   10 A'   11 A'   12 A'   13 A'   14 A'                 
 -0.530  -0.484  -0.483  -0.414  -0.405  -0.365  -0.308  -0.299
 15 A'   16 A'    3 A"    4 A"   17 A'   18 A'    5 A"   19 A'                 
 -- Virtual --                   
 -0.110  -0.076  -0.009   0.012   0.024   0.040   0.051   0.067
  6 A"   20 A'   21 A'   22 A'   23 A'    7 A"   24 A'   25 A'                 
  0.083   0.097   0.111   0.134   0.150   0.159   0.191   0.230
  8 A"   26 A'   27 A'   28 A'   29 A'    9 A"   30 A'   10 A"                 
  0.230   0.245   0.272   0.277   0.295   0.316   0.388   0.415
 31 A'   32 A'   11 A"   33 A'   34 A'   35 A'   36 A'   37 A'                 
  0.451   0.459   0.598   0.622   0.641   0.644   0.678   0.707
 12 A"   38 A'   39 A'   13 A"   14 A"   40 A'   41 A'   15 A"                 
  0.824   0.832   0.842   0.857   0.945   0.967   1.018   1.041
 42 A'   16 A"   43 A'   44 A'   45 A'   17 A"   46 A'   47 A'                 
  1.106   1.209   1.288   1.341   1.356   1.493   1.579   1.622
 48 A'   49 A'   18 A"   50 A'   51 A'   19 A"   52 A'   53 A'                 
  1.878   1.935   2.052   2.069   2.194   2.259   2.271   2.562
 54 A'   20 A"   55 A'   21 A"   56 A'   57 A'   22 A"   58 A'                 
  2.661   3.740   3.742   3.753   3.773   3.774   3.845   3.986
 59 A'   60 A'   23 A"   24 A"   61 A'   25 A"   62 A'   63 A'                 
  4.137   6.242   6.276   6.302   6.983   9.628  13.740  13.834
 64 A'   26 A"   65 A'   66 A'   67 A'   68 A'   27 A"   69 A'                 
 13.946  25.763  25.817  26.186  35.262  66.734 163.095 215.597
 70 A'   28 A"   71 A'   72 A'   73 A'   74 A'   75 A'   76 A'                 
 --------------------------------------------------------------

          Ground-State Mulliken Net Atomic Charges

     Atom                 Charge (a.u.)
  ----------------------------------------
      1 P                     0.496595
      2 N                    -0.259989
      3 Cl                   -0.015549
      4 F                    -0.221057
  ----------------------------------------
  Sum of atomic charges =     0.000000

 -----------------------------------------------------------------
                    Cartesian Multipole Moments
 -----------------------------------------------------------------
    Charge (ESU x 10^10)
                -0.0000
    Dipole Moment (Debye)
         X       0.8649      Y       0.3140      Z      -0.0000
       Tot       0.9201
    Quadrupole Moments (Debye-Ang)
        XX     -34.1646     XY       3.6880     YY     -38.7615
        XZ       0.0000     YZ      -0.0000     ZZ     -34.5796
    Octopole Moments (Debye-Ang^2)
       XXX      -1.6779    XXY      -4.1104    XYY      -1.5870
       YYY     -13.6912    XXZ      -0.0000    XYZ       0.0000
       YYZ       0.0000    XZZ       2.4264    YZZ      -4.2596
       ZZZ      -0.0000
    Hexadecapole Moments (Debye-Ang^3)
      XXXX    -414.6430   XXXY       2.5264   XXYY     -95.4216
      XYYY      -4.5647   YYYY    -132.9934   XXXZ      -0.0000
      XXYZ       0.0000   XYYZ       0.0000   YYYZ      -0.0000
      XXZZ     -77.4014   XYZZ      -3.2502   YYZZ     -28.4907
      XZZZ      -0.0000   YZZZ       0.0000   ZZZZ     -38.9885
 -----------------------------------------------------------------
Archival summary:
1\1\TWL01\OPT\ProcedureUnspecified\BasisUnspecified\l1111\taweetha\SunNov2517:17:062018SunNov2517:17:062018\0\\#,OPT,ProcedureUnspecified,BasisUnspecified,\\0,1\P\N,1,1.55465\F,1,1.63873,2,111.244\Cl,2,1.70661,1,131.582,3,-0,0\\\@

 Total job time:  19.79s(wall), 68.19s(cpu) 
 Sun Nov 25 17:17:06 2018

        *************************************************************
        *                                                           *
        *  Thank you very much for using Q-Chem.  Have a nice day.  *
        *                                                           *
        *************************************************************


 
User input: 2 of 2 
 
Q-Chem Developer Version!
                  Welcome to Q-Chem
     A Quantum Leap Into The Future Of Chemistry


 Q-Chem 5.1, Q-Chem, Inc., Pleasanton, CA (2018)

 Yihan Shao,  Zhengting Gan,  E. Epifanovsky,  A. T. B. Gilbert,  M. Wormit,  
 J. Kussmann,  A. W. Lange,  A. Behn,  Jia Deng,  Xintian Feng,  D. Ghosh,  
 M. Goldey,  P. R. Horn,  L. D. Jacobson,  I. Kaliman,  T. Kus,  A. Landau,  
 Jie Liu,  E. I. Proynov,  R. M. Richard,  R. P. Steele,  E. J. Sundstrom,  
 H. L. Woodcock III,  P. M. Zimmerman,  D. Zuev,  B. Albrecht,  E. Alguire,  
 S. A. Baeppler,  D. Barton,  Z. Benda,  Y. A. Bernard,  E. J. Berquist,  
 K. B. Bravaya,  H. Burton,  D. Casanova,  Chun-Min Chang,  Yunqing Chen,  
 A. Chien,  K. D. Closser,  M. P. Coons,  S. Coriani,  S. Dasgupta,  
 A. L. Dempwolff,  M. Diedenhofen,  Hainam Do,  R. G. Edgar,  Po-Tung Fang,  
 S. Faraji,  S. Fatehi,  Qingguo Feng,  K. D. Fenk,  J. Fosso-Tande,  
 Qinghui Ge,  A. Ghysels,  G. Gidofalvi,  J. Gomes,  J. Gonthier,  A. Gunina,  
 D. Hait,  M. W. D. Hanson-Heine,  P. H. P. Harbach,  A. W. Hauser,  
 J. E. Herr,  E. G. Hohenstein,  Z. C. Holden,  Kerwin Hui,  B. C. Huynh,  
 T.-C. Jagau,  Hyunjun Ji,  B. Kaduk,  K. Khistyaev,  Jaehoon Kim,  
 P. Klunzinger,  K. Koh,  D. Kosenkov,  L. Koulias,  T. Kowalczyk,  
 C. M. Krauter,  A. Kunitsa,  Ka Un Lao,  A. Laurent,  K. V. Lawler,  
 Joonho Lee,  D. Lefrancois,  S. Lehtola,  D. S. Levine,  Yi-Pei Li,  
 You-Sheng Lin,  Fenglai Liu,  E. Livshits,  A. Luenser,  P. Manohar,  
 E. Mansoor,  S. F. Manzer,  Shan-Ping Mao,  Yuezhi Mao,  N. Mardirossian,  
 A. V. Marenich,  T. Markovich,  L. A. Martinez-Martinez,  S. A. Maurer,  
 N. J. Mayhall,  S. C. McKenzie,  J.-M. Mewes,  A. F. Morrison,  
 J. W. Mullinax,  K. Nanda,  T. S. Nguyen-Beck,  R. Olivares-Amaya,  
 J. A. Parkhill,  T. M. Perrine,  F. Plasser,  P. Pokhilko,  S. Prager,  
 A. Prociuk,  E. Ramos,  D. R. Rehn,  F. Rob,  M. Schneider,  N. Sergueev,  
 S. M. Sharada,  S. Sharma,  D. W. Small,  T. Stauch,  T. Stein,  
 Yu-Chuan Su,  A. J. W. Thom,  A. Tkatchenko,  T. Tsuchimochi,  N. M. Tubman,  
 L. Vogt,  M. L. Vidal,  O. Vydrov,  M. A. Watson,  J. Wenzel,  
 M. de Wergifosse,  T. A. Wesolowski,  A. White,  J. Witte,  A. Yamada,  
 Jun Yang,  K. Yao,  S. Yeganeh,  S. R. Yost,  Zhi-Qiang You,  A. Zech,  
 Igor Ying Zhang,  Xing Zhang,  Yan Zhao,  Ying Zhu,  B. R. Brooks,  
 G. K. L. Chan,  C. J. Cramer,  M. S. Gordon,  W. J. Hehre,  A. Klamt,  
 M. W. Schmidt,  C. D. Sherrill,  D. G. Truhlar,  A. Aspuru-Guzik,  R. Baer,  
 A. T. Bell,  N. A. Besley,  Jeng-Da Chai,  A. E. DePrince, III,  
 R. A. DiStasio Jr.,  A. Dreuw,  B. D. Dunietz,  T. R. Furlani,  
 Chao-Ping Hsu,  Yousung Jung,  Jing Kong,  D. S. Lambrecht,  WanZhen Liang,  
 C. Ochsenfeld,  V. A. Rassolov,  L. V. Slipchenko,  J. E. Subotnik,  
 T. Van Voorhis,  J. M. Herbert,  A. I. Krylov,  P. M. W. Gill,  M. Head-Gordon

 Contributors to earlier versions of Q-Chem not listed above: 
 R. D. Adamson,  B. Austin,  J. Baker,  G. J. O. Beran,  K. Brandhorst,  
 S. T. Brown,  E. F. C. Byrd,  A. K. Chakraborty,  C.-L. Cheng,  
 Siu Hung Chien,  D. M. Chipman,  D. L. Crittenden,  H. Dachsel,  
 R. J. Doerksen,  A. D. Dutoi,  L. Fusti-Molnar,  W. A. Goddard III,  
 A. Golubeva-Zadorozhnaya,  S. R. Gwaltney,  G. Hawkins,  A. Heyden,  
 S. Hirata,  G. Kedziora,  F. J. Keil,  C. Kelley,  Jihan Kim,  R. A. King,  
 R. Z. Khaliullin,  P. P. Korambath,  W. Kurlancheek,  A. M. Lee,  M. S. Lee,  
 S. V. Levchenko,  Ching Yeh Lin,  D. Liotard,  R. C. Lochan,  I. Lotan,  
 P. E. Maslen,  N. Nair,  D. P. O'Neill,  D. Neuhauser,  E. Neuscamman,  
 C. M. Oana,  R. Olson,  B. Peters,  R. Peverati,  P. A. Pieniazek,  
 Y. M. Rhee,  J. Ritchie,  M. A. Rohrdanz,  E. Rosta,  N. J. Russ,  
 H. F. Schaefer III,  N. E. Schultz,  N. Shenvi,  A. C. Simmonett,  A. Sodt,  
 D. Stuck,  K. S. Thanthiriwatte,  V. Vanovschi,  Tao Wang,  A. Warshel,  
 C. F. Williams,  Q. Wu,  X. Xu,  W. Zhang

 Please cite Q-Chem as follows:
 Y. Shao et al., Mol. Phys. 113, 184-215 (2015)
 DOI: 10.1080/00268976.2014.952696

 Q-Chem 5.1.2 for Intel X86 EM64T Linux

 Parts of Q-Chem use Armadillo 8.300.2 (Tropical Shenanigans).
 http://arma.sourceforge.net/

 Q-Chem begins on Sun Nov 25 17:17:06 2018  

Host: 
0

     Scratch files written to /scratch/taweetham/qchem45442//
The previous job contains 0 fragments, simply inherited here
Input Ideriv = 2
Curr. Ideriv = -1
Max.  Ideriv = 2

Checking the input file for inconsistencies... 	...done.

--------------------------------------------------------------
User input:
--------------------------------------------------------------

$molecule
read
$end

$rem
   job_type 	frequency
   basis 	6-311++g**
   method	b3lyp	
$end


--------------------------------------------------------------
 ----------------------------------------------------------------
             Standard Nuclear Orientation (Angstroms)
    I     Atom           X                Y                Z
 ----------------------------------------------------------------
    1      P       1.1818849865     0.5360180731    -0.0000000000
    2      N      -0.3477636056     0.8136895437    -0.0000000000
    3      Cl     -1.6902185477    -0.2400291371    -0.0000000000
    4      F       1.4933095282    -1.0728447302     0.0000000000
 ----------------------------------------------------------------
 Molecular Point Group                 Cs    NOp =  2
 Largest Abelian Subgroup              Cs    NOp =  2
 Nuclear Repulsion Energy =   198.8414316412 hartrees
 There are       24 alpha and       24 beta electrons
 Requested basis set is 6-311++G(d,p)
 There are 38 shells and 104 basis functions

 Total QAlloc Memory Limit   2000 MB
 Mega-Array Size       188 MB
 MEM_STATIC part       192 MB

                       Distance Matrix (Angstroms)
             P (  1)   N (  2)   Cl(  3)
   N (  2)  1.554647
   Cl(  3)  2.975101  1.706607
   F (  4)  1.638727  2.636012  3.290658

 A cutoff of  1.0D-11 yielded    663 shell pairs
 There are      5268 function pairs (      5702 Cartesian)

 -------------------------------------------------------
 OpenMP Integral Computing Module                       
 Release: version 1.0, May 2013, Q-Chem Inc. Pittsburgh 
 -------------------------------------------------------
 Integral Job Info:
 Integral job number is                      11
 Integral operator is                         1
 short-range coefficients                     0
 long-range coefficients              100000000
 Omega coefficients                           0
 if combine SR and LR in K                    0
 Integral screening is                        0
 Integral computing path is                   2
 max size of driver memory is            800000
 size of driver memory is                593474
 size of scratch memory is              8114252
 max col of scratch BK array               1296
 max len of scratch array in speh3          155
 max len of scratch index in speh4           18
 max int batch size is                      520
 min int batch size is                       52
 fixed nKL is                                52
 max L of basis functions is                  2
 order of int derivative is                   0
 number of shells is                         38
 number of basis is                         108
 number of cartesian basis is               108
 number of contracted shell pairs           663
 number of primitive shell pairs           1951
 maxK2 (contraction) of shell pair           36
 max number of K2 of shell pair               1
 max number of CS2 of shell pair             65
 max number of PS2 of shell pair            192
 mem total for path MDJ                  512954
 -------------------------------------------------------
 Smallest overlap matrix eigenvalue = 1.45E-03
 Guess from superposition of atomic densities
 Warning:  Energy on first SCF cycle will be non-variational
 SAD guess density has 48.000000 electrons

 -----------------------------------------------------------------------
  General SCF calculation program by
  Eric Jon Sundstrom, Paul Horn, Yuezhi Mao, Dmitri Zuev, Alec White,
  David Stuck, Shaama M.S., Shane Yost, Joonho Lee, David Small,
  Daniel Levine, Susi Lehtola, Hugh Burton, Evgeny Epifanovsky
 -----------------------------------------------------------------------
 Exchange:     0.2000 Hartree-Fock + 0.0800 Slater + 0.7200 B88
 Correlation:  0.1900 VWN1RPA + 0.8100 LYP
 Using SG-1 standard quadrature grid
 using 4 threads for integral computing
 -------------------------------------------------------
 OpenMP Integral computing Module                
 Release: version 2.0, May 2017, Q-Chem Inc. Pleasanton 
 -------------------------------------------------------
 -------------------------------------------------------
 OpenMP BLAS3 based DFT computing Module                
 Release: version 1.0, May 2013, Q-Chem Inc. Pittsburgh 
 -------------------------------------------------------
 A restricted SCF calculation will be
 performed using DIIS
 SCF converges when DIIS error is below 1.0e-08
 ---------------------------------------
  Cycle       Energy         DIIS error
 ---------------------------------------
    1    -956.6549666325      4.91e-02  
    2    -956.1333380357      8.36e-03  
    3    -955.8344902521      1.73e-02  
    4    -956.1965438209      3.92e-03  
    5    -956.2122972104      1.06e-03  
    6    -956.2132650073      2.20e-04  
    7    -956.2133165207      4.57e-05  
    8    -956.2133184854      1.65e-05  
    9    -956.2133188914      4.72e-06  
   10    -956.2133189249      6.32e-07  
   11    -956.2133189255      1.62e-07  
   12    -956.2133189255      2.53e-08  
   13    -956.2133189255      4.58e-09  Convergence criterion met
 ---------------------------------------
 SCF time:   CPU 7.49s  wall 2.00s 
 SCF   energy in the final basis set =     -956.2133189255
 Total energy in the final basis set =     -956.2133189255

 --------------------------------------------------------------
             Orbital Energies (a.u.) and Symmetries
 --------------------------------------------------------------

 Alpha MOs, Restricted
 -- Occupied --                  
-101.61  -77.16  -24.71  -14.39   -9.52   -7.28   -7.27   -7.27
  1 A'    2 A'    3 A'    4 A'    5 A'    6 A'    1 A"    7 A'                 
 -6.653  -4.816  -4.813  -4.809  -1.232  -0.968  -0.809  -0.610
  8 A'    9 A'    2 A"   10 A'   11 A'   12 A'   13 A'   14 A'                 
 -0.530  -0.484  -0.483  -0.414  -0.405  -0.365  -0.308  -0.299
 15 A'   16 A'    3 A"    4 A"   17 A'   18 A'    5 A"   19 A'                 
 -- Virtual --                   
 -0.110  -0.076  -0.009   0.012   0.024   0.040   0.051   0.067
  6 A"   20 A'   21 A'   22 A'   23 A'    7 A"   24 A'   25 A'                 
  0.083   0.097   0.111   0.134   0.150   0.159   0.191   0.230
  8 A"   26 A'   27 A'   28 A'   29 A'    9 A"   30 A'   10 A"                 
  0.230   0.245   0.272   0.277   0.295   0.316   0.388   0.415
 31 A'   32 A'   11 A"   33 A'   34 A'   35 A'   36 A'   37 A'                 
  0.451   0.459   0.598   0.622   0.641   0.644   0.678   0.707
 12 A"   38 A'   39 A'   13 A"   14 A"   40 A'   41 A'   15 A"                 
  0.824   0.832   0.842   0.857   0.945   0.967   1.018   1.041
 42 A'   16 A"   43 A'   44 A'   45 A'   17 A"   46 A'   47 A'                 
  1.106   1.209   1.288   1.341   1.356   1.493   1.579   1.622
 48 A'   49 A'   18 A"   50 A'   51 A'   19 A"   52 A'   53 A'                 
  1.878   1.935   2.052   2.069   2.194   2.259   2.271   2.562
 54 A'   20 A"   55 A'   21 A"   56 A'   57 A'   22 A"   58 A'                 
  2.661   3.740   3.742   3.753   3.773   3.774   3.845   3.986
 59 A'   60 A'   23 A"   24 A"   61 A'   25 A"   62 A'   63 A'                 
  4.137   6.242   6.276   6.302   6.983   9.628  13.740  13.834
 64 A'   26 A"   65 A'   66 A'   67 A'   68 A'   27 A"   69 A'                 
 13.946  25.763  25.817  26.186  35.262  66.734 163.095 215.597
 70 A'   28 A"   71 A'   72 A'   73 A'   74 A'   75 A'   76 A'                 

 Beta MOs, Restricted
 -- Occupied --                  
-101.61  -77.16  -24.71  -14.39   -9.52   -7.28   -7.27   -7.27
  1 A'    2 A'    3 A'    4 A'    5 A'    6 A'    1 A"    7 A'                 
 -6.653  -4.816  -4.813  -4.809  -1.232  -0.968  -0.809  -0.610
  8 A'    9 A'    2 A"   10 A'   11 A'   12 A'   13 A'   14 A'                 
 -0.530  -0.484  -0.483  -0.414  -0.405  -0.365  -0.308  -0.299
 15 A'   16 A'    3 A"    4 A"   17 A'   18 A'    5 A"   19 A'                 
 -- Virtual --                   
 -0.110  -0.076  -0.009   0.012   0.024   0.040   0.051   0.067
  6 A"   20 A'   21 A'   22 A'   23 A'    7 A"   24 A'   25 A'                 
  0.083   0.097   0.111   0.134   0.150   0.159   0.191   0.230
  8 A"   26 A'   27 A'   28 A'   29 A'    9 A"   30 A'   10 A"                 
  0.230   0.245   0.272   0.277   0.295   0.316   0.388   0.415
 31 A'   32 A'   11 A"   33 A'   34 A'   35 A'   36 A'   37 A'                 
  0.451   0.459   0.598   0.622   0.641   0.644   0.678   0.707
 12 A"   38 A'   39 A'   13 A"   14 A"   40 A'   41 A'   15 A"                 
  0.824   0.832   0.842   0.857   0.945   0.967   1.018   1.041
 42 A'   16 A"   43 A'   44 A'   45 A'   17 A"   46 A'   47 A'                 
  1.106   1.209   1.288   1.341   1.356   1.493   1.579   1.622
 48 A'   49 A'   18 A"   50 A'   51 A'   19 A"   52 A'   53 A'                 
  1.878   1.935   2.052   2.069   2.194   2.259   2.271   2.562
 54 A'   20 A"   55 A'   21 A"   56 A'   57 A'   22 A"   58 A'                 
  2.661   3.740   3.742   3.753   3.773   3.774   3.845   3.986
 59 A'   60 A'   23 A"   24 A"   61 A'   25 A"   62 A'   63 A'                 
  4.137   6.242   6.276   6.302   6.983   9.628  13.740  13.834
 64 A'   26 A"   65 A'   66 A'   67 A'   68 A'   27 A"   69 A'                 
 13.946  25.763  25.817  26.186  35.262  66.734 163.095 215.597
 70 A'   28 A"   71 A'   72 A'   73 A'   74 A'   75 A'   76 A'                 
 --------------------------------------------------------------

          Ground-State Mulliken Net Atomic Charges

     Atom                 Charge (a.u.)
  ----------------------------------------
      1 P                     0.496595
      2 N                    -0.259989
      3 Cl                   -0.015549
      4 F                    -0.221057
  ----------------------------------------
  Sum of atomic charges =     0.000000

 -----------------------------------------------------------------
                    Cartesian Multipole Moments
 -----------------------------------------------------------------
    Charge (ESU x 10^10)
                 0.0000
    Dipole Moment (Debye)
         X       0.8649      Y       0.3138      Z       0.0000
       Tot       0.9201
    Quadrupole Moments (Debye-Ang)
        XX     -34.1948     XY       3.6496     YY     -38.7858
        XZ       0.0000     YZ      -0.0000     ZZ     -34.5796
    Octopole Moments (Debye-Ang^2)
       XXX       0.1821    XXY      -2.9801    XYY      -1.1550
       YYY      -9.3895    XXZ      -0.0000    XYZ      -0.0000
       YYZ       0.0000    XZZ       3.0536    YZZ      -2.9814
       ZZZ       0.0000
    Hexadecapole Moments (Debye-Ang^3)
      XXXX    -414.5870   XXXY       2.7678   XXYY     -95.1118
      XYYY      -4.1784   YYYY    -131.2837   XXXZ       0.0000
      XXYZ      -0.0000   XYYZ       0.0000   YYYZ      -0.0000
      XXZZ     -77.5019   XYZZ      -3.2779   YYZZ     -28.2219
      XZZZ       0.0000   YZZZ      -0.0000   ZZZZ     -38.9885
 -----------------------------------------------------------------
 Calculating MO derivatives via CPSCF
 D1JvT checksum  = 76656 6906.2735353500
 D1KAT checksum  = 158592 518.9047475887
   1         3          12      0.182422    0.070185
   2         3          12      0.023694    0.008984
   3         3          12      0.002669    0.001182
   4         3          12      0.000276    0.000122
   5        11           4      0.000017    0.000009
   6        15           0      0.000000    0.000000    Roots Converged
 Time for AOints: 1.4 s (CPU) 0.4 s (wall)
 ------------------------------------------------------------------------------
                     AOints        : Timing summary (seconds)
 ------------------------------------------------------------------------------
     job step          cpu (% of tot)      sys (% of tot)     wall (% of tot)
 ------------------------------------------------------------------------------
  cpscf_lag         0.8438E+01 (31.5)   0.4000E-05 (40.0)   0.2257E+01 (31.5)
  iterzp            0.1688E+02 (63.1)   0.6000E-05 (60.0)   0.4500E+01 (62.9)
  make_fx           0.0000E+00 ( 0.0)   0.0000E+00 ( 0.0)   0.0000E+00 ( 0.0)
  AOints            0.1417E+01 ( 5.3)   0.0000E+00 ( 0.0)   0.3668E+00 ( 5.1)
 ------------------------------------------------------------------------------
   Grand Totals     0.2677E+02          0.1000E-04          0.7156E+01
 ------------------------------------------------------------------------------
 Calculating analytic Hessian of the SCF energy
 Polarizability Matrix (a.u.)
            1           2           3
    1 -66.8570224  -5.0820193   0.0000000
    2  -5.0820193 -36.0559972  -0.0000000
    3   0.0000000  -0.0000000 -27.3539042

 Direct stationary perturbation theory relativistic correction:

 rels  =       1.295767868385
 relv  =      -4.729732234219
 rel2e =       1.116684497374
 E_rel =      -2.317279868460

 Hessian of the SCF Energy
            1           2           3           4           5           6
    1   0.5137692  -0.0468165   0.0000000  -0.4358299   0.0074718  -0.0000000
    2  -0.0468165   0.2797012   0.0000000   0.0708965  -0.0343180   0.0000000
    3   0.0000000   0.0000000   0.0295252  -0.0000000  -0.0000000  -0.0329423
    4  -0.4358299   0.0708965  -0.0000000   0.5706759   0.0234727  -0.0000000
    5   0.0074718  -0.0343180  -0.0000000   0.0234727   0.1199387  -0.0000000
    6  -0.0000000   0.0000000  -0.0329423  -0.0000000  -0.0000000   0.0357028
    7  -0.0391751  -0.0338325   0.0000000  -0.1260288  -0.0661955   0.0000000
    8   0.0095050  -0.0172067   0.0000000  -0.1053512  -0.0665277   0.0000000
    9  -0.0000000  -0.0000000   0.0158976   0.0000000   0.0000000  -0.0171002
   10  -0.0387642   0.0097526   0.0000000  -0.0088172   0.0352510   0.0000000
   11   0.0298397  -0.2281765  -0.0000000   0.0109820  -0.0190930  -0.0000000
   12  -0.0000000  -0.0000000  -0.0124804   0.0000000   0.0000000   0.0143397
            7           8           9          10          11          12
    1  -0.0391751   0.0095050  -0.0000000  -0.0387642   0.0298397  -0.0000000
    2  -0.0338325  -0.0172067  -0.0000000   0.0097526  -0.2281765  -0.0000000
    3   0.0000000   0.0000000   0.0158976   0.0000000  -0.0000000  -0.0124804
    4  -0.1260288  -0.1053512   0.0000000  -0.0088172   0.0109820   0.0000000
    5  -0.0661955  -0.0665277   0.0000000   0.0352510  -0.0190930   0.0000000
    6   0.0000000   0.0000000  -0.0171002   0.0000000  -0.0000000   0.0143397
    7   0.1555714   0.0951731  -0.0000000   0.0096326   0.0048550  -0.0000000
    8   0.0951731   0.0733511  -0.0000000   0.0006731   0.0103833  -0.0000000
    9  -0.0000000  -0.0000000   0.0082938  -0.0000000   0.0000000  -0.0070912
   10   0.0096326   0.0006731  -0.0000000   0.0379489  -0.0456767  -0.0000000
   11   0.0048550   0.0103833   0.0000000  -0.0456767   0.2368862   0.0000000
   12  -0.0000000  -0.0000000  -0.0070912  -0.0000000   0.0000000   0.0052319
 Gradient time:  CPU 41.81 s  wall 11.25 s
 **********************************************************************
 **                                                                  **
 **                       VIBRATIONAL ANALYSIS                       **
 **                       --------------------                       **
 **                                                                  **
 **        VIBRATIONAL FREQUENCIES (CM**-1) AND NORMAL MODES         **
 **     FORCE CONSTANTS (mDYN/ANGSTROM) AND REDUCED MASSES (AMU)     **
 **                  INFRARED INTENSITIES (KM/MOL)                   **
 **                                                                  **
 **********************************************************************


 Mode:                 1                      2                      3
 Frequency:       126.17                 327.27                 457.99
 Force Cnst:      0.2057                 1.0867                 2.5809
 Red. Mass:      21.9267                17.2208                20.8841
 IR Active:          YES                    YES                    YES
 IR Intens:        5.920                 23.319                 13.903
 Raman Active:       YES                    YES                    YES
               X      Y      Z        X      Y      Z        X      Y      Z
 P          0.009 -0.083 -0.000    0.000 -0.000 -0.364    0.428  0.260  0.000
 N         -0.012 -0.393  0.000    0.000  0.000  0.876    0.296 -0.614 -0.000
 Cl        -0.428  0.209 -0.000   -0.000 -0.000 -0.171   -0.265 -0.073  0.000
 F          0.781  0.040  0.000    0.000 -0.000  0.264   -0.427  0.162 -0.000
 TransDip  -0.077  0.009 -0.000    0.000 -0.000 -0.155    0.086  0.083  0.000

 Mode:                 4                      5                      6
 Frequency:       583.97                 735.07                1194.89
 Force Cnst:      3.9384                 7.0602                13.7362
 Red. Mass:      19.6012                22.1774                16.3291
 IR Active:          YES                    YES                    YES
 IR Intens:       47.192                181.015                 24.827
 Raman Active:       YES                    YES                    YES
               X      Y      Z        X      Y      Z        X      Y      Z
 P          0.300 -0.057  0.000    0.012 -0.521 -0.000   -0.350  0.064  0.000
 N          0.115  0.834 -0.000    0.120 -0.006  0.000    0.929  0.041 -0.000
 Cl        -0.351 -0.258  0.000    0.011  0.010 -0.000   -0.066 -0.061  0.000
 F          0.071 -0.047 -0.000   -0.128  0.835  0.000    0.008 -0.021 -0.000
 TransDip   0.208 -0.072  0.000    0.203 -0.380 -0.000   -0.110  0.116 -0.000

 STANDARD THERMODYNAMIC QUANTITIES AT   298.15 K  AND     1.00 ATM

   This Molecule has  0 Imaginary Frequencies
   Zero point vibrational energy:        4.897 kcal/mol

   Atom    1 Element P  Has Mass   30.97376
   Atom    2 Element N  Has Mass   14.00307
   Atom    3 Element Cl Has Mass   34.96885
   Atom    4 Element F  Has Mass   18.99840
   Molecular Mass:    98.944080 amu
   Principal axes and moments of inertia in amu*Bohr^2:
                             1           2           3
    Eigenvalues --      150.14127   668.56670   818.70798
          X               0.99999     0.00401    -0.00000
          Y              -0.00401     0.99999     0.00000
          Z               0.00000    -0.00000     1.00000
   Rotational Symmetry Number is   1
   The Molecule is an Asymmetric Top
   Translational Enthalpy:        0.889 kcal/mol
   Rotational Enthalpy:           0.889 kcal/mol
   Vibrational Enthalpy:          5.910 kcal/mol
   gas constant (RT):             0.592 kcal/mol
   Translational Entropy:        39.686  cal/mol.K
   Rotational Entropy:           25.911  cal/mol.K
   Vibrational Entropy:           5.836  cal/mol.K

   Total Enthalpy:                8.280 kcal/mol
   Total Entropy:                71.433  cal/mol.K
Archival summary:
1\1\TWL01\FREQ\ProcedureUnspecified\BasisUnspecified\l1111\taweetha\SunNov2517:17:192018SunNov2517:17:192018\0\\#,FREQ,ProcedureUnspecified,BasisUnspecified,\\0,1\P\N,1,1.55465\F,1,1.63873,2,111.244\Cl,2,1.70661,1,131.582,3,0,0\\\@

 Total job time:  13.43s(wall), 49.39s(cpu) 
 Sun Nov 25 17:17:19 2018

        *************************************************************
        *                                                           *
        *  Thank you very much for using Q-Chem.  Have a nice day.  *
        *                                                           *
        *************************************************************
